# Supplementary material for: The global phosphorylation landscape of mouse oocytes during meiotic maturation
Source: EMBO J. 2024 Sep 10;43(20):4752–85. doi: 10.1038/s44318-024-00222-1 (PMC11480333; doi:10.1038/s44318-024-00222-1)
Supplement: Supplementary file 4 — Dataset EV1 [file 44318_2024_222_MOESM4_ESM.xlsx]

## Sheet: Legend
Dataset EV1.
TMT15-Mouse oocyte phosphosites during meiotic maturation (GV/GVBD/MII)

## Sheet: Sheet1
PhosphositeID	ProteinID	ENSEMBL	ENTREZID	SYMBOL	GENENAME	Proteins	Positions within proteins	Localization prob	Score diff	PEP	Score	Delta score	Number of Phospho (STY)	Sequence window	Amino acid	Position	Positions	id	Class_P	>>PhosphositeRawExpression	Raw_GV-1	Raw_GV-2	Raw_GV-3	Raw_GV-4	Raw_GV-5	Raw_GVBD-1	Raw_GVBD-2	Raw_GVBD-3	Raw_GVBD-4	Raw_GVBD-5	Raw_MII-1	Raw_MII-2	Raw_MII-3	Raw_MII-4	Raw_MII-5	>>PhosphositeNormaExpression	GV-1_Phos	GV-2_Phos	GV-3_Phos	GV-4_Phos	GV-5_Phos	GVBD-1_Phos	GVBD-2_Phos	GVBD-3_Phos	GVBD-4_Phos	GVBD-5_Phos	MII-1_Phos	MII-2_Phos	MII-3_Phos
A0A087WQ44_S_250	A0A087WQ44	ENSMUSG00000053877	100043597	Srcap	Snf2-related CREBBP activator protein	A0A087WQ44	250	0.877937	8.65292	0.000253153	59.261	28.823	1	FIVGQTEKYSDLLSQSLNQPPASSKAGSSPC	S	250	250	8	1	>>PhosphositeRawExpression	26917	34607	42614	28312	46630	62885	64512	88945	74292	64735	111140	113780	112770	143210	143270	>>PhosphositeNormaExpression	0.34848	0.448038	0.5517	0.36654	0.603693	0.814137	0.835201	1.15152	0.961817	0.838088	1.43887	1.47305	1.45997
A0A087WQ89_S_81	A0A087WQ89	ENSMUSG00000074217	70134	Misp3	MISP family member 3	A0A087WQ89	81	0.999999	61.7441	3.71e-05	81.016	59.765	1	QRDIEREAHRQAALASPAVPEPSARRRPQPL	S	81	81	9	1	>>PhosphositeRawExpression	47562	43015	41999	41381	46606	52761	64632	57994	80733	66297	57244	49454	59221	75864	70512	>>PhosphositeNormaExpression	0.834153	0.754406	0.736588	0.725749	0.817386	0.925334	1.13353	1.01711	1.41591	1.16273	1.00396	0.867335	1.03863
A0A087WR25_S_61	A0A087WR25	ENSMUSG00000100305		Gm28360	predicted gene 28360	A0A087WR25;A0A087WS64;A0A087WQI7	61;93;61	0.907124	9.89763	0.0328278	51.346	24.962	1	SVDQEAPDTLPERTQSPNPKAHYRLSTRVTS	S	61	61	10	1	>>PhosphositeRawExpression	18486	24071	28070	23283	31919	21520	30789	26099	32851	29154	116920	123650	126880	145410	129920	>>PhosphositeNormaExpression	0.305042	0.397202	0.46319	0.384199	0.526703	0.355107	0.508057	0.430666	0.542083	0.481077	1.92933	2.04038	2.09368
A0A0A6YVU8_S_211	A0A0A6YVU8	ENSMUSG00000042165	100043022	Gm9774	predicted pseudogene 9774	A0A0A6YVU8;Q9JKV1	211;211	0.990223	20.0578	0.000941582	62.765	34.468	1;2	GSSGPPASSSSSSSRSQSAAVTPSSSTSSAR	S	211	211	11	1	>>PhosphositeRawExpression	22292	17175	18481	26100	26737	18524	23782	16951	20757	21409	25558	24169	26682	26726	30463	>>PhosphositeNormaExpression	0.966958	0.744999	0.801649	1.13214	1.15977	0.803514	1.03159	0.735282	0.900375	0.928657	1.10863	1.04838	1.15738
A0A0J9YV76_S_139	A0A0J9YV76	ENSMUSG00000066867	231699	Oas1e	2'-5' oligoadenylate synthetase 1E	A0A0J9YV76	139	0.99999	50.1243	9.15e-20	103.99	94.924	1	SSEEPNTRSLTFKLCSPERQQEVEFDVQPAY	S	139	139	16	1	>>PhosphositeRawExpression	161660	196080	228310	248830	241010	202980	324820	282290	331720	279240	723740	746440	804730	873090	855880	>>PhosphositeNormaExpression	0.373014	0.452435	0.526803	0.574151	0.556107	0.468356	0.74949	0.651356	0.765411	0.644319	1.66996	1.72234	1.85683
A0A0M3U1B0_S_527	A0A0M3U1B0	ENSMUSG00000038651	637277	Sycp2l	synaptonemal complex protein 2-like	A0A0M3U1B0	527	1	68.003	4.14e-83	172.42	158.01	1	DRRMPFNDRNHDLLESNEDSSLSTNERSWTQ	S	527	527	18	1	>>PhosphositeRawExpression	61405	63561	47433	57646	67201	44994	64427	52930	62894	65018	48795	43787	53847	69527	60326	>>PhosphositeNormaExpression	1.06632	1.10376	0.823689	1.00104	1.16697	0.781335	1.11879	0.919146	1.09217	1.12906	0.84734	0.760375	0.93507
A0A0N4SWI3_S_172	A0A0N4SWI3	ENSMUSG00000090891	52372	D6Ertd527e	DNA segment, Chr 6, ERATO Doi 527, expressed	A0A0N4SWI3	172	0.882391	10.4447	2.62e-218	214.3	195.99	1;2	SNRGSISNYDNSSNSSSPQPSSGNISNRRPS	S	172	172	32	1	>>PhosphositeRawExpression	27530	41512	37519	21907	44040	148580	201970	172690	158070	155710	369360	396190	429780	447870	464240	>>PhosphositeNormaExpression	0.132485	0.199771	0.180555	0.105425	0.211937	0.715022	0.971954	0.831048	0.760691	0.749334	1.7775	1.90661	2.06826
A0A0N4SWI3_S_173	A0A0N4SWI3	ENSMUSG00000090891	52372	D6Ertd527e	DNA segment, Chr 6, ERATO Doi 527, expressed	A0A0N4SWI3	173	0.934185	11.8382	1.28e-133	183.64	169.18	1;2	NRGSISNYDNSSNSSSPQPSSGNISNRRPSN	S	173	173	33	1	>>PhosphositeRawExpression	18776	32630	36809	27994	27135	48517	77220	69401	71010	58492	100250	113880	129230	137090	137230	>>PhosphositeNormaExpression	0.259417	0.45083	0.508569	0.386777	0.374909	0.670332	1.0669	0.958874	0.981105	0.808151	1.3851	1.57341	1.7855
A0A0N4SWI3_S_240	A0A0N4SWI3	ENSMUSG00000090891	52372	D6Ertd527e	DNA segment, Chr 6, ERATO Doi 527, expressed	A0A0N4SWI3	240	0.982813	17.5813	5.85e-06	97.095	76.089	1	SNSQSNSSPRPSNRGSISNYSNSSLRPSNRG	S	240	240	35	1	>>PhosphositeRawExpression	22675	25778	31005	30047	37115	34427	39165	31853	38305	38176	121230	135970	139890	155700	159210	>>PhosphositeNormaExpression	0.326872	0.371603	0.446953	0.433143	0.535032	0.496283	0.564583	0.459177	0.552186	0.550326	1.74759	1.96008	2.01659
A0A0N4SWI3_S_187	A0A0N4SWI3	ENSMUSG00000090891	52372	D6Ertd527e	DNA segment, Chr 6, ERATO Doi 527, expressed	A0A0N4SWI3	187	0.958641	14.663	3.12e-05	77.847	68.159	1;2	SSPQPSSGNISNRRPSNTGSSSNQVNSGPRP	S	187	187	41	1	>>PhosphositeRawExpression	28462	30746	40710	34639	44710	14546	36519	28221	32526	25961	127730	146670	137550	135730	139010	>>PhosphositeNormaExpression	0.425343	0.459476	0.608381	0.517654	0.668158	0.217379	0.545749	0.421742	0.486077	0.387968	1.90883	2.19187	2.05558
A0A0N4SWI3_S_410	A0A0N4SWI3	ENSMUSG00000090891	52372	D6Ertd527e	DNA segment, Chr 6, ERATO Doi 527, expressed	A0A0N4SWI3	410	0.961272	14.566	4.84e-14	117.26	99.007	1;2	SNSGPRSSNTDSSSSSSPGNIKTSSSSSSSN	S	410	410	59	1	>>PhosphositeRawExpression	232980	380270	413230	387110	408620	1137500	1409200	1475700	1476300	1580100	1879300	2001000	2026700	2622900	2214900	>>PhosphositeNormaExpression	0.177885	0.290344	0.31551	0.295567	0.31199	0.868506	1.07595	1.12673	1.12719	1.20644	1.43489	1.52781	1.54743
A0A0N4SWI3_S_411	A0A0N4SWI3	ENSMUSG00000090891	52372	D6Ertd527e	DNA segment, Chr 6, ERATO Doi 527, expressed	A0A0N4SWI3	411	0.961027	14.566	1.57e-13	112.82	86.382	1;2	NSGPRSSNTDSSSSSSPGNIKTSSSSSSSNS	S	411	411	60	1	>>PhosphositeRawExpression	180960	202690	223710	224450	234430	236440	274800	262540	288890	284780	263080	272380	281090	335400	262130	>>PhosphositeNormaExpression	0.709134	0.794288	0.876659	0.879559	0.918668	0.926545	1.07687	1.02882	1.13208	1.11598	1.03094	1.06738	1.10152
A0A0N4SWI3_S_390	A0A0N4SWI3	ENSMUSG00000090891	52372	D6Ertd527e	DNA segment, Chr 6, ERATO Doi 527, expressed	A0A0N4SWI3	390	0.993081	25.2006	2.39e-19	128.31	102.27	1;2	SSSRGNSGPRPSKTGSISSQSNSGPRSSNTD	S	390	390	61	1	>>PhosphositeRawExpression	19687	16960	23989	24449	41554	19865	40159	28972	30996	25468	297520	329000	325810	479070	352220	>>PhosphositeNormaExpression	0.14365	0.123752	0.175041	0.178397	0.303208	0.144949	0.293029	0.2114	0.226169	0.185833	2.17092	2.40062	2.37734
A0A0U1RNF2_S_247	A0A0U1RNF2	ENSMUSG00000030763	30949	Lcmt1	leucine carboxyl methyltransferase 1	A0A0U1RNF2	247	1	71.7314	3.17e-07	117.7	101.13	1	DDRFGQIMIENLRRRSCDLAGVETCKSLESQ	S	247	247	68	1	>>PhosphositeRawExpression	607120	692650	678940	671940	727390	443540	588630	589750	607840	572060	646870	684720	726680	723020	714820	>>PhosphositeNormaExpression	0.941177	1.07377	1.05251	1.04166	1.12762	0.68759	0.912513	0.914249	0.942293	0.886826	1.0028	1.06147	1.12652
A0A140LIU8_S_203	A0A140LIU8	ENSMUSG00000096966	100416956	Gm18336	predicted gene, 18336	A0A140LIU8	203	1	120.82	3.26e-246	211.17	171.74	1	SFLQEAGAAAAQARLSDEEGAEGEGGTGEAG	S	203	203	69	1	>>PhosphositeRawExpression	546360	567620	587530	600130	579960	558780	643050	660690	612610	654000	727480	671090	677120	738790	656530	>>PhosphositeNormaExpression	0.864335	0.897968	0.929465	0.949399	0.91749	0.883983	1.0173	1.0452	0.969142	1.03462	1.15086	1.06166	1.0712
A0A140LIU8_S_262	A0A140LIU8	ENSMUSG00000096966	100416956	Gm18336	predicted gene, 18336	A0A140LIU8	262	1	102.212	5.01e-11	102.21	91.425	1	AEVIYEAGVIDEARLSDEGALDGEDDVVEAG	S	262	262	70	1	>>PhosphositeRawExpression	22574	29803	35354	32637	28488	33125	42350	31789	36833	42476	81287	75355	89480	89373	80207	>>PhosphositeNormaExpression	0.4508	0.595162	0.706015	0.651757	0.568902	0.661502	0.845725	0.634823	0.735551	0.848241	1.62329	1.50483	1.78691
A0A1B0GR91_S_219	A0A1B0GR91	ENSMUSG00000045010	102634296	Gm4779	predicted gene 4779	A0A1B0GR91	219	0.999996	54.2979	0.000109803	77.185	61.983	1	MMRVTICLKEGNQPKSAGLTEQEDPARHTNV	S	219	219	71	1	>>PhosphositeRawExpression	33619	43002	53037	46568	67704	56276	81612	69989	73957	68650	167090	207490	200980	200810	223950	>>PhosphositeNormaExpression	0.316219	0.404475	0.498864	0.438017	0.636821	0.52933	0.767639	0.658314	0.695636	0.645719	1.57164	1.95164	1.89041
A0A1Y7VNZ0_S_32	A0A1Y7VNZ0	ENSMUSG00000021222	73828	Dcaf4	DDB1 and CUL4 associated factor 4	A0A1Y7VNZ0	32	0.999822	40.5097	0.00155098	47.09	34.708	1	NIWKSRRRRGRSRHQSPALGQCDSSERYATG	S	32	32	76	1	>>PhosphositeRawExpression	4510.1	22035	18578	30365	19127	27487	24880	30095	27282	30628	31041	45658	36608	32554	41326	>>PhosphositeNormaExpression	0.160246	0.782912	0.660083	1.07888	0.679589	0.976623	0.883995	1.06929	0.969339	1.08822	1.1029	1.62225	1.3007
A0A286YCV9_S_1658	A0A286YCV9	ENSMUSG00000060012	16554	Kif13b	kinesin family member 13B	A0A286YCV9	1658	0.93907	14.1389	3.85e-06	92.098	73.734	1	PRAPLLSEPASAVPTSPFRIRKVRTSELKSF	S	1658	1658	77	1	>>PhosphositeRawExpression	60610	67465	81847	67891	76592	102000	121140	111400	111010	113530	123910	125680	135880	133960	143120	>>PhosphositeNormaExpression	0.576859	0.642102	0.778983	0.646156	0.728969	0.970791	1.15296	1.06026	1.05654	1.08053	1.17932	1.19617	1.29325
A0A286YCV9_S_1432	A0A286YCV9	ENSMUSG00000060012	16554	Kif13b	kinesin family member 13B	A0A286YCV9	1432	0.986093	18.5078	1.09e-126	167.35	151.08	1;2	LVSRGIAPGPPALSVSPQNNQSPDPGLGGVA	S	1432	1432	79	1	>>PhosphositeRawExpression	13998	23455	44313	30135	26840	86259	99238	102970	93527	105980	46354	33257	53243	46361	52476	>>PhosphositeNormaExpression	0.244605	0.409859	0.774336	0.526586	0.469009	1.50731	1.73411	1.79932	1.63431	1.85192	0.810001	0.581141	0.930381
A0A286YCV9_S_1409	A0A286YCV9	ENSMUSG00000060012	16554	Kif13b	kinesin family member 13B	A0A286YCV9	1409	1	92.8538	1.85e-25	129.32	109.5	1	LSPSHSLGSNKGRWESQQDVSQTLVSRGIAP	S	1409	1409	81	1	>>PhosphositeRawExpression	256170	272170	275740	293260	280400	286260	315010	296090	304940	333170	272160	301090	335700	314190	301370	>>PhosphositeNormaExpression	0.865884	0.919966	0.932033	0.991252	0.947784	0.967591	1.06477	1.00082	1.03073	1.12615	0.919932	1.01772	1.1347
A0A286YCV9_S_1709	A0A286YCV9	ENSMUSG00000060012	16554	Kif13b	kinesin family member 13B	A0A286YCV9	1709	0.9859	18.4467	2.48e-114	186.85	166.11	1	PSNARGQTLGRLEVTSDSEDASEVPEWLREG	S	1709	1709	84	1	>>PhosphositeRawExpression	69832	79493	102050	90275	96047	67716	107690	100460	93902	91212	85573	90946	89479	99973	90853	>>PhosphositeNormaExpression	0.772762	0.879671	1.12929	0.998985	1.06286	0.749347	1.1917	1.11169	1.03912	1.00935	0.946952	1.00641	0.990176
A0A286YCV9_S_661	A0A286YCV9	ENSMUSG00000060012	16554	Kif13b	kinesin family member 13B	A0A286YCV9	661	0.8203	6.59537	0.000117497	78.529	53.207	1	PERQNCRGVDRLSFHSPSAQQRLKQWAEERE	S	661	661	85	1	>>PhosphositeRawExpression	82334	96850	105550	93543	111940	179460	197460	211930	222660	201070	263320	312040	285760	307150	316810	>>PhosphositeNormaExpression	0.41334	0.486215	0.529891	0.469613	0.561971	0.900941	0.991306	1.06395	1.11782	1.00943	1.32194	1.56653	1.4346
A0A286YCV9_S_1395	A0A286YCV9	ENSMUSG00000060012	16554	Kif13b	kinesin family member 13B	A0A286YCV9	1395	0.898347	9.46355	3.84e-12	116.06	100.17	1	SSPSMNRLSGSRQELSPSHSLGSNKGRWESQ	S	1395	1395	86	1	>>PhosphositeRawExpression	204510	233990	236870	243850	262330	545770	625350	588230	625060	617480	505320	574380	570270	635600	617140	>>PhosphositeNormaExpression	0.432908	0.495311	0.501408	0.516183	0.555302	1.15529	1.32374	1.24517	1.32313	1.30708	1.06966	1.21585	1.20715
A0A286YCV9_S_1798	A0A286YCV9	ENSMUSG00000060012	16554	Kif13b	kinesin family member 13B	A0A286YCV9	1798	1	53.9948	2.05e-11	113.1	78.33	1;2	RPSRVRRAVGTGRRRSSGLQPQGAPEVRRSA	S	1798	1798	87	1	>>PhosphositeRawExpression	367250	400750	433500	469600	469360	368240	503980	489340	487760	461090	955700	1009500	1104200	1156200	1080000	>>PhosphositeNormaExpression	0.564625	0.61613	0.666481	0.721982	0.721613	0.566147	0.77484	0.752332	0.749902	0.708899	1.46933	1.55205	1.69764
A0A286YCV9_S_1799	A0A286YCV9	ENSMUSG00000060012	16554	Kif13b	kinesin family member 13B	A0A286YCV9	1799	1	53.9948	0.00313506	53.995	44.58	1;2	PSRVRRAVGTGRRRSSGLQPQGAPEVRRSAT	S	1799	1799	88	1	>>PhosphositeRawExpression	101930	79222	88827	97482	93159	109860	121050	121170	97431	108850	69904	70210	80281	79139	65916	>>PhosphositeNormaExpression	1.10439	0.858353	0.962421	1.0562	1.00936	1.19031	1.31155	1.31285	1.05564	1.17937	0.757394	0.76071	0.869827
A0A286YCV9_S_1380	A0A286YCV9	ENSMUSG00000060012	16554	Kif13b	kinesin family member 13B	A0A286YCV9	1380	0.936149	14.1957	0.00307425	73.841	59.684	1;2	KEQLTGKGKLSRRSISSPSMNRLSGSRQELS	S	1380	1380	90	1	>>PhosphositeRawExpression	366140	362530	397140	394930	382480	117960	129590	114750	137550	112180	121960	115570	135640	111740	110910	>>PhosphositeNormaExpression	1.76534	1.74794	1.91481	1.90415	1.84412	0.568743	0.624817	0.553266	0.663196	0.540875	0.588029	0.55722	0.653987
A0A286YCV9_S_1381	A0A286YCV9	ENSMUSG00000060012	16554	Kif13b	kinesin family member 13B	A0A286YCV9	1381	0.817595	8.0272	5.27e-13	128.86	93.633	1;2	EQLTGKGKLSRRSISSPSMNRLSGSRQELSP	S	1381	1381	91	1	>>PhosphositeRawExpression	147400	172060	203440	182500	188510	493730	533580	549620	512060	555640	234270	244390	258430	251730	231410	>>PhosphositeNormaExpression	0.464616	0.542346	0.641258	0.575254	0.594198	1.55627	1.68188	1.73244	1.61405	1.75142	0.738437	0.770336	0.814591
A0A286YCV9_S_1818	A0A286YCV9	ENSMUSG00000060012	16554	Kif13b	kinesin family member 13B	A0A286YCV9	1818	0.85155	8.30233	1.04e-10	100.64	97.312	1	PQGAPEVRRSATISGSATNLASLTAALAKGD	S	1818	1818	92	1	>>PhosphositeRawExpression	21580	27364	27871	30408	30939	25789	24858	31427	31786	36231	25292	34400	33901	39490	32031	>>PhosphositeNormaExpression	0.713991	0.905359	0.922134	1.00607	1.02364	0.853249	0.822446	1.03979	1.05166	1.19873	0.836806	1.13815	1.12164
A0A286YCV9_S_1512	A0A286YCV9	ENSMUSG00000060012	16554	Kif13b	kinesin family member 13B	A0A286YCV9	1512	0.999918	43.0716	2.34e-18	115.88	103.71	1	FSDTWATRTEEAQQGSPGPSGALESMVKMAA	S	1512	1512	95	1	>>PhosphositeRawExpression	182660	229020	224370	239780	216850	388460	423390	425300	400110	426200	418310	433980	440980	496700	440870	>>PhosphositeNormaExpression	0.508615	0.637704	0.624756	0.667665	0.603817	1.08166	1.17893	1.18424	1.1141	1.18675	1.16478	1.20841	1.22791
A0A2I3BRL8_S_323	A0A2I3BRL8	ENSMUSG00000049235	652988	Gm7324	predicted gene 7324	A0A2I3BRL8;Q91VM5;Q9WV02;Q9ESC8	323;323;326;154	0.955664	14.4039	0.000147047	86.005	66.806	1	DDYSSSRDGYGGSRDSYSSSRSDLYSSGRDR	S	323	323	101	1	>>PhosphositeRawExpression	95064	96911	109240	106810	104390	48036	52708	61810	51854	54631	42996	46305	39445	37206	40057	>>PhosphositeNormaExpression	1.44406	1.47212	1.6594	1.62249	1.58573	0.729688	0.800658	0.938921	0.787685	0.829869	0.653128	0.703393	0.599187
A0A2I3BRL8_S_325	A0A2I3BRL8	ENSMUSG00000049235	652988	Gm7324	predicted gene 7324	A0A2I3BRL8;Q91VM5;Q9WV02;Q9ESC8	325;325;328;156	0.966564	14.8293	0.0180034	70.332	57.843	1	YSSSRDGYGGSRDSYSSSRSDLYSSGRDRVG	S	325	325	102	1	>>PhosphositeRawExpression	361720	386570	413350	402540	383360	49932	74664	77194	80748	60341	59554	77378	56612	60647	53489	>>PhosphositeNormaExpression	2.08837	2.23184	2.38646	2.32405	2.21331	0.28828	0.431069	0.445676	0.466195	0.348376	0.343832	0.446738	0.326847
A0A2I3BRL8_S_205	A0A2I3BRL8	ENSMUSG00000049235	652988	Gm7324	predicted gene 7324	A0A2I3BRL8;Q91VM5;Q9WV02	205;205;208	0.999999	59.039	2.88e-05	78.516	25.8	1	PPRREPLPSRRDVYLSPRDDGYSTKDNYSSR	S	205	205	103	1	>>PhosphositeRawExpression	269520	273410	286890	272820	315790	420650	495280	453130	451740	468120	585030	613200	621600	574340	649900	>>PhosphositeNormaExpression	0.598807	0.60745	0.637399	0.606139	0.701608	0.934581	1.10039	1.00674	1.00366	1.04005	1.29979	1.36238	1.38104
A0A338P6K9_S_595	A0A338P6K9	ENSMUSG00000074994	99003	Qser1	glutamine and serine rich 1	A0A338P6K9	595	0.999452	33.6877	3.13e-05	78.078	52.88	1	FASSTRGQTLQSSIPSPDPKSYAERKLDSSV	S	595	595	108	1	>>PhosphositeRawExpression	10407	16826	17375	13529	13649	15926	22212	18571	16083	19784	33054	31194	38199	32968	41272	>>PhosphositeNormaExpression	0.45772	0.74004	0.764186	0.595032	0.60031	0.700457	0.976927	0.816789	0.707362	0.870139	1.45378	1.37197	1.68007
A0A494BAR6_S_541	A0A494BAR6	ENSMUSG00000039330	78306	Tsga10ip	testis specific 10 interacting protein	A0A494BAR6	541	0.999968	45.6256	3.26e-79	165.48	142.78	1	RSNRSLRAEMEPSSQSPPKTEPTSSQPGRRP	S	541	541	110	1	>>PhosphositeRawExpression	169350	193370	199380	160510	207720	149220	173180	223330	222120	195020	189370	210670	204950	199610	193760	>>PhosphositeNormaExpression	0.878505	1.00311	1.03429	0.832647	1.07755	0.77408	0.898373	1.15853	1.15225	1.01167	0.982359	1.09285	1.06318
A0A494BAR6_S_565	A0A494BAR6	ENSMUSG00000039330	78306	Tsga10ip	testis specific 10 interacting protein	A0A494BAR6	565	0.992514	23.306	0.00209773	44.539	36.614	1;2	SQPGRRPSPTLDPDYSPREKN__________	S	565	565	112	1	>>PhosphositeRawExpression	23368	29295	32732	26502	29635	53287	71016	62386	58843	64444	67296	75195	73490	65804	76213	>>PhosphositeNormaExpression	0.433005	0.542831	0.606518	0.491077	0.549131	0.987398	1.31591	1.156	1.09035	1.19414	1.24698	1.39335	1.36176
A0A494BBN4_S_181	A0A494BBN4	ENSMUSG00000117666	225852	Gm550	predicted gene 550	A0A494BBN4	181	0.959959	16.8115	0.0142525	49.444	43.618	1	GSRGYPGGSRGYPGGSPTS____________	S	181	181	113	1	>>PhosphositeRawExpression	9260.3	23791	13431	10613	16293	16504	22152	25789	13792	21272	22494	22020	31463	30760	26511	>>PhosphositeNormaExpression	0.453721	1.16567	0.65807	0.519998	0.798297	0.808636	1.08537	1.26357	0.675758	1.04225	1.10212	1.0789	1.54157
A0A5F8MPP0_S_688	A0A5F8MPP0	ENSMUSG00000040624	213783	Plekhg1	pleckstrin homology domain containing, family G (with RhoGef domain) member 1	A0A5F8MPP0	688	1	64.4422	1.63e-13	111.83	84.685	1;2	PTEISSSGHRIVRRASSAGESNACPPEVRIR	S	688	688	115	1	>>PhosphositeRawExpression	9460.3	16968	18049	20110	17462	9180.6	8308.5	10630	13814	6137.1	10445	12405	14427	13956	9949.1	>>PhosphositeNormaExpression	0.741784	1.33046	1.41523	1.57683	1.3692	0.719853	0.651471	0.833501	1.08316	0.481211	0.818995	0.972679	1.13122
A0A5F8MPP0_S_689	A0A5F8MPP0	ENSMUSG00000040624	213783	Plekhg1	pleckstrin homology domain containing, family G (with RhoGef domain) member 1	A0A5F8MPP0	689	0.999996	54.3507	1.21e-31	139.6	118.35	1;2	TEISSSGHRIVRRASSAGESNACPPEVRIRD	S	689	689	116	1	>>PhosphositeRawExpression	48995	57404	52047	58783	52555	46344	64838	41767	56552	51734	74564	64420	87202	76524	80598	>>PhosphositeNormaExpression	0.803788	0.941742	0.853858	0.964365	0.862192	0.760297	1.0637	0.685209	0.927764	0.848723	1.22326	1.05684	1.43059
A0A5F8MPP0_S_568	A0A5F8MPP0	ENSMUSG00000040624	213783	Plekhg1	pleckstrin homology domain containing, family G (with RhoGef domain) member 1	A0A5F8MPP0	568	0.981001	17.4824	3.21e-06	88.555	73.596	1	TSETSQDIQKVSREESPSQLTSAVPAQRNCQ	S	568	568	117	1	>>PhosphositeRawExpression	108080	115230	131290	136510	152800	150130	211680	191880	207430	193610	249070	244150	277740	288630	270300	>>PhosphositeNormaExpression	0.553588	0.590211	0.67247	0.699207	0.782645	0.768969	1.08423	0.982814	1.06246	0.991675	1.27574	1.25054	1.42259
A0A5F8MPP0_S_1304	A0A5F8MPP0	ENSMUSG00000040624	213783	Plekhg1	pleckstrin homology domain containing, family G (with RhoGef domain) member 1	A0A5F8MPP0	1304	0.999994	52.3175	0.000148074	65.753	51.67	1;2	ETKQLLSSQKSPRGASQQDLPSGLANSCQQD	S	1304	1304	119	1	>>PhosphositeRawExpression	66280	86812	92287	89105	98914	79320	104210	92530	105960	100270	174870	172260	183920	209350	183460	>>PhosphositeNormaExpression	0.540459	0.70788	0.752525	0.726578	0.806562	0.646789	0.849747	0.754506	0.864017	0.817619	1.42592	1.40464	1.49972
A0A5F8MPP0_S_1315	A0A5F8MPP0	ENSMUSG00000040624	213783	Plekhg1	pleckstrin homology domain containing, family G (with RhoGef domain) member 1	A0A5F8MPP0	1315	0.968918	14.9377	1.81e-15	113.21	86.252	1;2	PRGASQQDLPSGLANSCQQDRGKRSDLTLQD	S	1315	1315	120	1	>>PhosphositeRawExpression	28704	32119	40950	42438	34207	44821	70754	69591	66513	68746	121410	114940	120440	113610	133440	>>PhosphositeNormaExpression	0.390466	0.436921	0.55705	0.577292	0.465324	0.609708	0.96248	0.946659	0.904789	0.935165	1.65156	1.56355	1.63837
A0A5F8MPP0_S_1442	A0A5F8MPP0	ENSMUSG00000040624	213783	Plekhg1	pleckstrin homology domain containing, family G (with RhoGef domain) member 1	A0A5F8MPP0	1442	1	71.8745	4.99e-05	90.707	77.279	1	CKDSDKLNDYLWRGPSPNQQNIVQSLREKFQ	S	1442	1442	121	1	>>PhosphositeRawExpression	86632	98395	113100	115550	119290	204220	229620	243050	252150	237880	291610	307680	295620	318240	316900	>>PhosphositeNormaExpression	0.402324	0.456952	0.525242	0.53662	0.553989	0.948409	1.06637	1.12874	1.171	1.10473	1.35425	1.42888	1.37288
A0A5F8MPP0_S_719	A0A5F8MPP0	ENSMUSG00000040624	213783	Plekhg1	pleckstrin homology domain containing, family G (with RhoGef domain) member 1	A0A5F8MPP0	719	1	55.8855	0.00150196	55.885	33.28	1	DCDDSQYCPGRQLQNSPRPGGERGMTPYGSS	S	719	719	124	1	>>PhosphositeRawExpression	15549	21712	26316	19881	23371	17996	33254	28753	21388	30749	31567	20988	25734	29558	30773	>>PhosphositeNormaExpression	0.617695	0.862525	1.04542	0.789787	0.92843	0.714904	1.32104	1.14223	0.849654	1.22153	1.25402	0.833764	1.0223
A0A5F8MPP0_S_767	A0A5F8MPP0	ENSMUSG00000040624	213783	Plekhg1	pleckstrin homology domain containing, family G (with RhoGef domain) member 1	A0A5F8MPP0	767	0.793043	6.38161	0.00311332	50.387	39.441	1	EDLKLMVAKRDETECSFSKPSRDSVRPKSTP	S	767	767	125	1	>>PhosphositeRawExpression	25471	33136	36501	28365	44687	125360	169270	148800	155150	160990	171880	161340	191060	214660	211830	>>PhosphositeNormaExpression	0.203388	0.264594	0.291464	0.226497	0.35683	1.00101	1.35164	1.18818	1.23889	1.28552	1.37248	1.28832	1.52563
A0A5F8MPP0_S_1381	A0A5F8MPP0	ENSMUSG00000040624	213783	Plekhg1	pleckstrin homology domain containing, family G (with RhoGef domain) member 1	A0A5F8MPP0	1381	0.999626	34.2748	0.00304157	44.196	18.606	1	YVEIKSEEDEVRLDLSPRRGRKSDPQTPDPD	S	1381	1381	126	1	>>PhosphositeRawExpression	20647	32491	26962	21573	27564	23542	37835	34301	28813	32383	40154	43472	36985	45177	42092	>>PhosphositeNormaExpression	0.626945	0.986587	0.818699	0.655063	0.836979	0.714851	1.14886	1.04155	0.874905	0.983307	1.21927	1.32002	1.12305
A0A5F8MPP0_S_626	A0A5F8MPP0	ENSMUSG00000040624	213783	Plekhg1	pleckstrin homology domain containing, family G (with RhoGef domain) member 1	A0A5F8MPP0	626	1	102.754	4.83e-65	145.1	139.14	1	RTDHHIRQPLFPSRRSPQENEDDDDDYQMFV	S	626	626	127	1	>>PhosphositeRawExpression	15625	13862	15793	22119	22996	29791	26606	23352	23259	27862	33473	30913	32538	36876	34692	>>PhosphositeNormaExpression	0.601336	0.533486	0.607802	0.851261	0.885013	1.14652	1.02395	0.898714	0.895135	1.07228	1.28823	1.1897	1.25224
A0A5F8MPY2_S_102	A0A5F8MPY2	ENSMUSG00000118552	665931	Rplp2-ps1	ribosomal protein, large P2, pseudogene 1	A0A5F8MPY2;P99027	102;102	1	132.722	1.34e-51	151.33	143.33	1;2	APAAAEEKKDEKKEESEESDDDMGFGLFD__	S	102	102	128	1	>>PhosphositeRawExpression	257220	254100	266670	278990	277420	220480	217030	228150	262070	244350	257230	280540	285760	269940	254160	>>PhosphositeNormaExpression	1.00109	0.988944	1.03787	1.08581	1.0797	0.858097	0.84467	0.887948	1.01996	0.950998	1.00113	1.09185	1.11216
A0A5F8MPY2_S_105	A0A5F8MPY2	ENSMUSG00000118552	665931	Rplp2-ps1	ribosomal protein, large P2, pseudogene 1	A0A5F8MPY2;P99027	105;105	1	132.722	1.34e-51	151.33	143.33	1;2	AAEEKKDEKKEESEESDDDMGFGLFD_____	S	105	105	129	1	>>PhosphositeRawExpression	619240	687170	687370	674540	684000	463950	612360	578180	587270	581290	699700	675660	680510	699720	674960	>>PhosphositeNormaExpression	0.966966	1.07304	1.07335	1.05332	1.06809	0.724475	0.956223	0.902849	0.917044	0.907706	1.09261	1.05507	1.06264
A0A5F8MPY2_S_79	A0A5F8MPY2	ENSMUSG00000118552	665931	Rplp2-ps1	ribosomal protein, large P2, pseudogene 1	A0A5F8MPY2;P99027	79;79	0.999903	40.5084	4.13e-51	131.03	115.08	1	SVPAGGAVAVSAAPGSAAPAAGSAPAAAEEK	S	79	79	130	1	>>PhosphositeRawExpression	73733	89881	97007	99305	91409	124140	131430	153400	161070	134390	262490	275260	267020	320330	305910	>>PhosphositeNormaExpression	0.427557	0.521195	0.562517	0.575843	0.530056	0.719854	0.762127	0.889525	0.934001	0.779291	1.52211	1.59616	1.54838
A1A5B6_S_560	A1A5B6	ENSMUSG00000039201	209815	Tbc1d25	TBC1 domain family, member 25	A1A5B6	560	1	64.3937	0.000173013	103.14	68.129	1	SSQGPSGGGRLLRQASLDGLQQLRDNMGLRK	S	560	560	133	1	>>PhosphositeRawExpression	220360	248120	267340	263740	279360	304300	339330	394210	397150	389850	402370	383520	405660	417900	422040	>>PhosphositeNormaExpression	0.643669	0.724755	0.780897	0.770381	0.816007	0.888856	0.991179	1.15148	1.16007	1.13875	1.17532	1.12026	1.18493
A1L3P4_S_700	A1L3P4	ENSMUSG00000060681	236794	Slc9a6	solute carrier family 9 (sodium/hydrogen exchanger), member 6	A1L3P4	700	0.753185	4.90105	7.47e-12	100.27	86.947	1	DDSEPALNSLDDTRHSPA_____________	S	700	700	134	1	>>PhosphositeRawExpression	28671	29050	22239	32564	37621	40901	49630	53483	47225	44889	59967	62388	68374	65449	66123	>>PhosphositeNormaExpression	0.606944	0.614968	0.470784	0.689356	0.796409	0.865845	1.05063	1.1322	0.999719	0.950268	1.26946	1.32071	1.44743
A2A432_S_149	A2A432	ENSMUSG00000031095	72584	Cul4b	cullin 4B	A2A432	149	0.750875	6.33817	8.83e-11	90.899	76.738	1	STSSSSTPPQPRDSASPSTSSFCLGVPVATS	S	149	149	141	1	>>PhosphositeRawExpression	42807	34665	49354	34181	39447	63518	68958	61764	68452	63037	70729	87904	88740	83776	84339	>>PhosphositeNormaExpression	0.681878	0.552183	0.786166	0.544474	0.628356	1.01179	1.09844	0.983847	1.09038	1.00412	1.12665	1.40023	1.41355
A2A432_S_200	A2A432	ENSMUSG00000031095	72584	Cul4b	cullin 4B	A2A432	200	0.956338	15.8546	7.33e-184	200.23	185.07	1	DTKMAEESSSSSSSSSPTAATSQQQQQQQLK	S	200	200	148	1	>>PhosphositeRawExpression	33296	40626	54647	47850	39931	73848	93055	87733	77107	81534	173160	172490	166110	195910	176230	>>PhosphositeNormaExpression	0.329984	0.402629	0.541586	0.474223	0.395741	0.73188	0.922233	0.869489	0.764179	0.808053	1.71612	1.70948	1.64625
A2A432_S_250	A2A432	ENSMUSG00000031095	72584	Cul4b	cullin 4B	A2A432	250	0.997103	25.3686	1.39e-76	167.63	143.2	1	KSSTAVSSFANSKPGSAKKLVIKNFKDKPKL	S	250	250	154	1	>>PhosphositeRawExpression	46194	55445	64602	58782	63033	115560	157300	139100	169170	158180	249290	224970	276470	322360	262970	>>PhosphositeNormaExpression	0.29318	0.351894	0.410011	0.373073	0.400053	0.733427	0.998339	0.882829	1.07367	1.00392	1.58217	1.42782	1.75468
A2A432_S_81	A2A432	ENSMUSG00000031095	72584	Cul4b	cullin 4B	A2A432	81	0.835532	7.06725	4.6e-87	161.2	145.96	1	DLGAMKSVCPGTSGFSSPNPSAASAAAQEVR	S	81	81	155	1	>>PhosphositeRawExpression	25253	36415	33884	38727	38477	76267	91255	94779	83997	105520	108540	119830	109570	124190	132310	>>PhosphositeNormaExpression	0.310739	0.448088	0.416944	0.476537	0.473461	0.938467	1.1229	1.16626	1.03359	1.29843	1.33559	1.47451	1.34826
A2A432_S_82	A2A432	ENSMUSG00000031095	72584	Cul4b	cullin 4B	A2A432	82	0.753157	4.85569	2.81e-12	97.304	85.845	1	LGAMKSVCPGTSGFSSPNPSAASAAAQEVRS	S	82	82	156	1	>>PhosphositeRawExpression	314030	298450	311860	306070	366280	339220	414050	418510	396290	441560	523010	570710	622960	589610	577100	>>PhosphositeNormaExpression	0.725834	0.689823	0.720818	0.707435	0.846602	0.784057	0.957015	0.967324	0.915965	1.0206	1.20886	1.31911	1.43988
A2A4E2_S_300	A2A4E2	ENSMUSG00000079112	97476	Fam90a1a	family with sequence similarity 90, member A1A	A2A4E2	300	0.999812	37.2767	9.66e-05	85.493	62.12	1	KSHARTGSKGTLDSQSPPIANRLGLKGANEM	S	300	300	157	1	>>PhosphositeRawExpression	11370	14333	13420	12916	10658	19278	20426	16829	21975	16990	36476	34617	42330	36336	44177	>>PhosphositeNormaExpression	0.484337	0.610554	0.571662	0.550193	0.454007	0.8212	0.870102	0.716878	0.936086	0.723736	1.5538	1.47461	1.80316
A2A4E2_S_279	A2A4E2	ENSMUSG00000079112	97476	Fam90a1a	family with sequence similarity 90, member A1A	A2A4E2	279	0.974737	15.864	0.00250825	92.19	68.339	1	PTQPSQNPLKKQRLNSTDAPEKSHARTGSKG	S	279	279	158	1	>>PhosphositeRawExpression	43280	34771	60764	61094	73875	48475	84523	61839	84520	61788	458810	439810	459780	417070	440500	>>PhosphositeNormaExpression	0.229326	0.18424	0.321968	0.323717	0.391439	0.256853	0.447859	0.327664	0.447844	0.327394	2.43108	2.33041	2.43622
A2A4E2_S_192	A2A4E2	ENSMUSG00000079112	97476	Fam90a1a	family with sequence similarity 90, member A1A	A2A4E2	192	0.993521	21.8569	1.85e-05	95.666	58.721	1	VAGVAKLVLRQDGRNSASEELLDQKGTSCQH	S	192	192	159	1	>>PhosphositeRawExpression	48548	68485	70671	63230	67119	57360	70337	76797	59476	71956	233430	265060	260590	348260	255090	>>PhosphositeNormaExpression	0.361147	0.509458	0.525719	0.470366	0.499296	0.426699	0.523235	0.57129	0.44244	0.535278	1.73648	1.97177	1.93852
A2A4P0_S_484	A2A4P0	ENSMUSG00000034931	217207	Dhx8	DEAH (Asp-Glu-Ala-His) box polypeptide 8	A2A4P0	484	0.999957	43.6329	0.00100227	75.695	56.598	1	EPPFLRGHTKQSMDMSPIKIVKNPDGSLSQA	S	484	484	162	1	>>PhosphositeRawExpression	10585	10827	16895	19906	19063	10625	15805	20761	24177	12806	21936	34793	31978	28606	32419	>>PhosphositeNormaExpression	0.510232	0.521897	0.814395	0.959535	0.9189	0.51216	0.761853	1.00075	1.16541	0.617291	1.05739	1.67714	1.54145
A2A5N3_S_342	A2A5N3	ENSMUSG00000054582	381404	Pabpc1l	poly(A) binding protein, cytoplasmic 1-like	A2A5N3;P29341;Q9D4E6;Q6PHQ9;Q62029	342;342;352;342;342	0.861276	7.93027	3.2e-06	101.39	86.695	1	LEDGRSKGFGFVCFSSPEEATKAVTEMNGRI;TESSHSKGFGFVCFSSPEEATKAVTEMNGRI	S	342	342;342	163	1	>>PhosphositeRawExpression	40708	48104	57864	64050	60826	71613	84117	78959	88028	75029	294800	317730	304910	283220	315710	>>PhosphositeNormaExpression	0.279375	0.330132	0.397114	0.439568	0.417442	0.491472	0.577286	0.541887	0.604127	0.514916	2.02318	2.18055	2.09256
A2A5N3_S_304	A2A5N3	ENSMUSG00000054582	381404	Pabpc1l	poly(A) binding protein, cytoplasmic 1-like	A2A5N3	304	1	92.8004	1.32e-79	179.46	127.48	1	NRYQGVNLYVKNLDDSINDERLKEVFSTYGV	S	304	304	164	1	>>PhosphositeRawExpression	234810	249330	308460	266670	316220	755020	828940	809180	931920	798990	1296200	1365400	1428600	1575900	1511600	>>PhosphositeNormaExpression	0.277833	0.295013	0.364977	0.31553	0.374159	0.893357	0.980821	0.95744	1.10267	0.945383	1.53369	1.61557	1.69035
A2A5N3_S_109	A2A5N3	ENSMUSG00000054582	381404	Pabpc1l	poly(A) binding protein, cytoplasmic 1-like	A2A5N3	109	1	48.0038	0.00610286	48.004	26.245	1	RKSGMGNIFIKNLENSIDNKALYDTFSTFGS	S	109	109	165	1	>>PhosphositeRawExpression	82433	97600	100810	103950	96413	117700	141290	129580	133750	127190	160280	160390	155790	169310	156910	>>PhosphositeNormaExpression	0.639546	0.757217	0.782121	0.806482	0.748008	0.91316	1.09618	1.00533	1.03768	0.986787	1.24351	1.24436	1.20868
A2A5N3_S_329	A2A5N3	ENSMUSG00000054582	381404	Pabpc1l	poly(A) binding protein, cytoplasmic 1-like	A2A5N3	329	0.918524	10.8879	0.000773021	81.865	50.434	1	FSTYGVITSAKVMTESSHSKGFGFVCFSSPE	S	329	329	166	1	>>PhosphositeRawExpression	38753	42658	53638	44981	52887	52573	55090	57762	46438	49378	40309	45843	43816	52500	41750	>>PhosphositeNormaExpression	0.809179	0.890717	1.11998	0.939223	1.1043	1.09775	1.1503	1.2061	0.969645	1.03103	0.841669	0.957222	0.914897
A2A5R2_S_227	A2A5R2	ENSMUSG00000074582	99371	Arfgef2	ADP-ribosylation factor guanine nucleotide-exchange factor 2 (brefeldin A-inhibited)	A2A5R2	227	0.93807	11.8059	5.72e-17	109.77	94.61	1;2	MQSKPQSPVIQATAGSPKFSRLKQSQAQSKP	S	227	227	168	1	>>PhosphositeRawExpression	54161	72319	59695	63526	66143	34265	41262	39808	41389	39044	33529	37765	34510	45452	44251	>>PhosphositeNormaExpression	1.14891	1.53409	1.2663	1.34757	1.40308	0.726858	0.875284	0.844441	0.877978	0.828234	0.711245	0.801103	0.732055
A2A5R2_S_276	A2A5R2	ENSMUSG00000074582	99371	Arfgef2	ADP-ribosylation factor guanine nucleotide-exchange factor 2 (brefeldin A-inhibited)	A2A5R2	276	0.982117	17.3973	0.022926	81.923	28.492	1	GKVSLENGEAPRERGSPVSGRAEPSRGTDSG	S	276	276	169	1	>>PhosphositeRawExpression	215680	208190	230960	221550	246480	323370	339960	326890	349190	362500	281640	286200	318890	323170	305820	>>PhosphositeNormaExpression	0.745354	0.719469	0.798159	0.765639	0.851793	1.11751	1.17484	1.12968	1.20674	1.25274	0.9733	0.989059	1.10203
A2A5R2_S_1535	A2A5R2	ENSMUSG00000074582	99371	Arfgef2	ADP-ribosylation factor guanine nucleotide-exchange factor 2 (brefeldin A-inhibited)	A2A5R2	1535	0.988433	19.8874	3.01e-09	74.678	56.815	1	SSIDRNASERGQSQLSNPTDDSWKGAPYAHQ	S	1535	1535	170	1	>>PhosphositeRawExpression	89323	99063	80070	95981	91311	113310	137460	122780	157520	136520	144690	160630	170320	144030	161840	>>PhosphositeNormaExpression	0.703387	0.780086	0.630523	0.755816	0.719042	0.892276	1.08245	0.966849	1.24041	1.07505	1.13938	1.2649	1.34121
A2A5R2_S_1518	A2A5R2	ENSMUSG00000074582	99371	Arfgef2	ADP-ribosylation factor guanine nucleotide-exchange factor 2 (brefeldin A-inhibited)	A2A5R2	1518	0.99708	27.6992	6.17e-09	106.49	77.602	1;2	EEVSDRHLDVDLDRQSLSSIDRNASERGQSQ	S	1518	1518	171	1	>>PhosphositeRawExpression	30683	32936	28988	22672	30883	39941	45710	43107	53682	38039	49687	50469	40328	61181	54503	>>PhosphositeNormaExpression	0.738983	0.793245	0.698159	0.546042	0.743799	0.961956	1.1009	1.03821	1.2929	0.916148	1.19668	1.21552	0.971277
A2A654_S_1312	A2A654	ENSMUSG00000040481	207165	Bptf	bromodomain PHD finger transcription factor	A2A654	1312	0.994742	22.7685	0.00675277	52.071	32.435	1	DVSIQSPGPNCQRQNSVESDLDARISEPAGK	S	1312	1312	174	1	>>PhosphositeRawExpression	71104	86434	87521	83805	78135	91163	95359	98493	99851	104240	86594	93312	87910	87102	76978	>>PhosphositeNormaExpression	0.803132	0.976287	0.988565	0.946592	0.882548	1.0297	1.0771	1.1125	1.12783	1.17741	0.978094	1.05398	0.992959
A2A690_S_1831	A2A690	ENSMUSG00000053580	77097	Tanc2	tetratricopeptide repeat, ankyrin repeat and coiled-coil containing 2	A2A690	1831	0.986057	18.4975	1.94e-18	114.35	103.05	1;2	LKPAYDRSCDELSPVSPTQGGYPSEPTRSRT	S	1831	1831	184	1	>>PhosphositeRawExpression	105840	135570	141620	138820	129760	168340	171150	151960	170950	163130	168210	169080	180470	167940	173090	>>PhosphositeNormaExpression	0.679644	0.870553	0.909402	0.891422	0.833244	1.08098	1.09903	0.9758	1.09774	1.04753	1.08015	1.08573	1.15887
A2A690_S_1583	A2A690	ENSMUSG00000053580	77097	Tanc2	tetratricopeptide repeat, ankyrin repeat and coiled-coil containing 2	A2A690	1583	0.998583	28.4797	5.37e-66	153.87	120.68	1	YQQETNVSQLPGRPKSPLSKMAQRPYQMPQL	S	1583	1583	185	1	>>PhosphositeRawExpression	115760	142970	110500	136000	155730	100360	108700	131460	104590	124680	83222	72007	72721	92037	72974	>>PhosphositeNormaExpression	1.0694	1.32077	1.02081	1.25638	1.43865	0.927135	1.00418	1.21444	0.966213	1.15181	0.768813	0.665208	0.671804
A2A6A1_S_503	A2A6A1	ENSMUSG00000034621	237943	Gpatch8	G patch domain containing 8	A2A6A1	503	0.977063	16.873	8.73e-05	90.707	74.213	1	GGEDEQSVESRETSESPMCESNPKDISQATP	S	503	503	186	1	>>PhosphositeRawExpression	39091	48540	57332	46617	52723	91134	122140	129860	123850	133060	144210	138450	141980	164860	153640	>>PhosphositeNormaExpression	0.369367	0.458649	0.541724	0.440479	0.498174	0.861116	1.15409	1.22703	1.17025	1.25727	1.36263	1.3082	1.34155
A2A6A1_S_648	A2A6A1	ENSMUSG00000034621	237943	Gpatch8	G patch domain containing 8	A2A6A1	648	0.938108	13.0872	0.000234064	63.184	54.02	1	ACSSLNKQEPGGSHMSETEDTGRSHPSKKEP	S	648	648	189	1	>>PhosphositeRawExpression	37696	42379	48183	50693	50446	49489	60151	55927	57445	60262	84878	73767	79048	83148	95335	>>PhosphositeNormaExpression	0.608755	0.684381	0.77811	0.818644	0.814655	0.799201	0.971382	0.903168	0.927682	0.973174	1.3707	1.19127	1.27655
A2A6A1_S_733	A2A6A1	ENSMUSG00000034621	237943	Gpatch8	G patch domain containing 8	A2A6A1	733	0.998911	29.623	1e-11	116.24	88.757	1;2	AAADSERGPKSEPPGSGSPAPPRRRRRAQDD	S	733	733	190	1	>>PhosphositeRawExpression	135140	132490	126980	133830	140880	108940	119900	123480	134550	120420	103350	105990	95986	119530	106710	>>PhosphositeNormaExpression	1.12107	1.09909	1.05338	1.11021	1.16869	0.903728	0.994649	1.02435	1.11618	0.998962	0.857356	0.879256	0.796267
A2A6A1_S_735	A2A6A1	ENSMUSG00000034621	237943	Gpatch8	G patch domain containing 8	A2A6A1	735	0.999805	36.913	7.41e-20	132.79	98.83	1;2	ADSERGPKSEPPGSGSPAPPRRRRRAQDDSQ	S	735	735	191	1	>>PhosphositeRawExpression	122290	114260	127580	136560	132630	135620	161460	150420	178190	168200	90031	93310	101400	107730	98911	>>PhosphositeNormaExpression	0.956092	0.893311	0.99745	1.06766	1.03693	1.06031	1.26233	1.17602	1.39313	1.31503	0.703883	0.729519	0.792769
A2A6A1_S_753	A2A6A1	ENSMUSG00000034621	237943	Gpatch8	G patch domain containing 8	A2A6A1	753	1	95.2872	6.71e-05	101.32	78.982	1	PPRRRRRAQDDSQRRSLPAEEGNSGKKDDGG	S	753	753	193	1	>>PhosphositeRawExpression	4067	12354	10428	13883	11235	17906	19332	18129	13889	16134	30336	25343	31760	33886	21612	>>PhosphositeNormaExpression	0.217646	0.661127	0.558057	0.742952	0.601244	0.958244	1.03456	0.970178	0.743273	0.863415	1.62344	1.35624	1.69964
A2A6A1_S_451	A2A6A1	ENSMUSG00000034621	237943	Gpatch8	G patch domain containing 8	A2A6A1	451	0.998728	28.9496	0.00257307	76.843	37.221	1	KSSSPKPQGCSKTAASPGAERTVSEASELQK	S	451	451	196	1	>>PhosphositeRawExpression	120010	112120	128290	135420	131760	220800	230990	217880	235380	231140	260030	260650	298650	336210	300710	>>PhosphositeNormaExpression	0.559046	0.522292	0.597617	0.630831	0.613781	1.02856	1.07603	1.01496	1.09648	1.07673	1.2113	1.21419	1.39121
A2A791_S_121	A2A791	ENSMUSG00000042446	67785	Zmym4	zinc finger, MYM-type 4	A2A791	121	1	118.346	9.22e-19	118.35	92.756	1	TDGSLEVERRAAHQESDNENEIQIQNQLKKD	S	121	121	204	1	>>PhosphositeRawExpression	31798	35566	37262	39465	37371	39694	42007	49210	46042	40937	58536	69539	73852	57711	66744	>>PhosphositeNormaExpression	0.657224	0.735104	0.770158	0.815691	0.772411	0.820425	0.868231	1.01711	0.95163	0.846116	1.20986	1.43728	1.52643
A2A8U2_S_436	A2A8U2	ENSMUSG00000044700	230917	Tmem201	transmembrane protein 201	A2A8U2	436	1	98.9426	0.00146706	98.943	75.193	1	TPPGFLPLTKQQLFRSPRRVSPSSLPGRLSR	S	436	436	207	1	>>PhosphositeRawExpression	20667	20138	28613	24552	23246	53031	73919	65296	71250	61231	114970	146860	125820	171860	137840	>>PhosphositeNormaExpression	0.272103	0.265138	0.37672	0.323253	0.306058	0.698209	0.973222	0.859691	0.938082	0.806171	1.5137	1.93357	1.65655
A2A8U2_S_441	A2A8U2	ENSMUSG00000044700	230917	Tmem201	transmembrane protein 201	A2A8U2	441	0.999533	30.5876	0.00195689	56.122	45.431	1;2	LPLTKQQLFRSPRRVSPSSLPGRLSRALSLG	S	441	441	208	1	>>PhosphositeRawExpression	71289	74536	69776	61289	75950	97539	121700	126460	107770	110580	172960	156650	180080	173480	163570	>>PhosphositeNormaExpression	0.606327	0.633943	0.593458	0.521275	0.645969	0.829588	1.03508	1.07557	0.916604	0.940504	1.47106	1.33234	1.53161
A2A958_S_13	A2A958	ENSMUSG00000046262	97187	Pramel29	PRAME like 29	A2A958	13	1	70.5865	0	257.5	249.46	1	___MVICRHCPDQDDSLEEVTEESYSPPTLQ	S	13	13	210	1	>>PhosphositeRawExpression	17418	21327	20805	23966	28747	36914	52665	28442	29789	76488	96951	100640	104510	106190	74674	>>PhosphositeNormaExpression	0.318806	0.390354	0.380799	0.438656	0.526164	0.675647	0.963941	0.520581	0.545236	1.39998	1.77452	1.84204	1.91287
A2A958_S_153	A2A958	ENSMUSG00000046262	97187	Pramel29	PRAME like 29	A2A958;A2A8N2;L7N1Y3	153;153;178	1	69.4222	4.91e-05	84.874	63.242	1	EGLPEFTTEKQPIENSPGCEVKKELKVTTEV	S	153	153	211	1	>>PhosphositeRawExpression	301720	394840	385790	406760	421980	788560	1054600	1003200	1017800	1026600	1450800	1584600	1592800	1616800	1708500	>>PhosphositeNormaExpression	0.306723	0.401387	0.392187	0.413504	0.428977	0.801635	1.07209	1.01983	1.03468	1.04362	1.47485	1.61087	1.61921
A2A995_S_573	A2A995	ENSMUSG00000078612	242594	Fyb2	FYN binding protein 2	A2A995	573	0.883661	8.80734	0.000133689	76.421	62.337	1	KKTKSKEIVSNGFSVSLPDLGPRSQDDSQDG	S	573	573	214	1	>>PhosphositeRawExpression	27945	29973	31715	25143	44279	43511	52019	46749	49856	56383	44649	25473	47024	47200	46780	>>PhosphositeNormaExpression	0.67751	0.726678	0.768912	0.609578	1.07352	1.0549	1.26117	1.1334	1.20873	1.36697	1.08249	0.617578	1.14007
A2A995_S_227	A2A995	ENSMUSG00000078612	242594	Fyb2	FYN binding protein 2	A2A995	227	0.999726	35.6309	0.00072695	80.245	54.115	1	ASSVSLPPHSRKSTKSPATEGSHRSSQCQPV	S	227	227	215	1	>>PhosphositeRawExpression	0	7498	4714.5	7933.8	7685.5	20821	25269	21075	22158	21439	13807	15473	9789.7	14419	15742	>>PhosphositeNormaExpression	0	0.541178	0.340275	0.572632	0.554711	1.50278	1.82382	1.52112	1.59928	1.54739	0.996538	1.11678	0.706584
A2A995_S_581	A2A995	ENSMUSG00000078612	242594	Fyb2	FYN binding protein 2	A2A995	581	0.997904	26.781	5.74e-06	89.946	83.37	1	VSNGFSVSLPDLGPRSQDDSQDGIIYDDVDT	S	581	581	216	1	>>PhosphositeRawExpression	38527	55867	46529	69320	52031	55663	71874	78335	70864	80417	66890	80296	101880	98936	88468	>>PhosphositeNormaExpression	0.547312	0.793643	0.660988	0.984755	0.739149	0.790745	1.02104	1.11282	1.00669	1.1424	0.950235	1.14068	1.4473
A2A995_S_585	A2A995	ENSMUSG00000078612	242594	Fyb2	FYN binding protein 2	A2A995	585	0.998854	29.4026	9.39e-64	163.78	151.1	1	FSVSLPDLGPRSQDDSQDGIIYDDVDTREKE	S	585	585	217	1	>>PhosphositeRawExpression	120150	118850	123910	140590	124970	206270	250770	241070	234680	244940	261820	274040	299230	320100	255530	>>PhosphositeNormaExpression	0.560241	0.554179	0.577773	0.655549	0.582716	0.961805	1.1693	1.12407	1.09428	1.14212	1.22083	1.27781	1.39526
A2A9I7_S_257	A2A9I7	ENSMUSG00000028610	56296	Dmrtb1	DMRT-like family B with proline-rich C-terminal, 1	A2A9I7	257	0.958485	13.6349	0.000626926	103.44	89.02	1	ALGVPQQRGFRHVSCSPYHRSGLVSEPARDL	S	257	257	219	1	>>PhosphositeRawExpression	98456	136650	113930	135380	127280	171040	191070	198670	185000	182470	163380	182670	161920	212630	174940	>>PhosphositeNormaExpression	0.606384	0.841618	0.701687	0.833797	0.783909	1.05342	1.17679	1.2236	1.1394	1.12382	1.00625	1.12505	0.997255
A2A9R3_S_325	A2A9R3	ENSMUSG00000035427	434903	Mageb4	MAGE family member B4	A2A9R3	325	0.942966	13.1135	0.000678397	54.974	29.107	1	ALRDQEERAQAEAVGSPGTSAKDKAEAKVTL	S	325	325	220	1	>>PhosphositeRawExpression	25313	33648	22623	22537	27958	32297	42866	41116	47715	40816	50739	53990	47920	56267	53279	>>PhosphositeNormaExpression	0.633793	0.842486	0.56644	0.564286	0.700019	0.80866	1.07329	1.02947	1.1947	1.02196	1.27041	1.35181	1.19983
A2AAE1_S_4452	A2AAE1	ENSMUSG00000037270	229227	4932438A13Rik	RIKEN cDNA 4932438A13 gene	A2AAE1	4452	0.971618	15.3446	0.0233101	42.599	13.45	1	GRLSVGSNRDREISMSVGLGRSQLDSKGGVV	S	4452	4452	221	1	>>PhosphositeRawExpression	35675	38967	50127	55430	50461	129070	149720	122850	137310	130820	119330	141040	139020	156290	121490	>>PhosphositeNormaExpression	0.339202	0.370503	0.476613	0.527035	0.479789	1.22721	1.42355	1.16807	1.30556	1.24385	1.1346	1.34102	1.32182
A2AAE1_S_2368	A2AAE1	ENSMUSG00000037270	229227	4932438A13Rik	RIKEN cDNA 4932438A13 gene	A2AAE1	2368	0.999535	33.8555	0.000369182	68.034	48.936	1	WMSNAVGNRGSVVQESPVTKSGHNSLPTGVA	S	2368	2368	222	1	>>PhosphositeRawExpression	48581	63838	66740	76750	63752	86491	120100	118340	118460	125240	116140	131490	134670	156700	133770	>>PhosphositeNormaExpression	0.466807	0.613409	0.641294	0.737479	0.612583	0.831078	1.15402	1.13711	1.13826	1.20341	1.11597	1.26347	1.29402
A2AAE1_S_1312	A2AAE1	ENSMUSG00000037270	229227	4932438A13Rik	RIKEN cDNA 4932438A13 gene	A2AAE1	1312	0.994936	23.562	0.0233817	49.5	14.276	1	SVGQSPLRSPLKRQASVCSTRLGSTKSLTAA	S	1312	1312	223	1	>>PhosphositeRawExpression	72907	92919	107680	102630	97743	110270	118250	114390	139290	118720	71464	63807	77986	83224	60746	>>PhosphositeNormaExpression	0.763677	0.973296	1.12791	1.07502	1.02383	1.15504	1.23863	1.1982	1.45902	1.24355	0.748562	0.668357	0.816878
A2AAE1_S_1290	A2AAE1	ENSMUSG00000037270	229227	4932438A13Rik	RIKEN cDNA 4932438A13 gene	A2AAE1	1290	0.999652	35.1931	1.12e-29	121.5	90.322	1	GQASVPTEISGTSPVSPNTQDKSVGQSPLRS	S	1290	1290	224	1	>>PhosphositeRawExpression	29318	44211	37338	49279	23732	68387	59552	62183	69508	76382	82304	64789	64566	72331	72429	>>PhosphositeNormaExpression	0.501844	0.756771	0.639124	0.843521	0.406227	1.1706	1.01937	1.0644	1.18979	1.30745	1.40882	1.10901	1.10519
A2AAE1_S_1355	A2AAE1	ENSMUSG00000037270	229227	4932438A13Rik	RIKEN cDNA 4932438A13 gene	A2AAE1	1355	0.999843	38.0287	0.00324937	53.001	35.975	1	QFSSDVSRSDENVLDSPKQRRSFGSFPYTPS	S	1355	1355	225	1	>>PhosphositeRawExpression	80006	109080	99022	101500	93132	109770	107880	98521	119530	108740	102470	116330	104260	109550	84760	>>PhosphositeNormaExpression	0.776983	1.05934	0.961658	0.985723	0.904457	1.06604	1.04768	0.956793	1.16082	1.05604	0.995144	1.12975	1.01253
A2AAE1_S_3835	A2AAE1	ENSMUSG00000037270	229227	4932438A13Rik	RIKEN cDNA 4932438A13 gene	A2AAE1	3835	0.995346	23.4142	0.00174255	61.435	38.209	1;2	LRRSYDRSSRSLDQDSPSKKKKFQTNYASTT	S	3835	3835	227	1	>>PhosphositeRawExpression	67301	77283	83831	75388	92185	111390	106880	102380	103350	108080	113340	117370	127490	104020	100740	>>PhosphositeNormaExpression	0.67706	0.77748	0.843354	0.758416	0.927397	1.1206	1.07523	1.02996	1.03972	1.0873	1.14022	1.18076	1.28257
A2AAE1_S_3779	A2AAE1	ENSMUSG00000037270	229227	4932438A13Rik	RIKEN cDNA 4932438A13 gene	A2AAE1	3779	0.996626	24.7771	0.00284259	75.229	45.419	1	HQLLTERWPTTPVNRSLSGTATERNIDFELD	S	3779	3779	228	1	>>PhosphositeRawExpression	56702	67993	71945	64170	69531	134360	161180	135650	167280	135050	129870	137490	130770	126380	138920	>>PhosphositeNormaExpression	0.492407	0.590459	0.624779	0.55726	0.603815	1.1668	1.39971	1.178	1.45268	1.17279	1.12781	1.19398	1.13562
A2AAE1_S_3653	A2AAE1	ENSMUSG00000037270	229227	4932438A13Rik	RIKEN cDNA 4932438A13 gene	A2AAE1	3653	1	75.197	0.00284791	75.197	56.103	1	IGETDELPEIRVDAASPGPRVTFNIQDTFPE	S	3653	3653	230	1	>>PhosphositeRawExpression	62088	73093	91363	61343	85408	179600	195900	206280	203310	215430	176150	184650	187540	189130	176030	>>PhosphositeNormaExpression	0.407167	0.479337	0.59915	0.402282	0.560098	1.1778	1.28469	1.35277	1.33329	1.41277	1.15518	1.21092	1.22987
A2AAE1_S_2755	A2AAE1	ENSMUSG00000037270	229227	4932438A13Rik	RIKEN cDNA 4932438A13 gene	A2AAE1	2755	0.97248	15.4823	3.63e-05	71.697	57.98	1	EPTCRVVFENEQDNNSLTKTQRKRSLVTSEP	S	2755	2755	231	1	>>PhosphositeRawExpression	93164	95775	112290	99351	92900	82336	107470	100580	114990	121620	115560	122540	136260	133000	146740	>>PhosphositeNormaExpression	0.834516	0.857904	1.00584	0.889936	0.832151	0.737524	0.962662	0.900944	1.03002	1.08941	1.03513	1.09765	1.22055
B1B0X6_S_368	B1B0X6	ENSMUSG00000079395	100034729	Gm15114	predicted gene 15114	B1B0X6;A2AJU2;Q62012;E9QA14;B1B0X0;B1AV09;A2BI72;A2BI02;A2ADW8	368;368;384;384;384;384;384;384;384	1	45.6175	0.000129855	93.348	48.485	1;2	ERYHGPRGRNGPRDASPPGSEPEIDRSSAIR	S	368	368	234	1	>>PhosphositeRawExpression	39230	44607	44091	42394	40603	42373	55138	40741	64191	61645	57864	54113	58936	54811	58636	>>PhosphositeNormaExpression	0.774916	0.881128	0.870936	0.837415	0.802037	0.837	1.08915	0.804763	1.26797	1.21768	1.143	1.0689	1.16417
B1B0X6_S_19	B1B0X6	ENSMUSG00000079395	100034729	Gm15114	predicted gene 15114	B1B0X6;A2AJU2;Q62012;E9QA14;B1B0X0;B1AV09;A2BI72;A2BI02;A2ADW8;B1AVZ5	19;19;19;19;19;19;19;19;19;19	0.999998	56.9078	2.58e-152	196.02	188.12	1	HEDEIRQLRYLEAANSEEEYNEENDIQSESS	S	19	19	236	1	>>PhosphositeRawExpression	144620	152410	184480	165390	167380	165930	147170	151150	155960	168810	156760	169930	172970	171420	174080	>>PhosphositeNormaExpression	0.885985	0.933709	1.13018	1.01323	1.02542	1.01654	0.901608	0.92599	0.955458	1.03418	0.960359	1.04104	1.05967
A2ADY9_S_194	A2ADY9	ENSMUSG00000078515	68817	Ddi2	DNA-damage inducible protein 2	A2ADY9	194	1	43.7983	4.33e-12	111.64	83.554	1	QQDRARREQERIRLFSADPFDLEAQAKIEED	S	194	194	237	1	>>PhosphositeRawExpression	86547	101960	153370	125440	184830	130220	202770	195470	186650	172340	975280	1016800	1079400	1124200	1082500	>>PhosphositeNormaExpression	0.190415	0.224325	0.337434	0.275984	0.40665	0.286501	0.44612	0.43006	0.410654	0.379171	2.14574	2.23709	2.37482
A2ADY9_S_121	A2ADY9	ENSMUSG00000078515	68817	Ddi2	DNA-damage inducible protein 2	A2ADY9	121	0.979556	14.6236	0	288.27	267.71	1;2;3	NPQQRQLPRTQAQHSSPGEMASSPQGLDNPA	S	121	121	239	1	>>PhosphositeRawExpression	162350	207590	224300	174930	208950	382060	410600	396930	418910	415450	317770	312790	359620	362030	360420	>>PhosphositeNormaExpression	0.516523	0.660456	0.713619	0.556547	0.664782	1.21554	1.30634	1.26285	1.33278	1.32177	1.011	0.995153	1.14414
A2ADY9_S_128	A2ADY9	ENSMUSG00000078515	68817	Ddi2	DNA-damage inducible protein 2	A2ADY9	128	0.937817	11.8199	3.09e-87	163.29	151.98	1;2	PRTQAQHSSPGEMASSPQGLDNPALLRDMLL	S	128	128	241	1	>>PhosphositeRawExpression	14967	24790	22826	20326	23314	25819	39188	35357	49695	37260	47911	50678	56193	58225	64017	>>PhosphositeNormaExpression	0.393478	0.651721	0.600088	0.534364	0.612918	0.678773	1.03024	0.929524	1.30647	0.979554	1.25957	1.33231	1.4773
A2AEV7_S_253	A2AEV7	ENSMUSG00000031150	54648	Ccdc120	coiled-coil domain containing 120	A2AEV7	253	0.999987	48.9728	3.25e-08	119.34	89.785	1	SPPKAWDQFRAVSGGSPERRAPWKPPPSDIY	S	253	253	242	1	>>PhosphositeRawExpression	332470	383240	383570	398000	403500	362440	422510	407370	432360	439130	481650	493870	529860	492620	505340	>>PhosphositeNormaExpression	0.771043	0.888785	0.88955	0.923016	0.935771	0.840547	0.979858	0.944746	1.0027	1.0184	1.11701	1.14535	1.22882
A2AEV7_S_357	A2AEV7	ENSMUSG00000031150	54648	Ccdc120	coiled-coil domain containing 120	A2AEV7	357	0.935764	12.5708	0.000324745	91.076	60.418	1	SDRASLFAARTRRSNSSEALLVDRAAAGGAG	S	357	357	246	1	>>PhosphositeRawExpression	186040	189430	206600	215390	228890	233810	261790	275320	301350	269560	283480	351730	344020	364260	393520	>>PhosphositeNormaExpression	0.679774	0.69216	0.754898	0.787016	0.836344	0.854321	0.956557	1.00599	1.10111	0.984948	1.03581	1.28519	1.25702
A2AG50_S_232	A2AG50	ENSMUSG00000041020	78283	Map7d2	MAP7 domain containing 2	A2AG50	232	0.94725	13.195	0.0429181	41.399	12.887	1	DKLSTSTMNLPKQTESPMSKHLSSSTVAISY	S	232	232	248	1	>>PhosphositeRawExpression	14121	19282	16062	16138	16168	63385	70171	70479	63404	63534	48471	50235	44568	70940	63998	>>PhosphositeNormaExpression	0.306554	0.418594	0.348691	0.350341	0.350992	1.37603	1.52335	1.53003	1.37644	1.37926	1.05226	1.09055	0.967529
A2AG50_S_346	A2AG50	ENSMUSG00000041020	78283	Map7d2	MAP7 domain containing 2	A2AG50	346	0.999956	46.041	0.0188629	72.643	41.974	1	SSPVKSKITSKTYPQSPKTAKPTYLGSPVKY	S	346	346	249	1	>>PhosphositeRawExpression	30348	25960	32724	23231	30385	34974	43049	37678	47043	38261	45474	36589	48520	45191	45822	>>PhosphositeNormaExpression	0.805344	0.6889	0.868396	0.616481	0.806326	0.928104	1.14239	0.99986	1.24838	1.01533	1.20674	0.970961	1.28757
A2AGT5_S_816	A2AGT5	ENSMUSG00000040549	75786	Ckap5	cytoskeleton associated protein 5	A2AGT5	816	0.999935	41.8712	4.15e-06	111.96	96.071	1	LLSQIDAEFQKMQGQSPPAPTRGIAKHSTSA	S	816	816	250	1	>>PhosphositeRawExpression	99888	104760	127550	147020	142060	139550	188980	172340	173780	174710	572340	637730	615570	735030	648030	>>PhosphositeNormaExpression	0.320199	0.335817	0.408872	0.471285	0.455385	0.447339	0.605791	0.55245	0.557066	0.560047	1.83468	2.0443	1.97326
A2AGT5_S_566	A2AGT5	ENSMUSG00000040549	75786	Ckap5	cytoskeleton associated protein 5	A2AGT5	566	0.940076	12.0584	0.00189681	56.569	43.993	1	AGGPSKKGKTTAPGGSASAGTKNKKGLETKE	S	566	566	251	1	>>PhosphositeRawExpression	41346	48039	46869	44103	53706	43461	57797	59927	46097	57155	110140	106690	116640	123470	116600	>>PhosphositeNormaExpression	0.578514	0.672162	0.655792	0.61709	0.751455	0.608107	0.808697	0.838499	0.64499	0.799714	1.54108	1.49281	1.63203
A2AGT5_S_568	A2AGT5	ENSMUSG00000040549	75786	Ckap5	cytoskeleton associated protein 5	A2AGT5	568	0.988555	20.5465	0.000307706	62.861	41.303	1	GPSKKGKTTAPGGSASAGTKNKKGLETKEIV	S	568	568	252	1	>>PhosphositeRawExpression	66247	67451	69945	80120	77930	70219	90505	74937	84843	74307	118980	117080	121710	126140	117030	>>PhosphositeNormaExpression	0.732041	0.745346	0.772905	0.88534	0.86114	0.775933	1.0001	0.828067	0.93753	0.821106	1.31475	1.29376	1.34492
A2AH22_S_1206	A2AH22	ENSMUSG00000040506	228361	Ambra1	autophagy/beclin 1 regulator 1	A2AH22	1206	0.986611	21.6886	0.00046507	106.58	89.027	1	RSSQTGTESGAARTSSPQPSTSRGLPSEPGQ	S	1206	1206	254	1	>>PhosphositeRawExpression	36349	44353	42876	36841	41203	86601	97505	97895	104820	117400	103330	106850	116000	144060	101890	>>PhosphositeNormaExpression	0.42664	0.520586	0.50325	0.432415	0.483614	1.01647	1.14445	1.14903	1.23031	1.37796	1.21282	1.25413	1.36153
A2AHC3_S_1069	A2AHC3	ENSMUSG00000026933	227634	Camsap1	calmodulin regulated spectrin-associated protein 1	A2AHC3	1069	0.999502	33.0234	7.88e-39	137.05	126.11	1	QDQKIKAPVHFVEPLSPTGVPGHRKPPRLGQ	S	1069	1069	255	1	>>PhosphositeRawExpression	112830	124750	138820	134570	128320	162300	167130	203180	180420	176380	156890	157920	157430	172760	169390	>>PhosphositeNormaExpression	0.722315	0.798625	0.888698	0.861491	0.821479	1.03901	1.06993	1.30072	1.15501	1.12915	1.00438	1.01097	1.00784
A2AHC3_S_415	A2AHC3	ENSMUSG00000026933	227634	Camsap1	calmodulin regulated spectrin-associated protein 1	A2AHC3	415	0.992015	21.6056	5.78e-40	143.28	121.23	1	HSEEPECLGKGASTFSPSHPLLPLRQKQQKV	S	415	415	256	1	>>PhosphositeRawExpression	26153	22942	25211	31638	35047	79589	105000	82298	100310	87797	117660	107730	105140	112450	99038	>>PhosphositeNormaExpression	0.344722	0.302398	0.332306	0.41702	0.461954	1.04906	1.384	1.08477	1.32218	1.15725	1.55087	1.41999	1.38585
A2AHC3_S_1041	A2AHC3	ENSMUSG00000026933	227634	Camsap1	calmodulin regulated spectrin-associated protein 1	A2AHC3	1041	0.793653	5.85041	1.93e-77	158.2	134.63	1;2	AILKISQQQEQLLMKSPTVPTPGTKNNCQDQ	S	1041	1041	257	1	>>PhosphositeRawExpression	50301	68185	74794	69526	67575	131210	149680	109140	155940	119580	108430	146890	128040	133590	132300	>>PhosphositeNormaExpression	0.458621	0.621679	0.681937	0.633906	0.616118	1.19631	1.36471	0.995088	1.42179	1.09028	0.988615	1.33928	1.16741
A2AHC3_S_216	A2AHC3	ENSMUSG00000026933	227634	Camsap1	calmodulin regulated spectrin-associated protein 1	A2AHC3	216	1	69.716	0.000297237	69.716	45.865	1	EITEKEVKLKQQPLESPAHQKVRYRREHLSA	S	216	216	258	1	>>PhosphositeRawExpression	106440	126300	147130	145490	158850	269690	320250	330770	337760	299970	370580	389990	388460	436550	419040	>>PhosphositeNormaExpression	0.375912	0.446051	0.519616	0.513824	0.561007	0.952459	1.13102	1.16817	1.19286	1.0594	1.30877	1.37732	1.37192
A2AHC3_S_823	A2AHC3	ENSMUSG00000026933	227634	Camsap1	calmodulin regulated spectrin-associated protein 1	A2AHC3	823	0.99971	35.3717	0.0158957	76.655	42.123	1	VKMTSFAERKLQRLNSCETKSSTSSSQKTTP	S	823	823	259	1	>>PhosphositeRawExpression	132820	121170	148860	154340	148860	141740	158680	176790	180280	152290	144410	142760	153840	170140	164080	>>PhosphositeNormaExpression	0.869597	0.793323	0.974614	1.01049	0.974614	0.927998	1.03891	1.15748	1.18033	0.997071	0.945479	0.934677	1.00722
A2AHC3_S_858	A2AHC3	ENSMUSG00000026933	227634	Camsap1	calmodulin regulated spectrin-associated protein 1	A2AHC3	858	1	54.9816	0.0181571	54.982	24.418	1	SCPAPLTTWRQKREQSPGRHSKDPASLLASE	S	858	858	260	1	>>PhosphositeRawExpression	15910	19517	30126	25109	24800	27681	30510	49400	40763	38626	30433	31494	28947	29956	25270	>>PhosphositeNormaExpression	0.532057	0.652681	1.00746	0.839687	0.829354	0.925699	1.02031	1.65202	1.36318	1.29172	1.01773	1.05321	0.968036
A2AHC3_S_1133	A2AHC3	ENSMUSG00000026933	227634	Camsap1	calmodulin regulated spectrin-associated protein 1	A2AHC3	1133	0.989492	19.7389	1.81e-05	94.717	78.98	1	TLPQSRSLPPSTHPRSPSDPGGELPEKCLFD	S	1133	1133	263	1	>>PhosphositeRawExpression	125160	127940	144590	130700	152650	222650	255930	246040	272080	257420	237930	266340	238070	265470	229090	>>PhosphositeNormaExpression	0.591855	0.605001	0.683735	0.618053	0.72185	1.05286	1.21024	1.16347	1.28661	1.21728	1.12512	1.25947	1.12578
A2AHC3_S_553	A2AHC3	ENSMUSG00000026933	227634	Camsap1	calmodulin regulated spectrin-associated protein 1	A2AHC3	553	0.999558	34.1443	4.16e-05	78.324	51.81	1;2	DEELVAIIRTDVSPPSPQMPRTSPQAPGLVA	S	553	553	265	1	>>PhosphositeRawExpression	139650	137180	139130	145980	142130	138910	178240	164520	163440	156400	222300	210040	237670	247470	253870	>>PhosphositeNormaExpression	0.78252	0.768679	0.779606	0.817989	0.796416	0.778373	0.998756	0.921877	0.915825	0.876377	1.24564	1.17695	1.33177
A2AHC3_S_572	A2AHC3	ENSMUSG00000026933	227634	Camsap1	calmodulin regulated spectrin-associated protein 1	A2AHC3	572	0.981276	17.2835	4.51e-07	99.957	81.361	1;2	PRTSPQAPGLVASIRSPQRQADTLESKPDSF	S	572	572	267	1	>>PhosphositeRawExpression	63865	75876	63141	66498	71928	57978	74240	91366	85921	95994	28669	37731	24451	38583	31156	>>PhosphositeNormaExpression	1.05574	1.25429	1.04377	1.09927	1.18903	0.958423	1.22725	1.51035	1.42034	1.58686	0.473922	0.623724	0.404195
A2AI08_S_196	A2AI08	ENSMUSG00000048707	97031	Tprn	taperin	A2AI08	196	0.999998	57.6536	3.08e-06	99.343	77.879	1	APASPVRLSQPAPPISPVPVAQRAGQRSACC	S	196	196	268	1	>>PhosphositeRawExpression	31755	31988	36385	31058	43659	79475	103370	113570	115170	107240	85512	102430	98304	85329	94075	>>PhosphositeNormaExpression	0.410866	0.413881	0.470772	0.401848	0.564887	1.0283	1.33747	1.46944	1.49014	1.38754	1.10641	1.3253	1.27192
A2AI08_S_184	A2AI08	ENSMUSG00000048707	97031	Tprn	taperin	A2AI08	184	0.999991	50.3383	0.00346932	70.1	36.139	1	SAATRTPTNRSLAPASPVRLSQPAPPISPVP	S	184	184	269	1	>>PhosphositeRawExpression	43050	40307	46486	38463	55016	76171	81674	82839	90016	91405	70815	75693	90561	76111	75602	>>PhosphositeNormaExpression	0.62439	0.584606	0.674225	0.557861	0.797943	1.10477	1.18459	1.20148	1.30558	1.32572	1.02709	1.09784	1.31348
A2AIV2_S_173	A2AIV2	ENSMUSG00000040720	66185	Virma	vir like m6A methyltransferase associated	A2AIV2	173	1	122.407	1.59e-24	122.41	105.9	1	NLKHADGEKEDQFNGSPPRPQPRGPRTPPGP	S	173	173	270	1	>>PhosphositeRawExpression	153440	191390	197210	188040	204240	169090	202850	214130	222880	215740	258850	286630	272390	315740	288170	>>PhosphositeNormaExpression	0.680788	0.849165	0.874988	0.834302	0.906179	0.750224	0.900012	0.950059	0.988881	0.957202	1.14847	1.27173	1.20855
A2AIV2_S_1578	A2AIV2	ENSMUSG00000040720	66185	Virma	vir like m6A methyltransferase associated	A2AIV2	1578	0.982316	17.7023	2.37e-09	120.57	109.7	1	DLHSELERSFLSEPSSPGRSKTTKGFKLGKH	S	1578	1578	271	1	>>PhosphositeRawExpression	136550	174210	159740	174290	158080	161640	184580	199640	193950	164250	181710	204510	219560	235830	197730	>>PhosphositeNormaExpression	0.74583	0.951527	0.872493	0.951964	0.863426	0.88287	1.00817	1.09042	1.05935	0.897126	0.992492	1.11702	1.19923
A2AJK6_S_626	A2AJK6	ENSMUSG00000041235	320790	Chd7	chromodomain helicase DNA binding protein 7	A2AJK6	626	1	51.7273	0.000464944	64.52	41.987	1;2	DDFPGGVENQELRRNSLDVSQEEKKKKKRPK	S	626	626	274	1	>>PhosphositeRawExpression	41800	51998	56768	45170	42503	58175	50892	54817	54419	45413	61259	62036	64021	94346	60146	>>PhosphositeNormaExpression	0.7431	0.924395	1.00919	0.80301	0.755597	1.03421	0.904733	0.974509	0.967434	0.80733	1.08903	1.10285	1.13813
A2AJT4_S_290	A2AJT4	ENSMUSG00000028248	66625	Pnisr	PNN interacting serine/arginine-rich	A2AJT4	290	0.981429	17.2302	3.02e-78	161.72	140.05	1	EGGDGPRLPQRSKFDSDEEDEDAENLEAVSS	S	290	290	276	1	>>PhosphositeRawExpression	159930	176300	180370	190610	186390	202300	270290	243550	273150	238540	272310	282670	308690	294140	269000	>>PhosphositeNormaExpression	0.676096	0.745299	0.762505	0.805794	0.787954	0.855213	1.14264	1.02959	1.15473	1.00842	1.15118	1.19497	1.30497
A2AKB9_S_57	A2AKB9	ENSMUSG00000035572	242418	Dcaf10	DDB1 and CUL4 associated factor 10	A2AKB9	57	1	74.4442	2.9e-05	74.444	64.119	1;2	PQRGADAASPPPVAGSPRLPGGPAVSPAERA	S	57	57	280	1	>>PhosphositeRawExpression	30070	37477	40264	36627	34873	21342	27869	36235	34783	34961	46332	45571	51411	46133	38156	>>PhosphositeNormaExpression	0.802432	1.00009	1.07446	0.977408	0.930602	0.569521	0.743697	0.966947	0.9282	0.93295	1.23639	1.21608	1.37193
A2AKB9_S_67	A2AKB9	ENSMUSG00000035572	242418	Dcaf10	DDB1 and CUL4 associated factor 10	A2AKB9	67	1	77.5969	0.000107345	77.597	54.911	1	PPVAGSPRLPGGPAVSPAERAGEFAAPGALE	S	67	67	281	1	>>PhosphositeRawExpression	27629	40829	49209	35286	41725	74972	89914	90809	102850	113090	126880	129330	124470	131790	118190	>>PhosphositeNormaExpression	0.31954	0.472203	0.569121	0.408096	0.482566	0.867081	1.03989	1.05024	1.1895	1.30793	1.46742	1.49575	1.43954
A2ALS5_S_542	A2ALS5	ENSMUSG00000041351	110351	Rap1gap	Rap1 GTPase-activating protein	A2ALS5	542	0.815955	6.83249	3.83e-05	74.698	54.592	1	HVSQEPKSENSSTQSSPEMPTTKNRVESAAQ	S	542	542	285	1	>>PhosphositeRawExpression	21361	27451	19705	23751	18696	21679	27511	40531	33653	29402	33940	38047	36529	41826	33714	>>PhosphositeNormaExpression	0.715538	0.919537	0.660066	0.795597	0.626267	0.72619	0.921547	1.35768	1.12729	0.98489	1.1369	1.27448	1.22363
A2ALU4_S_236	A2ALU4	ENSMUSG00000045180	110380	Shroom2	shroom family member 2	A2ALU4	236	0.763557	7.56902	3.7e-05	84.297	59.08	1	CSSTPDHTLPKADASSTENILYKVGLWEASR	S	236	236	286	1	>>PhosphositeRawExpression	151180	175190	176460	179310	181080	181070	224910	223990	226720	223430	202130	213950	193630	225640	196010	>>PhosphositeNormaExpression	0.762329	0.8834	0.889804	0.904175	0.9131	0.91305	1.13411	1.12948	1.14324	1.12665	1.01925	1.07885	0.976384
A2ALU4_S_1043	A2ALU4	ENSMUSG00000045180	110380	Shroom2	shroom family member 2	A2ALU4	1043	0.962416	15.3596	5.99e-12	100.29	88.67	1;2	CQHLQTSAMETSRSPSPQFAPQKLTDKPPLL	S	1043	1043	290	1	>>PhosphositeRawExpression	52674	53289	64453	49805	56832	32867	50606	45418	41444	51099	31928	36749	40272	39593	43783	>>PhosphositeNormaExpression	1.14374	1.15709	1.39951	1.08144	1.23403	0.71366	1.09884	0.986187	0.899898	1.10954	0.693271	0.797952	0.874449
A2ALU4_S_1165	A2ALU4	ENSMUSG00000045180	110380	Shroom2	shroom family member 2	A2ALU4	1165	0.785219	5.72713	3.39e-05	79.614	66.495	1	RPPSTPAPPVRDSCSSPPSLNYGKAKEKTMD	S	1165	1165	292	1	>>PhosphositeRawExpression	32590	38835	35213	26167	38650	33226	44404	47962	55055	46835	53734	49361	55682	56421	61626	>>PhosphositeNormaExpression	0.723407	0.862028	0.78163	0.580834	0.857922	0.737524	0.985644	1.06462	1.22207	1.03961	1.19274	1.09568	1.23598
A2ALU4_S_935	A2ALU4	ENSMUSG00000045180	110380	Shroom2	shroom family member 2	A2ALU4	935	0.942349	12.1341	8.31e-06	76.162	60.039	1	EQKKPLEARSSGRYHSADDILDAGLDQQQRP	S	935	935	295	1	>>PhosphositeRawExpression	21484	27294	37119	39940	31735	27056	34018	42891	40451	29779	41399	60544	74999	52690	57001	>>PhosphositeNormaExpression	0.521119	0.662047	0.900364	0.96879	0.769769	0.656274	0.825146	1.04037	0.981185	0.722324	1.00418	1.46856	1.81919
A2AM29_S_420	A2AM29	ENSMUSG00000028496	70122	Mllt3	myeloid/lymphoid or mixed-lineage leukemia; translocated to, 3	A2AM29	420	1	98.342	3.64e-283	234.74	223.44	1;2;3	RSIMKDLHSDDNEEESDEAEDNDNDSEMERP	S	420	420	297	1	>>PhosphositeRawExpression	145380	156860	165150	152650	165300	140070	169790	166860	189120	172740	103860	113120	104830	115090	105530	>>PhosphositeNormaExpression	1.00662	1.08611	1.14351	1.05696	1.14455	0.969857	1.17564	1.15535	1.30948	1.19607	0.719136	0.783253	0.725852
A2AMW4_S_95	A2AMW4	ENSMUSG00000043453	236852	Magea10	MAGE family member A10	A2AMW4	95	0.974659	16.8381	1.17e-14	86.315	74.573	1	CTAMISSPRSQVSADSEGEDSPGSSQALPCG	S	95	95	299	1	>>PhosphositeRawExpression	21453	18632	28382	20603	26037	13986	24395	16993	28014	27050	19340	24932	39981	29323	28699	>>PhosphositeNormaExpression	0.874871	0.759828	1.15744	0.840207	1.06181	0.570361	0.994848	0.692988	1.14243	1.10312	0.788701	1.01675	1.63046
A2AN08_S_457	A2AN08	ENSMUSG00000066036	69116	Ubr4	ubiquitin protein ligase E3 component n-recognin 4	A2AN08	457	1	56.2581	0.00208505	62.14	28.915	1	LRVRDILSRTKEGVGSPKLGPGKGHQGFGVL	S	457	457	302	1	>>PhosphositeRawExpression	134320	155130	197980	164290	225840	194890	311630	282270	286320	246180	1029800	1087900	1191600	1291600	1135400	>>PhosphositeNormaExpression	0.253908	0.293246	0.374246	0.310561	0.426911	0.368405	0.589081	0.533582	0.541237	0.46536	1.94666	2.05648	2.25251
A2AN08_S_178	A2AN08	ENSMUSG00000066036	69116	Ubr4	ubiquitin protein ligase E3 component n-recognin 4	A2AN08	178	0.99999	51.416	3.68e-18	115.01	97.981	1;2	TVKTLSDVEDQKELASPVSPELRQKEVQMNF	S	178	178	303	1	>>PhosphositeRawExpression	141350	155890	178610	179450	199550	174890	241570	238260	252150	229650	592430	629580	659920	672590	673140	>>PhosphositeNormaExpression	0.406254	0.448043	0.513343	0.515757	0.573526	0.502651	0.694296	0.684782	0.724704	0.660036	1.7027	1.80947	1.89667
A2AN08_S_1746	A2AN08	ENSMUSG00000066036	69116	Ubr4	ubiquitin protein ligase E3 component n-recognin 4	A2AN08	1746	0.999998	58.0472	0.00257635	90.653	49.37	1	PSSGMSSTMKESAFQSEPRVSESLVRHASTS	S	1746	1746	305	1	>>PhosphositeRawExpression	40265	53028	48374	47955	54779	74414	98909	76594	97803	99341	255530	235630	251330	258990	242670	>>PhosphositeNormaExpression	0.312033	0.41094	0.374874	0.371627	0.424509	0.57667	0.766494	0.593564	0.757923	0.769842	1.98023	1.82601	1.94768
A2AN08_S_2716	A2AN08	ENSMUSG00000066036	69116	Ubr4	ubiquitin protein ligase E3 component n-recognin 4	A2AN08	2716	0.963925	14.2693	0.000868815	90.434	74.804	1;2	VLRPRNKRRHVTLPSSPRSNTPMGDKDDDDD	S	2716	2716	307	1	>>PhosphositeRawExpression	27560	39268	33079	35968	47998	35819	38455	38610	37375	51981	43245	48185	37771	51195	34070	>>PhosphositeNormaExpression	0.688336	0.980754	0.826178	0.898333	1.19879	0.894612	0.960448	0.964319	0.933474	1.29827	1.08008	1.20346	0.943365
A2ANY6_S_4827	A2ANY6	ENSMUSG00000058006	100019	Mdn1	midasin AAA ATPase 1	A2ANY6	4827	1	44.6323	9.89e-226	226.24	194.87	1	GNLNKNKKHQDEKEDSEPEDVEQGQEKINEQ	S	4827	4827	311	1	>>PhosphositeRawExpression	323630	301470	360370	351900	356840	183520	254730	265340	260220	252610	320880	312810	328250	339770	316110	>>PhosphositeNormaExpression	1.07199	0.998587	1.19369	1.16563	1.18199	0.60789	0.843766	0.87891	0.861951	0.836743	1.06288	1.03615	1.08729
A2APB8_S_110	A2APB8	ENSMUSG00000027469	72119	Tpx2	TPX2, microtubule-associated	A2APB8	110	0.994142	22.2972	0.000891203	64.55	48.979	1	IPSNDCSSLDAKRAVSGNTPVQPQRRSIRLS	S	110	110	312	1	>>PhosphositeRawExpression	9621.4	12663	23629	20642	16544	27177	31049	25496	33640	25731	74539	65745	83353	73055	71748	>>PhosphositeNormaExpression	0.242706	0.319433	0.596057	0.520708	0.417333	0.685558	0.783232	0.643154	0.848592	0.649082	1.8803	1.65846	2.10264
A2APB8_S_125	A2APB8	ENSMUSG00000027469	72119	Tpx2	TPX2, microtubule-associated	A2APB8	125	1	130.109	1.27e-19	130.11	116.45	1;2	SGNTPVQPQRRSIRLSAQKDLEQKEKNHVAS	S	125	125	314	1	>>PhosphositeRawExpression	0	9398.7	8848.8	9214.6	14258	8656.9	21524	17891	15410	12192	92108	94165	124340	111560	120800	>>PhosphositeNormaExpression	0	0.213488	0.200997	0.209306	0.323865	0.196638	0.48891	0.406388	0.350033	0.276937	2.0922	2.13892	2.82434
A2APB8_S_645	A2APB8	ENSMUSG00000027469	72119	Tpx2	TPX2, microtubule-associated	A2APB8	645	0.999979	47.7543	1.02e-10	98.7	87.226	1	TVIFQEPFVPKKEKKSLAENPSGSLVQEPFQ	S	645	645	315	1	>>PhosphositeRawExpression	15060	24659	33093	28641	31971	36888	47329	40200	50323	40277	62553	56165	66427	74035	60793	>>PhosphositeNormaExpression	0.337964	0.553377	0.742646	0.642738	0.717467	0.82781	1.06212	0.902136	1.12931	0.903863	1.40376	1.26041	1.4907
A2APB8_S_737	A2APB8	ENSMUSG00000027469	72119	Tpx2	TPX2, microtubule-associated	A2APB8	737	0.999818	37.4165	3.51e-06	100.45	75.662	1	AVEVKSSELPLTVPVSPKFSTRFQ_______	S	737	737	316	1	>>PhosphositeRawExpression	35920	41469	48603	45733	46155	69457	100850	94273	85580	83584	234230	255510	248340	318200	261830	>>PhosphositeNormaExpression	0.273539	0.315796	0.370124	0.348268	0.351481	0.528932	0.767997	0.717912	0.651712	0.636512	1.78372	1.94577	1.89117
A2APV2_S_171	A2APV2	ENSMUSG00000036053	71409	Fmnl2	formin-like 2	A2APV2	171	1	71.692	0.00188391	109.71	68.685	1	STMESTVDKSKPWSRSIEDLHRGSNLPSPVG	S	171	171	319	1	>>PhosphositeRawExpression	205480	208190	215870	201300	241010	163260	182460	184590	186730	167330	162570	172320	171140	191800	169650	>>PhosphositeNormaExpression	1.09155	1.10594	1.14674	1.06934	1.28029	0.867266	0.96926	0.980575	0.991943	0.888887	0.863601	0.915395	0.909126
A2AQ25_S_1905	A2AQ25	ENSMUSG00000036617	208618	Etl4	enhancer trap locus 4	A2AQ25	1905	0.9331	13.7127	8.1e-38	130.71	117.91	1;2	AAPTTSSSSSPPSPASPTSLNQGARGIRTIH	S	1905	1905	322	1	>>PhosphositeRawExpression	63050	62826	84363	75039	75160	42658	51140	44535	67498	58649	82972	65206	68507	76132	74224	>>PhosphositeNormaExpression	0.953416	0.950029	1.2757	1.13471	1.13654	0.645057	0.773318	0.67344	1.02068	0.886866	1.25467	0.986019	1.03593
A2AQ25_S_1713	A2AQ25	ENSMUSG00000036617	208618	Etl4	enhancer trap locus 4	A2AQ25	1713	1	69.2962	3.42e-05	80.752	49.796	1	NRDCGASLPHMAQEVSPRSLLVLDEVPPAPE	S	1713	1713	324	1	>>PhosphositeRawExpression	30492	41358	54861	34109	46279	66140	71324	79044	67732	74082	108410	115960	121740	128220	127790	>>PhosphositeNormaExpression	0.391746	0.531348	0.704827	0.438216	0.59457	0.849735	0.916336	1.01552	0.870188	0.95177	1.3928	1.4898	1.56406
A2AQ25_S_1686	A2AQ25	ENSMUSG00000036617	208618	Etl4	enhancer trap locus 4	A2AQ25	1686	0.940294	11.9955	0.000409988	63.691	42.06	1	LEQTIKQLENTISEMSPRALVDTSCSSNRDC	S	1686	1686	326	1	>>PhosphositeRawExpression	8083.7	8872.6	12041	11419	8656.7	11042	15843	14192	24695	19832	11468	18242	11814	11036	18969	>>PhosphositeNormaExpression	0.588031	0.645418	0.875896	0.83065	0.629713	0.803226	1.15246	1.03237	1.79638	1.44264	0.834214	1.32697	0.859383
A2AQ25_S_1647	A2AQ25	ENSMUSG00000036617	208618	Etl4	enhancer trap locus 4	A2AQ25	1647	0.999458	32.663	2e-05	95.205	75.366	1	PEDALKTMARRQEQLSPEGTLPASRTDEIRK	S	1647	1647	327	1	>>PhosphositeRawExpression	43368	52926	49882	56421	56425	108520	109790	117970	118060	112500	132490	118880	134930	151000	142930	>>PhosphositeNormaExpression	0.431926	0.527119	0.496802	0.561928	0.561968	1.08081	1.09346	1.17493	1.17582	1.12045	1.31954	1.18399	1.34384
A2AQH4_S_1474	A2AQH4	ENSMUSG00000036959	320376	Bcorl1	BCL6 co-repressor-like 1	A2AQH4	1474	0.894554	9.86785	4.8e-05	84.468	64.63	1	TPSKYRSAGPEEASESPTARQIPPEARRLIV	S	1474	1474	329	1	>>PhosphositeRawExpression	25326	30404	33421	34558	42865	56272	66822	76988	70052	66873	90425	92662	99189	100160	92443	>>PhosphositeNormaExpression	0.388253	0.4661	0.512351	0.529781	0.65713	0.862662	1.0244	1.18024	1.07391	1.02518	1.38623	1.42053	1.52059
A2ARM1_S_279	A2ARM1	ENSMUSG00000027233	67578	Patl2	protein associated with topoisomerase II homolog 2 (yeast)	A2ARM1	279	0.999915	40.9944	4.38e-69	160.2	137.4	1	RIEGSLGQVAVSTCFSPRRAIDAVSHGTQEQ	S	279	279	331	1	>>PhosphositeRawExpression	91041	93351	120060	103900	117420	212350	269410	230240	246890	247880	319680	358010	334040	370660	360880	>>PhosphositeNormaExpression	0.392891	0.40286	0.518124	0.448384	0.506731	0.916405	1.16265	0.99361	1.06546	1.06974	1.37959	1.54501	1.44156
A2ASS6_S_34488	A2ASS6	ENSMUSG00000051747	22138	Ttn	titin	A2ASS6	34488	0.796251	6.7996	0.00283452	48.177	26.926	1	RVKSPEPVTSHPKAVSPTETKPTEKGQHLPV	S	34488	34488	334	1	>>PhosphositeRawExpression	44520	56083	64320	46056	53929	52478	76385	64425	63510	72134	94757	100390	76640	80274	93996	>>PhosphositeNormaExpression	0.642179	0.80897	0.927784	0.664335	0.777899	0.756969	1.10182	0.929299	0.9161	1.0405	1.36682	1.44808	1.10549
A2ASS6_S_2078	A2ASS6	ENSMUSG00000051747	22138	Ttn	titin	A2ASS6	2078	0.990462	20.164	0.00202888	54.343	36.611	1	GKITIPTFKPERIELSPSMEAPKIFERIQSQ	S	2078	2078	335	1	>>PhosphositeRawExpression	11878	15997	18308	17596	17483	20544	28591	32023	30416	32310	72528	68060	69813	76396	61125	>>PhosphositeNormaExpression	0.310906	0.41872	0.47921	0.460574	0.457616	0.537737	0.748367	0.838199	0.796136	0.845711	1.89841	1.78146	1.82735
A2ASS6_S_2080	A2ASS6	ENSMUSG00000051747	22138	Ttn	titin	A2ASS6	2080	0.860557	7.90382	0.000167592	73.466	55.735	1	ITIPTFKPERIELSPSMEAPKIFERIQSQTV	S	2080	2080	336	1	>>PhosphositeRawExpression	15155	25671	20105	13913	14224	10336	17360	19462	17797	24109	20893	22183	28688	19778	26414	>>PhosphositeNormaExpression	0.767762	1.30051	1.01853	0.704841	0.720597	0.523628	0.879468	0.985957	0.901607	1.22138	1.05845	1.1238	1.45335
A2ASS6_S_34623	A2ASS6	ENSMUSG00000051747	22138	Ttn	titin	A2ASS6	34623	0.999974	45.9128	0.00398098	93.111	30.288	1	SSISETTKSVQKTAESPEAKKQEPIAPESIS	S	34623	34623	342	1	>>PhosphositeRawExpression	59820	64182	64472	62853	64515	90361	121620	96945	105370	102570	108500	91929	110330	105620	113870	>>PhosphositeNormaExpression	0.658348	0.706354	0.709545	0.691728	0.710019	0.994466	1.33849	1.06693	1.15965	1.12883	1.19409	1.01172	1.21423
A2AUM9_S_1575	A2AUM9	ENSMUSG00000068394	99100	Cep152	centrosomal protein 152	A2AUM9	1575	0.821952	7.63264	6.05e-15	116.82	99.31	1	RSPSEMPRLKALMCGSPTETDSIASEKSQGV	S	1575	1575	343	1	>>PhosphositeRawExpression	115250	113330	120860	129070	144600	157870	173970	160740	177070	187990	204960	206110	234380	205330	204120	>>PhosphositeNormaExpression	0.681778	0.67042	0.714965	0.763532	0.855402	0.933903	1.02914	0.95088	1.04748	1.11208	1.21247	1.21927	1.38651
A2AVJ5_S_345	A2AVJ5	ENSMUSG00000032841	72446	Prr5l	proline rich 5 like	A2AVJ5	345	0.998032	28.0712	1.23e-21	88.73	70.857	1	PPPHRQCSSEPSILDSPDELELEDVASGSQE	S	345	345	346	1	>>PhosphositeRawExpression	5728.3	10556	8859.7	14871	12983	11935	2818.3	11484	7240.6	0	3302	5444.7	6349.7	7207	12287	>>PhosphositeNormaExpression	0.709731	1.30788	1.09771	1.8425	1.60858	1.47874	0.349185	1.42286	0.897103	0	0.409115	0.674593	0.786722
A2AWP8_S_138	A2AWP8	ENSMUSG00000040964	72754	Arhgef10l	Rho guanine nucleotide exchange factor (GEF) 10-like	A2AWP8	138	0.982254	17.4312	1.4e-09	79.163	61.487	1	PALEEDVIYDDVPCESPDAHQPGAERGLVYE	S	138	138	349	1	>>PhosphositeRawExpression	0	0	0	0	0	0	3896.6	3607.9	0	7672	6217.4	15192	9350.6	0	15192	>>PhosphositeNormaExpression	0	0	0	0	0	0	0.956166	0.885324	0	1.88259	1.52565	3.72788	2.29449
A2BE28_S_20	A2BE28	ENSMUSG00000057421	76130	Las1l	LAS1-like (S. cerevisiae)	A2BE28	20	0.85028	7.54282	0.000889683	97.779	86.949	1	WRAWDGQSFKENQPESPSARGIVVSWLSRAE	S	20	20	350	1	>>PhosphositeRawExpression	26000	34215	43003	42492	38145	110730	150940	144400	141860	131720	284140	303800	327900	349950	323860	>>PhosphositeNormaExpression	0.158979	0.20921	0.262945	0.259821	0.23324	0.677067	0.922934	0.882945	0.867414	0.805412	1.7374	1.85761	2.00497
A2RT67_S_585	A2RT67	ENSMUSG00000036661	105841	Dennd3	DENN/MADD domain containing 3	A2RT67	585	0.856315	9.14916	0.0166053	75.696	45.348	1	NSSLRIMDTSNCRSSSPVLKVTPKSTYMFKI	S	585	585	353	1	>>PhosphositeRawExpression	18165	27473	35701	33930	43962	40117	39654	45891	48541	40409	81945	89044	83238	103240	91832	>>PhosphositeNormaExpression	0.331018	0.500637	0.650574	0.618302	0.801113	0.731046	0.722609	0.836265	0.884556	0.736367	1.49327	1.62264	1.51683
A2RTL5_S_45	A2RTL5	ENSMUSG00000029422	208606	Rsrc2	arginine/serine-rich coiled-coil 2	A2RTL5	45	0.950032	12.7904	0.000457753	64.121	39.268	1	NDKEHSSDKGRERLNSSENGEDRHKRKERKS	S	45	45	354	1	>>PhosphositeRawExpression	108030	142230	148710	138560	154200	161070	206080	201900	211260	214550	220260	240390	244200	252270	268820	>>PhosphositeNormaExpression	0.556372	0.732507	0.765881	0.713606	0.794155	0.829537	1.06135	1.03982	1.08802	1.10497	1.13437	1.23805	1.25767
A2TJV2_S_620	A2TJV2	ENSMUSG00000047986	74337	Palm3	paralemmin 3	A2TJV2	620	0.999886	39.4115	5.63e-36	125.78	113.35	1	QGKANEGAEFQAEDASPPGATVCVQDEPRSE	S	620	620	355	1	>>PhosphositeRawExpression	25005	35830	39199	43269	39169	45387	71882	74158	85525	73948	108650	124630	134340	136150	108760	>>PhosphositeNormaExpression	0.327319	0.469019	0.51312	0.566397	0.512727	0.594121	0.940944	0.970737	1.11953	0.967989	1.42224	1.63142	1.75853
A2TJV2_S_87	A2TJV2	ENSMUSG00000047986	74337	Palm3	paralemmin 3	A2TJV2	87	1	66.5375	0.000675657	66.538	44.452	1	EGPERPEEPASKDPQSPEGQAQARIRNLEDS	S	87	87	357	1	>>PhosphositeRawExpression	25160	19674	33444	33605	38990	128840	130980	135050	115980	133150	128080	118500	129000	131160	110650	>>PhosphositeNormaExpression	0.267231	0.208962	0.355217	0.356927	0.414123	1.36844	1.39117	1.4344	1.23185	1.41422	1.36037	1.25862	1.37014
A2TJV2_S_335	A2TJV2	ENSMUSG00000047986	74337	Palm3	paralemmin 3	A2TJV2	335	0.83527	7.05038	9.31e-157	189.18	173.96	1;2	FEAETCRKEEGASRDSLEGVGQGGPGVEEGS	S	335	335	359	1	>>PhosphositeRawExpression	367270	425300	428720	465210	433750	342330	430170	399100	450480	458030	447400	458290	507680	517040	465000	>>PhosphositeNormaExpression	0.83524	0.967211	0.974989	1.05797	0.986428	0.778522	0.978286	0.907627	1.02447	1.04164	1.01747	1.04224	1.15456
A2TJV2_S_139	A2TJV2	ENSMUSG00000047986	74337	Palm3	paralemmin 3	A2TJV2	139	0.954672	13.2349	3.22e-23	112.75	95.034	1	PAGRPAWRREGPRPLSQSAMEAAPTAPTDVD	S	139	139	361	1	>>PhosphositeRawExpression	410850	436850	454300	506300	541520	429910	542730	558920	525840	552250	766390	770040	795530	837110	801600	>>PhosphositeNormaExpression	0.690107	0.733779	0.76309	0.850435	0.909594	0.722122	0.911626	0.938821	0.883256	0.927617	1.28731	1.29344	1.33626
A2TJV2_S_476	A2TJV2	ENSMUSG00000047986	74337	Palm3	paralemmin 3	A2TJV2	476	0.999835	40.8479	3.22e-05	93.348	72.446	1	TDEEKWEVKTTEGEESLEVEKGGEAEPVTTE	S	476	476	364	1	>>PhosphositeRawExpression	27476	27675	31376	35243	28233	64767	71068	81516	76184	72708	82639	84864	90215	92008	92957	>>PhosphositeNormaExpression	0.429792	0.432905	0.490798	0.551287	0.441633	1.01311	1.11168	1.27511	1.1917	1.13733	1.29268	1.32748	1.41118
A3KGS3_S_765	A3KGS3	ENSMUSG00000037110	241694	Ralgapa2	Ral GTPase activating protein, alpha subunit 2 (catalytic)	A3KGS3	765	0.984856	18.3781	3.27e-79	176.42	145.14	1	CDYLVVGQQQVPRSSSTSDITERLYSDSSQG	S	765	765	370	1	>>PhosphositeRawExpression	101600	100990	112770	109850	105340	80443	80025	73823	92242	79919	112960	114010	121790	131680	126140	>>PhosphositeNormaExpression	0.987314	0.981386	1.09586	1.06748	1.02366	0.781717	0.777655	0.717387	0.896376	0.776625	1.09771	1.10791	1.18351
A3KGV1_S_821	A3KGV1	ENSMUSG00000026790	18286	Odf2	outer dense fiber of sperm tails 2	A3KGV1	821	0.765045	5.56916	5.03e-47	138.42	128.71	1	NVFGDAPYTSSYLTSSPIRSRSPPA______	S	821	821	371	1	>>PhosphositeRawExpression	67604	79662	89981	74259	95910	121310	136520	137710	146320	151070	219950	223030	238850	255920	253650	>>PhosphositeNormaExpression	0.442484	0.521406	0.588946	0.486042	0.627753	0.794002	0.893555	0.901343	0.957698	0.988788	1.43962	1.45978	1.56333
A6H619_S_1201	A6H619	ENSMUSG00000038611	101471	Phrf1	PHD and ring finger domains 1	A6H619	1201	0.991966	21.8211	0.0112362	40.552	22.688	1	KRAHSPEKKGPVREVSPAPATQGESRQDGDH	S	1201	1201	372	1	>>PhosphositeRawExpression	18608	30440	24958	23465	27907	22399	24967	15806	18013	18006	27475	22769	27582	29494	29356	>>PhosphositeNormaExpression	0.772661	1.26396	1.03633	0.974339	1.15878	0.930075	1.03671	0.656314	0.747955	0.747664	1.14085	0.945439	1.14529
A6H8H2_S_1293	A6H8H2	ENSMUSG00000038024	329877	Dennd4c	DENN/MADD domain containing 4C	A6H8H2	1293	0.838915	7.20437	4.99e-05	81.723	67.851	1	DRGPPARDSTETEKSSPAVSSSKTLTGRFKP	S	1293	1293	374	1	>>PhosphositeRawExpression	21479	37722	27562	27104	46680	84294	123300	94639	94995	79348	181640	221980	212050	228580	226560	>>PhosphositeNormaExpression	0.18864	0.331295	0.242065	0.238042	0.409969	0.740316	1.08289	0.831171	0.834298	0.696877	1.59526	1.94955	1.86234
A6H8H2_S_1310	A6H8H2	ENSMUSG00000038024	329877	Dennd4c	DENN/MADD domain containing 4C	A6H8H2	1310	0.998752	29.0323	0.0143674	45.973	29.77	1	AVSSSKTLTGRFKPQSPYRAYKDRSTSLSAL	S	1310	1310	375	1	>>PhosphositeRawExpression	44233	44527	48685	51664	42603	38745	48135	44834	41069	53336	88860	96240	88686	95553	87494	>>PhosphositeNormaExpression	0.725398	0.730219	0.798408	0.847262	0.698666	0.635397	0.789388	0.735254	0.67351	0.874682	1.45726	1.57828	1.4544
A6H8H2_S_720	A6H8H2	ENSMUSG00000038024	329877	Dennd4c	DENN/MADD domain containing 4C	A6H8H2	720	1	67.9926	0.0170001	67.993	30.801	1	YSYTYFPRLDLKLFDSPQKLKLCFNRHPPGS	S	720	720	376	1	>>PhosphositeRawExpression	88213	92009	94098	87953	93017	93571	101820	106520	109640	128020	180870	179540	189640	179520	190030	>>PhosphositeNormaExpression	0.691158	0.7209	0.737268	0.689121	0.728798	0.733138	0.79777	0.834595	0.859041	1.00305	1.41714	1.40671	1.48585
A6H8H2_S_1043	A6H8H2	ENSMUSG00000038024	329877	Dennd4c	DENN/MADD domain containing 4C	A6H8H2	1043	0.951607	14.8462	0.00879441	54.471	35.846	1	DRGEKKQKHFPERSCSFSSESRAGMLLKKSS	S	1043	1043	377	1	>>PhosphositeRawExpression	28267	35972	38176	33290	45347	38946	40913	44564	35155	32926	133030	113550	129900	137020	136490	>>PhosphositeNormaExpression	0.414251	0.527167	0.559467	0.487863	0.664557	0.570751	0.599577	0.653083	0.515194	0.482528	1.94955	1.66407	1.90368
A6H8H2_S_1096	A6H8H2	ENSMUSG00000038024	329877	Dennd4c	DENN/MADD domain containing 4C	A6H8H2	1096	0.767286	5.1814	0.000502673	57.366	44.489	1	LTCPKTSPPHVTRTHSFENVNCHLADSRTRM	S	1096	1096	380	1	>>PhosphositeRawExpression	19377	18961	29045	23161	25980	30245	38968	25254	37644	26429	69012	87239	86677	98228	94120	>>PhosphositeNormaExpression	0.409177	0.400393	0.613333	0.489083	0.548611	0.638673	0.822874	0.53328	0.794915	0.558092	1.4573	1.8422	1.83033
A6H8H2_S_1221	A6H8H2	ENSMUSG00000038024	329877	Dennd4c	DENN/MADD domain containing 4C	A6H8H2	1221	0.921467	10.7192	0.000677138	56.327	37.004	1	TECVEKTSDSEDKLFSPVISRNLADEIESYM	S	1221	1221	381	1	>>PhosphositeRawExpression	190720	212000	202660	219930	226120	315590	366810	387640	343830	367680	572990	644420	667380	767420	640980	>>PhosphositeNormaExpression	0.46698	0.519085	0.496215	0.538501	0.553658	0.772726	0.898139	0.949141	0.841872	0.900269	1.40297	1.57787	1.63409
A6X8Z5_S_941	A6X8Z5	ENSMUSG00000022799	12549	Arhgap31	Rho GTPase activating protein 31	A6X8Z5	941	0.952681	13.0678	0.00667002	52.693	22.142	1	LERRLCHRPSLRQSHSLDSKTTGNSHWTLEA	S	941	941	382	1	>>PhosphositeRawExpression	44880	71342	47286	54109	48455	65216	65637	104150	82667	86367	63648	71343	68063	80014	58822	>>PhosphositeNormaExpression	0.665218	1.05744	0.70088	0.802012	0.718207	0.966641	0.972881	1.54373	1.2253	1.28014	0.9434	1.05746	1.00884
A6X919_S_46	A6X919	ENSMUSG00000043067	244745	Dpy19l1	dpy-19-like 1 (C. elegans)	A6X919	46	0.999664	34.7363	3.06e-35	125.43	113.9	1;3	SEVDAGELGSERTPPSPGRRGAAGRKGPRAG	S	46	46	386	1	>>PhosphositeRawExpression	61292	59753	69875	73078	56295	49093	55336	52352	54302	65103	27327	20504	23815	17546	20570	>>PhosphositeNormaExpression	1.30179	1.26911	1.48409	1.55212	1.19566	1.0427	1.17529	1.11192	1.15333	1.38274	0.580404	0.435489	0.505812
B1ART2_S_1043	B1ART2	ENSMUSG00000020220	230895	Vps13d	vacuolar protein sorting 13D	B1ART2	1043	0.943469	13.0183	0.000212744	41.514	33.711	1	SFDIPTGSLRDSRAQSPVSGPNVAFQTDVTT	S	1043	1043	387	1	>>PhosphositeRawExpression	43586	40835	56187	59913	48309	51721	58262	63223	73383	50640	61069	67008	65874	63516	69288	>>PhosphositeNormaExpression	0.74906	0.701782	0.965618	1.02965	0.830228	0.888866	1.00128	1.08654	1.26114	0.870289	1.04952	1.15159	1.1321
B1ART2_S_1368	B1ART2	ENSMUSG00000020220	230895	Vps13d	vacuolar protein sorting 13D	B1ART2	1368	0.999456	32.6432	0.00014831	67.364	56.577	1	PFVLEENEIYGFGLPSPRSDTVKLILNINIE	S	1368	1368	388	1	>>PhosphositeRawExpression	0	10651	6350.8	3732.9	9597.7	6985.3	16727	5349	15241	9840.4	18896	18396	18562	20365	24837	>>PhosphositeNormaExpression	0	0.861122	0.513456	0.301801	0.775964	0.564754	1.35236	0.432461	1.23222	0.795586	1.52772	1.4873	1.50072
B1ART2_S_3011	B1ART2	ENSMUSG00000020220	230895	Vps13d	vacuolar protein sorting 13D	B1ART2	3011	0.957912	15.5042	1.03e-10	103.67	93.334	1	RYAAPDKNSSSSTIGSPSSRTNIIHPQVYFS	S	3011	3011	390	1	>>PhosphositeRawExpression	195850	233220	247980	265370	280280	403500	447850	447090	440820	436930	447120	480350	483460	575370	518140	>>PhosphositeNormaExpression	0.497643	0.592598	0.630102	0.674289	0.712174	1.02527	1.13796	1.13603	1.1201	1.11021	1.1361	1.22054	1.22844
B1ASB6_S_778	B1ASB6	ENSMUSG00000028784	622480	Spocd1	SPOC domain containing 1	B1ASB6	778	0.999998	56.861	0.00599762	83.998	68.383	1	PKTVSFSKRVERILYSPEDRRSEATSSPLEE	S	778	778	392	1	>>PhosphositeRawExpression	307410	375270	415060	406840	423050	556510	654270	635170	657390	679660	496290	559560	586010	545400	565440	>>PhosphositeNormaExpression	0.586412	0.715861	0.791764	0.776083	0.807005	1.06159	1.24808	1.21164	1.25403	1.29651	0.946717	1.06741	1.11787
B1AVY7_S_838	B1AVY7	ENSMUSG00000038844	16558	Kif16b	kinesin family member 16B	B1AVY7	838	1	69.3307	0.000192378	69.331	36.066	1	QYFLEFKRRQLVKLASLEKDLVQQKDLLSKE	S	838	838	394	1	>>PhosphositeRawExpression	25733	33183	34200	32077	39050	38325	49300	50414	54450	50608	82750	96555	84188	68672	79535	>>PhosphositeNormaExpression	0.471277	0.607718	0.626343	0.587462	0.715167	0.701889	0.902886	0.923288	0.997204	0.926841	1.51549	1.76832	1.54183
B1AXD8_S_55	B1AXD8	ENSMUSG00000028291	433693	Akirin2	akirin 2	B1AXD8	55	0.999448	32.6986	1.68e-31	114.71	103.81	1;2	PAAATAAAAASAAAASPQKYLRMEPSPFGDV	S	55	55	397	1	>>PhosphositeRawExpression	202810	229250	255470	224080	226830	162940	250830	235960	225680	251100	386110	369090	363830	454460	395030	>>PhosphositeNormaExpression	0.718595	0.812277	0.905179	0.793959	0.803702	0.577328	0.888739	0.836052	0.799628	0.889696	1.36806	1.30776	1.28912
B1AXD8_S_65	B1AXD8	ENSMUSG00000028291	433693	Akirin2	akirin 2	B1AXD8	65	0.999993	54.8796	0.000133138	82.543	68.386	1	SAAAASPQKYLRMEPSPFGDVSSRLTTEQIL	S	65	65	398	1	>>PhosphositeRawExpression	54573	59115	64851	71341	78322	87752	123250	120180	135010	93461	261700	272040	308470	283200	289410	>>PhosphositeNormaExpression	0.355497	0.385085	0.42245	0.464727	0.510202	0.571631	0.802871	0.782872	0.879477	0.60882	1.70476	1.77211	2.00942
B1AXD8_S_21	B1AXD8	ENSMUSG00000028291	433693	Akirin2	akirin 2	B1AXD8	21	1	97.9808	4.41e-09	109.42	91.72	1;2	TLKRTLDFDPLLSPASPKRRRCAPLSAPASA	S	21	21	400	1	>>PhosphositeRawExpression	56491	70319	64654	55644	55912	39876	58643	59112	48327	62432	106650	124540	127580	128680	126980	>>PhosphositeNormaExpression	0.714569	0.889483	0.817825	0.703855	0.707245	0.504402	0.741791	0.747723	0.611301	0.789719	1.34904	1.57534	1.61379
B1AY10_S_320	B1AY10	ENSMUSG00000028423	74164	Nfx1	nuclear transcription factor, X-box binding 1	B1AY10	320	1	62.3773	0.000467384	62.377	47.346	1	NQEKTAVRRQDPQVLSPFPRGKQNHMLKNVE	S	320	320	403	1	>>PhosphositeRawExpression	18791	18074	29354	24477	25064	48937	68112	58370	68067	54774	55451	81154	57122	76919	70691	>>PhosphositeNormaExpression	0.373155	0.358916	0.582916	0.486068	0.497725	0.971799	1.35258	1.15912	1.35169	1.08771	1.10115	1.61157	1.13434
B1AY10_S_81	B1AY10	ENSMUSG00000028423	74164	Nfx1	nuclear transcription factor, X-box binding 1	B1AY10	81	0.999998	57.2154	0.000181696	72.417	57.445	1	SAVHQHSYASGSKPKSPQGFFQSSNKSLKNH	S	81	81	404	1	>>PhosphositeRawExpression	17180	16163	26222	26910	22957	30525	47110	48576	37602	48057	52538	50777	51717	47975	49942	>>PhosphositeNormaExpression	0.448758	0.422193	0.684944	0.702916	0.599659	0.797343	1.23056	1.26885	0.982201	1.2553	1.37234	1.32635	1.3509
B1AY10_S_273	B1AY10	ENSMUSG00000028423	74164	Nfx1	nuclear transcription factor, X-box binding 1	B1AY10	273	0.963859	14.2601	0.0243683	48.981	9.8329	1	QESQRHINAGPKTNMSPIPKDNLRERPTKSA	S	273	273	405	1	>>PhosphositeRawExpression	50761	53347	62628	57875	61726	88447	90489	80096	98775	104370	97638	106850	95920	111370	84956	>>PhosphositeNormaExpression	0.611457	0.642607	0.754404	0.69715	0.743539	1.06541	1.09001	0.96482	1.18982	1.25722	1.17613	1.28709	1.15543
B1AY13_S_2585	B1AY13	ENSMUSG00000028514	329908	Usp24	ubiquitin specific peptidase 24	B1AY13	2585	0.950985	12.8802	2.34e-32	129.08	112.4	1;2	LNEKEQSGSSNGSESSPANENGERHLQQGSE	S	2585	2585	407	1	>>PhosphositeRawExpression	7458.2	11333	26692	19463	24102	37574	43096	46839	54235	53817	85161	91118	86417	92023	80340	>>PhosphositeNormaExpression	0.147266	0.223775	0.527046	0.384306	0.475905	0.741916	0.85095	0.924858	1.0709	1.06264	1.68154	1.79917	1.70634
B1AY13_S_2601	B1AY13	ENSMUSG00000028514	329908	Usp24	ubiquitin specific peptidase 24	B1AY13	2601	0.785267	5.63118	3.59e-05	76.704	67.174	1	PANENGERHLQQGSESPMMIGELRSDLDDVD	S	2601	2601	408	1	>>PhosphositeRawExpression	132380	151400	148900	169900	162400	132210	133740	134270	155970	144020	163620	170460	191850	198070	182250	>>PhosphositeNormaExpression	0.837339	0.957646	0.941833	1.07466	1.02722	0.836264	0.845942	0.849294	0.986552	0.910965	1.03494	1.07821	1.2135
B1AY13_S_911	B1AY13	ENSMUSG00000028514	329908	Usp24	ubiquitin specific peptidase 24	B1AY13	911	0.86573	9.97539	1.8e-15	113.24	101.82	1	MLTATAMPTVATSVQSPYRSTKLVIIERLLL	S	911	911	409	1	>>PhosphositeRawExpression	30028	27370	20499	27738	27598	27306	36118	31199	48592	50284	62271	73183	63357	81409	67034	>>PhosphositeNormaExpression	0.668293	0.609137	0.456219	0.617327	0.614212	0.607713	0.80383	0.694354	1.08145	1.1191	1.38588	1.62874	1.41005
B1AY13_S_62	B1AY13	ENSMUSG00000028514	329908	Usp24	ubiquitin specific peptidase 24	B1AY13	62	0.895055	9.33166	1.24e-24	83.699	74.664	1	GLDYGGYEPMDSGGPSPGPGGGPRGDSGSDG	S	62	62	410	1	>>PhosphositeRawExpression	31807	43469	52171	57379	53638	90069	94538	96866	104040	86752	111090	119700	88045	118230	105900	>>PhosphositeNormaExpression	0.380559	0.520091	0.624207	0.686519	0.641759	1.07764	1.13111	1.15897	1.2448	1.03796	1.32915	1.43217	1.05343
B1AY13_S_1940	B1AY13	ENSMUSG00000028514	329908	Usp24	ubiquitin specific peptidase 24	B1AY13	1940	1	60.4896	2.52e-179	214	186.26	1	EVGENGRNMDQGGGGSPRKKVALTENYELVG	S	1940	1940	411	1	>>PhosphositeRawExpression	724230	756690	761160	791270	839650	703800	857400	770310	852900	759080	673370	618740	696640	827810	643920	>>PhosphositeNormaExpression	0.963331	1.00651	1.01245	1.0525	1.11686	0.936156	1.14047	1.02462	1.13448	1.00969	0.895679	0.823014	0.926632
B1AY13_S_1922	B1AY13	ENSMUSG00000028514	329908	Usp24	ubiquitin specific peptidase 24	B1AY13	1922	0.80134	6.88666	0.000544616	67.997	56.833	1	LNMEPYTVAGMARQDSSSEVGENGRNMDQGG	S	1922	1922	412	1	>>PhosphositeRawExpression	10218	19971	17695	11611	9807	10304	20021	10940	16653	15380	79670	79349	95298	106440	80383	>>PhosphositeNormaExpression	0.262566	0.513182	0.454697	0.298361	0.252004	0.264775	0.514467	0.281118	0.427922	0.39521	2.04723	2.03898	2.44881
B1AY13_S_1296	B1AY13	ENSMUSG00000028514	329908	Usp24	ubiquitin specific peptidase 24	B1AY13	1296	0.998735	28.972	0.018032	70.399	30.776	1	MSLCGTPEKSSYRQLSVSDRSSIRVEEIIPA	S	1296	1296	413	1	>>PhosphositeRawExpression	105760	122290	116060	138960	150790	153570	180140	158350	202080	192610	414420	382610	388290	406390	384920	>>PhosphositeNormaExpression	0.453615	0.524514	0.497793	0.596013	0.646753	0.658677	0.772638	0.679178	0.866741	0.826123	1.77749	1.64105	1.66541
B1AY13_S_1138	B1AY13	ENSMUSG00000028514	329908	Usp24	ubiquitin specific peptidase 24	B1AY13	1138	0.976456	16.5115	1.43e-153	198.9	186.24	1	RKKTLLSETSSQSSKSPSLSSKQQHQPSASS	S	1138	1138	414	1	>>PhosphositeRawExpression	98899	123240	131820	131010	132530	229580	282760	257600	288370	262700	309260	369860	364830	402270	364670	>>PhosphositeNormaExpression	0.395659	0.493039	0.527365	0.524124	0.530205	0.918467	1.13122	1.03057	1.15366	1.05097	1.23724	1.47968	1.45955
B1AY13_S_2044	B1AY13	ENSMUSG00000028514	329908	Usp24	ubiquitin specific peptidase 24	B1AY13	2044	0.9999	40.004	2.8e-09	119.39	88.558	1	WNAYMLFYQRVSDQNSPVLPKKSRVSVVRQE	S	2044	2044	415	1	>>PhosphositeRawExpression	412350	444230	500100	438310	483740	493150	607680	619880	577680	583140	566400	606680	654980	637380	623950	>>PhosphositeNormaExpression	0.749759	0.807725	0.909311	0.796961	0.879565	0.896674	1.10492	1.1271	1.05037	1.0603	1.02986	1.1031	1.19092
B1AZ99_S_324	B1AZ99	ENSMUSG00000041161	73162	Otud3	OTU domain containing 3	B1AZ99	324	0.99917	33.8164	1.19e-31	136.14	100.48	1	QGRNEGRMETSEARASPAEESKAHKSQLPKV	S	324	324	416	1	>>PhosphositeRawExpression	37561	58529	77654	56782	65674	174330	204170	166720	210680	205330	276570	276170	297770	347550	275810	>>PhosphositeNormaExpression	0.206281	0.321435	0.426467	0.311841	0.360674	0.957401	1.12128	0.915608	1.15703	1.12765	1.51889	1.5167	1.63532
B1AZ99_S_306	B1AZ99	ENSMUSG00000041161	73162	Otud3	OTU domain containing 3	B1AZ99	306	1	92.445	0.00299192	92.445	70.981	1	QRGPSREEAGSGRRLSGNQGRNEGRMETSEA	S	306	306	417	1	>>PhosphositeRawExpression	120500	148380	130920	141550	142110	307560	338690	350470	334410	349640	245740	277810	305180	291210	300490	>>PhosphositeNormaExpression	0.477586	0.588085	0.518884	0.561015	0.563234	1.21897	1.34235	1.38904	1.32539	1.38575	0.973958	1.10106	1.20954
B1AZA5_S_12	B1AZA5	ENSMUSG00000055296	242474	Tmem245	transmembrane protein 245	B1AZA5	12	1	42.7176	1.25e-15	119.02	102.09	1;2	____MADRGGPAEAPSPRGSPRPESRAPRTV	S	12	12	418	1	>>PhosphositeRawExpression	89968	93985	112590	101990	121170	137240	131710	126010	145720	130510	128370	146970	153820	159220	146510	>>PhosphositeNormaExpression	0.700764	0.732053	0.876968	0.794404	0.943798	1.06897	1.02589	0.981497	1.13502	1.01655	0.999879	1.14476	1.19811
B1AZA5_S_327	B1AZA5	ENSMUSG00000055296	242474	Tmem245	transmembrane protein 245	B1AZA5	327	0.972374	16.67	1.4e-209	225.26	171.85	1;2;3	ALSASSSSSSRSSPSSPSPTLGRQRPEMGTF	S	327	327	424	1	>>PhosphositeRawExpression	376460	499120	531610	471550	555340	1835500	1815200	1764900	1898000	1940600	927770	1133400	1132400	1122500	1018300	>>PhosphositeNormaExpression	0.331729	0.439814	0.468444	0.41552	0.489354	1.6174	1.59952	1.55519	1.67248	1.71002	0.817531	0.998728	0.997847
B1AZP2_S_973	B1AZP2	ENSMUSG00000061689	228836	Dlgap4	DLG associated protein 4	B1AZP2	973	0.988492	19.3397	4.51e-208	215.36	204.4	1;2	KRLLAAKRAASVRQNSATESADSIEIYVPEA	S	973	973	426	1	>>PhosphositeRawExpression	732810	774700	877360	827120	879310	852460	1021200	1068500	1116500	1075000	1307300	1387700	1423500	1434100	1538400	>>PhosphositeNormaExpression	0.673705	0.712217	0.806597	0.760409	0.808389	0.783705	0.938835	0.98232	1.02645	0.988296	1.20186	1.27578	1.30869
B1AZP2_S_716	B1AZP2	ENSMUSG00000061689	228836	Dlgap4	DLG associated protein 4	B1AZP2	716	0.989625	19.95	8.06e-26	133.32	113.31	1;2;3	SSAPSHSMSSRRDTDSDTQDANDSSCKSSER	S	716	716	429	1	>>PhosphositeRawExpression	872410	961730	1086300	1070700	1048500	749660	870200	814350	924720	1027900	911020	906100	1026700	942450	941600	>>PhosphositeNormaExpression	0.924533	1.01919	1.1512	1.13467	1.11114	0.794449	0.922191	0.863004	0.979968	1.08931	0.965449	0.960236	1.08804
B1AZP2_S_724	B1AZP2	ENSMUSG00000061689	228836	Dlgap4	DLG associated protein 4	B1AZP2	724	0.996202	24.4518	3.83e-53	143.89	129.82	1;2;3	SSRRDTDSDTQDANDSSCKSSERSLPDCTSH	S	724	724	430	1	>>PhosphositeRawExpression	92755	143060	169880	125120	151480	553880	643520	611360	665560	695500	474090	548870	520330	524660	540130	>>PhosphositeNormaExpression	0.215369	0.332173	0.394446	0.290518	0.351723	1.28606	1.4942	1.41952	1.54537	1.61489	1.10079	1.27443	1.20816
B1AZP2_S_728	B1AZP2	ENSMUSG00000061689	228836	Dlgap4	DLG associated protein 4	B1AZP2	728	0.884781	8.86308	1.6e-90	171.15	160.64	1;2	DTDSDTQDANDSSCKSSERSLPDCTSHPNSI	S	728	728	432	1	>>PhosphositeRawExpression	0	6027.5	6283.6	0	3746.7	49159	54627	56481	45520	58071	27467	35591	30460	34632	34284	>>PhosphositeNormaExpression	0	0.204391	0.213076	0	0.12705	1.66697	1.85239	1.91526	1.54357	1.96918	0.931401	1.20688	1.03289
B1AZP2_S_683	B1AZP2	ENSMUSG00000061689	228836	Dlgap4	DLG associated protein 4	B1AZP2	683	0.995212	23.1779	0.0059128	84.738	31.411	1	GIQVDCIQPVPKEEPSPATKFQSIGIQVEDD	S	683	683	434	1	>>PhosphositeRawExpression	32295	26818	41318	29848	44203	156130	204050	176090	172380	179460	161710	166160	161910	164720	167490	>>PhosphositeNormaExpression	0.257046	0.213453	0.328863	0.23757	0.351826	1.24269	1.6241	1.40156	1.37203	1.42838	1.2871	1.32252	1.28869
B1B0V2_S_220	B1B0V2	ENSMUSG00000073294	102991	Ezhip	EZH inhibitory protein	B1B0V2	220	0.999799	38.1997	1.15e-63	164.46	143.42	1;2	PVPEALRCAESSRAESDQSSPAGRELRQQAS	S	220	220	437	1	>>PhosphositeRawExpression	14939	26483	25699	30804	32959	17808	32840	24064	23795	31644	92802	99850	103360	116150	86236	>>PhosphositeNormaExpression	0.295069	0.523081	0.507596	0.608428	0.650992	0.351736	0.648642	0.475302	0.469989	0.625019	1.83299	1.9722	2.04152
B1B0V2_S_223	B1B0V2	ENSMUSG00000073294	102991	Ezhip	EZH inhibitory protein	B1B0V2	223	0.8037	5.95132	0.000889625	68.536	43.297	1;2	EALRCAESSRAESDQSSPAGRELRQQASPRA	S	223	223	438	1	>>PhosphositeRawExpression	17375	17343	26035	19136	30100	21357	37647	39530	32897	26846	142630	137400	137560	157810	153720	>>PhosphositeNormaExpression	0.261308	0.260827	0.391549	0.287792	0.452683	0.321195	0.566185	0.594504	0.494748	0.403745	2.14506	2.0664	2.06881
B1B0V2_S_224	B1B0V2	ENSMUSG00000073294	102991	Ezhip	EZH inhibitory protein	B1B0V2	224	0.998638	28.6518	7.58e-65	168.71	125.43	1;2	ALRCAESSRAESDQSSPAGRELRQQASPRAP	S	224	224	439	1	>>PhosphositeRawExpression	116440	169120	250970	227610	304360	310890	516100	461740	428030	420560	2630800	2719300	2806300	3085700	2866000	>>PhosphositeNormaExpression	0.100878	0.146518	0.217429	0.197191	0.263684	0.269341	0.447126	0.400031	0.370826	0.364354	2.27921	2.35588	2.43125
B1B0V2_S_493	B1B0V2	ENSMUSG00000073294	102991	Ezhip	EZH inhibitory protein	B1B0V2	493	1	64.8267	1.85e-05	118.03	100.19	1;2;3	DSPPRRPVRMRASSPSPPGRLYPLPKHYFEG	S	493	493	443	1	>>PhosphositeRawExpression	30603	45965	49495	41813	61108	32445	46649	38465	46812	36600	375740	381190	396180	416800	406950	>>PhosphositeNormaExpression	0.190727	0.286468	0.308468	0.260591	0.380844	0.202207	0.290731	0.239726	0.291747	0.228102	2.34173	2.37569	2.46911
B1B0V2_S_20	B1B0V2	ENSMUSG00000073294	102991	Ezhip	EZH inhibitory protein	B1B0V2	20	1	77.9327	6.65e-124	187.55	171.89	1;2;3	SSPERGLEALRDTDESEGEAPGPSGPRGRGG	S	20	20	448	1	>>PhosphositeRawExpression	231740	245060	285890	283000	302400	207540	277080	257260	272890	283150	732250	776700	770390	791450	815070	>>PhosphositeNormaExpression	0.532175	0.562764	0.656527	0.64989	0.694441	0.476602	0.636296	0.59078	0.626674	0.650235	1.68156	1.78364	1.76915
B1B0V2_S_438	B1B0V2	ENSMUSG00000073294	102991	Ezhip	EZH inhibitory protein	B1B0V2	438	1	164.557	3.32e-257	212.66	199.42	1;2	KIKMRLDLQVDREPESEAEQEEQELESEPGP	S	438	438	450	1	>>PhosphositeRawExpression	279780	332960	369520	409610	382830	421940	560440	511710	504300	501800	957500	1073700	1081200	1188300	1133600	>>PhosphositeNormaExpression	0.43224	0.514399	0.570882	0.632818	0.591445	0.651867	0.865839	0.790555	0.779107	0.775245	1.47927	1.65879	1.67038
B1B0V2_S_479	B1B0V2	ENSMUSG00000073294	102991	Ezhip	EZH inhibitory protein	B1B0V2	479	1	123.91	7.17e-65	168.98	142.88	1;2	SRFAVPGRSSLAAEDSPPRRPVRMRASSPSP	S	479	479	456	1	>>PhosphositeRawExpression	218580	248120	305140	308820	360910	264290	359500	336890	364500	304310	1680800	1785700	1856400	2047000	1876000	>>PhosphositeNormaExpression	0.266194	0.302169	0.37161	0.376091	0.439528	0.321861	0.437811	0.410276	0.4439	0.370599	2.04693	2.17468	2.26079
B1B0V2_S_41	B1B0V2	ENSMUSG00000073294	102991	Ezhip	EZH inhibitory protein	B1B0V2	41	0.999823	37.5292	0.000348517	83.182	43.115	1	GPSGPRGRGGPSGAGSALRLRSLEAEMAAAC	S	41	41	457	1	>>PhosphositeRawExpression	12530	0	27311	60259	56764	34115	36880	42581	22133	24342	438780	486420	508290	561670	512770	>>PhosphositeNormaExpression	0.0665346	0	0.145022	0.319977	0.301418	0.181152	0.195834	0.226106	0.117527	0.129257	2.32993	2.5829	2.69903
B1B0V2_S_124	B1B0V2	ENSMUSG00000073294	102991	Ezhip	EZH inhibitory protein	B1B0V2	124	0.987743	19.1107	0.000173517	78.653	64.844	1	GKADQGGKGRKGGSGSPPHTKSSRKREQPNP	S	124	124	459	1	>>PhosphositeRawExpression	57379	66956	87665	78760	111010	71818	99661	97981	100270	93994	428850	453220	452160	494030	476130	>>PhosphositeNormaExpression	0.271519	0.316838	0.414834	0.372695	0.525303	0.339845	0.471599	0.463649	0.474481	0.444783	2.02933	2.14465	2.13964
B1B0V2_S_416	B1B0V2	ENSMUSG00000073294	102991	Ezhip	EZH inhibitory protein	B1B0V2	416	1	53.4935	0.00232628	53.493	13.426	1;4	RSRSRSRSCSTPRLGSDHQRSRKIKMRLDLQ	S	416	416	464	1	>>PhosphositeRawExpression	5891.4	7136.4	13092	18893	9584.9	9524.3	15947	10336	12362	8375	107100	109420	117860	105670	122480	>>PhosphositeNormaExpression	0.131178	0.158899	0.291507	0.420672	0.213418	0.212068	0.355076	0.230142	0.275253	0.186478	2.38469	2.43635	2.62427
B1B0V2_S_332	B1B0V2	ENSMUSG00000073294	102991	Ezhip	EZH inhibitory protein	B1B0V2	332	1	81.2238	7.43e-51	158.86	140.08	1;2;3	GRNLRPRPRSSASVVSPEARPKAQSAGRNLR	S	332	332	468	1	>>PhosphositeRawExpression	556380	569570	904490	853270	1064100	558930	1033700	865500	1020900	778210	6545300	6945800	6881700	8011100	7195000	>>PhosphositeNormaExpression	0.190611	0.19513	0.30987	0.292323	0.364551	0.191485	0.354137	0.296513	0.349751	0.266608	2.24236	2.37957	2.35761
B1B0V2_S_352	B1B0V2	ENSMUSG00000073294	102991	Ezhip	EZH inhibitory protein	B1B0V2	352	0.998963	29.8392	9.49e-99	180.9	157.24	1;2;3;4	PKAQSAGRNLRPRPRSSASVVSPEARPEAQS	S	352	352	469	1	>>PhosphositeRawExpression	73730	99117	102260	100250	106680	131370	193820	151510	162740	155330	339370	324630	391990	410770	371200	>>PhosphositeNormaExpression	0.355067	0.477325	0.492461	0.482781	0.513746	0.632648	0.933392	0.729637	0.783718	0.748033	1.63433	1.56334	1.88773
B1B0V2_S_358	B1B0V2	ENSMUSG00000073294	102991	Ezhip	EZH inhibitory protein	B1B0V2	358	0.999991	50.7483	9.49e-99	180.9	157.24	1;2;3;4	GRNLRPRPRSSASVVSPEARPEAQSAGRNLR	S	358	358	472	1	>>PhosphositeRawExpression	62226	72013	99635	80470	122990	68079	150720	128620	119920	121560	621980	701440	726890	825560	693870	>>PhosphositeNormaExpression	0.203089	0.235031	0.325181	0.262632	0.401406	0.222191	0.491909	0.419781	0.391386	0.396739	2.02997	2.28931	2.37237
B1B0V2_S_235	B1B0V2	ENSMUSG00000073294	102991	Ezhip	EZH inhibitory protein	B1B0V2	235	1	107.161	3.3e-142	195.73	170.21	1;3	SDQSSPAGRELRQQASPRAPDDDDDGDGGPD	S	235	235	474	1	>>PhosphositeRawExpression	459550	629290	756810	667410	874950	654500	1588700	1427800	1415500	1441400	9844700	9822000	10408000	11611000	10765000	>>PhosphositeNormaExpression	0.110528	0.151353	0.182023	0.160521	0.210437	0.157416	0.382104	0.343405	0.340447	0.346676	2.36778	2.36232	2.50326
B1B0V2_S_306	B1B0V2	ENSMUSG00000073294	102991	Ezhip	EZH inhibitory protein	B1B0V2	306	1	86.2586	7.78e-51	158.53	137.66	1;2	GWNLRPRPRSSASAVSPEARPKAQSAGRNLR	S	306	306	482	1	>>PhosphositeRawExpression	183440	205810	262190	230170	281220	210020	283930	251670	260030	266010	1156400	1265400	1317000	1440900	1382500	>>PhosphositeNormaExpression	0.305846	0.343143	0.437144	0.383758	0.468872	0.350162	0.473391	0.419604	0.433543	0.443513	1.92804	2.10978	2.19581
B1B0V2_S_196	B1B0V2	ENSMUSG00000073294	102991	Ezhip	EZH inhibitory protein	B1B0V2	196	0.82498	7.49349	0.000107977	77.222	56.321	1;2	FPVGNLEAPGPTLRSSTSQGSGSTPVPEALR	S	196	196	484	1	>>PhosphositeRawExpression	7776.8	5231	14436	8515.3	15047	9241.1	13597	10530	12003	10023	84442	92510	89622	104960	106310	>>PhosphositeNormaExpression	0.199663	0.134302	0.370633	0.218623	0.38632	0.237258	0.349092	0.270349	0.308167	0.257332	2.16798	2.37512	2.30097
B1B0V2_S_198	B1B0V2	ENSMUSG00000073294	102991	Ezhip	EZH inhibitory protein	B1B0V2	198	0.954855	13.743	1.2e-26	131.64	117.56	1;2;3	VGNLEAPGPTLRSSTSQGSGSTPVPEALRCA	S	198	198	485	1	>>PhosphositeRawExpression	5025.7	8468.3	8756.3	10491	9863.3	8728	15903	9197.8	10488	9127.4	76227	71250	80113	86157	87740	>>PhosphositeNormaExpression	0.151518	0.255307	0.26399	0.316289	0.297365	0.263137	0.479453	0.277301	0.316198	0.275178	2.29814	2.14809	2.41529
B1B0V2_S_201	B1B0V2	ENSMUSG00000073294	102991	Ezhip	EZH inhibitory protein	B1B0V2	201	0.978983	14.9005	2.53e-33	139.88	122.08	1;2;3	LEAPGPTLRSSTSQGSGSTPVPEALRCAESS	S	201	201	486	1	>>PhosphositeRawExpression	44361	50043	62071	45743	69464	81917	102440	91950	92046	84842	201260	193500	207120	216620	198150	>>PhosphositeNormaExpression	0.382087	0.431027	0.534626	0.39399	0.598303	0.705562	0.882329	0.791977	0.792804	0.730755	1.73348	1.66664	1.78395
B1B0V2_S_203	B1B0V2	ENSMUSG00000073294	102991	Ezhip	EZH inhibitory protein	B1B0V2	203	0.772181	5.3436	4.57e-06	91.969	81.445	1;3	APGPTLRSSTSQGSGSTPVPEALRCAESSRA	S	203	203	487	1	>>PhosphositeRawExpression	17523	26397	29296	28855	28728	37098	52670	59457	50920	55291	193110	198480	191110	223810	226770	>>PhosphositeNormaExpression	0.185165	0.278937	0.309571	0.30491	0.303568	0.392014	0.556563	0.628281	0.538071	0.584259	2.04059	2.09734	2.01946
B1B0V2_S_386	B1B0V2	ENSMUSG00000073294	102991	Ezhip	EZH inhibitory protein	B1B0V2	386	0.824787	8.5636	0.00208408	67.93	58.019	1;2	NLRPRATPRVPVAPSSTTRSSSDRGSSRAPR	S	386	386	489	1	>>PhosphositeRawExpression	30928	28447	37633	39083	42496	29036	40486	46514	43396	45702	183140	219600	207800	205910	196440	>>PhosphositeNormaExpression	0.332176	0.305529	0.404189	0.419763	0.456419	0.311855	0.434831	0.499574	0.466085	0.490852	1.96698	2.35857	2.23183
B2KF50_S_929	B2KF50	ENSMUSG00000039512	224648	Uhrf1bp1	UHRF1 (ICBP90) binding protein 1	B2KF50	929	1	67.8896	6.48e-70	171.08	155.32	1	SDQGAVSPEKVLRDGSGENLAASQERLPSDG	S	929	929	492	1	>>PhosphositeRawExpression	392870	430010	476830	465590	464040	352910	404610	391480	436710	434580	262090	253270	274860	287980	240040	>>PhosphositeNormaExpression	1.0584	1.15846	1.28459	1.25431	1.25014	0.95075	1.09003	1.05466	1.17651	1.17077	0.706078	0.682317	0.740481
B2KF50_S_920	B2KF50	ENSMUSG00000039512	224648	Uhrf1bp1	UHRF1 (ICBP90) binding protein 1	B2KF50	920	0.999987	49.8456	0.000137598	87.429	72.456	1	DREPKSDASSDQGAVSPEKVLRDGSGENLAA	S	920	920	494	1	>>PhosphositeRawExpression	33605	31300	44746	44186	34344	59894	63798	67906	68957	58203	44828	57426	56885	61443	51823	>>PhosphositeNormaExpression	0.646794	0.60243	0.861224	0.850446	0.661017	1.15278	1.22792	1.30698	1.32721	1.12023	0.862803	1.10528	1.09486
B2KF50_S_1098	B2KF50	ENSMUSG00000039512	224648	Uhrf1bp1	UHRF1 (ICBP90) binding protein 1	B2KF50	1098	0.997997	26.9845	4.35e-14	109.68	84.364	1;2	ARLRFFSMKRTVSQQSFDGVSLDSGGPDDRI	S	1098	1098	496	1	>>PhosphositeRawExpression	41205	42382	49492	54269	58077	62439	56963	57578	59927	65102	54374	64012	64238	66709	66286	>>PhosphositeNormaExpression	0.71615	0.736606	0.860179	0.943204	1.00939	1.0852	0.990026	1.00071	1.04154	1.13148	0.945029	1.11254	1.11647
B2RQC2_S_936	B2RQC2	ENSMUSG00000051306	76800	Usp42	ubiquitin specific peptidase 42	B2RQC2	936	1	50.1451	0.00475836	51.211	32.798	1	DRGDGGHVGPKAQEPSPAKEKMSSLRKVDRG	S	936	936	497	1	>>PhosphositeRawExpression	85950	105210	94422	79734	84793	77401	84619	99569	91624	88091	102560	98944	108810	96906	99052	>>PhosphositeNormaExpression	0.922418	1.12912	1.01334	0.855708	0.910001	0.83067	0.908134	1.06858	0.983312	0.945395	1.10068	1.06187	1.16775
B2RQC2_S_1125	B2RQC2	ENSMUSG00000051306	76800	Usp42	ubiquitin specific peptidase 42	B2RQC2	1125	1	62.1402	0.00208505	62.14	38.535	1	GWELQSRGKERPHFNSPREAPSLAVPLERHL	S	1125	1125	498	1	>>PhosphositeRawExpression	24448	20990	21032	24119	28272	51619	49417	53830	56013	57417	41956	53835	50760	53270	56749	>>PhosphositeNormaExpression	0.569682	0.489105	0.490084	0.562016	0.658789	1.20282	1.15151	1.25434	1.3052	1.33792	0.97765	1.25445	1.1828
B2RR83_S_1105	B2RR83	ENSMUSG00000034653	240255	Ythdc2	YTH domain containing 2	B2RR83	1105	0.925628	10.5865	9.08e-05	80.534	55.317	1;2	QEPSSFRADGIPNDSSDSEMEDRTTANLAAL	S	1105	1105	503	1	>>PhosphositeRawExpression	37678	47428	37981	50655	43490	35440	47090	48913	38752	41469	52260	44369	54655	58925	50586	>>PhosphositeNormaExpression	0.819454	1.03151	0.826044	1.10169	0.945858	0.77078	1.02415	1.0638	0.842812	0.901904	1.1366	0.964976	1.18868
B2RR83_S_8	B2RR83	ENSMUSG00000034653	240255	Ythdc2	YTH domain containing 2	B2RR83	8	0.993284	24.7102	0.050219	45.335	7.1749	1	________MSRPSSVSPRPPAPSGGGTGGGG	S	8	8	504	1	>>PhosphositeRawExpression	20709	23028	28099	28257	24648	50625	54477	50991	52591	52822	74516	81035	84170	76659	79070	>>PhosphositeNormaExpression	0.397385	0.441885	0.539192	0.542224	0.472971	0.971444	1.04536	0.978467	1.00917	1.0136	1.42989	1.55498	1.61514
B2RRE7_S_442	B2RRE7	ENSMUSG00000036990	73945	Otud4	OTU domain containing 4	B2RRE7	442	1	72.2334	2.18e-06	105.66	91.997	1	EDFDHVSRESYYFGLSPEERREKQAIEESRL	S	442	442	508	1	>>PhosphositeRawExpression	78478	99843	131930	151890	160040	272380	355780	327140	343720	312450	591050	663960	638930	691860	683000	>>PhosphositeNormaExpression	0.213936	0.272178	0.359649	0.414061	0.436278	0.742524	0.969877	0.891803	0.937001	0.851757	1.61124	1.80999	1.74176
B2RRE7_S_1000	B2RRE7	ENSMUSG00000036990	73945	Otud4	OTU domain containing 4	B2RRE7	1000	0.999925	41.2587	1.32e-49	153.09	131.22	1	KPEKVKDPKTAADVVSPGANSVDRLQRPKEE	S	1000	1000	509	1	>>PhosphositeRawExpression	43236	58954	54090	58532	75167	119030	143940	147270	156390	143090	152320	165800	166990	186610	169090	>>PhosphositeNormaExpression	0.35237	0.48047	0.440829	0.477031	0.612605	0.970085	1.1731	1.20024	1.27457	1.16617	1.2414	1.35126	1.36096
B2RT41_S_356	B2RT41	ENSMUSG00000034163	216345	Zfc3h1	zinc finger, C3H1-type containing	B2RT41	356	0.751718	4.81114	0.000464944	64.52	40.138	1	SQGLEDKEQNLTRRLSASDIVSEKKLGEEEE	S	356	356	515	1	>>PhosphositeRawExpression	19460	18965	17267	17608	23495	22645	22470	32509	23299	27113	58486	62127	66122	69653	58671	>>PhosphositeNormaExpression	0.540666	0.526913	0.479737	0.489211	0.652772	0.629156	0.624294	0.903212	0.647326	0.753292	1.62494	1.7261	1.8371
B2RU40_S_767	B2RU40	ENSMUSG00000079654	101359	Prrt4	proline-rich transmembrane protein 4	B2RU40	767	0.990361	20.1178	0.0206985	57.859	19.566	1	AFGEALPGLGLYRTISLGNKIGAGPSEKSEN	S	767	767	519	1	>>PhosphositeRawExpression	216820	202220	244900	208590	233190	228420	285300	301910	274370	280270	198000	196750	204750	211810	226230	>>PhosphositeNormaExpression	0.92565	0.86332	1.04553	0.890515	0.995537	0.975173	1.21801	1.28892	1.17134	1.19653	0.845304	0.839967	0.874121
B2RUJ5_S_317	B2RUJ5	ENSMUSG00000024897	319924	Apba1	amyloid beta (A4) precursor protein binding, family A, member 1	B2RUJ5	317	0.999943	42.4783	1.1e-17	110.06	100.65	1	QDLERAPTPGGGHPDSPGLPAPAGQQQRVVG	S	317	317	520	1	>>PhosphositeRawExpression	31829	47321	40707	40971	53304	78983	73995	84818	101870	87740	66878	55539	72935	70118	62010	>>PhosphositeNormaExpression	0.4927	0.73251	0.630128	0.634214	0.825124	1.22262	1.14541	1.31295	1.57691	1.35818	1.03524	0.859721	1.129
B2RUJ5_S_267	B2RUJ5	ENSMUSG00000024897	319924	Apba1	amyloid beta (A4) precursor protein binding, family A, member 1	B2RUJ5	267	0.999915	40.7137	2.09e-10	104.63	87.553	1	SPEKEAEFAPYPRMDSYEQEEDIDQIVAEVK	S	267	267	524	1	>>PhosphositeRawExpression	23326	26129	34289	27581	33408	38907	40685	33837	26737	36861	27046	21092	25548	27097	22600	>>PhosphositeNormaExpression	0.786017	0.88047	1.15544	0.929398	1.12575	1.31105	1.37096	1.14021	0.900958	1.24211	0.91137	0.710738	0.860892
B2RUM3_S_4	B2RUM3	ENSMUSG00000081044	385493	AU015836	expressed sequence AU015836	B2RUM3	4	0.999521	33.1975	3.85e-62	110.87	94.24	1	____________MAYSPQEEKDKVVFVTKED	S	4	4	532	1	>>PhosphositeRawExpression	636160	965060	1061100	986890	1079400	3052400	3694800	3598300	3576800	3733400	4694900	4907200	4954200	5205600	5016300	>>PhosphositeNormaExpression	0.20233	0.306937	0.337482	0.31388	0.343302	0.970813	1.17513	1.14444	1.1376	1.1874	1.49321	1.56073	1.57568
B2RUM3_S_253	B2RUM3	ENSMUSG00000081044	385493	AU015836	expressed sequence AU015836	B2RUM3	253	0.846064	7.40064	5.77e-05	75.358	58.673	1	AEPAKPKEEADAAEASSGGKLQYFSA_____	S	253	253	533	1	>>PhosphositeRawExpression	16935	19821	18406	20228	20326	17347	32695	35854	35797	31116	31060	30112	47203	33467	39262	>>PhosphositeNormaExpression	0.591266	0.692027	0.642624	0.706237	0.709659	0.60565	1.14151	1.2518	1.24981	1.08638	1.08442	1.05133	1.64804
B2RUM3_S_254	B2RUM3	ENSMUSG00000081044	385493	AU015836	expressed sequence AU015836	B2RUM3	254	0.889696	9.0665	6.08e-11	106.86	95.806	1;2	EPAKPKEEADAAEASSGGKLQYFSA______	S	254	254	534	1	>>PhosphositeRawExpression	196930	220790	223020	262470	236730	238950	322520	294840	334200	298980	496350	559410	557230	611970	550660	>>PhosphositeNormaExpression	0.546517	0.612733	0.618921	0.728402	0.656969	0.66313	0.895052	0.818235	0.927466	0.829724	1.37746	1.55246	1.54641
B2RUM3_S_89	B2RUM3	ENSMUSG00000081044	385493	AU015836	expressed sequence AU015836	B2RUM3	89	0.998107	29.6733	3.75e-05	80.96	54.836	1	CFHHSTEEVKGSDCASEYQALKECMQKYPDI	S	89	89	536	1	>>PhosphositeRawExpression	416250	464470	516410	512380	500950	419770	445510	496980	473980	456310	485230	498510	518200	512920	496630	>>PhosphositeNormaExpression	0.865445	0.965701	1.07369	1.06531	1.04155	0.872763	0.92628	1.03329	0.985474	0.948735	1.00886	1.03648	1.07741
B2RXQ2_S_797	B2RXQ2	ENSMUSG00000037519	233977	Ppfia1	protein tyrosine phosphatase, receptor type, f polypeptide (PTPRF), interacting protein (liprin), alpha 1	B2RXQ2	797	0.99505	23.0321	3.7e-67	170.79	133.36	1	PLRLDRMHKGAPHTVSHEDIRDLRNSTGSQD	S	797	797	537	1	>>PhosphositeRawExpression	152680	159780	161450	170880	184940	141040	156050	164680	128270	129320	119070	84124	110200	111290	99647	>>PhosphositeNormaExpression	1.10455	1.15592	1.168	1.23622	1.33793	1.02034	1.12893	1.19136	0.927959	0.935555	0.861402	0.608588	0.797233
B2RXQ2_S_732	B2RXQ2	ENSMUSG00000037519	233977	Ppfia1	protein tyrosine phosphatase, receptor type, f polypeptide (PTPRF), interacting protein (liprin), alpha 1	B2RXQ2	732	1	49.3505	0.00737193	49.35	27.844	1	SPPGSGRSTPRRVPHSPAREVDRLGVMTLPS	S	732	732	540	1	>>PhosphositeRawExpression	37096	37322	50295	33864	44210	33469	38185	39256	40992	31434	50336	70519	67695	60398	64134	>>PhosphositeNormaExpression	0.795818	0.800666	1.07898	0.726482	0.948434	0.718008	0.81918	0.842156	0.879399	0.674352	1.07985	1.51284	1.45226
B2RXS4_S_1574	B2RXS4	ENSMUSG00000036606	140570	Plxnb2	plexin B2	B2RXS4	1574	1	69.0331	2.58e-21	121.21	105.81	1	TLILSKVGVSQQPEDSQQDLPGERHALLEEE	S	1574	1574	541	1	>>PhosphositeRawExpression	94663	93621	104040	96849	104380	143340	184960	170390	189900	149300	205800	212590	233340	265920	251620	>>PhosphositeNormaExpression	0.567816	0.561566	0.624062	0.580928	0.626101	0.859795	1.10944	1.02205	1.13908	0.895545	1.23445	1.27518	1.39964
B2RY56_S_672	B2RY56	ENSMUSG00000010608	67039	Rbm25	RNA binding motif protein 25	B2RY56	672	0.992096	20.989	3.55e-26	134.04	98.284	1;2	HRPKIGLSLKLGASNSPGQPNSVKRKKLPVD	S	672	672	542	1	>>PhosphositeRawExpression	630470	661210	713080	711520	777460	565180	679800	758600	768010	657140	858800	872840	940910	947990	921110	>>PhosphositeNormaExpression	0.824926	0.865147	0.933015	0.930974	1.01725	0.739499	0.889471	0.992575	1.00489	0.859822	1.12368	1.14205	1.23111
B2RY56_S_578	B2RY56	ENSMUSG00000010608	67039	Rbm25	RNA binding motif protein 25	B2RY56	578	1	145.882	6.19e-40	145.88	125.51	1	EAERRRQPQIKQEPESEEEEEEKQEKEEKRE	S	578	578	544	1	>>PhosphositeRawExpression	15723	14699	11380	13099	17838	13399	20565	19976	25165	17556	22102	35517	33856	30511	28343	>>PhosphositeNormaExpression	0.73764	0.6896	0.53389	0.614536	0.836865	0.62861	0.964801	0.937169	1.18061	0.823635	1.03691	1.66627	1.58835
B7ZNG4_S_666	B7ZNG4	ENSMUSG00000032783	78733	Troap	trophinin associated protein	B7ZNG4	666	0.896283	9.36597	3.2e-05	78.285	64.858	1	DALRFVPIGPVVPQDSPS_____________	S	666	666	545	1	>>PhosphositeRawExpression	0	0	0	0	0	4365.4	9833.9	3809.7	7098	2956.6	13252	10308	11145	11226	18005	>>PhosphositeNormaExpression	0	0	0	0	0	0.711753	1.60336	0.621149	1.15729	0.482056	2.16066	1.68066	1.81713
B7ZNG4_S_16	B7ZNG4	ENSMUSG00000032783	78733	Troap	trophinin associated protein	B7ZNG4	16	0.952034	13.1885	0.00300541	43.955	24.116	1	MTTLQTNKDPHLRGVSPNPSKIPVLSQRCQD	S	16	16	546	1	>>PhosphositeRawExpression	60767	64476	77367	63895	78533	95175	114400	105040	84822	94167	267860	274640	272440	283260	290840	>>PhosphositeNormaExpression	0.409172	0.434146	0.520947	0.430234	0.528799	0.640857	0.770307	0.707282	0.571145	0.634069	1.80362	1.84928	1.83446
B7ZNG4_S_39	B7ZNG4	ENSMUSG00000032783	78733	Troap	trophinin associated protein	B7ZNG4	39	1	55.4258	6.05e-05	88.133	60.797	1	VLSQRCQDFSSVKSRSLDQENQDPRTPAQKP	S	39	39	548	1	>>PhosphositeRawExpression	37779	49722	51838	57674	63864	80777	85126	83250	89413	106570	191780	206010	247580	227760	230400	>>PhosphositeNormaExpression	0.313165	0.412165	0.429705	0.478082	0.529393	0.669592	0.705642	0.690091	0.741179	0.8834	1.58974	1.7077	2.05229
B9EJ86_S_314	B9EJ86	ENSMUSG00000020189	237542	Osbpl8	oxysterol binding protein-like 8	B9EJ86	314	1	110.307	3.47e-83	170.56	156.4	1;2	RANNLHSGDNFQLNDSEIERQHFKDQDLYSD	S	314	314	553	1	>>PhosphositeRawExpression	85162	109860	118440	105180	110120	174750	201170	198670	205630	207630	254440	232410	251910	268960	250510	>>PhosphositeNormaExpression	0.460361	0.593872	0.640253	0.568573	0.595277	0.944648	1.08747	1.07395	1.11158	1.12239	1.37543	1.25634	1.36175
B9EJ86_S_65	B9EJ86	ENSMUSG00000020189	237542	Osbpl8	oxysterol binding protein-like 8	B9EJ86	65	0.997333	25.8014	2.52e-44	134.48	121.8	1;2;3	DANPTPTRDLPQPSLSPASLHSQGFERGKED	S	65	65	555	1	>>PhosphositeRawExpression	474200	589890	645000	662680	694150	1164300	1514200	1516100	1472000	1496000	2854800	3022100	3150300	3285600	3202600	>>PhosphositeNormaExpression	0.276298	0.343706	0.375817	0.386118	0.404455	0.678393	0.882267	0.883374	0.857678	0.871662	1.66338	1.76086	1.83556
B9EJI9_S_12	B9EJI9	ENSMUSG00000048022	319832	Tmem229a	transmembrane protein 229A	B9EJI9	12	0.982032	18.0561	0.00527086	46.069	29.932	1	____MAGSDVASEGPSPRDGATRRPGATGGL	S	12	12	562	1	>>PhosphositeRawExpression	40449	50274	52886	55778	60417	68018	72432	81162	84420	75710	100360	116360	117580	108940	95277	>>PhosphositeNormaExpression	0.514155	0.639042	0.672244	0.709005	0.767972	0.864589	0.920697	1.03167	1.07308	0.962364	1.27569	1.47907	1.49458
B9EKI3_S_138	B9EKI3	ENSMUSG00000030059	232286	Tmf1	TATA element modulatory factor 1	B9EKI3	138	0.899074	9.51725	6.55e-15	124.51	112.29	1	QRPEEEVKSSLQESSSPGQSRVSETAEVRDS	S	138	138	563	1	>>PhosphositeRawExpression	58932	66452	73890	83704	82357	170220	187390	179530	186080	187320	219040	207250	223830	243500	227220	>>PhosphositeNormaExpression	0.36883	0.415894	0.462445	0.523867	0.515437	1.06533	1.17279	1.1236	1.16459	1.17235	1.37088	1.29709	1.40085
C0HKD9_S_132	C0HKD9	ENSMUSG00000048222	100034361	Mfap1b	microfibrillar-associated protein 1B	C0HKD9;C0HKD8	132;132	1	99.8599	2.74e-29	128.67	116.88	1;2	DSEVEGDAWRLEREDSSEEEEEEIDDEEIER	S	132	132	568	1	>>PhosphositeRawExpression	78483	68836	79526	88395	85710	94493	99258	93704	108750	97814	177080	189920	197020	204720	199730	>>PhosphositeNormaExpression	0.631759	0.554105	0.640155	0.711547	0.689934	0.760634	0.79899	0.754283	0.875398	0.787367	1.42543	1.52879	1.58594
C0HKD9_S_133	C0HKD9	ENSMUSG00000048222	100034361	Mfap1b	microfibrillar-associated protein 1B	C0HKD9;C0HKD8	133;133	1	99.8599	2.74e-29	128.67	116.88	1;2	SEVEGDAWRLEREDSSEEEEEEIDDEEIERR	S	133	133	569	1	>>PhosphositeRawExpression	78483	68836	79526	88395	85710	94493	99258	93704	108750	97814	177080	189920	197020	204720	199730	>>PhosphositeNormaExpression	0.631759	0.554105	0.640155	0.711547	0.689934	0.760634	0.79899	0.754283	0.875398	0.787367	1.42543	1.52879	1.58594
C0HKD9_S_94	C0HKD9	ENSMUSG00000048222	100034361	Mfap1b	microfibrillar-associated protein 1B	C0HKD9;C0HKD8	94;94	1	43.791	0.00807399	43.791	18.073	1	DSSSDPRLRRLQNRISEDVEERLARHRKIVE	S	94	94	572	1	>>PhosphositeRawExpression	11271	16761	23337	17090	20404	21089	31276	26519	26953	27335	29395	38749	41839	31415	39956	>>PhosphositeNormaExpression	0.419112	0.623257	0.867785	0.635491	0.758722	0.784193	1.163	0.986108	1.00225	1.01645	1.09305	1.44088	1.55578
C0LLJ0_S_491	C0LLJ0	ENSMUSG00000038770	381686	Kpna7	karyopherin alpha 7 (importin alpha 8)	C0LLJ0	491	1	128.939	1.34e-51	152.01	140.89	1	LDIIEKYFCEDGDGDSLPGPGLRV_______	S	491	491	575	1	>>PhosphositeRawExpression	150430	193050	209920	201020	215340	310080	348000	342320	356020	302010	569110	627570	601440	644410	671650	>>PhosphositeNormaExpression	0.392948	0.504278	0.548345	0.525097	0.562503	0.809979	0.909032	0.894195	0.929982	0.788899	1.48661	1.63931	1.57106
C3VD30_S_183	C3VD30	ENSMUSG00000056586	545824	Zar1l	zygote arrest 1-like	C3VD30	183	1	78.1586	1.01e-85	179.1	157.56	1	EQFPRLKELGEEYAHSPQDRKGKQFLELKYG	S	183	183	576	1	>>PhosphositeRawExpression	189290	203520	209840	216920	212990	336560	394160	393050	374090	364430	435050	466630	486530	492830	463660	>>PhosphositeNormaExpression	0.541907	0.582645	0.600739	0.621008	0.609757	0.963518	1.12842	1.12524	1.07096	1.04331	1.24548	1.33589	1.39286
C3VD30_S_144	C3VD30	ENSMUSG00000056586	545824	Zar1l	zygote arrest 1-like	C3VD30	144	0.999746	36.0468	3.69e-31	112.9	101.9	1;2	RRALIRRPQDGEDEESQEELTGPTEASQLLL	S	144	144	577	1	>>PhosphositeRawExpression	198660	270070	285810	280000	231910	154070	232080	164240	203560	166500	162600	143140	159030	170560	135660	>>PhosphositeNormaExpression	1.00744	1.36957	1.44939	1.41993	1.17606	0.781317	1.17692	0.832891	1.03229	0.844352	0.824574	0.725889	0.80647
C3VD30_S_257	C3VD30	ENSMUSG00000056586	545824	Zar1l	zygote arrest 1-like	C3VD30	257	0.999485	32.88	0.0033406	64.374	55.833	1	EEIQCQTCLRVCCSCSPKKRHIDVRRPHRQE	S	257	257	582	1	>>PhosphositeRawExpression	271910	310290	326670	330600	361600	423780	496520	486430	502700	511490	660360	725850	722070	743030	701420	>>PhosphositeNormaExpression	0.538456	0.614458	0.646895	0.654678	0.716066	0.839199	0.983244	0.963263	0.995482	1.01289	1.30769	1.43738	1.42989
D2J0Y4_S_54	D2J0Y4	ENSMUSG00000030994	71007	D7Ertd443e	DNA segment, Chr 7, ERATO Doi 443, expressed	D2J0Y4	54	1	57.0474	1.55e-73	149.41	133.31	1	LARRDGVSMHRRFALSPDRLGILTPSDDQGL	S	54	54	587	1	>>PhosphositeRawExpression	40650	41719	38172	64765	50748	98906	115160	122500	94788	108700	97500	85648	97311	109690	81124	>>PhosphositeNormaExpression	0.488824	0.501679	0.459026	0.778812	0.610255	1.18936	1.38482	1.47309	1.13984	1.30714	1.17246	1.02993	1.17018
D2J0Y4_S_315	D2J0Y4	ENSMUSG00000030994	71007	D7Ertd443e	DNA segment, Chr 7, ERATO Doi 443, expressed	D2J0Y4	315	0.872323	8.34564	0.000267809	103.44	80.204	1	LVPVHLGSGTCPRTGSPPLENVKFADVGRNQ	S	315	315	592	1	>>PhosphositeRawExpression	44988	71722	62190	60893	78490	126220	147880	140230	168660	145170	209250	213870	211000	241810	225150	>>PhosphositeNormaExpression	0.314232	0.500963	0.434384	0.425325	0.548236	0.88162	1.03291	0.979477	1.17805	1.01398	1.46157	1.49384	1.47379
D3YUJ3_S_352	D3YUJ3	ENSMUSG00000070871	227210	Ccnyl1	cyclin Y-like 1	D3YUJ3	352	0.997856	26.6783	1.18e-22	138.42	107.13	1	DKYKDLCRAAMRRSLSADNFIGIQRSNAILS	S	352	352	594	1	>>PhosphositeRawExpression	381280	374610	382080	394180	422280	373620	460010	454050	450840	442410	392090	460020	495110	455750	487320	>>PhosphositeNormaExpression	0.890058	0.874487	0.891925	0.920172	0.985768	0.872176	1.07384	1.05993	1.05244	1.03276	0.915293	1.07387	1.15578
G5E8X8_S_90	G5E8X8	ENSMUSG00000066463	18379	Omt2a	oocyte maturation, alpha	G5E8X8;D3YX29	90;109	1	60.6282	0.000910726	91.549	62.841	1	RTKRNRARAWARGLQSPVWWNRRYFI_____	S	90	90	595	1	>>PhosphositeRawExpression	98121	106700	131330	106390	111230	131820	157510	156090	190040	144440	469810	487900	506690	547880	471010	>>PhosphositeNormaExpression	0.385599	0.419313	0.516104	0.418094	0.437115	0.51803	0.618987	0.613407	0.746825	0.567624	1.84627	1.91736	1.9912
D3YXK2_S_366	D3YXK2	ENSMUSG00000071054	224903	Safb	scaffold attachment factor B	D3YXK2;Q80YR5	366;387	0.998375	27.8844	2.07e-10	107.45	87.731	1	EATSQELVRAPTAALSPEPQDSKEDVKKFAF	S	366	366	597	1	>>PhosphositeRawExpression	108270	122420	128940	133020	146670	132460	179280	203570	207870	196280	210240	218130	247190	219630	234250	>>PhosphositeNormaExpression	0.604136	0.683091	0.719472	0.742238	0.818404	0.739114	1.00036	1.1359	1.15989	1.09522	1.17312	1.21714	1.3793
D3YXK2_S_298	D3YXK2	ENSMUSG00000071054	224903	Safb	scaffold attachment factor B	D3YXK2;Q80YR5	298;292	0.999686	36.2258	2.89e-11	129.42	82.34	1	EEEGDLALASSSKSESPSTRCQWSEADAPLA	S	298	298	598	1	>>PhosphositeRawExpression	100860	106980	115760	103400	109780	114690	139260	123700	132440	120330	145560	150130	142820	175500	137290	>>PhosphositeNormaExpression	0.788585	0.836435	0.905082	0.808444	0.858327	0.896716	1.08882	0.967162	1.0355	0.940813	1.13808	1.17381	1.11665
D3YXK2_S_626	D3YXK2	ENSMUSG00000071054	224903	Safb	scaffold attachment factor B	D3YXK2	626	1	51.841	0.002707	57.348	41.124	1;2	SQDRKSASREKRSVVSFDKVKESRKSRDSES	S	626	626	601	1	>>PhosphositeRawExpression	199940	198480	226320	202630	239140	80559	115020	106980	104590	105990	129120	131380	133950	135840	142370	>>PhosphositeNormaExpression	1.33157	1.32184	1.50725	1.34948	1.59263	0.536509	0.766014	0.712469	0.696552	0.705876	0.859918	0.874969	0.892085
D3YXK2_S_465	D3YXK2	ENSMUSG00000071054	224903	Safb	scaffold attachment factor B	D3YXK2;Q80YR5	465;488	0.991976	20.9213	0.000105022	95.57	83.286	1	RYGKVVGAKVVTNARSPGARCYGFVTMSTAE	S	465	465	602	1	>>PhosphositeRawExpression	87823	107730	115690	112500	125560	132650	172380	160390	181960	146050	434920	474800	444570	489760	463280	>>PhosphositeNormaExpression	0.36091	0.442718	0.47543	0.462321	0.515991	0.545128	0.708399	0.659126	0.747768	0.600195	1.78731	1.9512	1.82697
D3YZP9_S_277	D3YZP9	ENSMUSG00000048701	76551	Ccdc6	coiled-coil domain containing 6	D3YZP9	277	1	43.9912	0.00758064	45.915	31.658	1	VERLKKQLRAAQLQHSEKMAQYLEEERHMRE	S	277	277	603	1	>>PhosphositeRawExpression	12656	19171	28361	14969	32660	32582	52134	56693	47478	56106	130590	125840	143420	145620	137400	>>PhosphositeNormaExpression	0.1833	0.277658	0.410759	0.2168	0.473023	0.471893	0.755069	0.821098	0.687635	0.812597	1.89137	1.82257	2.07719
D3YZP9_S_31	D3YZP9	ENSMUSG00000048701	76551	Ccdc6	coiled-coil domain containing 6	D3YZP9	31	0.971828	15.8652	4.33e-69	88.344	82.891	1;2	GPAAMQSSCSATSGGSGGGGGGKSGGIVISP	S	31	31	610	1	>>PhosphositeRawExpression	63653	83082	105030	92793	87204	160860	212270	208240	202850	228020	304460	290300	296640	316640	287920	>>PhosphositeNormaExpression	0.324764	0.423893	0.535874	0.47344	0.444924	0.820725	1.08302	1.06246	1.03496	1.16338	1.55339	1.48114	1.51349
D3YZP9_S_247	D3YZP9	ENSMUSG00000048701	76551	Ccdc6	coiled-coil domain containing 6	D3YZP9	247	1	65.4225	2.01e-19	129.77	119.99	1;2	VSAPPSPRDISMEIDSPENMMRHIRFLKNEV	S	247	247	616	1	>>PhosphositeRawExpression	224160	248290	285110	254660	283680	344010	421540	419760	454500	378870	621790	556210	651370	644150	681840	>>PhosphositeNormaExpression	0.519696	0.575639	0.661003	0.590407	0.657688	0.797558	0.977304	0.973177	1.05372	0.878378	1.44157	1.28953	1.51015
D3YZP9_S_237	D3YZP9	ENSMUSG00000048701	76551	Ccdc6	coiled-coil domain containing 6	D3YZP9	237	1	43.3163	7.77e-12	126.1	102.86	1;2	RILQEKLDQPVSAPPSPRDISMEIDSPENMM	S	237	237	618	1	>>PhosphositeRawExpression	443210	525820	572440	547480	554720	821230	993680	932550	1011800	999520	942170	1028900	1078000	1101700	999390	>>PhosphositeNormaExpression	0.529623	0.628339	0.684049	0.654223	0.662874	0.981346	1.18742	1.11437	1.20907	1.1944	1.12587	1.22951	1.28818
D3YZP9_S_316	D3YZP9	ENSMUSG00000048701	76551	Ccdc6	coiled-coil domain containing 6	D3YZP9	316	0.99926	32.4172	3.59e-27	120.11	94.519	1;2	LQREMERREALCRQLSESESSLEMDDERYFN	S	316	316	619	1	>>PhosphositeRawExpression	32399	38911	40599	43917	49524	50997	58393	59731	62411	56706	68036	60293	66462	68538	57915	>>PhosphositeNormaExpression	0.596424	0.716301	0.747375	0.808455	0.911673	0.938789	1.07494	1.09957	1.14891	1.04388	1.25245	1.10992	1.22348
D3YZP9_S_321	D3YZP9	ENSMUSG00000048701	76551	Ccdc6	coiled-coil domain containing 6	D3YZP9	321	0.78127	5.52945	3.59e-27	124.25	106.95	1;2	ERREALCRQLSESESSLEMDDERYFNEMSAQ	S	321	321	622	1	>>PhosphositeRawExpression	22750	34514	36387	34192	34053	53105	75036	84850	59380	67203	119840	121890	116140	136210	126400	>>PhosphositeNormaExpression	0.304158	0.461438	0.486479	0.457133	0.455274	0.709992	1.0032	1.13441	0.793886	0.898476	1.60221	1.62962	1.55274
D3YZP9_S_45	D3YZP9	ENSMUSG00000048701	76551	Ccdc6	coiled-coil domain containing 6	D3YZP9	45	1	73.7509	1.89e-51	151.22	137.8	1	GSGGGGGGKSGGIVISPFRLEELTNRLASLQ	S	45	45	626	1	>>PhosphositeRawExpression	65223	73526	84633	77616	84487	119900	161800	150500	145710	143170	466480	460580	483750	627560	487020	>>PhosphositeNormaExpression	0.269371	0.303663	0.349535	0.320555	0.348932	0.495188	0.668235	0.621566	0.601783	0.591293	1.92657	1.9022	1.99789
D3Z0M9_S_14	D3Z0M9	ENSMUSG00000003360	74351	Ddx23	DEAD box helicase 23	D3Z0M9	14	1	48.1115	0.00417974	65.842	44.299	1	__MAGELADKKDRDASPKEERKRSRTPERDR	S	14	14	629	1	>>PhosphositeRawExpression	309320	315630	325620	304880	333900	340670	343550	368390	381680	317950	337370	381400	388980	395990	385940	>>PhosphositeNormaExpression	0.886936	0.905029	0.933674	0.874205	0.957416	0.976828	0.985086	1.05631	1.09442	0.911681	0.967365	1.09362	1.11535
D3Z3N4_S_216	D3Z3N4	ENSMUSG00000020069	432467	Hnrnph3	heterogeneous nuclear ribonucleoprotein H3	D3Z3N4	216	1	65.4789	2.37e-05	80.752	66.333	1	GLPFRATENDIANFFSPLNPIRVHIDIGADG	S	216	216	630	1	>>PhosphositeRawExpression	5665.2	13526	9753.8	11705	8876.6	12500	9193	12630	19397	14121	33036	28685	33602	36387	30220	>>PhosphositeNormaExpression	0.304256	0.726429	0.523839	0.628631	0.476728	0.671327	0.493721	0.678309	1.04174	0.758385	1.77424	1.54056	1.80463
D3Z6Q9_S_430	D3Z6Q9	ENSMUSG00000098112	668218	Bin2	bridging integrator 2	D3Z6Q9	430	0.999988	51.9669	1.07e-116	179.44	168.07	1;2;3;4	PPPRASGSGSCNAPGSPEGSSQLCSPRASPD	S	430	430	635	1	>>PhosphositeRawExpression	946020	1054500	1129500	1047300	1107600	1075900	1141500	1245300	1312700	1188200	432820	449910	483170	451820	374940	>>PhosphositeNormaExpression	1.05573	1.17679	1.26049	1.16876	1.23605	1.20068	1.27388	1.38972	1.46494	1.326	0.483016	0.502088	0.539205
D3Z6Q9_S_439	D3Z6Q9	ENSMUSG00000098112	668218	Bin2	bridging integrator 2	D3Z6Q9	439	0.997566	28.4167	8.14e-97	156.56	147.32	1;2;3;4	SCNAPGSPEGSSQLCSPRASPDASSNPEPAE	S	439	439	638	1	>>PhosphositeRawExpression	45102	30174	51401	52373	52239	90803	82007	76893	75622	86010	46929	48416	36861	49202	48576	>>PhosphositeNormaExpression	0.775297	0.518687	0.883575	0.900284	0.897981	1.56089	1.40969	1.32178	1.29993	1.4785	0.806702	0.832264	0.633635
D3Z6Q9_S_443	D3Z6Q9	ENSMUSG00000098112	668218	Bin2	bridging integrator 2	D3Z6Q9	443	0.999558	30.8026	1.97e-168	208.79	174.74	1;2;3;4	PGSPEGSSQLCSPRASPDASSNPEPAETREK	S	443	443	639	1	>>PhosphositeRawExpression	119810	142060	163750	156480	173110	408770	472500	482070	472220	482710	326920	337170	360600	376120	305410	>>PhosphositeNormaExpression	0.375996	0.445823	0.513892	0.491077	0.543266	1.28283	1.48283	1.51287	1.48195	1.51488	1.02596	1.05813	1.13166
D3Z6Q9_S_447	D3Z6Q9	ENSMUSG00000098112	668218	Bin2	bridging integrator 2	D3Z6Q9	447	0.928139	11.1413	0.000150158	72.417	55.844	1;2	EGSSQLCSPRASPDASSNPEPAETREKEGAG	S	447	447	640	1	>>PhosphositeRawExpression	4813.1	7983	7873.9	8044.6	10563	20377	31421	23217	19741	22515	25709	13788	19604	25903	31736	>>PhosphositeNormaExpression	0.264177	0.438163	0.432175	0.441544	0.579772	1.11843	1.72461	1.27431	1.08352	1.23578	1.41109	0.756782	1.07601
D3Z6Q9_S_448	D3Z6Q9	ENSMUSG00000098112	668218	Bin2	bridging integrator 2	D3Z6Q9	448	0.900871	9.58464	1.06e-24	127.71	105.95	1;2	GSSQLCSPRASPDASSNPEPAETREKEGAGS	S	448	448	641	1	>>PhosphositeRawExpression	29128	26547	34320	35317	27224	24223	25443	27180	23208	26363	14269	4096.5	15338	9732.9	17951	>>PhosphositeNormaExpression	1.28377	1.17002	1.5126	1.55654	1.19986	1.06759	1.12136	1.19792	1.02286	1.16191	0.628885	0.180547	0.676
D3Z6Q9_S_392	D3Z6Q9	ENSMUSG00000098112	668218	Bin2	bridging integrator 2	D3Z6Q9	392	0.895206	9.31714	0.000802102	67.153	51.951	1	DTPSPGDVVLRARASSEGAEQSKRAASIQRT	S	392	392	642	1	>>PhosphositeRawExpression	30317	20868	26818	12882	26451	33657	30680	40618	44189	35538	54990	56394	74233	53674	57187	>>PhosphositeNormaExpression	0.75983	0.523011	0.672135	0.322859	0.662937	0.843539	0.768927	1.018	1.1075	0.890683	1.3782	1.41339	1.86049
D3Z6Q9_S_380	D3Z6Q9	ENSMUSG00000098112	668218	Bin2	bridging integrator 2	D3Z6Q9	380	0.999736	35.784	1.34e-29	147.28	122.43	1	SAQSPGRGQTGKDTPSPGDVVLRARASSEGA	S	380	380	643	1	>>PhosphositeRawExpression	280540	331010	388090	362330	393670	737870	874530	891920	912250	882360	1391800	1423600	1486100	1545100	1603400	>>PhosphositeNormaExpression	0.311606	0.367664	0.431065	0.402453	0.437263	0.819578	0.971371	0.990687	1.01327	0.980068	1.54592	1.58124	1.65066
D3Z6Q9_S_463	D3Z6Q9	ENSMUSG00000098112	668218	Bin2	bridging integrator 2	D3Z6Q9	463	0.885036	8.86397	0.000462154	61.648	50.369	1	SNPEPAETREKEGAGSSGPEEPRAVSTKSAT	S	463	463	644	1	>>PhosphositeRawExpression	118600	134800	132030	136710	134030	113490	150380	138950	146750	146940	194490	188290	200840	201350	204830	>>PhosphositeNormaExpression	0.759452	0.863188	0.84545	0.875418	0.858257	0.72673	0.962954	0.889762	0.939709	0.940926	1.24541	1.20571	1.28607
D3Z6Q9_S_464	D3Z6Q9	ENSMUSG00000098112	668218	Bin2	bridging integrator 2	D3Z6Q9	464	0.90327	9.70256	1.64e-06	107.17	82.311	1	NPEPAETREKEGAGSSGPEEPRAVSTKSATQ	S	464	464	645	1	>>PhosphositeRawExpression	40254	51631	43277	37061	50925	38348	39566	53299	42530	35824	70665	81492	70954	73031	76172	>>PhosphositeNormaExpression	0.750048	0.962034	0.806375	0.690553	0.948879	0.714533	0.737228	0.993113	0.792456	0.667504	1.31669	1.51843	1.32208
E0CYQ0_S_212	E0CYQ0	ENSMUSG00000033287	72844	Kctd17	potassium channel tetramerisation domain containing 17	E0CYQ0	212	0.923261	10.8031	0.0200109	44.564	17.891	1	SSPHGLSSESTRKAKSTDEQLEEQRRQEVEE	S	212	212	646	1	>>PhosphositeRawExpression	10858	21373	14897	18423	16890	16636	20923	18203	19684	21088	68643	64784	66268	57535	69300	>>PhosphositeNormaExpression	0.322193	0.634207	0.442043	0.546671	0.501182	0.493645	0.620854	0.540143	0.584089	0.62575	2.03686	1.92235	1.96639
E9PUD6_S_689	E9PUD6	ENSMUSG00000070822	232875	Zscan18	zinc finger and SCAN domain containing 18	E9PUD6	689	0.999999	60.7959	1.14e-126	195.89	168.92	1;2	PQKALDAEGEDSSPASPQRQSVIQQSAQDKD	S	689	689	651	1	>>PhosphositeRawExpression	99551	118150	104870	124850	131090	147050	186250	166280	163030	155370	153760	146940	169090	171220	148540	>>PhosphositeNormaExpression	0.683091	0.810712	0.719589	0.856686	0.899503	1.00902	1.278	1.14097	1.11867	1.06611	1.05506	1.00826	1.16025
E9PUD6_S_520	E9PUD6	ENSMUSG00000070822	232875	Zscan18	zinc finger and SCAN domain containing 18	E9PUD6	520	1	62.966	0.000240016	62.966	50.485	1	YERCPEPLLLPCGLLSPNRNLRPRDILVRRD	S	520	520	652	1	>>PhosphositeRawExpression	10277	9365.1	15368	11389	16196	9847.6	20046	19826	16596	17812	20159	29973	37230	23192	27464	>>PhosphositeNormaExpression	0.541387	0.493349	0.809579	0.599967	0.853197	0.518767	1.05601	1.04442	0.874269	0.938327	1.06197	1.57896	1.96126
E9PUR0_S_871	E9PUR0	ENSMUSG00000024483	108857	Ankhd1	ankyrin repeat and KH domain containing 1	E9PUR0	871	0.998306	27.765	0.000293743	65.038	48.9	1	FTKEYLETKGQRDTESPHQQCSNRGVFMAGE	S	871	871	655	1	>>PhosphositeRawExpression	11564	23458	21055	28472	19507	76508	96065	113380	99978	101030	57487	61205	55145	64510	87375	>>PhosphositeNormaExpression	0.189214	0.383828	0.344509	0.465869	0.31918	1.25185	1.57185	1.85516	1.63587	1.65309	0.940622	1.00146	0.902302
E9PUR0_S_1592	E9PUR0	ENSMUSG00000024483	108857	Ankhd1	ankyrin repeat and KH domain containing 1	E9PUR0	1592	0.894912	10.9785	4.22e-44	132.6	118.37	1;2	NKINGEPRGGGAGGNSDSDNIDSTDCNSESS	S	1592	1592	656	1	>>PhosphositeRawExpression	100980	108120	133190	131060	115270	87937	114730	103820	110830	117970	17086	21485	29060	18154	6531.5	>>PhosphositeNormaExpression	1.24541	1.33347	1.64267	1.6164	1.42165	1.08455	1.41499	1.28044	1.3669	1.45495	0.210726	0.26498	0.358405
E9PV82_S_119	E9PV82	ENSMUSG00000037339	74504	Fam53a	family with sequence similarity 53, member A	E9PV82	119	0.995925	23.8806	0.00206376	68.069	52.529	1	GPPAAPPTKRHCRSLSEPEELARCRSPWRPG	S	119	119	664	1	>>PhosphositeRawExpression	209160	223470	239420	233450	238400	199460	203100	219850	224180	221930	202430	240490	217830	216700	219210	>>PhosphositeNormaExpression	0.948119	1.01299	1.08529	1.05822	1.08066	0.904149	0.920649	0.996576	1.0162	1.006	0.917612	1.09014	0.987419
E9PV87_S_26	E9PV87	ENSMUSG00000034601	76967	2700049A03Rik	RIKEN cDNA 2700049A03 gene	E9PV87	26	1	44.807	0.000368271	78.903	63.872	1	GQRLKMPARKLREIVSPNQGNKLAVVEDELP	S	26	26	665	1	>>PhosphositeRawExpression	90547	102420	104620	93333	119680	119930	174390	173820	146280	151950	403780	389660	408830	426190	418720	>>PhosphositeNormaExpression	0.408587	0.462163	0.472091	0.421159	0.540048	0.541176	0.786923	0.784351	0.660079	0.685664	1.82203	1.75831	1.84482
E9PV87_S_1329	E9PV87	ENSMUSG00000034601	76967	2700049A03Rik	RIKEN cDNA 2700049A03 gene	E9PV87	1329	0.99967	34.8077	7.33e-87	164.05	150.99	1;2	QRELLVSQQEEDLDNSVGELSEGQRLVLKAA	S	1329	1329	667	1	>>PhosphositeRawExpression	11190	17661	21349	25699	27768	28314	44054	39100	36349	34379	77843	65144	74612	80531	96293	>>PhosphositeNormaExpression	0.246734	0.389417	0.470736	0.566651	0.612272	0.624311	0.971371	0.862137	0.801479	0.758041	1.7164	1.4364	1.64516
E9PV87_S_614	E9PV87	ENSMUSG00000034601	76967	2700049A03Rik	RIKEN cDNA 2700049A03 gene	E9PV87	614	0.797917	5.9717	0.00296732	57.106	35.45	1	IPRSHYQKQTQEQFTSPPVRNLPASGPQKER	S	614	614	668	1	>>PhosphositeRawExpression	9077.9	14382	21600	17242	20022	24167	35163	32124	37987	23687	83691	115760	118360	131680	117900	>>PhosphositeNormaExpression	0.169608	0.268708	0.403566	0.322143	0.374083	0.451527	0.656972	0.600192	0.709734	0.442559	1.56365	2.16281	2.21139
E9PV87_S_333	E9PV87	ENSMUSG00000034601	76967	2700049A03Rik	RIKEN cDNA 2700049A03 gene	E9PV87	333	0.998695	29.1326	9.29e-06	69.952	54.36	1	KRVPLSEDTDFDGQKSPLETPAPRRFAPVPV	S	333	333	669	1	>>PhosphositeRawExpression	42278	62541	71102	61891	43822	66229	86642	74255	100240	91957	184600	177720	197090	205560	191510	>>PhosphositeNormaExpression	0.382621	0.566003	0.643481	0.560121	0.396594	0.59938	0.78412	0.672016	0.907184	0.832222	1.67065	1.60839	1.78369
E9PVZ8_S_2852	E9PVZ8	ENSMUSG00000034243	224139	Golgb1	golgi autoantigen, golgin subfamily b, macrogolgin 1	E9PVZ8	2852	0.774193	5.47137	0.000507014	53.008	27.142	1	SEEGKQRAAAPSAASSPAEVQSLKKAMSSLQ	S	2852	2852	680	1	>>PhosphositeRawExpression	61003	58560	97448	85089	90957	80874	105330	99849	85522	102480	145670	156880	150630	136630	154300	>>PhosphositeNormaExpression	0.56792	0.545176	0.907212	0.792153	0.846783	0.752913	0.980591	0.929565	0.796185	0.954058	1.35614	1.46051	1.40232
E9PVZ8_S_2989	E9PVZ8	ENSMUSG00000034243	224139	Golgb1	golgi autoantigen, golgin subfamily b, macrogolgin 1	E9PVZ8	2989	0.995484	23.4372	2.62e-90	174.29	148.57	1	SSQAQILSTQYQRQASPETSASLDGSQKLVY	S	2989	2989	685	1	>>PhosphositeRawExpression	88019	91739	94948	98149	116710	146950	169160	153510	166740	145840	303390	292080	323670	310300	298700	>>PhosphositeNormaExpression	0.471546	0.491476	0.508667	0.525816	0.625253	0.787259	0.906245	0.822403	0.89328	0.781312	1.62536	1.56477	1.73401
E9PVZ8_S_548	E9PVZ8	ENSMUSG00000034243	224139	Golgb1	golgi autoantigen, golgin subfamily b, macrogolgin 1	E9PVZ8	548	0.767294	8.19183	5.33e-25	125.62	108.74	1	CEVSTAGTTLLNRSDSSPEENGQAVLENTFS	S	548	548	686	1	>>PhosphositeRawExpression	50196	53272	63414	75387	58602	60957	92007	72516	86554	83309	79365	92517	112580	106470	99669	>>PhosphositeNormaExpression	0.634421	0.673298	0.801481	0.952806	0.740663	0.770428	1.16286	0.91652	1.09394	1.05293	1.00308	1.16931	1.42288
E9PW37_S_1011	E9PW37	ENSMUSG00000070565	226525	Rasal2	RAS protein activator like 2	E9PW37	1011	0.966938	14.7244	0.00922952	52.693	29.814	1	TVPDRHIPLALPRQNSTGQSQIRKLDHSGLG	S	1011	1011	688	1	>>PhosphositeRawExpression	33211	33932	30948	34045	35167	42637	57117	42438	45909	51060	24555	30289	23735	29457	27325	>>PhosphositeNormaExpression	0.91942	0.939381	0.856771	0.942509	0.973571	1.18037	1.58124	1.17486	1.27095	1.41356	0.679786	0.838527	0.657085
E9PWG6_S_965	E9PWG6	ENSMUSG00000015880	54392	Ncapg	non-SMC condensin I complex, subunit G	E9PWG6	965	0.999974	45.8156	9.33e-12	111.11	92.066	1;2	VSSKTNRRRQIAGPDSESDHEPPSEMKMRLP	S	965	965	692	1	>>PhosphositeRawExpression	44659	35887	36983	39222	44675	36804	49198	52894	43062	45031	39710	41020	49173	52591	51852	>>PhosphositeNormaExpression	1.01075	0.812216	0.837021	0.887696	1.01111	0.83297	1.11348	1.19713	0.974605	1.01917	0.89874	0.928389	1.11291
E9PWG6_S_967	E9PWG6	ENSMUSG00000015880	54392	Ncapg	non-SMC condensin I complex, subunit G	E9PWG6	967	0.999871	38.8832	9.33e-12	111.11	92.066	1;2	SKTNRRRQIAGPDSESDHEPPSEMKMRLPRR	S	967	967	693	1	>>PhosphositeRawExpression	44659	35887	36983	39222	44675	36804	49198	52894	43062	45031	39710	41020	49173	52591	51852	>>PhosphositeNormaExpression	1.01075	0.812216	0.837021	0.887696	1.01111	0.83297	1.11348	1.19713	0.974605	1.01917	0.89874	0.928389	1.11291
E9PWI3_S_469	E9PWI3	ENSMUSG00000071856	328949	Mcc	mutated in colorectal cancers	E9PWI3	469	0.881693	8.72874	3.08e-05	94.71	80.024	1	ELQTRLQSVQATGPSSPGRLTPANRPINPST	S	469	469	695	1	>>PhosphositeRawExpression	8743.4	2840.3	4508.1	7691.8	5244.9	8260.2	7736.6	9275.1	14567	0	13798	9850.9	12920	11502	11214	>>PhosphositeNormaExpression	1.0234	0.332452	0.527665	0.900312	0.613906	0.966842	0.905555	1.08563	1.70504	0	1.61503	1.15303	1.51226
E9PWS4_S_77	E9PWS4	ENSMUSG00000054753	245128	AU018091	expressed sequence AU018091	E9PWS4	77	0.824999	6.85884	8.14e-20	125.23	84.417	1	LVRRRPLAANEQSESSLSRCLTTLDLVSLGV	S	77	77	697	1	>>PhosphositeRawExpression	18254	16021	14819	12870	23794	23998	29873	34787	29192	35742	47355	51659	47593	51411	59887	>>PhosphositeNormaExpression	0.550643	0.483283	0.447024	0.388231	0.717761	0.723914	0.901137	1.04937	0.880594	1.07818	1.42849	1.55833	1.43567
E9PX68_S_412	E9PX68	ENSMUSG00000029141	20534	Slc4a1ap	solute carrier family 4 (anion exchanger), member 1, adaptor protein	E9PX68	412	0.999658	34.6737	1.61e-47	146.6	138.97	1	RKRKAKNWEDEDFYDSDDDTFLDRTGLVEKK	S	412	412	699	1	>>PhosphositeRawExpression	475180	510970	496610	608010	558870	536090	608820	594240	641690	564770	715050	754300	790180	834200	756560	>>PhosphositeNormaExpression	0.75461	0.811446	0.788642	0.965551	0.887514	0.851338	0.966837	0.943683	1.01904	0.896884	1.13554	1.19787	1.25485
E9PX68_S_258	E9PX68	ENSMUSG00000029141	20534	Slc4a1ap	solute carrier family 4 (anion exchanger), member 1, adaptor protein	E9PX68	258	1	175.234	0	254.62	240.36	1;2	KQQQILLEKKMLGEDSDEEEEANTTEGKSSR	S	258	258	701	1	>>PhosphositeRawExpression	1283100	1328600	1385300	1476000	1422400	1263300	1547100	1548100	1603000	1562400	1522300	1552900	1637200	1597100	1543000	>>PhosphositeNormaExpression	0.864165	0.894809	0.932996	0.994082	0.957983	0.850829	1.04197	1.04264	1.07962	1.05227	1.02527	1.04587	1.10265
E9PXM9_S_190	E9PXM9	ENSMUSG00000062275	382106	Fbxw24	F-box and WD-40 domain protein 24	E9PXM9	190	0.999997	54.9228	1.23e-05	91.207	68.404	1	WDCHNREALATNNLESPCKSLKAVISKDGPI	S	190	190	702	1	>>PhosphositeRawExpression	112910	141780	139800	144240	145130	175590	225160	214920	205470	217560	264390	273520	266580	273470	265950	>>PhosphositeNormaExpression	0.552313	0.693534	0.683848	0.705567	0.709921	0.858919	1.1014	1.05131	1.00508	1.06422	1.29329	1.33796	1.30401
E9PXV9_S_40	E9PXV9	ENSMUSG00000074369	246792	Obox2	oocyte specific homeobox 2	E9PXV9;Q9D350	40;40	0.999987	49.4856	8.41e-09	108.71	71.522	1;2	IPQEPARNLAFQMRQSPLVTPGSTTKSSLSV	S	40	40	703	1	>>PhosphositeRawExpression	117160	146170	176740	164240	196190	167170	237040	200690	215620	218150	647180	685480	762680	807320	751460	>>PhosphositeNormaExpression	0.319918	0.399132	0.482607	0.448474	0.535717	0.456475	0.647262	0.548005	0.588773	0.595681	1.76719	1.87177	2.08258
E9PXV9_S_47	E9PXV9	ENSMUSG00000074369	246792	Obox2	oocyte specific homeobox 2	E9PXV9;Q9D350	47;47	0.816849	7.29359	4.48e-05	83.292	60.462	1;2	NLAFQMRQSPLVTPGSTTKSSLSVPERNLLK	S	47	47	704	1	>>PhosphositeRawExpression	71850	78534	85719	92392	106980	80850	131240	111220	120750	105010	310120	349030	323110	350090	330990	>>PhosphositeNormaExpression	0.407023	0.444887	0.485589	0.523391	0.606031	0.458007	0.743461	0.63005	0.684037	0.594871	1.7568	1.97722	1.83039
E9PXV9_S_87	E9PXV9	ENSMUSG00000074369	246792	Obox2	oocyte specific homeobox 2	E9PXV9	87	0.898482	9.47282	0.00555064	87.895	40.321	1	SGCMPLSDKYVNKQTSPMASRKFRKERTVYT	S	87	87	705	1	>>PhosphositeRawExpression	199550	226230	273330	279740	304310	270830	312300	307590	338600	301420	872010	901650	1051000	1021000	1023400	>>PhosphositeNormaExpression	0.389596	0.441685	0.533642	0.546157	0.594126	0.528761	0.609726	0.60053	0.661073	0.588484	1.70249	1.76036	2.05194
E9PYD1_S_129	E9PYD1	ENSMUSG00000030590	73833	Fam98c	family with sequence similarity 98, member C	E9PYD1	129	0.83226	6.95999	9.03e-13	117.4	88.424	1	LQAARLLHLRLQRDSSPVPSFGEGTKKANGV	S	129	129	706	1	>>PhosphositeRawExpression	310210	345890	396320	367460	382200	386640	474350	451470	464730	438100	753840	842460	810420	836020	785450	>>PhosphositeNormaExpression	0.57835	0.644871	0.738892	0.685086	0.712567	0.720845	0.88437	0.841713	0.866434	0.816786	1.40545	1.57067	1.51093
E9PYF4_S_1014	E9PYF4	ENSMUSG00000033060	380928	Lmo7	LIM domain only 7	E9PYF4	1014	0.918166	10.6522	1.48e-71	152.14	131.48	1;2	KATFSSMSGLDSVSDSGEGRGSPLREVSRSL	S	1014	1014	709	1	>>PhosphositeRawExpression	190870	196680	203290	181390	216260	222420	279980	253440	280150	236840	305420	289740	264620	309670	312730	>>PhosphositeNormaExpression	0.764806	0.788086	0.814572	0.72682	0.866542	0.891225	1.12186	1.01552	1.12255	0.949005	1.2238	1.16097	1.06032
E9PYF4_S_1020	E9PYF4	ENSMUSG00000033060	380928	Lmo7	LIM domain only 7	E9PYF4	1020	0.927468	13.4099	2.59e-126	179.66	167	1	MSGLDSVSDSGEGRGSPLREVSRSLDQFSDM	S	1020	1020	710	1	>>PhosphositeRawExpression	189570	260000	262010	239570	258920	284450	322100	324220	338550	313030	346470	382620	377730	395480	399740	>>PhosphositeNormaExpression	0.605725	0.830766	0.837189	0.765487	0.827316	0.90889	1.02919	1.03597	1.08175	1.00021	1.10706	1.22257	1.20694
E9PYF4_S_813	E9PYF4	ENSMUSG00000033060	380928	Lmo7	LIM domain only 7	E9PYF4	813	0.999341	31.8061	2.19e-230	219.92	198.67	1	NREDSVVAETQLASHSPEEQRLAPSPSEEPR	S	813	813	714	1	>>PhosphositeRawExpression	102280	99262	131350	135680	139970	143470	172200	169880	184490	166250	297140	321770	323030	377960	367730	>>PhosphositeNormaExpression	0.489774	0.475323	0.628978	0.649713	0.670256	0.687016	0.824591	0.813482	0.883442	0.796099	1.42287	1.54082	1.54685
E9PYF4_S_1303	E9PYF4	ENSMUSG00000033060	380928	Lmo7	LIM domain only 7	E9PYF4	1303	0.999221	31.596	0.0434584	41.283	31.052	1	PVAATWEATWSEGSKSLDSEGTRAGEEDRGQ	S	1303	1303	716	1	>>PhosphositeRawExpression	18831	24953	24368	19650	23606	24322	41350	31831	26421	33106	18378	15810	26622	29286	17949	>>PhosphositeNormaExpression	0.750273	0.994188	0.97088	0.782904	0.940521	0.969048	1.64748	1.26822	1.05268	1.31902	0.732224	0.629909	1.06069
E9PYF4_S_1533	E9PYF4	ENSMUSG00000033060	380928	Lmo7	LIM domain only 7	E9PYF4	1533	0.999946	42.6712	6.48e-06	96.379	79.493	1	NKEPICLPGIMRRGESLDNLDSQRPGSWRQS	S	1533	1533	717	1	>>PhosphositeRawExpression	262600	278170	280710	301290	296070	273970	333160	362700	349990	296160	351500	334590	384620	381240	375960	>>PhosphositeNormaExpression	0.810039	0.858067	0.865902	0.929385	0.913283	0.845112	1.02769	1.11882	1.07961	0.913561	1.08427	1.03211	1.18643
E9PYF4_S_822	E9PYF4	ENSMUSG00000033060	380928	Lmo7	LIM domain only 7	E9PYF4	822	0.971277	15.2911	5.64e-10	126.66	86.069	1	TQLASHSPEEQRLAPSPSEEPRQASGSSAEP	S	822	822	718	1	>>PhosphositeRawExpression	81490	95489	133560	113490	139170	143180	214010	184640	190810	163840	512040	503070	522300	526090	514040	>>PhosphositeNormaExpression	0.30277	0.354783	0.496233	0.421664	0.517076	0.531975	0.795139	0.686017	0.708941	0.608736	1.90245	1.86912	1.94057
E9PYF4_S_1599	E9PYF4	ENSMUSG00000033060	380928	Lmo7	LIM domain only 7	E9PYF4	1599	0.966571	14.8408	4.09e-05	108.77	67.229	1;2;3	NPSSAVPPPAGSVKTSPGSPSPRSHSPSMSQ	S	1599	1599	719	1	>>PhosphositeRawExpression	107170	116330	111820	135880	131680	23485	25808	33498	21673	25581	22051	21042	21144	28794	23176	>>PhosphositeNormaExpression	1.89317	2.05498	1.97531	2.40033	2.32614	0.414865	0.455901	0.591745	0.382856	0.451891	0.389533	0.371709	0.373511
E9PYF4_S_1602	E9PYF4	ENSMUSG00000033060	380928	Lmo7	LIM domain only 7	E9PYF4	1602	0.999989	47.5751	2.16e-05	115.82	71.512	1;2;3	SAVPPPAGSVKTSPGSPSPRSHSPSMSQSGS	S	1602	1602	720	1	>>PhosphositeRawExpression	321530	340210	354080	334950	360670	335930	370780	343310	324330	336010	88704	84359	90095	93669	68696	>>PhosphositeNormaExpression	1.25359	1.32642	1.38049	1.30591	1.40619	1.30973	1.4456	1.3385	1.2645	1.31004	0.34584	0.3289	0.351264
E9PYF4_S_699	E9PYF4	ENSMUSG00000033060	380928	Lmo7	LIM domain only 7	E9PYF4	699	0.994875	24.0474	0.00211183	78.655	48.846	1	QKWQDDLAKWKNRRKSYTSDLQKKKEEREEI	S	699	699	722	1	>>PhosphositeRawExpression	292130	366520	374030	389520	395980	211580	261040	257670	301620	257030	691930	693310	727150	711620	709030	>>PhosphositeNormaExpression	0.659916	0.827962	0.844927	0.879919	0.894512	0.477955	0.589685	0.582072	0.681354	0.580626	1.56306	1.56617	1.64262
E9PYF4_S_1191	E9PYF4	ENSMUSG00000033060	380928	Lmo7	LIM domain only 7	E9PYF4	1191	0.80814	9.64541	2.82e-28	118.74	105.35	1	SKASESISLKNLKRRSQFFEQGSSDSVAPDL	S	1191	1191	723	1	>>PhosphositeRawExpression	69340	61511	98195	71253	87623	90168	105850	97723	117150	87233	132550	126430	149260	170430	150480	>>PhosphositeNormaExpression	0.643947	0.57124	0.911917	0.661712	0.813737	0.837372	0.983008	0.907534	1.08795	0.810115	1.23097	1.17413	1.38615
E9PYF4_S_1198	E9PYF4	ENSMUSG00000033060	380928	Lmo7	LIM domain only 7	E9PYF4	1198	0.79535	6.24145	1.22e-53	140.38	127.89	1	SLKNLKRRSQFFEQGSSDSVAPDLPVPTLSA	S	1198	1198	724	1	>>PhosphositeRawExpression	7643.6	16219	32634	31454	32232	36224	32859	29587	33779	27641	29180	36345	31604	21184	27476	>>PhosphositeNormaExpression	0.269102	0.571009	1.14892	1.10738	1.13477	1.27531	1.15684	1.04165	1.18923	0.973134	1.02732	1.27957	1.11266
E9PYF4_S_1516	E9PYF4	ENSMUSG00000033060	380928	Lmo7	LIM domain only 7	E9PYF4	1516	0.996915	25.0936	2.79e-75	166.06	135.09	1	TSLHNDNSWIRQRSASVNKEPICLPGIMRRG	S	1516	1516	725	1	>>PhosphositeRawExpression	251500	247680	264460	286040	269240	278980	326170	301450	302570	297190	352230	351210	404320	367790	384190	>>PhosphositeNormaExpression	0.805226	0.792996	0.84672	0.915813	0.862024	0.893209	1.0443	0.965151	0.968737	0.951511	1.12773	1.12447	1.29451
E9PYF4_S_1609	E9PYF4	ENSMUSG00000033060	380928	Lmo7	LIM domain only 7	E9PYF4	1609	0.993314	22.8847	0	291.06	255.04	1	GSVKTSPGSPSPRSHSPSMSQSGSQLRNRSV	S	1609	1609	726	1	>>PhosphositeRawExpression	137330	163640	207220	203770	226340	282470	357720	332350	404420	344010	451530	423560	461770	440860	460720	>>PhosphositeNormaExpression	0.420595	0.501173	0.634644	0.624077	0.693202	0.865108	1.09557	1.01787	1.2386	1.05358	1.38288	1.29722	1.41424
E9PYF4_S_1446	E9PYF4	ENSMUSG00000033060	380928	Lmo7	LIM domain only 7	E9PYF4	1446	0.856995	8.38053	6.16e-23	136.6	109.27	1	DDTSGMLPTDRSKSRSTTELNDPLIEKNGSS	S	1446	1446	727	1	>>PhosphositeRawExpression	54779	47520	62186	55442	58283	60899	59428	54358	65466	60053	58248	62598	63019	71864	71765	>>PhosphositeNormaExpression	0.907029	0.786835	1.02967	0.918007	0.965048	1.00836	0.984007	0.900058	1.08398	0.994356	0.964469	1.0365	1.04347
E9PYK3_S_1683	E9PYK3	ENSMUSG00000054509	328417	Parp4	poly (ADP-ribose) polymerase family, member 4	E9PYK3	1683	0.999207	30.9961	8.87e-09	105.39	68.752	1;2	FDPGKFSQGPNNISFSPKAPEMGVLHQSPFC	S	1683	1683	736	1	>>PhosphositeRawExpression	190060	219380	232560	224350	229900	204990	228310	231850	234150	242180	243280	239330	258550	302920	240340	>>PhosphositeNormaExpression	0.80942	0.934287	0.990418	0.955453	0.979089	0.873004	0.972318	0.987394	0.997189	1.03139	1.03607	1.01925	1.1011
E9PYK3_S_1967	E9PYK3	ENSMUSG00000054509	328417	Parp4	poly (ADP-ribose) polymerase family, member 4	E9PYK3	1967	0.999911	41.1505	0.0199161	58.917	55.789	1	IQPQANTSLHRILYYSQG_____________	S	1967	1967	737	1	>>PhosphositeRawExpression	45641	51841	56521	53204	64314	87697	131470	123330	124480	111420	249450	275870	267620	250690	256960	>>PhosphositeNormaExpression	0.31835	0.361596	0.394239	0.371103	0.448596	0.611695	0.917016	0.860239	0.86826	0.777165	1.73994	1.92422	1.86668
E9PYK3_S_1266	E9PYK3	ENSMUSG00000054509	328417	Parp4	poly (ADP-ribose) polymerase family, member 4	E9PYK3	1266	0.989581	19.7764	0.000884127	49.463	34.773	1	LLAAKKRKIKTIKKCSLDISEDFEDRTAVAQ	S	1266	1266	738	1	>>PhosphositeRawExpression	134510	120020	161910	145380	147400	152350	171390	180680	181460	197800	263160	295010	310740	303920	299350	>>PhosphositeNormaExpression	0.65827	0.587358	0.792361	0.711466	0.721351	0.745576	0.838755	0.884218	0.888036	0.968001	1.28786	1.44373	1.52071
E9PYK3_S_306	E9PYK3	ENSMUSG00000054509	328417	Parp4	poly (ADP-ribose) polymerase family, member 4	E9PYK3	306	1	60.1571	9.09e-05	71.548	30.959	1	EGILLLVKTALKNGDSPGQLQKTMAEFYRLL	S	306	306	739	1	>>PhosphositeRawExpression	121500	146760	138240	150610	154830	174690	188400	188680	208530	184500	225550	241650	246630	314310	248310	>>PhosphositeNormaExpression	0.621337	0.750514	0.706944	0.770202	0.791783	0.893345	0.963456	0.964888	1.0664	0.943512	1.15344	1.23577	1.26124
E9PYK3_S_96	E9PYK3	ENSMUSG00000054509	328417	Parp4	poly (ADP-ribose) polymerase family, member 4	E9PYK3	96	0.999796	36.8923	0.000131024	67.866	54.149	1	VRQRRLLDVRNYDPLSPAPAAPPAERSRSEV	S	96	96	740	1	>>PhosphositeRawExpression	29093	31908	29106	37978	39434	27289	42531	39303	37726	51075	45964	47030	57587	54724	51800	>>PhosphositeNormaExpression	0.700982	0.768808	0.701295	0.915062	0.950144	0.657516	1.02476	0.946987	0.90899	1.23063	1.10748	1.13317	1.38753
E9PYK3_S_1959	E9PYK3	ENSMUSG00000054509	328417	Parp4	poly (ADP-ribose) polymerase family, member 4	E9PYK3	1959	0.769284	5.2301	3.39e-13	112.16	97.902	1	SATKQLLGIQPQANTSLHRILYYSQG_____	S	1959	1959	741	1	>>PhosphositeRawExpression	15746	20272	23651	16060	30238	22009	32278	30185	34179	29140	63192	55816	76688	89626	66111	>>PhosphositeNormaExpression	0.390273	0.502453	0.586203	0.398056	0.749466	0.545505	0.800028	0.748152	0.847146	0.722251	1.56625	1.38343	1.90076
E9PYK3_S_1214	E9PYK3	ENSMUSG00000054509	328417	Parp4	poly (ADP-ribose) polymerase family, member 4	E9PYK3	1214	0.998144	27.3343	1.73e-09	110.56	88.03	1	LPYVSWQEKQPEASISQTEIDSSRLKHNKLS	S	1214	1214	742	1	>>PhosphositeRawExpression	8962.2	8916.5	7817.7	15899	19052	17224	19846	22888	25052	17785	15844	22755	27796	33418	29226	>>PhosphositeNormaExpression	0.459629	0.457285	0.400933	0.815385	0.977088	0.883338	1.01781	1.17382	1.2848	0.912109	0.812564	1.167	1.42553
E9PYP2_S_2676	E9PYP2	ENSMUSG00000073664	269198	Nbeal1	neurobeachin like 1	E9PYP2	2676	0.875191	11.9903	0.00124343	44.848	34.791	1	LSRKLWGSSKRLSQISAGETEYNTQDCK___	S	2676	2676	744	1	>>PhosphositeRawExpression	48877	60845	61985	49198	51832	98770	80837	101730	91783	90239	111660	99423	116090	128650	116140	>>PhosphositeNormaExpression	0.560491	0.697732	0.710805	0.564172	0.594377	1.13263	0.926988	1.16658	1.05251	1.0348	1.28045	1.14012	1.33125
E9PZP8_S_2819	E9PZP8	ENSMUSG00000038664	235439	Herc1	HECT and RLD domain containing E3 ubiquitin protein ligase family member 1	E9PZP8	2819	0.999994	52.3939	0.000107966	79.492	59.705	1	PSSTADSRHGATVLGSGGKSNDPCYLQSPGD	S	2819	2819	747	1	>>PhosphositeRawExpression	2766.3	10988	4681.3	6142.3	12116	25750	37874	24926	20979	28057	35777	29865	41963	40841	35938	>>PhosphositeNormaExpression	0.115692	0.459539	0.195781	0.256883	0.506714	1.07691	1.58396	1.04245	0.877381	1.1734	1.49626	1.24901	1.75497
E9PZP8_S_4855	E9PZP8	ENSMUSG00000038664	235439	Herc1	HECT and RLD domain containing E3 ubiquitin protein ligase family member 1	E9PZP8	4855	0.998272	27.6242	4.94e-53	161.99	145.76	1	MDNYMLSRNVDNAEGSDTDY___________	S	4855	4855	748	1	>>PhosphositeRawExpression	502880	498460	526080	566710	599380	539510	653480	653550	651760	598510	700610	659340	702880	757690	661790	>>PhosphositeNormaExpression	0.813491	0.806341	0.851021	0.916746	0.969595	0.872746	1.05711	1.05722	1.05433	0.968188	1.13335	1.06659	1.13702
E9PZP8_S_2718	E9PZP8	ENSMUSG00000038664	235439	Herc1	HECT and RLD domain containing E3 ubiquitin protein ligase family member 1	E9PZP8	2718	0.899523	16.1559	0.00386192	45.047	14.504	1	SSLPASPSDEVGRRQSLTSPDSQSTRPANRT	S	2718	2718	749	1	>>PhosphositeRawExpression	15750	23421	25139	18637	22825	6719.6	5384.3	9852.8	11216	10483	14737	17341	20063	15820	23735	>>PhosphositeNormaExpression	0.979788	1.45699	1.56387	1.15938	1.41991	0.418018	0.33495	0.61293	0.697733	0.652134	0.91677	1.07876	1.24809
E9PZP8_S_1491	E9PZP8	ENSMUSG00000038664	235439	Herc1	HECT and RLD domain containing E3 ubiquitin protein ligase family member 1	E9PZP8	1491	0.972775	15.8787	0.00246093	93.258	71.172	1	SVSASEGTGLMTRSESLTAESRLVHASPSYR	S	1491	1491	751	1	>>PhosphositeRawExpression	39973	49093	50532	53150	56621	41256	45590	46192	35555	36643	60744	66401	75012	63085	67998	>>PhosphositeNormaExpression	0.761057	0.934695	0.962093	1.01194	1.07802	0.785484	0.868001	0.879462	0.676942	0.697656	1.15652	1.26423	1.42817
E9PZP8_S_1342	E9PZP8	ENSMUSG00000038664	235439	Herc1	HECT and RLD domain containing E3 ubiquitin protein ligase family member 1	E9PZP8	1342	0.89618	9.36115	7.99e-123	183.25	173.08	1	ITDNQDSADVDPQEHSFTRTIDEEAEMEELA	S	1342	1342	757	1	>>PhosphositeRawExpression	147380	167060	185440	171950	163180	234840	266210	288400	266840	274360	322020	338210	350020	358800	342890	>>PhosphositeNormaExpression	0.570121	0.64625	0.717351	0.665167	0.631241	0.908449	1.0298	1.11564	1.03224	1.06133	1.24569	1.30832	1.35401
E9Q0S6_S_1062	E9Q0S6	ENSMUSG00000055322	21961	Tns1	tensin 1	E9Q0S6	1062	0.999951	44.0761	3.45e-133	192.09	176.1	1;2	PLRRRAASDGQYENQSPEATSPRSPGVRSPV	S	1062	1062	759	1	>>PhosphositeRawExpression	0	8062.8	7122.6	9100.8	8779.4	0	10712	9743.9	0	3393.5	3042.9	4747	7411.7	5174.1	4502.9	>>PhosphositeNormaExpression	0	1.47862	1.3062	1.66898	1.61004	0	1.96446	1.78692	0	0.622329	0.558033	0.870545	1.35922
E9Q137_S_302	E9Q137	ENSMUSG00000040813	21767	Tex264	testis expressed gene 264	E9Q137	302	1	53.2779	0.00131181	79.659	47.33	1;2	RLNPEAKLLGPPRELSTPERGEE________	S	302	302	762	1	>>PhosphositeRawExpression	74830	79514	76626	76488	82800	74215	79546	77063	90545	83179	85574	86614	85530	96717	80034	>>PhosphositeNormaExpression	0.913099	0.970255	0.935015	0.933331	1.01035	0.905595	0.970645	0.940347	1.10486	1.01498	1.0442	1.05689	1.04366
E9Q137_S_238	E9Q137	ENSMUSG00000040813	21767	Tex264	testis expressed gene 264	E9Q137	238	0.877008	8.49709	0.000140764	97.203	89.997	1;2	ASSVSLDVRPGSRETSATTLSPGAGNRGWDD	S	238	238	763	1	>>PhosphositeRawExpression	164350	200550	187720	177140	184810	341770	393780	396340	384310	384230	122450	117900	131760	143280	133090	>>PhosphositeNormaExpression	0.711784	0.868563	0.812997	0.767176	0.800394	1.48017	1.70542	1.71651	1.66441	1.66406	0.530319	0.510614	0.57064
E9Q137_S_243	E9Q137	ENSMUSG00000040813	21767	Tex264	testis expressed gene 264	E9Q137	243	0.994071	23.4398	1.76e-141	199.96	172.22	1;2	LDVRPGSRETSATTLSPGAGNRGWDDGDNRS	S	243	243	764	1	>>PhosphositeRawExpression	89204	178530	170050	138740	171310	1024500	1074800	1087500	1144100	1244600	324260	329930	357910	379260	386670	>>PhosphositeNormaExpression	0.165165	0.330555	0.314854	0.256883	0.317187	1.8969	1.99004	2.01355	2.11835	2.30443	0.60038	0.610879	0.662685
E9Q166_S_63	E9Q166	ENSMUSG00000052812	320817	Atad2b	ATPase family, AAA domain containing 2B	E9Q166	63	1	67.5191	0.00058752	67.519	53.51	1	SKTRAASCPAAKAGGSGGALDEARKAEVDGS	S	63	63	765	1	>>PhosphositeRawExpression	3941.5	6751.8	19778	12974	17257	20641	23106	30445	20515	10913	75292	78293	56923	77427	71460	>>PhosphositeNormaExpression	0.112461	0.192645	0.564315	0.37018	0.492384	0.588938	0.659271	0.86867	0.585343	0.311375	2.14826	2.23389	1.62415
E9Q238_S_887	E9Q238	ENSMUSG00000032702	107351	Kank1	KN motif and ankyrin repeat domains 1	E9Q238	887	0.898967	9.87145	0.00930765	66.435	27.13	1	LISTLSSINSVMKSASTEELRNSDFQKASLG	S	887	887	766	1	>>PhosphositeRawExpression	19622	26274	26842	20990	20448	20628	24564	18842	16724	16214	5809.7	11533	6356.4	7772.5	11013	>>PhosphositeNormaExpression	1.16046	1.55386	1.58745	1.24136	1.20931	1.21995	1.45273	1.11433	0.989068	0.958907	0.34359	0.682069	0.375922
E9Q286_S_468	E9Q286	ENSMUSG00000034525	218333	Ice1	interactor of little elongation complex ELL subunit 1	E9Q286	468	1	95.6312	0.000208432	105.19	84.153	1	RHWTESSEFVRDRGDSVEEAERMVEAREVDK	S	468	468	769	1	>>PhosphositeRawExpression	16576	35566	36804	30207	58928	39244	58559	43492	44583	40882	357400	372180	366090	383600	394190	>>PhosphositeNormaExpression	0.109134	0.234161	0.242312	0.198878	0.387973	0.258377	0.385544	0.286345	0.293528	0.269161	2.35307	2.45038	2.41028
E9Q286_S_1677	E9Q286	ENSMUSG00000034525	218333	Ice1	interactor of little elongation complex ELL subunit 1	E9Q286	1677	0.838606	7.1568	0.00014465	67.646	57.959	1	SPSPSTAAASGRIVSSPLQFCAATPKHALPV	S	1677	1677	773	1	>>PhosphositeRawExpression	20616	24120	28402	25229	33582	33360	30795	43800	42308	46650	105520	93476	98374	106020	102690	>>PhosphositeNormaExpression	0.370373	0.433324	0.510251	0.453247	0.603311	0.599323	0.553242	0.786881	0.760077	0.838082	1.8957	1.67933	1.76732
E9Q286_S_910	E9Q286	ENSMUSG00000034525	218333	Ice1	interactor of little elongation complex ELL subunit 1	E9Q286	910	0.980053	16.917	1.56e-78	162.26	147.95	1	PSPEVSVSWRNPICDSPSDSLLAENFSCSTD	S	910	910	774	1	>>PhosphositeRawExpression	31200	46217	44237	48218	39894	128560	73233	61430	67512	61028	109830	114620	142450	140400	146570	>>PhosphositeNormaExpression	0.37279	0.552219	0.528561	0.576128	0.476669	1.53609	0.875017	0.73399	0.80666	0.729186	1.31229	1.36952	1.70205
E9Q286_S_952	E9Q286	ENSMUSG00000034525	218333	Ice1	interactor of little elongation complex ELL subunit 1	E9Q286	952	0.997435	28.2344	0.0158056	43.382	16.709	1	FQCAMNEHLQQKPTKSPQTTQSGASRLEAGE	S	952	952	775	1	>>PhosphositeRawExpression	7097.2	9253.7	12497	12338	9377.5	5116	19309	17124	14453	16214	123000	118440	113430	106260	117610	>>PhosphositeNormaExpression	0.151753	0.197864	0.267213	0.263813	0.200511	0.109391	0.412868	0.366148	0.309036	0.34669	2.63001	2.5325	2.42538
E9Q286_S_1616	E9Q286	ENSMUSG00000034525	218333	Ice1	interactor of little elongation complex ELL subunit 1	E9Q286	1616	0.950862	14.341	4.98e-07	80.082	64.238	1;2	LPPLIATPPRSSQTLSPLVPNSGPSSRSSPA	S	1616	1616	777	1	>>PhosphositeRawExpression	10769	11769	11821	15213	14625	17619	18950	19480	16223	17898	21261	22570	21982	21050	18980	>>PhosphositeNormaExpression	0.620787	0.678433	0.68143	0.876965	0.843069	1.01566	1.09239	1.12294	0.935187	1.03174	1.22561	1.30106	1.26717
E9Q2E4_S_1530	E9Q2E4	ENSMUSG00000042744	269700	Hectd4	HECT domain E3 ubiquitin protein ligase 4	E9Q2E4	1530	0.845075	7.51976	2.65e-07	93.093	82.994	1	VASHAVRQPVFLRSMSAPSDLEMIGNEDLEF	S	1530	1530	779	1	>>PhosphositeRawExpression	35908	43918	38015	51468	41214	41040	51643	51739	50666	56560	44821	60804	60526	71687	55043	>>PhosphositeNormaExpression	0.713355	0.872483	0.755213	1.02247	0.818765	0.815308	1.02595	1.02786	1.00654	1.12363	0.890422	1.20794	1.20242
E9Q2N0_S_252	E9Q2N0	ENSMUSG00000018727	52670	Cpsf4l	cleavage and polyadenylation specific factor 4-like	E9Q2N0	252	0.856307	15.1944	1.19e-06	58.672	50.993	1	NQPWDSTTSTGNTLVSPFQAKPMVHGQRRWS	S	252	252	782	1	>>PhosphositeRawExpression	22743	23320	33455	32735	20508	52424	67564	51150	41192	53991	79458	63470	69040	64702	70572	>>PhosphositeNormaExpression	0.4571	0.468697	0.672396	0.657925	0.41218	1.05364	1.35794	1.02804	0.827898	1.08514	1.59699	1.27565	1.3876
E9Q2N0_S_267	E9Q2N0	ENSMUSG00000018727	52670	Cpsf4l	cleavage and polyadenylation specific factor 4-like	E9Q2N0	267	0.999857	41.3433	0.00325056	47.506	36.355	1	SPFQAKPMVHGQRRWSLPQACSSRAHPAP__	S	267	267	783	1	>>PhosphositeRawExpression	83096	118280	123200	92759	129400	85392	113600	111710	126480	107570	142330	165780	155140	190990	164240	>>PhosphositeNormaExpression	0.652598	0.928917	0.967556	0.728486	1.01625	0.670629	0.892162	0.877319	0.993316	0.844805	1.11779	1.30196	1.2184
E9Q2Z1_S_1051	E9Q2Z1	ENSMUSG00000071226	330409	Cecr2	CECR2, histone acetyl-lysine reader	E9Q2Z1	1051	0.78283	5.56868	4.23e-44	132.57	119.63	1	AETGNLPENGVVGEASPCRSEGKGLDGSGSE	S	1051	1051	784	1	>>PhosphositeRawExpression	173030	177140	228520	212640	191870	153830	263460	241300	222250	229470	505490	477330	506730	516610	467410	>>PhosphositeNormaExpression	0.568295	0.581794	0.750545	0.698389	0.630173	0.505235	0.865301	0.79252	0.729952	0.753665	1.66022	1.56773	1.66429
E9Q2Z1_S_402	E9Q2Z1	ENSMUSG00000071226	330409	Cecr2	CECR2, histone acetyl-lysine reader	E9Q2Z1	402	0.999997	54.8477	1.1e-20	126.25	108.76	1	QGKELPPELSHLDLNSPMREGKKTKDLFELD	S	402	402	785	1	>>PhosphositeRawExpression	26314	32558	47119	46813	50035	64845	120650	89645	89917	102340	184520	182750	174690	203520	182110	>>PhosphositeNormaExpression	0.247029	0.305647	0.442342	0.439469	0.469716	0.608749	1.13263	0.841565	0.844119	0.960743	1.73223	1.71561	1.63995
E9Q2Z1_S_585	E9Q2Z1	ENSMUSG00000071226	330409	Cecr2	CECR2, histone acetyl-lysine reader	E9Q2Z1	585	0.956785	13.4949	8.16e-15	132.5	86.15	1	VENGGKSLPPARRAASSGDDQSRSSIQLPPE	S	585	585	789	1	>>PhosphositeRawExpression	0	0	4720	0	2936.7	10770	19817	11546	5728.9	7457	93544	113750	105460	115480	97980	>>PhosphositeNormaExpression	0	0	0.120165	0	0.0747646	0.27419	0.504515	0.293946	0.14585	0.189846	2.38151	2.89593	2.68487
E9Q2Z1_S_1210	E9Q2Z1	ENSMUSG00000071226	330409	Cecr2	CECR2, histone acetyl-lysine reader	E9Q2Z1	1210	0.970812	15.2194	4.2e-05	76.156	63.991	1	PQGFSDWQRSLPSQRSPSGPPGSHPPRSLFS	S	1210	1210	790	1	>>PhosphositeRawExpression	11742	15988	15182	11827	13762	18761	21469	20699	23346	18367	34753	32269	35310	28161	31077	>>PhosphositeNormaExpression	0.529375	0.720801	0.684464	0.533207	0.620445	0.845819	0.967906	0.933192	1.05253	0.828056	1.5668	1.45481	1.59191
E9Q349_S_60	E9Q349	ENSMUSG00000040877	212198	Wdr25	WD repeat domain 25	E9Q349	60	0.970124	15.1151	4.9e-11	109.85	82.522	1	STVGVTKEGAQHTGNSPNEDPGMQRLPLARL	S	60	60	791	1	>>PhosphositeRawExpression	7473.7	24621	23476	23904	29408	80380	96499	91659	92235	86917	131140	136980	140390	164890	144450	>>PhosphositeNormaExpression	0.0879657	0.28979	0.276313	0.281351	0.346133	0.946075	1.1358	1.07883	1.08561	1.02302	1.54352	1.61226	1.6524
E9Q394_S_1218	E9Q394	ENSMUSG00000066406	75547	Akap13	A kinase (PRKA) anchor protein 13	E9Q394	1218	0.999991	50.6343	0.00103771	78.548	54.083	1	TTVSTQAADVPTRADSIEETATRIVEAVIRQ	S	1218	1218	792	1	>>PhosphositeRawExpression	124300	142810	143080	161820	168230	136350	137600	143790	160020	155270	133010	144090	144990	145470	129000	>>PhosphositeNormaExpression	0.859284	0.987243	0.98911	1.11866	1.16297	0.942585	0.951227	0.994018	1.10622	1.07338	0.919496	0.996092	1.00231
E9Q394_S_2361	E9Q394	ENSMUSG00000066406	75547	Akap13	A kinase (PRKA) anchor protein 13	E9Q394	2361	0.939464	11.9991	4.99e-05	83.09	73.757	1;2;3	FRDMTECSTPLPEDCSPTHSPRVLFRSNTEE	S	2361	2361	794	1	>>PhosphositeRawExpression	8292	16946	17242	16972	11278	19692	23438	19710	27936	25094	18655	23100	19751	26383	24829	>>PhosphositeNormaExpression	0.415545	0.849231	0.864064	0.850534	0.565185	0.986843	1.17457	0.987745	1.39998	1.25756	0.934875	1.15763	0.9898
E9Q394_S_583	E9Q394	ENSMUSG00000066406	75547	Akap13	A kinase (PRKA) anchor protein 13	E9Q394	583	0.815504	6.47501	7.49e-12	99.407	86.639	1	TQERGCEGGTTSDQSSPVLPAAAIENKVLGG	S	583	583	798	1	>>PhosphositeRawExpression	20341	23561	20002	26073	23596	26826	34166	32451	31651	34040	71673	78663	87662	70637	86336	>>PhosphositeNormaExpression	0.456979	0.52932	0.449363	0.585754	0.530106	0.602671	0.767571	0.729042	0.711069	0.76474	1.6102	1.76724	1.96941
E9Q394_S_1532	E9Q394	ENSMUSG00000066406	75547	Akap13	A kinase (PRKA) anchor protein 13	E9Q394	1532	1	41.4482	0.0229595	41.448	31.761	1	FLRSSMRSLSPFRRHSWGPGKNAASDAEMNQ	S	1532	1532	799	1	>>PhosphositeRawExpression	46896	46036	59688	58742	56693	43537	47797	56070	66270	60011	62411	56687	66431	70020	69308	>>PhosphositeNormaExpression	0.811727	0.796841	1.03314	1.01677	0.981304	0.753586	0.827322	0.97052	1.14707	1.03874	1.08028	0.9812	1.14986
E9Q394_S_1077	E9Q394	ENSMUSG00000066406	75547	Akap13	A kinase (PRKA) anchor protein 13	E9Q394	1077	0.997277	26.5868	1.07e-48	149.64	133.94	1	EVSRSAMEDVTVADASPATAEPRKKDASHCI	S	1077	1077	805	1	>>PhosphositeRawExpression	99484	111390	108480	131060	112070	160730	178130	189280	194400	174160	193430	207890	199060	201020	198160	>>PhosphositeNormaExpression	0.60692	0.679554	0.661801	0.799555	0.683703	0.980562	1.08671	1.15474	1.18597	1.06249	1.18005	1.26827	1.2144
E9Q394_S_1869	E9Q394	ENSMUSG00000066406	75547	Akap13	A kinase (PRKA) anchor protein 13	E9Q394	1869	0.828915	6.853	1.25e-33	134.26	119.01	1	TNRRSQQSVSLSKSVSIQNITGVGNDENMSN	S	1869	1869	808	1	>>PhosphositeRawExpression	32128	35036	29280	38229	32226	34203	36358	30609	40813	31522	41987	52093	36019	51490	44145	>>PhosphositeNormaExpression	0.851241	0.92829	0.775783	1.01289	0.853838	0.906219	0.963316	0.810995	1.08135	0.835185	1.11246	1.38022	0.954334
E9Q394_S_1253	E9Q394	ENSMUSG00000066406	75547	Akap13	A kinase (PRKA) anchor protein 13	E9Q394	1253	0.83169	6.9599	2.98e-12	114.01	99.041	1	NALMAKVETQNPSLSSPETKQLENAYTESAC	S	1253	1253	811	1	>>PhosphositeRawExpression	218800	257460	268340	273920	284750	350310	436070	421470	453400	446650	547800	623720	573010	652180	625430	>>PhosphositeNormaExpression	0.510157	0.600298	0.625665	0.638676	0.663927	0.816788	1.01675	0.982706	1.05715	1.04142	1.27726	1.45427	1.33604
E9Q3C1_S_436	E9Q3C1	ENSMUSG00000045975	207781	C2cd2	C2 calcium-dependent domain containing 2	E9Q3C1	436	0.998693	29.0457	0.000218575	69.045	46.305	1;2;3	KPRFDTGRATPLNSESPVRTPVTVKVIEKDI	S	436	436	813	1	>>PhosphositeRawExpression	83064	89395	86184	77872	88484	70974	68898	79182	73408	74905	80295	83099	84578	94973	84205	>>PhosphositeNormaExpression	1.02168	1.09956	1.06006	0.957823	1.08835	0.872977	0.847443	0.973936	0.902916	0.921329	0.987625	1.02211	1.04031
E9Q3C1_S_649	E9Q3C1	ENSMUSG00000045975	207781	C2cd2	C2 calcium-dependent domain containing 2	E9Q3C1	649	0.81791	6.52419	7.99e-66	152.41	133.9	1	FFRRRHQQKDPGLSQSHNDLVFLQQPEGRQK	S	649	649	814	1	>>PhosphositeRawExpression	154380	182890	215490	197220	234840	206210	224360	208010	224790	206930	214390	204180	199550	229210	179300	>>PhosphositeNormaExpression	0.751424	0.890192	1.04887	0.959942	1.14305	1.0037	1.09204	1.01246	1.09413	1.0072	1.04351	0.993818	0.971283
E9Q3G8_S_3	E9Q3G8	ENSMUSG00000021374	218210	Nup153	nucleoporin 153	E9Q3G8	3	1	61.3533	7.55e-05	61.353	49.448	1	_____________MASEAGGIGGGGGGGKIR	S	3	3	815	1	>>PhosphositeRawExpression	39045	40632	47759	47895	45706	24058	35123	24815	31421	27999	67117	70101	76098	82587	80070	>>PhosphositeNormaExpression	0.790997	0.823148	0.967531	0.970286	0.92594	0.487382	0.711543	0.502717	0.636546	0.567221	1.3597	1.42015	1.54164
E9Q3G8_S_1450	E9Q3G8	ENSMUSG00000021374	218210	Nup153	nucleoporin 153	E9Q3G8	1450	0.922431	11.1404	0.00027998	85.909	64.134	1	GSNGKNMFSSSGTSVSGRKIKTAVRRKK___	S	1450	1450	820	1	>>PhosphositeRawExpression	29679	29380	36077	39178	38423	54857	61788	60281	54751	55653	118410	120450	129250	152730	108880	>>PhosphositeNormaExpression	0.408506	0.404391	0.49657	0.539252	0.52886	0.75506	0.85046	0.829717	0.753601	0.766017	1.62981	1.65789	1.77902
E9Q3G8_S_70	E9Q3G8	ENSMUSG00000021374	218210	Nup153	nucleoporin 153	E9Q3G8	70	0.972536	15.5356	7.17e-05	75.226	68.033	1	WLQRYFNKSENACSCSPDADEVPPWPENRED	S	70	70	821	1	>>PhosphositeRawExpression	11743	20460	20088	23617	22163	21414	36340	29279	47977	45228	51004	54343	40482	52129	49157	>>PhosphositeNormaExpression	0.335244	0.5841	0.57348	0.674227	0.632718	0.611335	1.03745	0.835868	1.36967	1.29119	1.45608	1.5514	1.1557
E9Q3L2_S_233	E9Q3L2	ENSMUSG00000041720	224020	Pi4ka	phosphatidylinositol 4-kinase alpha	E9Q3L2	233	1	47.2606	0.0113687	70.977	41.678	1	HSLRIPEELEGVRRRSFNDFRSILPSNLLTV	S	233	233	825	1	>>PhosphositeRawExpression	106970	121860	137120	148200	147980	105630	139930	131660	153090	151320	128960	137990	128430	134780	134490	>>PhosphositeNormaExpression	0.798916	0.910123	1.02409	1.10685	1.1052	0.788908	1.04508	0.983315	1.14337	1.13015	0.96315	1.03059	0.959192
E9Q3L2_S_268	E9Q3L2	ENSMUSG00000041720	224020	Pi4ka	phosphatidylinositol 4-kinase alpha	E9Q3L2	268	0.99939	35.1243	2.06e-08	103.66	82.82	1;2;3	TLKRKTSSVSSISQVSPERGIPPPSSPGGSA	S	268	268	829	1	>>PhosphositeRawExpression	13991	14762	8716.3	15298	11680	16244	14649	11929	17315	11500	18888	18690	20851	24753	21395	>>PhosphositeNormaExpression	0.872035	0.92009	0.543272	0.953498	0.727994	1.01246	0.913047	0.743514	1.07921	0.716775	1.17726	1.16492	1.29961
E9Q3P4_S_247	E9Q3P4	ENSMUSG00000026605	108000	Cenpf	centromere protein F	E9Q3P4	247	1	103.613	5.85e-33	133.95	104.06	1;2	LRRDGSAAHFLGEEVSPNKSSMKTGRGDCSS	S	247	247	833	1	>>PhosphositeRawExpression	402080	462750	563850	485840	521110	990550	1168000	1206800	1259700	1192200	1250300	1291100	1327100	1432700	1416400	>>PhosphositeNormaExpression	0.402873	0.463662	0.564962	0.486798	0.522138	0.992503	1.1703	1.20918	1.26218	1.19455	1.25277	1.29365	1.32972
E9Q3P4_S_765	E9Q3P4	ENSMUSG00000026605	108000	Cenpf	centromere protein F	E9Q3P4	765	0.89886	9.49428	8.38e-08	111.94	98.736	1	MEYETLRDLLKSRGSSLVTNEDNQRSSEDNQ	S	765	765	837	1	>>PhosphositeRawExpression	137060	170640	171560	184860	175840	74151	94054	111910	91972	94649	186600	198820	214020	188580	217940	>>PhosphositeNormaExpression	0.888978	1.10678	1.11275	1.19901	1.14051	0.480947	0.610039	0.725854	0.596535	0.613898	1.2103	1.28956	1.38814
E9Q3P4_S_812	E9Q3P4	ENSMUSG00000026605	108000	Cenpf	centromere protein F	E9Q3P4	812	0.998216	27.4792	0.0320609	40.987	12.819	1	PAVSDSFANVMGRKGSINSERSDCSVDGGRS	S	812	812	840	1	>>PhosphositeRawExpression	69573	68327	74072	83658	73931	50362	66717	52687	68425	60649	48436	41389	51374	39843	43813	>>PhosphositeNormaExpression	1.1683	1.14738	1.24385	1.40483	1.24149	0.845704	1.12035	0.884746	1.14903	1.01845	0.813361	0.695025	0.862698
E9Q3P4_S_1652	E9Q3P4	ENSMUSG00000026605	108000	Cenpf	centromere protein F	E9Q3P4	1652	0.89998	7.27021	5.28e-05	62.683	54.323	1;2	LELEVARLQLQELDLSSRSLLGTDLESVVRC	S	1652	1652	841	1	>>PhosphositeRawExpression	175780	208390	193440	183140	212460	254110	230900	271170	260720	213520	299070	295120	330170	318900	290290	>>PhosphositeNormaExpression	0.705532	0.836419	0.776414	0.735073	0.852755	1.01993	0.926768	1.0884	1.04646	0.85701	1.20038	1.18453	1.32521
E9Q3P4_S_1655	E9Q3P4	ENSMUSG00000026605	108000	Cenpf	centromere protein F	E9Q3P4	1655	0.999995	52.6203	1.55e-98	182.1	129.52	1;2	EVARLQLQELDLSSRSLLGTDLESVVRCQND	S	1655	1655	843	1	>>PhosphositeRawExpression	56332	87926	109220	100660	110660	320800	384210	400650	368400	415270	395730	391950	394890	418030	407440	>>PhosphositeNormaExpression	0.193706	0.302347	0.37557	0.346135	0.380522	1.10312	1.32117	1.3777	1.2668	1.42797	1.36078	1.34778	1.35789
E9Q3P4_S_2907	E9Q3P4	ENSMUSG00000026605	108000	Cenpf	centromere protein F	E9Q3P4	2907	0.842737	8.13319	2.64e-39	134.67	119.17	1	TRTSPRFATQKLVGSSPSLGKENVVESSKPT	S	2907	2907	844	1	>>PhosphositeRawExpression	112780	119700	116780	120990	117450	381370	441950	430350	391910	429100	440410	527630	521920	486810	418780	>>PhosphositeNormaExpression	0.334465	0.354987	0.346327	0.358813	0.348314	1.13101	1.31066	1.27626	1.16226	1.27256	1.3061	1.56476	1.54783
E9Q3P4_S_2966	E9Q3P4	ENSMUSG00000026605	108000	Cenpf	centromere protein F	E9Q3P4	2966	0.86757	10.8008	0.00421485	48.351	18.542	1	KSLTASNIPGRNSTESPREGLRAKRAYPASS	S	2966	2966	846	1	>>PhosphositeRawExpression	15479	23764	30223	21667	26040	128400	144710	139810	135390	142540	175310	176990	174030	213720	183540	>>PhosphositeNormaExpression	0.134086	0.205854	0.261805	0.187689	0.22557	1.11226	1.25354	1.2111	1.17281	1.23474	1.51861	1.53317	1.50753
E9Q3P4_S_2783	E9Q3P4	ENSMUSG00000026605	108000	Cenpf	centromere protein F	E9Q3P4	2783	0.832171	7.01382	7.41e-11	90.559	79.556	1;2;3	VARLKSRQSRQDLQSSPLLNSSIPGPSPNTS	S	2783	2783	848	1	>>PhosphositeRawExpression	45257	48534	60247	37154	38965	54961	69844	83763	89842	67955	56675	51357	60633	59218	85432	>>PhosphositeNormaExpression	0.746128	0.800154	0.99326	0.612538	0.642395	0.906113	1.15148	1.38096	1.48118	1.12034	0.934371	0.846696	0.999624
E9Q3P4_S_1710	E9Q3P4	ENSMUSG00000026605	108000	Cenpf	centromere protein F	E9Q3P4	1710	0.795757	6.5371	1.72e-127	175.34	166.05	1	QTCDKDIQQDLGLETSVTESETTRLTGEGCE	S	1710	1710	852	1	>>PhosphositeRawExpression	50712	60924	69803	77090	69239	201580	247330	206670	250470	283960	203270	217820	223550	253280	235240	>>PhosphositeNormaExpression	0.286947	0.344731	0.394972	0.436204	0.39178	1.14062	1.39949	1.16942	1.41725	1.60675	1.15018	1.23251	1.26493
E9Q3P4_S_827	E9Q3P4	ENSMUSG00000026605	108000	Cenpf	centromere protein F	E9Q3P4	827	0.974666	18.6349	2.95e-24	120.85	105.76	1;2	SINSERSDCSVDGGRSPEHIAILQNRVTSLE	S	827	827	854	1	>>PhosphositeRawExpression	73232	88575	96127	98304	110350	197290	221130	210970	224270	242850	273380	314810	293170	339100	315970	>>PhosphositeNormaExpression	0.354402	0.428654	0.465201	0.475737	0.534033	0.954774	1.07015	1.02098	1.08534	1.17526	1.32301	1.52351	1.41878
E9Q3P4_S_650	E9Q3P4	ENSMUSG00000026605	108000	Cenpf	centromere protein F	E9Q3P4	650	0.999999	62.5386	7.29e-180	218.56	195.85	1	GKINHLETSLKTQQVSPDSNERIRTLEMERE	S	650	650	858	1	>>PhosphositeRawExpression	65399	67933	88807	83127	101260	132310	182060	152700	181120	160430	567040	599900	600000	806490	642080	>>PhosphositeNormaExpression	0.221409	0.229987	0.300656	0.281427	0.342816	0.447936	0.616365	0.516966	0.613182	0.543136	1.91972	2.03096	2.0313
E9Q411_S_472	E9Q411	ENSMUSG00000020576	71169	Nbas	neuroblastoma amplified sequence	E9Q411	472	0.999988	50.5881	1.86e-91	172	154.51	1;2	RVEMRAGEEDEGEVDSDSDPETSAKARYFGY	S	472	472	859	1	>>PhosphositeRawExpression	47983	38256	31188	46195	50440	34620	34669	42936	47000	32990	45613	44037	43931	45933	41895	>>PhosphositeNormaExpression	1.14666	0.914215	0.745309	1.10394	1.20538	0.827324	0.828495	1.02605	1.12317	0.788372	1.09003	1.05237	1.04983
E9Q411_S_474	E9Q411	ENSMUSG00000020576	71169	Nbas	neuroblastoma amplified sequence	E9Q411	474	0.999986	49.6905	1.59e-77	159.74	140.37	1;2	EMRAGEEDEGEVDSDSDPETSAKARYFGYIK	S	474	474	860	1	>>PhosphositeRawExpression	560040	680640	706510	682490	644500	519370	617030	594130	589280	575850	630520	585230	593170	629070	577700	>>PhosphositeNormaExpression	0.914547	1.11149	1.15373	1.11451	1.05247	0.848133	1.00761	0.970216	0.962296	0.940365	1.02964	0.955682	0.968649
E9Q411_S_1922	E9Q411	ENSMUSG00000020576	71169	Nbas	neuroblastoma amplified sequence	E9Q411	1922	1	52.2469	2.22e-41	156	143.96	1	IKTIKHFIEKPRKRNSEEDPQEGRGSQATYP	S	1922	1922	861	1	>>PhosphositeRawExpression	134210	156990	202470	202180	239820	169770	270180	259800	250680	222290	1384600	1420300	1415700	1507800	1524100	>>PhosphositeNormaExpression	0.21506	0.251563	0.32444	0.323976	0.38429	0.272041	0.43294	0.416307	0.401693	0.3562	2.2187	2.27591	2.26853
E9Q411_S_373	E9Q411	ENSMUSG00000020576	71169	Nbas	neuroblastoma amplified sequence	E9Q411	373	1	77.8562	1.47e-32	127.83	103.73	1	DEQPGYNELNPDWRLSPEKRKKVKDKESFYP	S	373	373	862	1	>>PhosphositeRawExpression	65001	91796	98738	81339	90312	121020	182300	135610	171220	169140	298570	308590	299850	337650	323970	>>PhosphositeNormaExpression	0.351343	0.496176	0.533699	0.439653	0.488154	0.654137	0.985368	0.732999	0.925478	0.914235	1.61383	1.66799	1.62075
E9Q444_S_439	E9Q444	ENSMUSG00000046962	114565	Zbtb21	zinc finger and BTB domain containing 21	E9Q444	439	0.847575	9.16388	1.16e-06	89.039	78.639	1;2	DDRPQVLQPHRLRSFSASQSTDREEASPVTE	S	439	439	866	1	>>PhosphositeRawExpression	81266	73649	83877	88513	83064	65640	72664	69861	87918	80569	54464	57471	62542	67059	53732	>>PhosphositeNormaExpression	1.12631	1.02074	1.16249	1.22675	1.15123	0.909739	1.00709	0.96824	1.2185	1.11665	0.754845	0.79652	0.866802
E9Q4N7_S_454	E9Q4N7	ENSMUSG00000069729	239985	Arid1b	AT rich interactive domain 1B (SWI-like)	E9Q4N7	454	0.996385	24.7936	0.000459821	55.763	35.336	1	SPAWAAAQQRSHPAMSPGTPGPTMGRSQGSP	S	454	454	871	1	>>PhosphositeRawExpression	49939	57871	60696	54394	60956	74963	109120	84431	104650	97610	93558	86233	86625	97957	95817	>>PhosphositeNormaExpression	0.616622	0.714563	0.749444	0.67163	0.752655	0.925606	1.34736	1.04251	1.29217	1.20524	1.15521	1.06476	1.0696
E9Q4N7_S_468	E9Q4N7	ENSMUSG00000069729	239985	Arid1b	AT rich interactive domain 1B (SWI-like)	E9Q4N7	468	0.836904	7.10231	0.000672225	61.097	40.991	1	MSPGTPGPTMGRSQGSPMDPMVMKRPQLYGM	S	468	468	872	1	>>PhosphositeRawExpression	9358	16336	11945	11838	11215	22533	31860	28785	20147	24067	25983	29051	21778	29220	30234	>>PhosphositeNormaExpression	0.432773	0.75548	0.552413	0.547464	0.518653	1.04207	1.47341	1.3312	0.931725	1.11301	1.20162	1.3435	1.00715
E9Q4P1_S_408	E9Q4P1	ENSMUSG00000073643	69368	Wdfy1	WD repeat and FYVE domain containing 1	E9Q4P1	408	0.999279	31.4664	7.99e-22	121.82	114.78	1	WDMTPVVGCSLATGFSPH_____________	S	408	408	873	1	>>PhosphositeRawExpression	10555	21915	25492	17510	14098	37652	51244	45691	37761	59232	75648	78868	79080	89977	76347	>>PhosphositeNormaExpression	0.21957	0.455885	0.530295	0.36425	0.293272	0.783253	1.066	0.950483	0.78552	1.23217	1.57366	1.64065	1.64506
E9Q4Y4_S_666	E9Q4Y4	ENSMUSG00000024542	70799	Cep192	centrosomal protein 192	E9Q4Y4	666	1	82.2896	1.44e-24	121.75	104.15	1;2	SEGSVMLKAEELQRNSQVDEDDITLTASRNQ	S	666	666	874	1	>>PhosphositeRawExpression	80383	75455	79147	79314	81113	104350	119400	101210	124630	108950	102480	99808	138380	109700	105460	>>PhosphositeNormaExpression	0.798623	0.749662	0.786343	0.788002	0.805876	1.03674	1.18627	1.00554	1.23823	1.08244	1.01816	0.991615	1.37484
E9Q4Y4_S_2377	E9Q4Y4	ENSMUSG00000024542	70799	Cep192	centrosomal protein 192	E9Q4Y4	2377	0.939081	14.0274	3.76e-05	93.494	80.357	1	QLSGQSIRAENDPEDSCSSRDALIKVDTAVT	S	2377	2377	876	1	>>PhosphositeRawExpression	29812	39238	34070	31941	32850	131560	144460	149710	162130	156350	130480	135960	115130	124500	140200	>>PhosphositeNormaExpression	0.28695	0.377678	0.327934	0.307442	0.316192	1.26631	1.39047	1.44101	1.56055	1.50492	1.25591	1.30866	1.10816
E9Q4Y4_S_807	E9Q4Y4	ENSMUSG00000024542	70799	Cep192	centrosomal protein 192	E9Q4Y4	807	0.999912	42.5954	3.31e-07	93.093	79.638	1	EPLSRAGTSDMWDLCSPERQTVQDRSMVNVC	S	807	807	877	1	>>PhosphositeRawExpression	46313	57712	61275	54479	67957	42779	57100	57367	52191	50829	63941	79309	90689	85593	94793	>>PhosphositeNormaExpression	0.721891	0.899569	0.955107	0.849176	1.05926	0.666806	0.89003	0.894192	0.813512	0.792283	0.996662	1.23621	1.41359
E9Q4Y4_S_869	E9Q4Y4	ENSMUSG00000024542	70799	Cep192	centrosomal protein 192	E9Q4Y4	869	1	74.7599	0.00132261	74.76	41.761	1	ASSDSVLTSTRENRNSAMGRMPPSVDTLLDV	S	869	869	878	1	>>PhosphositeRawExpression	36640	31215	44288	38626	58271	185790	204700	192440	197600	219860	114940	119220	131100	124870	105090	>>PhosphositeNormaExpression	0.304547	0.259455	0.368116	0.321054	0.48434	1.54426	1.70144	1.59953	1.64242	1.82745	0.955365	0.99094	1.08968
E9Q4Y4_S_76	E9Q4Y4	ENSMUSG00000024542	70799	Cep192	centrosomal protein 192	E9Q4Y4	76	0.983859	18.6421	7.17e-22	122.35	112.81	1;2	ESYLIEERFSVPSASSPSCQSDNPEPRERLR	S	76	76	879	1	>>PhosphositeRawExpression	183790	211130	208940	206200	251830	137670	145970	156310	164140	140210	144470	128650	164900	141520	145900	>>PhosphositeNormaExpression	1.08896	1.25095	1.23798	1.22174	1.4921	0.8157	0.864878	0.926142	0.972535	0.830749	0.85599	0.762256	0.977039
E9Q4Y4_S_963	E9Q4Y4	ENSMUSG00000024542	70799	Cep192	centrosomal protein 192	E9Q4Y4	963	0.994727	25.6111	0.0046059	91.085	77.413	1	DGLVVLPKSVDLKTASPESGRSGFQDEESFR	S	963	963	882	1	>>PhosphositeRawExpression	177480	201510	195520	214880	226300	227090	283360	280970	267890	282360	217000	229150	259550	262100	232870	>>PhosphositeNormaExpression	0.748223	0.849529	0.824276	0.905895	0.954039	0.95737	1.19459	1.18452	1.12937	1.19038	0.914832	0.966054	1.09422
E9Q4Y8_S_51	E9Q4Y8	ENSMUSG00000046774	382231	8030474K03Rik	RIKEN cDNA 8030474K03 gene	E9Q4Y8	51	1	90.1226	2.51e-23	114.68	101.74	1;2	GLSQEGRERLGDPVISPGVAEGPSPLQGPLE	S	51	51	885	1	>>PhosphositeRawExpression	9700	22372	16253	19442	14139	12099	24399	27462	25135	17530	52030	50324	49171	56984	50909	>>PhosphositeNormaExpression	0.324814	0.749148	0.544247	0.651034	0.473458	0.405147	0.817024	0.919591	0.841669	0.587009	1.74227	1.68515	1.64654
E9Q4Z2_S_136	E9Q4Z2	ENSMUSG00000042010	100705	Acacb	acetyl-Coenzyme A carboxylase beta	E9Q4Z2	136	0.900331	9.55855	0.0077098	108.31	75.5	1	NGLSFPARPPSQRTVSPSREDRKQAHIKRQL	S	136	136	888	1	>>PhosphositeRawExpression	124090	117060	128230	129060	130600	100770	121820	115530	133590	114210	99957	96764	114440	102660	98065	>>PhosphositeNormaExpression	1.07789	1.01682	1.11385	1.12106	1.13444	0.875324	1.05817	1.00353	1.16041	0.992069	0.868262	0.840527	0.994067
E9Q5C9_S_563	E9Q5C9	ENSMUSG00000015176	70769	Nolc1	nucleolar and coiled-body phosphoprotein 1	E9Q5C9	563	1	97.0428	2.09e-77	172.81	149.67	1	ANGTPASLNGKAAKESEEEEEEEETEEKKKA	S	563	563	889	1	>>PhosphositeRawExpression	273890	281900	298550	299600	330380	228150	308340	319570	335700	318540	310440	292440	326510	326030	329700	>>PhosphositeNormaExpression	0.897071	0.923306	0.977839	0.981278	1.08209	0.747259	1.0099	1.04669	1.09952	1.04331	1.01678	0.957827	1.06942
E9Q5C9_S_554	E9Q5C9	ENSMUSG00000015176	70769	Nolc1	nucleolar and coiled-body phosphoprotein 1	E9Q5C9	554	1	59.8644	3.88e-06	112.43	90.384	1;2	TTPKIQASKANGTPASLNGKAAKESEEEEEE	S	554	554	890	1	>>PhosphositeRawExpression	25743	26715	26861	24421	20080	60230	75625	82054	94580	74840	52799	62454	69652	62261	56534	>>PhosphositeNormaExpression	0.473885	0.491778	0.494466	0.44955	0.369639	1.10873	1.39213	1.51048	1.74106	1.37768	0.971941	1.14967	1.28218
E9Q5C9_S_701	E9Q5C9	ENSMUSG00000015176	70769	Nolc1	nucleolar and coiled-body phosphoprotein 1	E9Q5C9	701	1	130.926	2.99e-126	190.23	176.19	1;2	RGGSISVQVNSVKFDSE______________	S	701	701	895	1	>>PhosphositeRawExpression	511750	521950	625310	582210	670510	563270	684190	735610	719340	690970	586710	579010	636140	629660	609580	>>PhosphositeNormaExpression	0.821322	0.837692	1.00358	0.934405	1.07612	0.904008	1.09808	1.1806	1.15449	1.10896	0.941628	0.92927	1.02096
E9Q5C9_S_312	E9Q5C9	ENSMUSG00000015176	70769	Nolc1	nucleolar and coiled-body phosphoprotein 1	E9Q5C9	312	0.943194	12.202	0.000756252	94.122	71.924	1	PYSSVPPPSVPLPKKSPGTQAPKKAAAQTQP	S	312	312	896	1	>>PhosphositeRawExpression	18200	34273	37088	43055	36480	129670	157400	154730	143210	143170	131220	130630	138730	131780	149770	>>PhosphositeNormaExpression	0.17285	0.325499	0.352234	0.408904	0.346459	1.23151	1.49487	1.46951	1.3601	1.35972	1.24623	1.24062	1.31755
E9Q5C9_S_626	E9Q5C9	ENSMUSG00000015176	70769	Nolc1	nucleolar and coiled-body phosphoprotein 1	E9Q5C9	626	0.868542	8.20005	0.0471548	42.161	17.869	1	PNTFPKRKKGERRASSPFRRVREEEIEVDSR	S	626	626	897	1	>>PhosphositeRawExpression	244200	259080	273440	270830	241640	269330	309310	311520	290180	311820	224850	236290	214100	226240	207960	>>PhosphositeNormaExpression	0.941454	0.99882	1.05418	1.04412	0.931585	1.03834	1.19247	1.20099	1.11872	1.20215	0.866855	0.910959	0.825411
E9Q5C9_S_394	E9Q5C9	ENSMUSG00000015176	70769	Nolc1	nucleolar and coiled-body phosphoprotein 1	E9Q5C9	394	1	51.7258	0.00107041	78.096	54.86	1;2	SSEDEAPAKPVSTTKSPKPAVTPKPSAAKAV	S	394	394	898	1	>>PhosphositeRawExpression	53223	56304	66233	66375	58801	114320	143610	142460	129410	124320	116330	133210	141500	136400	142470	>>PhosphositeNormaExpression	0.4913	0.51974	0.611394	0.612705	0.54279	1.05528	1.32566	1.31504	1.19458	1.14759	1.07384	1.22966	1.30618
E9Q5C9_S_646	E9Q5C9	ENSMUSG00000015176	70769	Nolc1	nucleolar and coiled-body phosphoprotein 1	E9Q5C9	646	1	59.1845	0.00146386	88.187	65.174	1	VREEEIEVDSRVADNSFDAKRGAAGDWGERA	S	646	646	900	1	>>PhosphositeRawExpression	183460	189480	202000	193810	192160	413050	467730	449580	438610	466760	436080	446380	477630	484000	482110	>>PhosphositeNormaExpression	0.498276	0.514627	0.548631	0.526387	0.521905	1.12184	1.27035	1.22106	1.19126	1.26772	1.18439	1.21237	1.29724
E9Q5G3_S_717	E9Q5G3	ENSMUSG00000032254	71819	Kif23	kinesin family member 23	E9Q5G3	717	0.806127	6.42044	1.35e-115	188.23	172.29	1	GQQLMSQPQLHRRSNSCSSISVASCISEWEQ	S	717	717	908	1	>>PhosphositeRawExpression	191430	189530	189230	199340	220680	175300	214440	235970	232100	212590	140820	175540	175070	162860	160690	>>PhosphositeNormaExpression	0.99856	0.988649	0.987084	1.03982	1.15114	0.914421	1.11859	1.2309	1.21071	1.10894	0.734562	0.915673	0.913221
E9Q5G3_S_160	E9Q5G3	ENSMUSG00000032254	71819	Kif23	kinesin family member 23	E9Q5G3	160	0.996706	24.8086	4.73e-154	202.2	189.01	1	SFQAKRYVFKSNDRNSMEIQCEVDALLERQK	S	160	160	913	1	>>PhosphositeRawExpression	177820	240900	246540	223710	277200	524890	386050	324610	322730	349150	558820	586200	617370	664260	626280	>>PhosphositeNormaExpression	0.435369	0.589812	0.603621	0.547724	0.678688	1.28512	0.945192	0.794765	0.790162	0.854848	1.3682	1.43523	1.51155
E9Q5G3_S_125	E9Q5G3	ENSMUSG00000032254	71819	Kif23	kinesin family member 23	E9Q5G3	125	0.929411	11.2958	3.68e-05	75.97	66.017	1	TYGVTGSGKTYTMTGSPGSGGLLPRCLNMIF	S	125	125	916	1	>>PhosphositeRawExpression	24647	22309	20623	18892	20806	24683	36380	41632	42576	31470	60770	57677	74433	72117	71191	>>PhosphositeNormaExpression	0.5961	0.539555	0.498778	0.456913	0.503204	0.596971	0.879869	1.00689	1.02972	0.761118	1.46975	1.39495	1.8002
E9Q5G3_S_860	E9Q5G3	ENSMUSG00000032254	71819	Kif23	kinesin family member 23	E9Q5G3	860	0.999998	58.9549	6.72e-27	129.46	111.54	1	LAKCEKYMLTHQELASDGEIQTKVIKGDVYK	S	860	860	917	1	>>PhosphositeRawExpression	194940	219420	226230	252300	268370	226280	262270	264730	287470	263340	516540	510830	518770	504290	479650	>>PhosphositeNormaExpression	0.585355	0.658862	0.679311	0.757592	0.805847	0.679461	0.78753	0.794917	0.863199	0.790743	1.55104	1.53389	1.55773
E9Q5K9_S_309	E9Q5K9	ENSMUSG00000035851	231386	Ythdc1	YTH domain containing 1	E9Q5K9	309	1	70.3627	0.00345027	70.363	57.774	1	GSDEKKKERKRARGISPIVFDRSGSSASESY	S	309	309	919	1	>>PhosphositeRawExpression	68240	63977	73680	73376	82285	59216	62503	77542	82371	70264	153540	144930	163830	147690	148250	>>PhosphositeNormaExpression	0.695525	0.652075	0.750971	0.747873	0.838676	0.603549	0.637052	0.790334	0.839553	0.716154	1.56493	1.47718	1.66981
E9Q616_S_136	E9Q616	ENSMUSG00000069833	66395	Ahnak	AHNAK nucleoprotein (desmoyokin)	E9Q616	136	0.999822	39.0685	0.000493478	55.128	46.313	1	DYQRIYTTKIKPRLRSEDGVEGDLGETQSRT	S	136	136	923	1	>>PhosphositeRawExpression	91313	103010	97040	103250	93484	62280	90559	82543	89105	79607	50096	61811	59028	63222	54383	>>PhosphositeNormaExpression	1.16004	1.30864	1.2328	1.31169	1.18762	0.791205	1.15046	1.04863	1.13199	1.01133	0.636419	0.785247	0.749891
E9Q6B2_S_247	E9Q6B2	ENSMUSG00000084883	668158	Ccdc85c	coiled-coil domain containing 85C	E9Q6B2	247	0.999066	30.2925	0.00147182	53.3	37.097	1	GPHKVPDGKAGATRRSLDDLSAPPHHRSIPN	S	247	247	924	1	>>PhosphositeRawExpression	30234	41148	35195	41375	30085	24073	31983	40918	36533	23633	48357	49668	55770	56355	62630	>>PhosphositeNormaExpression	0.745957	1.01524	0.868359	1.02084	0.742281	0.593948	0.78911	1.00956	0.901371	0.583092	1.1931	1.22545	1.376
E9Q6E5_S_462	E9Q6E5	ENSMUSG00000055436	69207	Srsf11	serine and arginine-rich splicing factor 11	E9Q6E5	462	0.99994	42.2254	2.89e-13	114.4	96.457	1	KQVTRDYDEEEQGYDSEKEKKEEKRPTEAVS	S	462	462	927	1	>>PhosphositeRawExpression	67042	71560	66305	72901	78789	39735	76563	60143	53371	54156	56898	63119	67442	51920	65628	>>PhosphositeNormaExpression	1.06351	1.13519	1.05182	1.15646	1.24986	0.630333	1.21455	0.954073	0.846646	0.859099	0.902597	1.00128	1.06986
E9Q6E5_S_235	E9Q6E5	ENSMUSG00000055436	69207	Srsf11	serine and arginine-rich splicing factor 11	E9Q6E5	235	0.968463	14.8726	0.000131224	88.992	61.894	1	STVDPKLNHVAAGLVSPSLKSDTSSKEIEEA	S	235	235	928	1	>>PhosphositeRawExpression	14801	24474	32087	13500	24815	36516	43374	46195	45824	33192	63810	73032	72566	82304	82543	>>PhosphositeNormaExpression	0.322212	0.53279	0.698522	0.29389	0.540214	0.79494	0.944236	1.00565	0.997572	0.722578	1.38912	1.58988	1.57974
E9Q6E5_S_477	E9Q6E5	ENSMUSG00000055436	69207	Srsf11	serine and arginine-rich splicing factor 11	E9Q6E5	477	0.999729	35.6639	0.00116692	66.393	35.503	1	SEKEKKEEKRPTEAVSPKTKECSVEKGVGDL	S	477	477	929	1	>>PhosphositeRawExpression	129130	130690	153580	130320	143320	134580	145110	142490	156760	151550	161530	137140	175300	167630	157830	>>PhosphositeNormaExpression	0.873696	0.884251	1.03913	0.881748	0.969706	0.910571	0.981817	0.96409	1.06064	1.02539	1.09292	0.927892	1.18608
E9Q6E5_S_510	E9Q6E5	ENSMUSG00000055436	69207	Srsf11	serine and arginine-rich splicing factor 11	E9Q6E5	510	1	70.3351	3.82e-05	81.723	67.562	1	SKVNGDDHHEEDMDMSD______________	S	510	510	930	1	>>PhosphositeRawExpression	269860	265740	271090	250300	275310	177810	240300	193230	236820	222830	256480	272570	271470	292060	269990	>>PhosphositeNormaExpression	1.07489	1.05848	1.07979	0.996983	1.0966	0.708245	0.957152	0.769665	0.943291	0.887566	1.0216	1.08569	1.08131
E9Q6H8_S_532	E9Q6H8	ENSMUSG00000030231	109135	Plekha5	pleckstrin homology domain containing, family A member 5	E9Q6H8	532	0.82441	6.71643	0.00455414	56.432	41.765	1	FYHKQSTLPRHGCLSSPKAMVQVSDQTMHSI	S	532	532	931	1	>>PhosphositeRawExpression	5487.4	9400.9	6049.4	7238.7	12756	14389	12208	20649	15298	13812	23834	13361	16999	20190	21456	>>PhosphositeNormaExpression	0.386204	0.661636	0.425757	0.50946	0.897769	1.0127	0.8592	1.45328	1.07667	0.97209	1.67744	0.940349	1.19639
E9Q6H8_S_613	E9Q6H8	ENSMUSG00000030231	109135	Plekha5	pleckstrin homology domain containing, family A member 5	E9Q6H8	613	0.988734	19.4346	1.38e-15	114.63	100.21	1	ADRRSMPAGLTLQAVSPQSLQGRTPEELTLL	S	613	613	933	1	>>PhosphositeRawExpression	21346	28910	30759	34028	36307	31702	38839	44252	53909	38913	69933	73262	84890	72978	77094	>>PhosphositeNormaExpression	0.434379	0.588302	0.625928	0.69245	0.738826	0.645117	0.790351	0.900502	1.09702	0.791857	1.4231	1.49084	1.72746
E9Q6J5_S_2888	E9Q6J5	ENSMUSG00000061755	665775	Bod1l	biorientation of chromosomes in cell division 1-like	E9Q6J5	2888	0.795486	10.6818	2.94e-05	80.738	66.307	1	EKTASMRLRGRKPKRSLTSSDDAESSEPERK	S	2888	2888	936	1	>>PhosphositeRawExpression	3483.8	2542.7	6445.3	10461	3709	7521.2	14332	3956.8	9188.2	13970	47669	52624	48381	59048	63887	>>PhosphositeNormaExpression	0.150502	0.109846	0.27844	0.451919	0.16023	0.324919	0.619148	0.170935	0.396934	0.60351	2.05932	2.27338	2.09008
E9Q774_S_910	E9Q774	ENSMUSG00000022016	219181	Akap11	A kinase (PRKA) anchor protein 11	E9Q774	910	0.831422	6.93022	4.48e-06	97.384	79.878	1	TNADYLTKTIKGKACSPSLCDQAAPQENKAS	S	910	910	942	1	>>PhosphositeRawExpression	31125	28086	31341	30553	28110	29442	45291	43476	46631	52253	43738	32581	35939	47184	36183	>>PhosphositeNormaExpression	0.830837	0.749716	0.836603	0.815569	0.750356	0.785912	1.20898	1.16053	1.24475	1.39482	1.16752	0.869703	0.95934
E9Q774_S_244	E9Q774	ENSMUSG00000022016	219181	Akap11	A kinase (PRKA) anchor protein 11	E9Q774	244	0.99983	40.4274	0.000745521	81.017	57.166	1	HHLESHDLKVLVSYGSPKSLAKPSPSVNVLG	S	244	244	943	1	>>PhosphositeRawExpression	53281	61609	51281	64112	47504	45096	54640	53892	67479	60725	37321	43534	54468	37184	43021	>>PhosphositeNormaExpression	1.03105	1.19221	0.992347	1.24064	0.919258	0.87266	1.05735	1.04287	1.3058	1.1751	0.722205	0.842434	1.05402
E9Q784_S_198	E9Q784	ENSMUSG00000022000	67302	Zc3h13	zinc finger CCCH type containing 13	E9Q784	198	1	55.4614	0.00991214	72.928	41.506	1	ENMDKREEIIIQKEVSPEVVRSKLSPSPSLR	S	198	198	947	1	>>PhosphositeRawExpression	58339	53690	55344	64770	69471	46131	73652	63872	70984	58187	96584	111640	99968	108520	93775	>>PhosphositeNormaExpression	0.777904	0.715913	0.737968	0.863656	0.92634	0.61512	0.98209	0.851682	0.946515	0.775877	1.28787	1.48863	1.33299
E9Q784_S_1357	E9Q784	ENSMUSG00000022000	67302	Zc3h13	zinc finger CCCH type containing 13	E9Q784	1357	0.936388	11.7025	0.00833444	90.761	64.656	1	RSSPESDRQVHSRSGSFDSRDRLQERDRYEH	S	1357	1357	953	1	>>PhosphositeRawExpression	211010	226440	233670	234880	253520	290580	331140	309600	328010	323180	385410	358990	379460	419920	366270	>>PhosphositeNormaExpression	0.680373	0.730125	0.753437	0.757339	0.817441	0.936936	1.06772	0.998263	1.05762	1.04205	1.2427	1.15751	1.22352
E9Q784_S_77	E9Q784	ENSMUSG00000022000	67302	Zc3h13	zinc finger CCCH type containing 13	E9Q784	77	0.999868	38.8034	0.00212345	59.185	19.919	1	GPSPRGKGYSSNYRRSPERPTGDLRERMKNK	S	77	77	954	1	>>PhosphositeRawExpression	27465	33554	36405	32237	43344	49635	57466	37878	55586	42686	84211	97559	88446	99783	75722	>>PhosphositeNormaExpression	0.477942	0.583902	0.633515	0.560984	0.754266	0.863741	1.00002	0.659148	0.9673	0.742816	1.46543	1.69771	1.53912
E9Q7C4_S_578	E9Q7C4	ENSMUSG00000054280	215476	Prr14l	proline rich 14-like	E9Q7C4	578	1	74.5299	0.00128538	74.53	66.931	1	PDTQTIPAETKMEAMSPQGDRACGASSFIQT	S	578	578	958	1	>>PhosphositeRawExpression	38322	44036	46011	56362	47735	61377	68323	70406	73032	64175	86355	109450	113310	97586	93453	>>PhosphositeNormaExpression	0.537258	0.617366	0.645054	0.790171	0.669224	0.860479	0.957859	0.987062	1.02388	0.899706	1.21066	1.53444	1.58856
E9Q7F2_S_279	E9Q7F2	ENSMUSG00000058761	108937	Rnf169	ring finger protein 169	E9Q7F2	279	0.996121	24.8606	1.95e-10	126.48	101.05	1	AFLAGKLNTKVQRSQSCSDTVQDRVRSRLRT	S	279	279	959	1	>>PhosphositeRawExpression	2705.8	8498.5	9728.9	12147	8401.1	15304	29716	26087	27334	25009	71207	81264	74003	77456	85091	>>PhosphositeNormaExpression	0.073268	0.230124	0.263441	0.328918	0.227486	0.414404	0.804654	0.706388	0.740154	0.677197	1.92815	2.20048	2.00386
E9Q7G0_S_2059	E9Q7G0	ENSMUSG00000066306	101706	Numa1	nuclear mitotic apparatus protein 1	E9Q7G0	2059	0.985175	18.2253	0.00352387	47.201	32.511	1	SLLRRGASKKTPAKVSPNPRSGTRRSPRIAT	S	2059	2059	965	1	>>PhosphositeRawExpression	70302	79845	89409	90402	95362	136440	167830	160140	160790	169980	241980	259850	258030	287910	245110	>>PhosphositeNormaExpression	0.419566	0.47652	0.533598	0.539524	0.569126	0.814282	1.00162	0.955725	0.959604	1.01445	1.44415	1.5508	1.53994
E9Q7G0_S_1844	E9Q7G0	ENSMUSG00000066306	101706	Numa1	nuclear mitotic apparatus protein 1	E9Q7G0	1844	0.999864	38.676	6.74e-12	102.95	76.472	1	NLRATSSTQSLARLGSPDDGNSALLSLPGYR	S	1844	1844	966	1	>>PhosphositeRawExpression	124020	126800	118210	116070	143420	174350	206140	229020	198170	195000	250160	273440	361250	352520	288140	>>PhosphositeNormaExpression	0.589316	0.602526	0.561708	0.551539	0.681501	0.828473	0.979532	1.08825	0.941661	0.926598	1.18871	1.29933	1.71658
E9Q7G0_S_1739	E9Q7G0	ENSMUSG00000066306	101706	Numa1	nuclear mitotic apparatus protein 1	E9Q7G0	1739	0.994105	22.2724	1.37e-15	114.66	101.53	1	PRTQPDGTSVPGEPASPISQRLPPKVESLES	S	1739	1739	967	1	>>PhosphositeRawExpression	110940	117000	124190	116790	122350	153940	149760	162330	149220	155700	215200	242720	223390	281840	235420	>>PhosphositeNormaExpression	0.649839	0.685335	0.727451	0.684105	0.716673	0.901714	0.877229	0.950859	0.874066	0.912023	1.26055	1.42175	1.30852
E9Q7N4_S_1115	E9Q7N4	ENSMUSG00000062393	331374	Dgkk	diacylglycerol kinase kappa	E9Q7N4	1115	0.905353	9.26936	0.000351861	96.745	88.524	1;2;3	NRSNRAKADDPPTPSSSQL____________	S	1115	1115	976	1	>>PhosphositeRawExpression	30043	43258	51499	35599	52438	63197	74024	73149	95435	64054	173720	161490	173690	173710	178350	>>PhosphositeNormaExpression	0.312155	0.449463	0.535089	0.369884	0.544846	0.656635	0.769131	0.760039	0.991597	0.665539	1.805	1.67793	1.80469
E9Q7P1_S_1291	E9Q7P1	ENSMUSG00000079022	69700	Col22a1	collagen, type XXII, alpha 1	E9Q7P1	1291	0.999996	54.5145	6.48e-05	81.922	68.983	1	LRGEPGIAGPSGRDGSPGKDGDTGPAGPQGP	S	1291	1291	982	1	>>PhosphositeRawExpression	44554	44843	46563	49929	52524	71825	90618	72556	81220	85964	86726	81235	89323	89573	83884	>>PhosphositeNormaExpression	0.623809	0.627856	0.651938	0.699066	0.735399	1.00564	1.26876	1.01587	1.13718	1.2036	1.21427	1.13739	1.25063
E9Q7P1_S_969	E9Q7P1	ENSMUSG00000079022	69700	Col22a1	collagen, type XXII, alpha 1	E9Q7P1	969	1	66.3268	2.43e-10	111.33	99.478	1	KDGERGEKGTAGEEGSPGPAGPRGDPGAPGL	S	969	969	983	1	>>PhosphositeRawExpression	59980	109390	121790	113730	138150	206820	258230	260510	276250	243570	331560	308240	355690	345950	364210	>>PhosphositeNormaExpression	0.257493	0.46961	0.522843	0.488242	0.593076	0.887876	1.10858	1.11837	1.18594	1.04564	1.42338	1.32327	1.52697
E9Q7P1_S_1342	E9Q7P1	ENSMUSG00000079022	69700	Col22a1	collagen, type XXII, alpha 1	E9Q7P1	1342	0.965188	14.4288	0.000100232	75.773	47.476	1	RPGALGQKGNKGESGSPGLPGFQGPRGPPGE	S	1342	1342	985	1	>>PhosphositeRawExpression	88637	111770	104540	98498	112290	219820	256080	248960	265440	240710	354460	378350	382080	399710	382520	>>PhosphositeNormaExpression	0.364875	0.460102	0.43034	0.405468	0.462243	0.904891	1.05416	1.02485	1.09269	0.990885	1.45914	1.55748	1.57284
E9Q7P1_S_1321	E9Q7P1	ENSMUSG00000079022	69700	Col22a1	collagen, type XXII, alpha 1	E9Q7P1	1321	0.99856	29.044	1.11e-05	65.275	48.395	1	PRGTRGPPGSSGSPGSPGDPGRPGALGQKGN	S	1321	1321	986	1	>>PhosphositeRawExpression	53921	44146	51802	70810	53363	48380	62226	58469	52724	74762	67256	67739	85413	84506	84546	>>PhosphositeNormaExpression	0.84246	0.689736	0.809353	1.10633	0.833742	0.755888	0.972217	0.913518	0.823758	1.16808	1.05081	1.05835	1.33449
E9Q7P1_S_1022	E9Q7P1	ENSMUSG00000079022	69700	Col22a1	collagen, type XXII, alpha 1	E9Q7P1	1022	0.988538	19.3781	0.000115433	76.24	46.433	1	PLGIKGDRGTPGIPGSPGSRGDPGIGVAGPP	S	1022	1022	987	1	>>PhosphositeRawExpression	207680	220630	250000	253190	221090	406960	495230	491190	527040	507150	467650	521490	504540	603610	485290	>>PhosphositeNormaExpression	0.505489	0.53701	0.608496	0.61626	0.538129	0.990533	1.20538	1.19555	1.28281	1.23439	1.13825	1.2693	1.22804
E9Q842_S_461	E9Q842	ENSMUSG00000052512	78286	Nav2	neuron navigator 2	E9Q842	461	0.771528	6.78499	4.94e-05	70.889	44.771	1	ATANRALSTVGPASSSPKIALKGIAQRTFSR	S	461	461	991	1	>>PhosphositeRawExpression	22541	27519	32032	33822	31361	41820	52295	54329	50286	58045	51410	54665	56413	56435	47370	>>PhosphositeNormaExpression	0.504391	0.615782	0.716767	0.756822	0.701753	0.93579	1.17018	1.2157	1.12523	1.29885	1.15038	1.22322	1.26233
E9Q842_S_1921	E9Q842	ENSMUSG00000052512	78286	Nav2	neuron navigator 2	E9Q842	1921	0.958759	13.6906	4.22e-05	92.38	75.634	1	GSGCSRAPSQVSISASPRQSLGLSQHSLNLT	S	1921	1921	993	1	>>PhosphositeRawExpression	17516	15070	22819	17382	16643	27716	30144	31558	26295	35584	43797	37014	45745	35834	43138	>>PhosphositeNormaExpression	0.588767	0.506549	0.767017	0.584262	0.559422	0.93162	1.01323	1.06076	0.883856	1.19609	1.47215	1.24415	1.53763
E9Q842_S_1262	E9Q842	ENSMUSG00000052512	78286	Nav2	neuron navigator 2	E9Q842	1262	0.830653	6.93418	1.73e-50	154.47	136.89	1	LPGLVNQTDKEKGISSDSESVASCNSVKVNP	S	1262	1262	994	1	>>PhosphositeRawExpression	134440	133020	160920	163530	164200	123290	185570	158030	174220	168820	173790	195720	191740	205600	178510	>>PhosphositeNormaExpression	0.802978	0.794497	0.961137	0.976726	0.980728	0.736382	1.10837	0.943876	1.04057	1.00832	1.03801	1.16899	1.14522
E9Q842_S_290	E9Q842	ENSMUSG00000052512	78286	Nav2	neuron navigator 2	E9Q842	290	0.983124	17.6546	0.00266751	88.596	59.693	1	KTRGGSAAANNRRSQSFNNYDKSKPVTSPPP	S	290	290	996	1	>>PhosphositeRawExpression	399980	402580	425820	392560	469910	336850	360830	385200	416590	359330	261800	262170	278800	262560	270310	>>PhosphositeNormaExpression	1.13517	1.14255	1.20851	1.11411	1.33364	0.956002	1.02406	1.09322	1.18231	1.0198	0.743006	0.744056	0.791253
E9Q842_S_1568	E9Q842	ENSMUSG00000052512	78286	Nav2	neuron navigator 2	E9Q842	1568	0.974431	16.8643	1.31e-21	124.08	103.32	1	VTQMSLSNPTMLRTHSLSNADGQYDPYTDSR	S	1568	1568	997	1	>>PhosphositeRawExpression	226500	260020	256450	270640	262420	212310	273680	265330	256150	250760	235500	282140	251030	243920	222590	>>PhosphositeNormaExpression	0.901328	1.03472	1.02051	1.07698	1.04427	0.84486	1.08907	1.05585	1.01932	0.997867	0.937142	1.12274	0.998941
E9Q842_S_1301	E9Q842	ENSMUSG00000052512	78286	Nav2	neuron navigator 2	E9Q842	1301	0.890092	9.08406	0.000122101	76.073	56.311	1	AQATLQPGTKYADVASPTLRRLFGGKPTKPI	S	1301	1301	998	1	>>PhosphositeRawExpression	76496	69668	80895	89356	76430	98407	108920	104710	111950	113040	102130	121380	109180	128440	118520	>>PhosphositeNormaExpression	0.760135	0.692285	0.803847	0.887923	0.759479	0.977863	1.08233	1.04049	1.11244	1.12327	1.01486	1.20614	1.08491
E9Q8A4_S_431	E9Q8A4	ENSMUSG00000054087	668758	Fbxw28	F-box and WD-40 domain protein 28	E9Q8A4;Q8C2Y5	431;431	0.998245	27.5599	0.000175127	72.705	50.172	1	LRKCYRLRNRNYQQMSGYIIKTLCDDMSIIS	S	431	431	999	1	>>PhosphositeRawExpression	93577	110880	107320	95428	118270	144060	185980	164580	169090	163510	405440	383770	398950	488920	413060	>>PhosphositeNormaExpression	0.407703	0.48309	0.46758	0.415768	0.515288	0.627651	0.810292	0.717054	0.736704	0.712393	1.76645	1.67204	1.73818
E9Q8D0_S_283	E9Q8D0	ENSMUSG00000044224	78244	Dnajc21	DnaJ heat shock protein family (Hsp40) member C21	E9Q8D0	283	1	91.7247	1.59e-122	182.17	163.39	1	LQEMEARYEKEFGDGSDENEVEDQEPRNGLD	S	283	283	1000	1	>>PhosphositeRawExpression	233750	272450	283320	251970	291850	271290	335670	332270	351280	327580	311570	321430	351400	332600	336580	>>PhosphositeNormaExpression	0.761399	0.887457	0.922864	0.820747	0.950649	0.883679	1.09339	1.08231	1.14423	1.06703	1.01488	1.047	1.14462
E9Q8D0_S_370	E9Q8D0	ENSMUSG00000044224	78244	Dnajc21	DnaJ heat shock protein family (Hsp40) member C21	E9Q8D0	370	0.851873	7.62366	1.85e-19	97.257	88.494	1	QFSGVQMDENVLNANSEEEMEDTPKQKLSKK	S	370	370	1002	1	>>PhosphositeRawExpression	94690	93990	100250	96385	108460	55716	81211	89976	85649	87043	63253	45820	55855	64928	69480	>>PhosphositeNormaExpression	1.19086	1.18206	1.26079	1.21218	1.36404	0.700709	1.02135	1.13158	1.07716	1.09469	0.795498	0.576253	0.702457
E9Q8I7_S_363	E9Q8I7	ENSMUSG00000072889	100978	Nfxl1	nuclear transcription factor, X-box binding-like 1	E9Q8I7	363	0.971787	15.3712	3.77e-05	79.805	66.378	1	QKCVCGKKVAERSCASPVWHCDQVCGKTLPC	S	363	363	1003	1	>>PhosphositeRawExpression	99434	104880	117640	120040	119510	136460	182300	182190	168890	159090	221690	230200	216130	255380	227160	>>PhosphositeNormaExpression	0.586979	0.619128	0.694453	0.70862	0.705492	0.805551	1.07615	1.0755	0.996992	0.93914	1.30868	1.35892	1.27586
E9Q8I9_S_2815	E9Q8I9	ENSMUSG00000056602	320365	Fry	FRY microtubule binding protein	E9Q8I9	2815	0.833935	7.04215	2.47e-05	80.847	65.783	1	TLSWLANCKATFAGGSRDGVITCQPGDSEEK	S	2815	2815	1004	1	>>PhosphositeRawExpression	178330	186510	202550	197670	235560	229830	232470	218870	247440	246400	244650	266760	273160	318110	282940	>>PhosphositeNormaExpression	0.751127	0.785581	0.853141	0.832587	0.99218	0.968045	0.979165	0.921881	1.04222	1.03784	1.03047	1.12359	1.15055
E9Q9B3_S_353	E9Q9B3	ENSMUSG00000036966	223918	Spryd3	SPRY domain containing 3	E9Q9B3	353	0.839836	7.26202	2.13e-47	139.72	109.81	1;2	DSEGDSDDSCDTVILSPTARAVRNVRNVMYL	S	353	353	1011	1	>>PhosphositeRawExpression	48398	47950	59748	65945	56031	69345	88811	82636	89232	102870	63309	61966	80353	79727	70290	>>PhosphositeNormaExpression	0.680632	0.674332	0.84025	0.9274	0.787977	0.975215	1.24897	1.16213	1.25489	1.44668	0.890329	0.871442	1.13002
E9Q9Q2_S_381	E9Q9Q2	ENSMUSG00000056211	226412	R3hdm1	R3H domain containing 1	E9Q9Q2	381	0.971071	15.4625	1.94e-06	106.32	86.696	1	DSSLRNLKPAVTKASSFSGISVLTRGDSSGS	S	381	381	1012	1	>>PhosphositeRawExpression	199010	238520	238140	246630	252020	236070	262140	252840	265750	273010	234800	235070	227480	260770	246460	>>PhosphositeNormaExpression	0.813678	0.97522	0.973666	1.00838	1.03042	0.965203	1.07179	1.03377	1.08655	1.11624	0.96001	0.961114	0.930082
E9Q9Q2_S_262	E9Q9Q2	ENSMUSG00000056211	226412	R3hdm1	R3H domain containing 1	E9Q9Q2	262	0.94667	12.4964	1.07e-11	112.16	98.011	1	GEDFQKRYILKRDNSSFDKDDSQMRIRLKDD	S	262	262	1013	1	>>PhosphositeRawExpression	177260	210610	186020	192400	216530	176350	201360	202010	226710	214950	131610	127370	152310	128370	123650	>>PhosphositeNormaExpression	0.996772	1.18431	1.04603	1.08191	1.2176	0.991655	1.13229	1.13595	1.27484	1.20871	0.740072	0.71623	0.856473
E9Q9Q2_S_187	E9Q9Q2	ENSMUSG00000056211	226412	R3hdm1	R3H domain containing 1	E9Q9Q2	187	1	54.8342	0.000528968	54.834	42.688	1	LKLEQEILDFIGNNESPRKKFPPMTSYHRML	S	187	187	1015	1	>>PhosphositeRawExpression	5657.6	2933.5	5237.7	2802.8	0	7627.6	8501.8	8815.7	8856.5	7542	12067	8398.6	4690.4	10818	11485	>>PhosphositeNormaExpression	0.8049	0.417346	0.745161	0.398751	0	1.08517	1.20954	1.2542	1.26	1.07299	1.71676	1.19486	0.667298
E9Q9Q2_S_881	E9Q9Q2	ENSMUSG00000056211	226412	R3hdm1	R3H domain containing 1	E9Q9Q2	881	0.994488	22.5627	0.00216536	84.213	60.656	1	MMQLNLPNNPQSRTHSPPQWKQNKHYCDHQR	S	881	881	1018	1	>>PhosphositeRawExpression	124770	178150	166340	165160	153840	210720	271830	234680	249060	253360	213570	245260	240010	249760	229930	>>PhosphositeNormaExpression	0.587348	0.838632	0.783037	0.777482	0.724194	0.991953	1.27963	1.10474	1.17244	1.19268	1.00537	1.15455	1.12983
E9QAE1_S_614	E9QAE1	ENSMUSG00000049690	210356	Nckap5	NCK-associated protein 5	E9QAE1	614	0.84343	7.3134	7.81e-41	148.44	121.97	1	SRDMGEEACPTHLETSPKAFSFIKQQRVVKR	S	614	614	1021	1	>>PhosphositeRawExpression	17767	16994	21542	19588	24235	17039	25986	24953	30276	21841	68798	67420	66973	73165	75811	>>PhosphositeNormaExpression	0.465602	0.445345	0.56453	0.513323	0.635102	0.446524	0.680989	0.653918	0.793413	0.572365	1.80292	1.76681	1.75509
E9QAE1_S_952	E9QAE1	ENSMUSG00000049690	210356	Nckap5	NCK-associated protein 5	E9QAE1	952	0.79833	6.42106	1.41e-07	97.256	75.024	1	KSPLLKGSSAPLVSSSPVMSEIQKKPSVASR	S	952	952	1022	1	>>PhosphositeRawExpression	53368	53873	57746	61957	73834	90610	113050	108550	122320	102050	278610	252400	304620	277160	297480	>>PhosphositeNormaExpression	0.356162	0.359532	0.38538	0.413483	0.492746	0.604704	0.754462	0.72443	0.816327	0.681051	1.85936	1.68444	2.03294
E9QAE1_S_821	E9QAE1	ENSMUSG00000049690	210356	Nckap5	NCK-associated protein 5	E9QAE1	821	0.971336	15.3392	9.73e-05	80.293	41.171	1	PASPMGKLSQCRKAESPGSLCDVQPESHIPK	S	821	821	1023	1	>>PhosphositeRawExpression	30673	37021	37466	24463	39586	45007	41236	48609	55455	36633	80317	85670	100200	80481	90700	>>PhosphositeNormaExpression	0.551992	0.666231	0.674239	0.440237	0.712391	0.809947	0.742084	0.874769	0.99797	0.659249	1.44539	1.54172	1.8032
E9QAE1_S_875	E9QAE1	ENSMUSG00000049690	210356	Nckap5	NCK-associated protein 5	E9QAE1	875	0.833389	7.89785	0.0170102	68.016	55.226	1	QTSGIQSRHLMGRSDSSEMRSNGCVSAPQTR	S	875	875	1028	1	>>PhosphositeRawExpression	63317	67193	99373	87024	96175	87745	121710	112120	103710	123240	245500	273030	269640	255410	272650	>>PhosphositeNormaExpression	0.416955	0.442479	0.654391	0.57307	0.633331	0.577818	0.801484	0.738332	0.682951	0.811559	1.61667	1.79796	1.77563
E9QAE1_S_128	E9QAE1	ENSMUSG00000049690	210356	Nckap5	NCK-associated protein 5	E9QAE1	128	0.997579	26.1719	5.48e-05	83.499	65.997	1	SRMEETVRSLLQSQGSPEQKKEEPAKITAYQ	S	128	128	1029	1	>>PhosphositeRawExpression	119340	129120	134650	143660	168750	117970	149320	156630	159840	176650	236510	261170	250450	302400	268480	>>PhosphositeNormaExpression	0.645095	0.697961	0.727854	0.776557	0.912182	0.637689	0.807153	0.846667	0.864019	0.954886	1.27846	1.41176	1.35381
E9QAT4_S_2101	E9QAT4	ENSMUSG00000026924	227648	Sec16a	SEC16 homolog A, endoplasmic reticulum export factor	E9QAT4	2101	0.972938	15.7255	0.00199529	54.524	37.992	1	SPVWDLGSSSLTRAPSLTSDSEGKKPAQAVK	S	2101	2101	1033	1	>>PhosphositeRawExpression	39513	39046	55211	42091	50666	43365	58882	52835	52641	53732	76505	63724	73679	74283	60388	>>PhosphositeNormaExpression	0.70849	0.700116	0.989964	0.754715	0.908469	0.777558	1.05579	0.947361	0.943882	0.963444	1.37178	1.14261	1.32111
E9QAT4_S_1245	E9QAT4	ENSMUSG00000026924	227648	Sec16a	SEC16 homolog A, endoplasmic reticulum export factor	E9QAT4	1245	0.995194	23.6242	7.63e-05	97.551	77.765	1	RYSEPERPSSRASHYSDQLAPRQGYPEGYYN	S	1245	1245	1034	1	>>PhosphositeRawExpression	25786	21022	31990	30646	35423	31831	22776	30647	23224	35531	30151	33389	29402	30852	27204	>>PhosphositeNormaExpression	0.87932	0.716864	1.09088	1.04505	1.20795	1.08546	0.776677	1.04508	0.791954	1.21163	1.02817	1.13859	1.00263
E9QAT4_S_1342	E9QAT4	ENSMUSG00000026924	227648	Sec16a	SEC16 homolog A, endoplasmic reticulum export factor	E9QAT4	1342	0.98444	18.0132	3.04e-23	115.45	91.779	1	EKCDDHWRYDPRFTGSFDDDAEIHRDPYGEE	S	1342	1342	1035	1	>>PhosphositeRawExpression	213630	238270	231760	263640	240560	233060	314230	305560	314760	330410	353040	366590	351680	329570	350760	>>PhosphositeNormaExpression	0.722126	0.805416	0.783411	0.891173	0.813157	0.787805	1.06218	1.03287	1.06397	1.11687	1.19337	1.23917	1.18877
E9QAT4_S_1995	E9QAT4	ENSMUSG00000026924	227648	Sec16a	SEC16 homolog A, endoplasmic reticulum export factor	E9QAT4	1995	0.999993	51.3608	1.26e-23	117.83	99.812	1	VPMFPVPMSRGPLELSPAYGPPGSALGFPES	S	1995	1995	1036	1	>>PhosphositeRawExpression	97030	92709	113470	94678	118100	150830	168870	142470	169100	165080	212790	225720	242740	245580	211360	>>PhosphositeNormaExpression	0.593933	0.567484	0.694565	0.579537	0.722906	0.92325	1.03368	0.872078	1.03508	1.01048	1.30252	1.38166	1.48584
E9QAT4_S_2053	E9QAT4	ENSMUSG00000026924	227648	Sec16a	SEC16 homolog A, endoplasmic reticulum export factor	E9QAT4	2053	0.999988	49.129	0.000103853	66.335	45.084	1;3	PQEAKSPDPEMVPRGSPVRHSPPELSQEEFG	S	2053	2053	1038	1	>>PhosphositeRawExpression	74657	79588	77497	88406	97472	69424	88048	96690	97935	86282	43126	40900	50404	58494	45838	>>PhosphositeNormaExpression	1.02292	1.09048	1.06183	1.21131	1.33552	0.951221	1.2064	1.32481	1.34187	1.1822	0.590896	0.560396	0.690616
E9QAT4_S_303	E9QAT4	ENSMUSG00000026924	227648	Sec16a	SEC16 homolog A, endoplasmic reticulum export factor	E9QAT4	303	0.999984	47.842	0.00617507	53.567	47.725	1	HPLSSFPPKHTFEQNSRIGNMWASPELKQNP	S	303	303	1041	1	>>PhosphositeRawExpression	9335.3	12202	15126	15806	8372.7	28413	43041	31904	41588	37869	17378	16807	17530	24279	19535	>>PhosphositeNormaExpression	0.41284	0.539615	0.668925	0.698997	0.37027	1.25652	1.90342	1.41091	1.83917	1.6747	0.768516	0.743265	0.775238
E9QAT4_S_311	E9QAT4	ENSMUSG00000026924	227648	Sec16a	SEC16 homolog A, endoplasmic reticulum export factor	E9QAT4	311	1	62.0418	0.000335125	68.83	54.14	1	KHTFEQNSRIGNMWASPELKQNPGVNKEHLL	S	311	311	1042	1	>>PhosphositeRawExpression	20202	25504	36350	36256	29858	116990	143460	146200	133410	145930	121850	146010	144650	166820	133210	>>PhosphositeNormaExpression	0.19592	0.247339	0.352525	0.351613	0.289565	1.13458	1.39128	1.41786	1.29382	1.41524	1.18171	1.41601	1.40283
E9QAT4_S_29	E9QAT4	ENSMUSG00000026924	227648	Sec16a	SEC16 homolog A, endoplasmic reticulum export factor	E9QAT4	29	0.999984	48.0363	0.00149736	87.184	74.608	1	GPPPAGNPRSMFWANSPYRKPANNAPVAPIT	S	29	29	1049	1	>>PhosphositeRawExpression	174860	182210	194560	192990	221740	438720	490810	489930	503510	499240	351690	379480	369650	390430	353800	>>PhosphositeNormaExpression	0.501164	0.522229	0.557626	0.553126	0.635526	1.25741	1.4067	1.40418	1.4431	1.43086	1.00797	1.08762	1.05945
E9QAT4_S_2086	E9QAT4	ENSMUSG00000026924	227648	Sec16a	SEC16 homolog A, endoplasmic reticulum export factor	E9QAT4	2086	0.886756	8.9443	0.000144446	72.082	61.228	1	FADPGSSRTAQDLETSPVWDLGSSSLTRAPS	S	2086	2086	1050	1	>>PhosphositeRawExpression	42131	52105	72074	50867	65130	106980	138860	109910	137430	115850	197880	224340	219130	218960	222560	>>PhosphositeNormaExpression	0.320111	0.395893	0.547617	0.386487	0.494857	0.812833	1.05506	0.835095	1.04419	0.880227	1.50349	1.70453	1.66495
F2Z3U3_S_899	F2Z3U3	ENSMUSG00000026014	77300	Raph1	Ras association (RalGDS/AF-6) and pleckstrin homology domains 1	F2Z3U3	899	0.999901	40.2391	2.75e-09	110.04	78.816	1;2	DSQPLKSLPASGTPQSPPAVKAKPKWQPSSI	S	899	899	1051	1	>>PhosphositeRawExpression	49458	68550	66776	69749	65269	80549	92663	88775	96813	91275	76290	92151	101940	89997	73516	>>PhosphositeNormaExpression	0.616288	0.854191	0.832085	0.869131	0.813307	1.00371	1.15466	1.10621	1.20637	1.13736	0.950638	1.14828	1.27026
F2Z3U3_S_192	F2Z3U3	ENSMUSG00000026014	77300	Raph1	Ras association (RalGDS/AF-6) and pleckstrin homology domains 1	F2Z3U3	192	0.958974	15.2693	0.000144523	81.703	51.311	1;2	EDPKPLVTNQHRRTASAGTVSDAEARSISNS	S	192	192	1052	1	>>PhosphositeRawExpression	89006	96741	106230	99848	82615	125390	162440	172270	180490	177100	105950	100070	101970	117130	102080	>>PhosphositeNormaExpression	0.733836	0.79761	0.875844	0.823226	0.681144	1.03381	1.33928	1.42033	1.4881	1.46015	0.873536	0.825056	0.840722
F6U5V1_S_266	F6U5V1	ENSMUSG00000025762	214048	Larp1b	La ribonucleoprotein domain family, member 1B	F6U5V1	266	0.999999	62.0228	6.48e-115	184.2	166.28	1	KENREAKLDGPTENISEDEAQSSSQRKRANK	S	266	266	1054	1	>>PhosphositeRawExpression	100210	120840	135100	134270	126240	117110	110000	113500	132770	115100	111690	110630	120670	91871	124890	>>PhosphositeNormaExpression	0.851696	1.02703	1.14823	1.14118	1.07293	0.995331	0.934902	0.964649	1.12843	0.978247	0.949265	0.940256	1.02559
F6ZDS4_S_2105	F6ZDS4	ENSMUSG00000006005	108989	Tpr	translocated promoter region, nuclear basket protein	F6ZDS4	2105	0.753206	3.46053	0.000166169	57.076	44.018	1;3	MGGAESHQRAADSQNSGEGNTSAAESSFSQE	S	2105	2105	1055	1	>>PhosphositeRawExpression	19484	24410	21250	18375	23711	29154	25751	25457	30754	32094	41914	39213	42195	41158	42248	>>PhosphositeNormaExpression	0.639284	0.800909	0.697227	0.602897	0.777974	0.956563	0.844908	0.835262	1.00906	1.05303	1.37523	1.28661	1.38445
F6ZDS4_S_2111	F6ZDS4	ENSMUSG00000006005	108989	Tpr	translocated promoter region, nuclear basket protein	F6ZDS4	2111	0.932929	11.5311	3.09e-72	154.26	142.48	1;2;3	HQRAADSQNSGEGNTSAAESSFSQEVAREQQ	S	2111	2111	1056	1	>>PhosphositeRawExpression	53703	78850	77345	72345	68740	125690	153990	159260	163850	151410	293560	322490	365100	368350	324100	>>PhosphositeNormaExpression	0.289891	0.425636	0.417512	0.390522	0.371062	0.67848	0.831245	0.859693	0.88447	0.817318	1.58465	1.74082	1.97083
F6ZDS4_S_2116	F6ZDS4	ENSMUSG00000006005	108989	Tpr	translocated promoter region, nuclear basket protein	F6ZDS4	2116	0.778974	7.59857	3.65e-59	146.82	136.55	1	DSQNSGEGNTSAAESSFSQEVAREQQPTSAS	S	2116	2116	1058	1	>>PhosphositeRawExpression	38193	25344	45112	59767	69034	65358	53930	50004	110300	88931	186190	123520	230770	214030	233740	>>PhosphositeNormaExpression	0.359357	0.238461	0.424458	0.562346	0.649539	0.614952	0.507426	0.470486	1.03781	0.836749	1.75186	1.1622	2.17131
F6ZDS4_S_1259	F6ZDS4	ENSMUSG00000006005	108989	Tpr	translocated promoter region, nuclear basket protein	F6ZDS4	1259	1	69.122	0.000106747	69.122	48.918	1	VVTSMKDAVQAPLNVSLNEEGKSQEQILEIL	S	1259	1259	1059	1	>>PhosphositeRawExpression	58300	57596	66660	63994	72090	61634	79848	74383	77379	89082	73237	81412	88580	88985	81736	>>PhosphositeNormaExpression	0.784364	0.774892	0.896839	0.860971	0.969894	0.829219	1.07427	1.00074	1.04105	1.1985	0.985325	1.09531	1.19175
F6ZDS4_S_2129	F6ZDS4	ENSMUSG00000006005	108989	Tpr	translocated promoter region, nuclear basket protein	F6ZDS4	2129	0.993915	24.9513	0.000769907	99.732	66.541	1;3	ESSFSQEVAREQQPTSASERQTPQAPQSPRR	S	2129	2129	1060	1	>>PhosphositeRawExpression	34387	42852	64338	62821	93134	69320	116130	85635	101470	73783	657050	635760	649720	661230	668040	>>PhosphositeNormaExpression	0.128448	0.160068	0.240326	0.234659	0.34789	0.258936	0.433788	0.319878	0.379028	0.275607	2.45432	2.3748	2.42694
F6ZDS4_S_2141	F6ZDS4	ENSMUSG00000006005	108989	Tpr	translocated promoter region, nuclear basket protein	F6ZDS4	2141	1	68.078	0.000128161	83.617	58.181	1;2;3	QPTSASERQTPQAPQSPRRPPHPLPPRLTIH	S	2141	2141	1061	1	>>PhosphositeRawExpression	165490	174310	190130	165890	176250	178800	192570	196260	192820	179490	208850	201450	221830	261370	191040	>>PhosphositeNormaExpression	0.857002	0.902677	0.984602	0.859074	0.912724	0.925929	0.997238	1.01635	0.998533	0.929502	1.08155	1.04322	1.14876
F6ZDS4_S_453	F6ZDS4	ENSMUSG00000006005	108989	Tpr	translocated promoter region, nuclear basket protein	F6ZDS4	453	0.803809	6.12841	8.05e-05	66.893	51.691	1	KRKGAILSEEELAAMSPTAAAVAKIVKPGMK	S	453	453	1062	1	>>PhosphositeRawExpression	165280	206840	210530	189860	215960	251510	285420	318710	270960	320200	270380	254680	258740	281350	285820	>>PhosphositeNormaExpression	0.654792	0.819441	0.83406	0.752171	0.855572	0.996411	1.13075	1.26264	1.07347	1.26854	1.07117	1.00897	1.02505
F8VPU2_S_427	F8VPU2	ENSMUSG00000025555	223254	Farp1	FERM, RhoGEF (Arhgef) and pleckstrin domain protein 1 (chondrocyte-derived)	F8VPU2	427	0.999977	46.3801	2.84e-15	111.15	90.834	1;2	AKETKACTLELGPHQSPALPKSPPGSKAADG	S	427	427	1065	1	>>PhosphositeRawExpression	112300	149370	167230	144870	169870	95489	108610	119880	121240	133810	143970	164160	166370	203030	169150	>>PhosphositeNormaExpression	0.7765	1.03282	1.15631	1.00171	1.17457	0.66026	0.750986	0.828912	0.838316	0.925231	0.995483	1.13509	1.15037
F8VPU2_S_892	F8VPU2	ENSMUSG00000025555	223254	Farp1	FERM, RhoGEF (Arhgef) and pleckstrin domain protein 1 (chondrocyte-derived)	F8VPU2	892	0.999935	42.0872	1.44e-78	165.38	151.12	1;2	PDNKSPDEATAADQESEDDLSASRTSLERQA	S	892	892	1073	1	>>PhosphositeRawExpression	29335	33783	37807	26901	33328	25343	33889	27484	36919	27171	70860	68259	70105	59436	74719	>>PhosphositeNormaExpression	0.671446	0.773256	0.865361	0.615735	0.762842	0.580074	0.775683	0.629079	0.845036	0.621915	1.62191	1.56237	1.60463
F8VPX2_S_4	F8VPX2	ENSMUSG00000008167	68628	Fbxw9	F-box and WD-40 domain protein 9	F8VPX2	4	0.855407	7.72026	0.00436233	60.436	47.059	1	____________MDLSSGRSGDPRSCEEESD	S	4	4	1077	1	>>PhosphositeRawExpression	3356.8	11487	10182	8785.9	11504	12472	17392	15760	13941	18885	8362.1	10959	10675	17985	15715	>>PhosphositeNormaExpression	0.268599	0.919147	0.814726	0.703015	0.920508	0.997963	1.39164	1.26106	1.11551	1.51111	0.669104	0.876899	0.854174
F8VPX2_S_18	F8VPX2	ENSMUSG00000008167	68628	Fbxw9	F-box and WD-40 domain protein 9	F8VPX2	18	0.999982	47.402	2.62e-133	184.59	174.05	1;2	LSSGRSGDPRSCEEESDPEPDPDPDTQAEAY	S	18	18	1079	1	>>PhosphositeRawExpression	517020	524700	590290	576510	638940	529960	566530	596990	584490	575040	537260	604360	606070	605390	594750	>>PhosphositeNormaExpression	0.896743	0.910063	1.02383	0.999925	1.10821	0.919186	0.982615	1.03545	1.01377	0.997375	0.931848	1.04823	1.0512
F8VQ05_S_2273	F8VQ05	ENSMUSG00000070733	72313	Fryl	FRY like transcription coactivator	F8VQ05	2273	1	84.3536	3.49e-32	140.22	119.26	1	VVPNDIPKAYGVDVGSPEISFAKIFNNVSKE	S	2273	2273	1080	1	>>PhosphositeRawExpression	24032	27776	37221	36277	41694	56561	95218	69971	89686	76228	119750	135970	140170	142680	139940	>>PhosphositeNormaExpression	0.292319	0.33786	0.452746	0.441264	0.507155	0.687993	1.15821	0.851109	1.09092	0.927217	1.45661	1.6539	1.70499
F8VQ05_S_890	F8VQ05	ENSMUSG00000070733	72313	Fryl	FRY like transcription coactivator	F8VQ05	890	0.922919	11.9083	0.000307917	49.287	38.182	1	ATSPSPSAPAGSVRCSPPETLASTPDSGYSI	S	890	890	1081	1	>>PhosphositeRawExpression	32149	42908	43024	42916	48660	58125	57148	64136	57943	57668	75908	82287	85115	86262	86308	>>PhosphositeNormaExpression	0.523851	0.699164	0.701054	0.699294	0.79289	0.947117	0.931197	1.04506	0.944151	0.93967	1.23688	1.34082	1.3869
F8VQ05_S_844	F8VQ05	ENSMUSG00000070733	72313	Fryl	FRY like transcription coactivator	F8VQ05	844	0.999976	46.1308	5.06e-06	90.718	78.552	1	AYTRLQLLSPQVDINSPINAKKVNATTSSDS	S	844	844	1082	1	>>PhosphositeRawExpression	54841	57835	77698	70847	80241	101240	140940	133790	129920	132180	235970	247490	273260	289110	261950	>>PhosphositeNormaExpression	0.359643	0.379277	0.509537	0.464609	0.526214	0.663923	0.924273	0.877384	0.852004	0.866825	1.54747	1.62302	1.79202
F8VQ70_S_777	F8VQ70	ENSMUSG00000034007	244891	Scaper	S phase cyclin A-associated protein in the ER	F8VQ70	777	0.867269	8.15211	0.00137864	65.5	40.284	1	QRKEKAAELSSGRHASTDYAPKLTPYERKKQ	S	777	777	1086	1	>>PhosphositeRawExpression	34729	34802	41131	34364	34803	48978	68405	63668	65371	74188	96540	103770	110920	129210	95107	>>PhosphositeNormaExpression	0.50284	0.503897	0.595534	0.497555	0.503911	0.709151	0.990433	0.921846	0.946504	1.07417	1.3978	1.50248	1.60601
F8VQ70_S_184	F8VQ70	ENSMUSG00000034007	244891	Scaper	S phase cyclin A-associated protein in the ER	F8VQ70	184	0.953975	13.9848	0.000431505	76.073	58.637	1	AWEVKKMSPGRHVIQSPSTDRMNVTSTARRS	S	184	184	1087	1	>>PhosphositeRawExpression	39502	59200	51437	51119	47901	47142	55796	49684	56383	57861	45502	28757	39111	46039	41807	>>PhosphositeNormaExpression	0.826124	1.23808	1.07573	1.06908	1.00178	0.985903	1.16689	1.03906	1.17916	1.21007	0.951605	0.601409	0.817947
F8VQ70_S_542	F8VQ70	ENSMUSG00000034007	244891	Scaper	S phase cyclin A-associated protein in the ER	F8VQ70	542	0.999868	38.7871	0.0296918	47.907	10.531	1	HEKLSSPSRKRTIAESKKKYEEKHMKAQQLR	S	542	542	1089	1	>>PhosphositeRawExpression	38034	47089	44671	54314	47152	55975	77909	76410	80128	84200	104740	118570	137390	134980	106990	>>PhosphositeNormaExpression	0.472061	0.584447	0.554436	0.674121	0.585229	0.694736	0.966971	0.948366	0.994512	1.04505	1.29999	1.47164	1.70522
F8VQB6_S_1152	F8VQB6	ENSMUSG00000022272	17909	Myo10	myosin X	F8VQB6	1152	0.99907	32.2254	3.19e-05	84.933	75.402	1;2	AYRFSSEGAQSSFEDSEEDFDSRFDTDDELS	S	1152	1152	1091	1	>>PhosphositeRawExpression	28938	41263	32626	42301	35940	43611	54715	43079	45847	58052	53750	59801	56864	57409	53130	>>PhosphositeNormaExpression	0.613677	0.875049	0.691887	0.897062	0.762166	0.924842	1.16032	0.91356	0.97226	1.23109	1.13986	1.26818	1.20589
F8VQB6_S_1195	F8VQB6	ENSMUSG00000022272	17909	Myo10	myosin X	F8VQB6	1195	1	65.2244	0.00915032	65.224	29.281	1	PYFHSFLYMKGGLMNSWKRRWCVLKDETFLW	S	1195	1195	1094	1	>>PhosphositeRawExpression	128890	146170	144720	151500	150580	177230	194430	225240	189630	222370	239480	265080	275540	283750	235370	>>PhosphositeNormaExpression	0.638074	0.723619	0.71644	0.750005	0.74545	0.877382	0.962531	1.11506	0.938769	1.10085	1.18555	1.31229	1.36407
F8VQB6_S_914	F8VQB6	ENSMUSG00000022272	17909	Myo10	myosin X	F8VQB6	914	0.999671	34.5346	5.41e-05	89.624	65.348	1;2	LQRMKERQELSLTEASLQKLQQLRDEELRRL	S	914	914	1096	1	>>PhosphositeRawExpression	30039	42884	46786	38378	42383	52899	63096	60214	71257	60800	69752	72266	80370	89133	72625	>>PhosphositeNormaExpression	0.504641	0.720431	0.785983	0.644732	0.712015	0.888678	1.05998	1.01157	1.19708	1.02141	1.1718	1.21404	1.35018
F8VQB6_S_1134	F8VQB6	ENSMUSG00000022272	17909	Myo10	myosin X	F8VQB6	1134	0.816847	6.50327	0.000184869	92.039	76.773	1;2	SQWSPDYRYSVGTYNSSGAYRFSSEGAQSSF	S	1134	1134	1097	1	>>PhosphositeRawExpression	195190	220610	226370	239630	257580	175680	236970	223280	219940	221490	173820	170180	155050	186520	163870	>>PhosphositeNormaExpression	0.954885	1.07924	1.10742	1.17229	1.2601	0.859441	1.15928	1.0923	1.07596	1.08355	0.850341	0.832534	0.758517
F8VQC1_S_524	F8VQC1	ENSMUSG00000036323	66661	Srp72	signal recognition particle 72	F8VQC1	524	0.999995	53.1727	8.57e-108	184.66	145.31	1	SDSMSLKVDVEALENSPGATYIRKKGGKVTG	S	524	524	1102	1	>>PhosphositeRawExpression	24572	39448	49341	34490	51806	52388	55040	53703	49905	54043	81340	89382	95159	104310	95399	>>PhosphositeNormaExpression	0.396184	0.636035	0.795544	0.556095	0.835288	0.844672	0.887431	0.865874	0.804637	0.871356	1.31148	1.44114	1.53428
F8VQG7_S_546	F8VQG7	ENSMUSG00000037795	333789	N4bp2	NEDD4 binding protein 2	F8VQG7	546	0.980149	17.6149	0.000406662	77.185	54.543	1	SEAISSAKEDSVSSASPKHSELTEEKTLEVA	S	546	546	1103	1	>>PhosphositeRawExpression	16053	17732	21958	14837	20785	17307	22576	15885	23011	18457	40348	43380	45187	46831	43737	>>PhosphositeNormaExpression	0.590062	0.651778	0.807113	0.545366	0.763997	0.636156	0.829829	0.583887	0.845819	0.678427	1.48308	1.59452	1.66094
F8VQG7_S_1090	F8VQG7	ENSMUSG00000037795	333789	N4bp2	NEDD4 binding protein 2	F8VQG7	1090	0.999994	52.492	4.8e-66	154.7	136.34	1	HRGTSEGSNSSVSEFSPGIGIRNTSARSAGN	S	1090	1090	1104	1	>>PhosphositeRawExpression	18553	32461	25915	30180	26058	28994	34524	30621	48274	34917	52515	61307	73370	68352	55745	>>PhosphositeNormaExpression	0.447574	0.783091	0.625175	0.728064	0.628625	0.699453	0.832859	0.738703	1.16456	0.84234	1.26687	1.47897	1.76998
F8VQG7_S_161	F8VQG7	ENSMUSG00000037795	333789	N4bp2	NEDD4 binding protein 2	F8VQG7	161	0.995877	24.5649	4.96e-24	117.01	104.21	1	ESCAKLALEGGYSEGSPLSSSGNPTNGSVRG	S	161	161	1105	1	>>PhosphositeRawExpression	58202	71347	79851	71257	87816	120890	149770	151230	170050	144010	273460	273760	302800	293290	279400	>>PhosphositeNormaExpression	0.345463	0.423486	0.473962	0.422952	0.521239	0.717552	0.888972	0.897638	1.00935	0.854783	1.62314	1.62492	1.79729
F8VQG7_S_1051	F8VQG7	ENSMUSG00000037795	333789	N4bp2	NEDD4 binding protein 2	F8VQG7	1051	0.861292	7.93057	6.82e-05	85.457	71.038	1	LDSETKLCEDTAVESSPKSYSESQVGPFSMG	S	1051	1051	1106	1	>>PhosphositeRawExpression	20091	36901	35998	24879	37869	25525	49483	43778	38979	41829	92644	78155	76574	84896	97617	>>PhosphositeNormaExpression	0.383798	0.704919	0.687669	0.475263	0.723411	0.487603	0.945273	0.83629	0.744615	0.799058	1.76978	1.49299	1.46279
G3X8Q1_S_1702	G3X8Q1	ENSMUSG00000020196	104248	Cabin1	calcineurin binding protein 1	G3X8Q1	1702	0.999999	59.883	1.19e-08	104.88	84.231	1	TTDVSHKASPEDGQESPQHPKKLPLADGSGP	S	1702	1702	1107	1	>>PhosphositeRawExpression	29254	38033	52034	48773	49877	80970	103520	83021	103320	94213	132050	133560	152590	140110	137380	>>PhosphositeNormaExpression	0.318277	0.41379	0.566118	0.530639	0.542651	0.880935	1.12627	0.90325	1.1241	1.02502	1.43667	1.4531	1.66014
G3X8R7_S_311	G3X8R7	ENSMUSG00000052763	232784	Zfp212	Zinc finger protein 212	G3X8R7	311	0.805628	6.24302	7.57e-05	71.073	49.585	1	LGQECGQGLKVKRDSSPYKCPECQISFRYKQ	S	311	311	1109	1	>>PhosphositeRawExpression	124240	158720	193710	157410	193790	196740	229510	230080	231090	227370	635030	702040	705930	777170	726810	>>PhosphositeNormaExpression	0.339476	0.43369	0.529297	0.43011	0.529516	0.537576	0.627118	0.628675	0.631435	0.62127	1.73517	1.91827	1.9289
G3X939_S_771	G3X939	ENSMUSG00000036123	105243	Slc9a3	solute carrier family 9 (sodium/hydrogen exchanger), member 3	G3X939	771	0.999975	45.9722	1.55e-06	101.49	90.054	1	EDLDPSILSRVPPWLSPGETVVPSQRARVQI	S	771	771	1112	1	>>PhosphositeRawExpression	31127	45346	38417	41756	54738	67152	85718	92176	94408	94725	99704	104200	113500	106710	106040	>>PhosphositeNormaExpression	0.397124	0.578532	0.490131	0.53273	0.698357	0.856737	1.09361	1.176	1.20447	1.20852	1.27204	1.3294	1.44805
G3X939_S_789	G3X939	ENSMUSG00000036123	105243	Slc9a3	solute carrier family 9 (sodium/hydrogen exchanger), member 3	G3X939	789	0.772523	5.30973	3.1e-14	128.57	90.754	1	ETVVPSQRARVQIPNSPSNFRRLTPFRLSNK	S	789	789	1113	1	>>PhosphositeRawExpression	100100	131760	128380	122160	126720	118250	138280	145860	136480	135120	180020	189810	189490	191970	159890	>>PhosphositeNormaExpression	0.684276	0.900701	0.877596	0.835076	0.866248	0.808348	0.945272	0.997088	0.932967	0.92367	1.2306	1.29753	1.29534
G3X9J0_S_94	G3X9J0	ENSMUSG00000030583	74206	Sipa1l3	signal-induced proliferation-associated 1 like 3	G3X9J0	94	0.975326	17.1783	0.000127639	86.367	70.482	1	DWPPKRDALREQSNPSPSQDTDGVKTTKVAH	S	94	94	1114	1	>>PhosphositeRawExpression	75043	92547	86946	89697	88800	78855	98784	105770	101880	105180	76515	87636	93064	105260	88824	>>PhosphositeNormaExpression	0.818769	1.00975	0.948639	0.978654	0.968867	0.860361	1.0778	1.15402	1.11158	1.14758	0.83483	0.956167	1.01539
G3X9K3_S_1076	G3X9K3	ENSMUSG00000067851	211673	Arfgef1	ADP-ribosylation factor guanine nucleotide-exchange factor 1(brefeldin A-inhibited)	G3X9K3	1076	0.998532	28.4017	0.0100963	61.78	34.681	1	VKPRYISGTVRGREGSLTGTKDQAPDEFVGL	S	1076	1076	1120	1	>>PhosphositeRawExpression	70481	71520	97258	83742	85883	34373	58794	50812	52905	42107	64781	72346	72608	71129	70802	>>PhosphositeNormaExpression	1.0577	1.07329	1.45954	1.25671	1.28884	0.515832	0.882315	0.76253	0.793939	0.631895	0.972161	1.08569	1.08962
G3X9P6_S_276	G3X9P6	ENSMUSG00000074366	252829	Obox5	oocyte specific homeobox 5	G3X9P6	276	0.998559	28.4061	1.71e-58	144.49	133.58	1;2	VRLAYAAQAPEDAHNSGPSADELWQRILEDF	S	276	276	1124	1	>>PhosphositeRawExpression	42875	56376	80558	66654	61658	64024	73478	84733	122290	103110	204020	209280	210370	267640	261340	>>PhosphositeNormaExpression	0.336996	0.443113	0.633183	0.523898	0.48463	0.503226	0.577534	0.665998	0.961195	0.810441	1.60359	1.64493	1.6535
G5E829_S_1155	G5E829	ENSMUSG00000019943	67972	Atp2b1	ATPase, Ca++ transporting, plasma membrane 1	G5E829	1155	1	114.777	2.95e-47	139.93	125.56	1;2	SIHNFMTHPEFRIEDSEPHIPLIDDTDAEDD	S	1155	1155	1126	1	>>PhosphositeRawExpression	149520	176710	169080	187220	206680	175990	220540	203290	240230	199360	225110	222330	265100	262800	239570	>>PhosphositeNormaExpression	0.713465	0.843208	0.8068	0.893359	0.986216	0.839772	1.05235	0.97004	1.14631	0.951287	1.07416	1.06089	1.26498
G5E870_S_1024	G5E870	ENSMUSG00000026219	14897	Trip12	thyroid hormone receptor interactor 12	G5E870	1024	1	44.3668	1.07e-64	166.62	128.62	1;2	GSPSLQHSRDDSLDLSPQGRLSDVLKRKRLP	S	1024	1024	1130	1	>>PhosphositeRawExpression	395010	444470	424210	437890	482310	711850	692980	684450	835100	647290	597470	662300	618610	685710	873040	>>PhosphositeNormaExpression	0.64455	0.725256	0.692197	0.714519	0.787	1.16155	1.13076	1.11684	1.36266	1.0562	0.974911	1.0807	1.00941
G5E870_S_1409	G5E870	ENSMUSG00000026219	14897	Trip12	thyroid hormone receptor interactor 12	G5E870	1409	0.999948	43.6965	0	267.51	248.19	1;2	QAVRQFSVQAEDERESTDDESNPLGRAGIWT	S	1409	1409	1132	1	>>PhosphositeRawExpression	150810	194670	182720	232760	214580	190350	208840	217260	207230	175210	161660	174840	174100	181020	159570	>>PhosphositeNormaExpression	0.800585	1.03342	0.969982	1.23562	1.13911	1.01049	1.10864	1.15334	1.10009	0.930114	0.858183	0.92815	0.924222
G5E870_S_77	G5E870	ENSMUSG00000026219	14897	Trip12	thyroid hormone receptor interactor 12	G5E870	77	0.999497	32.9804	0.000461148	82.645	56.908	1;2	QVPKKDNSRGVKRSASPDYNRTNSPSSAKKP	S	77	77	1134	1	>>PhosphositeRawExpression	293870	281470	311500	304540	313870	225130	266490	244230	288910	241780	169340	199760	192500	192750	184410	>>PhosphositeNormaExpression	1.18798	1.13785	1.25925	1.23111	1.26883	0.910094	1.07729	0.987306	1.16793	0.977402	0.684562	0.807535	0.778187
G5E870_S_312	G5E870	ENSMUSG00000026219	14897	Trip12	thyroid hormone receptor interactor 12	G5E870	312	0.98491	19.1981	0.000117424	81.709	66.27	1	AKLASLRKSTKKRSESPPAELPSLRRSTRQK	S	312	312	1143	1	>>PhosphositeRawExpression	188870	205020	228460	230150	262470	324490	366900	345720	397600	384150	590520	647450	635440	660260	620240	>>PhosphositeNormaExpression	0.46537	0.505163	0.562918	0.567082	0.646718	0.799533	0.90403	0.851843	0.979674	0.946534	1.45502	1.5953	1.5657
G5E870_S_161	G5E870	ENSMUSG00000026219	14897	Trip12	thyroid hormone receptor interactor 12	G5E870	161	0.98166	18.1045	3.39e-05	95.631	85.153	1;2	NQKRKRTESSCVKSGSGSESTGAEERSAKPI	S	161	161	1145	1	>>PhosphositeRawExpression	105940	109650	110950	110110	110260	155840	162030	174510	185490	196180	131320	129710	159320	166370	125650	>>PhosphositeNormaExpression	0.744892	0.770978	0.780118	0.774212	0.775267	1.09575	1.13928	1.22703	1.30423	1.37939	0.923345	0.912025	1.12022
G5E870_S_1069	G5E870	ENSMUSG00000026219	14897	Trip12	thyroid hormone receptor interactor 12	G5E870	1069	0.989123	20.5735	0.00157232	63.073	27.13	1;2	DDKVDNQAKSPTTTQSPKSSFLASLNPKTWG	S	1069	1069	1149	1	>>PhosphositeRawExpression	38105	30207	44305	31197	37678	18851	18250	14886	14560	19948	18253	20226	20361	24945	23948	>>PhosphositeNormaExpression	1.52128	1.20596	1.7688	1.24549	1.50423	0.752595	0.728601	0.594299	0.581284	0.796391	0.728721	0.80749	0.812879
G5E870_S_1146	G5E870	ENSMUSG00000026219	14897	Trip12	thyroid hormone receptor interactor 12	G5E870	1146	0.999962	47.3072	7.86e-06	87.319	72.157	1	HKFVERYFSSENMDGSNPALNVLQRLCAATE	S	1146	1146	1153	1	>>PhosphositeRawExpression	17231	21868	25936	14367	19248	29727	38901	37296	36588	31995	33980	42938	50420	45900	36759	>>PhosphositeNormaExpression	0.534954	0.678914	0.805209	0.446038	0.597573	0.922904	1.20772	1.15789	1.13591	0.993317	1.05494	1.33305	1.56534
G5E8C2_S_3	G5E8C2	ENSMUSG00000043881	211255	Kbtbd7	kelch repeat and BTB (POZ) domain containing 7	G5E8C2;E9PYD7	3;66	1	63.4265	0.000185515	65.535	35.726	1	_____________MQSREDAPRSRRLASPRG	S	3	3	1154	1	>>PhosphositeRawExpression	2951.4	0	0	4246.1	0	0	5699.1	6709.6	0	4039.3	3725.4	6417.8	4698.8	0	6012.9	>>PhosphositeNormaExpression	0.994845	0	0	1.43126	0	0	1.92103	2.26164	0	1.36155	1.25574	2.16328	1.58385
G5E8V9_S_5	G5E8V9	ENSMUSG00000074513	99889	Arfip1	ADP-ribosylation factor interacting protein 1	G5E8V9	5	0.977884	16.4558	8.34e-198	133.4	121.77	1;2	___________MAQESPKNSAAEIPVTSNGE	S	5	5	1159	1	>>PhosphositeRawExpression	121250	132560	124260	126910	121120	142670	211750	187610	221060	208700	345560	334650	332980	338800	337440	>>PhosphositeNormaExpression	0.553262	0.60487	0.566997	0.579089	0.552669	0.651001	0.966213	0.856062	1.00869	0.952295	1.57679	1.527	1.51938
G5E8V9_S_9	G5E8V9	ENSMUSG00000074513	99889	Arfip1	ADP-ribosylation factor interacting protein 1	G5E8V9	9	0.873735	12.7325	2.17e-197	116.94	104.97	1;2	_______MAQESPKNSAAEIPVTSNGEVDDA	S	9	9	1160	1	>>PhosphositeRawExpression	56436	59257	62561	44429	49512	92553	62619	65251	73336	68619	102330	99346	95254	113730	105180	>>PhosphositeNormaExpression	0.735857	0.77264	0.81572	0.579301	0.645577	1.20678	0.816476	0.850794	0.956213	0.894709	1.33426	1.29535	1.242
G5E8V9_S_79	G5E8V9	ENSMUSG00000074513	99889	Arfip1	ADP-ribosylation factor interacting protein 1	G5E8V9	79	0.793744	5.86053	7.44e-18	107.71	83.363	1	GAPQGSSAPPLPCVLSPSRVAASKLTQQAGD	S	79	79	1161	1	>>PhosphositeRawExpression	61022	66256	64598	41147	77809	90305	86185	93525	106790	75497	105050	99376	118770	107740	143940	>>PhosphositeNormaExpression	0.684098	0.742775	0.724187	0.461286	0.872292	1.01238	0.966192	1.04848	1.19719	0.846373	1.17768	1.11407	1.33149
I3ITR1_S_73	I3ITR1	ENSMUSG00000078139	432732	AK157302	cDNA sequence AK157302	I3ITR1;Q9D924	73;73	0.942839	12.1734	0.000125645	90.968	78.2	1	NGLSYSLEYTKTKGDSDEEVIQDGVRVFIEK	S	73	73	1163	1	>>PhosphositeRawExpression	109530	110210	118580	128880	134080	118020	168620	149830	140680	179690	145730	157490	142610	180730	164610	>>PhosphositeNormaExpression	0.764415	0.769161	0.827576	0.89946	0.935751	0.823667	1.17681	1.04567	0.981813	1.25407	1.01706	1.09913	0.995282
J3KMS6_S_105	J3KMS6	ENSMUSG00000095653	102640804	Gm21818	predicted gene, 21818	J3KMS6	105	1	40.0661	0.000341369	80.469	57.093	1	GTEVFQSESQRNPQVSPGDVKNYKDKDTEEP	S	105	105	1164	1	>>PhosphositeRawExpression	50015	57720	64679	65659	76505	112250	150030	153910	140430	134180	224150	217380	242720	227550	230800	>>PhosphositeNormaExpression	0.34927	0.403077	0.451674	0.458517	0.534258	0.783877	1.04771	1.0748	0.980666	0.937021	1.56531	1.51803	1.69499
L0N7N1_S_1326	L0N7N1	ENSMUSG00000041498	381293	Kif14	kinesin family member 14	L0N7N1	1326	1	97.9708	2.9e-171	211.96	199.16	1	GVIAISKAHEEQDEESQDNLFSDRAAQALTI	S	1326	1326	1169	1	>>PhosphositeRawExpression	203690	194330	200280	210080	224690	214670	277920	285960	258090	275570	351960	350760	370490	371280	343190	>>PhosphositeNormaExpression	0.739264	0.705294	0.726888	0.762456	0.815481	0.779115	1.00867	1.03785	0.936702	1.00014	1.27739	1.27303	1.34464
L0N7N1_S_333	L0N7N1	ENSMUSG00000041498	381293	Kif14	kinesin family member 14	L0N7N1	333	0.989266	22.2459	0.000524925	62.765	48.608	1	PEHRWTPRHDLPPPKSPALSTLKNRIASPRV	S	333	333	1173	1	>>PhosphositeRawExpression	29682	35008	42453	36083	41769	101370	116610	120400	107770	112960	106810	131970	115170	137330	119820	>>PhosphositeNormaExpression	0.328533	0.387484	0.469888	0.399382	0.462318	1.12201	1.29069	1.33264	1.19285	1.25029	1.18222	1.4607	1.27475
L0N7N1_S_115	L0N7N1	ENSMUSG00000041498	381293	Kif14	kinesin family member 14	L0N7N1	115	0.804041	6.14499	0.0426653	47.574	12.279	1	SLLGSELGNRRTADTSLRLQRRHGRADYVGK	S	115	115	1180	1	>>PhosphositeRawExpression	65276	79931	70349	76170	85069	86384	106490	104990	96281	103420	65107	56151	68048	63514	68339	>>PhosphositeNormaExpression	0.819008	1.00288	0.882658	0.955694	1.06735	1.08385	1.33611	1.31729	1.20802	1.2976	0.816888	0.704518	0.853788
M0QWN7_S_929	M0QWN7	ENSMUSG00000035713	244144	Usp35	ubiquitin specific peptidase 35	M0QWN7	929	1	40.0847	3.44e-40	157.03	138.28	1	FYRQRPREDPAAEPGSPRVRAEPTLHKDLME	S	929	929	1182	1	>>PhosphositeRawExpression	396990	379390	414190	385200	387350	508590	564250	517460	565060	530570	480970	464270	504530	518760	471160	>>PhosphositeNormaExpression	0.840044	0.802801	0.876439	0.815095	0.819645	1.07619	1.19397	1.09496	1.19568	1.1227	1.01775	0.98241	1.0676
M0QWN7_S_991	M0QWN7	ENSMUSG00000035713	244144	Usp35	ubiquitin specific peptidase 35	M0QWN7	991	1	127.951	2.22e-43	127.95	120.5	1	HWGRGFDEDKDEDEGSPGGCNPAGGNGDFHR	S	991	991	1183	1	>>PhosphositeRawExpression	59801	80669	86967	84661	97112	76363	86393	87770	88789	81056	147230	178960	160560	169520	147560	>>PhosphositeNormaExpression	0.549167	0.740803	0.798639	0.777462	0.891802	0.70126	0.793367	0.806013	0.81537	0.744356	1.35205	1.64343	1.47446
O08547_S_137	O08547	ENSMUSG00000027879	20333	Sec22b	SEC22 homolog B, vesicle trafficking protein	O08547	137	0.999727	35.6372	4.21e-35	144.68	102.98	1	TKKLYIDSRARRNLGSINTELQDVQRIMVAN	S	137	137	1184	1	>>PhosphositeRawExpression	132260	193120	208430	198920	177660	154390	204580	205800	223120	210460	437030	478420	480760	541620	440040	>>PhosphositeNormaExpression	0.462813	0.675779	0.729353	0.696075	0.62168	0.540252	0.71588	0.720149	0.780757	0.736456	1.52929	1.67412	1.68231
O08550_S_866	O08550	ENSMUSG00000006307	75410	Kmt2b	lysine (K)-specific methyltransferase 2B	O08550	866	0.997746	26.4612	0.00673139	47.712	20.383	1	DESMEAKRDRASGPESPLQGPRIKHVCRHAA	S	866	866	1185	1	>>PhosphositeRawExpression	34614	45330	40411	57419	37740	57243	40598	44049	64791	56539	61340	59025	62014	54102	75045	>>PhosphositeNormaExpression	0.657012	0.860413	0.767045	1.08988	0.716347	1.08653	0.770594	0.836098	1.2298	1.07317	1.1643	1.12036	1.17709
O08550_S_352	O08550	ENSMUSG00000006307	75410	Kmt2b	lysine (K)-specific methyltransferase 2B	O08550	352	1	41.0916	0.00890074	41.092	31.659	1	QDAPQRKDGDEPERGSCRKKQEQKLEEEEEE	S	352	352	1186	1	>>PhosphositeRawExpression	8151.9	14742	15823	9158.7	14389	20449	28160	25121	23387	20610	22886	22405	28842	27427	21247	>>PhosphositeNormaExpression	0.403828	0.730287	0.783838	0.453703	0.712801	1.013	1.39499	1.24444	1.15854	1.02098	1.13372	1.1099	1.42877
O08550_S_2346	O08550	ENSMUSG00000006307	75410	Kmt2b	lysine (K)-specific methyltransferase 2B	O08550	2346	1	62.1004	4.38e-05	62.1	52.218	1	GVLDLNNPGEQPEEESPGRPQDRCPLLPLAE	S	2346	2346	1187	1	>>PhosphositeRawExpression	21558	30959	29211	27581	30953	51785	70741	60033	76123	67463	67412	57728	68641	65182	71208	>>PhosphositeNormaExpression	0.405949	0.582975	0.550059	0.519365	0.582862	0.97514	1.33209	1.13045	1.43344	1.27037	1.2694	1.08705	1.29255
O08582_S_580	O08582	ENSMUSG00000042535	14904	Gtpbp1	GTP binding protein 1	O08582	580	0.999922	41.685	1.03e-68	159.06	141.36	1	KAVGTITKLLQTTNNSPMNSKPQQIKMQSTK	S	580	580	1194	1	>>PhosphositeRawExpression	134620	160020	207480	193500	191460	317300	449280	421370	434280	441700	1069000	1140600	1108600	1144300	1117400	>>PhosphositeNormaExpression	0.236704	0.281365	0.364815	0.340233	0.336646	0.557912	0.789974	0.7409	0.7636	0.776646	1.87964	2.00553	1.94926
O08583_S_237	O08583	ENSMUSG00000025134	21681	Alyref	Aly/REF export factor	O08583	237	1	78.6745	6.91e-06	87.319	74.2	1	RGRGRGTGRNSKQQLSAEELDAQLDAYNARM	S	237	237	1201	1	>>PhosphositeRawExpression	22479	24404	21486	24368	26434	41727	43869	35903	41895	47945	48676	44650	50127	43777	47506	>>PhosphositeNormaExpression	0.596528	0.647612	0.570177	0.646656	0.701482	1.10731	1.16416	0.952762	1.11177	1.27232	1.29172	1.18488	1.33023
O08638_S_1971	O08638	ENSMUSG00000018830	17880	Myh11	myosin, heavy polypeptide 11, smooth muscle	O08638	1971	0.978481	16.5786	0.038982	58.674	33.821	1	EEMDARDSDFNGTKASE______________	S	1971	1971	1206	1	>>PhosphositeRawExpression	46359	57408	54218	54022	64495	84642	107910	95616	102860	103870	145420	148330	156270	171990	169900	>>PhosphositeNormaExpression	0.444816	0.550831	0.520223	0.518342	0.618831	0.812142	1.0354	0.917438	0.986944	0.996635	1.39531	1.42323	1.49941
O08638_S_8	O08638	ENSMUSG00000018830	17880	Myh11	myosin, heavy polypeptide 11, smooth muscle	O08638	8	1	93.0956	0.00398558	93.096	57.872	1	________MAQKGQLSDDEKFLFVDKNFMNS	S	8	8	1207	1	>>PhosphositeRawExpression	224760	253730	280000	282030	285730	308100	373550	397400	367960	376990	530420	588880	597430	637400	614430	>>PhosphositeNormaExpression	0.550989	0.622008	0.686408	0.691384	0.700455	0.755294	0.915742	0.974209	0.902038	0.924175	1.3003	1.44361	1.46457
O08638_S_641	O08638	ENSMUSG00000018830	17880	Myh11	myosin, heavy polypeptide 11, smooth muscle	O08638	641	0.940745	12.2345	0.00329108	48.527	31.308	1	VGLDQMAKMTESSLPSASKTKKGMFRTVGQL	S	641	641	1209	1	>>PhosphositeRawExpression	3419.6	0	4113.6	0	4361.1	12161	6766.2	8402	11602	14118	19265	14214	12196	10504	13046	>>PhosphositeNormaExpression	0.38231	0	0.459899	0	0.48757	1.3596	0.756459	0.939341	1.2971	1.57839	2.15382	1.58912	1.36351
O08638_S_23	O08638	ENSMUSG00000018830	17880	Myh11	myosin, heavy polypeptide 11, smooth muscle	O08638	23	1	95.2051	2.07e-05	95.205	77.288	1	SDDEKFLFVDKNFMNSPMAQADWVAKKLVWV	S	23	23	1210	1	>>PhosphositeRawExpression	63707	82481	98685	73039	85258	161300	181570	160440	152830	179420	281470	280610	292480	373630	280960	>>PhosphositeNormaExpression	0.347761	0.450243	0.538697	0.398702	0.465402	0.880497	0.991146	0.875802	0.834261	0.97941	1.53648	1.53178	1.59658
O08638_S_1954	O08638	ENSMUSG00000018830	17880	Myh11	myosin, heavy polypeptide 11, smooth muscle	O08638	1954	1	78.6898	0	305.05	254.96	1;2	SRRAGGRRVIENTDGSEEEMDARDSDFNGTK	S	1954	1954	1211	1	>>PhosphositeRawExpression	4419800	4725500	4703700	4696000	5234000	4802300	5431900	5261700	5316100	5181700	4812900	4953500	5506900	5207200	4894000	>>PhosphositeNormaExpression	0.882228	0.943249	0.938897	0.93736	1.04475	0.958579	1.08425	1.05028	1.06114	1.03431	0.960694	0.988759	1.09922
O08648_S_454	O08648	ENSMUSG00000014426	26407	Map3k4	mitogen-activated protein kinase kinase kinase 4	O08648	454	0.999973	45.8407	2.46e-57	153.25	110.61	1;2;3	DTEVELRELESGTEESDEEPTPSPRVPELRL	S	454	454	1213	1	>>PhosphositeRawExpression	40282	36106	40168	45699	44824	46427	61600	54850	61208	54474	44013	32260	63291	57460	49017	>>PhosphositeNormaExpression	0.825813	0.740202	0.823476	0.936866	0.918928	0.95179	1.26285	1.12447	1.25481	1.11676	0.902301	0.661356	1.29752
O08648_S_1241	O08648	ENSMUSG00000014426	26407	Map3k4	mitogen-activated protein kinase kinase kinase 4	O08648	1241	0.999013	31.6283	0	299.23	265.18	1	SIAAELQFRSLSRHSSPTEERDEPAYPRSDS	S	1241	1241	1216	1	>>PhosphositeRawExpression	135530	141740	172080	159960	172870	170510	201980	209780	214730	209110	374870	370620	369290	412560	401370	>>PhosphositeNormaExpression	0.546933	0.571994	0.694431	0.645521	0.697619	0.688095	0.815093	0.84657	0.866546	0.843866	1.51279	1.49564	1.49027
O08648_S_424	O08648	ENSMUSG00000014426	26407	Map3k4	mitogen-activated protein kinase kinase kinase 4	O08648	424	0.947338	12.6178	0.00103861	43.888	35.322	1	IKNLSDIGWPVFEIPSPRPSKGYEPEDEVED	S	424	424	1225	1	>>PhosphositeRawExpression	27321	40781	45864	35499	44568	73003	81349	64808	79419	75825	85269	99726	95370	111400	92253	>>PhosphositeNormaExpression	0.38939	0.581227	0.653672	0.505946	0.635201	1.04047	1.15942	0.923669	1.13191	1.08069	1.21529	1.42133	1.35925
O08648_S_1165	O08648	ENSMUSG00000014426	26407	Map3k4	mitogen-activated protein kinase kinase kinase 4	O08648	1165	0.987274	18.8973	0.0309717	52.255	18.002	1	NPHLIIPTPEGFSTRSVPSDARTHGNSVAAA	S	1165	1165	1227	1	>>PhosphositeRawExpression	49326	40743	46892	52269	53025	49552	70905	59350	66802	60850	125500	133160	139000	136330	132200	>>PhosphositeNormaExpression	0.60851	0.502626	0.578483	0.644817	0.654143	0.611298	0.87472	0.732171	0.824103	0.750676	1.54823	1.64273	1.71477
O08715_S_151	O08715	ENSMUSG00000018428	11640	Akap1	A kinase (PRKA) anchor protein 1	O08715	151	0.997085	25.3414	0.0165549	42.809	20.276	1	AKSIPLGCPLLPKDASFPYEAVERCKQESAL	S	151	151	1230	1	>>PhosphositeRawExpression	137720	146250	142550	157060	161650	166000	168570	157050	169890	169250	154440	161340	172520	186430	163300	>>PhosphositeNormaExpression	0.855751	0.908754	0.885763	0.975924	1.00444	1.03147	1.04744	0.975862	1.05565	1.05167	0.959644	1.00252	1.07199
O08715_S_176	O08715	ENSMUSG00000018428	11640	Akap1	A kinase (PRKA) anchor protein 1	O08715	176	0.999611	34.0992	5.01e-05	88.282	70.175	1;2	KQESALGKTPGRGWPSPYAASGEKARETGGT	S	176	176	1233	1	>>PhosphositeRawExpression	99793	120930	133000	144450	142790	449480	484050	497720	481800	506720	388300	393390	424800	430000	398720	>>PhosphositeNormaExpression	0.293742	0.35596	0.391488	0.425191	0.420305	1.32305	1.42481	1.46505	1.41819	1.49154	1.14297	1.15795	1.25041
O08715_S_55	O08715	ENSMUSG00000018428	11640	Akap1	A kinase (PRKA) anchor protein 1	O08715	55	1	122.77	1.83e-229	215.84	185.09	1	VETLKVGPAIKDRRLSEEACPGVLSVAPTVT	S	55	55	1235	1	>>PhosphositeRawExpression	1110100	1253000	1254800	1337000	1295000	1192300	1495300	1454800	1547200	1499800	1738700	1690400	1757100	1837600	1792200	>>PhosphositeNormaExpression	0.748204	0.844518	0.845731	0.901134	0.872826	0.803606	1.00783	0.98053	1.04281	1.01086	1.17188	1.13932	1.18428
O08715_S_101	O08715	ENSMUSG00000018428	11640	Akap1	A kinase (PRKA) anchor protein 1	O08715	101	0.99977	36.4209	2.3e-245	229.23	194.32	1;2	TEPLALPRTRQVRRRSESSGNLPSVADTRSQ	S	101	101	1236	1	>>PhosphositeRawExpression	1628200	1931600	1567600	2401600	2247000	1170200	1440600	1376500	1446900	1186700	1604700	1398300	1623700	1467000	1362400	>>PhosphositeNormaExpression	1.0239	1.21469	0.985788	1.51025	1.41303	0.735882	0.905924	0.865614	0.909886	0.746258	1.00912	0.879323	1.02107
O08715_S_103	O08715	ENSMUSG00000018428	11640	Akap1	A kinase (PRKA) anchor protein 1	O08715	103	0.976948	16.304	3.63e-70	170.42	149.07	1;2	PLALPRTRQVRRRSESSGNLPSVADTRSQPG	S	103	103	1237	1	>>PhosphositeRawExpression	232980	227770	249590	249820	281620	350420	363240	349460	393000	382670	184390	174010	177010	183570	167770	>>PhosphositeNormaExpression	0.880872	0.861173	0.943672	0.944542	1.06477	1.3249	1.37337	1.32127	1.48589	1.44683	0.697158	0.657913	0.669255
O08715_S_104	O08715	ENSMUSG00000018428	11640	Akap1	A kinase (PRKA) anchor protein 1	O08715	104	0.799013	5.97757	3.63e-70	170.42	149.07	1;2	LALPRTRQVRRRSESSGNLPSVADTRSQPGP	S	104	104	1238	1	>>PhosphositeRawExpression	186270	183940	205510	195060	225480	304010	297180	315360	327360	353960	135050	125610	142630	130030	122300	>>PhosphositeNormaExpression	0.859774	0.849019	0.948581	0.900346	1.04076	1.40323	1.37171	1.45562	1.51101	1.63379	0.623356	0.579783	0.658343
O08715_S_378	O08715	ENSMUSG00000018428	11640	Akap1	A kinase (PRKA) anchor protein 1	O08715	378	0.898174	9.9736	2.09e-09	110.38	85.663	1	QDTSDPASTRTGATASPSAEALPPKTYVSCL	S	378	378	1239	1	>>PhosphositeRawExpression	282270	295370	308720	337970	330830	335760	402360	420470	400710	397020	390580	427380	466620	507210	402460	>>PhosphositeNormaExpression	0.74207	0.776509	0.811605	0.888502	0.869731	0.882692	1.05778	1.10539	1.05344	1.04374	1.02681	1.12355	1.22671
O08715_S_380	O08715	ENSMUSG00000018428	11640	Akap1	A kinase (PRKA) anchor protein 1	O08715	380	0.920866	10.7631	4.07e-06	102.62	79.016	1	TSDPASTRTGATASPSAEALPPKTYVSCLSS	S	380	380	1240	1	>>PhosphositeRawExpression	69200	82606	86831	84450	76222	118820	144440	135590	135470	146510	105260	136510	142240	167270	126280	>>PhosphositeNormaExpression	0.590545	0.70495	0.741006	0.720687	0.65047	1.014	1.23263	1.15711	1.15609	1.2503	0.898277	1.16496	1.21386
O08715_S_394	O08715	ENSMUSG00000018428	11640	Akap1	A kinase (PRKA) anchor protein 1	O08715	394	0.957153	13.3858	1.03e-06	90.534	77.346	1;2	PSAEALPPKTYVSCLSSPLSGPTKDQKPKNS	S	394	394	1242	1	>>PhosphositeRawExpression	20810	37476	31509	48360	35773	30744	40579	44516	43277	35214	48056	45685	49168	64139	46069	>>PhosphositeNormaExpression	0.502354	0.904671	0.760628	1.16741	0.863561	0.742161	0.979578	1.07462	1.04471	0.850066	1.16007	1.10284	1.18692
O08715_S_395	O08715	ENSMUSG00000018428	11640	Akap1	A kinase (PRKA) anchor protein 1	O08715	395	0.971716	15.1176	3.81e-25	127.79	109.65	1;2	SAEALPPKTYVSCLSSPLSGPTKDQKPKNSA	S	395	395	1243	1	>>PhosphositeRawExpression	1013500	1195600	1093300	1261900	1208800	1204500	1450400	1350600	1328900	1451000	1056400	1125900	1150800	1378000	1187700	>>PhosphositeNormaExpression	0.823658	0.971648	0.88851	1.02553	0.982376	0.978881	1.17872	1.09761	1.07998	1.17921	0.858522	0.915004	0.93524
O08759_S_8	O08759	ENSMUSG00000025326	22215	Ube3a	ubiquitin protein ligase E3A	O08759	8	0.999994	52.5636	8.89e-165	212.24	185.71	1	________MATACKRSPGESQSEDIEASRMK	S	8	8	1248	1	>>PhosphositeRawExpression	103180	155600	178550	154010	158630	245170	318900	268400	326200	297300	792190	825770	802040	841540	878430	>>PhosphositeNormaExpression	0.243889	0.367796	0.422043	0.364038	0.374958	0.579515	0.753793	0.634424	0.771048	0.702736	1.87252	1.95189	1.8958
O08784_S_1216	O08784	ENSMUSG00000024613	21453	Tcof1	treacle ribosome biogenesis factor 1	O08784	1216	0.999893	42.6378	0.000228824	86.727	63.279	1;2	NKKKKEQPVPRASAVSPEKAPMTSKAKSKLD	S	1216	1216	1250	1	>>PhosphositeRawExpression	172100	192730	217130	188250	202610	184400	219110	238530	239580	244590	175260	177650	194850	176910	195750	>>PhosphositeNormaExpression	0.854957	0.957443	1.07866	0.935187	1.00652	0.916061	1.08849	1.18497	1.19018	1.21507	0.870655	0.882528	0.967974
O08784_S_1303	O08784	ENSMUSG00000024613	21453	Tcof1	treacle ribosome biogenesis factor 1	O08784	1303	0.999807	37.1424	0.000216085	111.61	61.567	1	KEKKKGKKSLAKDSASPIQKKKKKKKKSAEP	S	1303	1303	1251	1	>>PhosphositeRawExpression	207380	206800	244830	217660	248220	209070	310170	297210	298900	284730	261030	278140	289130	272720	296600	>>PhosphositeNormaExpression	0.793022	0.790804	0.936231	0.832333	0.949194	0.799485	1.18609	1.13653	1.14299	1.08881	0.99818	1.06361	1.10563
O08784_S_1242	O08784	ENSMUSG00000024613	21453	Tcof1	treacle ribosome biogenesis factor 1	O08784	1242	1	59.3058	0.00154081	59.306	28.078	1	KSKLDKGSAGGKGKGSPGPQGAKEKPDGELL	S	1242	1242	1252	1	>>PhosphositeRawExpression	87151	102990	94362	91888	114920	109930	115290	131080	137270	128950	108910	104060	121270	110560	96040	>>PhosphositeNormaExpression	0.790045	0.93363	0.855415	0.832987	1.04178	0.996543	1.04513	1.18827	1.24439	1.16896	0.987296	0.94333	1.09934
O08796_S_19	O08796	ENSMUSG00000035064	13631	Eef2k	eukaryotic elongation factor-2 kinase	O08796	19	1	41.8601	1.4e-06	41.86	36.781	1	EDLIFCLEGVDGGRCSRAGHNADSDTDSDDD	S	19	19	1258	1	>>PhosphositeRawExpression	2975.6	6763.3	6072.7	0	10383	11714	2677.8	10938	9321.7	10098	11083	10662	9513.1	15825	10677	>>PhosphositeNormaExpression	0.346795	0.788238	0.707751	0	1.2101	1.36522	0.312088	1.27478	1.08641	1.17688	1.29168	1.24262	1.10872
O08796_S_434	O08796	ENSMUSG00000035064	13631	Eef2k	eukaryotic elongation factor-2 kinase	O08796	434	0.999927	42.2362	4.1e-08	99.366	86.689	1;2	NMGPRDHDRMDNHRDSENSGDSGYPSEKRSD	S	434	434	1259	1	>>PhosphositeRawExpression	82656	91159	110430	107380	101710	131710	156020	167030	176980	172220	279790	297610	328000	330670	295330	>>PhosphositeNormaExpression	0.438308	0.483398	0.585588	0.569415	0.539348	0.698432	0.827343	0.885726	0.938489	0.913248	1.48367	1.57817	1.73932
O08796_S_444	O08796	ENSMUSG00000035064	13631	Eef2k	eukaryotic elongation factor-2 kinase	O08796	444	0.999942	42.5365	2.04e-101	167.65	151.05	1;2	DNHRDSENSGDSGYPSEKRSDLDDPEPREHG	S	444	444	1261	1	>>PhosphositeRawExpression	605490	652230	684730	653520	707510	457030	546600	536340	560940	543180	513550	529040	627540	554010	568760	>>PhosphositeNormaExpression	1.03911	1.11933	1.1751	1.12154	1.2142	0.784334	0.93805	0.920442	0.96266	0.932181	0.881331	0.907915	1.07696
O08796_S_338	O08796	ENSMUSG00000035064	13631	Eef2k	eukaryotic elongation factor-2 kinase	O08796	338	0.843865	7.32772	0.0120516	49.423	41.824	1	TPFDLSPREQDAVNQSTRLLQSAKTILRGTE	S	338	338	1263	1	>>PhosphositeRawExpression	11075	13191	14545	12744	12965	16398	20939	20353	18622	16320	34190	41498	38362	32391	39538	>>PhosphositeNormaExpression	0.484145	0.576646	0.635836	0.557105	0.566766	0.71684	0.91535	0.889733	0.814062	0.71343	1.49462	1.81409	1.677
O08796_S_469	O08796	ENSMUSG00000035064	13631	Eef2k	eukaryotic elongation factor-2 kinase	O08796	469	1	72.6682	1.19e-45	156.13	142.09	1;2;3	EPREHGHSNGNRRHESDEDSLGSSGRVCVET	S	469	469	1264	1	>>PhosphositeRawExpression	91091	113200	111420	118900	122900	146570	150110	175180	181570	166460	224500	204950	238700	237720	237720	>>PhosphositeNormaExpression	0.541995	0.673545	0.662954	0.70746	0.73126	0.872098	0.893161	1.04233	1.08035	0.990444	1.33578	1.21946	1.42027
O08796_S_473	O08796	ENSMUSG00000035064	13631	Eef2k	eukaryotic elongation factor-2 kinase	O08796	473	0.999899	40.2543	4.56e-09	108.34	93.984	1;2;3	HGHSNGNRRHESDEDSLGSSGRVCVETWNLL	S	473	473	1265	1	>>PhosphositeRawExpression	408310	474120	475180	484610	504290	414690	457360	425240	462460	482830	597520	696120	689840	724550	631490	>>PhosphositeNormaExpression	0.772475	0.896979	0.898985	0.916825	0.954058	0.784545	0.865271	0.804504	0.87492	0.913458	1.13044	1.31698	1.3051
O08796_S_73	O08796	ENSMUSG00000035064	13631	Eef2k	eukaryotic elongation factor-2 kinase	O08796	73	0.989202	23.8753	1.98e-40	145.48	113.11	1;2	SYYSNLTKTECGSTGSPASSFHFKEAWKHAI	S	73	73	1269	1	>>PhosphositeRawExpression	249600	265980	287900	243610	287580	451600	542580	506630	522390	529820	481340	486600	488470	566330	500980	>>PhosphositeNormaExpression	0.583959	0.622281	0.673565	0.569945	0.672816	1.05655	1.26941	1.1853	1.22217	1.23956	1.12613	1.13844	1.14281
O08796_S_77	O08796	ENSMUSG00000035064	13631	Eef2k	eukaryotic elongation factor-2 kinase	O08796	77	0.945789	12.6709	3.8e-05	80.316	65.626	1;2	NLTKTECGSTGSPASSFHFKEAWKHAIEKAK	S	77	77	1271	1	>>PhosphositeRawExpression	54773	67220	90228	69417	76793	123260	133300	159500	144790	141950	119430	126330	149610	87423	142280	>>PhosphositeNormaExpression	0.487216	0.597935	0.802595	0.617478	0.683089	1.09642	1.18573	1.41878	1.28794	1.26267	1.06235	1.12373	1.33081
O08796_S_365	O08796	ENSMUSG00000035064	13631	Eef2k	eukaryotic elongation factor-2 kinase	O08796	365	0.972366	15.5534	1.03e-31	148.52	112.86	1	RGTEEKCGSPRIRTLSSSRPPLLLRLSENSG	S	365	365	1272	1	>>PhosphositeRawExpression	255190	238080	270220	281270	273340	265640	309120	288210	288300	315250	418950	450760	437640	483000	488190	>>PhosphositeNormaExpression	0.75602	0.70533	0.800547	0.833284	0.809791	0.786979	0.915792	0.853844	0.854111	0.933952	1.24117	1.33541	1.29654
O08796_S_240	O08796	ENSMUSG00000035064	13631	Eef2k	eukaryotic elongation factor-2 kinase	O08796	240	0.996568	24.8083	0.000355609	73.499	62.671	1	FHLEHYIEGKYIKYNSNSGFVRDDNIRLTPQ	S	240	240	1273	1	>>PhosphositeRawExpression	79100	78178	108040	93997	113700	114190	164150	177320	156630	158790	418090	420090	457780	479400	450640	>>PhosphositeNormaExpression	0.341921	0.337936	0.467019	0.406316	0.491485	0.493603	0.709563	0.766492	0.677056	0.686393	1.80726	1.8159	1.97882
O08808_S_22	O08808	ENSMUSG00000024456	13367	Diaph1	diaphanous related formin 1	O08808	22	1	96.0078	1.4e-107	183.24	162.3	1	GLGPGRGTRDKKKGRSPDELPATGGDGGKHK	S	22	22	1274	1	>>PhosphositeRawExpression	206510	269540	295170	293950	323360	348950	516110	478210	523380	456880	1434000	1476500	1561100	1646600	1591300	>>PhosphositeNormaExpression	0.271211	0.353988	0.387648	0.386046	0.424671	0.458278	0.67781	0.628036	0.687358	0.600023	1.88328	1.9391	2.0502
O08810_S_19	O08810	ENSMUSG00000020929	20624	Eftud2	elongation factor Tu GTP binding domain containing 2	O08810	19	1	63.361	0	161.99	148.97	1	DLYDEFGNYIGPELDSDEDDDELGRETKDLD	S	19	19	1275	1	>>PhosphositeRawExpression	287830	293530	338890	344550	344540	227000	260080	247610	315390	288350	267520	255370	313130	282830	279330	>>PhosphositeNormaExpression	0.993442	1.01312	1.16968	1.18921	1.18918	0.783488	0.897663	0.854623	1.08857	0.995237	0.923342	0.881407	1.08076
O08863_S_79	O08863	ENSMUSG00000032000	11796	Birc3	baculoviral IAP repeat-containing 3	O08863	79	1	64.6401	0.00912442	64.64	41.264	1	CFCCGLMLDNWKQGDSPMEKHRKLYPSCNFV	S	79	79	1279	1	>>PhosphositeRawExpression	43646	42102	46551	44136	56922	29937	42984	45908	63350	38042	188720	187930	201030	220510	199420	>>PhosphositeNormaExpression	0.451141	0.435181	0.481168	0.456206	0.588366	0.30944	0.444298	0.474522	0.654808	0.393216	1.95068	1.94251	2.07792
O08901_S_399	O08901	ENSMUSG00000027379	12235	Bub1	BUB1, mitotic checkpoint serine/threonine kinase	O08901	399	0.999973	45.7607	0.000191338	61.703	45.397	1	PVSGQSLTDSRCVNQSVHEFMPQCGPETKEV	S	399	399	1280	1	>>PhosphositeRawExpression	19459	25227	21694	16005	27104	56548	61557	63404	71330	65931	56333	67448	74004	80720	68978	>>PhosphositeNormaExpression	0.376266	0.487797	0.419482	0.309478	0.524092	1.09343	1.19029	1.226	1.37926	1.27486	1.08927	1.3042	1.43097
O08901_S_499	O08901	ENSMUSG00000027379	12235	Bub1	BUB1, mitotic checkpoint serine/threonine kinase	O08901	499	0.799938	6.01891	0.00021995	66.215	35.388	1	NEDAFEAQFQKNAVSSGDWGVKKIMTLSSAF	S	499	499	1281	1	>>PhosphositeRawExpression	49489	60929	69684	55291	77862	97899	136230	125210	120640	130830	345800	391400	379710	502480	384520	>>PhosphositeNormaExpression	0.253532	0.312139	0.356991	0.283256	0.398887	0.501536	0.697906	0.64145	0.618038	0.670242	1.77153	2.00514	1.94525
O08901_S_579	O08901	ENSMUSG00000027379	12235	Bub1	BUB1, mitotic checkpoint serine/threonine kinase	O08901	579	0.99865	28.6898	0.0148176	78.113	32.433	1	DSTVCGIRCNKTLAPSPKSIGDFTSAAQLSS	S	579	579	1282	1	>>PhosphositeRawExpression	151180	171780	192890	186850	198720	305440	362580	332730	359010	368660	336920	366750	366520	396520	384180	>>PhosphositeNormaExpression	0.506101	0.575063	0.645732	0.625512	0.665249	1.02251	1.2138	1.11387	1.20185	1.23415	1.1279	1.22776	1.22699
O08901_S_447	O08901	ENSMUSG00000027379	12235	Bub1	BUB1, mitotic checkpoint serine/threonine kinase	O08901	447	0.995932	23.8884	2.52e-14	131.53	92.268	1	TSLGMVQGTPCKVQPSPTVHTKEALGFIMDM	S	447	447	1283	1	>>PhosphositeRawExpression	104900	106900	131180	105560	132550	245690	298930	295500	302260	295480	365550	361500	379600	385480	394160	>>PhosphositeNormaExpression	0.40292	0.410602	0.503861	0.405455	0.509124	0.943694	1.14819	1.13501	1.16098	1.13494	1.40408	1.38852	1.45804
O09005_S_307	O09005	ENSMUSG00000038633	13244	Degs1	delta(4)-desaturase, sphingolipid 1	O09005	307	0.989952	20.2315	1.6e-50	154.75	138	1	SWIKVLYDFVTDDTISPYSRMKRPPKGNEIL	S	307	307	1287	1	>>PhosphositeRawExpression	4371.6	19210	21209	25482	17964	22636	36366	27518	35176	35012	56680	56873	47970	45791	48258	>>PhosphositeNormaExpression	0.131013	0.575705	0.635613	0.763671	0.538364	0.678379	1.08985	0.824688	1.05419	1.04928	1.69864	1.70443	1.43761
O09044_S_110	O09044	ENSMUSG00000027287	20619	Snap23	synaptosomal-associated protein 23	O09044	110	0.999955	43.5549	6.37e-67	157.68	136.86	1	SGKNYKATWGDGGDNSPSNVVSKQPSRITNG	S	110	110	1289	1	>>PhosphositeRawExpression	271990	310800	303220	312840	327880	379370	515680	464760	501190	466470	500130	557490	562280	513010	534050	>>PhosphositeNormaExpression	0.625633	0.714903	0.697468	0.719596	0.754191	0.872628	1.18617	1.06904	1.15284	1.07298	1.1504	1.28234	1.29336
O09044_S_5	O09044	ENSMUSG00000027287	20619	Snap23	synaptosomal-associated protein 23	O09044	5	1	108.564	1.94e-31	116.24	98.429	1	___________MDNLSPEEVQLRAHQVTDES	S	5	5	1290	1	>>PhosphositeRawExpression	118310	135300	151860	138110	140430	185770	231220	172870	234930	218280	249620	243610	297280	298080	308350	>>PhosphositeNormaExpression	0.568066	0.649644	0.729157	0.663136	0.674275	0.891976	1.1102	0.830036	1.12802	1.04807	1.19855	1.16969	1.42739
O09106_S_393	O09106	ENSMUSG00000028800	433759	Hdac1	histone deacetylase 1	O09106	393	1	44.6409	1.2e-14	85.658	75.688	1	GVQMQAIPEDAIPEESGDEDEEDPDKRISIC	S	393	393	1293	1	>>PhosphositeRawExpression	64178	59937	65133	64824	73066	65518	83475	81287	85468	85326	85068	99438	129750	138280	124880	>>PhosphositeNormaExpression	0.737323	0.6886	0.748295	0.744745	0.839435	0.752718	0.959021	0.933884	0.981918	0.980287	0.977323	1.14242	1.49066
O09126_S_856	O09126	ENSMUSG00000021451	20354	Sema4d	sema domain, immunoglobulin domain (Ig), transmembrane domain (TM) and short cytoplasmic domain, (semaphorin) 4D	O09126	856	1	55.5671	0.00760422	55.567	51.268	1	RDKPFDVKCELKFADSDADGD__________	S	856	856	1294	1	>>PhosphositeRawExpression	23395	35894	37078	34987	37278	31393	44713	37737	42228	32251	50148	43877	39937	57675	49030	>>PhosphositeNormaExpression	0.587203	0.900922	0.93064	0.878157	0.93566	0.787949	1.12227	0.947181	1.0599	0.809485	1.25869	1.10129	1.0024
O09172_S_59	O09172	ENSMUSG00000028124	14630	Gclm	glutamate-cysteine ligase, modifier subunit	O09172	59	0.99996	44.7663	2.61e-25	130	106.67	1	RDCIQKTLNEWSSQISPDLVREFPDVLECTM	S	59	59	1295	1	>>PhosphositeRawExpression	19419	23810	24591	24003	31571	41265	42233	47618	45170	42286	180940	186510	166510	205550	199270	>>PhosphositeNormaExpression	0.227434	0.278861	0.288008	0.281121	0.369757	0.483293	0.49463	0.557698	0.529028	0.49525	2.11916	2.18439	1.95015
O35071_S_494	O35071	ENSMUSG00000020821	16562	Kif1c	kinesin family member 1C	O35071	494	0.999798	36.9513	0.00104462	57.414	28.608	1	MGVAVREDGGTVGVFSPKKTPHLVNLNEDPL	S	494	494	1296	1	>>PhosphositeRawExpression	19629	22745	30756	36799	39318	71839	70505	75675	75045	71285	79706	79850	87905	90184	87476	>>PhosphositeNormaExpression	0.313657	0.363448	0.491458	0.588021	0.628272	1.14793	1.12662	1.20923	1.19916	1.13908	1.27364	1.27594	1.40466
O35099_S_965	O35099	ENSMUSG00000071369	26408	Map3k5	mitogen-activated protein kinase kinase kinase 5	O35099	965	0.84454	7.83763	0.00181579	57.136	35.143	1	KKKKTQPKLSALSTGSNEYLRSISLPVPVLV	S	965	965	1297	1	>>PhosphositeRawExpression	94140	92630	89441	96945	111590	99321	116850	124560	109020	105490	92197	106940	107210	109860	102340	>>PhosphositeNormaExpression	0.906044	0.891511	0.860819	0.93304	1.07399	0.955908	1.12461	1.19882	1.04926	1.01528	0.887343	1.02924	1.03184
O35129_S_91	O35129	ENSMUSG00000004264	12034	Phb2	prohibitin 2	O35129	91	0.976441	16.4512	0.00692873	45.257	13.195	1	QYPIIYDIRARPRKISSPTGSKDLQMVNISL	S	91	91	1298	1	>>PhosphositeRawExpression	72671	88161	92543	86110	92119	83959	98574	88475	96039	99746	113400	95303	111740	106700	109200	>>PhosphositeNormaExpression	0.759765	0.921711	0.967524	0.900268	0.963091	0.877779	1.03058	0.924993	1.00407	1.04283	1.18558	0.996379	1.16823
O35161_S_2976	O35161	ENSMUSG00000016028	12614	Celsr1	cadherin, EGF LAG seven-pass G-type receptor 1	O35161	2976	0.947632	12.9025	8.86e-23	139.46	119.7	1	PLKSRLREKLADCEQSPTSSRTSSLGSGDGV	S	2976	2976	1301	1	>>PhosphositeRawExpression	40242	51665	64795	54890	66270	110360	147420	132500	141700	133040	241130	219520	240180	229790	233970	>>PhosphositeNormaExpression	0.286424	0.367727	0.461181	0.390681	0.471679	0.785491	1.04927	0.943073	1.00855	0.946916	1.71625	1.56244	1.70949
O35177_S_394	O35177	ENSMUSG00000021365	18003	Nedd9	neural precursor cell expressed, developmentally down-regulated gene 9	O35177	394	0.974069	17.6746	5.63e-05	70.197	48.324	1	MSTSSTSSKESSLSASPSQDKRLRLDPDTAI	S	394	394	1302	1	>>PhosphositeRawExpression	51912	62727	58187	61799	63323	123550	137380	124660	149490	138920	119310	137860	135540	137360	135450	>>PhosphositeNormaExpression	0.475539	0.57461	0.533021	0.566109	0.580069	1.13178	1.25847	1.14195	1.3694	1.27257	1.09294	1.26286	1.24161
O35250_S_250	O35250	ENSMUSG00000020792	53413	Exoc7	exocyst complex component 7	O35250	250	0.899427	11.3329	0.000473789	52.19	35.111	1	KEHFRKSSSSSGVPYSPAIPNKRKDTPTKKP	S	250	250	1303	1	>>PhosphositeRawExpression	36465	34260	39275	40381	39979	74626	89548	111270	91941	98659	125300	123660	130060	135640	123050	>>PhosphositeNormaExpression	0.422664	0.397106	0.455234	0.468054	0.463394	0.864986	1.03795	1.28972	1.06568	1.14355	1.45235	1.43334	1.50752
O35280_S_280	O35280	ENSMUSG00000032113	12649	Chek1	checkpoint kinase 1	O35280	280	0.904111	9.74693	2.85e-33	142.39	125.14	1	YNKPLNRGAKRPRATSGGMSESSSGFSKHIH	S	280	280	1304	1	>>PhosphositeRawExpression	356450	443700	537170	498970	564370	584450	701860	675000	761790	755140	1483300	1520200	1481100	1336900	1716500	>>PhosphositeNormaExpression	0.398509	0.496053	0.600552	0.557845	0.630962	0.653411	0.784675	0.754645	0.851676	0.844241	1.65832	1.69957	1.65586
O35280_S_463	O35280	ENSMUSG00000032113	12649	Chek1	checkpoint kinase 1	O35280	463	1	70.6235	0.000208432	87.566	56.38	1	GLEFKRHFLKIKGKLSDVVSSQKVWFPVT__	S	463	463	1305	1	>>PhosphositeRawExpression	120260	167150	159750	175810	230990	161640	205970	171230	211950	150200	242490	350300	341750	268090	337820	>>PhosphositeNormaExpression	0.547399	0.760833	0.72715	0.800252	1.05142	0.735753	0.937534	0.779405	0.964754	0.68368	1.10377	1.5945	1.55558
O35280_S_467	O35280	ENSMUSG00000032113	12649	Chek1	checkpoint kinase 1	O35280	467	0.871761	8.33559	0.00583836	57.836	29.437	1	KRHFLKIKGKLSDVVSSQKVWFPVT______	S	467	467	1306	1	>>PhosphositeRawExpression	50738	47317	58123	54750	60114	67364	99097	68059	84635	66611	128330	111600	148090	121540	132830	>>PhosphositeNormaExpression	0.5858	0.546302	0.671064	0.632121	0.694051	0.777757	1.14413	0.785781	0.977161	0.769063	1.48164	1.28849	1.70979
O35280_S_301	O35280	ENSMUSG00000032113	12649	Chek1	checkpoint kinase 1	O35280	301	0.999555	33.5157	1.49e-32	129.23	108.03	1	SSSGFSKHIHSNLDFSPVNNGSSEETVKFSS	S	301	301	1307	1	>>PhosphositeRawExpression	60104	65201	75113	72538	73656	118820	146670	124910	149490	131400	221890	227010	244120	259040	243670	>>PhosphositeNormaExpression	0.407276	0.441815	0.50898	0.491532	0.499107	0.805147	0.993864	0.846414	1.01297	0.890392	1.50357	1.53826	1.6542
O35295_S_6	O35295	ENSMUSG00000094483	19291	Purb	purine rich element binding protein B	O35295	6	1	83.0386	6.61e-93	116.35	102.19	1;2	__________MADGDSGSERGGGGGGGGGPG	S	6	6	1308	1	>>PhosphositeRawExpression	81725	85085	90909	103300	93140	81050	111520	94402	92349	87631	98036	99184	117690	110640	121140	>>PhosphositeNormaExpression	0.835178	0.869515	0.929033	1.05566	0.951832	0.82828	1.13966	0.964729	0.943749	0.895534	1.00187	1.0136	1.20272
O35295_S_8	O35295	ENSMUSG00000094483	19291	Purb	purine rich element binding protein B	O35295	8	1	83.0386	6.79e-20	83.039	69.718	1;2	________MADGDSGSERGGGGGGGGGPGGF	S	8	8	1309	1	>>PhosphositeRawExpression	27444	39093	28727	35029	37696	18311	22583	24024	17296	20499	29395	31425	28945	34341	40151	>>PhosphositeNormaExpression	0.946434	1.34816	0.99068	1.20801	1.29998	0.631473	0.778798	0.828492	0.59647	0.706929	1.01372	1.08372	0.998198
O35295_S_316	O35295	ENSMUSG00000094483	19291	Purb	purine rich element binding protein B	O35295	316	1	42.8131	3.44e-69	164.53	156.62	1;2	KLYERRGGGSGGGDESEGEEVDED_______	S	316	316	1311	1	>>PhosphositeRawExpression	268690	259670	254810	276640	299010	254840	282510	287790	300790	300810	119890	106800	115580	120100	92079	>>PhosphositeNormaExpression	1.20669	1.16618	1.14435	1.24239	1.34286	1.14449	1.26875	1.29247	1.35085	1.35094	0.538427	0.479639	0.51907
O35343_S_60	O35343	ENSMUSG00000027782	16649	Kpna4	karyopherin (importin) alpha 4	O35343	60	1	106.01	2.31e-39	140.73	129.68	1	LLKRRNVPQEDICEDSDIDGDYRVQNTSLEA	S	60	60	1312	1	>>PhosphositeRawExpression	126380	153370	121000	147810	140830	141310	166120	155670	153140	168980	189890	200270	185470	255270	201630	>>PhosphositeNormaExpression	0.756121	0.917599	0.723932	0.884334	0.842574	0.845445	0.993881	0.93136	0.916223	1.01099	1.1361	1.1982	1.10965
O35344_S_60	O35344	ENSMUSG00000021929	16648	Kpna3	karyopherin (importin) alpha 3	O35344	60	1	60.4635	3e-39	140.17	121.88	1;2	LLKKRNVPQEESLEDSDVDADFKAQNVTLEA	S	60	60	1314	1	>>PhosphositeRawExpression	171300	200300	208630	227010	229220	179950	226650	200440	227000	215320	252760	273470	261640	282450	242720	>>PhosphositeNormaExpression	0.755989	0.883973	0.920735	1.00185	1.0116	0.794163	1.00026	0.884591	1.00181	0.95026	1.11549	1.20689	1.15468
O35345_S_6	O35345	ENSMUSG00000003731	16650	Kpna6	karyopherin (importin) alpha 6	O35345	6	0.999987	48.763	4.22e-20	105.28	85.229	1	__________METMASPGKDNYRMKSYKNNA	S	6	6	1315	1	>>PhosphositeRawExpression	581060	660530	707570	697880	717370	914740	1087400	1082400	1125300	1077300	1115600	1230100	1159100	1188400	1149600	>>PhosphositeNormaExpression	0.601331	0.683573	0.732254	0.722226	0.742396	0.946652	1.12534	1.12016	1.16456	1.11488	1.15452	1.27301	1.19954
O35379_S_290	O35379	ENSMUSG00000023088	17250	Abcc1	ATP-binding cassette, sub-family C (CFTR/MRP), member 1	O35379	290	0.873541	8.39332	3.81e-64	165.06	140.65	1	IVYAPPKDPSKPKGSSQLDVNEEVEALIVKS	S	290	290	1317	1	>>PhosphositeRawExpression	345640	376490	381620	324920	374400	328020	324220	381190	390590	435440	415940	361010	373230	417100	366170	>>PhosphositeNormaExpression	0.926487	1.00918	1.02293	0.870947	1.00358	0.879256	0.86907	1.02178	1.04697	1.1672	1.11493	0.967686	1.00044
O35379_S_878	O35379	ENSMUSG00000023088	17250	Abcc1	ATP-binding cassette, sub-family C (CFTR/MRP), member 1	O35379	878	0.999894	39.7659	1.07e-77	158.67	144.41	1;2	AEFLRTYANAEQDLASEDDSVSGSGKESKPV	S	878	878	1318	1	>>PhosphositeRawExpression	20887	32510	33472	34755	30115	26767	34951	36970	35198	37671	45650	43959	42837	43662	37919	>>PhosphositeNormaExpression	0.583085	0.907555	0.93441	0.970226	0.840695	0.747232	0.975698	1.03206	0.982593	1.05163	1.27437	1.22717	1.19584
O35379_S_882	O35379	ENSMUSG00000023088	17250	Abcc1	ATP-binding cassette, sub-family C (CFTR/MRP), member 1	O35379	882	0.973711	15.9144	1.19e-14	110.75	97.518	1;2	RTYANAEQDLASEDDSVSGSGKESKPVENGM	S	882	882	1319	1	>>PhosphositeRawExpression	34631	29480	40294	27339	36430	31607	47919	47016	50361	50241	77062	74024	78755	73013	76298	>>PhosphositeNormaExpression	0.670736	0.570971	0.780418	0.529504	0.705579	0.612167	0.928099	0.91061	0.975396	0.973072	1.49254	1.4337	1.52533
O35379_S_884	O35379	ENSMUSG00000023088	17250	Abcc1	ATP-binding cassette, sub-family C (CFTR/MRP), member 1	O35379	884	0.932915	13.0825	4.75e-43	141.48	131.2	1;2	YANAEQDLASEDDSVSGSGKESKPVENGMLV	S	884	884	1320	1	>>PhosphositeRawExpression	53643	57918	57757	66408	69618	46881	76371	59577	73820	80623	74755	69880	74072	76686	79088	>>PhosphositeNormaExpression	0.791119	0.854166	0.851792	0.979376	1.02672	0.691394	1.12631	0.878633	1.08869	1.18902	1.10248	1.03058	1.0924
O35387_S_69	O35387	ENSMUSG00000027944	23897	Hax1	HCLS1 associated X-1	O35387	69	0.910324	10.0695	9.31e-11	99.148	85.446	1	AFDGSQPPEEFGFSFSPRGGMRFHGNFGFDD	S	69	69	1323	1	>>PhosphositeRawExpression	114750	135010	153230	179520	138280	162120	212530	189010	207030	189570	334640	318690	376350	393660	376440	>>PhosphositeNormaExpression	0.494494	0.581801	0.660317	0.773609	0.595892	0.698626	0.915859	0.814504	0.892158	0.816917	1.44207	1.37334	1.62181
O35387_S_177	O35387	ENSMUSG00000027944	23897	Hax1	HCLS1 associated X-1	O35387	177	0.990373	22.7532	4.72e-05	73.758	60.75	1	GSQGPFHRLDDTWPVSPHSRAKEDKDLDSQV	S	177	177	1324	1	>>PhosphositeRawExpression	86259	98526	99717	116940	118370	103680	124670	120870	127820	120570	213030	221070	213650	221710	209340	>>PhosphositeNormaExpression	0.589141	0.672924	0.681058	0.79869	0.808457	0.708125	0.851485	0.825531	0.872999	0.823482	1.45498	1.50989	1.45921
O35491_S_50	O35491	ENSMUSG00000068917	12748	Clk2	CDC-like kinase 2	O35491	50	0.999488	32.9036	0.00175513	59.418	31.091	1	WSSSSDRTRRRRREDSYHVRSRSSYDDHSSD	S	50	50	1326	1	>>PhosphositeRawExpression	42981	38081	50243	52904	37784	43809	49881	43688	51835	51639	46507	46487	55712	54578	60953	>>PhosphositeNormaExpression	0.886716	0.785627	1.03653	1.09143	0.779499	0.903798	1.02907	0.901301	1.06938	1.06533	0.959458	0.959046	1.14936
O35492_S_157	O35492	ENSMUSG00000032316	102414	Clk3	CDC-like kinase 3	O35492	157	0.910125	10.0624	0.00369123	42.338	24.235	1	AAGAWETMHHCKRYRSPEPDPYLSYRWKRRR	S	157	157	1331	1	>>PhosphositeRawExpression	42764	56530	53353	54713	61528	59714	79615	67636	82221	83964	72471	75129	87422	81942	78329	>>PhosphositeNormaExpression	0.618375	0.817434	0.771494	0.79116	0.889706	0.863476	1.15125	0.978029	1.18893	1.21414	1.04794	1.08638	1.26414
O35551_S_407	O35551	ENSMUSG00000020817	54189	Rabep1	rabaptin, RAB GTPase binding effector protein 1	O35551	407	0.807236	6.53669	1.78e-06	101.17	80.584	1;2	KSDNDMFKDGLRRAQSTDSLGTSSSLQSKAL	S	407	407	1335	1	>>PhosphositeRawExpression	122120	136370	144750	146790	150190	142790	209620	181190	201530	180250	192630	229370	224120	219160	247980	>>PhosphositeNormaExpression	0.671269	0.749599	0.795662	0.806875	0.825565	0.784888	1.15224	0.995965	1.10777	0.990798	1.05885	1.2608	1.23194
O35551_S_410	O35551	ENSMUSG00000020817	54189	Rabep1	rabaptin, RAB GTPase binding effector protein 1	O35551	410	0.897695	12.1033	4.2e-05	77.53	58.238	1;2	NDMFKDGLRRAQSTDSLGTSSSLQSKALGYN	S	410	410	1336	1	>>PhosphositeRawExpression	233540	257590	258810	256200	249450	232420	315340	332370	313770	291970	346580	340200	377170	366680	363690	>>PhosphositeNormaExpression	0.772326	0.85186	0.855895	0.847263	0.824941	0.768622	1.04284	1.09916	1.03765	0.965556	1.14615	1.12505	1.24732
O35607_S_586	O35607	ENSMUSG00000067336	12168	Bmpr2	bone morphogenetic protein receptor, type II (serine/threonine kinase)	O35607	586	0.999988	49.2731	0.00164388	67.879	41.277	1	SMSSTPLTIGEKNRNSINYERQQAQARIPSP	S	586	586	1341	1	>>PhosphositeRawExpression	37977	52418	55836	57657	44362	78533	81289	84455	78121	71399	19827	18753	22330	25027	16385	>>PhosphositeNormaExpression	0.765286	1.05629	1.12517	1.16186	0.893952	1.58254	1.63808	1.70188	1.57424	1.43878	0.39954	0.377897	0.449978
O35618_S_179	O35618	ENSMUSG00000054387	17248	Mdm4	transformed mouse 3T3 cell double minute 4	O35618	179	0.946945	14.8377	4.52e-06	97.32	75.653	1	KCRDSRADEDLIEHLSQDETSRLDLDFEEWD	S	179	179	1343	1	>>PhosphositeRawExpression	116600	111320	129260	109780	109980	136140	135860	140590	163670	154640	182040	199060	199070	232420	199630	>>PhosphositeNormaExpression	0.75386	0.719723	0.835711	0.709766	0.711059	0.880193	0.878382	0.908964	1.05818	0.999802	1.17695	1.28699	1.28706
O35618_S_367	O35618	ENSMUSG00000054387	17248	Mdm4	transformed mouse 3T3 cell double minute 4	O35618	367	0.995268	23.2286	0.000619659	90.614	73.982	1	KDNEGIDVPDCRRTISAPVVRPKDGYLKEEK	S	367	367	1346	1	>>PhosphositeRawExpression	96468	100280	127300	132060	134840	87557	129370	115000	114440	119510	202730	218610	236730	235430	212350	>>PhosphositeNormaExpression	0.639517	0.664788	0.843913	0.875468	0.893898	0.580444	0.857635	0.762372	0.75866	0.79227	1.34396	1.44924	1.56936
O35623_S_50	O35623	ENSMUSG00000032757	12068	Bet1	Bet1 golgi vesicular membrane trafficking protein	O35623	50	0.8704	8.27113	0.000158491	89.231	64.439	1	LTESLRSKVTAIKSLSIEIGHEVKNQNKLLA	S	50	50	1349	1	>>PhosphositeRawExpression	42917	44836	71609	54446	60799	46245	61770	64397	71788	57214	54905	66695	70079	56445	64719	>>PhosphositeNormaExpression	0.724245	0.756629	1.20844	0.918802	1.02601	0.780406	1.0424	1.08673	1.21146	0.965513	0.926548	1.12551	1.18262
O35625_S_77	O35625	ENSMUSG00000024182	12005	Axin1	axin 1	O35625	77	0.977105	17.7011	1.1e-14	108.32	78.989	1	RRSDLDLGYEPEGSASPTPPYLRWAESLHSL	S	77	77	1350	1	>>PhosphositeRawExpression	61329	67286	52322	64126	56522	68072	77171	93244	117830	79651	108810	113040	105550	114370	132770	>>PhosphositeNormaExpression	0.70112	0.769221	0.598151	0.733096	0.646166	0.778207	0.882228	1.06598	1.34705	0.91058	1.24393	1.29229	1.20666
O35625_S_217	O35625	ENSMUSG00000024182	12005	Axin1	axin 1	O35625	217	0.919186	13.4225	6.97e-18	113.31	102.84	1	LKSDIYLEYTRTGSESPKVCSDQSSGSGTGK	S	217	217	1351	1	>>PhosphositeRawExpression	73291	68990	88172	95346	81773	107600	155450	149430	157560	154680	116010	131440	134740	181610	119340	>>PhosphositeNormaExpression	0.605567	0.57003	0.728521	0.787796	0.675649	0.889045	1.28441	1.23466	1.30184	1.27804	0.958532	1.08602	1.11329
O35685_S_282	O35685	ENSMUSG00000028851	18221	Nudc	nudC nuclear distribution protein	O35685	282	0.998332	27.7752	5e-13	129.16	93.645	1	TKKINPENSKLSDLDSETRSMVEKMMYDQRQ	S	282	282	1352	1	>>PhosphositeRawExpression	668470	731460	779500	721370	810330	532210	634680	606430	708780	570560	937860	928030	983400	1041400	1237600	>>PhosphositeNormaExpression	0.84317	0.922622	0.983217	0.909895	1.0221	0.6713	0.80055	0.764917	0.894015	0.719672	1.18296	1.17056	1.24041
O35711_S_362	O35711	ENSMUSG00000036528	19024	Ppfibp2	PTPRF interacting protein, binding protein 2 (liprin beta 2)	O35711	362	0.867381	8.22546	1.61e-73	173.71	155.58	1	SPEEVPKQEISPRCSSPTPGPPPLPQKSLES	S	362	362	1357	1	>>PhosphositeRawExpression	85564	97370	84775	95210	101240	136530	211720	194360	202790	207160	227420	176980	242900	281330	243690	>>PhosphositeNormaExpression	0.495728	0.564128	0.491157	0.551614	0.58655	0.791008	1.22663	1.12605	1.1749	1.20021	1.31759	1.02536	1.40728
O35711_S_405	O35711	ENSMUSG00000036528	19024	Ppfibp2	PTPRF interacting protein, binding protein 2 (liprin beta 2)	O35711	405	1	58.2461	3.67e-06	88.017	62.192	1	LRRESGDKCVDGNQLSPVGEPKDSSFLAEQK	S	405	405	1358	1	>>PhosphositeRawExpression	178480	195350	224450	213370	211330	428340	527670	506310	554890	516850	646170	722270	704000	737270	711690	>>PhosphositeNormaExpression	0.378219	0.413968	0.475634	0.452155	0.447832	0.9077	1.11819	1.07293	1.17587	1.09526	1.36931	1.53057	1.49185
O35711_S_865	O35711	ENSMUSG00000036528	19024	Ppfibp2	PTPRF interacting protein, binding protein 2 (liprin beta 2)	O35711	865	1	68.6533	0.000135979	68.657	46.344	1	AVSDSHRVYGVYRGLSPLDNHELDGLDQVGQ	S	865	865	1361	1	>>PhosphositeRawExpression	21405	38031	37795	42097	36641	40542	44663	35561	37614	38740	34414	51171	33597	48554	48004	>>PhosphositeNormaExpression	0.545277	0.968813	0.962801	1.07239	0.933403	1.03278	1.13776	0.905891	0.95819	0.986874	0.876672	1.30354	0.85586
O35711_S_386	O35711	ENSMUSG00000036528	19024	Ppfibp2	PTPRF interacting protein, binding protein 2 (liprin beta 2)	O35711	386	0.97844	16.5689	0.000299666	80.69	52.066	1	PQKSLESRAQKKLSCSLEDLRRESGDKCVDG	S	386	386	1362	1	>>PhosphositeRawExpression	61832	64934	82619	72389	67220	82919	90818	101260	81207	92367	86548	91500	76057	100280	80430	>>PhosphositeNormaExpression	0.752593	0.790349	1.0056	0.881088	0.818173	1.00925	1.1054	1.23249	0.988417	1.12425	1.05343	1.1137	0.925733
O35711_S_518	O35711	ENSMUSG00000036528	19024	Ppfibp2	PTPRF interacting protein, binding protein 2 (liprin beta 2)	O35711	518	0.978024	17.4178	1.24e-51	152.48	149.79	1	PKGIKKFWGKIRRTQSGNFNTDAPGMAEFRR	S	518	518	1365	1	>>PhosphositeRawExpression	292490	304580	333950	342990	353900	315890	373890	368330	383190	364060	493190	514730	471250	535930	477530	>>PhosphositeNormaExpression	0.740369	0.770971	0.845315	0.868197	0.895813	0.7996	0.946413	0.932339	0.969954	0.921531	1.24839	1.30292	1.19286
O35711_S_357	O35711	ENSMUSG00000036528	19024	Ppfibp2	PTPRF interacting protein, binding protein 2 (liprin beta 2)	O35711	357	0.999975	48.3325	0.000203071	66.022	51.342	1;2	NTTNKSPEEVPKQEISPRCSSPTPGPPPLPQ	S	357	357	1367	1	>>PhosphositeRawExpression	95392	127480	129000	127910	150580	404270	436700	450660	435410	455470	235320	253600	246250	277780	232510	>>PhosphositeNormaExpression	0.352578	0.471179	0.476797	0.472768	0.556559	1.49422	1.61409	1.66568	1.60932	1.68346	0.869766	0.937331	0.910165
O35711_S_328	O35711	ENSMUSG00000036528	19024	Ppfibp2	PTPRF interacting protein, binding protein 2 (liprin beta 2)	O35711	328	0.991073	20.4539	0.00011587	89.107	68.851	1	KEIVMATQGPSERTLSINEDEIEGSFRKWNT	S	328	328	1368	1	>>PhosphositeRawExpression	52890	58689	68185	66169	75143	94726	131740	125480	140910	119620	293850	281920	317870	315380	319620	>>PhosphositeNormaExpression	0.322213	0.357541	0.415392	0.40311	0.457781	0.577083	0.802578	0.764441	0.858442	0.728741	1.79017	1.71749	1.93651
O35737_S_310	O35737	ENSMUSG00000007850	59013	Hnrnph1	heterogeneous nuclear ribonucleoprotein H1	O35737;Q9Z2X1	310;310	0.997461	25.9692	1.78e-06	94.45	84.919	1	GLPYKATENDIYNFFSPLNPVRVHIEIGPDG;GLPYRATENDIYNFFSPLNPVRVHIEIGPDG	S	310	310;310	1369	1	>>PhosphositeRawExpression	12104	17585	16046	10440	15851	11476	16484	16547	15515	17360	42767	41091	50576	40581	37481	>>PhosphositeNormaExpression	0.50168	0.728854	0.665066	0.432711	0.656984	0.475651	0.68322	0.685831	0.643057	0.719528	1.77258	1.70312	2.09625
O35737_S_104	O35737	ENSMUSG00000007850	59013	Hnrnph1	heterogeneous nuclear ribonucleoprotein H1	O35737;P70333	104;104	0.999999	60.1207	1.79e-62	164.02	145.24	1	NNVEMDWVLKHTGPNSPDTANDGFVRLRGLP	S	104	104	1370	1	>>PhosphositeRawExpression	146990	183310	210710	197660	238910	210690	287470	286090	301130	271240	682890	765920	873770	936950	871030	>>PhosphositeNormaExpression	0.341057	0.425329	0.488904	0.458625	0.554336	0.488858	0.667009	0.663807	0.698703	0.629351	1.58449	1.77714	2.02738
O35841_S_464	O35841	ENSMUSG00000027193	11800	Api5	apoptosis inhibitor 5	O35841	464	0.997761	27.1137	3.46e-05	79.614	54.822	1;2	VEIGQKRTSEDTSSGSPPKKSPGGPKRDARQ	S	464	464	1371	1	>>PhosphositeRawExpression	46716	50813	55483	45469	56993	29279	34193	33748	36162	26842	58882	54295	61309	64568	46782	>>PhosphositeNormaExpression	0.998868	1.08647	1.18632	0.972205	1.21861	0.626035	0.731105	0.72159	0.773206	0.573928	1.259	1.16092	1.31089
O35864_S_4	O35864	ENSMUSG00000025917	26754	Cops5	COP9 signalosome subunit 5	O35864	4	0.906994	9.89096	0.000330526	50.878	44.514	1	____________MAASGSGMAQKTWELANNM	S	4	4	1373	1	>>PhosphositeRawExpression	70552	78131	84630	90834	106200	99628	122870	128900	127250	125690	186710	194590	187850	191230	204880	>>PhosphositeNormaExpression	0.529155	0.585999	0.634742	0.681274	0.796522	0.747231	0.92155	0.966777	0.954401	0.942701	1.40036	1.45947	1.40891
O35864_S_284	O35864	ENSMUSG00000025917	26754	Cops5	COP9 signalosome subunit 5	O35864	284	1	74.7278	4.2e-05	81.632	67.114	1	LSEKLEQSEAQLGRGSFMLGLETHDRKSEDK	S	284	284	1375	1	>>PhosphositeRawExpression	11936	9594.4	7758.4	8989.7	12696	14564	12902	16626	15967	9461.6	16251	22690	17760	21636	24014	>>PhosphositeNormaExpression	0.803424	0.645809	0.522226	0.605106	0.854581	0.980318	0.868447	1.11911	1.07476	0.63687	1.09387	1.52729	1.19544
O35904_S_519	O35904	ENSMUSG00000039936	18707	Pik3cd	phosphatidylinositol-4,5-bisphosphate 3-kinase catalytic subunit delta	O35904	519	1	63.0398	2.93e-09	108.18	90.041	1	TEEELQLREILERRGSGELYEHEKDLVWKMR	S	519	519	1376	1	>>PhosphositeRawExpression	353290	389200	454710	433000	438730	425670	529450	568890	520470	530950	524590	599680	595790	655470	614100	>>PhosphositeNormaExpression	0.694178	0.764738	0.893458	0.8508	0.862059	0.836397	1.04031	1.11781	1.02267	1.04326	1.03077	1.17831	1.17067
O35904_S_1038	O35904	ENSMUSG00000039936	18707	Pik3cd	phosphatidylinositol-4,5-bisphosphate 3-kinase catalytic subunit delta	O35904	1038	1	80.6384	3.87e-05	95.767	80.735	1	RESWKTKVNWLAHNVSKDNRQ__________	S	1038	1038	1377	1	>>PhosphositeRawExpression	179730	192470	207170	190900	212720	181390	246620	225610	233840	230790	341170	339880	333490	363290	344960	>>PhosphositeNormaExpression	0.705002	0.754976	0.812637	0.748817	0.834408	0.711514	0.967383	0.88497	0.917252	0.905288	1.33826	1.3332	1.30814
O35914_S_956	O35914	ENSMUSG00000025105	12173	Bnc1	basonuclin 1	O35914	956	0.778935	7.58641	0.022138	43.297	32.883	1	NRHSQNPNLHKSLASSPSHLQ__________	S	956	956	1383	1	>>PhosphositeRawExpression	81363	89748	87587	99414	78666	72938	98044	118690	100400	92409	130430	128710	134010	119410	118190	>>PhosphositeNormaExpression	0.787379	0.868524	0.847611	0.962065	0.761279	0.705848	0.948807	1.14861	0.971607	0.894275	1.26222	1.24557	1.29686
O35914_S_306	O35914	ENSMUSG00000025105	12173	Bnc1	basonuclin 1	O35914	306	0.99838	27.8984	0.00502347	89.731	51.428	1	SSSYSIASKLERTQLSPEAKVKPERNSLSAK	S	306	306	1384	1	>>PhosphositeRawExpression	332090	349900	380260	372320	382690	351360	440620	409040	454000	439090	410490	440700	478590	491340	440750	>>PhosphositeNormaExpression	0.806926	0.850202	0.923972	0.904679	0.929876	0.853749	1.07064	0.993903	1.10315	1.06692	0.997426	1.07083	1.1629
O54692_S_438	O54692	ENSMUSG00000032264	26951	Zw10	zw10 kinetochore protein	O54692	438	1	83.4175	1.23e-07	92.833	81.833	1	VKIGPDCKEALPDLPSPDADHKLQVQTVCKA	S	438	438	1385	1	>>PhosphositeRawExpression	66311	93387	131060	128510	124630	143060	277990	231200	225150	235710	813060	870480	884020	927440	941420	>>PhosphositeNormaExpression	0.163236	0.229888	0.322626	0.316349	0.306798	0.352166	0.684319	0.569138	0.554245	0.58024	2.00148	2.14283	2.17616
O54774_S_760	O54774	ENSMUSG00000020198	11776	Ap3d1	adaptor-related protein complex 3, delta 1 subunit	O54774	760	1	55.3018	3.16e-170	205.24	186.46	1;2;3;4	KKEKGKRRHSSLPTESDEDIAPAQRVDIITE	S	760	760	1388	1	>>PhosphositeRawExpression	199360	213080	248190	226320	251890	175260	243070	236160	257420	244510	289530	281830	303630	319410	296840	>>PhosphositeNormaExpression	0.789753	0.844104	0.98319	0.896554	0.997848	0.694282	0.962908	0.935534	1.01975	0.968612	1.14696	1.11645	1.20281
O54774_S_784	O54774	ENSMUSG00000020198	11776	Ap3d1	adaptor-related protein complex 3, delta 1 subunit	O54774	784	1	114.021	2.38e-109	170.32	159.69	1	RVDIITEEMPENALPSDEDDKDPNDPYRALD	S	784	784	1389	1	>>PhosphositeRawExpression	327020	371420	441360	412280	366660	428070	514640	441070	542960	502540	630380	597230	633350	694170	698720	>>PhosphositeNormaExpression	0.645275	0.732885	0.870891	0.81351	0.723493	0.844667	1.01549	0.870319	1.07137	0.991611	1.24386	1.17845	1.24973
O54825_S_97	O54825	ENSMUSG00000023988	53414	Bysl	bystin-like	O54825	97	0.994517	22.5856	0.00055924	42.172	30.558	1	RERATRLGPGLPQDGSDEEDEEWPTLEKAAK	S	97	97	1392	1	>>PhosphositeRawExpression	79860	89281	105110	95010	115020	88768	84153	96126	107450	97663	98479	72108	82495	116870	111940	>>PhosphositeNormaExpression	0.831683	0.929795	1.09464	0.989459	1.19785	0.924453	0.876391	1.00108	1.11901	1.01709	1.02559	0.750951	0.859124
O54826_S_436	O54826	ENSMUSG00000026743	17354	Mllt10	myeloid/lymphoid or mixed-lineage leukemia; translocated to, 10	O54826	436	0.999314	31.7536	3.15e-07	92.275	69.103	1;2	PVTSTVISQPKSFDNSPGELGSSSLPTAGYK	S	436	436	1398	1	>>PhosphositeRawExpression	153150	164900	257410	232820	236530	388840	544660	523350	535980	529240	1324900	1303300	1263000	1405900	1386500	>>PhosphositeNormaExpression	0.224111	0.241306	0.37668	0.340696	0.346125	0.569007	0.797026	0.765842	0.784324	0.774461	1.93879	1.90718	1.84821
O54826_S_370	O54826	ENSMUSG00000026743	17354	Mllt10	myeloid/lymphoid or mixed-lineage leukemia; translocated to, 10	O54826	370	0.999899	40.5297	2.89e-78	159.1	149.72	1	GTPGSVKSSSGSSVQSPQDFLSFTDSDLRSD	S	370	370	1399	1	>>PhosphositeRawExpression	160350	203090	190120	211080	194370	237460	296360	293440	319900	310520	498320	571500	548970	613900	543300	>>PhosphositeNormaExpression	0.4632	0.586662	0.549196	0.609743	0.561473	0.685946	0.85609	0.847655	0.924089	0.896993	1.43949	1.65088	1.5858
O54916_S_118	O54916	ENSMUSG00000019854	19707	Reps1	RalBP1 associated Eps domain containing protein	O54916	118	0.845572	7.63807	5.75e-18	108.57	101.12	1	ASKNEQESRLAASYSSDSENQGSYSGVIPPP	S	118	118	1400	1	>>PhosphositeRawExpression	240740	260990	242580	256770	262590	158320	191860	189530	241730	173700	211200	181120	174240	178600	208060	>>PhosphositeNormaExpression	1.13842	1.23418	1.14712	1.21422	1.24174	0.748669	0.907274	0.896256	1.1431	0.821398	0.99873	0.856486	0.823952
O54916_S_708	O54916	ENSMUSG00000019854	19707	Reps1	RalBP1 associated Eps domain containing protein	O54916	708	0.999964	44.4225	0.000660968	48.968	27.963	1	TPLAPPPKPVRRRLKSEDELRPDVDEHTQKT	S	708	708	1401	1	>>PhosphositeRawExpression	32551	37366	28409	40590	38068	43719	50941	49855	40186	50060	47139	44348	37338	55195	41321	>>PhosphositeNormaExpression	0.766404	0.879771	0.668881	0.955679	0.8963	1.02935	1.19939	1.17382	0.946167	1.17865	1.10987	1.04416	0.879112
O54916_S_561	O54916	ENSMUSG00000019854	19707	Reps1	RalBP1 associated Eps domain containing protein	O54916	561	0.836851	10.1109	0.0389202	78.334	61.104	1	PPPPPRPQPSHSRSSSLDMNRTFAVTTGQQQ	S	561	561	1408	1	>>PhosphositeRawExpression	50183	57156	55092	55561	60031	29046	41701	39914	37820	39175	49091	46127	52001	47735	46633	>>PhosphositeNormaExpression	1.0643	1.21219	1.16841	1.17836	1.27316	0.61602	0.884413	0.846513	0.802103	0.83084	1.04114	0.978281	1.10286
O54940_S_114	O54940	ENSMUSG00000011958	12175	Bnip2	BCL2/adenovirus E1B interacting protein 2	O54940	114	0.988049	19.1739	9.82e-35	143.46	111.31	1	DDLPKPKTTEVIRKGSITEYTATEEKGDGRR	S	114	114	1409	1	>>PhosphositeRawExpression	116870	119690	148790	129930	147020	151160	145880	147570	161860	139780	174930	158370	188550	166270	179000	>>PhosphositeNormaExpression	0.770345	0.788932	0.980744	0.856429	0.969077	0.996366	0.961563	0.972703	1.06689	0.921355	1.15305	1.04389	1.24282
O54967_S_772	O54967	ENSMUSG00000022791	51789	Tnk2	tyrosine kinase, non-receptor, 2	O54967	772	0.998811	31.4602	0.00168371	54.598	32.725	1	RVPIPPRPTRPRVELSPAPSGEEETSRWPGP	S	772	772	1410	1	>>PhosphositeRawExpression	35989	58365	48737	45137	45723	48682	47411	48876	48822	60857	47691	57825	68096	71973	56772	>>PhosphositeNormaExpression	0.68251	1.10686	0.924268	0.855996	0.867109	0.923225	0.899121	0.926904	0.92588	1.15412	0.904431	1.09662	1.2914
O54988_S_647	O54988	ENSMUSG00000025060	20874	Slk	STE20-like kinase	O54988	647	0.996442	24.511	4.99e-134	187.08	162.25	1;2	EQPETDEVEQVSESNSIEELERLVVTGAEAR	S	647	647	1413	1	>>PhosphositeRawExpression	61649	61374	77467	66049	86356	87008	97131	107290	116640	88300	154390	154630	149030	158580	157700	>>PhosphositeNormaExpression	0.56956	0.56702	0.715699	0.610211	0.797823	0.803846	0.89737	0.991227	1.07761	0.815783	1.42637	1.42859	1.37685
O54988_S_189	O54988	ENSMUSG00000025060	20874	Slk	STE20-like kinase	O54988	189	0.971841	15.4059	7.92e-64	144.26	123.81	1;2	FGVSAKNTRTIQRRDSFIGTPYWMAPEVVMC	S	189	189	1416	1	>>PhosphositeRawExpression	57475	59347	58941	46569	60949	54850	70340	63932	80396	65093	57498	68628	63094	62732	69178	>>PhosphositeNormaExpression	0.918109	0.948013	0.941527	0.743896	0.973603	0.876178	1.12362	1.02125	1.28425	1.0398	0.918477	1.09627	1.00787
O55003_S_88	O55003	ENSMUSG00000078566	12176	Bnip3	BCL2/adenovirus E1B interacting protein 3	O55003	88	0.988816	20.2849	0.00023255	88.282	65.641	1	AEIDSHSFGEKNSTLSEEDYIERRREVESIL	S	88	88	1417	1	>>PhosphositeRawExpression	92423	112530	121330	146160	125670	116260	120160	99860	124550	119020	115590	126640	142030	167780	124570	>>PhosphositeNormaExpression	0.747528	0.910156	0.981331	1.18216	1.01643	0.940324	0.971868	0.807679	1.00737	0.962647	0.934905	1.02428	1.14875
O55022_S_181	O55022	ENSMUSG00000006373	53328	Pgrmc1	progesterone receptor membrane component 1	O55022	181	0.99991	42.7951	2.29e-53	145.13	124.48	1	HVGKLLKEGEEPTVYSDDEEPKDETARKNE_	S	181	181	1418	1	>>PhosphositeRawExpression	3395300	3961200	4056800	3895800	4269200	3731500	4328100	4226800	4447800	4309500	4230400	3989400	4695300	4589000	4120200	>>PhosphositeNormaExpression	0.818193	0.954563	0.9776	0.938803	1.02878	0.89921	1.04298	1.01857	1.07182	1.0385	1.01943	0.961358	1.13146
O55060_S_34	O55060	ENSMUSG00000021376	22017	Tpmt	thiopurine methyltransferase	O55060	34	1	136.347	8.02e-32	136.35	109.87	1	LTLEDWKEKWVTRHISFHQEQGHQLLKKHLD	S	34	34	1421	1	>>PhosphositeRawExpression	362520	401140	401720	417710	435140	474920	547110	518540	530690	521830	567640	566720	602800	612900	572150	>>PhosphositeNormaExpression	0.721813	0.798709	0.799864	0.831702	0.866407	0.945612	1.08935	1.03246	1.05666	1.03901	1.13023	1.1284	1.20023
O55060_S_2	O55060	ENSMUSG00000021376	22017	Tpmt	thiopurine methyltransferase	O55060	2	1	60.4007	1.36e-70	96.591	51.578	1	______________MSLDMKEHPDAEVQKNQ	S	2	2	1422	1	>>PhosphositeRawExpression	186980	201830	201880	220800	218560	216670	293930	284170	276410	267620	209590	204630	242680	236050	231360	>>PhosphositeNormaExpression	0.802912	0.866679	0.866894	0.948139	0.93852	0.930404	1.26217	1.22026	1.18693	1.14919	0.900002	0.878703	1.04209
O55106_S_376	O55106	ENSMUSG00000024077	268980	Strn	striatin, calmodulin binding protein	O55106	376	0.97623	16.2911	4.61e-209	218.98	198.53	1	LRDVDELPSLQPSVGSPSRPSSSRLPEQELS	S	376	376	1424	1	>>PhosphositeRawExpression	253380	263070	277330	264570	287660	325560	393490	382660	412520	371350	429150	424480	444070	463610	426200	>>PhosphositeNormaExpression	0.701353	0.728174	0.767646	0.732326	0.796239	0.901146	1.08918	1.0592	1.14185	1.02789	1.18788	1.17496	1.22918
O55106_S_227	O55106	ENSMUSG00000024077	268980	Strn	striatin, calmodulin binding protein	O55106	227	0.890544	10.9359	7.64e-05	70.197	44.875	1	EVKETAMIGKSELTDSASVLDNFKFLESAAA	S	227	227	1428	1	>>PhosphositeRawExpression	38639	43310	45845	51850	60657	49003	62470	68135	67940	58755	90056	76056	92490	96070	84526	>>PhosphositeNormaExpression	0.587932	0.659007	0.697579	0.788952	0.922959	0.745631	0.950546	1.03674	1.03378	0.894018	1.3703	1.15727	1.40733
O55131_S_422	O55131	ENSMUSG00000001833	235072	Septin7	septin 7	O55131	422	0.890341	9.09511	0.00583836	57.836	46.123	1	KANWEAQQRILEQQNSSRTLEKNKKKGKIF_	S	422	422	1430	1	>>PhosphositeRawExpression	34967	47290	57594	56309	43902	86241	108130	96802	104090	93735	101030	103900	121970	111650	100950	>>PhosphositeNormaExpression	0.413465	0.559177	0.681016	0.665822	0.519116	1.01975	1.27858	1.14463	1.23081	1.10836	1.19462	1.22856	1.44223
O55131_S_333	O55131	ENSMUSG00000001833	235072	Septin7	septin 7	O55131	333	1	73.8867	0.000140728	73.887	44.929	1	YNGVDNNKNKGQLTKSPLAQMEEERREHVAK	S	333	333	1431	1	>>PhosphositeRawExpression	130010	132020	152510	138610	157110	194470	215650	232980	230310	234220	314070	340330	378790	351910	330540	>>PhosphositeNormaExpression	0.551899	0.560431	0.647412	0.588406	0.666939	0.825534	0.915444	0.989011	0.977677	0.994275	1.33324	1.44472	1.60798
O55143_S_663	O55143	ENSMUSG00000029467	11938	Atp2a2	ATPase, Ca++ transporting, cardiac muscle, slow twitch 2	O55143	663	0.999888	39.5128	2.25e-179	214.67	188.23	1	TSKAFTGREFDELSPSAQRDACLNARCFARV	S	663	663	1432	1	>>PhosphositeRawExpression	610460	650160	740680	745080	707580	700030	838740	848230	875650	841370	1054000	1074200	1111300	1121700	1135900	>>PhosphositeNormaExpression	0.701405	0.74702	0.851025	0.856081	0.812994	0.804319	0.963694	0.974598	1.0061	0.966716	1.21102	1.23423	1.27686
O55176_S_282	O55176	ENSMUSG00000034403	18744	Pja1	praja ring finger ubiquitin ligase 1	O55176	282	0.999816	37.3607	0.00110012	52.522	26.656	1	ASSSEPRYAEDQDARSEQAKADKVPRRRRTM	S	282	282	1433	1	>>PhosphositeRawExpression	36534	34092	54530	42129	44306	42913	44702	53968	47409	52984	17114	25985	27777	20673	19917	>>PhosphositeNormaExpression	0.969873	0.905044	1.44761	1.1184	1.1762	1.13922	1.18671	1.4327	1.25857	1.40657	0.454327	0.689827	0.737399
O55229_S_391	O55229	ENSMUSG00000022617	12651	Chkb	choline kinase beta	O55229	391	0.971719	18.5368	0.00259863	90.15	81.287	1	SRFQFYFQQKGQLTSSPSS____________	S	391	391	1436	1	>>PhosphositeRawExpression	21500	24016	21577	24510	27048	24645	45060	29503	31436	36567	60379	51740	79766	66098	72321	>>PhosphositeNormaExpression	0.523398	0.584648	0.525272	0.596674	0.658459	0.59996	1.09694	0.718224	0.765281	0.89019	1.46987	1.25956	1.94183
O70131_S_3	O70131	ENSMUSG00000037966	18081	Ninj1	ninjurin 1	O70131	3	0.967133	14.5851	1.04e-78	138.08	131.16	1;3	_____________MESGTEEYELNGDLRPGS	S	3	3	1437	1	>>PhosphositeRawExpression	115630	134520	143200	146390	155860	171780	250860	242200	263300	269350	476070	500550	544610	539750	582510	>>PhosphositeNormaExpression	0.382325	0.444784	0.473484	0.484032	0.515344	0.567983	0.829457	0.800824	0.87059	0.890594	1.5741	1.65505	1.80073
O70133_S_136	O70133	ENSMUSG00000042699	13211	Dhx9	DEAH (Asp-Glu-Ala-His) box polypeptide 9	O70133	136	0.997903	26.8022	5.72e-261	228.36	211.08	1	KAEENNSGVESSGYGSPGPTWDRGANLKDYY	S	136	136	1440	1	>>PhosphositeRawExpression	78506	108280	104700	99127	98744	106150	135830	133440	114450	143830	113160	147220	165990	140050	148170	>>PhosphositeNormaExpression	0.640814	0.883848	0.854626	0.809135	0.806009	0.866461	1.10873	1.08922	0.934211	1.17403	0.923681	1.2017	1.35491
O70152_S_13	O70152	ENSMUSG00000093752	13480	Gm20716	predicted gene 20716	O70152	13	0.999936	41.9432	0.000206955	68.972	42.96	1	___MASTGASRSLAASPRPPQGRSSRQDKYS	S	13	13	1441	1	>>PhosphositeRawExpression	13626	17269	20780	15346	25629	52635	69496	69190	62843	75281	92252	100550	103310	113930	117200	>>PhosphositeNormaExpression	0.215298	0.272859	0.328334	0.242474	0.404951	0.831659	1.09807	1.09324	0.992951	1.18948	1.45763	1.58874	1.63235
O70251_S_106	O70251	ENSMUSG00000025967	55949	Eef1b2	eukaryotic translation elongation factor 1 beta 2	O70251	106	1	64.1105	1.41e-53	144.92	131.99	1	GAADAKDDDDIDLFGSDDEEESEEAKKLREE	S	106	106	1446	1	>>PhosphositeRawExpression	658390	722820	817020	729540	769760	715730	826630	770960	892040	722480	976550	892990	984430	1141400	1037700	>>PhosphositeNormaExpression	0.780179	0.856527	0.968152	0.86449	0.91215	0.848126	0.97954	0.913572	1.05705	0.856124	1.15719	1.05818	1.16653
O70305_S_741	O70305	ENSMUSG00000042605	20239	Atxn2	ataxin 2	O70305	741	0.816141	7.16956	0.00228008	66.595	40.859	1	NSPAGSKENVKASETSPSFSKADNKGMSPVV	S	741	741	1451	1	>>PhosphositeRawExpression	71781	96037	91799	93838	105880	170650	231270	222630	223820	215740	285790	313790	319510	300940	302510	>>PhosphositeNormaExpression	0.353487	0.472936	0.452066	0.462107	0.521408	0.840369	1.13889	1.09634	1.10221	1.06241	1.40738	1.54526	1.57343
O70305_S_860	O70305	ENSMUSG00000042605	20239	Atxn2	ataxin 2	O70305	860	0.78579	5.74955	5.92e-06	87.326	69.837	1	HKRGPEVTSQGVQTSSPACKQEKDDREEKKD	S	860	860	1452	1	>>PhosphositeRawExpression	84873	95509	125020	126480	115950	186200	224710	206020	219810	228440	312060	324960	330630	356420	351560	>>PhosphositeNormaExpression	0.387119	0.435631	0.570235	0.576895	0.528866	0.849287	1.02494	0.939689	1.00259	1.04195	1.42335	1.48219	1.50805
O70310_S_44	O70310	ENSMUSG00000020936	18107	Nmt1	N-myristoyltransferase 1	O70310	44	0.99922	31.0725	9.12e-05	80.312	44.601	1;2	HCSDCENEEDNSHNRSGLSPANDTGAKKKKK	S	44	44	1458	1	>>PhosphositeRawExpression	227450	256730	247000	294200	306100	331840	365950	426020	400790	454960	389500	434490	472800	499230	457180	>>PhosphositeNormaExpression	0.613157	0.692089	0.665859	0.7931	0.82518	0.89457	0.986523	1.14846	1.08044	1.22647	1.05001	1.17129	1.27457
O70310_S_47	O70310	ENSMUSG00000020936	18107	Nmt1	N-myristoyltransferase 1	O70310	47	0.999271	31.3664	3.46e-05	79.614	63.39	1;2	DCENEEDNSHNRSGLSPANDTGAKKKKKKQK	S	47	47	1459	1	>>PhosphositeRawExpression	119750	107750	133360	135570	142430	135800	161100	156110	158440	151620	130780	129920	147370	150690	132720	>>PhosphositeNormaExpression	0.85805	0.772066	0.95557	0.971406	1.02056	0.973054	1.15434	1.11858	1.13528	1.08641	0.937084	0.930921	1.05596
O70318_S_38	O70318	ENSMUSG00000019978	13822	Epb41l2	erythrocyte membrane protein band 4.1 like 2	O70318	38	0.999971	46.5921	1.26e-109	169.65	158.39	1;2	SKEKAKEVENEQTPVSEPEEEKGSQPGPPVE	S	38	38	1460	1	>>PhosphositeRawExpression	637630	726180	767360	779510	768160	514840	671310	613160	649320	650730	840520	864090	881400	891720	838930	>>PhosphositeNormaExpression	0.862061	0.981779	1.03745	1.05388	1.03853	0.696052	0.907596	0.828978	0.877866	0.879772	1.13636	1.16823	1.19163
O70318_S_46	O70318	ENSMUSG00000019978	13822	Epb41l2	erythrocyte membrane protein band 4.1 like 2	O70318	46	0.99908	30.3575	2.25e-20	110.7	101.65	1	ENEQTPVSEPEEEKGSQPGPPVERQSTPRLR	S	46	46	1461	1	>>PhosphositeRawExpression	17608	16244	23283	24672	15043	24515	30385	25801	26354	21279	27676	23627	28331	21860	19891	>>PhosphositeNormaExpression	0.762099	0.703063	1.00772	1.06784	0.651082	1.06104	1.31511	1.1167	1.14064	0.920985	1.19786	1.02261	1.22621
O70318_S_698	O70318	ENSMUSG00000019978	13822	Epb41l2	erythrocyte membrane protein band 4.1 like 2	O70318	698	1	103.429	3.33e-16	127.03	90.012	1	KDESVITEEMNGKEMSPGHGPGETRKVEPVA	S	698	698	1463	1	>>PhosphositeRawExpression	239560	295240	278880	297170	288360	464670	516490	559820	573230	533460	492810	531870	545140	550550	545250	>>PhosphositeNormaExpression	0.53533	0.659754	0.623196	0.664067	0.64438	1.03837	1.15417	1.25099	1.28096	1.19209	1.10125	1.18854	1.21819
O70318_S_970	O70318	ENSMUSG00000019978	13822	Epb41l2	erythrocyte membrane protein band 4.1 like 2	O70318	970	0.997529	26.0604	0.000481528	73.834	61.915	1	LAQAIREAREQHPDMSVTRVVVHKETELAEE	S	970	970	1464	1	>>PhosphositeRawExpression	16765	21015	20987	14609	20080	33628	34514	38070	34367	40664	12678	21002	18278	22856	16347	>>PhosphositeNormaExpression	0.687353	0.8616	0.860452	0.598959	0.823266	1.37872	1.41505	1.56084	1.40902	1.6672	0.519789	0.861067	0.749385
O70318_S_201	O70318	ENSMUSG00000019978	13822	Epb41l2	erythrocyte membrane protein band 4.1 like 2	O70318	201	1	90.2649	6.35e-40	145.77	124.76	1	ETKEVQTSELKAEVASQKATKKTKTVLAKVT	S	201	201	1465	1	>>PhosphositeRawExpression	247030	276480	290800	264690	274940	317720	334750	320310	339200	341300	268130	252980	276290	285660	257810	>>PhosphositeNormaExpression	0.852202	0.953798	1.0032	0.913125	0.948485	1.09607	1.15482	1.105	1.17017	1.17741	0.924992	0.872728	0.953143
O70318_S_933	O70318	ENSMUSG00000019978	13822	Epb41l2	erythrocyte membrane protein band 4.1 like 2	O70318;P48193;Q9WV92	933;806;873	0.999884	39.3652	0.0317896	51.854	10.825	1	STTTTQITKTVKGGISETRIEKRIVITGDAD;TTTTTHITKTVKGGISETRIEKRIVITGDAA;TTTTTHITKTVKGGISETRIEKRIVITGDAD	S	933	933;806;873	1466	1	>>PhosphositeRawExpression	22833	34638	29928	23650	31191	29909	32164	31798	30313	26100	33275	24261	28009	19126	21967	>>PhosphositeNormaExpression	0.817095	1.23954	1.07099	0.846331	1.11619	1.07031	1.15101	1.13791	1.08477	0.934006	1.19077	0.868197	1.00232
O70318_S_379	O70318	ENSMUSG00000019978	13822	Epb41l2	erythrocyte membrane protein band 4.1 like 2	O70318	379	0.999965	44.5346	5.61e-05	71.742	58.079	1	LEEKVSELHKTHRGLSPAQADSQFLENAKRL	S	379	379	1467	1	>>PhosphositeRawExpression	12892	17481	25549	25774	27671	34040	53957	46375	39937	54184	67847	90075	79125	80124	74764	>>PhosphositeNormaExpression	0.264979	0.3593	0.525127	0.529752	0.568742	0.699649	1.10902	0.953179	0.820854	1.11368	1.39451	1.85138	1.62631
O70318_S_492	O70318	ENSMUSG00000019978	13822	Epb41l2	erythrocyte membrane protein band 4.1 like 2	O70318	492	1	76.1427	0.000975198	76.143	26.642	1	LWKVCVEHHTFYRLVSPEQPPKTKFLTLGSK	S	492	492	1468	1	>>PhosphositeRawExpression	15185	16414	17214	21206	18378	20631	32315	31340	31388	31192	68386	85518	78105	76325	63607	>>PhosphositeNormaExpression	0.375121	0.405482	0.425244	0.52386	0.453999	0.509656	0.79829	0.774204	0.77539	0.770548	1.68937	2.11258	1.92946
O70318_S_86	O70318	ENSMUSG00000019978	13822	Epb41l2	erythrocyte membrane protein band 4.1 like 2	O70318	86	0.973602	15.6681	0.00251459	56.951	34.231	1	RGISRFIPPWLKKQRSYNLVVAKDGGDKKEP	S	86	86	1469	1	>>PhosphositeRawExpression	135900	141200	125080	154780	145290	144950	151210	155000	132410	173200	92185	99943	116140	133090	99543	>>PhosphositeNormaExpression	1.01929	1.05904	0.938137	1.1609	1.08972	1.08717	1.13412	1.16255	0.993114	1.29905	0.691415	0.749602	0.871084
O70318_S_543	O70318	ENSMUSG00000019978	13822	Epb41l2	erythrocyte membrane protein band 4.1 like 2	O70318	543	1	71.4167	3.77e-30	106.17	99.442	1;2	PAPQFERASSKRVSRSLDGAPIGVVDQSPPG	S	543	543	1470	1	>>PhosphositeRawExpression	21589	26992	24778	41566	36488	37597	49501	46248	54622	45886	45288	39860	47465	52818	53291	>>PhosphositeNormaExpression	0.518975	0.648858	0.595635	0.9992	0.877131	0.90379	1.18995	1.11175	1.31305	1.10305	1.08867	0.95819	1.14101
O70318_S_555	O70318	ENSMUSG00000019978	13822	Epb41l2	erythrocyte membrane protein band 4.1 like 2	O70318	555	0.999999	59.5287	0	244.03	227.89	1;2	VSRSLDGAPIGVVDQSPPGEGSVPGPGVISY	S	555	555	1471	1	>>PhosphositeRawExpression	122220	126540	120040	106460	155840	170960	203900	172380	177060	180840	277010	304600	319470	323750	357350	>>PhosphositeNormaExpression	0.587894	0.608674	0.577408	0.512086	0.74961	0.82234	0.980785	0.82917	0.851681	0.869864	1.33245	1.46517	1.53669
O70318_S_7	O70318	ENSMUSG00000019978	13822	Epb41l2	erythrocyte membrane protein band 4.1 like 2	O70318	7	0.782387	8.69903	5.64e-30	78.653	68.965	1	_________MTTEVGSASEVKKGSDQAGADA	S	7	7	1473	1	>>PhosphositeRawExpression	97632	115360	116590	113790	120510	127440	160150	142610	159190	146000	155860	161780	175750	171060	172360	>>PhosphositeNormaExpression	0.685592	0.810081	0.818719	0.799056	0.846246	0.894909	1.12461	1.00144	1.11786	1.02524	1.09448	1.13605	1.23415
O70378_S_100	O70378	ENSMUSG00000031819	18117	Emc8	ER membrane protein complex subunit 8	O70378	100	1	53.9948	0.00159465	55.173	32.294	1	VIAGYYQANERVKDASPNQVAEKVASRIAEG	S	100	100	1476	1	>>PhosphositeRawExpression	155270	197350	243800	225410	216460	337480	424730	414110	460770	387530	1012600	1024600	976710	1157300	1062900	>>PhosphositeNormaExpression	0.280709	0.356785	0.440761	0.407514	0.391333	0.610123	0.76786	0.74866	0.833016	0.700607	1.83066	1.85235	1.76577
O70400_S_90	O70400	ENSMUSG00000055044	54132	Pdlim1	PDZ and LIM domain 1 (elfin)	O70400	90	0.999896	39.828	5.84e-05	71.98	46.658	1	DNMTLTVSRSEQKIWSPLVTEEGKRHPYKMN	S	90	90	1477	1	>>PhosphositeRawExpression	35579	53645	49344	60922	69099	182590	244490	229040	264400	241720	328000	303210	371560	405580	362020	>>PhosphositeNormaExpression	0.166714	0.251367	0.231213	0.285465	0.32378	0.85557	1.14562	1.07322	1.23891	1.13264	1.53692	1.42076	1.74104
O70400_S_130	O70400	ENSMUSG00000055044	54132	Pdlim1	PDZ and LIM domain 1 (elfin)	O70400	130	0.994004	24.1502	9.84e-20	128.85	106.16	1	HIGSAHNRSAMPFTASPAPSTRVITNQYNSP	S	130	130	1478	1	>>PhosphositeRawExpression	152270	172950	184780	168980	174620	375890	440710	426840	442380	432800	400170	449010	468970	489330	455570	>>PhosphositeNormaExpression	0.436281	0.495533	0.529428	0.484158	0.500318	1.07699	1.26271	1.22297	1.2675	1.24005	1.14656	1.2865	1.34368
O70400_S_144	O70400	ENSMUSG00000055044	54132	Pdlim1	PDZ and LIM domain 1 (elfin)	O70400	144	0.989887	20.4181	7.8e-78	150.68	129.31	1	ASPAPSTRVITNQYNSPTGLYSSENISNFNN	S	144	144	1479	1	>>PhosphositeRawExpression	56603	73617	73927	65412	88069	205300	219950	217500	223040	225140	280130	282600	271420	291320	304920	>>PhosphositeNormaExpression	0.294915	0.383562	0.385177	0.340812	0.45886	1.06966	1.14599	1.13323	1.16209	1.17303	1.45954	1.47241	1.41416
O70404_S_7	O70404	ENSMUSG00000050732	22320	Vamp8	vesicle-associated membrane protein 8	O70404	7	0.923867	10.8404	1.74e-27	114.72	105.51	1	_________MEEASGSAGNDRVRNLQSEVEG	S	7	7	1483	1	>>PhosphositeRawExpression	3628.1	8206.9	9500.2	4360.4	8059.3	4767.4	8592.6	10298	5889	9677.2	5423.2	13621	18011	8104.8	17923	>>PhosphositeNormaExpression	0.399975	0.90476	1.04734	0.480707	0.888488	0.525576	0.947281	1.13529	0.649226	1.06685	0.597874	1.50163	1.9856
O70405_S_450	O70405	ENSMUSG00000029512	22241	Ulk1	unc-51 like kinase 1	O70405	450	0.997991	26.9624	5.45e-40	143.69	128.54	1	PTQVHNYQRIEQNLQSPTQQQTARSSAIRRS	S	450	450	1490	1	>>PhosphositeRawExpression	135110	155260	157010	155860	140880	211800	208440	219900	208140	221130	226890	226540	243250	257730	249370	>>PhosphositeNormaExpression	0.671674	0.771846	0.780546	0.774829	0.700359	1.05292	1.03622	1.09319	1.03473	1.09931	1.12794	1.1262	1.20927
O70405_S_622	O70405	ENSMUSG00000029512	22241	Ulk1	unc-51 like kinase 1	O70405	622	0.984445	18.0132	1.74e-11	122.31	78.678	1;2	LPDFLQRSPLPPILGSPTKAGPSFDFPKTPS	S	622	622	1492	1	>>PhosphositeRawExpression	24937	27380	27681	35223	31131	18684	13756	14936	9069.2	14895	19591	24297	21158	17013	10772	>>PhosphositeNormaExpression	1.2046	1.32261	1.33715	1.70147	1.5038	0.902541	0.664491	0.721492	0.438093	0.719511	0.946354	1.17368	1.02205
O70435_S_250	O70435	ENSMUSG00000060073	19167	Psma3	proteasome subunit alpha 3	O70435	250	1	64.2973	1.96e-102	184.41	167.13	1	EAEKYAKESLKEEDESDDDNM__________	S	250	250	1495	1	>>PhosphositeRawExpression	20170000	23085000	27087000	25847000	24823000	20646000	21614000	21646000	24831000	23401000	20822000	19656000	22768000	21139000	20740000	>>PhosphositeNormaExpression	0.894391	1.02365	1.20111	1.14612	1.10072	0.915498	0.958421	0.95984	1.10107	1.03766	0.923302	0.871599	1.00959
O70480_S_30	O70480	ENSMUSG00000026696	53330	Vamp4	vesicle-associated membrane protein 4	O70480	30	1	62.5895	0	276.79	242.13	1	TGSVKSERRNLLEDDSDEEEDFFLRGPSGPR	S	30	30	1499	1	>>PhosphositeRawExpression	822100	917810	955690	942620	1051200	952560	1187700	1184000	1235100	1160700	1246700	1269300	1373000	1372100	1333300	>>PhosphositeNormaExpression	0.725217	0.809648	0.843063	0.831534	0.927318	0.840302	1.04773	1.04447	1.08955	1.02391	1.09978	1.11972	1.21119
O70492_S_72	O70492	ENSMUSG00000019804	54198	Snx3	sorting nexin 3	O70492	72	1	83.7451	4.62e-13	127.51	106.01	1	LPIFKLKESTVRRRYSDFEWLRSELERESKV	S	72	72	1501	1	>>PhosphositeRawExpression	237360	266090	284520	282380	313320	266290	325600	332030	323480	336770	514310	544420	549180	519140	552960	>>PhosphositeNormaExpression	0.630399	0.706703	0.75565	0.749967	0.83214	0.707234	0.864754	0.881831	0.859123	0.89442	1.36594	1.44591	1.45856
O70493_S_73	O70493	ENSMUSG00000046032	55988	Snx12	sorting nexin 12	O70493	73	0.999857	38.4338	0.000959311	73.848	45.215	1	LPIFKLKESCVRRRYSDFEWLKNELERDSKI	S	73	73	1502	1	>>PhosphositeRawExpression	226090	259590	274680	250690	266760	254760	313080	303420	315480	304590	375460	375760	371250	334330	351630	>>PhosphositeNormaExpression	0.740863	0.850637	0.900085	0.821473	0.874132	0.83481	1.02592	0.994261	1.03378	0.998095	1.23033	1.23131	1.21653
O70493_S_2	O70493	ENSMUSG00000046032	55988	Snx12	sorting nexin 12	O70493	2	0.999973	45.7097	1.16e-64	122.19	108.81	1	______________MSDTAVADTRRLNSKPQ	S	2	2	1503	1	>>PhosphositeRawExpression	12769	14571	24446	22321	6136.2	23093	39878	49926	14287	31610	62140	38650	46617	42908	46402	>>PhosphositeNormaExpression	0.402592	0.459407	0.770755	0.703756	0.193468	0.728097	1.25731	1.57411	0.450453	0.996628	1.9592	1.21859	1.46978
O70551_S_450	O70551	ENSMUSG00000004865	20815	Srpk1	serine/arginine-rich protein specific kinase 1	O70551	450	0.99999	50.0747	2.14e-184	201.7	175.37	1;2;3	QDITQLEESIRADTPSGDEQEPNGALDSKGK	S	450	450	1508	1	>>PhosphositeRawExpression	883060	1011200	1045200	1104500	1084800	840990	917290	978450	1022700	977230	729410	740290	770780	843100	699920	>>PhosphositeNormaExpression	0.970472	1.1113	1.14866	1.21383	1.19218	0.924238	1.00809	1.0753	1.12394	1.07396	0.801613	0.81357	0.847078
O70551_S_51	O70551	ENSMUSG00000004865	20815	Srpk1	serine/arginine-rich protein specific kinase 1	O70551	51	0.999999	58.4688	9.33e-52	133.95	124.24	1;2;3	HSESDIPEQEEEILGSDDDEQEDPNDYCKGG	S	51	51	1512	1	>>PhosphositeRawExpression	201730	251850	256890	267600	240370	213270	242060	234200	264910	241670	176830	199920	174930	214820	196860	>>PhosphositeNormaExpression	0.895805	1.11837	1.14075	1.18831	1.06739	0.94705	1.0749	1.03999	1.17636	1.07316	0.785234	0.887768	0.776797
O70551_S_335	O70551	ENSMUSG00000004865	20815	Srpk1	serine/arginine-rich protein specific kinase 1	O70551	335	0.968278	15.0119	0.000434741	56.304	42.876	1	NPPNKMTQEKLEESNSIGQDQTLTERGGEGG	S	335	335	1513	1	>>PhosphositeRawExpression	28606	18389	24201	26973	25558	19371	24648	24304	33213	28087	28026	24048	34964	34399	36780	>>PhosphositeNormaExpression	1.04258	0.670207	0.882031	0.98306	0.931489	0.705997	0.898323	0.885785	1.21048	1.02366	1.02144	0.876455	1.2743
O70552_S_146	O70552	ENSMUSG00000032056	56057	Btg4	BTG anti-proliferation factor 4	O70552	146	0.909891	9.60206	3.44e-38	138.45	125.25	1;2;3	SCAVNRATGDCSSGTSSDEESCSREAQIIPK	S	146	146	1518	1	>>PhosphositeRawExpression	2686.4	6334.1	8477.8	4386.1	10148	0	21272	10632	14549	8302.8	145260	131840	132340	159750	129100	>>PhosphositeNormaExpression	0.0513274	0.121022	0.16198	0.0838025	0.193892	0	0.406431	0.203139	0.277979	0.158636	2.77539	2.51898	2.52854
O70552_S_147	O70552	ENSMUSG00000032056	56057	Btg4	BTG anti-proliferation factor 4	O70552	147	0.932387	11.5175	0	288.46	268.08	1;2;3	CAVNRATGDCSSGTSSDEESCSREAQIIPKV	S	147	147	1519	1	>>PhosphositeRawExpression	3639.5	9010.2	6508	11180	19961	0	29843	13072	11805	0	378130	384410	384700	361740	439930	>>PhosphositeNormaExpression	0.0265796	0.0658022	0.0475284	0.0816484	0.145777	0	0.217946	0.0954658	0.0862128	0	2.76151	2.80738	2.80949
O70619_S_40	O70619	ENSMUSG00000096284	54382	Tcstv1	2-cell-stage, variable group, member 1	O70619	40	0.991256	20.5446	7.7e-05	97.273	87.319	1	ALPSAQVLPAQSTRCSNSEALCLGKDQSHCS	S	40	40	1526	1	>>PhosphositeRawExpression	38348	46243	39086	35792	39436	72015	80724	82630	82785	99095	91360	79968	82778	114570	84364	>>PhosphositeNormaExpression	0.537994	0.648755	0.548348	0.502135	0.553258	1.01032	1.1325	1.15924	1.16141	1.39023	1.28171	1.12189	1.16131
O88273_S_56	O88273	ENSMUSG00000050069	23893	Grem2	gremlin 2, DAN family BMP antagonist	O88273	56	0.851177	7.5749	0.000614225	54.501	45.988	1	NSERWHHQIKEVLASSQEALVVTERKYLKSD	S	56	56	1529	1	>>PhosphositeRawExpression	9811.7	12391	11575	11894	14635	13457	29659	24199	20507	20762	24091	26901	32857	28738	28517	>>PhosphositeNormaExpression	0.474768	0.599575	0.56009	0.575526	0.708157	0.651156	1.43514	1.17094	0.992291	1.00463	1.16571	1.30168	1.58988
O88413_S_65	O88413	ENSMUSG00000001521	22158	Tulp3	tubby-like protein 3	O88413	65	1	65.47	9.77e-14	117.2	102.27	1;2	QPNPEARLRRLKPRGSEEHTPLVDPQMPRSD	S	65	65	1533	1	>>PhosphositeRawExpression	337110	393450	413430	406200	438480	300260	377510	403460	431950	407370	476610	438550	473640	522900	496600	>>PhosphositeNormaExpression	0.800417	0.934188	0.981627	0.964461	1.0411	0.712922	0.896341	0.957955	1.0256	0.967239	1.13164	1.04127	1.12459
O88413_S_172	O88413	ENSMUSG00000001521	22158	Tulp3	tubby-like protein 3	O88413	172	0.999892	39.6817	4.99e-29	142.89	105.28	1	KEEDEGGNLSSPSARSEESAAASQKAASETG	S	172	172	1535	1	>>PhosphositeRawExpression	22629	32805	37898	30268	31436	68184	77719	93223	96405	68585	80619	84357	83081	78926	77365	>>PhosphositeNormaExpression	0.352294	0.510716	0.590005	0.47122	0.489403	1.0615	1.20995	1.45132	1.50086	1.06775	1.2551	1.31329	1.29343
O88413_S_262	O88413	ENSMUSG00000001521	22158	Tulp3	tubby-like protein 3	O88413	262	0.955991	16.3999	7.17e-06	89.946	62.45	1	ENRKIFLLAGRKRKKSKTSNYLVSTDPTDLS	S	262	262	1536	1	>>PhosphositeRawExpression	69753	79347	112990	74141	69854	109210	90689	110330	123210	67144	154290	133620	144000	152760	181380	>>PhosphositeNormaExpression	0.625506	0.71154	1.01323	0.664855	0.626412	0.979334	0.813248	0.989378	1.10488	0.60211	1.38359	1.19823	1.29131
O88413_S_372	O88413	ENSMUSG00000001521	22158	Tulp3	tubby-like protein 3	O88413	372	1	108.557	9.57e-09	112.5	86.065	1	PRNEHESLLSKWQNKSMENLIELHNKAPVWN	S	372	372	1537	1	>>PhosphositeRawExpression	93763	95469	115430	101030	103640	108020	134900	138630	148210	141710	144510	159260	176580	173980	144740	>>PhosphositeNormaExpression	0.710372	0.723297	0.874526	0.765428	0.785202	0.818386	1.02204	1.0503	1.12288	1.07363	1.09484	1.20659	1.33781
O88427_S_32	O88427	ENSMUSG00000024112	58226	Cacna1h	calcium channel, voltage-dependent, T type, alpha 1H subunit	O88427	32	0.881475	8.71399	0.00482	40.515	21.919	1	ASPSAPAAPVRASPASPGVPGREEQRGSGSS	S	32	32	1538	1	>>PhosphositeRawExpression	3470.3	12484	6352.7	9880	6933.9	12983	15819	11675	19459	12549	14663	9136.8	15310	9710.8	18446	>>PhosphositeNormaExpression	0.291015	1.04689	0.532729	0.828523	0.581467	1.08874	1.32656	0.979049	1.6318	1.05234	1.22962	0.766199	1.28388
O88427_S_541	O88427	ENSMUSG00000024112	58226	Cacna1h	calcium channel, voltage-dependent, T type, alpha 1H subunit	O88427	541	0.99994	42.1834	0.000252935	65.038	46.216	1	HHHHYHFSHGGPRRPSPEPGAGDTRLVRACV	S	541	541	1539	1	>>PhosphositeRawExpression	41034	53679	71001	55330	56933	62161	66387	77795	75993	65386	65676	67879	64612	74323	65935	>>PhosphositeNormaExpression	0.638414	0.835147	1.10465	0.860833	0.885773	0.967111	1.03286	1.21035	1.18231	1.01729	1.0218	1.05607	1.00524
O88448_S_443	O88448	ENSMUSG00000024862	16594	Klc2	kinesin light chain 2	O88448	443	0.98705	18.8821	0.000354222	70.438	54.547	1	RPMEYGSWYKACKVDSPTVNTTLRTLGALYR	S	443	443	1544	1	>>PhosphositeRawExpression	148790	168660	187420	171320	186010	438770	497960	475310	501920	531480	474810	501500	490780	484760	488030	>>PhosphositeNormaExpression	0.388315	0.440172	0.489133	0.447115	0.485453	1.14511	1.29959	1.24047	1.30992	1.38707	1.23917	1.30883	1.28085
O88448_S_575	O88448	ENSMUSG00000024862	16594	Klc2	kinesin light chain 2	O88448	575	0.989052	19.5587	4.63e-38	157.78	95.815	1	GGGPQEPNSRMKRASSLNFLNKSVEEPVQPG	S	575	575	1545	1	>>PhosphositeRawExpression	467370	486910	526240	507530	503400	370160	465660	452220	476590	469950	362590	394570	417290	450020	397060	>>PhosphositeNormaExpression	1.03898	1.08241	1.16985	1.12825	1.11907	0.822875	1.03517	1.0053	1.05947	1.04471	0.806047	0.877139	0.927646
O88487_S_81	O88487	ENSMUSG00000027012	13427	Dync1i2	dynein cytoplasmic 1 intermediate chain 2	O88487	81	0.919875	13.2298	1.05e-26	113.41	99.984	1;2	SMGLTTDSPIVPPPMSPSSKSVSTPSEAGSQ	S	81	81	1547	1	>>PhosphositeRawExpression	62750	89323	88674	84138	83217	96728	105150	94772	106380	96797	70159	77029	77518	85108	90979	>>PhosphositeNormaExpression	0.719213	1.02378	1.01634	0.964353	0.953797	1.10865	1.20518	1.08624	1.21928	1.10944	0.804132	0.882873	0.888477
O88487_S_86	O88487	ENSMUSG00000027012	13427	Dync1i2	dynein cytoplasmic 1 intermediate chain 2	O88487	86	0.968661	17.5804	2.13e-08	95.519	82.383	1;2	TDSPIVPPPMSPSSKSVSTPSEAGSQDSGDG	S	86	86	1549	1	>>PhosphositeRawExpression	37960	36568	40558	40164	41496	33241	40816	45951	50214	53648	45993	53937	54675	69951	56350	>>PhosphositeNormaExpression	0.811664	0.7819	0.867214	0.85879	0.887271	0.710762	0.872731	0.982528	1.07368	1.14711	0.983426	1.15329	1.16907
O88487_S_91	O88487	ENSMUSG00000027012	13427	Dync1i2	dynein cytoplasmic 1 intermediate chain 2	O88487	91	0.994188	21.8906	2.55e-15	111.27	94.049	1;2;3	VPPPMSPSSKSVSTPSEAGSQDSGDGAVGSR	S	91	91	1551	1	>>PhosphositeRawExpression	69898	79139	73629	74213	85018	124540	146400	138620	153080	143670	159540	171050	159490	154730	151090	>>PhosphositeNormaExpression	0.556481	0.630052	0.586185	0.590834	0.676856	0.991504	1.16554	1.1036	1.21872	1.1438	1.27015	1.36179	1.26975
O88487_S_95	O88487	ENSMUSG00000027012	13427	Dync1i2	dynein cytoplasmic 1 intermediate chain 2	O88487	95	0.999009	30.2426	1.87e-78	164.66	144.27	1;2;3	MSPSSKSVSTPSEAGSQDSGDGAVGSRRGPI	S	95	95	1552	1	>>PhosphositeRawExpression	117920	133660	163830	148200	173110	130310	177260	178530	188140	162300	290660	295700	307910	221090	333130	>>PhosphositeNormaExpression	0.585356	0.66349	0.813254	0.735666	0.85932	0.64686	0.879921	0.886225	0.933929	0.805659	1.44284	1.46786	1.52847
O88487_S_98	O88487	ENSMUSG00000027012	13427	Dync1i2	dynein cytoplasmic 1 intermediate chain 2	O88487	98	0.994716	25.0311	6.91e-42	137.26	125.53	1;2;3	SSKSVSTPSEAGSQDSGDGAVGSRRGPIKLG	S	98	98	1553	1	>>PhosphositeRawExpression	67367	77495	87497	88475	79820	91646	120010	89903	124050	101380	143200	118190	129550	125680	119810	>>PhosphositeNormaExpression	0.646073	0.743204	0.839126	0.848506	0.765501	0.878917	1.15094	0.862201	1.18968	0.972269	1.37334	1.13348	1.24243
O88491_S_2369	O88491	ENSMUSG00000021488	18193	Nsd1	nuclear receptor-binding SET-domain protein 1	O88491	2369	1	60.5644	6.2e-05	82.01	69.215	1;2	MDLIDLTPRQKERAASPQEVTPQADEKTAML	S	2369	2369	1554	1	>>PhosphositeRawExpression	92086	100550	118460	101430	113190	113790	127740	139680	137240	122130	215660	216180	216220	223370	222270	>>PhosphositeNormaExpression	0.611191	0.667368	0.78624	0.673209	0.751262	0.755245	0.847833	0.927081	0.910887	0.810599	1.43137	1.43483	1.43509
O88491_S_2267	O88491	ENSMUSG00000021488	18193	Nsd1	nuclear receptor-binding SET-domain protein 1	O88491	2267	1	45.8629	0.00584941	85.29	54.493	1;2	LRMTDSRLDKSIGAASPKSQAVEKTPASTGL	S	2267	2267	1556	1	>>PhosphositeRawExpression	171420	175380	199070	183070	170150	240120	302480	292680	315370	314990	326540	324790	328500	355780	308390	>>PhosphositeNormaExpression	0.641425	0.656243	0.744887	0.685017	0.636673	0.898489	1.13183	1.09516	1.18006	1.17864	1.22186	1.21531	1.22919
O88502_S_18	O88502	ENSMUSG00000025584	18584	Pde8a	phosphodiesterase 8A	O88502	18	0.999675	35.4309	0	264.63	247.83	1	CAPSIHTSENRTFSHSDGEDEDVDVDVPGPA	S	18	18	1557	1	>>PhosphositeRawExpression	186940	185580	221560	195950	182490	245350	272240	301780	304380	287310	157290	203150	179470	176790	174210	>>PhosphositeNormaExpression	0.856347	0.850117	1.01494	0.897621	0.835962	1.12392	1.24709	1.38241	1.39432	1.31613	0.720524	0.930603	0.822128
O88508_S_102	O88508	ENSMUSG00000020661	13435	Dnmt3a	DNA methyltransferase 3A	O88508	102	0.999649	34.5455	4.68e-05	71.558	54.347	1	NGDLEKRSEPQPEEGSPAAGQKGGAPAEGEG	S	102	102	1560	1	>>PhosphositeRawExpression	36787	44128	34020	44913	48621	46994	68362	55554	65248	59241	84345	79739	90008	85726	102280	>>PhosphositeNormaExpression	0.583324	0.699729	0.539449	0.712177	0.770974	0.745175	1.084	0.880909	1.03462	0.939373	1.33744	1.26441	1.42724
O88513_S_19	O88513	ENSMUSG00000006715	57441	Gmnn	geminin	O88513	19	1	51.8194	0.0008994	51.819	46.504	1	SMKQKQEGAQENVKNSPVPRRTLKMIQPSAD	S	19	19	1561	1	>>PhosphositeRawExpression	15001	18953	22185	26804	29240	59673	77647	70534	75182	77597	127240	133150	139740	151590	126110	>>PhosphositeNormaExpression	0.195555	0.247074	0.289207	0.349421	0.381177	0.777906	1.01222	0.919492	0.980084	1.01157	1.65872	1.73576	1.82167
O88522_S_380	O88522	ENSMUSG00000004221	16151	Ikbkg	inhibitor of kappaB kinase gamma	O88522	380	1	71.6917	3.07e-05	88.507	71.823	1	PAHHSFHLALSNQRRSPPEEPPDFCCPKCQY	S	380	380	1562	1	>>PhosphositeRawExpression	101040	88450	89999	82570	94564	93329	127040	131290	127570	124640	167300	189280	173090	209680	186900	>>PhosphositeNormaExpression	0.762857	0.667802	0.679497	0.623408	0.713963	0.704639	0.959158	0.991246	0.96316	0.941038	1.26312	1.42907	1.30684
O88532_S_476	O88532	ENSMUSG00000022201	22763	Zfr	zinc finger RNA binding protein	O88532	476	0.795186	6.7709	4.48e-05	76.027	58.307	1	IATSSVKGLSTTGNSSLNSTSNTKVSAIPTN	S	476	476	1563	1	>>PhosphositeRawExpression	27622	29999	19104	17752	20242	18694	31537	32456	27613	24819	35856	33587	43735	34388	39932	>>PhosphositeNormaExpression	0.947395	1.02892	0.65524	0.608868	0.694272	0.641177	1.08167	1.11319	0.947086	0.851256	1.22981	1.15199	1.50005
O88532_S_1054	O88532	ENSMUSG00000022201	22763	Zfr	zinc finger RNA binding protein	O88532	1054	1	102.068	1.12e-24	128.32	102.6	1	NQRFNIHNNRKRRRDSDGVDGFEAEGKKDKK	S	1054	1054	1564	1	>>PhosphositeRawExpression	130210	136770	162150	159860	158350	179050	226810	224390	259590	199080	309460	292630	335240	329210	342900	>>PhosphositeNormaExpression	0.566837	0.595394	0.70588	0.695911	0.689337	0.77945	0.987361	0.976826	1.13006	0.866645	1.34716	1.27389	1.45938
O88543_S_410	O88543	ENSMUSG00000019373	26572	Cops3	COP9 signalosome subunit 3	O88543	410	0.964203	14.3033	2.67e-63	161.02	141.2	1;2	QEITVNPQFVQKSMGSQEDDSGNKPSSYS__	S	410	410	1565	1	>>PhosphositeRawExpression	88502	83780	101090	99925	104570	86083	125170	109280	121060	111050	177000	188780	201440	182640	187180	>>PhosphositeNormaExpression	0.674712	0.638713	0.770679	0.761798	0.79721	0.65627	0.954258	0.833117	0.922924	0.846611	1.34939	1.4392	1.53572
O88543_S_421	O88543	ENSMUSG00000019373	26572	Cops3	COP9 signalosome subunit 3	O88543	421	0.78673	8.31442	5.25e-64	164.97	153.76	1	KSMGSQEDDSGNKPSSYS_____________	S	421	421	1566	1	>>PhosphositeRawExpression	0	8298.4	8910.8	0	3224.6	5090.2	9231.1	8553.6	4319	9924.2	51449	46099	57560	61901	61852	>>PhosphositeNormaExpression	0	0.37001	0.397315	0	0.143779	0.226962	0.411597	0.381388	0.192576	0.442501	2.29401	2.05547	2.56649
O88543_S_423	O88543	ENSMUSG00000019373	26572	Cops3	COP9 signalosome subunit 3	O88543	423	0.944684	14.4174	5.25e-64	164.97	153.76	1	MGSQEDDSGNKPSSYS_______________	S	423	423	1567	1	>>PhosphositeRawExpression	307950	368810	404750	451180	481740	448010	646690	636890	630530	574350	2208700	2410200	2399800	2732800	2534500	>>PhosphositeNormaExpression	0.267986	0.320948	0.352224	0.392629	0.419223	0.38987	0.562767	0.554238	0.548704	0.499814	1.92207	2.09742	2.08837
O88559_S_544	O88559	ENSMUSG00000024947	17283	Men1	multiple endocrine neoplasia 1	O88559	544	0.999998	57.5281	1.24e-72	143.22	129.49	1	GQEVGNAAQAPAPAASPPPEGPVLTFQSEKM	S	544	544	1568	1	>>PhosphositeRawExpression	226000	268480	363500	281500	350470	312970	416170	407450	477410	405290	1388100	1401100	1386200	1487500	1430700	>>PhosphositeNormaExpression	0.319726	0.379823	0.514249	0.398242	0.495815	0.442763	0.588762	0.576426	0.675399	0.57337	1.96377	1.98216	1.96108
O88566_S_73	O88566	ENSMUSG00000000142	12006	Axin2	axin 2	O88566	73	0.980673	17.0561	0.00290732	74.841	61.804	1	NEDGLGEPEGRASPDSPLTRWTKSLHSLLGD	S	73	73	1570	1	>>PhosphositeRawExpression	15421	15704	16781	14202	20974	42928	37203	45092	53717	42364	63845	72013	76806	70267	57221	>>PhosphositeNormaExpression	0.358885	0.365471	0.390536	0.330516	0.488117	0.999041	0.865806	1.0494	1.25013	0.985915	1.48583	1.67592	1.78747
O88569_S_259	O88569	ENSMUSG00000004980	53379	Hnrnpa2b1	heterogeneous nuclear ribonucleoprotein A2/B1	O88569	259	1	95.2072	9.44e-230	216.79	201.6	1	YNGYGGGPGGGNFGGSPGYGGGRGGYGGGGP	S	259	259	1573	1	>>PhosphositeRawExpression	198360	265580	314790	305160	355870	438820	507630	476820	486670	514610	874010	1004300	985940	995310	1037100	>>PhosphositeNormaExpression	0.33962	0.45471	0.538964	0.522476	0.609299	0.751321	0.869133	0.816382	0.833247	0.881084	1.49643	1.7195	1.68807
O88569_S_341	O88569	ENSMUSG00000004980	53379	Hnrnpa2b1	heterogeneous nuclear ribonucleoprotein A2/B1	O88569	341	0.981065	18.668	4.78e-38	133.28	117.76	1	NMGGPYGGGNYGPGGSGGSGGYGGRSRY___	S	341	341	1574	1	>>PhosphositeRawExpression	62915	78647	84565	64913	81705	78369	69598	96134	87719	84497	118080	106180	117970	154700	123890	>>PhosphositeNormaExpression	0.669365	0.83674	0.899703	0.690622	0.869275	0.833783	0.740466	1.02279	0.933259	0.898979	1.25628	1.12967	1.25511
O88569_S_344	O88569	ENSMUSG00000004980	53379	Hnrnpa2b1	heterogeneous nuclear ribonucleoprotein A2/B1	O88569	344	0.971497	15.7713	2.42e-06	73.797	54.684	1;2	GPYGGGNYGPGGSGGSGGYGGRSRY______	S	344	344	1575	1	>>PhosphositeRawExpression	117630	124530	122900	135590	137020	128050	181490	160230	160380	166610	241350	262940	245800	299440	247410	>>PhosphositeNormaExpression	0.645995	0.683888	0.674936	0.744626	0.75248	0.703219	0.996698	0.879943	0.880767	0.91498	1.32543	1.444	1.34987
O88573_S_1096	O88573	ENSMUSG00000029313	17355	Aff1	AF4/FMR2 family, member 1	O88573	1096	0.999089	30.4005	0.000491905	72.496	56.957	1	LSEHFKSTSKVAQAPSPCTARSTGVPSPLSP	S	1096	1096	1576	1	>>PhosphositeRawExpression	19877	23564	31962	21264	24959	35843	56345	63605	62762	56203	44117	58180	60443	60813	58153	>>PhosphositeNormaExpression	0.439698	0.521258	0.70703	0.47038	0.552117	0.792881	1.24641	1.407	1.38836	1.24326	0.97591	1.287	1.33706
O88574_S_131	O88574	ENSMUSG00000031609	60406	Sap30	sin3 associated polypeptide	O88574	131	0.999995	52.6255	6.69e-62	138.57	131.02	1;2	KNLIQSVRNRRKRKGSDDDGGDSPVQDIDTP	S	131	131	1577	1	>>PhosphositeRawExpression	10116	23190	25478	18217	19127	23251	26687	29352	23100	22903	64533	78612	76071	74107	78528	>>PhosphositeNormaExpression	0.255768	0.586325	0.644173	0.46059	0.483598	0.587867	0.674741	0.742122	0.584049	0.579068	1.63162	1.98759	1.92334
O88587_S_261	O88587	ENSMUSG00000000326	12846	Comt	catechol-O-methyltransferase	O88587	261	0.792294	5.85406	4.97e-05	70.529	54.773	1	VVDGLEKAVYQGPGSSPVKS___________	S	261	261	1579	1	>>PhosphositeRawExpression	41858	59715	47148	51805	42797	70230	79727	79623	85869	71909	79248	84233	82468	95905	94913	>>PhosphositeNormaExpression	0.588197	0.839128	0.662533	0.727975	0.601392	0.986886	1.12034	1.11888	1.20665	1.01048	1.11361	1.18366	1.15886
O88622_S_135	O88622	ENSMUSG00000021911	26430	Parg	poly (ADP-ribose) glycohydrolase	O88622	135	0.87876	8.60222	2.75e-75	168.14	145.27	1	KVEKLENVPQLNLDKSPTEKSSQYLNQQQTA	S	135	135	1583	1	>>PhosphositeRawExpression	96478	109360	107220	111070	99414	166660	197740	201860	180330	190940	184670	192470	190480	212810	162790	>>PhosphositeNormaExpression	0.601911	0.68228	0.668929	0.692948	0.620228	1.03977	1.23367	1.25937	1.12505	1.19124	1.15213	1.20079	1.18837
O88622_S_311	O88622	ENSMUSG00000021911	26430	Parg	poly (ADP-ribose) glycohydrolase	O88622	311	0.999749	36.1636	2.56e-55	142.37	131.76	1;2	ESPMDVDNSKNSCQDSEADEETSPVFDEQDD	S	311	311	1584	1	>>PhosphositeRawExpression	263200	237880	256700	287430	259850	116090	132470	151610	151290	133970	104550	84125	104640	101160	96535	>>PhosphositeNormaExpression	1.59097	1.43792	1.55168	1.73744	1.57072	0.701733	0.800746	0.916442	0.914507	0.809813	0.631977	0.508513	0.632521
O88643_S_144	O88643	ENSMUSG00000030774	18479	Pak1	p21 (RAC1) activated kinase 1	O88643	144	0.997136	25.5019	0.017179	74.92	39.475	1	EFYNSKKTSNSKKYMSFTDKSAEDYNSSNTL	S	144	144	1589	1	>>PhosphositeRawExpression	263010	313600	339170	311740	332350	332850	386990	380590	389760	410650	564690	572940	582580	617040	626890	>>PhosphositeNormaExpression	0.614045	0.732157	0.791855	0.727815	0.775933	0.7771	0.9035	0.888558	0.909967	0.958738	1.31837	1.33763	1.36014
O88665_S_265	O88665	ENSMUSG00000031660	26992	Brd7	bromodomain containing 7	O88665	265	0.999163	32.1206	7.7e-05	82.908	67.979	1	LQKTRKQKERTDACQSGEDSGCWQREREDSG	S	265	265	1590	1	>>PhosphositeRawExpression	7343.8	9078.1	11138	5733.1	6196.3	5106	8229.3	8712.3	7126.3	6244.8	11771	9826	15554	20571	16804	>>PhosphositeNormaExpression	0.737162	0.911248	1.11802	0.575481	0.621977	0.512534	0.826047	0.87453	0.715329	0.626845	1.18156	0.986322	1.56129
O88685_S_12	O88685	ENSMUSG00000002102	19182	Psmc3	proteasome (prosome, macropain) 26S subunit, ATPase 3	O88685	12	0.951486	13.0538	1.83e-50	118.19	91.518	1	____MQEMNLLPTPESPVTRQEKMATVWDEA	S	12	12	1591	1	>>PhosphositeRawExpression	169410	214720	211830	194660	223320	369370	400260	377980	447030	439090	417570	496540	446970	476800	487560	>>PhosphositeNormaExpression	0.472938	0.599429	0.591361	0.543428	0.623438	1.03116	1.1174	1.0552	1.24796	1.2258	1.16572	1.38618	1.2478
O88735_S_308	O88735	ENSMUSG00000019996	17761	Map7	microtubule-associated protein 7	O88735	308	1	53.2779	0.000542694	62.378	44.276	1	SHKREREREHVPFHVSPGARRTLSPSNLKAR	S	308	308	1592	1	>>PhosphositeRawExpression	53290	85824	80334	62298	86622	103080	119710	113460	127380	109180	130020	133150	132460	146190	138990	>>PhosphositeNormaExpression	0.492821	0.793693	0.742922	0.576126	0.801073	0.953275	1.10707	1.04927	1.178	1.00969	1.20241	1.23136	1.22498
O88735_S_219	O88735	ENSMUSG00000019996	17761	Map7	microtubule-associated protein 7	O88735	219	0.981338	21.0568	0.000211385	69.716	37.708	1	ATLLNSPDRARRLQLSPWESSVVSRLLTPTH	S	219	219	1593	1	>>PhosphositeRawExpression	56087	74363	77598	78648	85955	184800	208780	220250	244740	218390	199620	178710	184020	181580	218320	>>PhosphositeNormaExpression	0.34882	0.462483	0.482602	0.489133	0.534577	1.14932	1.29846	1.36979	1.5221	1.35823	1.24149	1.11144	1.14447
O88735_S_209	O88735	ENSMUSG00000019996	17761	Map7	microtubule-associated protein 7	O88735	209	1	72.567	3.51e-25	127.53	113.09	1;2	VISKRLSSSSATLLNSPDRARRLQLSPWESS	S	209	209	1595	1	>>PhosphositeRawExpression	48339	58407	65906	50486	62896	56961	80170	75944	80771	81720	92217	96959	127100	96731	95002	>>PhosphositeNormaExpression	0.619938	0.749058	0.845231	0.647473	0.806629	0.730513	1.02816	0.973967	1.03587	1.04804	1.18266	1.24348	1.63003
O88738_S_483	O88738	ENSMUSG00000024073	12211	Birc6	baculoviral IAP repeat-containing 6	O88738	483	0.975693	16.0418	2.55e-11	109.05	78.512	1;2	DIPKLEGDSDDLLEDSDSEEHSRSDSVTGHT	S	483	483	1601	1	>>PhosphositeRawExpression	152980	168540	179170	189070	179530	163030	205680	195890	197670	190310	282910	260860	283350	272060	283090	>>PhosphositeNormaExpression	0.716167	0.78901	0.838774	0.88512	0.84046	0.763216	0.962879	0.917048	0.925381	0.890925	1.32443	1.2212	1.32649
O88738_S_4850	O88738	ENSMUSG00000024073	12211	Birc6	baculoviral IAP repeat-containing 6	O88738	4850	1	117.62	4.83e-16	117.62	96.615	1	KLPCPEGLDPDIEDASPVCRATAGAEDTLTH	S	4850	4850	1603	1	>>PhosphositeRawExpression	33018	16112	27451	40701	37610	59224	64695	42608	65643	55065	99011	88793	110130	116690	114060	>>PhosphositeNormaExpression	0.510161	0.248946	0.424145	0.628871	0.581112	0.91507	0.999602	0.658336	1.01425	0.850809	1.52982	1.37194	1.70162
O88738_S_584	O88738	ENSMUSG00000024073	12211	Birc6	baculoviral IAP repeat-containing 6	O88738	584	0.863759	9.96442	0.001497	47.548	28.489	1	CLLAGGLLTYKSPATSPISSNSHRSLDGLSR	S	584	584	1604	1	>>PhosphositeRawExpression	6340.3	4474.3	10580	12514	10459	8786.6	13853	11492	10477	10259	18647	13610	22580	16567	17009	>>PhosphositeNormaExpression	0.506823	0.357661	0.845732	1.00033	0.836059	0.702373	1.10736	0.918634	0.837498	0.820072	1.49058	1.08794	1.80497
O88738_S_623	O88738	ENSMUSG00000024073	12211	Birc6	baculoviral IAP repeat-containing 6	O88738	623	0.992943	22.4666	3.38e-21	110.98	101.68	1	QGSTDNESCTNSELNSPLVRRTLPVLLLYSI	S	623	623	1605	1	>>PhosphositeRawExpression	0	0	3994	0	0	0	4363.9	0	0	0	11405	4073.4	3765.7	8239.4	6578.9	>>PhosphositeNormaExpression	0	0	1.4123	0	0	0	1.54309	0	0	0	4.03286	1.44037	1.33157
O88746_S_180	O88746	ENSMUSG00000042870	21968	Tom1	target of myb1 trafficking protein	O88746	180	0.99424	23.7636	0.00121204	66.393	49.025	1	PQRTVFNSETPSRQNSVSSNTSQRGDLSQHA	S	180	180	1609	1	>>PhosphositeRawExpression	40214	41073	51995	56631	54915	89906	83021	92260	79654	91090	14476	17926	23006	12037	6520	>>PhosphositeNormaExpression	0.799246	0.816318	1.03339	1.12553	1.09143	1.78687	1.65003	1.83365	1.58311	1.8104	0.287708	0.356276	0.45724
O88845_S_52	O88845	ENSMUSG00000047804	56697	Akap10	A kinase (PRKA) anchor protein 10	O88845	52	0.99997	45.2608	0.000348013	80.69	55.031	1	KTLDVKSTKASVAVHSPQKSTKNHALLEAAG	S	52	52	1610	1	>>PhosphositeRawExpression	94827	91715	111500	107640	104770	113740	136150	156530	137750	148870	147910	143070	144430	146000	148310	>>PhosphositeNormaExpression	0.735773	0.711627	0.865141	0.83519	0.812922	0.882521	1.0564	1.21453	1.06882	1.1551	1.14765	1.1101	1.12065
O88852_S_51	O88852	ENSMUSG00000047514	22110	Tspyl1	testis-specific protein, Y-encoded-like 1	O88852	51	1	65.3469	0.00101356	81.338	53.325	1	EEKAVTGEGRAGIVGSPAPRDVEGLVPQIRV	S	51	51	1613	1	>>PhosphositeRawExpression	45552	53827	51904	52654	57985	88008	115750	121190	127100	116620	157350	155500	164710	162850	164630	>>PhosphositeNormaExpression	0.417747	0.493635	0.476	0.482878	0.531768	0.807102	1.06152	1.11141	1.16561	1.0695	1.44302	1.42606	1.51052
O88852_S_74	O88852	ENSMUSG00000047514	22110	Tspyl1	testis-specific protein, Y-encoded-like 1	O88852	74	0.999979	46.7348	0.000179761	110.84	91.86	1	GLVPQIRVAAARQGESPPSVRGPAAAVFVTP	S	74	74	1614	1	>>PhosphositeRawExpression	45035	67009	91035	82462	86667	113560	151090	140560	137060	142850	214220	202220	242400	259180	228680	>>PhosphositeNormaExpression	0.306496	0.456045	0.619559	0.561213	0.589831	0.772858	1.02828	0.956612	0.932792	0.972197	1.45792	1.37625	1.64971
O88852_S_2	O88852	ENSMUSG00000047514	22110	Tspyl1	testis-specific protein, Y-encoded-like 1	O88852	2	0.999998	56.9467	0	138.99	125.95	1;2	______________MSSPERDEGTPVPDSRG	S	2	2	1615	1	>>PhosphositeRawExpression	14463	11326	13163	10647	11972	11292	11070	10497	19426	11949	9683.5	21767	18672	18333	18768	>>PhosphositeNormaExpression	1.01838	0.797499	0.926848	0.749688	0.842986	0.795105	0.779473	0.739126	1.36785	0.841366	0.681845	1.53268	1.31475
O88852_S_3	O88852	ENSMUSG00000047514	22110	Tspyl1	testis-specific protein, Y-encoded-like 1	O88852	3	0.999998	56.3359	0	138.99	125.95	1;2	_____________MSSPERDEGTPVPDSRGH	S	3	3	1616	1	>>PhosphositeRawExpression	14463	11326	13163	10647	11972	11292	11070	10497	19426	11949	9683.5	21767	18672	18333	18768	>>PhosphositeNormaExpression	1.01838	0.797499	0.926848	0.749688	0.842986	0.795105	0.779473	0.739126	1.36785	0.841366	0.681845	1.53268	1.31475
O88878_S_48	O88878	ENSMUSG00000024750	22682	Zfand5	zinc finger, AN1-type domain 5	O88878	48	0.999981	47.3207	9.84e-209	216.58	201.97	1;2	CYKEHLQRQQNSGRMSPMGTASGSNSPTSDS	S	48	48	1619	1	>>PhosphositeRawExpression	17789	18034	19266	15643	21153	25071	27972	33801	29243	32638	42051	34176	36847	53011	47025	>>PhosphositeNormaExpression	0.588105	0.596205	0.636935	0.517158	0.699319	0.828848	0.924755	1.11746	0.966775	1.07901	1.39021	1.12986	1.21816
O88878_S_58	O88878	ENSMUSG00000024750	22682	Zfand5	zinc finger, AN1-type domain 5	O88878	58	0.989008	22.0945	8.75e-185	209.29	197.55	1;2	NSGRMSPMGTASGSNSPTSDSASVQRADAGL	S	58	58	1620	1	>>PhosphositeRawExpression	69793	92553	96345	77381	86612	150870	184970	208480	196840	216640	157750	162760	183240	221250	179080	>>PhosphositeNormaExpression	0.458247	0.607685	0.632582	0.508068	0.568677	0.990583	1.21448	1.36884	1.29241	1.42242	1.03576	1.06865	1.20312
O88907_S_50	O88907	ENSMUSG00000032405	56469	Pias1	protein inhibitor of activated STAT 1	O88907	50	1	59.5697	0.00164637	59.57	24.366	1	HELLTKALHLLKAGCSPAVQMKIKELYRRRF	S	50	50	1621	1	>>PhosphositeRawExpression	8911.8	12525	11689	14834	12486	14743	17817	15975	11403	14012	36241	38437	29081	34155	31443	>>PhosphositeNormaExpression	0.440085	0.618513	0.577229	0.732536	0.616587	0.728043	0.879844	0.788882	0.563106	0.691944	1.78966	1.89811	1.43609
O88907_S_503	O88907	ENSMUSG00000032405	56469	Pias1	protein inhibitor of activated STAT 1	O88907	503	0.992889	21.4496	4.96e-06	99.891	85.459	1	SPLSNKGILSLPHQASPVSRTPSLPAVDTSY	S	503	503	1622	1	>>PhosphositeRawExpression	71039	74718	86222	89778	116440	42706	72178	65492	75854	67229	118850	123330	129480	125160	107350	>>PhosphositeNormaExpression	0.780176	0.82058	0.946921	0.985975	1.27879	0.469013	0.792685	0.719257	0.833056	0.738333	1.30525	1.35446	1.422
O89026_S_901	O89026	ENSMUSG00000022883	19876	Robo1	roundabout guidance receptor 1	O89026	901	0.941507	12.2037	0.00164085	45.608	33.248	1	RNGLTSTYAGIRKVPSFTFTPTVTYQRGGEA	S	901	901	1624	1	>>PhosphositeRawExpression	67284	85599	84198	87930	92251	108510	97469	119100	97459	110550	74080	66274	91949	68387	59918	>>PhosphositeNormaExpression	0.769864	0.979425	0.963395	1.0061	1.05554	1.24157	1.11524	1.36274	1.11513	1.26491	0.847624	0.758308	1.05208
O89032_S_1029	O89032	ENSMUSG00000053617	14218	Sh3pxd2a	SH3 and PX domains 2A	O89032	1029	0.981896	17.4615	0.000502673	57.366	48.203	1;2	SAAAEAKGRLAERAASQGSESPLLPTQRKGI	S	1029	1029	1625	1	>>PhosphositeRawExpression	30185	38591	49144	47278	46791	37569	51298	35979	48869	49513	62863	57528	72618	71073	61939	>>PhosphositeNormaExpression	0.594788	0.760426	0.96837	0.931601	0.922005	0.740288	1.01081	0.708957	0.962951	0.975641	1.2387	1.13357	1.43092
O89032_S_420	O89032	ENSMUSG00000053617	14218	Sh3pxd2a	SH3 and PX domains 2A	O89032	420	0.862802	7.98563	0.0122726	51.268	40.394	1	SPAVARIAPQRAQISSPNLRTRPPPRRESSL	S	420	420	1627	1	>>PhosphositeRawExpression	24256	26309	30261	39963	31782	56199	65912	73998	59846	69467	68252	53949	62640	66572	59113	>>PhosphositeNormaExpression	0.461422	0.500476	0.575655	0.760216	0.604589	1.06907	1.25384	1.40766	1.13845	1.32147	1.29836	1.02627	1.1916
O89032_S_546	O89032	ENSMUSG00000053617	14218	Sh3pxd2a	SH3 and PX domains 2A	O89032	546	0.789332	5.73661	1.69e-07	95.957	77.899	1	KEAEENPVGACESQGSPLKVKYEEPEYDVPA	S	546	546	1628	1	>>PhosphositeRawExpression	88095	98610	108280	98860	108590	114470	139800	135040	146910	117710	177560	189420	188830	187240	207790	>>PhosphositeNormaExpression	0.627098	0.701949	0.770784	0.703728	0.772991	0.814847	0.995157	0.961273	1.04577	0.837911	1.26395	1.34837	1.34417
O89032_S_405	O89032	ENSMUSG00000053617	14218	Sh3pxd2a	SH3 and PX domains 2A	O89032	405	1	43.8967	0.0211308	43.897	28.007	1	ALAIPERTTSKLAQGSPAVARIAPQRAQISS	S	405	405	1631	1	>>PhosphositeRawExpression	19224	26309	26954	21887	28275	76171	87508	92677	97833	98115	78192	83767	104930	105440	97789	>>PhosphositeNormaExpression	0.275924	0.377615	0.386873	0.314146	0.405834	1.09329	1.25601	1.3302	1.40421	1.40825	1.1223	1.20232	1.50607
O89032_S_592	O89032	ENSMUSG00000053617	14218	Sh3pxd2a	SH3 and PX domains 2A	O89032	592	0.996468	25.8776	0.0084847	49.632	35.114	1	DRGSGDKHPAQPRRISPASSLQRAHFKVGES	S	592	592	1632	1	>>PhosphositeRawExpression	46158	60413	56212	75867	55103	53720	65499	81092	80245	67455	82872	79503	80480	78842	81279	>>PhosphositeNormaExpression	0.66272	0.867388	0.807072	1.08927	0.791149	0.771292	0.940411	1.16429	1.15213	0.968495	1.18985	1.14148	1.1555
O89110_S_213	O89110	ENSMUSG00000026029	12370	Casp8	caspase 8	O89110	213	0.999634	34.4173	4.07e-05	83.423	70.494	1	SVLDEMSLKMAELCDSPREQDSESRTSDKVY	S	213	213	1634	1	>>PhosphositeRawExpression	58834	89078	73200	76831	90652	130180	137680	156280	150700	169670	200230	214750	223640	258880	222890	>>PhosphositeNormaExpression	0.391618	0.592932	0.487243	0.511412	0.603409	0.866521	0.916443	1.04025	1.00311	1.12938	1.3328	1.42945	1.48862
P00536_S_16	P00536	ENSMUSG00000078365	17451	Mos	Moloney sarcoma oncogene	P00536	16	0.998961	29.8315	6.08e-48	159.11	106.86	1	MPSPLSLCRYLPRELSPSVDSRSCSIPLVAP	S	16	16	1635	1	>>PhosphositeRawExpression	37281	60139	89534	69635	107180	126920	171620	157660	170820	159900	954240	954810	1050500	1001000	1003300	>>PhosphositeNormaExpression	0.0914566	0.147531	0.219642	0.170826	0.262931	0.311356	0.421013	0.386767	0.41905	0.392262	2.34091	2.34231	2.57705
P00536_S_25	P00536	ENSMUSG00000078365	17451	Mos	Moloney sarcoma oncogene	P00536	25	0.965299	14.4432	0.00240872	65.719	49.517	1	YLPRELSPSVDSRSCSIPLVAPRKAGKLFLG	S	25	25	1637	1	>>PhosphositeRawExpression	23589	28528	35663	29537	41029	35033	57477	57039	49553	51214	137520	132710	149880	140060	130820	>>PhosphositeNormaExpression	0.32177	0.389141	0.486468	0.402905	0.559663	0.477874	0.784025	0.778051	0.675937	0.698594	1.87587	1.81025	2.04446
P84244_S_29	P84244	ENSMUSG00000060743	15078	H3f3a	H3.3 histone A	P84244;P02301	29;29	0.999989	50.1123	2.93e-08	120.09	65.483	1;2	GKAPRKQLATKAARKSAPSTGGVKKPHRYRP	S	29	29	1640	1	>>PhosphositeRawExpression	89887	158280	182570	132560	167120	1073700	1285900	1204200	1272200	1249000	751240	886490	851360	829780	844330	>>PhosphositeNormaExpression	0.122812	0.216257	0.249444	0.181116	0.228335	1.46699	1.75692	1.64529	1.7382	1.7065	1.02641	1.2112	1.16321
P02340_S_312	P02340	ENSMUSG00000059552	22059	Trp53	transformation related protein 53	P02340	312	0.830478	9.64657	0.000452901	60.49	41.71	1	PPGSAKRALPTCTSASPPQKKKPLDGEYFTL	S	312	312	1642	1	>>PhosphositeRawExpression	31295	36712	42462	37642	46361	62172	90086	88127	96248	77963	180850	200700	183910	187750	209200	>>PhosphositeNormaExpression	0.298716	0.350422	0.405306	0.359299	0.442523	0.593441	0.859885	0.841186	0.918702	0.744169	1.72624	1.91571	1.75545
P05064_S_36	P05064	ENSMUSG00000030695	11674	Aldoa	aldolase A, fructose-bisphosphate	P05064;A6ZI47	36;36	0.881857	8.7349	9.17e-06	96.673	80.534	1	HRIVAPGKGILAADESTGSIAKRLQSIGTEN	S	36	36	1643	1	>>PhosphositeRawExpression	78803	114530	98409	115120	117610	89083	103590	112600	132160	117890	107850	122960	134290	149480	129100	>>PhosphositeNormaExpression	0.68585	0.996794	0.856488	1.00193	1.0236	0.77532	0.90158	0.979997	1.15023	1.02604	0.938656	1.07016	1.16877
P05064_S_39	P05064	ENSMUSG00000030695	11674	Aldoa	aldolase A, fructose-bisphosphate	P05064;A6ZI47	39;39	0.969731	15.098	1.06e-12	117.37	89.163	1	VAPGKGILAADESTGSIAKRLQSIGTENTEE	S	39	39	1644	1	>>PhosphositeRawExpression	65738	86675	108380	89112	93611	94919	119400	87042	112080	111360	93521	99250	116550	112410	123460	>>PhosphositeNormaExpression	0.651513	0.859014	1.07413	0.883167	0.927755	0.940719	1.18334	0.862652	1.1108	1.10366	0.926863	0.983642	1.1551
P05064_S_46	P05064	ENSMUSG00000030695	11674	Aldoa	aldolase A, fructose-bisphosphate	P05064;A6ZI46;A6ZI47	46;101;46	0.999989	49.5523	1.05e-14	123.02	99.168	1	LAADESTGSIAKRLQSIGTENTEENRRFYRQ	S	46	46	1645	1	>>PhosphositeRawExpression	116230	138230	156800	126490	171410	141000	168380	183120	158920	162140	276450	310740	308740	321480	297750	>>PhosphositeNormaExpression	0.573904	0.682532	0.774224	0.624564	0.846363	0.696209	0.831402	0.904183	0.784692	0.800591	1.36501	1.53433	1.52445
P05213_S_439	P05213	ENSMUSG00000023004	22143	Tuba1b	tubulin, alpha 1B	P05213	439	0.999877	39.1092	1.04e-17	83.966	75.862	1	DMAALEKDYEEVGVDSVEGEGEEEGEEY___	S	439	439	1646	1	>>PhosphositeRawExpression	512260	584230	593810	558220	631810	810190	706290	685280	727340	680140	1000600	976650	1027000	1146500	1049700	>>PhosphositeNormaExpression	0.657304	0.749652	0.761945	0.716278	0.810704	1.03959	0.906273	0.879314	0.933283	0.872719	1.28392	1.25318	1.31779
P05213_S_340	P05213	ENSMUSG00000023004	22143	Tuba1b	tubulin, alpha 1B	P05213;P68368	340;340	1	96.8773	2.39e-12	117.26	97.681	1	PKDVNAAIAAIKTKRSIQFVDWCPTGFKVGI;PKDVNAAIATIKTKRSIQFVDWCPTGFKVGI	S	340	340;340	1647	1	>>PhosphositeRawExpression	23579	31829	40617	37805	34945	18033	32816	39055	33919	23447	37451	37695	40984	36982	35219	>>PhosphositeNormaExpression	0.701233	0.946585	1.20794	1.12431	1.03925	0.536296	0.975939	1.16148	1.00874	0.697307	1.11378	1.12104	1.21885
P05213_S_48	P05213	ENSMUSG00000023004	22143	Tuba1b	tubulin, alpha 1B	P05213;P68373	48;48	0.998658	30.23	1.07e-53	146.25	130.62	1	DGQMPSDKTIGGGDDSFNTFFSETGAGKHVP	S	48	48;48	1648	1	>>PhosphositeRawExpression	107260	134640	150430	141270	196850	270770	330120	297100	343940	316800	837300	893410	905990	982170	962680	>>PhosphositeNormaExpression	0.234167	0.293943	0.328415	0.308417	0.429758	0.591138	0.720709	0.648621	0.750881	0.69163	1.82797	1.95047	1.97793
P05532_S_962	P05532	ENSMUSG00000005672	16590	Kit	KIT proto-oncogene receptor tyrosine kinase	P05532	962	0.985951	18.6693	3.63e-05	83.733	67.016	1;2;3	NPENPVVVDHSVRVNSVGSSASSTQPLLVHE	S	962	962	1649	1	>>PhosphositeRawExpression	26017	22941	29158	24965	26951	18737	31234	26449	31669	35640	45738	53621	48606	47313	45587	>>PhosphositeNormaExpression	0.758327	0.66867	0.849879	0.727664	0.785551	0.546134	0.910389	0.770919	0.923068	1.03881	1.33314	1.56291	1.41674
P05532_S_965	P05532	ENSMUSG00000005672	16590	Kit	KIT proto-oncogene receptor tyrosine kinase	P05532	965	0.758717	4.90406	3.23e-54	149.12	138.08	1;2;3	NPVVVDHSVRVNSVGSSASSTQPLLVHEDA_	S	965	965	1650	1	>>PhosphositeRawExpression	30850	32360	40139	41270	34482	43636	48333	46182	42232	33862	62343	64013	75252	65406	69643	>>PhosphositeNormaExpression	0.633902	0.664929	0.824771	0.84801	0.708531	0.896626	0.99314	0.948941	0.867777	0.695792	1.28102	1.31533	1.54627
P07901_S_231	P07901	ENSMUSG00000021270	15519	Hsp90aa1	heat shock protein 90, alpha (cytosolic), class A member 1	P07901	231	1	62.2026	3.2e-08	114.69	75.892	1	YPITLFVEKERDKEVSDDEAEEKEEKEEEKE	S	231	231	1654	1	>>PhosphositeRawExpression	2501200	2712400	2851400	2899300	2897600	2218100	2688700	2839500	2726000	2648700	2580300	2763500	2950200	2828200	2697100	>>PhosphositeNormaExpression	0.919509	0.997152	1.04825	1.06586	1.06524	0.815434	0.988439	1.04388	1.00215	0.973734	0.948589	1.01594	1.08457
P07901_S_263	P07901	ENSMUSG00000021270	15519	Hsp90aa1	heat shock protein 90, alpha (cytosolic), class A member 1	P07901	263	1	114.552	4.09e-91	168.55	152.61	1	EEKESDDKPEIEDVGSDEEEEEKKDGDKKKK	S	263	263	1655	1	>>PhosphositeRawExpression	3524900	3734300	3838000	4020200	4300300	3203900	4048300	3929300	3783500	3977500	3437300	3676600	3695900	3813100	3562200	>>PhosphositeNormaExpression	0.935064	0.990613	1.01812	1.06645	1.14076	0.849911	1.07391	1.04234	1.00366	1.05513	0.911826	0.975307	0.980426
P07901_S_454	P07901	ENSMUSG00000021270	15519	Hsp90aa1	heat shock protein 90, alpha (cytosolic), class A member 1	P07901	454	1	48.44	0.000339955	80.17	50.426	1	YEQFSKNIKLGIHEDSQNRKKLSELLRYYTS	S	454	454	1657	1	>>PhosphositeRawExpression	127990	145410	167860	155600	170530	147310	185850	196650	193520	171440	194490	216470	203660	185040	201870	>>PhosphositeNormaExpression	0.720748	0.818845	0.945268	0.876228	0.960303	0.829545	1.04657	1.10739	1.08977	0.965428	1.09523	1.219	1.14687
P07901_S_477	P07901	ENSMUSG00000021270	15519	Hsp90aa1	heat shock protein 90, alpha (cytosolic), class A member 1	P07901	477	0.999999	63.3622	4.5e-48	147.93	136.52	1	ELLRYYTSASGDEMVSLKDYCTRMKENQKHI	S	477	477	1660	1	>>PhosphositeRawExpression	274210	285530	305510	317430	317470	299210	311820	296260	286580	291760	288240	329640	347770	367060	337440	>>PhosphositeNormaExpression	0.883422	0.919891	0.984261	1.02266	1.02279	0.963964	1.00459	0.95446	0.923274	0.939963	0.928622	1.062	1.12041
P08113_S_172	P08113	ENSMUSG00000020048	22027	Hsp90b1	heat shock protein 90, beta (Grp94), member 1	P08113	172	0.802314	6.74022	0.000727253	80.24	35.082	1	EELVKNLGTIAKSGTSEFLNKMTEAQEDGQS	S	172	172	1661	1	>>PhosphositeRawExpression	898850	1084100	1145800	1176600	1142000	932920	1055800	1131900	1168600	1108100	1211900	1231500	1386700	1367600	1268900	>>PhosphositeNormaExpression	0.778842	0.939359	0.992821	1.01951	0.989529	0.808364	0.914838	0.980777	1.01258	0.960155	1.0501	1.06708	1.20156
P08228_S_99	P08228	ENSMUSG00000022982	20655	Sod1	superoxide dismutase 1, soluble	P08228	99	1	114.691	3.02e-58	146.03	128.51	1	DLGNVTAGKDGVANVSIEDRVISLSGEHSII	S	99	99	1662	1	>>PhosphositeRawExpression	136320	167560	196050	187250	209000	249070	287560	287850	300200	279040	606310	613720	683480	651960	704750	>>PhosphositeNormaExpression	0.367762	0.452041	0.5289	0.50516	0.563837	0.671937	0.775775	0.776557	0.809875	0.75279	1.63569	1.65568	1.84388
P09405_S_483	P09405	ENSMUSG00000026234	17975	Ncl	nucleolin	P09405	483	0.949094	15.0373	0.0148938	48.998	29.755	1	EKGQRQERTGKTSTWSGESKTLVLSNLSYSA	S	483	483	1664	1	>>PhosphositeRawExpression	44293	50246	61352	55705	58449	50417	70856	72431	66750	71321	122340	108020	128560	155920	123310	>>PhosphositeNormaExpression	0.535815	0.607829	0.742179	0.673867	0.707061	0.609898	0.85715	0.876203	0.807479	0.862775	1.47996	1.30673	1.5552
P09405_S_321	P09405	ENSMUSG00000026234	17975	Ncl	nucleolin	P09405	321	0.987143	22.1523	0.000722679	40.254	35.9	1	TTPFNLFIGNLNPNKSVNELKFAISELFAKN	S	321	321	1665	1	>>PhosphositeRawExpression	3763.2	9369.3	10622	7769.1	9992.3	10151	10709	16761	19483	15959	28668	30187	31480	39125	27306	>>PhosphositeNormaExpression	0.20803	0.517937	0.587186	0.429477	0.552376	0.561149	0.591996	0.926551	1.07702	0.882217	1.58477	1.66874	1.74022
P09528_S_5	P09528	ENSMUSG00000024661	14319	Fth1	ferritin heavy polypeptide 1	P09528	5	0.983604	21.3981	0.000586169	82.029	77.892	1	___________MTTASPSQVRQNYHQDAEAA	S	5	5	1666	1	>>PhosphositeRawExpression	51054	61776	74207	60871	62989	93634	131470	131730	137980	139980	86865	93117	103290	95561	109360	>>PhosphositeNormaExpression	0.534081	0.646245	0.776287	0.636777	0.658934	0.979514	1.37532	1.37804	1.44342	1.46434	0.908703	0.974106	1.08053
P09803_S_772	P09803	ENSMUSG00000000303	12550	Cdh1	cadherin 1	P09803	772	1	74.0071	2.14e-12	98.839	91.96	1	YDEEGGGEEDQDFDLSQLHRGLDARPEVTRN	S	772	772	1667	1	>>PhosphositeRawExpression	6919.6	6825.4	10298	8566	16089	34081	19319	22365	17664	32013	18921	24979	33149	29749	37158	>>PhosphositeNormaExpression	0.326298	0.321856	0.485608	0.403935	0.758686	1.60711	0.910999	1.05463	0.832956	1.50959	0.892231	1.1779	1.56316
P0C242_S_21	P0C242	ENSMUSG00000042417	218630	Ccno	cyclin O	P0C242	21	1	139.433	1.62e-18	139.43	99.585	1	PASPGSPAAGAGRRDSHQNLRAPVKKSRRPC	S	21	21	1668	1	>>PhosphositeRawExpression	1114000	1219300	1423200	1083400	1277000	1250700	1530700	1643300	1844800	1685400	937460	1058900	1129900	1003100	1044200	>>PhosphositeNormaExpression	0.868261	0.950333	1.10925	0.844411	0.995305	0.974806	1.19304	1.2808	1.43785	1.31362	0.730664	0.825316	0.880654
P0C242_S_8	P0C242	ENSMUSG00000042417	218630	Ccno	cyclin O	P0C242	8	1	104.415	1.08e-10	104.41	74.523	1;2;3	________MVTPCPASPGSPAAGAGRRDSHQ	S	8	8	1669	1	>>PhosphositeRawExpression	263760	293010	326020	322750	328850	250090	301740	295340	291290	306350	262360	247800	269660	279850	227390	>>PhosphositeNormaExpression	0.92737	1.03021	1.14627	1.13478	1.15622	0.879306	1.06091	1.0384	1.02416	1.07711	0.922447	0.871255	0.948114
P0C242_S_11	P0C242	ENSMUSG00000042417	218630	Ccno	cyclin O	P0C242	11	1	104.415	1.4e-15	127.88	112.02	1;2;3	_____MVTPCPASPGSPAAGAGRRDSHQNLR	S	11	11	1670	1	>>PhosphositeRawExpression	11876	19587	14331	17788	25619	11176	21102	22294	19390	23154	18573	19402	20878	19582	17033	>>PhosphositeNormaExpression	0.632184	1.04266	0.762869	0.946892	1.36375	0.594922	1.1233	1.18676	1.03217	1.23254	0.988679	1.03281	1.11138
P0C7T6_S_619	P0C7T6	ENSMUSG00000069895	52335	Atxn1l	ataxin 1-like	P0C7T6	619	1	64.931	1.35e-05	86.546	76.062	1	ERPERTVLGPRDLCDSEGKNQPSGEGSRVGE	S	619	619	1674	1	>>PhosphositeRawExpression	9710.9	25703	9789.3	18419	19324	37332	37811	49598	42620	42799	89663	118950	95513	111600	97931	>>PhosphositeNormaExpression	0.180553	0.477891	0.182011	0.342461	0.359288	0.694107	0.703013	0.922167	0.792426	0.795754	1.66709	2.21162	1.77586
P10404_S_639	P10404					P10404;P11370	639;677	1	106.64	1.65e-14	130.15	111.83	1	QQYHQLKSIDPEEVESRE_____________	S	639	639	1678	1	>>PhosphositeRawExpression	240990	268980	267330	281510	258000	166230	218980	197690	211990	195470	162470	181660	199320	172350	171550	>>PhosphositeNormaExpression	1.13158	1.26301	1.25526	1.32184	1.21145	0.78054	1.02823	0.928262	0.995408	0.917837	0.762885	0.852992	0.935915
P10711_S_135	P10711	ENSMUSG00000033813	21399	Tcea1	transcription elongation factor A (SII) 1	P10711	135	0.86444	11.0501	0.00601987	57.203	42.534	1	TNARDTYVSSFPRAPSTSDSVRLKCREMLAA	S	135	135	1680	1	>>PhosphositeRawExpression	25997	34582	46766	38878	36133	41902	58732	49066	55333	41151	318530	314120	295370	314400	368590	>>PhosphositeNormaExpression	0.191197	0.254336	0.343944	0.285931	0.265742	0.308171	0.431948	0.360859	0.40695	0.302648	2.34265	2.31022	2.17232
P10711_S_100	P10711	ENSMUSG00000033813	21399	Tcea1	transcription elongation factor A (SII) 1	P10711	100	0.998201	30.1483	7.83e-102	169.57	135.97	1	DPEEKKKEPAISSQNSPEAREESSSSSNVSS	S	100	100	1682	1	>>PhosphositeRawExpression	288210	310950	333130	346320	412350	312600	409110	431060	427720	361510	1057400	1128800	1133600	1159000	1216000	>>PhosphositeNormaExpression	0.463471	0.50004	0.535707	0.556918	0.663101	0.502693	0.657891	0.693189	0.687818	0.581345	1.70041	1.81523	1.82295
P10852_S_2	P10852	ENSMUSG00000010095	17254	Slc3a2	solute carrier family 3 (activators of dibasic and neutral amino acid transport), member 2	P10852	2	0.999669	34.8022	1.85e-37	100.15	87.522	1	______________MSQDTEVDMKDVELNEL	S	2	2	1683	1	>>PhosphositeRawExpression	104190	104380	110250	124820	127350	106720	114190	123340	136410	120890	94788	106380	115890	113990	116250	>>PhosphositeNormaExpression	0.908719	0.910376	0.961573	1.08865	1.11072	0.930785	0.995937	1.07574	1.18973	1.05437	0.826717	0.92782	1.01076
P11031_S_55	P11031	ENSMUSG00000022205	20024	Sub1	SUB1 homolog, transcriptional regulator	P11031	55	0.849799	14.2708	4e-08	95.123	69.453	1	QKPGETSRALASSKQSSSSRDDNMFQIGKMR	S	55	55	1684	1	>>PhosphositeRawExpression	202690	245310	311980	282030	340410	238780	416420	371240	423710	338330	1726200	1788900	1931100	1893500	2024200	>>PhosphositeNormaExpression	0.242553	0.293555	0.373337	0.337496	0.407358	0.28574	0.498317	0.444251	0.50704	0.404869	2.06569	2.14072	2.31089
P11031_S_17	P11031	ENSMUSG00000022205	20024	Sub1	SUB1 homolog, transcriptional regulator	P11031	17	0.975733	18.3133	7.35e-39	136.68	115.74	1	PKSKELVSSSSSGSDSDSEVEKKLKRKKQAV	S	17	17	1690	1	>>PhosphositeRawExpression	22546	25761	29184	24029	27885	29856	42552	41664	49420	41831	49755	39840	39060	51902	40693	>>PhosphositeNormaExpression	0.608279	0.695019	0.787369	0.64829	0.752323	0.805499	1.14803	1.12407	1.33333	1.12858	1.34236	1.07486	1.05382
P11031_S_19	P11031	ENSMUSG00000022205	20024	Sub1	SUB1 homolog, transcriptional regulator	P11031	19	0.999375	32.0867	8.02e-39	136.14	105.03	1;2	SKELVSSSSSGSDSDSEVEKKLKRKKQAVPE	S	19	19	1691	1	>>PhosphositeRawExpression	187250	196820	232090	202400	236960	183130	228950	229350	195840	228010	218730	263130	246270	242740	228410	>>PhosphositeNormaExpression	0.845989	0.889226	1.04857	0.914436	1.07058	0.827375	1.03439	1.03619	0.884798	1.03014	0.988214	1.18881	1.11264
P11031_S_118	P11031	ENSMUSG00000022205	20024	Sub1	SUB1 homolog, transcriptional regulator	P11031	118	1	83.6916	1.97e-39	151.7	133.26	1	ISLNMEQWSQLKEQISDIDDAVRKL______	S	118	118	1692	1	>>PhosphositeRawExpression	213460	254860	236620	271590	239600	259220	293100	318560	322650	315360	335470	358440	365840	373090	387420	>>PhosphositeNormaExpression	0.704445	0.84107	0.780876	0.896281	0.79071	0.855459	0.967267	1.05129	1.06479	1.04073	1.10709	1.1829	1.20732
P11031_S_92	P11031	ENSMUSG00000022205	20024	Sub1	SUB1 homolog, transcriptional regulator	P11031	92	1	80.8099	5.44e-09	109.04	92.919	1	FKGKILIDIREYWMDSEGEMKPGRKGISLNM	S	92	92	1693	1	>>PhosphositeRawExpression	310850	383470	400890	422190	451120	463220	623540	599060	636440	559430	1634000	1769500	1768200	1785100	1824900	>>PhosphositeNormaExpression	0.342047	0.421955	0.441123	0.464561	0.496394	0.509708	0.686118	0.659181	0.700313	0.615574	1.79799	1.94709	1.94566
P11157_S_20	P11157	ENSMUSG00000020649	20135	Rrm2	ribonucleotide reductase M2	P11157	20	1	134.692	2.01e-69	161.53	147.8	1;2	RTPLATIADQQQLQLSPLKRLTLADKENTPP	S	20	20	1694	1	>>PhosphositeRawExpression	111240	129740	108450	152380	132200	225370	249860	227040	233440	245170	286590	318120	341620	371100	344690	>>PhosphositeNormaExpression	0.479895	0.559705	0.467859	0.657375	0.570318	0.972258	1.07791	0.979462	1.00707	1.05768	1.23636	1.37239	1.47377
P11499_S_255	P11499	ENSMUSG00000023944	15516	Hsp90ab1	heat shock protein 90 alpha (cytosolic), class B member 1	P11499	255	1	129.083	2.6e-57	163.8	147.92	1	EDKEDEEKPKIEDVGSDEEDDSGKDKKKKTK	S	255	255	1696	1	>>PhosphositeRawExpression	3870700	4298000	4211500	4402900	4518900	3200500	3775200	3844400	3736500	3838100	3887500	3985200	3980800	4265600	4029300	>>PhosphositeNormaExpression	0.97018	1.07728	1.0556	1.10357	1.13265	0.802196	0.946243	0.963588	0.936543	0.962009	0.974391	0.998879	0.997776
P11499_S_718	P11499	ENSMUSG00000023944	15516	Hsp90ab1	heat shock protein 90 alpha (cytosolic), class B member 1	P11499	718	0.999866	39.1752	4.88e-25	86.366	79.868	1	AVPDEIPPLEGDEDASRMEEVD_________	S	718	718	1697	1	>>PhosphositeRawExpression	4848	11199	15113	8553.9	19291	29402	33857	33256	42924	30621	22692	30126	29937	35212	33962	>>PhosphositeNormaExpression	0.190869	0.440913	0.59501	0.336773	0.7595	1.15758	1.33297	1.30931	1.68995	1.20557	0.8934	1.18608	1.17864
P11881_S_2687	P11881	ENSMUSG00000030102	16438	Itpr1	inositol 1,4,5-trisphosphate receptor 1	P11881	2687	0.944689	12.3301	1.65e-51	150.61	122.91	1	DWFPRMRAMSLVSSDSEGEQNELRNLQEKLE	S	2687	2687	1698	1	>>PhosphositeRawExpression	107320	121790	125720	100580	140840	96575	120830	105700	130890	123020	124550	121210	110290	124400	118880	>>PhosphositeNormaExpression	0.90816	1.03061	1.06386	0.851125	1.19181	0.817234	1.02248	0.894451	1.10761	1.04102	1.05396	1.0257	0.933293
P11881_S_1941	P11881	ENSMUSG00000030102	16438	Itpr1	inositol 1,4,5-trisphosphate receptor 1	P11881	1941	1	69.9044	9.73e-208	214.17	178.62	1	FTTFRREADPDDHYQSGEGTQATTDKAKDDL	S	1941	1941	1699	1	>>PhosphositeRawExpression	10739	14229	15717	20987	13040	28491	32881	34429	39069	39155	52009	63083	51106	68606	62646	>>PhosphositeNormaExpression	0.294926	0.390773	0.431638	0.576369	0.358119	0.782452	0.903015	0.945528	1.07296	1.07532	1.42833	1.73246	1.40353
P11881_S_1588	P11881	ENSMUSG00000030102	16438	Itpr1	inositol 1,4,5-trisphosphate receptor 1	P11881	1588	0.999997	55.4106	0.00105021	71.548	50.318	1	ALNWRLSARNAARRDSVLAASRDYRNIIERL	S	1588	1588	1700	1	>>PhosphositeRawExpression	47232	53376	53988	53155	57975	28376	35634	45510	39267	43969	51078	60184	62665	58915	60409	>>PhosphositeNormaExpression	0.942462	1.06506	1.07727	1.06065	1.15683	0.566212	0.711037	0.908102	0.78353	0.877353	1.0192	1.20091	1.25041
P11881_S_1755	P11881	ENSMUSG00000030102	16438	Itpr1	inositol 1,4,5-trisphosphate receptor 1	P11881	1755	0.900878	9.91488	6.14e-56	130.02	119.51	1;2	VNRYYGNIRPSGRRESLTSFGNGPLSPGGPS	S	1755	1755	1701	1	>>PhosphositeRawExpression	429970	459720	477230	476830	497380	402660	465100	468490	506460	429520	239700	268230	271960	269010	240740	>>PhosphositeNormaExpression	1.09259	1.16819	1.21268	1.21166	1.26388	1.02319	1.18186	1.19047	1.28696	1.09145	0.609097	0.681594	0.691072
P11983_S_544	P11983	ENSMUSG00000068039	21454	Tcp1	t-complex protein 1	P11983	544	0.962972	14.1897	0.00174069	41.275	24.056	1	DLIKLHPESKDDKHGSYENAVHSGALDD___	S	544	544	1703	1	>>PhosphositeRawExpression	318670	343320	338840	340870	362940	238970	259400	276320	340350	257930	223010	249280	222810	238480	223020	>>PhosphositeNormaExpression	1.12891	1.21624	1.20037	1.20756	1.28574	0.846569	0.918944	0.978884	1.20571	0.913736	0.790029	0.883093	0.789321
P11983_S_551	P11983	ENSMUSG00000068039	21454	Tcp1	t-complex protein 1	P11983	551	1	63.741	1.21e-11	111.13	97.261	1	ESKDDKHGSYENAVHSGALDD__________	S	551	551	1704	1	>>PhosphositeRawExpression	21800	15519	25935	20727	25899	13365	21118	29476	18633	23771	76216	75139	77065	79448	94608	>>PhosphositeNormaExpression	0.528511	0.376237	0.628759	0.502498	0.627886	0.324016	0.511977	0.714605	0.451732	0.576296	1.84775	1.82164	1.86834
P12367_S_96	P12367	ENSMUSG00000032601	19087	Prkar2a	protein kinase, cAMP dependent regulatory, type II alpha	P12367	96	0.983346	17.7118	0.000122776	56.688	39.809	1	ADLEVPVPSKFTRRVSVCAETFNPDEEEEDN	S	96	96	1705	1	>>PhosphositeRawExpression	143010	193000	203510	190830	203400	218300	289200	305920	282030	322020	277240	298660	310750	308730	311880	>>PhosphositeNormaExpression	0.555957	0.750295	0.791154	0.741859	0.790726	0.84865	1.12428	1.18928	1.0964	1.25187	1.07778	1.16105	1.20805
P13864_S_125	P13864	ENSMUSG00000004099	13433	Dnmt1	DNA methyltransferase (cytosine-5) 1	P13864	125	0.999931	41.587	1.23e-29	144.09	110.89	1	GSRPTWRAEMADSNRSPRSRPKPRGPRRSKS	S	125	125	1707	1	>>PhosphositeRawExpression	772550	911850	962280	980430	1052900	1507400	1739400	1690700	1728600	1723300	1678000	1725100	1887300	1702300	1741500	>>PhosphositeNormaExpression	0.531483	0.627316	0.66201	0.674496	0.724353	1.03703	1.19664	1.16313	1.18921	1.18556	1.1544	1.1868	1.29839
P13864_S_843	P13864	ENSMUSG00000004099	13433	Dnmt1	DNA methyltransferase (cytosine-5) 1	P13864	843	0.995998	28.7308	0.000211036	46.464	37.368	1	LSYIHSKVKVIYKAPSENWAMEGGTDPETTL	S	843	843	1708	1	>>PhosphositeRawExpression	33755	26683	28699	35428	32163	35809	41608	39581	53039	37086	43208	47827	55023	57847	56166	>>PhosphositeNormaExpression	0.81152	0.641498	0.689966	0.851741	0.773246	0.860901	1.00032	0.951585	1.27514	0.891602	1.03878	1.14983	1.32283
P13864_S_713	P13864	ENSMUSG00000004099	13433	Dnmt1	DNA methyltransferase (cytosine-5) 1	P13864	713	1	72.4463	1.73e-29	127.75	116.31	1;2	AVKEADDDEEADDDVSEMPSPKKLHQGKKKK	S	713	713	1709	1	>>PhosphositeRawExpression	1869300	2140500	2265000	2195600	2448700	2700800	3252400	3259600	3375100	3176600	5124800	5209600	5596600	5803200	5518100	>>PhosphositeNormaExpression	0.519867	0.59529	0.629914	0.610614	0.681003	0.751114	0.904518	0.906521	0.938642	0.883438	1.42525	1.44883	1.55646
P13864_S_717	P13864	ENSMUSG00000004099	13433	Dnmt1	DNA methyltransferase (cytosine-5) 1	P13864	717	1	72.4463	1.47e-161	201.31	186.05	1;2	ADDDEEADDDVSEMPSPKKLHQGKKKKQNKD	S	717	717	1710	1	>>PhosphositeRawExpression	9721400	10597000	12490000	12130000	12928000	13208000	15908000	16164000	15848000	15313000	22252000	22513000	23252000	23743000	23491000	>>PhosphositeNormaExpression	0.584316	0.636945	0.750726	0.729088	0.777053	0.793882	0.956169	0.971556	0.952563	0.920406	1.33748	1.35317	1.39759
P13864_S_1421	P13864	ENSMUSG00000004099	13433	Dnmt1	DNA methyltransferase (cytosine-5) 1	P13864	1421	1	73.8411	0.00307425	73.841	61.225	1	SHYQPILRDHICKDMSPLVAARMRHIPLFPG	S	1421	1421	1711	1	>>PhosphositeRawExpression	96638	122650	120230	120740	118820	142000	187380	170940	204890	188220	324680	302490	347760	327390	335460	>>PhosphositeNormaExpression	0.466057	0.591505	0.579834	0.582293	0.573034	0.684824	0.903678	0.824393	0.988124	0.907729	1.56584	1.45882	1.67714
P13864_S_182	P13864	ENSMUSG00000004099	13433	Dnmt1	DNA methyltransferase (cytosine-5) 1	P13864	182	1	44.3116	1.93e-08	104.44	93.803	1;2;3	AHFTKGPTKRKPKEESEEGNSAESAAEERDQ	S	182	182	1712	1	>>PhosphositeRawExpression	82517	83612	95967	93396	106230	83953	96908	92777	96120	86389	115370	101650	92691	116140	98702	>>PhosphositeNormaExpression	0.858109	0.869496	0.997978	0.971241	1.1047	0.873042	1.00776	0.964804	0.999569	0.898374	1.19975	1.05708	0.96391
P13864_S_187	P13864	ENSMUSG00000004099	13433	Dnmt1	DNA methyltransferase (cytosine-5) 1	P13864	187	1	44.3116	2.07e-106	176.44	161.32	1;2;3	GPTKRKPKEESEEGNSAESAAEERDQDKKRR	S	187	187	1713	1	>>PhosphositeRawExpression	2487100	2751000	3254500	3063500	3026500	2990900	3438000	3233800	3496100	3590300	2899400	3041800	3093000	3207700	2877200	>>PhosphositeNormaExpression	0.80314	0.888359	1.05095	0.989273	0.977324	0.965828	1.11021	1.04427	1.12897	1.15939	0.936281	0.982265	0.998799
P13864_S_190	P13864	ENSMUSG00000004099	13433	Dnmt1	DNA methyltransferase (cytosine-5) 1	P13864	190	1	44.3116	3.07e-50	151.63	123.46	1;2;3	KRKPKEESEEGNSAESAAEERDQDKKRRVVD	S	190	190	1714	1	>>PhosphositeRawExpression	631790	646050	702890	724650	684620	422780	519850	509260	468930	508110	476680	458860	516550	517430	503970	>>PhosphositeNormaExpression	1.14283	1.16863	1.27144	1.31081	1.2384	0.764759	0.940347	0.921191	0.848239	0.91911	0.862257	0.830023	0.934377
P13864_S_882	P13864	ENSMUSG00000004099	13433	Dnmt1	DNA methyltransferase (cytosine-5) 1	P13864	882	0.82449	7.09009	0.00304364	44.132	31.967	1	YFFQLWYNQEYARFESPPKTQPTEDNKHKFC	S	882	882	1715	1	>>PhosphositeRawExpression	34766	34519	44048	57042	41922	52913	69570	52811	69949	48190	102430	92738	93194	105740	88207	>>PhosphositeNormaExpression	0.527803	0.524053	0.668719	0.865988	0.636442	0.803303	1.05618	0.801755	1.06194	0.731601	1.55505	1.40791	1.41483
P13864_S_1128	P13864	ENSMUSG00000004099	13433	Dnmt1	DNA methyltransferase (cytosine-5) 1	P13864	1128	1	100.022	8.09e-06	100.02	73.241	1	GKGKGKGKGKGKHQVSEPKEPEAAIKLPKLR	S	1128	1128	1716	1	>>PhosphositeRawExpression	174490	204720	225860	214450	252590	185350	248770	232620	228300	243260	213290	195610	215860	228490	219350	>>PhosphositeNormaExpression	0.797241	0.935361	1.03195	0.979817	1.15408	0.84686	1.13662	1.06284	1.0431	1.11145	0.974517	0.893738	0.98626
P13864_S_356	P13864	ENSMUSG00000004099	13433	Dnmt1	DNA methyltransferase (cytosine-5) 1	P13864	356	1	133.954	1.07e-97	174.28	138.17	1	ERKAAQSKSVIPKINSPKCPECGQHLDDPNL	S	356	356	1717	1	>>PhosphositeRawExpression	162830	218070	237710	193680	278950	278000	402150	374070	420190	392420	939020	955360	1091400	1121900	1036100	>>PhosphositeNormaExpression	0.301468	0.403741	0.440103	0.358585	0.516456	0.514697	0.744552	0.692564	0.777952	0.726538	1.73853	1.76878	2.02065
P13864_S_331	P13864	ENSMUSG00000004099	13433	Dnmt1	DNA methyltransferase (cytosine-5) 1	P13864	331	0.999854	38.3445	5.1e-20	130.56	122.77	1	EREEKRRKTTRKKLESHTVPVQSRSERKAAQ	S	331	331	1718	1	>>PhosphositeRawExpression	156510	194620	216210	198150	235410	318560	423820	392110	428370	358900	1299300	1333100	1371600	1410900	1397200	>>PhosphositeNormaExpression	0.241162	0.299884	0.333152	0.305323	0.362736	0.49086	0.653052	0.604191	0.660062	0.553018	2.00205	2.05413	2.11346
P13864_S_981	P13864	ENSMUSG00000004099	13433	Dnmt1	DNA methyltransferase (cytosine-5) 1	P13864	981	0.994162	22.318	0.00497587	64.297	7.7342	1	DPVNETLYPEHYRKYSDYIKGSNLDAPEPYR	S	981	981	1720	1	>>PhosphositeRawExpression	275470	276020	297050	299430	331620	278130	358340	364770	379150	388460	402210	396260	370920	395630	388620	>>PhosphositeNormaExpression	0.794307	0.795893	0.856532	0.863395	0.956214	0.801977	1.03326	1.0518	1.09326	1.12011	1.15976	1.1426	1.06953
P13864_S_240	P13864	ENSMUSG00000004099	13433	Dnmt1	DNA methyltransferase (cytosine-5) 1	P13864	240	1	125.358	1.96e-127	178.63	161.83	1	QLGPEEPCEQEDDNRSLRRHTRELSLRRKSK	S	240	240	1721	1	>>PhosphositeRawExpression	197610	277170	257550	258270	295280	270610	308690	344500	302530	330760	425700	432510	445900	459320	463880	>>PhosphositeNormaExpression	0.584613	0.819984	0.76194	0.76407	0.873561	0.800577	0.913234	1.01917	0.89501	0.978526	1.2594	1.27954	1.31916
P13864_S_1108	P13864	ENSMUSG00000004099	13433	Dnmt1	DNA methyltransferase (cytosine-5) 1	P13864	1108	1	43.2084	0.000222559	68.567	50.155	1	NSKTKNFEDPPNHARSPGNKGKGKGKGKGKG	S	1108	1108	1722	1	>>PhosphositeRawExpression	446390	482870	557690	545170	647960	699610	848870	804630	860700	882470	1866100	1896900	2022100	2276900	1974800	>>PhosphositeNormaExpression	0.398251	0.430796	0.497548	0.486378	0.578083	0.624163	0.757326	0.717857	0.767881	0.787303	1.66486	1.69234	1.80403
P13864_S_138	P13864	ENSMUSG00000004099	13433	Dnmt1	DNA methyltransferase (cytosine-5) 1	P13864	138	0.997902	26.9151	3e-208	216.67	188.17	1;2;3	NRSPRSRPKPRGPRRSKSDSDTLSVETSPSS	S	138	138	1724	1	>>PhosphositeRawExpression	781780	764340	852300	838710	870010	114240	200120	162930	187020	146170	182700	180810	210120	189900	192360	>>PhosphositeNormaExpression	1.99654	1.952	2.17664	2.14193	2.22187	0.291751	0.511074	0.416097	0.477619	0.373295	0.466586	0.46176	0.536613
P13864_S_140	P13864	ENSMUSG00000004099	13433	Dnmt1	DNA methyltransferase (cytosine-5) 1	P13864	140	0.992467	21.0764	3e-208	216.67	188.17	1;2;3	SPRSRPKPRGPRRSKSDSDTLSVETSPSSVA	S	140	140	1725	1	>>PhosphositeRawExpression	954330	955560	1022100	987050	1032500	222350	269870	273810	278050	231680	280530	266080	306160	280060	249340	>>PhosphositeNormaExpression	1.8812	1.88363	2.01479	1.9457	2.03529	0.438303	0.531975	0.539742	0.5481	0.456694	0.552989	0.524504	0.603511
P13864_S_146	P13864	ENSMUSG00000004099	13433	Dnmt1	DNA methyltransferase (cytosine-5) 1	P13864	146	0.950209	14.5133	1.94e-21	122.64	109.23	1;2	KPRGPRRSKSDSDTLSVETSPSSVATRRTTR	S	146	146	1727	1	>>PhosphositeRawExpression	161560	148930	157220	158780	167240	68334	76290	83319	85274	90838	82173	85655	97537	87725	97911	>>PhosphositeNormaExpression	1.46981	1.35491	1.43033	1.44452	1.52148	0.621676	0.694056	0.758003	0.775789	0.826408	0.747577	0.779255	0.887353
P13864_S_150	P13864	ENSMUSG00000004099	13433	Dnmt1	DNA methyltransferase (cytosine-5) 1	P13864	150	0.960049	14.1297	5.39e-207	216.19	188.98	1;2;3	PRRSKSDSDTLSVETSPSSVATRRTTRQTTI	S	150	150	1728	1	>>PhosphositeRawExpression	2410500	2798400	2748800	2901900	2848700	4016500	4453800	4521200	4486600	4583300	1741900	1737100	1933100	1841400	1673200	>>PhosphositeNormaExpression	0.808958	0.939136	0.92249	0.97387	0.956017	1.34793	1.49468	1.5173	1.50569	1.53814	0.584577	0.582966	0.648744
P13864_S_254	P13864	ENSMUSG00000004099	13433	Dnmt1	DNA methyltransferase (cytosine-5) 1	P13864	254	1	47.6659	0.0170019	47.666	33.104	1	RSLRRHTRELSLRRKSKEDPDREARPETHLD	S	254	254	1730	1	>>PhosphositeRawExpression	22057	19395	19659	29705	25542	18913	21931	20215	22374	16217	21983	35056	29775	21248	21486	>>PhosphositeNormaExpression	0.957457	0.841904	0.853364	1.28944	1.10873	0.820981	0.951988	0.877499	0.971217	0.703952	0.954245	1.52172	1.29248
P13864_S_285	P13864	ENSMUSG00000004099	13433	Dnmt1	DNA methyltransferase (cytosine-5) 1	P13864	285	1	52.344	0.00153564	71.176	47.426	1	EDEDGKKDKRSSRPRSQPRDPAAKRRPKEAE	S	285	285	1731	1	>>PhosphositeRawExpression	661400	744510	846400	811630	957410	1416900	1805000	1769300	1801500	1749700	2631800	2837600	2961200	2964600	2810600	>>PhosphositeNormaExpression	0.370608	0.417177	0.47427	0.454787	0.536473	0.793943	1.01141	0.991406	1.00945	0.980424	1.4747	1.59002	1.65927
P14152_S_241	P14152	ENSMUSG00000020321	17449	Mdh1	malate dehydrogenase 1, NAD (soluble)	P14152	241	0.799018	6.08569	0.00705035	43.03	17.644	1	TVQQRGAAVIKARKLSSAMSAAKAIADHIRD	S	241	241	1732	1	>>PhosphositeRawExpression	120080	99814	137950	119020	133480	110920	160060	140670	147270	124690	192310	203300	200630	196260	185270	>>PhosphositeNormaExpression	0.792878	0.659063	0.910872	0.785879	0.881357	0.732395	1.05686	0.928832	0.972411	0.823317	1.26981	1.34237	1.32474
P14733_S_24	P14733	ENSMUSG00000024590	16906	Lmnb1	lamin B1	P14733	24	0.991532	20.6874	3.55e-05	107.39	87.29	1;2	QQRAGSRASAPATPLSPTRLSRLQEKEELRE	S	24	24	1735	1	>>PhosphositeRawExpression	161420	216290	207410	219280	232370	219500	301120	256540	292420	297410	343370	360830	344860	368920	385280	>>PhosphositeNormaExpression	0.575538	0.771175	0.739514	0.781836	0.828508	0.78262	1.07363	0.914685	1.04261	1.06041	1.22428	1.28653	1.22959
P14869_S_304	P14869	ENSMUSG00000067274	11837	Rplp0	ribosomal protein, large, P0	P14869	304	1	40.1036	2.2e-24	122.41	105.33	1;2	PAAAAAPAKAEAKEESEESDEDMGFGLFD__	S	304	304	1738	1	>>PhosphositeRawExpression	87677	104120	98398	99049	103870	100570	115650	122090	115320	121570	125090	116190	117770	135580	137320	>>PhosphositeNormaExpression	0.7735	0.918563	0.868083	0.873826	0.916358	0.887245	1.02028	1.0771	1.01737	1.07251	1.10356	1.02505	1.03899
P14869_S_307	P14869	ENSMUSG00000067274	11837	Rplp0	ribosomal protein, large, P0	P14869	307	1	40.1036	1.82e-19	122.42	21.033	1;2	AAAPAKAEAKEESEESDEDMGFGLFD_____	S	307	307	1739	1	>>PhosphositeRawExpression	535090	557240	597970	588130	654660	445590	496800	503280	556600	575070	581410	587870	607860	653590	555460	>>PhosphositeNormaExpression	0.944652	0.983756	1.05566	1.03829	1.15574	0.786648	0.877055	0.888494	0.982626	1.01523	1.02643	1.03783	1.07312
P14873_S_960	P14873	ENSMUSG00000052727	17755	Map1b	microtubule-associated protein 1B	P14873	960	0.926563	11.3836	0.00016958	53.705	44.29	1	TEEAEEPEEDGEDNASGSASKHSPTEDDESA	S	960	960	1740	1	>>PhosphositeRawExpression	21781	27634	33199	26584	29699	18460	25280	33160	33618	38641	15055	23382	19764	22942	25069	>>PhosphositeNormaExpression	0.828662	1.05134	1.26306	1.01139	1.1299	0.702314	0.961782	1.26158	1.279	1.4701	0.57277	0.889573	0.751925
P14873_S_1151	P14873	ENSMUSG00000052727	17755	Map1b	microtubule-associated protein 1B	P14873	1151	0.990513	20.4569	3.82e-133	183.31	168.69	1	PRDVMSDETNNEETESPSQEFVNITKYESSL	S	1151	1151	1745	1	>>PhosphositeRawExpression	70638	79184	96793	100030	111860	114530	136910	157820	148280	129140	312450	299330	349810	339240	325220	>>PhosphositeNormaExpression	0.382346	0.428603	0.523916	0.541437	0.60547	0.619922	0.741059	0.85424	0.802602	0.699002	1.69121	1.6202	1.89343
P14873_S_1793	P14873	ENSMUSG00000052727	17755	Map1b	microtubule-associated protein 1B	P14873	1793	0.998915	30.1372	2.39e-47	145.73	134.63	1;2	SDISPLTPRESSPLYSPGFSDSTSAAKETAA	S	1793	1793	1749	1	>>PhosphositeRawExpression	350620	397820	378150	401980	402720	687460	724870	748910	746130	782220	358020	377650	405580	393730	356360	>>PhosphositeNormaExpression	0.700099	0.794346	0.75507	0.802652	0.80413	1.37268	1.44738	1.49538	1.48983	1.5619	0.714875	0.754071	0.80984
P14873_S_888	P14873	ENSMUSG00000052727	17755	Map1b	microtubule-associated protein 1B	P14873	888	0.961955	14.4226	5.55e-09	70.71	63.452	1	YVIQKETEVSKGSAESPDEGITTTEGEGECE	S	888	888	1753	1	>>PhosphositeRawExpression	51628	43717	50919	50990	54686	46861	55743	56432	55736	62139	59480	61388	61870	64743	73309	>>PhosphositeNormaExpression	0.911467	0.771802	0.89895	0.900204	0.965455	0.827308	0.984116	0.99628	0.983992	1.09703	1.05009	1.08378	1.09228
P14873_S_2205	P14873	ENSMUSG00000052727	17755	Map1b	microtubule-associated protein 1B	P14873	2205	0.857939	7.80983	0.00074854	54.225	37.345	1	TYKHMDPPPAPMQDRSPSPRHPDVSMVDPDA	S	2205	2205	1754	1	>>PhosphositeRawExpression	10091	11101	11977	9271.4	15490	34957	25968	29798	24769	33904	22658	24524	27897	34437	26932	>>PhosphositeNormaExpression	0.440303	0.484373	0.522596	0.404541	0.675879	1.52529	1.13307	1.30018	1.08075	1.47934	0.988643	1.07006	1.21724
P14873_S_1497	P14873	ENSMUSG00000052727	17755	Map1b	microtubule-associated protein 1B	P14873	1497	0.847342	7.44484	0.000192758	65.901	54.462	1	QSALALDERKLGGDVSPTQIDVSQFGSFKED	S	1497	1497	1755	1	>>PhosphositeRawExpression	65887	65036	81896	70903	80505	92523	102430	113720	121940	126510	118500	126730	120990	125040	129130	>>PhosphositeNormaExpression	0.641032	0.632753	0.796788	0.689834	0.783255	0.900181	0.996569	1.10641	1.18639	1.23085	1.15292	1.23299	1.17714
P14873_S_1438	P14873	ENSMUSG00000052727	17755	Map1b	microtubule-associated protein 1B	P14873	1438	0.909837	10.9249	5.35e-09	84.152	62.798	1	PFEGKNGKQGFPDRESPVSDLTSTGLYQDKQ	S	1438	1438	1760	1	>>PhosphositeRawExpression	79309	83499	76356	84285	83192	126040	116160	121470	121520	129260	127740	143480	139240	171090	138380	>>PhosphositeNormaExpression	0.683297	0.719397	0.657855	0.726169	0.716752	1.08591	1.00079	1.04654	1.04697	1.11366	1.10056	1.23617	1.19964
P14873_S_934	P14873	ENSMUSG00000052727	17755	Map1b	microtubule-associated protein 1B	P14873	934	0.789626	8.20981	2.02e-35	120.6	108.95	1	DIEKFEDEGAGFEESSETGDYEEKAETEEAE	S	934	934	1761	1	>>PhosphositeRawExpression	56864	52484	53854	62957	65671	59876	52912	71701	60650	51590	49865	64488	66679	69628	57548	>>PhosphositeNormaExpression	0.95115	0.877887	0.900803	1.05307	1.09846	1.00153	0.885046	1.19932	1.01448	0.862933	0.83408	1.07867	1.11532
P14873_S_1422	P14873	ENSMUSG00000052727	17755	Map1b	microtubule-associated protein 1B	P14873	1422	1	51.8748	0.00328966	59.067	32.625	1;2	DFLSADSKVLGRRSESPFEGKNGKQGFPDRE	S	1422	1422	1765	1	>>PhosphositeRawExpression	807190	960960	950530	977430	967680	792770	953020	999700	997230	1055800	815650	878920	876630	936640	873690	>>PhosphositeNormaExpression	0.874602	1.04121	1.02991	1.05906	1.0485	0.858978	1.03261	1.08319	1.08051	1.14397	0.883769	0.952322	0.949841
P14873_S_2030	P14873	ENSMUSG00000052727	17755	Map1b	microtubule-associated protein 1B	P14873	2030	0.998666	29.5231	1.2e-27	141.86	126.6	1	ESESYSYETSTKTTRSPDTSAYCYETMEKIT	S	2030	2030	1768	1	>>PhosphositeRawExpression	275850	332000	361330	324300	375820	566870	581480	595770	555000	593500	559940	585910	591090	668770	579850	>>PhosphositeNormaExpression	0.548229	0.659823	0.718114	0.64452	0.746912	1.12661	1.15564	1.18404	1.10302	1.17953	1.11284	1.16445	1.17474
P14873_S_343	P14873	ENSMUSG00000052727	17755	Map1b	microtubule-associated protein 1B	P14873	343	0.953131	15.5025	0.00163901	51.695	37.276	1	IAELEEERSQGSTSNSDWMKNLISPDLGVVF	S	343	343	1770	1	>>PhosphositeRawExpression	14724	20947	16220	14353	22882	29180	19931	18012	22242	23446	26798	32025	30559	43811	40260	>>PhosphositeNormaExpression	0.588348	0.83701	0.648126	0.573524	0.914329	1.16599	0.796412	0.719731	0.888756	0.936866	1.07081	1.27967	1.22109
P14873_S_1911	P14873	ENSMUSG00000052727	17755	Map1b	microtubule-associated protein 1B	P14873	1911	0.916739	10.42	1.17e-127	192.81	141.46	1	DVGGYYYEKTERTIKSPCDSGYSYETIEKTI	S	1911	1911	1774	1	>>PhosphositeRawExpression	184840	227580	232830	224230	219200	555420	608560	598910	634910	650100	633100	662120	683770	714460	635400	>>PhosphositeNormaExpression	0.371392	0.457268	0.467816	0.450537	0.44043	1.11598	1.22276	1.20337	1.2757	1.30622	1.27206	1.33037	1.37387
P14873_S_1877	P14873	ENSMUSG00000052727	17755	Map1b	microtubule-associated protein 1B	P14873	1877	0.99996	44.1738	2.38e-100	158.49	142.85	1	GDFNYAYQKPENAAGSPDEEDYDYESQEKTI	S	1877	1877	1777	1	>>PhosphositeRawExpression	107550	137640	157590	136490	170080	169700	204040	212760	213740	197180	285070	270900	272970	280570	303700	>>PhosphositeNormaExpression	0.517071	0.661735	0.757649	0.656206	0.817698	0.815871	0.980968	1.02289	1.0276	0.947987	1.37054	1.30241	1.31236
P14873_S_1775	P14873	ENSMUSG00000052727	17755	Map1b	microtubule-associated protein 1B	P14873	1775	0.999999	62.0457	4.5e-05	78.932	60.201	1;2;3	SLASEKVQSLEGEKLSPKSDISPLTPRESSP	S	1775	1775	1782	1	>>PhosphositeRawExpression	243090	265020	285700	277710	274730	389760	419250	450090	453120	453420	220650	220880	240820	247720	234560	>>PhosphositeNormaExpression	0.779714	0.850055	0.916387	0.890759	0.8812	1.25016	1.34475	1.44367	1.45339	1.45435	0.707738	0.708476	0.772433
P15037_S_277	P15037	ENSMUSG00000022895	23872	Ets2	E26 avian leukemia oncogene 2, 3' domain	P15037	277	0.999948	43.5263	0.000137	69.071	63.753	1	VNLLNNNSGKPKDHDSPENGGDSFESSDSLL	S	277	277	1783	1	>>PhosphositeRawExpression	11430	22610	21327	24293	17315	18455	20808	34997	35568	26825	59370	74256	61496	65714	67664	>>PhosphositeNormaExpression	0.305002	0.603332	0.569096	0.648242	0.462039	0.492459	0.555247	0.933871	0.949108	0.715807	1.58425	1.98147	1.64098
P15307_S_321	P15307	ENSMUSG00000020275	19696	Rel	reticuloendotheliosis oncogene	P15307	321	0.975204	17.1097	0.0124932	45.915	15.584	1	DCGHFTEKPRTAPLGSTGEGRFIKKESNLFS	S	321	321	1784	1	>>PhosphositeRawExpression	7020.9	8907.1	7924.6	11318	16947	11889	11203	11355	10159	12877	24410	32445	24521	33722	18668	>>PhosphositeNormaExpression	0.432736	0.548993	0.488436	0.69759	1.04454	0.732783	0.690501	0.69987	0.626154	0.793679	1.50452	1.99976	1.51136
P15920_S_695	P15920	ENSMUSG00000038023	21871	Atp6v0a2	ATPase, H+ transporting, lysosomal V0 subunit A2	P15920	695	1	138.37	2.88e-208	216.67	201.19	1;2	CFGMSRSGYTLVRKDSEEEVSLLGNQDIEEG	S	695	695	1787	1	>>PhosphositeRawExpression	775050	815620	787570	878880	892030	548600	624300	661050	693700	678210	661380	682900	752070	748570	735350	>>PhosphositeNormaExpression	1.06314	1.11879	1.08032	1.20557	1.2236	0.752518	0.856357	0.906767	0.951553	0.930305	0.90722	0.936739	1.03162
P16125_S_11	P16125	ENSMUSG00000030246	16832	Ldhb	lactate dehydrogenase B	P16125	11	1	62.9405	2.41e-126	190.19	173.69	1	_____MATLKEKLIASVADDEAAVPNNKITV	S	11	11	1789	1	>>PhosphositeRawExpression	289580	312000	322460	327180	332750	300650	356860	336550	351850	351970	520520	512610	525780	518580	524800	>>PhosphositeNormaExpression	0.738205	0.795358	0.822023	0.834056	0.848255	0.766425	0.909717	0.857942	0.896945	0.897251	1.32692	1.30676	1.34033
P16125_S_85	P16125	ENSMUSG00000030246	16832	Ldhb	lactate dehydrogenase B	P16125	85	0.998827	29.9502	6.23e-05	81.144	63.005	1	SLFLQTPKIVADKDYSVTANSKIVVVTAGVR	S	85	85	1790	1	>>PhosphositeRawExpression	74276	72590	78610	86895	71393	66614	71871	95580	78427	76503	86708	102970	114300	102630	96936	>>PhosphositeNormaExpression	0.872943	0.853128	0.923879	1.02125	0.83906	0.782894	0.844678	1.12332	0.921729	0.899116	1.01905	1.21018	1.34333
P16125_S_106	P16125	ENSMUSG00000030246	16832	Ldhb	lactate dehydrogenase B	P16125;P06151	106;105	1	60.4741	0.00056689	60.474	43.449	1	KIVVVTAGVRQQEGESRLNLVQRNVNVFKFI	S	106	106	1791	1	>>PhosphositeRawExpression	68486	87602	77350	79355	93553	89621	103620	99130	108980	102350	159520	174430	181890	201710	152400	>>PhosphositeNormaExpression	0.57713	0.73822	0.651827	0.668723	0.788369	0.755234	0.873204	0.835367	0.918372	0.862501	1.34427	1.46992	1.53278
P16546_S_1217	P16546	ENSMUSG00000057738	20740	Sptan1	spectrin alpha, non-erythrocytic 1	P16546	1217	1	46.0627	0.0206233	46.063	13.904	1	VATFNSIKELNERWRSLQQLAEERSQLLGSA	S	1217	1217	1794	1	>>PhosphositeRawExpression	106740	130350	140270	134080	136050	94734	132440	138400	127910	144320	109410	110790	127950	140080	102930	>>PhosphositeNormaExpression	0.853258	1.04199	1.12129	1.07181	1.08756	0.757285	1.0587	1.10634	1.02249	1.15367	0.874602	0.885633	1.02281
P16858_S_208	P16858	ENSMUSG00000057666	14433	Gapdh	glyceraldehyde-3-phosphate dehydrogenase	P16858;S4R1W1;A0A1D5RLD8	208;208;208	0.888011	8.99245	9.13e-05	91.475	69.634	1	LWRDGRGAAQNIIPASTGAAKAVGKVIPELN	S	208	208	1795	1	>>PhosphositeRawExpression	37711	37905	42223	51458	55491	49897	63685	47500	55419	53548	106580	91345	103670	107090	96904	>>PhosphositeNormaExpression	0.565424	0.568333	0.633075	0.771541	0.832011	0.748136	0.954868	0.712197	0.830931	0.802878	1.59802	1.36959	1.55439
P17095_S_36	P17095	ENSMUSG00000046711	15361	Hmga1	high mobility group AT-hook 1	P17095	36	0.99796	26.8949	4.73e-154	197.01	173.62	1	TEKRGRGRPRKQPPVSPGTALVGSQKEPSEV	S	36	36	1799	1	>>PhosphositeRawExpression	86367	131130	146320	147610	164570	282330	433600	407580	398320	395950	712630	657420	701590	712890	677790	>>PhosphositeNormaExpression	0.213917	0.324788	0.362412	0.365607	0.407614	0.699287	1.07396	1.00951	0.986576	0.980706	1.76507	1.62833	1.73773
P17426_S_655	P17426	ENSMUSG00000060279	11771	Ap2a1	adaptor-related protein complex 2, alpha 1 subunit	P17426	655	0.75409	6.71762	1.36e-50	130.89	117.97	1	INGGVEPTPSTVSTPSPSADLLGLRAAPPPA	S	655	655	1802	1	>>PhosphositeRawExpression	5103.6	10543	9689.9	18938	8782.3	19667	14265	27798	23418	22181	30447	28572	33482	29549	28365	>>PhosphositeNormaExpression	0.246312	0.508831	0.467658	0.913994	0.423855	0.949177	0.688463	1.3416	1.13021	1.07051	1.46945	1.37895	1.61592
P17564_S_227	P17564	ENSMUSG00000040435	17872	Ppp1r15a	protein phosphatase 1, regulatory subunit 15A	P17564	227	0.989569	22.386	0.000243587	64.298	50.552	1	ATEEKGTENKADPSNSPSSGSHSRAWEYYSR	S	227	227	1803	1	>>PhosphositeRawExpression	4843.6	8358.5	10436	4455.9	4387.9	9287.3	10416	14500	10919	6203	27819	32080	31129	23165	27821	>>PhosphositeNormaExpression	0.321732	0.555207	0.693203	0.29598	0.291463	0.616902	0.691875	0.963151	0.725286	0.41203	1.84786	2.13089	2.06772
P17665_S_17	P17665	ENSMUSG00000017778	12867	Cox7c	cytochrome c oxidase subunit 7C	P17665	17	0.999936	41.9171	0.000842124	78.342	56.969	1	LGQSIRRFTTSVVRRSHYEEGPGKNLPFSVE	S	17	17	1804	1	>>PhosphositeRawExpression	26136	25049	26132	27536	31336	24815	35994	32446	30756	33412	37862	28146	36137	43898	31899	>>PhosphositeNormaExpression	0.831379	0.796802	0.831252	0.875912	0.996789	0.789358	1.14496	1.0321	0.97834	1.06283	1.20438	0.895316	1.14951
Q61696_S_631	Q61696	ENSMUSG00000091971	193740	Hspa1a	heat shock protein 1A	Q61696;P17879	631;632	0.980406	16.9929	2.57e-19	127.83	114.84	1	APGAGGFGAQAPKGASGSGPTIEEVD_____	S	631	631	1806	1	>>PhosphositeRawExpression	67697	62241	72905	70224	74586	76423	75998	81862	88504	70460	115160	103560	148940	146450	127640	>>PhosphositeNormaExpression	0.734427	0.675236	0.790927	0.761841	0.809164	0.829093	0.824482	0.888099	0.960156	0.764402	1.24934	1.12349	1.61581
Q61696_S_633	Q61696	ENSMUSG00000091971	193740	Hspa1a	heat shock protein 1A	Q61696;P17879	633;634	0.962499	16.621	5.99e-05	75.819	61.823	1	GAGGFGAQAPKGASGSGPTIEEVD_______	S	633	633	1807	1	>>PhosphositeRawExpression	108460	120670	116870	118490	115820	128780	161220	165760	160000	144120	204990	194140	210450	207990	194250	>>PhosphositeNormaExpression	0.691706	0.769576	0.745341	0.755673	0.738645	0.821298	1.02818	1.05714	1.0204	0.919129	1.30733	1.23813	1.34215
P18052_S_180	P18052	ENSMUSG00000027303	19262	Ptpra	protein tyrosine phosphatase, receptor type, A	P18052	180	0.999989	49.4027	1.67e-64	166.6	128.04	1;2	MLRFKKYKQAGSHSNSFRLSNGRTEDVEPQS	S	180	180	1810	1	>>PhosphositeRawExpression	141810	163810	153120	146460	160590	155060	167450	178940	187630	165050	58127	76840	67235	75774	65799	>>PhosphositeNormaExpression	1.08324	1.25129	1.16963	1.11876	1.22669	1.18445	1.27909	1.36686	1.43324	1.26076	0.444012	0.586955	0.513585
P18608_S_87	P18608	ENSMUSG00000040681	15312	Hmgn1	high mobility group nucleosomal binding domain 1	P18608	87	0.953843	13.41	6.71e-14	80.816	72.197	1	ELPAENGETENQSPASEEEKEAKSD______	S	87	87	1811	1	>>PhosphositeRawExpression	20807	35246	22645	30831	34747	18066	25559	20117	23810	32680	31677	35976	46611	38141	40711	>>PhosphositeNormaExpression	0.682012	1.15529	0.742258	1.01058	1.13894	0.592167	0.837773	0.659395	0.780444	1.07119	1.03831	1.17922	1.52782
P18653_S_221	P18653	ENSMUSG00000003644	20111	Rps6ka1	ribosomal protein S6 kinase polypeptide 1	P18653	221	0.999939	43.9536	1.81e-47	146.15	133.95	1	FGLSKEAIDHEKKAYSFCGTVEYMAPEVVNR	S	221	221	1812	1	>>PhosphositeRawExpression	659890	718090	790100	802680	854220	689450	792630	866580	928760	902090	839210	832240	938680	963300	959330	>>PhosphositeNormaExpression	0.789515	0.859148	0.945303	0.960354	1.02202	0.824882	0.94833	1.03681	1.1112	1.07929	1.00406	0.995721	1.12307
P18653_S_369	P18653	ENSMUSG00000003644	20111	Rps6ka1	ribosomal protein S6 kinase polypeptide 1	P18653	369	0.992152	21.0183	1.36e-21	126.22	104.35	1	GIPPSAGAHQLFRGFSFVATGLMEDDGKPRT	S	369	369	1813	1	>>PhosphositeRawExpression	38371	54335	56430	62803	61487	85579	114190	96466	110410	103210	330230	350710	396600	394760	366380	>>PhosphositeNormaExpression	0.219517	0.310846	0.322831	0.35929	0.351762	0.48959	0.653271	0.551873	0.631646	0.590455	1.88922	2.00638	2.26891
P18653_S_721	P18653	ENSMUSG00000003644	20111	Rps6ka1	ribosomal protein S6 kinase polypeptide 1	P18653	721	0.89009	9.64821	0.0275465	48.796	39.047	1	IESSILAQRRVRKLPSTTL____________	S	721	721	1814	1	>>PhosphositeRawExpression	80173	84504	109750	90682	106180	222780	254180	243180	232940	239500	544100	584450	589990	577330	612660	>>PhosphositeNormaExpression	0.263012	0.27722	0.360041	0.297487	0.348329	0.730842	0.833851	0.797765	0.764172	0.785693	1.78495	1.91732	1.93549
P18654_S_252	P18654	ENSMUSG00000031309	110651	Rps6ka3	ribosomal protein S6 kinase polypeptide 3	P18654;Q7TPS0	227;252	0.999976	46.5356	1.81e-47	146.15	133.95	1	FGLSKESIDHEKKAYSFCGTVEYMAPEVVNR;FGLSKESVDQEKKAYSFCGTVEYMAPEVVNR	S	252	227;252	1815	1	>>PhosphositeRawExpression	711960	771470	845570	865850	905170	747250	861460	925040	1008200	964830	924540	908030	1023200	1034300	1030700	>>PhosphositeNormaExpression	0.789454	0.855442	0.937607	0.960095	1.00369	0.828586	0.955227	1.02573	1.11794	1.06985	1.02517	1.00687	1.13457
P18654_S_715	P18654	ENSMUSG00000031309	110651	Rps6ka3	ribosomal protein S6 kinase polypeptide 3	P18654	715	1	60.4701	1.82e-05	110.8	74.406	1	KGAMAATYSALNRNQSPVLEPVGRSTLAQRR	S	715	715	1816	1	>>PhosphositeRawExpression	119050	135980	153570	134080	150250	279550	346000	320580	386990	327860	627480	661110	665840	872770	678790	>>PhosphositeNormaExpression	0.304741	0.348078	0.393104	0.343214	0.384606	0.715584	0.885681	0.820611	0.990606	0.839246	1.6062	1.69229	1.7044
P18760_S_3	P18760	ENSMUSG00000056201	12631	Cfl1	cofilin 1, non-muscle	P18760	3	0.999971	45.3721	1.04e-31	95.502	80.42	1	_____________MASGVAVSDGVIKVFNDM	S	3	3	1817	1	>>PhosphositeRawExpression	79045000	80786000	88903000	80966000	86398000	23331000	27832000	29672000	29597000	26294000	17760000	15342000	15751000	18342000	11477000	>>PhosphositeNormaExpression	1.87757	1.91892	2.11172	1.9232	2.05222	0.554184	0.661097	0.704803	0.703021	0.624565	0.421855	0.36442	0.374135
P19246_S_607	P19246	ENSMUSG00000020396	380684	Nefh	neurofilament, heavy polypeptide	P19246	607	0.999736	35.7759	0.0010278	59.607	30.116	1	EAKSPSEAKSPAEAKSPAEAKSPAEAKSPAE	S	607	607	1820	1	>>PhosphositeRawExpression	20935	20726	13170	17833	25646	52562	76372	69282	59280	50843	20340	16792	15034	26420	16253	>>PhosphositeNormaExpression	0.626186	0.619935	0.393928	0.533403	0.767097	1.57218	2.28436	2.07229	1.77312	1.52076	0.608389	0.502265	0.449682
P19426_S_115	P19426	ENSMUSG00000024369	27632	Nelfe	negative elongation factor complex member E, Rdbp	P19426	115	0.993275	21.6966	1.05e-120	192.65	151.4	1	EKGPVPTFQPFQRSMSADEDLQEPSRRPQRK	S	115	115	1821	1	>>PhosphositeRawExpression	478480	594190	602700	610810	647590	628310	740580	817710	766110	827950	671720	657970	630300	600040	595160	>>PhosphositeNormaExpression	0.727201	0.903059	0.915993	0.928318	0.984217	0.954915	1.12554	1.24277	1.16435	1.25833	1.02089	0.999993	0.95794
P19426_S_357	P19426	ENSMUSG00000024369	27632	Nelfe	negative elongation factor complex member E, Rdbp	P19426	357	0.999989	49.7398	0.000106969	86.378	69.435	1	AATGKSVWGSLAVQNSPKGCHRDKRTQIVYS	S	357	357	1822	1	>>PhosphositeRawExpression	28309	33693	42363	32850	38314	80825	94483	100820	83243	95814	62137	61521	70163	77766	60241	>>PhosphositeNormaExpression	0.44116	0.525063	0.660174	0.511926	0.597075	1.25956	1.4724	1.57115	1.29724	1.49314	0.968327	0.958727	1.0934
P19437_S_29	P19437	ENSMUSG00000024673	12482	Ms4a1	membrane-spanning 4-domains, subfamily A, member 1	P19437	29	0.999622	31.9278	1.23e-35	148.7	127.75	1;2	LAMQPAPKVNLKRTSSLVGPTQSFFMRESKA	S	29	29	1824	1	>>PhosphositeRawExpression	150110	176210	185370	179250	173660	178430	175310	201930	209700	195870	183220	179170	227010	192250	207340	>>PhosphositeNormaExpression	0.799924	0.939009	0.987822	0.955209	0.92542	0.950839	0.934213	1.07607	1.11747	1.04378	0.976364	0.954782	1.20972
P19973_S_243	P19973	ENSMUSG00000018819	16985	Lsp1	lymphocyte specific 1	P19973	243	0.999803	37.0512	3.67e-13	111.57	94.081	1	ATESSGRTPKLSRQPSIELPSMAVASTKTLW	S	243	243	1827	1	>>PhosphositeRawExpression	33714	34776	40625	44970	48688	38870	58354	39785	70235	53849	52025	51761	61717	46349	59648	>>PhosphositeNormaExpression	0.687698	0.709361	0.828669	0.917298	0.993138	0.79287	1.19031	0.811535	1.43265	1.09841	1.06121	1.05582	1.2589
P20357_S_1791	P20357	ENSMUSG00000015222	17756	Map2	microtubule-associated protein 2	P20357	1791	0.99992	43.3008	0.0170992	68.224	16.878	1	GAEIITQSPSRSSVASPRRLSNVSSSGSINL	S	1791	1791	1828	1	>>PhosphositeRawExpression	102050	107860	108580	120180	117070	146170	163160	168690	175100	156950	139770	134070	150740	162180	143040	>>PhosphositeNormaExpression	0.730456	0.772043	0.777196	0.860227	0.837966	1.04626	1.16787	1.20745	1.25333	1.12342	1.00045	0.959649	1.07897
P20357_S_1783	P20357	ENSMUSG00000015222	17756	Map2	microtubule-associated protein 2	P20357	1783	0.795379	6.82853	2.29e-06	101.92	85.304	1	HAKARVDHGAEIITQSPSRSSVASPRRLSNV	S	1783	1783	1829	1	>>PhosphositeRawExpression	41874	33267	38437	47260	33698	42568	67409	52063	61380	51944	62094	46096	68560	70713	67320	>>PhosphositeNormaExpression	0.800463	0.635932	0.734762	0.903422	0.644171	0.81373	1.28859	0.995236	1.17334	0.992961	1.18699	0.881171	1.31059
P21271_S_1612	P21271	ENSMUSG00000025885	17919	Myo5b	myosin VB	P21271	1612	0.856371	8.3979	0	249.52	224.89	1	IQGLSGVRPTGYRKRSSSMVDGENSYCLEAI	S	1612	1612	1832	1	>>PhosphositeRawExpression	66901	83512	91940	96687	87399	69444	78850	86790	80211	81023	145460	141850	143130	143540	132550	>>PhosphositeNormaExpression	0.656198	0.819127	0.901793	0.948354	0.857252	0.681141	0.7734	0.851279	0.786749	0.794713	1.42674	1.39133	1.40389
P21271_S_1614	P21271	ENSMUSG00000025885	17919	Myo5b	myosin VB	P21271	1614	0.798786	8.99803	2.31e-175	205.36	174.86	1	GLSGVRPTGYRKRSSSMVDGENSYCLEAIVR	S	1614	1614	1834	1	>>PhosphositeRawExpression	22644	23154	35733	30536	40169	40345	58221	57924	61040	60354	182570	170460	178040	224230	191170	>>PhosphositeNormaExpression	0.24674	0.252297	0.389364	0.332735	0.437701	0.439619	0.634405	0.631168	0.665122	0.657647	1.98937	1.85742	1.94001
P21271_S_1286	P21271	ENSMUSG00000025885	17919	Myo5b	myosin VB	P21271	1286	0.864045	8.0386	0.00801394	76.943	47.134	1	RLSGKNMEPNINARTSWPNSEKHVDQEDAIE	S	1286	1286	1835	1	>>PhosphositeRawExpression	244530	255730	261450	260150	277760	175120	228170	228880	221850	211990	203020	201570	227520	232000	211390	>>PhosphositeNormaExpression	1.06591	1.11474	1.13967	1.134	1.21077	0.763354	0.994601	0.997696	0.967052	0.924071	0.884971	0.87865	0.991767
P21619_S_427	P21619	ENSMUSG00000062075	16907	Lmnb2	lamin B2	P21619	427	0.989767	21.9596	3.16e-11	123.28	97.838	1	GRGKRRRLETEDTSGSPSRASRVSSGSRLAQ	S	427	427	1846	1	>>PhosphositeRawExpression	702680	762830	814530	792560	835050	994530	1167900	1112400	1096200	1105600	1113300	1137500	1282700	1111000	1194700	>>PhosphositeNormaExpression	0.692365	0.751632	0.802573	0.780925	0.822792	0.97993	1.15076	1.09607	1.08011	1.08937	1.09696	1.1208	1.26387
P23116_S_584	P23116	ENSMUSG00000024991	13669	Eif3a	eukaryotic translation initiation factor 3, subunit A	P23116	584	1	70.0282	0.00977488	70.028	31.725	1	LARRQTIEERKERLESLNIQREKEELEQREA	S	584	584	1849	1	>>PhosphositeRawExpression	25349	30299	39934	41138	40916	58548	61036	61202	72087	54155	121810	115340	151160	126840	121110	>>PhosphositeNormaExpression	0.339216	0.405456	0.534389	0.550501	0.54753	0.783479	0.816773	0.818994	0.964655	0.724692	1.63004	1.54346	2.0228
P23198_S_95	P23198	ENSMUSG00000029836	12417	Cbx3	chromobox 3	P23198	95	0.999643	35.3082	1.35e-29	147.24	102.11	1	QKAGKEKDGTKRKSLSDSESDDSKSKKKRDA	S	95	95	1852	1	>>PhosphositeRawExpression	148650	133090	154320	145500	157360	92824	101280	91437	109420	94170	37436	37007	35781	34466	25012	>>PhosphositeNormaExpression	1.59524	1.42826	1.65609	1.56143	1.68871	0.996142	1.08689	0.981257	1.17424	1.01059	0.401745	0.397141	0.383984
P23242_S_364	P23242	ENSMUSG00000050953	14609	Gja1	gap junction protein, alpha 1	P23242	364	1	74.5186	2.02e-71	153.06	127.26	1;2;3	AGHELQPLAIVDQRPSSRASSRASSRPRPDD	S	364	364	1853	1	>>PhosphositeRawExpression	496140	538430	544460	551930	563150	596660	720350	711110	725190	636480	779120	782950	868850	806650	807240	>>PhosphositeNormaExpression	0.734753	0.797382	0.806312	0.817375	0.833991	0.883617	1.06679	1.05311	1.07396	0.942588	1.15383	1.1595	1.28671
P23242_S_365	P23242	ENSMUSG00000050953	14609	Gja1	gap junction protein, alpha 1	P23242	365	1	74.5186	2.02e-71	153.06	127.26	1;2;3	GHELQPLAIVDQRPSSRASSRASSRPRPDDL	S	365	365	1854	1	>>PhosphositeRawExpression	526330	579980	588960	598680	606130	682060	827790	805820	817400	719800	909680	931130	1016900	960490	948500	>>PhosphositeNormaExpression	0.685346	0.755205	0.766898	0.779555	0.789256	0.888126	1.07788	1.04928	1.06436	0.937268	1.18452	1.21245	1.32413
P23242_S_296	P23242	ENSMUSG00000050953	14609	Gja1	gap junction protein, alpha 1	P23242	296	0.964257	14.31	5.36e-31	149.96	122.86	1;2	MSPPGYKLVTGDRNNSSCRNYNKQASEQNWA	S	296	296	1855	1	>>PhosphositeRawExpression	652120	696660	648820	749560	791120	608700	709850	584060	685130	640330	468110	536600	551400	526930	433620	>>PhosphositeNormaExpression	1.05373	1.1257	1.0484	1.21118	1.27834	0.983571	1.14701	0.943756	1.10707	1.03468	0.756398	0.867068	0.890983
P23242_S_297	P23242	ENSMUSG00000050953	14609	Gja1	gap junction protein, alpha 1	P23242	297	0.906476	9.84497	0.00484795	60.434	39.481	1;2	SPPGYKLVTGDRNNSSCRNYNKQASEQNWAN	S	297	297	1856	1	>>PhosphositeRawExpression	80337	100890	99570	95462	103830	119820	101500	127570	124220	119530	72382	87986	96717	89504	83025	>>PhosphositeNormaExpression	0.802117	1.00733	0.994147	0.953131	1.03668	1.19633	1.01342	1.27371	1.24026	1.19344	0.722691	0.878488	0.965662
[truncated: 7,220 more rows]
[truncated: 54 more columns]
