# Supplementary material for: The global phosphorylation landscape of mouse oocytes during meiotic maturation
Source: EMBO J. 2024 Sep 10;43(20):4752–85. doi: 10.1038/s44318-024-00222-1 (PMC11480333; doi:10.1038/s44318-024-00222-1)
Supplement: Supplementary file 5 — Dataset EV2 [file 44318_2024_222_MOESM5_ESM.xlsx]

## Sheet: Legend
Dataset EV2.
TMT15-Mouse oocyte proteins during meiotic maturation (GV/GVBD/MII)

## Sheet: Sheet1
ProteinID	ENSEMBL	ENTREZID	SYMBOL	GENENAME	Protein IDs	Majority protein IDs	Peptides	Razor + unique peptides	Unique peptides	Sequence coverage [%]	Unique + razor sequence coverage [%]	Unique sequence coverage [%]	id	>>ProteinRawExpression	Raw_GV-1	Raw_GV-2	Raw_GV-3	Raw_GV-4	Raw_GV-5	Raw_GVBD-1	Raw_GVBD-2	Raw_GVBD-3	Raw_GVBD-4	Raw_GVBD-5	Raw_MII-1	Raw_MII-2	Raw_MII-3	Raw_MII-4	Raw_MII-5	>>ProteinNormaExpression	GV-1	GV-2	GV-3	GV-4	GV-5	GVBD-1	GVBD-2	GVBD-3	GVBD-4	GVBD-5	MII-1	MII-2	MII-3	MII-4	MII-5	>>ProteinDiffResult	GV_mean	GVBD_mean	MII_mean
A0A075B5N7	ENSMUSG00000076594	667899	Igkv6-13	immunoglobulin kappa variable 6-13	A0A075B5N7	A0A075B5N7	2	1	1	18.9	9.5	9.5	0	>>ProteinRawExpression	149030	169530	159540	180970	153510	82947	111090	103540	109860	97213	84877	75378	94918	80295	93744	>>ProteinNormaExpression	1.28	1.45607	1.37027	1.55433	1.31848	0.712423	0.95414	0.889294	0.943576	0.834952	0.728999	0.647413	0.81524	0.689645	0.805157	>>ProteinDiffResult	1.39583	0.866877	0.737291
A0A075B5N9	ENSMUSG00000076598	108005	Igkv3-7	immunoglobulin kappa variable 3-7	A0A075B5N9;P01668;P01659;P01665;P01672;P01671;P01670;P01669;P01667;P01666;P03977;P01664;P01660;P01657;P01656;P01654;P01673;P01655	A0A075B5N9;P01668;P01659;P01665;P01672;P01671;P01670;P01669;P01667;P01666;P03977;P01664;P01660;P01657;P01656;P01654;P01673;P01655	1	1	1	18.2	18.2	18.2	1	>>ProteinRawExpression	145510	149110	169660	187000	178560	118700	140950	166690	152400	159010	135300	156840	166970	153360	150170	>>ProteinNormaExpression	0.936667	0.959841	1.09212	1.20374	1.14941	0.764088	0.907314	1.07301	0.981019	1.02357	0.870944	1.0096	1.07481	0.987199	0.966664	>>ProteinDiffResult	1.06836	0.949799	0.981843
A0A075B5Q9	ENSMUSG00000094134	780792	Ighv5-15	immunoglobulin heavy variable 5-15	A0A075B5Q9;A0A075B5R1;A0A075B5Q4;A0A075B5Q0;A0A075B5P9;P18527;P18528;P18529;P18526;P18525	A0A075B5Q9;A0A075B5R1;A0A075B5Q4;A0A075B5Q0;A0A075B5P9;P18527;P18528;P18529;P18526;P18525	1	1	1	9.5	9.5	9.5	2	>>ProteinRawExpression	68535	44150	51946	56752	72174	47398	46891	50670	59409	59377	32731	33278	33342	31504	27694	>>ProteinNormaExpression	1.43609	0.925123	1.08848	1.18919	1.51234	0.993182	0.982558	1.06174	1.24486	1.24419	0.685848	0.69731	0.698651	0.660137	0.580302	>>ProteinDiffResult	1.23024	1.10531	0.66445
A0A075B5Q2	ENSMUSG00000095285	544896	Ighv5-9	immunoglobulin heavy variable 5-9	A0A075B5Q2;A0A075B5R5;A0A075B5P7;A0A0A6YWG4;P01806;P18524;P01812;P01809;P01810;P01808;P01807	A0A075B5Q2;A0A075B5R5;A0A075B5P7;A0A0A6YWG4;P01806;P18524;P01812;P01809;P01810;P01808;P01807	2	2	2	18.8	18.8	18.8	3	>>ProteinRawExpression	784100	814400	863490	802210	867150	730220	965520	935900	957120	970750	837250	774490	830760	774700	795270	>>ProteinNormaExpression	0.92586	0.961638	1.0196	0.947244	1.02392	0.862238	1.14008	1.1051	1.13016	1.14625	0.988619	0.914512	0.980955	0.91476	0.939049	>>ProteinDiffResult	0.975654	1.07677	0.947579
A0A075B5V8	ENSMUSG00000076709	629915	Ighv1-47	immunoglobulin heavy variable 1-47	A0A075B5V8	A0A075B5V8	1	1	1	15.3	15.3	15.3	6	>>ProteinRawExpression	97392	139950	107350	118670	105790	88833	95712	93608	109180	103870	74024	83159	94889	104340	97386	>>ProteinNormaExpression	0.964817	1.38642	1.06347	1.17561	1.04801	0.880027	0.948174	0.92733	1.08159	1.02899	0.733321	0.823817	0.940021	1.03365	0.964757	>>ProteinDiffResult	1.12766	0.973223	0.899113
A0A087WPF7	ENSMUSG00000029673	319974	Auts2	autism susceptibility candidate 2	A0A087WPF7	A0A087WPF7	2	2	2	1.8	1.8	1.8	9	>>ProteinRawExpression	79503	88108	101680	90876	87647	90710	92326	96303	95217	94759	58995	62432	54752	73524	57013	>>ProteinNormaExpression	0.974425	1.07989	1.24624	1.11382	1.07424	1.11178	1.13159	1.18033	1.16702	1.16141	0.72307	0.765195	0.671065	0.901144	0.698777	>>ProteinDiffResult	1.09772	1.15043	0.75185
A0A087WQ44	ENSMUSG00000053877	100043597	Srcap	Snf2-related CREBBP activator protein	A0A087WQ44	A0A087WQ44	10	9	9	3.3	3.1	3.1	10	>>ProteinRawExpression	676160	774280	839030	879010	841180	673950	784070	748770	823550	784320	847430	934020	974790	961820	977780	>>ProteinNormaExpression	0.810085	0.92764	1.00521	1.05311	1.00779	0.807438	0.939369	0.897077	0.986669	0.939669	1.01528	1.11902	1.16786	1.15233	1.17145	>>ProteinDiffResult	0.960769	0.914044	1.12519
A0A087WQ89	ENSMUSG00000074217	70134	Misp3	MISP family member 3	A0A087WQ89	A0A087WQ89	6	6	6	41.7	41.7	41.7	11	>>ProteinRawExpression	814570	900780	844900	948590	975270	946080	788100	754510	1024500	752750	642740	667910	716350	672430	936560	>>ProteinNormaExpression	0.986478	1.09088	1.02321	1.14878	1.18109	1.14574	0.954421	0.913742	1.24071	0.911611	0.778384	0.808866	0.867529	0.81434	1.13421	>>ProteinDiffResult	1.08609	1.03325	0.880666
A0A087WQI7	ENSMUSG00000101303	547097	B020011L13Rik	RIKEN cDNA B020011L13 gene	A0A087WQI7;A0A087WSP8;A0A087WS64;O88253;F6VWU8;E9Q0Q3;B1B1D3;Q3U4L8;Q80ZX2;Q9Z117;Q7M6Y0;Q8BZ17;Q7M6Y1;Q9CZ29;Q7M6X9;B2RUK9;E9Q1L8;Q8C827	A0A087WQI7;A0A087WSP8;A0A087WS64	4	4	2	15.3	15.3	4.4	12	>>ProteinRawExpression	659740	817870	779900	781840	836030	593130	930250	812100	803800	877450	2394200	2524900	2693100	3141900	2733900	>>ProteinNormaExpression	0.462865	0.573807	0.547167	0.548529	0.586547	0.416132	0.652651	0.569759	0.563935	0.615607	1.67974	1.77144	1.88944	2.20432	1.91807	>>ProteinDiffResult	0.543783	0.563617	1.8926
A0A087WQT1	ENSMUSG00000047728	223631	Ly6g2	lymphocyte antigen 6 complex, locus G2	A0A087WQT1	A0A087WQT1	1	1	1	18.7	18.7	18.7	13	>>ProteinRawExpression	11542	11336	13877	12118	15889	4024.7	11392	7386.1	10742	15420	8696.3	9976.4	9239.6	14829	9955.4	>>ProteinNormaExpression	1.0403	1.02173	1.25075	1.09221	1.4321	0.362752	1.02678	0.66572	0.968193	1.38983	0.783811	0.899188	0.832779	1.33656	0.897295	>>ProteinDiffResult	1.16742	0.882654	0.949927
A0A0A6YVU8	ENSMUSG00000042165	100043022	Gm9774	predicted pseudogene 9774	A0A0A6YVU8;Q9JKV1	A0A0A6YVU8;Q9JKV1	16	16	16	30.5	30.5	30.5	14	>>ProteinRawExpression	6142400	7045400	6927300	7137000	7322600	6744200	7230500	7347200	7408700	7497900	6526500	6740100	7209800	7633900	6882900	>>ProteinNormaExpression	0.87088	0.998909	0.982165	1.0119	1.03821	0.956205	1.02515	1.0417	1.05042	1.06307	0.925339	0.955623	1.02222	1.08235	0.97587	>>ProteinDiffResult	0.980412	1.02731	0.99228
A0A0A6YXW6	ENSMUSG00000095079	238447	Igha	immunoglobulin heavy constant alpha	A0A0A6YXW6;P01878	A0A0A6YXW6;P01878	2	2	2	5.1	5.1	5.1	15	>>ProteinRawExpression	91203	92065	103580	108860	94356	82892	104990	104020	98455	90616	77252	84280	98878	91052	106370	>>ProteinNormaExpression	0.957432	0.966481	1.08736	1.14279	0.990532	0.870185	1.10217	1.09198	1.03356	0.95127	0.810977	0.884756	1.038	0.955847	1.11665	>>ProteinDiffResult	1.02892	1.00983	0.961247
A0A0G2JEB6	ENSMUSG00000073077	636104	Cfap47	cilia and flagella associated protein 47	A0A0G2JEB6	A0A0G2JEB6	2	2	2	0.6	0.6	0.6	16	>>ProteinRawExpression	544120	575090	584380	673460	601430	568220	675710	669830	710980	726090	607670	705630	740120	914370	592840	>>ProteinNormaExpression	0.825263	0.872235	0.886325	1.02143	0.912185	0.861815	1.02484	1.01593	1.07834	1.10126	0.921649	1.07022	1.12253	1.38682	0.899156	>>ProteinDiffResult	0.903488	1.01644	1.08008
A0A0G2JG52	ENSMUSG00000019866	11630	Crybg1	crystallin beta-gamma domain containing 1	A0A0G2JG52	A0A0G2JG52	21	21	21	13.9	13.9	13.9	17	>>ProteinRawExpression	3329000	3530200	3688100	3699600	3946700	3169100	3429700	3533400	3710500	3519200	2864500	2960700	3062700	3266000	3064900	>>ProteinNormaExpression	0.98347	1.04291	1.08956	1.09295	1.16595	0.936232	1.01322	1.04385	1.09617	1.03966	0.846245	0.874665	0.904798	0.964858	0.905448	>>ProteinDiffResult	1.07497	1.02583	0.899203
A0A0J9YTR2	ENSMUSG00000107002	106264	0610012G03Rik	RIKEN cDNA 0610012G03 gene	A0A0J9YTR2	A0A0J9YTR2	9	9	9	55.8	55.8	55.8	18	>>ProteinRawExpression	4061700	4265100	4307800	4577200	4736100	3915400	4318000	4353300	4531000	4617000	4005700	4220600	4380700	4666900	4185200	>>ProteinNormaExpression	0.935276	0.982113	0.991945	1.05398	1.09057	0.901588	0.994294	1.00242	1.04334	1.06314	0.922382	0.971866	1.00873	1.07463	0.963714	>>ProteinDiffResult	1.01078	1.00096	0.988266
A0A0J9YU71	ENSMUSG00000055202	240063	Zfp811	zinc finger protein 811	A0A0J9YU71	A0A0J9YU71	1	1	1	1.6	1.6	1.6	19	>>ProteinRawExpression	1198400	1264300	1355500	1399400	1394700	929550	1006000	1060000	1052800	1092400	824520	864020	869690	903340	832200	>>ProteinNormaExpression	1.12022	1.18182	1.26707	1.30811	1.30372	0.86891	0.940373	0.990851	0.98412	1.02114	0.770732	0.807655	0.812955	0.84441	0.777911	>>ProteinDiffResult	1.23619	0.961078	0.802733
A0A0J9YUD5	ENSMUSG00000038759	70699	Nup205	nucleoporin 205	A0A0J9YUD5	A0A0J9YUD5	56	56	56	31.3	31.3	31.3	20	>>ProteinRawExpression	20033000	21240000	21641000	23024000	23092000	19004000	20941000	20546000	22242000	21342000	19598000	20072000	21253000	22975000	21226000	>>ProteinNormaExpression	0.944273	1.00117	1.02007	1.08526	1.08846	0.89577	0.987072	0.968454	1.0484	1.00597	0.923769	0.946111	1.00178	1.08295	1.00051	>>ProteinDiffResult	1.02784	0.981133	0.991022
A0A0J9YV76	ENSMUSG00000066867	231699	Oas1e	2'-5' oligoadenylate synthetase 1E	A0A0J9YV76	A0A0J9YV76	32	32	17	65	65	48.4	21	>>ProteinRawExpression	129500000	140150000	149970000	153080000	155410000	131430000	156070000	152300000	155180000	165990000	146000000	163300000	160510000	186850000	155990000	>>ProteinNormaExpression	0.84393	0.913335	0.97733	0.997597	1.01278	0.856508	1.01708	0.992514	1.01128	1.08173	0.951458	1.0642	1.04602	1.21767	1.01656	>>ProteinDiffResult	0.948995	0.991824	1.05918
A0A0M3U1B0	ENSMUSG00000038651	637277	Sycp2l	synaptonemal complex protein 2-like	A0A0M3U1B0	A0A0M3U1B0	16	16	16	21	21	21	22	>>ProteinRawExpression	3591000	4073700	4185700	4453600	4336500	3168600	3525800	3646200	3734700	3880800	3078600	3296400	3332000	3572300	3324300	>>ProteinNormaExpression	0.975812	1.10698	1.13741	1.21021	1.17839	0.861029	0.958094	0.990812	1.01486	1.05456	0.836573	0.895758	0.905432	0.97073	0.903339	>>ProteinDiffResult	1.12176	0.975871	0.902366
A0A0N4SUI7	ENSMUSG00000086316	70123	Nbdy	negative regulator of P-body association	A0A0N4SUI7	A0A0N4SUI7	3	3	3	64.7	64.7	64.7	23	>>ProteinRawExpression	472840	517660	543120	593670	576520	487840	532490	585960	670390	575950	475150	489190	525810	555240	517260	>>ProteinNormaExpression	0.873571	0.956376	1.00341	1.0968	1.06512	0.901283	0.983774	1.08256	1.23854	1.06407	0.877839	0.903777	0.971433	1.0258	0.955637	>>ProteinDiffResult	0.999057	1.05405	0.946898
A0A0N4SWI3	ENSMUSG00000090891	52372	D6Ertd527e	DNA segment, Chr 6, ERATO Doi 527, expressed	A0A0N4SWI3	A0A0N4SWI3	12	12	12	49.4	49.4	49.4	24	>>ProteinRawExpression	2828300	3116300	3399400	3479700	3689600	2456900	3579100	3329900	3386300	3255500	9287400	9829800	10242000	10542000	10645000	>>ProteinNormaExpression	0.510725	0.562731	0.613852	0.628353	0.666256	0.443659	0.646302	0.601302	0.611487	0.587867	1.67709	1.77503	1.84947	1.90364	1.92224	>>ProteinDiffResult	0.596383	0.578123	1.82549
A0A0U1RNF2	ENSMUSG00000030763	30949	Lcmt1	leucine carboxyl methyltransferase 1	A0A0U1RNF2	A0A0U1RNF2	14	14	14	41.9	41.9	41.9	25	>>ProteinRawExpression	7781000	8316300	8658200	9029700	9449200	7223000	8199100	8493900	8749100	8397500	8048400	8279500	8697300	9222600	8234000	>>ProteinNormaExpression	0.920619	0.983954	1.02441	1.06836	1.11799	0.854599	0.970087	1.00497	1.03516	0.993561	0.952257	0.9796	1.02903	1.09118	0.974217	>>ProteinDiffResult	1.02307	0.971675	1.00526
A0A0U1RNG7	ENSMUSG00000051727	233529	Kctd14	potassium channel tetramerisation domain containing 14	A0A0U1RNG7	A0A0U1RNG7	2	2	2	7	7	7	26	>>ProteinRawExpression	1221700	1323500	1350500	1422100	1379400	1182000	1273800	1374300	1356200	1335200	1202900	1257100	1324300	1501400	1186300	>>ProteinNormaExpression	0.930668	1.00822	1.02879	1.08333	1.0508	0.900425	0.970357	1.04692	1.03313	1.01713	0.916346	0.957635	1.00883	1.14374	0.903701	>>ProteinDiffResult	1.02036	0.993591	0.986049
A0A140LIU8	ENSMUSG00000096966	100416956	Gm18336	predicted gene, 18336	A0A140LIU8	A0A140LIU8	16	16	16	31.5	31.5	31.5	27	>>ProteinRawExpression	7179800	8111400	8042500	8108600	8084900	7821500	8273000	8257100	8657500	8674100	7792800	8269900	8632900	8951800	8284300	>>ProteinNormaExpression	0.874575	0.988054	0.979661	0.987713	0.984826	0.952741	1.00774	1.0058	1.05457	1.0566	0.949245	1.00736	1.05158	1.09042	1.00911	>>ProteinDiffResult	0.962966	1.01549	1.02154
A0A140LIX9	ENSMUSG00000109572	100862066	Cfap99	cilia and flagella associated protein 99	A0A140LIX9	A0A140LIX9	1	1	1	2	2	2	28	>>ProteinRawExpression	96928	110000	107270	124890	126480	101800	116060	106140	116180	126090	112160	134240	119650	145630	116230	>>ProteinNormaExpression	0.826209	0.937634	0.914364	1.06456	1.07811	0.867738	0.989289	0.904732	0.990312	1.07478	0.956046	1.14425	1.01989	1.24134	0.990738	>>ProteinDiffResult	0.964174	0.965371	1.07045
A0A140T8I4	ENSMUSG00000020870	111266	Cdc34b	cell division cycle 34B	A0A140T8I4	A0A140T8I4	9	3	3	25.7	9.3	9.3	29	>>ProteinRawExpression	1789100	1952000	1993400	1844500	2083300	1550700	1819000	1732100	1966300	1659400	2425900	2291000	2402000	2392300	2426900	>>ProteinNormaExpression	0.884878	0.965448	0.985924	0.912279	1.03039	0.766967	0.899667	0.856686	0.97252	0.820729	1.19984	1.13312	1.18801	1.18322	1.20033	>>ProteinDiffResult	0.955783	0.863314	1.1809
A0A140T8K0	ENSMUSG00000062621	258873	Olfr911-ps1	olfactory receptor 911, pseudogene 1	A0A140T8K0	A0A140T8K0	1	1	1	5.5	5.5	5.5	30	>>ProteinRawExpression	684300	737370	760740	810390	786830	750720	907500	873190	897900	907290	1101000	1158300	1119500	1361800	1056900	>>ProteinNormaExpression	0.737725	0.794938	0.820132	0.873659	0.848259	0.80933	0.97835	0.941362	0.968001	0.978124	1.18696	1.24873	1.2069	1.46812	1.13941	>>ProteinDiffResult	0.814943	0.935033	1.25002
A0A140T8N7	ENSMUSG00000094930	381784	Igkv6-25	immunoglobulin kappa chain variable 6-25	A0A140T8N7;A0A140T8P1;A0A140T8N5	A0A140T8N7;A0A140T8P1;A0A140T8N5	3	3	2	32.2	32.2	24.3	31	>>ProteinRawExpression	312760	361100	361250	369890	350270	640940	754270	705710	730160	745570	317760	336740	364840	374750	320680	>>ProteinNormaExpression	0.665759	0.768659	0.768978	0.78737	0.745605	1.36434	1.60558	1.50222	1.55426	1.58706	0.676403	0.716805	0.77662	0.797715	0.682618	>>ProteinDiffResult	0.747274	1.52269	0.730032
A0A140T8P6	ENSMUSG00000076564	692245	Igkv12-46	immunoglobulin kappa variable 12-46	A0A140T8P6	A0A140T8P6	1	1	1	16.5	16.5	16.5	32	>>ProteinRawExpression	42955	54001	58602	59682	58357	46017	55105	39131	53838	56686	51877	48867	48736	47111	51885	>>ProteinNormaExpression	0.8337	1.04809	1.13739	1.15835	1.13263	0.893129	1.06952	0.759481	1.04492	1.1002	1.00686	0.948444	0.945902	0.914362	1.00702	>>ProteinDiffResult	1.06203	0.97345	0.964518
P51410	ENSMUSG00000047215	20005	Rpl9	ribosomal protein L9	P51410;A0A140T8T4;S4R1R7	P51410;A0A140T8T4	14	14	14	61.5	61.5	61.5	33	>>ProteinRawExpression	8670000	8950200	9364000	9536000	10204000	7506500	7945800	8812800	8718000	7974500	7207400	7689000	8201600	8147200	7866600	>>ProteinNormaExpression	1.02568	1.05883	1.10778	1.12813	1.20716	0.888038	0.940008	1.04258	1.03136	0.943403	0.852653	0.909628	0.97027	0.963834	0.930638	>>ProteinDiffResult	1.10552	0.969077	0.925405
A0A1B0GR91	ENSMUSG00000045010	102634296	Gm4779	predicted gene 4779	A0A1B0GR91	A0A1B0GR91	11	11	10	25.7	25.7	24.2	34	>>ProteinRawExpression	1491500	1639400	1676800	1818700	1801100	1627000	1811800	1887900	1889600	1902200	1575600	1706700	1750000	1843400	1678300	>>ProteinNormaExpression	0.857184	0.942184	0.963678	1.04523	1.03511	0.935057	1.04126	1.085	1.08598	1.09322	0.905517	0.980862	1.00575	1.05943	0.96454	>>ProteinDiffResult	0.968678	1.0481	0.983218
A0A1B0GRG8	ENSMUSG00000082815	435489	Gm5678	predicted gene 5678	A0A1B0GRG8	A0A1B0GRG8	7	1	1	29.2	2.5	2.5	35	>>ProteinRawExpression	113460	169340	164970	131960	158030	116860	109710	151430	137960	133460	135880	120940	120110	44895	127740	>>ProteinNormaExpression	0.878742	1.31153	1.27768	1.02202	1.22394	0.905075	0.849699	1.17282	1.06849	1.03364	1.05238	0.936675	0.930246	0.34771	0.98934	>>ProteinDiffResult	1.14278	1.00595	0.851271
A0A1D5RLF0	ENSMUSG00000104614	76998	Fbxw27	F-box and WD-40 domain protein 27	A0A1D5RLF0	A0A1D5RLF0	26	16	15	54.9	36.5	33.9	36	>>ProteinRawExpression	6062400	6864500	6606700	6974700	7467400	6484000	6608800	6429100	6503900	6749700	6268400	6518300	6985600	7305300	6658100	>>ProteinNormaExpression	0.904954	1.02469	0.986203	1.04114	1.11468	0.967887	0.986517	0.959692	0.970858	1.00755	0.935704	0.973007	1.04276	1.09049	0.993876	>>ProteinDiffResult	1.01433	0.978501	1.00717
A0A1L1SQU7	ENSMUSG00000070047	14107	Fat1	FAT atypical cadherin 1	A0A1L1SQU7	A0A1L1SQU7	8	8	8	1.7	1.7	1.7	37	>>ProteinRawExpression	401710	456330	450970	502340	480130	567100	598250	598710	606900	598720	447680	471680	518040	509880	439090	>>ProteinNormaExpression	0.787921	0.895054	0.88454	0.985299	0.941735	1.11232	1.17342	1.17432	1.19038	1.17434	0.878087	0.925161	1.01609	1.00009	0.861239	>>ProteinDiffResult	0.89891	1.16496	0.936134
A0A1L1SSC7	ENSMUSG00000037300	234875	Ttc13	tetratricopeptide repeat domain 13	A0A1L1SSC7	A0A1L1SSC7	5	5	5	7.3	7.3	7.3	38	>>ProteinRawExpression	409700	486430	496860	485110	462500	410350	435450	456670	484250	450040	410420	474110	438680	442460	457600	>>ProteinNormaExpression	0.903666	1.07291	1.09591	1.07	1.02013	0.9051	0.960462	1.00727	1.0681	0.992643	0.905254	1.04573	0.967587	0.975924	1.00932	>>ProteinDiffResult	1.03252	0.986714	0.980764
A0A1L1SU27	ENSMUSG00000014782	102075	Plekhg4	pleckstrin homology domain containing, family G (with RhoGef domain) member 4	A0A1L1SU27	A0A1L1SU27	3	3	3	2.3	2.3	2.3	39	>>ProteinRawExpression	117350	116680	130090	132730	134400	85358	120030	115170	113290	111030	90288	97147	101640	122030	93535	>>ProteinNormaExpression	1.04729	1.04131	1.16099	1.18455	1.19945	0.761777	1.07121	1.02783	1.01106	0.990886	0.805775	0.866988	0.907085	1.08906	0.834752	>>ProteinDiffResult	1.12672	0.972552	0.900731
A0A1Y7VJN6	ENSMUSG00000076615	380795	Ighg3	Immunoglobulin heavy constant gamma 3	A0A1Y7VJN6;P03987	A0A1Y7VJN6;P03987	7	7	7	25.1	25.1	25.1	40	>>ProteinRawExpression	491970	534280	580680	508400	600780	1188600	1326700	1313200	1371800	1360100	543290	549440	569150	573920	495070	>>ProteinNormaExpression	0.614585	0.66744	0.725404	0.635109	0.750513	1.48484	1.65736	1.64049	1.7137	1.69908	0.678695	0.686378	0.711	0.716959	0.618457	>>ProteinDiffResult	0.67861	1.63909	0.682298
A0A1Y7VKT9	ENSMUSG00000113489	100042786	Ubl5b	ubiquitin-like 5B	A0A1Y7VKT9;Q9EPV8	A0A1Y7VKT9;Q9EPV8	5	5	5	43.8	43.8	43.8	41	>>ProteinRawExpression	2904400	3274400	3532600	3690400	3720700	2757200	3344700	3411000	3353200	3677200	2964900	3178600	3409000	3637100	3259500	>>ProteinNormaExpression	0.869322	0.980068	1.05735	1.10458	1.11365	0.825264	1.00111	1.02095	1.00365	1.10063	0.887431	0.951394	1.02036	1.08863	0.975608	>>ProteinDiffResult	1.02499	0.990322	0.984683
A0A1Y7VMP7	ENSMUSG00000021245	217716	Mlh3	mutL homolog 3	A0A1Y7VMP7	A0A1Y7VMP7	2	2	2	1.2	1.2	1.2	42	>>ProteinRawExpression	199810	225160	212870	234000	222400	226320	244100	236120	238560	245630	167550	183800	209010	204650	187820	>>ProteinNormaExpression	0.925675	1.04312	0.986179	1.08407	1.03033	1.04849	1.13086	1.09389	1.10519	1.13795	0.776222	0.851504	0.968296	0.948097	0.870128	>>ProteinDiffResult	1.01387	1.10328	0.882849
A0A286YCV9	ENSMUSG00000060012	16554	Kif13b	kinesin family member 13B	A0A286YCV9	A0A286YCV9	55	55	51	38.1	38.1	36	43	>>ProteinRawExpression	14220000	15055000	15729000	16022000	15840000	13561000	15181000	15524000	15771000	15798000	12578000	13251000	13935000	14599000	13219000	>>ProteinNormaExpression	0.9683	1.02516	1.07105	1.09101	1.07861	0.923426	1.03374	1.05709	1.07391	1.07575	0.856489	0.902317	0.948893	0.994108	0.900138	>>ProteinDiffResult	1.04683	1.03279	0.920389
A0A286YCX6	ENSMUSG00000033382	75964	Trappc8	trafficking protein particle complex 8	A0A286YCX6	A0A286YCX6	57	57	57	47	47	47	44	>>ProteinRawExpression	16678000	18105000	18309000	19041000	19205000	16180000	18042000	18295000	18828000	18904000	15316000	16691000	16940000	17936000	16272000	>>ProteinNormaExpression	0.944958	1.02581	1.03737	1.07884	1.08813	0.916742	1.02224	1.03658	1.06677	1.07108	0.867788	0.945694	0.959802	1.01623	0.921954	>>ProteinDiffResult	1.03502	1.02268	0.942295
A0A2I3BRL8	ENSMUSG00000049235	652988	Gm7324	predicted gene 7324	A0A2I3BRL8;Q91VM5;Q8C796;Q9ESC8	A0A2I3BRL8;Q91VM5	28	28	9	53.4	53.4	18.3	45	>>ProteinRawExpression	13189000	14181000	14801000	15341000	15870000	11138000	12945000	12938000	13873000	13304000	11730000	12241000	13024000	13237000	12790000	>>ProteinNormaExpression	0.986207	1.06038	1.10674	1.14712	1.18668	0.832843	0.967961	0.967438	1.03735	0.994806	0.87711	0.91532	0.973869	0.989796	0.956371	>>ProteinDiffResult	1.09743	0.96008	0.942493
A0A338P6I9	ENSMUSG00000116563		AL731706	novel protein	A0A338P6I9	A0A338P6I9	3	3	3	42.4	42.4	42.4	46	>>ProteinRawExpression	424350	466820	432600	477650	502230	428410	487250	479300	489380	467610	385630	424710	451570	498640	439830	>>ProteinNormaExpression	0.928423	1.02134	0.946473	1.04504	1.09881	0.937306	1.06604	1.04865	1.0707	1.02307	0.843709	0.929211	0.987977	1.09096	0.962291	>>ProteinDiffResult	1.00802	1.02915	0.96283
A0A338P6K9	ENSMUSG00000074994	99003	Qser1	glutamine and serine rich 1	A0A338P6K9	A0A338P6K9	1	1	1	0.6	0.6	0.6	47	>>ProteinRawExpression	21792	27101	39784	29141	36779	31439	22211	31641	25723	27678	51378	61892	51361	55167	55091	>>ProteinNormaExpression	0.575313	0.715471	1.0503	0.769328	0.970972	0.829995	0.586374	0.835328	0.679092	0.730704	1.35639	1.63396	1.35594	1.45642	1.45441	>>ProteinDiffResult	0.816278	0.732299	1.45142
A0A338P7C9	ENSMUSG00000038141	77106	Tmem181a	transmembrane protein 181A	A0A338P7C9	A0A338P7C9	3	3	3	6.2	6.2	6.2	48	>>ProteinRawExpression	547800	611220	606640	677020	630000	638930	743210	753230	762770	774630	806300	870620	905600	1078800	922070	>>ProteinNormaExpression	0.725317	0.809289	0.803224	0.896411	0.834154	0.845978	0.98405	0.997317	1.00995	1.02565	1.06759	1.15275	1.19906	1.42839	1.22087	>>ProteinDiffResult	0.813679	0.972589	1.21373
A0A494BAR6	ENSMUSG00000039330	78306	Tsga10ip	testis specific 10 interacting protein	A0A494BAR6	A0A494BAR6	1	1	1	2.3	2.3	2.3	49	>>ProteinRawExpression	259910	310690	305800	348420	314230	151790	173590	167400	172790	171360	91107	100900	97613	80871	88771	>>ProteinNormaExpression	1.37507	1.64372	1.61785	1.84333	1.66245	0.803053	0.918387	0.885639	0.914155	0.906589	0.482006	0.533817	0.516427	0.427852	0.469648	>>ProteinDiffResult	1.62849	0.885565	0.48595
A0A494BB10	ENSMUSG00000117809	110599589	Gm50478	predicted gene, 50478	A0A494BB10	A0A494BB10	3	3	3	31.3	31.3	31.3	50	>>ProteinRawExpression	842770	984320	990260	1089800	1049000	838750	961490	1024900	1070600	1051100	709490	744870	770180	806000	748970	>>ProteinNormaExpression	0.923921	1.0791	1.08561	1.19474	1.15001	0.919514	1.05407	1.12359	1.17369	1.15231	0.777807	0.816594	0.844341	0.88361	0.821089	>>ProteinDiffResult	1.08668	1.08464	0.828688
A0A571BGC3	ENSMUSG00000047369	240960	Dnah14	dynein, axonemal, heavy chain 14	A0A571BGC3	A0A571BGC3	3	3	3	0.6	0.6	0.6	51	>>ProteinRawExpression	584740	616690	652270	668360	689200	581110	627810	679870	671330	679550	621630	666890	712990	716220	636560	>>ProteinNormaExpression	0.894534	0.943411	0.997841	1.02246	1.05434	0.888981	0.960422	1.04006	1.027	1.03957	0.950968	1.02021	1.09073	1.09567	0.973808	>>ProteinDiffResult	0.982515	0.991208	1.02628
A0A5F8MPP0	ENSMUSG00000040624	213783	Plekhg1	pleckstrin homology domain containing, family G (with RhoGef domain) member 1	A0A5F8MPP0	A0A5F8MPP0	19	19	19	14.3	14.3	14.3	52	>>ProteinRawExpression	2828300	3199600	3217600	3347100	3319900	2751300	3236900	3151500	3302300	3201800	3645300	3786100	3946300	4163200	3917400	>>ProteinNormaExpression	0.831615	0.940789	0.946082	0.984159	0.976162	0.808974	0.951757	0.926646	0.970987	0.941436	1.07184	1.11324	1.16034	1.22412	1.15185	>>ProteinDiffResult	0.935762	0.91996	1.14428
A0A5F8MPY0	ENSMUSG00000098332	66364	Pigbos1	Pigb opposite strand 1	A0A5F8MPY0	A0A5F8MPY0	1	1	1	22.8	22.8	22.8	53	>>ProteinRawExpression	100790	120570	112530	123250	124830	106440	121990	132130	128600	121500	98937	117110	109190	125840	122390	>>ProteinNormaExpression	0.85604	1.02404	0.955752	1.0468	1.06022	0.904027	1.0361	1.12222	1.09224	1.03194	0.840302	0.994651	0.927384	1.0688	1.0395	>>ProteinDiffResult	0.98857	1.0373	0.974126
A1A5B6	ENSMUSG00000039201	209815	Tbc1d25	TBC1 domain family, member 25	A1A5B6	A1A5B6	7	7	7	11.9	11.9	11.9	54	>>ProteinRawExpression	685990	745630	781180	786080	805850	680480	804140	760260	758280	793840	690620	683690	761010	816450	713230	>>ProteinNormaExpression	0.913295	0.992697	1.04003	1.04655	1.07287	0.905959	1.07059	1.01217	1.00954	1.05688	0.919459	0.910233	1.01317	1.08698	0.949561	>>ProteinDiffResult	1.01309	1.01103	0.975882
A1L3P4	ENSMUSG00000060681	236794	Slc9a6	solute carrier family 9 (sodium/hydrogen exchanger), member 6	A1L3P4	A1L3P4	1	1	1	1.4	1.4	1.4	55	>>ProteinRawExpression	51015	55075	56637	73164	60601	58683	64496	59162	59973	58382	48108	40013	41537	38541	38458	>>ProteinNormaExpression	0.951956	1.02772	1.05686	1.36526	1.13083	1.09504	1.20352	1.10398	1.11912	1.08943	0.89771	0.746655	0.775093	0.719187	0.717638	>>ProteinDiffResult	1.10653	1.12222	0.771257
A1Y9I9	ENSMUSG00000078630	791260	Tomt	transmembrane O-methyltransferase	A1Y9I9	A1Y9I9	1	1	1	2.7	2.7	2.7	56	>>ProteinRawExpression	265470	279010	313960	330490	297700	308490	329540	389090	340710	341380	276840	281480	326580	303160	286940	>>ProteinNormaExpression	0.852534	0.896017	1.00826	1.06134	0.956038	0.990689	1.05829	1.24953	1.09416	1.09631	0.889048	0.903949	1.04878	0.973572	0.921483	>>ProteinDiffResult	0.954837	1.0978	0.947367
A2A3V1	ENSMUSG00000059708	338351	Akap17b	A kinase (PRKA) anchor protein 17B	A2A3V1	A2A3V1	3	3	3	2.9	2.9	2.9	57	>>ProteinRawExpression	747890	891730	1067700	884300	984890	587910	864090	821480	747520	802700	725380	671640	788440	395930	745320	>>ProteinNormaExpression	0.956632	1.14062	1.3657	1.13112	1.25978	0.752001	1.10526	1.05076	0.956159	1.02674	0.92784	0.8591	1.0085	0.506437	0.953345	>>ProteinDiffResult	1.17077	0.978185	0.851044
A2A432	ENSMUSG00000031095	72584	Cul4b	cullin 4B	A2A432	A2A432	66	66	48	54.2	54.2	43.3	58	>>ProteinRawExpression	45504000	49704000	52021000	52730000	53431000	40574000	47432000	47102000	48604000	48526000	46414000	49646000	49193000	51049000	46673000	>>ProteinNormaExpression	0.936806	1.02327	1.07097	1.08557	1.1	0.835311	0.976499	0.969705	1.00063	0.999021	0.955541	1.02208	1.01275	1.05096	0.960873	>>ProteinDiffResult	1.04333	0.956233	1.00044
A2A472	ENSMUSG00000074607	269389	Tox2	TOX high mobility group box family member 2	A2A472;Q80W03;Q8BU11	A2A472;Q80W03;Q8BU11	1	1	1	2.6	2.6	2.6	59	>>ProteinRawExpression	76674	72859	84689	87313	85118	62134	78392	66750	85313	76613	62608	66955	56414	63119	59255	>>ProteinNormaExpression	1.06079	1.008	1.17167	1.20798	1.17761	0.859624	1.08455	0.923487	1.18031	1.05994	0.866182	0.926323	0.780488	0.873252	0.819793	>>ProteinDiffResult	1.12521	1.02158	0.853208
A2A4E2	ENSMUSG00000079112	97476	Fam90a1a	family with sequence similarity 90, member A1A	A2A4E2	A2A4E2	10	10	10	24.2	24.2	24.2	60	>>ProteinRawExpression	682080	825860	853200	859940	913510	730810	991520	980360	961850	968800	2444500	2599000	2631100	3039500	2719000	>>ProteinNormaExpression	0.460843	0.557988	0.57646	0.581014	0.617208	0.493768	0.669915	0.662375	0.649868	0.654564	1.65161	1.756	1.77769	2.05362	1.83708	>>ProteinDiffResult	0.558702	0.626098	1.8152
A2A4P0	ENSMUSG00000034931	217207	Dhx8	DEAH (Asp-Glu-Ala-His) box polypeptide 8	A2A4P0	A2A4P0	12	11	10	12.6	11.9	11.2	61	>>ProteinRawExpression	625870	670680	740760	797750	751030	645970	741970	728930	782490	779170	744610	836630	835280	884340	805990	>>ProteinNormaExpression	0.825579	0.884688	0.97713	1.0523	0.990677	0.852093	0.978726	0.961525	1.03218	1.0278	0.982208	1.10359	1.10181	1.16652	1.06317	>>ProteinDiffResult	0.946076	0.970463	1.08346
A2A559	ENSMUSG00000038208	320655	Pgap3	post-GPI attachment to proteins 3	A2A559	A2A559	1	1	1	3.4	3.4	3.4	62	>>ProteinRawExpression	40221	61498	40443	45801	55758	39478	47197	56269	51099	59957	53259	56285	50985	65907	50974	>>ProteinNormaExpression	0.778339	1.19008	0.782635	0.886321	1.079	0.763961	0.913336	1.08889	0.988846	1.16026	1.03065	1.0892	0.98664	1.2754	0.986427	>>ProteinDiffResult	0.943277	0.98306	1.07366
A2A5N3	ENSMUSG00000054582	381404	Pabpc1l	poly(A) binding protein, cytoplasmic 1-like	A2A5N3	A2A5N3	43	41	39	59	55.2	53.7	63	>>ProteinRawExpression	101400000	105040000	111630000	115540000	119330000	92080000	107000000	107940000	107890000	103440000	85122000	88401000	95423000	100030000	90851000	>>ProteinNormaExpression	0.993392	1.02905	1.09361	1.13192	1.16905	0.902087	1.04825	1.05746	1.05697	1.01338	0.833921	0.866044	0.934837	0.979971	0.890046	>>ProteinDiffResult	1.08341	1.01563	0.900964
A2A5R2	ENSMUSG00000074582	99371	Arfgef2	ADP-ribosylation factor guanine nucleotide-exchange factor 2 (brefeldin A-inhibited)	A2A5R2	A2A5R2	40	24	24	25.3	16.6	16.6	64	>>ProteinRawExpression	3460800	3718700	3776500	3937400	4007700	3318300	3712300	3651600	3848000	3708500	3239700	3503000	3549000	3677400	3488800	>>ProteinNormaExpression	0.950809	1.02166	1.03754	1.08175	1.10106	0.911659	1.01991	1.00323	1.05719	1.01886	0.890065	0.962403	0.975041	1.01032	0.958502	>>ProteinDiffResult	1.03857	1.00217	0.959266
A2A5Z6	ENSMUSG00000018363	66313	Smurf2	SMAD specific E3 ubiquitin protein ligase 2	A2A5Z6	A2A5Z6	3	2	2	3.5	2.5	2.5	65	>>ProteinRawExpression	150220	133810	157630	153430	164640	132090	158720	142650	162400	150680	133470	125200	138380	128040	127600	>>ProteinNormaExpression	1.0437	0.929684	1.09518	1.066	1.14388	0.917734	1.10275	0.991102	1.12832	1.04689	0.927321	0.869863	0.961435	0.889595	0.886538	>>ProteinDiffResult	1.05569	1.03736	0.906951
A2A654	ENSMUSG00000040481	207165	Bptf	bromodomain PHD finger transcription factor	A2A654	A2A654	3	3	3	0.9	0.9	0.9	66	>>ProteinRawExpression	299110	299290	307970	356850	319750	262780	292540	298790	287000	305820	229320	251160	261250	266310	222860	>>ProteinNormaExpression	1.05301	1.05364	1.0842	1.25628	1.12567	0.925108	1.02988	1.05188	1.01037	1.07663	0.807313	0.8842	0.919722	0.937535	0.784571	>>ProteinDiffResult	1.11456	1.01877	0.866668
A2A690	ENSMUSG00000053580	77097	Tanc2	tetratricopeptide repeat, ankyrin repeat and coiled-coil containing 2	A2A690	A2A690	13	12	12	8.3	7.9	7.9	67	>>ProteinRawExpression	1813600	1937300	1997300	2054700	2030600	1574500	1725200	1779900	1836400	1751000	1038400	1044500	1179400	1182500	1116500	>>ProteinNormaExpression	1.13059	1.2077	1.24511	1.28089	1.26587	0.981535	1.07548	1.10958	1.1448	1.09156	0.647333	0.651136	0.735232	0.737164	0.69602	>>ProteinDiffResult	1.22603	1.08059	0.693377
A2A6A1	ENSMUSG00000034621	237943	Gpatch8	G patch domain containing 8	A2A6A1	A2A6A1	7	7	7	5	5	5	68	>>ProteinRawExpression	974240	1061300	1151300	1132900	1108500	982820	1152700	1396800	1395000	1174100	1146600	1155600	1266400	1272400	1455300	>>ProteinNormaExpression	0.819793	0.893051	0.968784	0.953301	0.932769	0.827013	0.969962	1.17536	1.17385	0.987969	0.964829	0.972402	1.06564	1.07069	1.22459	>>ProteinDiffResult	0.91354	1.02683	1.05963
A2A6P4	ENSMUSG00000041629	28081	Fam104a	family with sequence similarity 104, member A	A2A6P4	A2A6P4	2	2	2	17.3	17.3	17.3	69	>>ProteinRawExpression	242930	265420	290720	268860	305640	215620	238340	246070	248500	250150	281340	276490	292810	214390	267610	>>ProteinNormaExpression	0.933176	1.01957	1.11675	1.03278	1.17407	0.828269	0.915544	0.945238	0.954572	0.960911	1.08072	1.06209	1.12478	0.823544	1.02798	>>ProteinDiffResult	1.05527	0.920907	1.02382
A2A6Q5	ENSMUSG00000020687	217232	Cdc27	cell division cycle 27	A2A6Q5	A2A6Q5	5	5	5	6.1	6.1	6.1	70	>>ProteinRawExpression	281320	262800	295920	272300	313810	230400	285290	256210	252580	287970	843950	845500	837890	870860	851750	>>ProteinNormaExpression	0.603816	0.564066	0.635153	0.584456	0.673552	0.494523	0.612337	0.549921	0.54213	0.61809	1.81143	1.81475	1.79842	1.86919	1.82817	>>ProteinDiffResult	0.612209	0.5634	1.82439
A2A791	ENSMUSG00000042446	67785	Zmym4	zinc finger, MYM-type 4	A2A791	A2A791	3	2	2	1.5	1.1	1.1	71	>>ProteinRawExpression	114950	141030	141970	128690	147580	112870	126830	132810	139220	123240	110780	121430	141670	113970	133160	>>ProteinNormaExpression	0.893301	1.09597	1.10328	1.00008	1.14688	0.877137	0.985623	1.0321	1.08191	0.957725	0.860895	0.943659	1.10095	0.885685	1.03482	>>ProteinDiffResult	1.0479	0.986898	0.9652
A2A7B5	ENSMUSG00000057637	110593	Prdm2	PR domain containing 2, with ZNF domain	A2A7B5	A2A7B5	1	1	1	0.6	0.6	0.6	72	>>ProteinRawExpression	142410	180300	170060	196290	192660	140710	161720	171600	176200	190320	129720	160830	159540	137220	138980	>>ProteinNormaExpression	0.872411	1.10453	1.0418	1.20248	1.18024	0.861996	0.990705	1.05123	1.07941	1.16591	0.794671	0.985253	0.97735	0.840617	0.851398	>>ProteinDiffResult	1.08029	1.02985	0.889858
A2A8L5	ENSMUSG00000033295	19268	Ptprf	protein tyrosine phosphatase, receptor type, F	A2A8L5	A2A8L5	25	25	18	20.7	20.7	15.8	73	>>ProteinRawExpression	3283100	3506100	3675100	3725600	3928300	2445600	2774500	2743400	2970500	2714500	2169700	2215300	2328300	2324700	2141200	>>ProteinNormaExpression	1.14671	1.2246	1.28363	1.30127	1.37206	0.854191	0.969068	0.958206	1.03753	0.948111	0.757826	0.773753	0.813221	0.811963	0.747871	>>ProteinDiffResult	1.26565	0.95342	0.780927
A2A8N0	ENSMUSG00000059218	381569	Pramel26	PRAME like 26	A2A8N0	A2A8N0	13	13	5	30.2	30.2	13.8	74	>>ProteinRawExpression	7104100	7812500	8170400	8149300	8552700	7532800	8888800	8476800	8753700	8386600	7165300	7405500	7612700	7604200	6987600	>>ProteinNormaExpression	0.898472	0.988065	1.03333	1.03066	1.08168	0.952691	1.12419	1.07208	1.1071	1.06067	0.906212	0.936591	0.962796	0.961721	0.883738	>>ProteinDiffResult	1.00644	1.06335	0.930212
A2A8N2	ENSMUSG00000066031	194227	Pramel25	PRAME like 25	A2A8N2	A2A8N2	19	11	10	35.3	23.5	21.5	75	>>ProteinRawExpression	3771200	4280100	4346100	4502000	4477400	3792300	4321200	4478500	4525900	4564100	4254700	4487700	4648000	4844200	4636500	>>ProteinNormaExpression	0.858002	0.973784	0.9888	1.02427	1.01867	0.862803	0.983135	1.01892	1.02971	1.0384	0.968005	1.02102	1.05749	1.10213	1.05487	>>ProteinDiffResult	0.972706	0.986593	1.0407
A2A8U2	ENSMUSG00000044700	230917	Tmem201	transmembrane protein 201	A2A8U2	A2A8U2	6	6	6	11.1	11.1	11.1	76	>>ProteinRawExpression	316470	373940	391180	389240	399240	322920	370560	339640	348660	350950	374640	420840	413650	417430	423120	>>ProteinNormaExpression	0.839817	0.992325	1.03808	1.03293	1.05946	0.856934	0.983356	0.901303	0.92524	0.931317	0.994183	1.11678	1.0977	1.10774	1.12283	>>ProteinDiffResult	0.992522	0.91963	1.08785
A2A8Z1	ENSMUSG00000028559	100273	Osbpl9	oxysterol binding protein-like 9	A2A8Z1	A2A8Z1	18	18	17	26.1	26.1	25.1	77	>>ProteinRawExpression	7231000	8234500	8286100	8596300	8686300	6831400	8051200	8063000	8396300	8394300	8851600	9694000	9953400	10555000	9892700	>>ProteinNormaExpression	0.836166	0.952207	0.958174	0.994044	1.00445	0.789958	0.931011	0.932375	0.970917	0.970685	1.02357	1.12098	1.15097	1.22054	1.14395	>>ProteinDiffResult	0.949008	0.918989	1.132
A2A958	ENSMUSG00000046262	97187	Pramel29	PRAME like 29	A2A958	A2A958	22	20	10	47.8	46	28.7	78	>>ProteinRawExpression	14594000	15894000	16600000	16427000	17207000	14404000	16369000	17159000	16750000	17425000	14946000	15701000	16310000	16971000	16275000	>>ProteinNormaExpression	0.900746	0.980982	1.02456	1.01388	1.06202	0.889019	1.0103	1.05906	1.03381	1.07548	0.922471	0.96907	1.00666	1.04745	1.0045	>>ProteinDiffResult	0.996437	1.01353	0.99003
A2A995	ENSMUSG00000078612	242594	Fyb2	FYN binding protein 2	A2A995	A2A995	16	16	16	29.4	29.4	29.4	79	>>ProteinRawExpression	2980100	3207400	3253400	3259800	3361700	2307400	2645000	2657200	2741400	2784800	1896400	1952600	2075300	2337100	1865600	>>ProteinNormaExpression	1.13671	1.22341	1.24096	1.2434	1.28227	0.880123	1.0089	1.01355	1.04567	1.06222	0.723353	0.74479	0.791592	0.891451	0.711605	>>ProteinDiffResult	1.22535	1.00209	0.772558
A2A9F4	ENSMUSG00000037600	69073	Kdf1	keratinocyte differentiation factor 1	A2A9F4	A2A9F4	2	2	2	6.8	6.8	6.8	80	>>ProteinRawExpression	302190	348870	339680	363200	385940	305230	340330	340950	340220	361220	271560	288790	306080	359300	288300	>>ProteinNormaExpression	0.917236	1.05892	1.03103	1.10242	1.17144	0.926463	1.033	1.03488	1.03267	1.09641	0.824265	0.876563	0.929043	1.09058	0.875075	>>ProteinDiffResult	1.05621	1.02469	0.919105
A2A9R3	ENSMUSG00000035427	434903	Mageb4	MAGE family member B4	A2A9R3;Q8BQJ2;Q9D4D2	A2A9R3;Q8BQJ2;Q9D4D2	2	1	1	3.2	2	2	81	>>ProteinRawExpression	77761	74523	89189	85887	87151	43107	39584	40523	48204	43023	37619	32449	37807	39179	33748	>>ProteinNormaExpression	1.44046	1.38047	1.65215	1.59098	1.6144	0.79852	0.73326	0.750654	0.892938	0.796964	0.69686	0.60109	0.700342	0.725757	0.625153	>>ProteinDiffResult	1.53569	0.794467	0.66984
A2AAE1	ENSMUSG00000037270	229227	4932438A13Rik	RIKEN cDNA 4932438A13 gene	A2AAE1	A2AAE1	8	8	8	1.9	1.9	1.9	82	>>ProteinRawExpression	528210	572420	601780	684570	605250	474320	508750	530480	541890	506700	375310	417700	493260	431720	402560	>>ProteinNormaExpression	1.03234	1.11875	1.17613	1.33794	1.18291	0.927019	0.99431	1.03678	1.05908	0.990303	0.733513	0.81636	0.964036	0.843761	0.78677	>>ProteinDiffResult	1.16961	1.0015	0.828888
A2ABV5	ENSMUSG00000064127	26896	Med14	mediator complex subunit 14	A2ABV5	A2ABV5	2	2	2	1.1	1.1	1.1	83	>>ProteinRawExpression	533580	584750	577960	583550	618450	365260	390940	401390	418550	388360	272470	311420	325600	260880	313450	>>ProteinNormaExpression	1.2611	1.38204	1.36599	1.3792	1.46169	0.86328	0.923974	0.948672	0.989229	0.917876	0.643974	0.736031	0.769545	0.616581	0.740829	>>ProteinDiffResult	1.37	0.928606	0.701392
A2ACJ2	ENSMUSG00000025384	71885	Faap100	Fanconi anemia core complex associated protein 100	A2ACJ2	A2ACJ2	7	7	7	11.4	11.4	11.4	84	>>ProteinRawExpression	2026800	2693400	2525400	2656600	2778600	2197500	2768400	2708200	2858600	2737100	2658700	2812000	2771800	2932800	2818200	>>ProteinNormaExpression	0.761114	1.01144	0.94835	0.997619	1.04343	0.825216	1.0396	1.017	1.07348	1.02785	0.998408	1.05598	1.04088	1.10134	1.0583	>>ProteinDiffResult	0.952391	0.996628	1.05098
A2ACP1	ENSMUSG00000028555	230603	Ttc39a	tetratricopeptide repeat domain 39A	A2ACP1	A2ACP1	10	10	10	20.2	20.2	20.2	85	>>ProteinRawExpression	2390100	2762000	2724200	2864800	2773900	2344800	2658200	2559300	2710900	2767800	2141500	2171200	2374300	2445400	2194800	>>ProteinNormaExpression	0.946369	1.09362	1.07866	1.13433	1.09834	0.928433	1.05252	1.01336	1.07339	1.09592	0.847935	0.859695	0.940113	0.968266	0.86904	>>ProteinDiffResult	1.07026	1.03273	0.89701
A2ACT7	ENSMUSG00000027570	12841	Col9a3	collagen, type IX, alpha 3	A2ACT7	A2ACT7	4	4	4	10.3	10.3	10.3	86	>>ProteinRawExpression	451280	490480	531580	483430	534570	527470	518830	511330	477380	461890	396640	407210	446570	472470	412170	>>ProteinNormaExpression	0.95029	1.03284	1.11938	1.01799	1.12568	1.11073	1.09253	1.07674	1.00525	0.972632	0.835231	0.857489	0.940372	0.994911	0.867933	>>ProteinDiffResult	1.04924	1.05158	0.899187
A2ADA5	ENSMUSG00000051557	433813	Pusl1	pseudouridylate synthase-like 1	A2ADA5	A2ADA5	7	7	7	29.2	29.2	29.2	87	>>ProteinRawExpression	1170100	1233200	1289000	1330900	1354400	1077500	1254000	1247800	1299400	1303800	1140800	1205400	1200400	1276300	1193700	>>ProteinNormaExpression	0.944813	0.995764	1.04082	1.07465	1.09363	0.870042	1.01256	1.00755	1.04922	1.05277	0.921154	0.973316	0.969279	1.03057	0.963869	>>ProteinDiffResult	1.02994	0.998428	0.971637
A2ADY9	ENSMUSG00000078515	68817	Ddi2	DNA-damage inducible protein 2	A2ADY9	A2ADY9	20	20	18	61.7	61.7	54.9	88	>>ProteinRawExpression	10731000	11328000	11788000	11768000	11864000	10439000	11941000	11849000	12204000	12129000	10953000	11782000	11926000	12554000	12146000	>>ProteinNormaExpression	0.917692	0.968746	1.00808	1.00637	1.01458	0.892721	1.02117	1.0133	1.04366	1.03725	0.936677	1.00757	1.01989	1.07359	1.0387	>>ProteinDiffResult	0.983096	1.00162	1.01528
A2AEV7	ENSMUSG00000031150	54648	Ccdc120	coiled-coil domain containing 120	A2AEV7	A2AEV7	2	2	2	3.5	3.5	3.5	89	>>ProteinRawExpression	94734	122810	110330	106400	127370	84501	96095	76928	97605	85192	66276	70092	126920	86773	78051	>>ProteinNormaExpression	0.99366	1.28815	1.15725	1.11602	1.33598	0.886326	1.00794	0.806894	1.02377	0.893574	0.695165	0.735191	1.33126	0.910157	0.818673	>>ProteinDiffResult	1.17821	0.923701	0.898089
A2AEY4	ENSMUSG00000067878	320923	Map7d3	MAP7 domain containing 3	A2AEY4	A2AEY4	1	1	1	1.7	1.7	1.7	90	>>ProteinRawExpression	597740	630640	695090	726080	696310	606080	691030	631800	673190	664230	569490	559990	644460	675460	583490	>>ProteinNormaExpression	0.929603	0.980769	1.081	1.1292	1.0829	0.942574	1.07469	0.982573	1.04694	1.03301	0.885669	0.870895	1.00226	1.05047	0.907442	>>ProteinDiffResult	1.04069	1.01596	0.943348
A2AF31	ENSMUSG00000089996	100034363	Tmsb15b2	thymosin beta 15b2	A2AF31	A2AF31	9	9	6	95.6	95.6	80	91	>>ProteinRawExpression	3507400	3819800	3847900	3822100	3962500	3444000	4010400	3917700	4062000	4149200	3256600	3445700	3539400	3923800	3458900	>>ProteinNormaExpression	0.936682	1.02011	1.02762	1.02073	1.05822	0.919751	1.07101	1.04626	1.08479	1.10808	0.869704	0.920205	0.945228	1.04789	0.92373	>>ProteinDiffResult	1.01267	1.04598	0.94135
A2AF33	ENSMUSG00000089768	666244	Tmsb15b1	thymosin beta 15b1	A2AF33	A2AF33	6	3	2	93.3	75.6	40	92	>>ProteinRawExpression	166070	173110	174050	174490	179620	122900	155750	157630	149500	156570	114690	120690	121500	131700	103890	>>ProteinNormaExpression	1.13118	1.17914	1.18554	1.18854	1.22348	0.837133	1.06089	1.0737	1.01832	1.06648	0.78121	0.822079	0.827597	0.897074	0.707646	>>ProteinDiffResult	1.18158	1.0113	0.807121
A2AF47	ENSMUSG00000031093	75974	Dock11	dedicator of cytokinesis 11	A2AF47	A2AF47	7	5	5	4	3.1	3.1	93	>>ProteinRawExpression	650530	654970	690290	736220	725660	580070	664290	622170	757550	675120	510750	500380	562120	608690	562920	>>ProteinNormaExpression	1.02697	1.03397	1.08973	1.16224	1.14557	0.915733	1.04869	0.982195	1.19591	1.06578	0.806301	0.78993	0.887396	0.960914	0.888659	>>ProteinDiffResult	1.0917	1.04166	0.86664
Q8R3R5	ENSMUSG00000098923	226351	Tmem185b	transmembrane protein 185B	Q8R3R5;A2AF53	Q8R3R5;A2AF53	1	1	1	2.6	2.6	2.6	94	>>ProteinRawExpression	175290	207150	185190	206040	205520	139400	169280	160740	169430	169840	89762	104880	87568	106940	86353	>>ProteinNormaExpression	1.16169	1.37283	1.2273	1.36548	1.36203	0.923838	1.12186	1.06526	1.12285	1.12557	0.594875	0.695066	0.580335	0.708718	0.572283	>>ProteinDiffResult	1.29787	1.07188	0.630255
A2AFI6	ENSMUSG00000079584	245423	Tm9sf5	transmembrane 9 superfamily member 5	A2AFI6	A2AFI6	11	11	11	17.7	17.7	17.7	95	>>ProteinRawExpression	3075300	3169000	3309000	3436900	3474600	2982900	3515300	3346900	3499300	3332600	3351900	3310100	3421700	3403800	3358000	>>ProteinNormaExpression	0.922824	0.950942	0.992952	1.03133	1.04264	0.895097	1.05486	1.00433	1.05006	1.00003	1.00583	0.993282	1.02677	1.0214	1.00766	>>ProteinDiffResult	0.988139	1.00087	1.01099
A2AFK4	ENSMUSG00000039069	52856	Mtg2	mitochondrial ribosome associated GTPase 2	A2AFK4	A2AFK4	2	2	2	10.4	10.4	10.4	96	>>ProteinRawExpression	88962	95429	107930	107880	110180	77309	82262	105670	95352	105120	88709	90605	96314	105190	68393	>>ProteinNormaExpression	0.936242	1.0043	1.13586	1.13534	1.15954	0.813605	0.86573	1.11208	1.00349	1.10629	0.933579	0.953533	1.01361	1.10703	0.719772	>>ProteinDiffResult	1.07426	0.980239	0.945505
A2AGT5	ENSMUSG00000040549	75786	Ckap5	cytoskeleton associated protein 5	A2AGT5	A2AGT5	120	120	119	55.8	55.8	55.5	97	>>ProteinRawExpression	62111000	66811000	69685000	70471000	72243000	61314000	70994000	71236000	71843000	71298000	67341000	71267000	74584000	77617000	70716000	>>ProteinNormaExpression	0.887697	0.954869	0.995945	1.00718	1.0325	0.876306	1.01465	1.01811	1.02679	1.019	0.962444	1.01855	1.06596	1.10931	1.01068	>>ProteinDiffResult	0.975639	0.990971	1.03339
A2AH22	ENSMUSG00000040506	228361	Ambra1	autophagy/beclin 1 regulator 1	A2AH22	A2AH22	18	18	18	19.8	19.8	19.8	98	>>ProteinRawExpression	2016800	2147200	2226700	2361800	2242400	1708800	2027600	2026000	2033000	1992900	1943600	1940800	2157900	2160200	1993900	>>ProteinNormaExpression	0.976514	1.03965	1.07814	1.14356	1.08575	0.827383	0.981743	0.980968	0.984357	0.964941	0.941071	0.939715	1.04483	1.04595	0.965426	>>ProteinDiffResult	1.06472	0.947879	0.987398
A2AHC3	ENSMUSG00000026933	227634	Camsap1	calmodulin regulated spectrin-associated protein 1	A2AHC3	A2AHC3	50	50	49	35.3	35.3	34.9	99	>>ProteinRawExpression	12354000	13573000	14017000	14280000	14464000	12369000	14358000	14260000	14402000	14910000	11363000	12028000	12635000	12997000	11982000	>>ProteinNormaExpression	0.926587	1.01802	1.05132	1.07104	1.08484	0.927712	1.07689	1.06954	1.08019	1.11829	0.852259	0.902136	0.947663	0.974814	0.898686	>>ProteinDiffResult	1.03036	1.05453	0.915112
A2AI05	ENSMUSG00000006471	78797	Ndor1	NADPH dependent diflavin oxidoreductase 1	A2AI05	A2AI05	3	3	3	8	8	8	100	>>ProteinRawExpression	107410	127820	129180	130810	138530	116940	133400	120660	136040	137580	112970	126770	132660	130020	123510	>>ProteinNormaExpression	0.846059	1.00683	1.01754	1.03038	1.09119	0.921126	1.05078	0.950428	1.07157	1.08371	0.889855	0.998556	1.04495	1.02416	0.972877	>>ProteinDiffResult	0.998398	1.01552	0.986079
A2AI08	ENSMUSG00000048707	97031	Tprn	taperin	A2AI08	A2AI08	8	8	8	15.5	15.5	15.5	101	>>ProteinRawExpression	973410	1048400	1110000	1103400	1109900	928710	1030300	1033700	1047800	1066100	791860	843310	882330	886530	832380	>>ProteinNormaExpression	0.994078	1.07066	1.13357	1.12683	1.13347	0.948429	1.05218	1.05565	1.07005	1.08874	0.808673	0.861216	0.901064	0.905354	0.850054	>>ProteinDiffResult	1.09172	1.04301	0.865272
A2AIL4	ENSMUSG00000050323	76947	Ndufaf6	NADH:ubiquinone oxidoreductase complex assembly factor 6	A2AIL4	A2AIL4	4	4	4	14.4	14.4	14.4	103	>>ProteinRawExpression	357030	420010	434930	409140	425300	434450	440090	477260	477120	473050	486290	533900	496030	526940	491730	>>ProteinNormaExpression	0.778039	0.915284	0.947798	0.891597	0.926812	0.946752	0.959043	1.04004	1.03974	1.03087	1.05972	1.16347	1.08095	1.14831	1.07158	>>ProteinDiffResult	0.891906	1.00329	1.1048
A2AIV2	ENSMUSG00000040720	66185	Virma	vir like m6A methyltransferase associated	A2AIV2	A2AIV2	14	14	14	9.5	9.5	9.5	104	>>ProteinRawExpression	1757000	1928600	1997300	2115700	2117700	1762100	1929500	1857300	2081500	1974400	1860100	1936000	1964400	2279300	2005200	>>ProteinNormaExpression	0.891393	0.978452	1.01331	1.07337	1.07439	0.89398	0.978908	0.942278	1.05602	1.00169	0.943699	0.982206	0.996614	1.15638	1.01731	>>ProteinDiffResult	1.00618	0.974576	1.01924
A2AIW0	ENSMUSG00000026927	68112	Entr1	endosome associated trafficking regulator 1	A2AIW0	A2AIW0	3	3	3	6.5	6.5	6.5	105	>>ProteinRawExpression	3221900	3432400	3692100	3815900	3960400	3101900	3608700	3656800	3595700	3725700	2996200	3490600	3511100	3849300	3457300	>>ProteinNormaExpression	0.909867	0.969312	1.04265	1.07761	1.11842	0.875979	1.0191	1.03268	1.01543	1.05214	0.846129	0.985748	0.991537	1.08705	0.976344	>>ProteinDiffResult	1.02357	0.999066	0.977361
A2AJ15	ENSMUSG00000036646	227619	Man1b1	mannosidase, alpha, class 1B, member 1	A2AJ15	A2AJ15	5	5	5	8.8	8.8	8.8	106	>>ProteinRawExpression	1150700	1268200	1278000	1332700	1364800	1044900	1151400	1169900	1119400	1198100	1027700	1130300	1122800	1120500	1090500	>>ProteinNormaExpression	0.98239	1.0827	1.09107	1.13777	1.16517	0.892065	0.982988	0.998782	0.955669	1.02286	0.877381	0.964974	0.958571	0.956608	0.930996	>>ProteinDiffResult	1.09182	0.970472	0.937706
A2AJ88	ENSMUSG00000036833	241274	Pnpla7	patatin-like phospholipase domain containing 7	A2AJ88	A2AJ88	3	1	1	2.4	1.2	1.2	107	>>ProteinRawExpression	50040	55649	55921	57822	47922	42386	56658	66339	50247	55640	51652	35350	41378	49006	41826	>>ProteinNormaExpression	0.990452	1.10147	1.10686	1.14448	0.94853	0.838955	1.12144	1.31306	0.994549	1.10129	1.02236	0.69969	0.819003	0.969986	0.82787	>>ProteinDiffResult	1.05836	1.07386	0.867781
A2AJI0	ENSMUSG00000028849	245877	Map7d1	MAP7 domain containing 1	A2AJI0	A2AJI0	1	1	1	1.5	1.5	1.5	108	>>ProteinRawExpression	43019	48749	51766	38085	49407	41539	26130	39322	40400	39117	23050	23410	33203	29736	21925	>>ProteinNormaExpression	1.17569	1.33228	1.41474	1.04084	1.35027	1.13524	0.714119	1.07465	1.10411	1.06905	0.629944	0.639783	0.90742	0.812669	0.599199	>>ProteinDiffResult	1.26276	1.01943	0.717803
A2AJK6	ENSMUSG00000041235	320790	Chd7	chromodomain helicase DNA binding protein 7	A2AJK6;A3KFM7;P40201;E9PZM4	A2AJK6	7	3	3	2.5	1.4	1.4	109	>>ProteinRawExpression	124160	168190	167480	166130	174530	115050	145500	153540	156920	157010	110570	111960	137400	136900	127300	>>ProteinNormaExpression	0.86517	1.17198	1.16703	1.15763	1.21616	0.80169	1.01387	1.0699	1.09345	1.09408	0.770473	0.780158	0.957429	0.953945	0.88705	>>ProteinDiffResult	1.11559	1.0146	0.869811
A2AJW4	ENSMUSG00000049999	228966	Ppp1r3d	protein phosphatase 1, regulatory subunit 3D	A2AJW4	A2AJW4	4	4	4	17.6	17.6	17.6	110	>>ProteinRawExpression	172880	210680	216660	208600	219490	168340	218680	210220	228510	206290	401530	419630	457500	503890	440900	>>ProteinNormaExpression	0.60535	0.73771	0.758649	0.730426	0.768558	0.589453	0.765722	0.736099	0.800142	0.722338	1.40598	1.46936	1.60197	1.7644	1.54384	>>ProteinDiffResult	0.720139	0.722751	1.55711
A2AKB9	ENSMUSG00000035572	242418	Dcaf10	DDB1 and CUL4 associated factor 10	A2AKB9	A2AKB9	10	10	10	19.4	19.4	19.4	111	>>ProteinRawExpression	686530	713540	760580	756210	735120	520690	604470	610440	666940	611030	529160	543970	586540	546950	562040	>>ProteinNormaExpression	1.09155	1.1345	1.20929	1.20234	1.16881	0.827875	0.961082	0.970574	1.06041	0.971512	0.841342	0.86489	0.932574	0.869628	0.89362	>>ProteinDiffResult	1.1613	0.95829	0.880411
A2AKG8	ENSMUSG00000038368	230393	Focad	focadhesin	A2AKG8	A2AKG8	48	48	48	30.5	30.5	30.5	112	>>ProteinRawExpression	11632000	12441000	12794000	13085000	13332000	10822000	12366000	12197000	12783000	12761000	11221000	11730000	12253000	13113000	11928000	>>ProteinNormaExpression	0.945906	1.01169	1.0404	1.06406	1.08415	0.880038	1.00559	0.991852	1.0395	1.03772	0.912484	0.953876	0.996406	1.06634	0.969977	>>ProteinDiffResult	1.02924	0.990941	0.979817
A2AKX3	ENSMUSG00000043535	269254	Setx	senataxin	A2AKX3	A2AKX3	9	9	9	3.7	3.7	3.7	113	>>ProteinRawExpression	757450	884850	930940	931650	930080	797650	915400	958320	986540	930640	828880	873560	907230	952090	870190	>>ProteinNormaExpression	0.844396	0.98642	1.0378	1.03859	1.03684	0.889211	1.02048	1.06832	1.09978	1.03747	0.924026	0.973834	1.01137	1.06138	0.970078	>>ProteinDiffResult	0.98881	1.02305	0.988137
A2AL36	ENSMUSG00000057110	26920	Cntrl	centriolin	A2AL36	A2AL36	2	2	2	1.4	1.4	1.4	114	>>ProteinRawExpression	236670	277160	250410	247490	288120	235120	230540	231600	243920	238590	220300	246950	241990	249920	254390	>>ProteinNormaExpression	0.961247	1.1257	1.01705	1.00519	1.17021	0.954952	0.93635	0.940655	0.990694	0.969046	0.89476	1.003	0.982855	1.01506	1.03322	>>ProteinDiffResult	1.05588	0.958339	0.985779
A2ALU4	ENSMUSG00000045180	110380	Shroom2	shroom family member 2	A2ALU4	A2ALU4	35	35	34	29.5	29.5	29.5	115	>>ProteinRawExpression	6525200	7422500	7528700	7665300	7716200	6011100	6819700	7024900	7179700	7057700	5690200	5954300	6225400	6491900	5661000	>>ProteinNormaExpression	0.969341	1.10264	1.11841	1.13871	1.14627	0.892969	1.01309	1.04357	1.06657	1.04845	0.845298	0.884531	0.924804	0.964394	0.840961	>>ProteinDiffResult	1.09507	1.01293	0.891998
A2ALW5	ENSMUSG00000070972	72429	Dnajc25	DnaJ heat shock protein family (Hsp40) member C25	A2ALW5	A2ALW5	1	1	1	2.8	2.8	2.8	116	>>ProteinRawExpression	155930	162150	165570	152330	160000	140930	157450	170450	173480	177610	139580	161110	167540	149950	141090	>>ProteinNormaExpression	0.984751	1.02403	1.04563	0.962015	1.01045	0.890021	0.99435	1.07645	1.09558	1.12167	0.881495	1.01746	1.05807	0.946985	0.891031	>>ProteinDiffResult	1.00538	1.03561	0.959009
A2AM29	ENSMUSG00000028496	70122	Mllt3	myeloid/lymphoid or mixed-lineage leukemia; translocated to, 3	A2AM29	A2AM29	2	2	2	4.9	4.9	4.9	117	>>ProteinRawExpression	165170	170070	161390	192930	182880	124630	169000	140770	185520	172080	100070	95568	127770	135370	105790	>>ProteinNormaExpression	1.1115	1.14448	1.08607	1.29831	1.23068	0.838691	1.13728	0.947305	1.24845	1.158	0.673416	0.64312	0.859822	0.910966	0.711909	>>ProteinDiffResult	1.17421	1.06595	0.759847
A2AMW4	ENSMUSG00000043453	236852	Magea10	MAGE family member A10	A2AMW4	A2AMW4	5	5	4	17.8	17.8	15.7	118	>>ProteinRawExpression	1048400	1144300	1171800	1218900	1246500	1148300	1267000	1326700	1253400	1220700	1386800	1391400	1514600	1556200	1380100	>>ProteinNormaExpression	0.815871	0.890501	0.911902	0.948555	0.970034	0.893614	0.985987	1.03245	0.975403	0.949956	1.07922	1.0828	1.17867	1.21104	1.074	>>ProteinDiffResult	0.907373	0.967481	1.12515
A2AMZ4	ENSMUSG00000078572	208501	Ndufaf8	NADH:ubiquinone oxidoreductase complex assembly factor 8	A2AMZ4	A2AMZ4	3	3	3	50	50	50	119	>>ProteinRawExpression	189040	215120	239980	220820	237860	259740	276220	291030	247980	278210	258730	275820	281150	296640	290670	>>ProteinNormaExpression	0.7348	0.836173	0.932804	0.858329	0.924564	1.00961	1.07367	1.13124	0.9639	1.0814	1.00569	1.07211	1.09283	1.15304	1.12984	>>ProteinDiffResult	0.857334	1.05196	1.0907
A2AN08	ENSMUSG00000066036	69116	Ubr4	ubiquitin protein ligase E3 component n-recognin 4	A2AN08	A2AN08	183	183	183	39	39	39	120	>>ProteinRawExpression	78429000	85091000	88085000	90840000	92998000	77651000	87748000	88625000	90845000	91242000	79735000	84746000	88930000	93630000	85433000	>>ProteinNormaExpression	0.902155	0.978786	1.01323	1.04492	1.06974	0.893206	1.00935	1.01944	1.04497	1.04954	0.917177	0.974818	1.02295	1.07701	0.98272	>>ProteinDiffResult	1.00176	1.0033	0.994934
A2ANY6	ENSMUSG00000058006	100019	Mdn1	midasin AAA ATPase 1	A2ANY6	A2ANY6	32	32	32	7.6	7.6	7.6	121	>>ProteinRawExpression	3725100	4035400	4285000	4392500	4312900	2669600	3055600	2995500	3319500	3074100	2843200	2900900	3051200	2954900	2902700	>>ProteinNormaExpression	1.10607	1.1982	1.27232	1.30424	1.2806	0.792666	0.907279	0.889434	0.985637	0.912772	0.844212	0.861345	0.905972	0.877379	0.861879	>>ProteinDiffResult	1.23229	0.897558	0.870157
A2APB8	ENSMUSG00000027469	72119	Tpx2	TPX2, microtubule-associated	A2APB8	A2APB8	36	36	36	46.6	46.6	46.6	122	>>ProteinRawExpression	3034600	3429500	3872300	3687900	4110100	3966000	4967100	4855300	5095300	4746000	13670000	14346000	14615000	16215000	15336000	>>ProteinNormaExpression	0.392588	0.443676	0.500961	0.477105	0.531726	0.513083	0.642596	0.628132	0.659181	0.613992	1.76849	1.85595	1.89075	2.09774	1.98403	>>ProteinDiffResult	0.469211	0.611397	1.91939
A2APV2	ENSMUSG00000036053	71409	Fmnl2	formin-like 2	A2APV2	A2APV2	27	18	17	22.7	15.8	14.9	123	>>ProteinRawExpression	3827900	4132200	4155800	4207900	4412400	3397500	3747700	3719900	3920200	3874200	1827100	1874100	2021700	2063200	1798800	>>ProteinNormaExpression	1.17227	1.26546	1.27269	1.28864	1.35127	1.04046	1.14771	1.1392	1.20054	1.18645	0.559538	0.573931	0.619133	0.631842	0.550871	>>ProteinDiffResult	1.27007	1.14287	0.587063
A2APY7	ENSMUSG00000027384	69487	Ndufaf5	NADH:ubiquinone oxidoreductase complex assembly factor 5	A2APY7	A2APY7	12	12	12	42.6	42.6	42.6	124	>>ProteinRawExpression	2167900	2273100	2497800	2511600	2542200	2194900	2589700	2623900	2622700	2650100	2466900	2602900	2614100	2722800	2605800	>>ProteinNormaExpression	0.862871	0.904743	0.994178	0.999671	1.01185	0.873618	1.03076	1.04437	1.04389	1.0548	0.981879	1.03601	1.04047	1.08373	1.03716	>>ProteinDiffResult	0.954663	1.00949	1.03585
A2AQ25	ENSMUSG00000036617	208618	Etl4	enhancer trap locus 4	A2AQ25	A2AQ25	16	16	16	9.2	9.2	9.2	125	>>ProteinRawExpression	1443000	1635100	1643800	1636300	1713500	1559700	1584500	1535200	1717200	1632200	1471300	1487500	1649600	1720800	1614000	>>ProteinNormaExpression	0.900236	1.02008	1.02551	1.02083	1.06899	0.973041	0.988513	0.957756	1.0713	1.01827	0.917891	0.927998	1.02913	1.07355	1.00692	>>ProteinDiffResult	1.00713	1.00178	0.991095
A2AQP0	ENSMUSG00000074652	668940	Myh7b	myosin, heavy chain 7B, cardiac muscle, beta	A2AQP0;B1AR69;G3UW82;Q91Z83;P13542;Q5SX39;P13541;Q5SX40	A2AQP0	6	6	5	2.8	2.8	2.3	126	>>ProteinRawExpression	423850	463510	473140	449100	495740	332940	355490	364240	388600	367270	287010	324820	325500	306800	302000	>>ProteinNormaExpression	1.12328	1.22838	1.2539	1.19019	1.3138	0.882348	0.94211	0.965299	1.02986	0.973329	0.760626	0.860829	0.862631	0.813073	0.800352	>>ProteinDiffResult	1.22191	0.958588	0.819502
A2ARM1	ENSMUSG00000027233	67578	Patl2	protein associated with topoisomerase II homolog 2 (yeast)	A2ARM1	A2ARM1	19	19	19	40.3	40.3	40.3	127	>>ProteinRawExpression	13991000	14494000	15705000	15784000	16537000	11109000	13084000	13351000	13238000	13454000	9769300	10075000	10705000	10566000	10130000	>>ProteinNormaExpression	1.09309	1.13239	1.227	1.23317	1.292	0.867925	1.02223	1.04309	1.03426	1.05114	0.763257	0.787141	0.836362	0.825502	0.791438	>>ProteinDiffResult	1.19553	1.00373	0.80074
A2AS55	ENSMUSG00000047909	320816	Ankrd16	ankyrin repeat domain 16	A2AS55	A2AS55	3	3	3	11.9	11.9	11.9	128	>>ProteinRawExpression	373640	410150	388730	406350	465910	380510	405350	407150	437550	388030	356910	384750	383570	387940	347570	>>ProteinNormaExpression	0.946066	1.03851	0.984274	1.02889	1.1797	0.963461	1.02636	1.03091	1.10789	0.982502	0.903705	0.974197	0.971209	0.982274	0.880056	>>ProteinDiffResult	1.03549	1.02222	0.942288
A2ASP7	ENSMUSG00000059939	230996	9430015G10Rik	RIKEN cDNA 9430015G10 gene	A2ASP7	A2ASP7	1	1	1	11.6	11.6	11.6	129	>>ProteinRawExpression	111040	145900	137730	134740	135540	122200	133180	128000	129420	122940	91683	105800	108160	120220	118300	>>ProteinNormaExpression	0.902836	1.18627	1.11985	1.09553	1.10204	0.993575	1.08285	1.04073	1.05228	0.999592	0.74545	0.860231	0.87942	0.977476	0.961865	>>ProteinDiffResult	1.08131	1.03381	0.884888
A2ASS6	ENSMUSG00000051747	22138	Ttn	titin	A2ASS6	A2ASS6	214	214	213	7.9	7.9	7.9	130	>>ProteinRawExpression	24945000	27015000	27774000	28419000	29006000	22348000	25537000	25728000	26553000	26080000	23341000	24085000	25523000	26534000	24505000	>>ProteinNormaExpression	0.96588	1.04603	1.07542	1.10039	1.12312	0.865323	0.988802	0.996198	1.02814	1.00983	0.903772	0.93258	0.98826	1.02741	0.948843	>>ProteinDiffResult	1.06217	0.977658	0.960172
A2ASZ8	ENSMUSG00000026819	227731	Slc25a25	solute carrier family 25 (mitochondrial carrier, phosphate carrier), member 25	A2ASZ8;Q8BVN7	A2ASZ8	14	14	12	32.4	32.4	29	131	>>ProteinRawExpression	1842400	1973600	1994800	2157300	2180100	1737300	2050800	2145100	2148300	2184200	1838400	1971700	2056500	2175600	1977000	>>ProteinNormaExpression	0.90809	0.972757	0.983206	1.0633	1.07454	0.856288	1.01081	1.05729	1.05886	1.07656	0.906119	0.97182	1.01362	1.07232	0.974432	>>ProteinDiffResult	1.00038	1.01196	0.987661
A2AT37	ENSMUSG00000043241	326622	Upf2	UPF2 regulator of nonsense transcripts homolog (yeast)	A2AT37	A2AT37	36	35	35	30.3	29.8	29.8	132	>>ProteinRawExpression	7881200	8501400	8384700	8951500	8987700	7322200	8390200	8661800	8651300	8640800	7506200	7714800	7960500	8378100	8034900	>>ProteinNormaExpression	0.953622	1.02867	1.01455	1.08313	1.08751	0.885984	1.01521	1.04807	1.0468	1.04553	0.908248	0.933488	0.963218	1.01375	0.97222	>>ProteinDiffResult	1.03349	1.00832	0.958184
A2ATU0	ENSMUSG00000025815	209692	Dhtkd1	dehydrogenase E1 and transketolase domain containing 1	A2ATU0	A2ATU0	9	9	9	13.7	13.7	13.7	133	>>ProteinRawExpression	989680	1027700	1110000	1132300	1134000	1157100	1240300	1238400	1371400	1299600	1179600	1219500	1282800	1374900	1258500	>>ProteinNormaExpression	0.824011	0.855667	0.92419	0.942757	0.944172	0.963405	1.03268	1.0311	1.14183	1.08205	0.982139	1.01536	1.06806	1.14475	1.04783	>>ProteinDiffResult	0.898159	1.05021	1.05163
A2AUU0	ENSMUSG00000041975	228019	Mettl8	methyltransferase like 8	A2AUU0	A2AUU0	3	3	3	14.6	14.6	14.6	134	>>ProteinRawExpression	67046	82190	83527	97503	101660	80074	87097	100070	98766	97565	70589	89915	97023	90497	86975	>>ProteinNormaExpression	0.755875	0.926609	0.941682	1.09925	1.14611	0.902753	0.98193	1.12819	1.11349	1.09995	0.795819	1.0137	1.09384	1.02026	0.980555	>>ProteinDiffResult	0.973905	1.04526	0.980834
A2AVJ5	ENSMUSG00000032841	72446	Prr5l	proline rich 5 like	A2AVJ5	A2AVJ5	5	5	5	17.8	17.8	17.8	135	>>ProteinRawExpression	1323100	1355500	1542800	1544800	1583700	1447800	1552300	1539700	1614300	1672400	1309900	1306900	1423000	1589900	1303500	>>ProteinNormaExpression	0.897642	0.919623	1.04669	1.04805	1.07444	0.982243	1.05314	1.04459	1.0952	1.13462	0.888686	0.886651	0.965418	1.07865	0.884344	>>ProteinDiffResult	0.997291	1.06196	0.94075
A2AWA9	ENSMUSG00000035437	227800	Rabgap1	RAB GTPase activating protein 1	A2AWA9	A2AWA9	38	38	36	39.8	39.8	38.3	136	>>ProteinRawExpression	9768500	10498000	10481000	11288000	11287000	7117700	8128700	8229700	8361100	8628400	6401100	6620100	6887700	7292400	6548600	>>ProteinNormaExpression	1.14889	1.23469	1.23269	1.3276	1.32749	0.837127	0.956033	0.967912	0.983366	1.0148	0.752846	0.778603	0.810076	0.857674	0.770194	>>ProteinDiffResult	1.25427	0.951848	0.793879
A2AWP8	ENSMUSG00000040964	72754	Arhgef10l	Rho guanine nucleotide exchange factor (GEF) 10-like	A2AWP8	A2AWP8	6	6	6	5.5	5.5	5.5	137	>>ProteinRawExpression	402840	436840	484990	481730	608950	493340	701990	590460	629230	821900	549620	645920	568230	542610	594360	>>ProteinNormaExpression	0.706488	0.766116	0.85056	0.844843	1.06796	0.865204	1.23113	1.03553	1.10352	1.44142	0.963906	1.13279	0.996544	0.951612	1.04237	>>ProteinDiffResult	0.847193	1.13536	1.01745
A2AX52	ENSMUSG00000032572	68553	Col6a4	collagen, type VI, alpha 4	A2AX52	A2AX52	11	11	11	5.3	5.3	5.3	138	>>ProteinRawExpression	1167600	1251500	1280400	1320000	1344800	1118500	1253300	1265800	1317700	1277900	1206100	1282000	1295200	1271100	1320500	>>ProteinNormaExpression	0.92313	0.989464	1.01231	1.04362	1.06323	0.884311	0.990887	1.00077	1.0418	1.01034	0.953569	1.01358	1.02401	1.00496	1.04402	>>ProteinDiffResult	1.00635	0.985621	1.00803
A2BDX3	ENSMUSG00000074576	69372	Mocs3	molybdenum cofactor synthesis 3	A2BDX3	A2BDX3	7	7	7	22.2	22.2	22.2	139	>>ProteinRawExpression	861780	936580	968360	951410	984880	815460	842070	890230	936510	913870	844080	927200	933840	946930	913020	>>ProteinNormaExpression	0.945887	1.02799	1.06287	1.04426	1.081	0.895046	0.924253	0.977114	1.02791	1.00306	0.92646	1.01769	1.02498	1.03935	1.00213	>>ProteinDiffResult	1.0324	0.965477	1.00212
A2BE28	ENSMUSG00000057421	76130	Las1l	LAS1-like (S. cerevisiae)	A2BE28	A2BE28	12	12	12	17.9	17.9	17.9	140	>>ProteinRawExpression	1559600	1707300	1709800	1802300	1869100	1348300	1538400	1628900	1634200	1576100	1344100	1354900	1478600	1499600	1432000	>>ProteinNormaExpression	0.996202	1.09055	1.09214	1.15123	1.1939	0.861233	0.98266	1.04047	1.04385	1.00674	0.85855	0.865448	0.944462	0.957876	0.914696	>>ProteinDiffResult	1.1048	0.986991	0.908207
Q62012	ENSMUSG00000094885	18422	Ott	ovary testis transcribed	Q62012;B1B0X0;A2BI02;A2AJU2;A2BI72;A2ADW8;B1AZM2;B1AVZ5;B1AV09	Q62012;B1B0X0;A2BI02;A2AJU2;A2BI72;A2ADW8;B1AZM2;B1AVZ5;B1AV09	2	2	2	3.6	3.6	3.6	142	>>ProteinRawExpression	121380	120220	117320	116640	119090	68778	82876	72984	90192	84866	69219	59381	87432	74943	78582	>>ProteinNormaExpression	1.33492	1.32216	1.29027	1.28279	1.30973	0.75641	0.911458	0.802667	0.991918	0.933344	0.76126	0.653063	0.961564	0.824212	0.864233	>>ProteinDiffResult	1.30797	0.879159	0.812866
Q9JJQ7	ENSMUSG00000067768	27083	Xlr4b	X-linked lymphocyte-regulated 4B	Q9JJQ7;Q3TKR2;A2BI40	Q9JJQ7;Q3TKR2;A2BI40	1	1	1	6.5	6.5	6.5	143	>>ProteinRawExpression	131070	136480	163300	153020	156260	123840	137100	159150	171010	137060	125030	145370	158120	159070	126530	>>ProteinNormaExpression	0.900862	0.938046	1.12238	1.05173	1.074	0.851169	0.942307	1.09386	1.17537	0.942032	0.859348	0.999148	1.08678	1.09331	0.869658	>>ProteinDiffResult	1.0174	1.00095	0.981649
Q9JJR2	ENSMUSG00000067764	27084	Xlr5c	X-linked lymphocyte-regulated 5C	Q9JJR2;A2BI50;A2BI45	Q9JJR2;A2BI50;A2BI45	1	1	1	6.1	6.1	6.1	144	>>ProteinRawExpression	60468	65799	63868	65831	69899	49053	60826	53328	62422	56303	38509	36232	46444	47903	42507	>>ProteinNormaExpression	1.10694	1.20453	1.16918	1.20512	1.27959	0.897977	1.1135	0.976236	1.14271	1.0307	0.704956	0.663272	0.850216	0.876925	0.778144	>>ProteinDiffResult	1.19307	1.03222	0.774702
A2RSX7	ENSMUSG00000048495	68736	Tyw5	tRNA-yW synthesizing protein 5	A2RSX7	A2RSX7	5	5	5	22.9	22.9	22.9	145	>>ProteinRawExpression	436490	528950	511030	535580	563180	469530	539690	524090	550050	563530	538830	525970	579180	597500	569840	>>ProteinNormaExpression	0.815012	0.987653	0.954193	1.00003	1.05157	0.876704	1.00771	0.978578	1.02705	1.05222	1.0061	0.982089	1.08144	1.11565	1.064	>>ProteinDiffResult	0.961691	0.988452	1.04986
A2RT60	ENSMUSG00000037406	330723	Htra4	HtrA serine peptidase 4	A2RT60	A2RT60	3	2	2	7.7	5	5	146	>>ProteinRawExpression	106000	124910	116110	125080	133970	100790	105680	99781	109380	91701	85732	85806	100430	95828	89850	>>ProteinNormaExpression	1.01206	1.19261	1.10859	1.19423	1.27911	0.962319	1.00901	0.952686	1.04433	0.87554	0.818549	0.819256	0.958882	0.914943	0.857867	>>ProteinDiffResult	1.15732	0.968778	0.873899
A2RT67	ENSMUSG00000036661	105841	Dennd3	DENN/MADD domain containing 3	A2RT67	A2RT67	16	16	16	11.4	11.4	11.4	147	>>ProteinRawExpression	1732400	1864300	1898300	1935900	2007400	2238600	2548100	2482000	2607200	2591900	2196400	2348100	2437300	2568300	2243000	>>ProteinNormaExpression	0.771116	0.829827	0.844961	0.861697	0.893523	0.996433	1.1342	1.10477	1.1605	1.15369	0.977649	1.04517	1.08488	1.14319	0.998392	>>ProteinDiffResult	0.840225	1.10992	1.04986
A2RTL5	ENSMUSG00000029422	208606	Rsrc2	arginine/serine-rich coiled-coil 2	A2RTL5	A2RTL5	3	3	3	11.7	11.7	11.7	148	>>ProteinRawExpression	174950	181590	179620	191650	211520	147690	156390	162090	172690	176720	170180	173330	180560	216490	179700	>>ProteinNormaExpression	0.980966	1.0182	1.00715	1.0746	1.18602	0.828116	0.876898	0.908858	0.968294	0.99089	0.95422	0.971882	1.01242	1.21389	1.0076	>>ProteinDiffResult	1.05339	0.914611	1.032
A2TJV2	ENSMUSG00000047986	74337	Palm3	paralemmin 3	A2TJV2	A2TJV2	21	21	21	36.1	36.1	36.1	149	>>ProteinRawExpression	6358600	6950000	7141400	7303300	7357500	6005500	6634300	6791900	6830300	6706000	5426300	5701500	5859500	6209600	5580600	>>ProteinNormaExpression	0.984748	1.07634	1.10598	1.13105	1.13945	0.930063	1.02744	1.05185	1.0578	1.03855	0.840364	0.882983	0.907453	0.961672	0.86426	>>ProteinDiffResult	1.08751	1.02114	0.891346
A3KGB4	ENSMUSG00000042473	245638	Tbc1d8b	TBC1 domain family, member 8B	A3KGB4	A3KGB4	7	7	6	6.1	6.1	5.1	150	>>ProteinRawExpression	1480600	1664800	1815200	1797900	1885800	1384400	1730400	1635800	1795100	1578800	1461000	1629900	1630000	1726100	1498100	>>ProteinNormaExpression	0.898644	1.01044	1.10173	1.09123	1.14458	0.840256	1.05026	0.992842	1.08953	0.958246	0.886748	0.989261	0.989322	1.04765	0.909266	>>ProteinDiffResult	1.04932	0.986226	0.964449
A3KGS3	ENSMUSG00000037110	241694	Ralgapa2	Ral GTPase activating protein, alpha subunit 2 (catalytic)	A3KGS3	A3KGS3	9	9	8	5.9	5.9	5.3	151	>>ProteinRawExpression	661770	764000	736850	764180	781960	610560	671060	702680	748710	726140	653040	657330	686640	720690	724060	>>ProteinNormaExpression	0.935613	1.08015	1.04176	1.0804	1.10554	0.863213	0.948748	0.993452	1.05853	1.02662	0.923271	0.929336	0.970775	1.01891	1.02368	>>ProteinDiffResult	1.04869	0.978112	0.973195
A3KGV1	ENSMUSG00000026790	18286	Odf2	outer dense fiber of sperm tails 2	A3KGV1	A3KGV1	11	11	11	12.9	12.9	12.9	152	>>ProteinRawExpression	882970	973420	948580	975420	1097800	901460	960190	1026200	1221000	1067900	1593300	1659000	1734400	2084600	1788400	>>ProteinNormaExpression	0.700227	0.771958	0.752259	0.773544	0.870595	0.714891	0.761466	0.813814	0.968298	0.846884	1.26355	1.31565	1.37544	1.65316	1.41827	>>ProteinDiffResult	0.773717	0.82107	1.40521
A3KMP2	ENSMUSG00000035944	239570	Ttc38	tetratricopeptide repeat domain 38	A3KMP2	A3KMP2	19	19	18	52.7	52.7	50.8	153	>>ProteinRawExpression	5190900	5762200	5872700	5824700	5956000	5114400	5896400	5771900	6276100	6147400	5729800	5735800	6377500	6195200	5944400	>>ProteinNormaExpression	0.886874	0.984482	1.00336	0.99516	1.01759	0.873804	1.00741	0.986139	1.07228	1.05029	0.978947	0.979972	1.08961	1.05846	1.01561	>>ProteinDiffResult	0.977494	0.997986	1.02452
A6H584	ENSMUSG00000091345	665033	Col6a5	collagen, type VI, alpha 5	A6H584	A6H584	18	13	13	6.9	4.7	4.7	154	>>ProteinRawExpression	1806000	1874800	1959500	2047700	2067000	1482500	1680800	1671900	1769900	1729200	1462800	1428000	1615200	1628300	1489200	>>ProteinNormaExpression	1.05356	1.0937	1.14311	1.19456	1.20582	0.864842	0.980523	0.975331	1.0325	1.00876	0.853349	0.833048	0.942254	0.949897	0.86875	>>ProteinDiffResult	1.13815	0.972391	0.88946
A6H5Y3	ENSMUSG00000021311	238505	Mtr	5-methyltetrahydrofolate-homocysteine methyltransferase	A6H5Y3	A6H5Y3	24	24	24	22.7	22.7	22.7	155	>>ProteinRawExpression	3419500	3723900	3749000	3970800	4043500	3386300	3762600	3869700	3967400	3822400	4486000	4795700	4970600	5228600	4757400	>>ProteinNormaExpression	0.827921	0.901621	0.907698	0.9614	0.979002	0.819882	0.910991	0.936922	0.960577	0.92547	1.08614	1.16112	1.20347	1.26594	1.15185	>>ProteinDiffResult	0.915528	0.910768	1.1737
A6H5Z3	ENSMUSG00000033769	75914	Exoc6b	exocyst complex component 6B	A6H5Z3	A6H5Z3	1	1	1	1.2	1.2	1.2	156	>>ProteinRawExpression	15750	9493.3	17099	13425	10973	11687	18073	16945	14029	8428.1	12809	12613	7999.3	8693.6	10295	>>ProteinNormaExpression	1.25456	0.756188	1.36202	1.06937	0.874053	0.930927	1.4396	1.34975	1.11748	0.67134	1.0203	1.00469	0.637184	0.692488	0.820047	>>ProteinDiffResult	1.06324	1.10182	0.834941
A6H611	ENSMUSG00000021993	70478	Mipep	mitochondrial intermediate peptidase	A6H611	A6H611	15	15	15	22.6	22.6	22.6	157	>>ProteinRawExpression	3117900	3412600	3552300	3632300	3741800	3144900	3576800	3629800	3801000	3711800	3304700	3473800	3623800	3687900	3561500	>>ProteinNormaExpression	0.882876	0.966324	1.00588	1.02854	1.05954	0.890521	1.01282	1.02783	1.07631	1.05105	0.935771	0.983654	1.02613	1.04428	1.00849	>>ProteinDiffResult	0.988632	1.0117	0.999664
A6H630	ENSMUSG00000061759	73419	Armt1	acidic residue methyltransferase 1	A6H630	A6H630	9	9	9	26.2	26.2	26.2	158	>>ProteinRawExpression	1711200	1843800	1912200	1946400	2014900	1445000	1720700	1717200	1717000	1767000	1462400	1472700	1606400	1707100	1578800	>>ProteinNormaExpression	1.00176	1.07939	1.11943	1.13945	1.17955	0.845926	1.00733	1.00528	1.00516	1.03443	0.856113	0.862142	0.940412	0.999364	0.924255	>>ProteinDiffResult	1.10392	0.979624	0.916457
A6H687	ENSMUSG00000024790	66406	Sac3d1	SAC3 domain containing 1	A6H687	A6H687	1	1	1	3.3	3.3	3.3	159	>>ProteinRawExpression	107410	121980	102390	126280	116510	82060	99596	103030	116830	88766	94292	99067	80073	109070	91291	>>ProteinNormaExpression	1.04712	1.18916	0.998183	1.23108	1.13584	0.79999	0.970945	1.00442	1.13896	0.865365	0.919237	0.965788	0.780619	1.06331	0.889981	>>ProteinDiffResult	1.12028	0.955936	0.923786
A6H6A9	ENSMUSG00000026721	29809	Rabgap1l	RAB GTPase activating protein 1-like	A6H6A9	A6H6A9	6	4	4	7.2	5.3	5.3	160	>>ProteinRawExpression	214130	249650	249860	254770	258720	218510	246800	254380	227180	274940	190420	192960	215190	228480	194010	>>ProteinNormaExpression	0.925634	1.07918	1.08009	1.10131	1.11839	0.944568	1.06686	1.09963	0.982046	1.1885	0.823141	0.834121	0.930216	0.987666	0.83866	>>ProteinDiffResult	1.06092	1.05632	0.882761
A6H8H2	ENSMUSG00000038024	329877	Dennd4c	DENN/MADD domain containing 4C	A6H8H2	A6H8H2	8	8	8	5	5	5	161	>>ProteinRawExpression	669270	691420	755280	728000	781290	503690	564020	570930	655940	624630	862860	839340	909160	914070	942010	>>ProteinNormaExpression	0.911654	0.941826	1.02881	0.991654	1.06424	0.686107	0.768286	0.777699	0.893496	0.850847	1.17535	1.14332	1.23842	1.24511	1.28317	>>ProteinDiffResult	0.987638	0.795287	1.21707
A6PWE0	ENSMUSG00000057534	217066	Elobl	elongin B-like	A6PWE0	A6PWE0	16	16	15	64.6	64.6	59.6	162	>>ProteinRawExpression	32167000	36373000	39186000	39612000	40475000	31623000	38396000	37429000	39259000	38398000	35438000	37843000	38842000	42655000	38032000	>>ProteinNormaExpression	0.852892	0.964412	1.039	1.05029	1.07317	0.838468	1.01805	0.992412	1.04093	1.0181	0.939621	1.00339	1.02988	1.13098	1.0084	>>ProteinDiffResult	0.995954	0.981594	1.02245
A6PWY4	ENSMUSG00000027242	241627	Wdr76	WD repeat domain 76	A6PWY4	A6PWY4	9	9	8	12.7	12.7	11.1	163	>>ProteinRawExpression	1440700	1452600	1498900	1548600	1608800	1196300	1323100	1375000	1357100	1363600	1758200	1837300	2003500	2133400	1851600	>>ProteinNormaExpression	0.909966	0.917482	0.946726	0.978117	1.01614	0.755599	0.835688	0.868469	0.857163	0.861268	1.1105	1.16046	1.26544	1.34748	1.1695	>>ProteinDiffResult	0.953686	0.835637	1.21068
A6X8Z5	ENSMUSG00000022799	12549	Arhgap31	Rho GTPase activating protein 31	A6X8Z5	A6X8Z5	6	6	6	5.3	5.3	5.3	164	>>ProteinRawExpression	5422900	5419200	5722200	6429100	6397900	5535100	6008900	6084000	5576400	5929000	5292100	5587200	5817100	5561900	5272600	>>ProteinNormaExpression	0.945244	0.944599	0.997413	1.12063	1.11519	0.964801	1.04739	1.06048	0.971999	1.03346	0.922444	0.973882	1.01395	0.969472	0.919045	>>ProteinDiffResult	1.02462	1.01562	0.95976
A6X919	ENSMUSG00000043067	244745	Dpy19l1	dpy-19-like 1 (C. elegans)	A6X919	A6X919	2	2	2	4.2	4.2	4.2	165	>>ProteinRawExpression	256070	313100	371130	331280	320720	268610	288690	302670	280740	271470	292430	286700	313480	170580	294230	>>ProteinNormaExpression	0.880591	1.07671	1.27627	1.13923	1.10291	0.923714	0.992767	1.04084	0.965428	0.93355	1.00563	0.985924	1.07802	0.586602	1.01182	>>ProteinDiffResult	1.09514	0.97126	0.933598
A6X935	ENSMUSG00000021922	16427	Itih4	inter alpha-trypsin inhibitor, heavy chain 4	A6X935;CON__Q3T052	A6X935	16	16	16	16.6	16.6	16.6	166	>>ProteinRawExpression	3650900	3953700	4097000	4196400	4480900	3596700	4356400	4228800	4394000	4135400	8111200	8594100	8839200	9500000	8873600	>>ProteinNormaExpression	0.644214	0.697644	0.722929	0.740469	0.79067	0.63465	0.768701	0.746186	0.775336	0.729705	1.43125	1.51646	1.55971	1.67631	1.56578	>>ProteinDiffResult	0.719185	0.730916	1.5499
A6ZI47	ENSMUSG00000063129	79459	Aldoart2	aldolase 1 A, retrogene 2	A6ZI47	A6ZI47	16	2	2	31	4.1	4.1	167	>>ProteinRawExpression	1003100	1001800	1008600	1114000	1136900	940130	1117300	1082300	1088700	1024100	905260	957390	1083400	978040	883930	>>ProteinNormaExpression	0.98183	0.980558	0.987214	1.09038	1.11279	0.920195	1.09361	1.05935	1.06562	1.00238	0.886065	0.93709	1.06043	0.957302	0.865187	>>ProteinDiffResult	1.03055	1.02823	0.941214
A7L9Z8	ENSMUSG00000034112	69047	Atp2c2	ATPase, Ca++ transporting, type 2C, member 2	A7L9Z8	A7L9Z8	14	12	12	19.5	17.6	17.6	168	>>ProteinRawExpression	3256200	3685100	3587900	3723800	3810900	3195000	3673000	3580500	3697700	3558200	3089500	3279700	3391200	3470200	3218700	>>ProteinNormaExpression	0.935374	1.05858	1.03066	1.0697	1.09472	0.917794	1.0551	1.02853	1.0622	1.02213	0.887488	0.942125	0.974154	0.996848	0.924602	>>ProteinDiffResult	1.03781	1.01715	0.945043
A7RDN6	ENSMUSG00000071573	67795	Rnls	renalase, FAD-dependent amine oxidase	A7RDN6	A7RDN6	10	10	10	38.9	38.9	38.9	169	>>ProteinRawExpression	2596900	2865300	2900400	2994300	2947200	2390700	2744700	2732800	2832100	2958200	2742800	2907000	3062700	3028500	2892500	>>ProteinNormaExpression	0.914485	1.009	1.02136	1.05443	1.03784	0.841873	0.966532	0.962342	0.99731	1.04172	0.965863	1.02369	1.07851	1.06647	1.01858	>>ProteinDiffResult	1.00742	0.961954	1.03062
A8C756	ENSMUSG00000024251	240174	Thada	thyroid adenoma associated	A8C756	A8C756	3	3	3	1.7	1.7	1.7	170	>>ProteinRawExpression	269380	311230	278600	304720	307910	237340	254670	265090	300350	241860	233640	225330	229080	253580	209740	>>ProteinNormaExpression	1.03013	1.19017	1.06539	1.16527	1.17747	0.907605	0.973876	1.01372	1.14856	0.92489	0.893456	0.861678	0.876018	0.969708	0.802061	>>ProteinDiffResult	1.12568	0.993731	0.880584
A8DUK4	ENSMUSG00000073940	101488143	Hbb-bt	hemoglobin, beta adult t chain	A8DUK4;P02089;CON__Q3SX09;CON__P02070;P02104	A8DUK4;P02089	5	1	1	40.1	6.1	6.1	171	>>ProteinRawExpression	197640	211870	207460	218490	237400	112920	129010	145030	139730	106460	260750	216840	243450	272030	251050	>>ProteinNormaExpression	1.0049	1.07726	1.05483	1.11092	1.20707	0.574144	0.655954	0.737408	0.71046	0.541298	1.32579	1.10253	1.23783	1.38314	1.27647	>>ProteinDiffResult	1.091	0.643853	1.26515
B0V2N1	ENSMUSG00000013236	19280	Ptprs	protein tyrosine phosphatase, receptor type, S	B0V2N1	B0V2N1	5	1	1	3.5	0.7	0.7	172	>>ProteinRawExpression	249960	263270	261470	263680	273540	233530	235850	247960	266120	243020	178590	186250	179750	170010	169180	>>ProteinNormaExpression	1.09562	1.15396	1.14607	1.15575	1.19897	1.0236	1.03377	1.08685	1.16645	1.0652	0.782791	0.816366	0.787875	0.745183	0.741545	>>ProteinDiffResult	1.15007	1.07517	0.774752
B1ART2	ENSMUSG00000020220	230895	Vps13d	vacuolar protein sorting 13D	B1ART2	B1ART2	44	44	44	11.9	11.9	11.9	173	>>ProteinRawExpression	6073300	6625000	6824800	6868700	6879300	5666400	6366500	6301100	6551900	6602900	5890400	6238000	6319100	6662500	5993400	>>ProteinNormaExpression	0.950306	1.03663	1.0679	1.07476	1.07642	0.886638	0.996184	0.985951	1.02519	1.03317	0.921687	0.976077	0.988767	1.0425	0.937804	>>ProteinDiffResult	1.0412	0.985428	0.973367
B1ARV6	ENSMUSG00000073721	627009	Pramel15	PRAME like 15	B1ARV6	B1ARV6	10	10	10	22	22	22	174	>>ProteinRawExpression	1902700	1934000	2045200	2111300	2105500	1944000	2201600	2205500	2275500	2244100	2145900	2297300	2334400	2615800	2304400	>>ProteinNormaExpression	0.873675	0.888047	0.939107	0.969459	0.966795	0.892638	1.01092	1.01271	1.04486	1.03044	0.985346	1.05487	1.0719	1.20111	1.05813	>>ProteinDiffResult	0.927416	0.998313	1.07427
B1ARW8	ENSMUSG00000078570	68920	1110065P20Rik	RIKEN cDNA 1110065P20 gene	B1ARW8	B1ARW8	3	3	3	37.3	37.3	37.3	175	>>ProteinRawExpression	531200	536530	562550	544140	500480	450810	588710	547250	542480	539970	487080	500770	536620	549720	464160	>>ProteinNormaExpression	1.01085	1.02099	1.07051	1.03547	0.952392	0.857872	1.12029	1.04139	1.03232	1.02754	0.926892	0.952944	1.02116	1.04609	0.883276	>>ProteinDiffResult	1.01804	1.01588	0.966074
B1ASB6	ENSMUSG00000028784	622480	Spocd1	SPOC domain containing 1	B1ASB6	B1ASB6	2	2	2	2.4	2.4	2.4	176	>>ProteinRawExpression	367490	433660	404520	431770	447350	363830	392680	416420	433670	452850	372110	419980	414200	457940	395030	>>ProteinNormaExpression	0.888587	1.04859	0.978125	1.04402	1.08169	0.879737	0.949496	1.0069	1.04861	1.09499	0.899758	1.01551	1.00153	1.10729	0.955179	>>ProteinDiffResult	1.0082	0.995946	0.995854
B1AUE5	ENSMUSG00000029047	668173	Pex10	peroxisomal biogenesis factor 10	B1AUE5	B1AUE5	1	1	1	4	4	4	177	>>ProteinRawExpression	282830	315020	313650	318900	292330	284930	299320	332440	309350	300630	282690	304190	310070	309580	291440	>>ProteinNormaExpression	0.932946	1.03913	1.03461	1.05193	0.964283	0.939873	0.98734	1.09659	1.02042	0.991661	0.932484	1.0034	1.0228	1.02118	0.961347	>>ProteinDiffResult	1.00458	1.00718	0.988244
B1AUN2	ENSMUSG00000028683	108067	Eif2b3	eukaryotic translation initiation factor 2B, subunit 3	B1AUN2	B1AUN2	19	19	19	40.7	40.7	40.7	178	>>ProteinRawExpression	4940100	5243700	5529400	5597300	5872900	4649900	5343600	5287300	5577200	5514200	4826800	5145600	5386800	5587500	5098800	>>ProteinNormaExpression	0.930911	0.988121	1.04196	1.05475	1.10669	0.876225	1.00695	0.996337	1.05097	1.03909	0.90956	0.969635	1.01509	1.05291	0.960816	>>ProteinDiffResult	1.02449	0.993913	0.981601
B1AUR6	ENSMUSG00000045751	212377	Mms22l	MMS22-like, DNA repair protein	B1AUR6	B1AUR6	7	7	7	6.2	6.2	6.2	179	>>ProteinRawExpression	802730	878790	858220	860320	913990	813920	879900	849250	959000	885980	869330	920830	970070	1077600	939870	>>ProteinNormaExpression	0.893259	0.977897	0.955007	0.957344	1.01707	0.905711	0.979132	0.945025	1.06715	0.985897	0.96737	1.02468	1.07947	1.19913	1.04586	>>ProteinDiffResult	0.960114	0.976583	1.0633
B1AVB3	ENSMUSG00000000037	107815	Scml2	Scm polycomb group protein like 2	B1AVB3	B1AVB3	4	4	4	18.9	18.9	18.9	180	>>ProteinRawExpression	357570	398080	446960	431620	466550	303800	416780	434130	456620	446180	1224600	1251700	1265700	1376900	1318300	>>ProteinNormaExpression	0.506211	0.563561	0.63276	0.611043	0.660493	0.430089	0.590034	0.614596	0.646435	0.631656	1.73366	1.77203	1.79185	1.94927	1.86631	>>ProteinDiffResult	0.594813	0.582562	1.82262
B1AVP0	ENSMUSG00000062866	215789	Phactr2	phosphatase and actin regulator 2	B1AVP0	B1AVP0	6	6	6	11.6	11.6	11.6	181	>>ProteinRawExpression	486750	561140	567150	599410	580860	532530	602000	585960	625010	640270	226400	233640	231480	196730	210260	>>ProteinNormaExpression	1.06129	1.22349	1.23659	1.30693	1.26649	1.16111	1.31258	1.27761	1.36275	1.39602	0.493634	0.50942	0.50471	0.428943	0.458443	>>ProteinDiffResult	1.21896	1.30201	0.47903
B1AVY7	ENSMUSG00000038844	16558	Kif16b	kinesin family member 16B	B1AVY7	B1AVY7	21	19	19	17.5	16.2	16.2	182	>>ProteinRawExpression	1396600	1521500	1536400	1657700	1559700	1621800	1596000	1840100	1765000	1637800	1408100	1469900	1526900	1599000	1472300	>>ProteinNormaExpression	0.887339	0.966695	0.976161	1.05323	0.990965	1.03042	1.01403	1.16912	1.1214	1.04059	0.894645	0.93391	0.970126	1.01593	0.935435	>>ProteinDiffResult	0.974878	1.07511	0.95001
B1AVZ0	ENSMUSG00000073016	331487	Uprt	uracil phosphoribosyltransferase	B1AVZ0	B1AVZ0	1	1	1	2.3	2.3	2.3	183	>>ProteinRawExpression	9831	10046	10733	9795.4	5005.5	9817.9	13308	12330	10392	9367.5	10146	6765.5	14644	8135.1	9756.6	>>ProteinNormaExpression	0.982619	1.00411	1.07277	0.97906	0.500305	0.981309	1.33015	1.2324	1.03869	0.936291	1.0141	0.676219	1.46368	0.813112	0.975182	>>ProteinDiffResult	0.907773	1.10377	0.98846
B1AXB9	ENSMUSG00000068113	236749	Tesl1	testin LIM domain protein like 1	B1AXB9	B1AXB9	2	1	1	5.6	3.4	3.4	184	>>ProteinRawExpression	54175	57954	50983	71015	54463	75138	85439	79493	85412	84233	37434	37403	54116	49346	34818	>>ProteinNormaExpression	0.891601	0.953795	0.839068	1.16875	0.896341	1.23661	1.40614	1.30828	1.40569	1.38629	0.616081	0.615571	0.89063	0.812127	0.573028	>>ProteinDiffResult	0.949911	1.3486	0.701487
B1AXD8	ENSMUSG00000028291	433693	Akirin2	akirin 2	B1AXD8;Q99LF1	B1AXD8	6	6	6	30.3	30.3	30.3	185	>>ProteinRawExpression	1411900	1667600	1671300	1721000	1886200	1731500	1900400	1870200	2112200	1969100	4526500	4908800	4924300	5273600	5317100	>>ProteinNormaExpression	0.493767	0.58319	0.584484	0.601865	0.659638	0.605537	0.664604	0.654043	0.738674	0.68863	1.583	1.7167	1.72212	1.84427	1.85949	>>ProteinDiffResult	0.584589	0.670298	1.74511
B1AY10	ENSMUSG00000028423	74164	Nfx1	nuclear transcription factor, X-box binding 1	B1AY10	B1AY10	9	9	9	9.2	9.2	9.2	187	>>ProteinRawExpression	1062600	1116500	1185200	1174800	1220500	999810	1156600	1208300	1168600	1201300	1019300	1063600	1077000	1195700	1050700	>>ProteinNormaExpression	0.943108	0.990946	1.05192	1.04269	1.08325	0.887379	1.02654	1.07242	1.03719	1.06621	0.904677	0.943995	0.955888	1.06124	0.932546	>>ProteinDiffResult	1.02238	1.01795	0.959669
B1AY13	ENSMUSG00000028514	329908	Usp24	ubiquitin specific peptidase 24	B1AY13	B1AY13	47	47	47	21.7	21.7	21.7	188	>>ProteinRawExpression	9530600	10289000	10619000	10945000	11229000	8516900	9902000	10097000	10180000	10232000	8484300	9017700	9405400	9940600	9479000	>>ProteinNormaExpression	0.966805	1.04374	1.07721	1.11028	1.13909	0.863973	1.00448	1.02426	1.03268	1.03796	0.860666	0.914775	0.954104	1.0084	0.96157	>>ProteinDiffResult	1.06743	0.99267	0.939902
B1AZ99	ENSMUSG00000041161	73162	Otud3	OTU domain containing 3	B1AZ99	B1AZ99	7	7	7	22	22	22	189	>>ProteinRawExpression	1010700	1132300	1183400	1235900	1232600	1104100	1220300	1194900	1269300	1259000	1079300	1166200	1170200	1161900	1123900	>>ProteinNormaExpression	0.864142	0.968109	1.0118	1.05669	1.05386	0.943998	1.04335	1.02163	1.08524	1.07644	0.922794	0.997093	1.00051	0.993417	0.960927	>>ProteinDiffResult	0.99092	1.03413	0.974949
B1AZA5	ENSMUSG00000055296	242474	Tmem245	transmembrane protein 245	B1AZA5	B1AZA5	8	8	8	8.4	8.4	8.4	190	>>ProteinRawExpression	2241700	2255700	2437200	2494800	2647600	2042100	2320400	2513500	2509500	2505400	2151000	2375000	2427200	2556900	2454800	>>ProteinNormaExpression	0.935788	0.941633	1.0174	1.04144	1.10523	0.852466	0.968641	1.04925	1.04758	1.04587	0.897926	0.991434	1.01322	1.06737	1.02475	>>ProteinDiffResult	1.0083	0.992761	0.99894
B1AZI6	ENSMUSG00000037475	331401	Thoc2	THO complex 2	B1AZI6;E9Q5E2	B1AZI6	11	11	11	7.8	7.8	7.8	191	>>ProteinRawExpression	1069800	1282300	1160800	1460200	1861800	1579400	1090200	1198600	1477100	1453000	1649700	1569500	1657000	1921300	2315300	>>ProteinNormaExpression	0.705487	0.845621	0.765497	0.962939	1.22778	1.04155	0.71894	0.790425	0.974083	0.95819	1.08791	1.03502	1.09272	1.26701	1.52684	>>ProteinDiffResult	0.901464	0.896637	1.2019
B1AZP2	ENSMUSG00000061689	228836	Dlgap4	DLG associated protein 4	B1AZP2	B1AZP2	23	23	23	20.3	20.3	20.3	192	>>ProteinRawExpression	17549000	18285000	18435000	19173000	19591000	12577000	14696000	15110000	15295000	14855000	12316000	13145000	13408000	14130000	13245000	>>ProteinNormaExpression	1.13556	1.18319	1.1929	1.24065	1.2677	0.813835	0.950951	0.97774	0.989711	0.96124	0.796946	0.850589	0.867607	0.914326	0.85706	>>ProteinDiffResult	1.204	0.938695	0.857306
B1B0V2	ENSMUSG00000073294	102991	Ezhip	EZH inhibitory protein	B1B0V2	B1B0V2	23	23	23	43.6	43.6	43.6	193	>>ProteinRawExpression	4351200	4669900	5171100	5269300	6194000	2914200	3958200	3782900	4225500	3576000	21447000	22819000	23059000	23970000	24502000	>>ProteinNormaExpression	0.408156	0.438051	0.485066	0.494277	0.581017	0.273361	0.371292	0.354848	0.396365	0.33544	2.0118	2.14049	2.16301	2.24846	2.29837	>>ProteinDiffResult	0.481313	0.346261	2.17243
B1B212	ENSMUSG00000075297	667281	H60b	histocompatibility 60b	B1B212	B1B212	1	1	1	4.4	4.4	4.4	194	>>ProteinRawExpression	25273	38702	40155	28818	21982	51906	56482	50232	48399	61430	25488	39079	26670	23084	25252	>>ProteinNormaExpression	0.673406	1.03122	1.06994	0.767863	0.585716	1.38305	1.50498	1.33844	1.2896	1.63682	0.679134	1.04127	0.710629	0.615079	0.672846	>>ProteinDiffResult	0.82563	1.43058	0.743792
B2KF05	ENSMUSG00000063952	268936	Brpf3	bromodomain and PHD finger containing, 3	B2KF05	B2KF05	1	1	1	1.4	1.4	1.4	195	>>ProteinRawExpression	2852200	3218300	3344100	3493300	3483600	2517000	3267500	3248000	2910500	3220900	2869800	3309800	2998900	4409800	2759900	>>ProteinNormaExpression	0.893106	1.00774	1.04713	1.09385	1.09082	0.788145	1.02315	1.01704	0.911362	1.00856	0.898617	1.03639	0.939042	1.38084	0.864204	>>ProteinDiffResult	1.02653	0.949651	1.02382
B2KF50	ENSMUSG00000039512	224648	Uhrf1bp1	UHRF1 (ICBP90) binding protein 1	B2KF50	B2KF50	25	25	25	18	18	18	196	>>ProteinRawExpression	4385500	4837100	4914900	5013100	5095800	3624000	4052900	4059700	4305900	4171700	3348800	3379700	3538700	3501700	3400100	>>ProteinNormaExpression	1.06738	1.1773	1.19624	1.22014	1.24026	0.882044	0.986433	0.988089	1.04801	1.01535	0.815063	0.822584	0.861283	0.852277	0.827549	>>ProteinDiffResult	1.18026	0.983985	0.835751
B2RPU2	ENSMUSG00000066438	217682	Plekhd1	pleckstrin homology domain containing, family D (with coiled-coil domains) member 1	B2RPU2	B2RPU2	9	9	9	21.2	21.2	21.2	197	>>ProteinRawExpression	3005300	3041900	3212000	3290900	3353200	3094700	3083100	3138400	3238200	3286000	914200	883310	967270	944160	785190	>>ProteinNormaExpression	1.24399	1.25914	1.32955	1.36221	1.388	1.281	1.27619	1.29908	1.34039	1.36018	0.378417	0.36563	0.400384	0.390818	0.325015	>>ProteinDiffResult	1.31658	1.31137	0.372053
B2RPU8	ENSMUSG00000034173	71970	Zbed5	zinc finger, BED type containing 5	B2RPU8;Q9D1L0	B2RPU8;Q9D1L0	5	5	5	6.2	6.2	6.2	198	>>ProteinRawExpression	7684500	9116300	9117200	9700200	9265400	7598300	8554300	8984300	10893000	10045000	5977800	7180000	7656500	8480600	7615600	>>ProteinNormaExpression	0.90145	1.06941	1.06952	1.13791	1.0869	0.891338	1.00348	1.05393	1.27783	1.17835	0.701241	0.842268	0.898165	0.994838	0.893367	>>ProteinDiffResult	1.05304	1.08099	0.865976
B2RQC2	ENSMUSG00000051306	76800	Usp42	ubiquitin specific peptidase 42	B2RQC2	B2RQC2	3	3	3	2.3	2.3	2.3	199	>>ProteinRawExpression	1120500	1044200	1213800	1143700	1281500	1012400	1201100	1142600	1133100	1158400	960790	1114000	1122600	1326000	1092200	>>ProteinNormaExpression	0.984802	0.917742	1.0668	1.00519	1.1263	0.889793	1.05564	1.00423	0.995876	1.01811	0.844433	0.979089	0.986647	1.16541	0.959929	>>ProteinDiffResult	1.02017	0.992729	0.987103
B2RQC6	ENSMUSG00000013629	69719	Cad	carbamoyl-phosphate synthetase 2, aspartate transcarbamylase, and dihydroorotase	B2RQC6;Q8C196	B2RQC6	42	42	42	23.4	23.4	23.4	200	>>ProteinRawExpression	7321200	8039100	8134200	8459900	8520200	6323500	7166600	7141000	7460100	7260200	5625400	5706800	6133600	6373700	5694400	>>ProteinNormaExpression	1.04231	1.14452	1.15806	1.20443	1.21301	0.900271	1.0203	1.01666	1.06209	1.03363	0.800883	0.812472	0.873235	0.907418	0.810707	>>ProteinDiffResult	1.15247	1.00659	0.840943
B2RQE8	ENSMUSG00000050730	71544	Arhgap42	Rho GTPase activating protein 42	B2RQE8	B2RQE8	5	5	5	5.9	5.9	5.9	201	>>ProteinRawExpression	1187100	1193200	1292400	1332200	1349000	766730	840370	855610	903050	879100	289100	301750	334190	333540	256950	>>ProteinNormaExpression	1.46988	1.47743	1.60026	1.64954	1.67034	0.949371	1.04055	1.05942	1.11816	1.08851	0.357966	0.373629	0.413796	0.412992	0.318157	>>ProteinDiffResult	1.57349	1.0512	0.375308
B2RR83	ENSMUSG00000034653	240255	Ythdc2	YTH domain containing 2	B2RR83	B2RR83	9	9	9	7	7	7	202	>>ProteinRawExpression	1165300	1185000	1305200	1333500	1350800	940170	1113500	1076400	1224400	1171600	1019400	1017100	1126900	1190900	1039500	>>ProteinNormaExpression	1.01274	1.02986	1.13432	1.15892	1.17395	0.817081	0.967718	0.935476	1.0641	1.01821	0.885938	0.883939	0.979364	1.03499	0.903407	>>ProteinDiffResult	1.10196	0.960517	0.937527
B2RRD7	ENSMUSG00000001632	78783	Brpf1	bromodomain and PHD finger containing, 1	B2RRD7	B2RRD7	1	1	1	0.7	0.7	0.7	203	>>ProteinRawExpression	175640	181580	188120	225660	215690	199760	202550	233080	211740	254910	170220	186010	181010	212240	201390	>>ProteinNormaExpression	0.866759	0.896072	0.928346	1.1136	1.0644	0.985788	0.999556	1.15022	1.04491	1.25795	0.840012	0.917933	0.893259	1.04737	0.993831	>>ProteinDiffResult	0.973835	1.08768	0.938482
B2RRE7	ENSMUSG00000036990	73945	Otud4	OTU domain containing 4	B2RRE7	B2RRE7	17	17	17	16.5	16.5	16.5	204	>>ProteinRawExpression	4069500	5752500	5961700	6474500	6171900	3654300	5419100	5676200	5757200	6094700	5155200	5610900	5637500	6542400	5389200	>>ProteinNormaExpression	0.732216	1.03503	1.07268	1.16494	1.1105	0.65751	0.975046	1.02131	1.03588	1.09661	0.927563	1.00956	1.01434	1.17716	0.969667	>>ProteinDiffResult	1.02307	0.95727	1.01966
B2RSH2	ENSMUSG00000057614	14677	Gnai1	guanine nucleotide binding protein (G protein), alpha inhibiting 1	B2RSH2	B2RSH2	7	1	1	20.9	5.4	5.4	205	>>ProteinRawExpression	86693	123310	111010	122570	120700	97086	92081	114830	141030	118460	97445	103940	108920	122100	119710	>>ProteinNormaExpression	0.774098	1.10106	0.991229	1.09445	1.07775	0.866899	0.822208	1.02534	1.25928	1.05775	0.870104	0.928099	0.972567	1.09025	1.06891	>>ProteinDiffResult	1.00772	1.0063	0.985987
B2RT41	ENSMUSG00000034163	216345	Zfc3h1	zinc finger, C3H1-type containing	B2RT41	B2RT41	3	3	3	2.1	2.1	2.1	206	>>ProteinRawExpression	135510	167150	180220	173770	176210	132040	173260	147080	168860	151440	288260	282910	332510	300970	310830	>>ProteinNormaExpression	0.651277	0.803343	0.866159	0.83516	0.846887	0.6346	0.832709	0.706884	0.811562	0.727839	1.38541	1.3597	1.59808	1.4465	1.49389	>>ProteinDiffResult	0.800565	0.742719	1.45672
B2RU40	ENSMUSG00000079654	101359	Prrt4	proline-rich transmembrane protein 4	B2RU40	B2RU40	3	3	3	5.4	5.4	5.4	207	>>ProteinRawExpression	742360	804610	797400	871320	921940	780250	885570	881730	917710	1001900	154130	150700	185380	176600	150570	>>ProteinNormaExpression	1.18183	1.28093	1.26945	1.38713	1.46772	1.24215	1.40982	1.40371	1.46099	1.59501	0.245373	0.239913	0.295123	0.281145	0.239706	>>ProteinDiffResult	1.31741	1.42233	0.260252
B2RUJ5	ENSMUSG00000024897	319924	Apba1	amyloid beta (A4) precursor protein binding, family A, member 1	B2RUJ5	B2RUJ5	9	9	7	13.1	13.1	10.5	208	>>ProteinRawExpression	2626300	3045800	3023000	3240400	3143200	2379700	2727200	2811300	2879600	2940600	2241900	2386800	2477400	2739100	2413000	>>ProteinNormaExpression	0.95908	1.11227	1.10395	1.18334	1.14784	0.869026	0.995927	1.02664	1.05158	1.07386	0.818704	0.871619	0.904704	1.00027	0.881187	>>ProteinDiffResult	1.1013	1.00341	0.895297
B2RUM3	ENSMUSG00000081044	385493	AU015836	expressed sequence AU015836	B2RUM3	B2RUM3	7	7	7	17.5	17.5	17.5	209	>>ProteinRawExpression	10042000	11607000	11905000	12307000	11824000	9710900	11237000	11244000	10891000	11642000	9205400	9659700	10073000	10286000	9548100	>>ProteinNormaExpression	0.934533	1.08018	1.10791	1.14532	1.10037	0.90372	1.04574	1.04639	1.01354	1.08343	0.856677	0.898955	0.937418	0.95724	0.88857	>>ProteinDiffResult	1.07366	1.01857	0.907772
B2RVB9	ENSMUSG00000079659	652925	Tmem243	transmembrane protein 243, mitochondrial	B2RVB9	B2RVB9	1	1	1	5.9	5.9	5.9	210	>>ProteinRawExpression	166320	182010	163980	187410	181460	189780	183920	181770	219730	208310	177640	170710	184870	198640	208540	>>ProteinNormaExpression	0.889383	0.973284	0.87687	1.00216	0.970343	1.01483	0.983498	0.972001	1.17499	1.11392	0.949916	0.912858	0.988578	1.06221	1.11515	>>ProteinDiffResult	0.942408	1.05185	1.00574
B2RX14	ENSMUSG00000034610	230594	Tut4	terminal uridylyl transferase 4	B2RX14	B2RX14	4	4	4	3.6	3.6	3.6	211	>>ProteinRawExpression	168640	166440	181290	206180	199800	148450	177490	160250	166300	149640	132600	158750	151630	175110	133970	>>ProteinNormaExpression	1.02143	1.0081	1.09804	1.2488	1.21016	0.899138	1.07503	0.970608	1.00725	0.906345	0.803137	0.961523	0.918398	1.06061	0.811435	>>ProteinDiffResult	1.1173	0.971674	0.911021
B2RXC1	ENSMUSG00000038102	320714	Trappc11	trafficking protein particle complex 11	B2RXC1	B2RXC1	35	35	35	40.7	40.7	40.7	213	>>ProteinRawExpression	9004100	9572500	9655800	10087000	10414000	8582100	9712100	9613800	9837000	9885300	8518200	8938800	9652300	9912900	9045100	>>ProteinNormaExpression	0.948259	1.00812	1.01689	1.0623	1.09674	0.903817	1.02282	1.01247	1.03598	1.04106	0.897087	0.941382	1.01652	1.04397	0.952577	>>ProteinDiffResult	1.02646	1.00323	0.970308
B2RXC6	ENSMUSG00000025280	218832	Polr3a	polymerase (RNA) III (DNA directed) polypeptide A	B2RXC6	B2RXC6	12	12	12	10.9	10.9	10.9	214	>>ProteinRawExpression	1279400	1312700	1413700	1415900	1410800	1129100	1182300	1144500	1268100	1218300	1037000	988820	1059400	1104500	1037600	>>ProteinNormaExpression	1.06604	1.09379	1.17794	1.17978	1.17553	0.940806	0.985134	0.953638	1.05663	1.01513	0.864065	0.82392	0.882729	0.920308	0.864565	>>ProteinDiffResult	1.13862	0.990267	0.871117
B2RXQ2	ENSMUSG00000037519	233977	Ppfia1	protein tyrosine phosphatase, receptor type, f polypeptide (PTPRF), interacting protein (liprin), alpha 1	B2RXQ2;Q8BSS9	B2RXQ2	12	12	12	11.8	11.8	11.8	215	>>ProteinRawExpression	2359800	2806000	2789700	2929700	2969700	2550500	2680400	2680700	2773300	2878200	2147100	2241200	2322500	2560100	2316000	>>ProteinNormaExpression	0.907501	1.0791	1.07283	1.12667	1.14205	0.980838	1.03079	1.03091	1.06652	1.10686	0.825704	0.861892	0.893157	0.98453	0.890657	>>ProteinDiffResult	1.06563	1.04318	0.891188
B2RXR6	ENSMUSG00000052331	329154	Ankrd44	ankyrin repeat domain 44	B2RXR6	B2RXR6	31	31	29	42.7	42.7	40.9	216	>>ProteinRawExpression	6310400	7000600	7153600	7392900	7235700	5935500	7065100	6819800	7353600	7089400	6569800	6800800	7312500	7881100	6958400	>>ProteinNormaExpression	0.902524	1.00124	1.02312	1.05735	1.03486	0.848905	1.01046	0.975379	1.05172	1.01394	0.939624	0.972662	1.04585	1.12717	0.995202	>>ProteinDiffResult	1.00382	0.980082	1.0161
B2RXS4	ENSMUSG00000036606	140570	Plxnb2	plexin B2	B2RXS4	B2RXS4	69	69	68	45.3	45.3	45	217	>>ProteinRawExpression	24673000	26293000	27719000	28623000	28965000	22736000	26173000	26936000	26947000	27188000	19982000	20935000	22051000	23377000	20541000	>>ProteinNormaExpression	0.991842	1.05697	1.11429	1.15063	1.16438	0.913976	1.05214	1.08281	1.08326	1.09294	0.803266	0.841576	0.886439	0.939744	0.825738	>>ProteinDiffResult	1.09562	1.04503	0.859353
B2RY04	ENSMUSG00000044447	68813	Dock5	dedicator of cytokinesis 5	B2RY04	B2RY04	2	1	1	1.1	0.6	0.6	218	>>ProteinRawExpression	104470	120400	109980	111580	112760	150160	123170	106340	142990	117510	85126	101770	91777	107580	90126	>>ProteinNormaExpression	0.93514	1.07773	0.984461	0.998783	1.00935	1.34412	1.10253	0.951879	1.27994	1.05186	0.761986	0.910971	0.821521	0.962978	0.806743	>>ProteinDiffResult	1.00109	1.14607	0.85284
B2RY56	ENSMUSG00000010608	67039	Rbm25	RNA binding motif protein 25	B2RY56	B2RY56	18	18	18	22.3	22.3	22.3	219	>>ProteinRawExpression	5198100	5552600	5622300	6325900	6326100	4291400	4971000	5170900	5336400	5026500	6501200	7150800	7295600	7459300	7377600	>>ProteinNormaExpression	0.870162	0.929506	0.941173	1.05896	1.05899	0.718381	0.832146	0.865609	0.893314	0.841436	1.0883	1.19704	1.22128	1.24869	1.23501	>>ProteinDiffResult	0.971757	0.830177	1.19807
B7ZMP1	ENSMUSG00000022401	321003	Xpnpep3	X-prolyl aminopeptidase 3, mitochondrial	B7ZMP1	B7ZMP1	9	9	9	25.1	25.1	25.1	220	>>ProteinRawExpression	616280	631740	655670	658600	696600	592100	585840	577840	594510	572810	534530	559820	603040	668540	529960	>>ProteinNormaExpression	1.01832	1.04387	1.08341	1.08825	1.15104	0.978367	0.968023	0.954804	0.982349	0.946493	0.88324	0.925029	0.996444	1.10467	0.875689	>>ProteinDiffResult	1.07698	0.966007	0.957015
B7ZNG4	ENSMUSG00000032783	78733	Troap	trophinin associated protein	B7ZNG4	B7ZNG4	4	4	4	5.7	5.7	5.7	221	>>ProteinRawExpression	312430	349900	352250	368310	422870	312060	383850	408670	405600	379480	826330	842510	890970	985840	885470	>>ProteinNormaExpression	0.576685	0.645847	0.650184	0.679828	0.780535	0.576002	0.708512	0.754325	0.748658	0.700446	1.52524	1.55511	1.64456	1.81967	1.6344	>>ProteinDiffResult	0.666616	0.697588	1.6358
B8JJ69	ENSMUSG00000050705	69662	2310061I04Rik	RIKEN cDNA 2310061I04 gene	B8JJ69	B8JJ69	6	6	6	20.3	20.3	20.3	222	>>ProteinRawExpression	1944500	2140600	2112600	2194300	2208300	2130400	2369100	2381100	2213200	2330600	2433500	2553800	2679700	2807500	2610000	>>ProteinNormaExpression	0.830765	0.914547	0.902584	0.937489	0.943471	0.910189	1.01217	1.0173	0.945564	0.995722	1.03968	1.09108	1.14487	1.19947	1.11509	>>ProteinDiffResult	0.905771	0.976189	1.11804
B8JK39	ENSMUSG00000039115	104099	Itga9	integrin alpha 9	B8JK39	B8JK39	4	4	4	3	3	3	223	>>ProteinRawExpression	1432700	1391300	1555800	1507000	1441300	1321200	1448600	1434400	1497500	1469600	1117700	1208000	1171400	1215000	1283500	>>ProteinNormaExpression	1.04857	1.01827	1.13867	1.10295	1.05487	0.966968	1.06021	1.04982	1.096	1.07558	0.818029	0.884118	0.857331	0.889241	0.939375	>>ProteinDiffResult	1.07267	1.04971	0.877619
B8JKV0	ENSMUSG00000068250	232566	Amn1	antagonist of mitotic exit network 1	B8JKV0	B8JKV0	12	12	12	58.9	58.9	58.9	224	>>ProteinRawExpression	3605400	3915700	3826500	3999600	4236000	4130800	4430300	4285100	4454200	4332200	3878700	4084000	4124600	4534700	4247400	>>ProteinNormaExpression	0.871077	0.946047	0.924496	0.966317	1.02343	0.998016	1.07038	1.0353	1.07615	1.04667	0.937107	0.986709	0.996518	1.0956	1.02619	>>ProteinDiffResult	0.946274	1.0453	1.00842
B9EJ80	ENSMUSG00000074746	107368	Pdzd8	PDZ domain containing 8	B9EJ80	B9EJ80	1	1	1	1	1	1	226	>>ProteinRawExpression	26470	33112	34813	28265	40786	33917	28616	33369	34593	26310	31948	34738	34866	30983	20452	>>ProteinNormaExpression	0.839007	1.04954	1.10345	0.895902	1.29277	1.07505	0.907028	1.05768	1.09648	0.833936	1.01264	1.10107	1.10513	0.982053	0.648257	>>ProteinDiffResult	1.03613	0.994035	0.969831
B9EJ86	ENSMUSG00000020189	237542	Osbpl8	oxysterol binding protein-like 8	B9EJ86	B9EJ86	41	41	39	45.6	45.6	44.7	227	>>ProteinRawExpression	19239000	20280000	20879000	21266000	21655000	16630000	19453000	19834000	20384000	20269000	17244000	18095000	18402000	20335000	18322000	>>ProteinNormaExpression	0.987334	1.04076	1.0715	1.09136	1.11132	0.853442	0.998317	1.01787	1.0461	1.04019	0.884952	0.928625	0.94438	1.04358	0.940274	>>ProteinDiffResult	1.06045	0.991183	0.948362
B9EJR8	ENSMUSG00000025857	433956	Dnaaf5	dynein, axonemal assembly factor 5	B9EJR8	B9EJR8	30	30	30	39.9	39.9	39.9	228	>>ProteinRawExpression	4597300	4953300	5187000	5351200	5489200	4467700	5289300	5144200	5383100	5208100	8349200	8838800	9056500	9831100	9254500	>>ProteinNormaExpression	0.715344	0.770738	0.807102	0.832651	0.854124	0.695178	0.82302	0.800442	0.837615	0.810385	1.29914	1.37532	1.4092	1.52973	1.44001	>>ProteinDiffResult	0.795992	0.793328	1.41068
B9EKI3	ENSMUSG00000030059	232286	Tmf1	TATA element modulatory factor 1	B9EKI3	B9EKI3	17	17	17	18.9	18.9	18.9	229	>>ProteinRawExpression	2595500	2903400	2913700	3023900	3104400	2341700	2754700	2808700	2810200	2913800	2317500	2380900	2467500	2578500	2466600	>>ProteinNormaExpression	0.964129	1.0785	1.08233	1.12326	1.15317	0.869852	1.02327	1.04332	1.04388	1.08237	0.860863	0.884413	0.916582	0.957814	0.916248	>>ProteinDiffResult	1.08028	1.01254	0.907184
C0HK80	ENSMUSG00000048040	76976	Arxes2	adipocyte-related X-chromosome expressed sequence 2	C0HK80;C0HK79	C0HK80;C0HK79	3	3	3	19.4	19.4	19.4	230	>>ProteinRawExpression	699970	781400	820670	806050	858520	701880	857090	849030	891290	823570	709760	749270	825260	789610	776450	>>ProteinNormaExpression	0.879373	0.981673	1.03101	1.01264	1.07856	0.881772	1.07676	1.06664	1.11973	1.03465	0.891672	0.941308	1.03677	0.991987	0.975454	>>ProteinDiffResult	0.996651	1.03591	0.967439
C0HKD9	ENSMUSG00000048222	100034361	Mfap1b	microfibrillar-associated protein 1B	C0HKD9;C0HKD8	C0HKD9;C0HKD8	10	10	10	18.7	18.7	18.7	231	>>ProteinRawExpression	1960500	2260800	2249800	2360100	2364300	2072500	2303000	2357200	2363400	2271400	2821200	2995900	3075100	3298800	3039600	>>ProteinNormaExpression	0.778108	0.897295	0.892929	0.936706	0.938373	0.82256	0.914044	0.935555	0.938016	0.901502	1.11971	1.18905	1.22048	1.30927	1.20639	>>ProteinDiffResult	0.888682	0.902335	1.20898
C0HKG6	ENSMUSG00000094724	68195	Rnaset2b	ribonuclease T2B	C0HKG6;C0HKG5	C0HKG6;C0HKG5	5	5	5	21.2	21.2	21.2	232	>>ProteinRawExpression	1861300	2035600	2098100	2178200	2155900	1889000	1813900	1897200	1842400	1927500	1055100	1012100	1000800	1032300	933910	>>ProteinNormaExpression	1.12882	1.23453	1.27243	1.32101	1.30749	1.14562	1.10008	1.15059	1.11736	1.16897	0.639886	0.613808	0.606955	0.626059	0.566388	>>ProteinDiffResult	1.25286	1.13652	0.610619
C0LLJ0	ENSMUSG00000038770	381686	Kpna7	karyopherin alpha 7 (importin alpha 8)	C0LLJ0	C0LLJ0	19	19	19	38.1	38.1	38.1	233	>>ProteinRawExpression	16777000	17615000	18204000	18716000	19306000	15702000	18181000	18790000	18804000	18523000	18868000	19836000	20281000	22045000	19149000	>>ProteinNormaExpression	0.896217	0.940982	0.972446	0.999797	1.03131	0.838791	0.971218	1.00375	1.0045	0.989487	1.00792	1.05963	1.0834	1.17763	1.02293	>>ProteinDiffResult	0.968151	0.961549	1.0703
C3VD30	ENSMUSG00000056586	545824	Zar1l	zygote arrest 1-like	C3VD30	C3VD30	20	20	20	61.5	61.5	61.5	234	>>ProteinRawExpression	12217000	12815000	13476000	14038000	13988000	9254900	10680000	11123000	11402000	10898000	8562800	8883000	9459700	9933300	8876300	>>ProteinNormaExpression	1.10657	1.16073	1.2206	1.2715	1.26698	0.838271	0.96735	1.00748	1.03275	0.987096	0.775583	0.804586	0.856821	0.899717	0.803979	>>ProteinDiffResult	1.20528	0.966588	0.828137
D2J0Y4	ENSMUSG00000030994	71007	D7Ertd443e	DNA segment, Chr 7, ERATO Doi 443, expressed	D2J0Y4	D2J0Y4	9	9	9	16.6	16.6	16.6	263	>>ProteinRawExpression	2432300	2597600	2664900	2763700	2807900	2056800	2277400	2245800	2408100	2256900	1654900	1773100	1821600	1831000	1748700	>>ProteinNormaExpression	1.09429	1.16866	1.19894	1.24339	1.26328	0.925355	1.0246	1.01039	1.08341	1.01538	0.74454	0.797719	0.819539	0.823768	0.786741	>>ProteinDiffResult	1.19371	1.01183	0.794461
D3YTS9	ENSMUSG00000012777	100503991	Acp4	acid phosphatase 4	D3YTS9	D3YTS9	2	2	2	8.7	8.7	8.7	264	>>ProteinRawExpression	95929	114410	118720	103300	123390	93014	108890	105690	120430	114860	124590	125860	132660	85822	134180	>>ProteinNormaExpression	0.845564	1.00846	1.04646	0.910536	1.08762	0.81987	0.959809	0.931603	1.06153	1.01243	1.0982	1.10939	1.16933	0.756476	1.18273	>>ProteinDiffResult	0.979728	0.957048	1.06322
D3YUJ3	ENSMUSG00000070871	227210	Ccnyl1	cyclin Y-like 1	D3YUJ3	D3YUJ3	2	2	1	4.6	4.6	2.5	265	>>ProteinRawExpression	105050	116900	122700	118380	112020	104620	131680	109130	133700	105240	83867	89384	102390	86174	92632	>>ProteinNormaExpression	0.976382	1.08652	1.14043	1.10028	1.04116	0.972385	1.22389	1.0143	1.24267	0.978148	0.779497	0.830775	0.951658	0.80094	0.860963	>>ProteinDiffResult	1.06895	1.08628	0.844767
D3YXJ5	ENSMUSG00000072568	399603	Lratd2	LRAT domain containing 1	D3YXJ5	D3YXJ5	5	5	5	25.2	25.2	25.2	266	>>ProteinRawExpression	1026000	1081000	1119700	1199200	1206100	855970	1057000	1046700	1015500	1067900	1063900	1135400	1202500	1288700	1168100	>>ProteinNormaExpression	0.930828	0.980726	1.01584	1.08796	1.09422	0.77657	0.958952	0.949608	0.921302	0.968841	0.965212	1.03008	1.09096	1.16916	1.05975	>>ProteinDiffResult	1.02191	0.915055	1.06303
D3YXK2	ENSMUSG00000071054	224903	Safb	scaffold attachment factor B	D3YXK2	D3YXK2	35	35	24	33.8	33.8	22.6	267	>>ProteinRawExpression	12314000	13360000	13240000	13424000	15191000	11534000	13002000	12377000	12594000	13869000	11227000	12701000	12777000	12833000	12497000	>>ProteinNormaExpression	0.957344	1.03866	1.02934	1.04364	1.18101	0.896704	1.01083	0.962242	0.979113	1.07824	0.872836	0.987431	0.99334	0.997694	0.971571	>>ProteinDiffResult	1.05	0.985426	0.964574
D3YY91	ENSMUSG00000034883	69706	Lrr1	leucine rich repeat protein 1	D3YY91	D3YY91	19	19	19	49.1	49.1	49.1	268	>>ProteinRawExpression	4616000	4811900	5082900	5210600	5401600	4117000	4256500	4326400	4406000	4180100	6181900	6467000	6704400	6979500	6596300	>>ProteinNormaExpression	0.872721	0.909758	0.960995	0.985138	1.02125	0.778378	0.804752	0.817968	0.833017	0.790308	1.16878	1.22268	1.26756	1.31957	1.24712	>>ProteinDiffResult	0.949972	0.804884	1.24514
D3YYQ8	ENSMUSG00000038011	56087	Dnah10	dynein, axonemal, heavy chain 10	D3YYQ8	D3YYQ8	12	12	12	3.4	3.4	3.4	269	>>ProteinRawExpression	1384800	1588800	1592900	1619800	1547200	1395400	1553800	1618300	1616500	1605200	929630	955690	1014300	1067500	980440	>>ProteinNormaExpression	1.01474	1.16423	1.16723	1.18694	1.13374	1.02251	1.13858	1.18584	1.18452	1.17624	0.681205	0.700301	0.743249	0.782232	0.718437	>>ProteinDiffResult	1.13338	1.14154	0.725085
D3YYU8	ENSMUSG00000026211	98733	Obsl1	obscurin-like 1	D3YYU8	D3YYU8	15	15	15	10.6	10.6	10.6	270	>>ProteinRawExpression	2185800	2516700	2570700	2716700	2758600	2442800	2683000	2773000	2745700	2947600	1322500	1338000	1448800	1529800	1426500	>>ProteinNormaExpression	0.981465	1.13004	1.15429	1.21985	1.23866	1.09686	1.20472	1.24513	1.23287	1.32353	0.593827	0.600787	0.650538	0.686908	0.640525	>>ProteinDiffResult	1.14486	1.22062	0.634517
D3YZI9	ENSMUSG00000050751	209966	Pgbd5	piggyBac transposable element derived 5	D3YZI9	D3YZI9	2	2	2	4.2	4.2	4.2	271	>>ProteinRawExpression	123030	138160	149920	131800	129610	128610	133310	147250	139180	140360	114260	124190	137820	143170	129290	>>ProteinNormaExpression	0.918153	1.03107	1.11883	0.983602	0.967258	0.959795	0.994871	1.0989	1.03868	1.04748	0.852704	0.926809	1.02853	1.06845	0.96487	>>ProteinDiffResult	1.00378	1.02795	0.968273
D3YZP9	ENSMUSG00000048701	76551	Ccdc6	coiled-coil domain containing 6	D3YZP9;REV__Q6PEM6	D3YZP9	38	38	37	61.6	61.6	53.7	272	>>ProteinRawExpression	23455000	25309000	25761000	26668000	27166000	21426000	24848000	26162000	24947000	25343000	21436000	22420000	23998000	25255000	22898000	>>ProteinNormaExpression	0.958411	1.03417	1.05264	1.0897	1.11005	0.875503	1.01533	1.06902	1.01938	1.03556	0.875911	0.916119	0.980599	1.03196	0.935651	>>ProteinDiffResult	1.04899	1.00296	0.948048
D3YZZ5	ENSMUSG00000033184	66676	Tmed7	transmembrane p24 trafficking protein 7	D3YZZ5	D3YZZ5	12	12	12	50	50	50	273	>>ProteinRawExpression	5977200	6687700	6591900	7138600	7810600	5879300	6538000	6861400	6744400	7191600	6260400	6650700	7353300	7155700	6413300	>>ProteinNormaExpression	0.885475	0.99073	0.976538	1.05753	1.15708	0.870972	0.968553	1.01646	0.99913	1.06538	0.927429	0.985249	1.08933	1.06006	0.95008	>>ProteinDiffResult	1.01347	0.984099	1.00243
D3Z0M9	ENSMUSG00000003360	74351	Ddx23	DEAD box helicase 23	D3Z0M9	D3Z0M9	32	32	32	43.5	43.5	43.5	274	>>ProteinRawExpression	12928000	13816000	14253000	14810000	15059000	12002000	13388000	13721000	14356000	14458000	11856000	12637000	13232000	14206000	12786000	>>ProteinNormaExpression	0.952886	1.01834	1.05055	1.0916	1.10996	0.884634	0.986792	1.01134	1.05814	1.06566	0.873872	0.931438	0.975293	1.04708	0.94242	>>ProteinDiffResult	1.04467	1.00131	0.954021
D3Z1D3	ENSMUSG00000071540	100504518	3425401B19Rik	RIKEN cDNA 3425401B19 gene	D3Z1D3	D3Z1D3	1	1	1	1.8	1.8	1.8	275	>>ProteinRawExpression	828140	999520	945710	970070	995480	723470	720010	868340	811260	873310	773020	816940	864500	849320	825450	>>ProteinNormaExpression	0.965608	1.16544	1.10269	1.1311	1.16073	0.843563	0.839529	1.01248	0.945926	1.01828	0.901338	0.952549	1.008	0.990304	0.962471	>>ProteinDiffResult	1.10511	0.931955	0.962933
D3Z286	ENSMUSG00000079260	100504715	Tmppe	transmembrane protein with metallophosphoesterase domain	D3Z286	D3Z286	3	3	3	8.1	8.1	8.1	276	>>ProteinRawExpression	146720	146810	144350	158460	153710	124400	141100	144160	169820	160670	111630	140060	160290	177410	132600	>>ProteinNormaExpression	0.994851	0.995462	0.978781	1.07446	1.04225	0.843508	0.956744	0.977493	1.15148	1.08944	0.75692	0.949692	1.08686	1.20295	0.899109	>>ProteinDiffResult	1.01716	1.00373	0.979107
D3Z2H9	ENSMUSG00000058126	621054	Tpm3-rs7	tropomyosin 3, related sequence 7	D3Z2H9	D3Z2H9	33	33	16	75.4	75.4	39.1	277	>>ProteinRawExpression	44314000	47509000	48645000	50331000	51136000	34747000	38551000	40488000	39577000	40132000	12061000	13367000	13183000	12595000	10849000	>>ProteinNormaExpression	1.33614	1.43248	1.46673	1.51756	1.54184	1.04768	1.16238	1.22078	1.19331	1.21005	0.363659	0.403037	0.397489	0.37976	0.327115	>>ProteinDiffResult	1.45895	1.16684	0.374212
D3Z3N4	ENSMUSG00000020069	432467	Hnrnph3	heterogeneous nuclear ribonucleoprotein H3	D3Z3N4	D3Z3N4	11	10	10	42.2	39.9	39.9	278	>>ProteinRawExpression	3596700	4028400	4166100	4286800	4282500	3564100	4073800	4042100	4170000	4162200	3864500	3905200	4096000	4216300	3977000	>>ProteinNormaExpression	0.892752	0.999906	1.03408	1.06404	1.06298	0.88466	1.01117	1.00331	1.03505	1.03312	0.959223	0.969326	1.01668	1.04655	0.987147	>>ProteinDiffResult	1.01075	0.993462	0.995785
D3Z3Y1	ENSMUSG00000029263	433931	Pigg	phosphatidylinositol glycan anchor biosynthesis, class G	D3Z3Y1	D3Z3Y1	8	8	8	9.7	9.7	9.7	280	>>ProteinRawExpression	697760	766540	787310	826620	812310	691110	771970	748830	807310	780450	797240	829700	869010	992110	864600	>>ProteinNormaExpression	0.869095	0.954764	0.980634	1.0296	1.01177	0.860812	0.961527	0.932705	1.00555	0.97209	0.993002	1.03343	1.0824	1.23572	1.0769	>>ProteinDiffResult	0.969173	0.946536	1.08429
D3Z4S3	ENSMUSG00000096199	69709	Ptrhd1	peptidyl-tRNA hydrolase domain containing 1	D3Z4S3	D3Z4S3	5	5	5	40.7	40.7	40.7	281	>>ProteinRawExpression	1453400	1650500	1613200	1633700	1623300	1532900	1664600	1788800	1741000	1770900	1565700	1655300	1755900	1678700	1627100	>>ProteinNormaExpression	0.880671	1.0001	0.977499	0.989921	0.983619	0.928843	1.00864	1.0839	1.05494	1.07306	0.948717	1.00301	1.06397	1.01719	0.985922	>>ProteinDiffResult	0.966362	1.02988	1.00376
D3Z6F0	ENSMUSG00000079339	667373	Ifit1bl1	interferon induced protein with tetratricpeptide repeats 1B like 1	D3Z6F0	D3Z6F0	11	1	1	21.1	3.8	3.8	282	>>ProteinRawExpression	88949	100620	71683	105690	114520	74311	101990	91482	103310	81439	94789	89011	90850	91363	91199	>>ProteinNormaExpression	0.959049	1.08489	0.772887	1.13955	1.23476	0.801222	1.09966	0.98636	1.11389	0.878076	1.02202	0.959718	0.979546	0.985077	0.983309	>>ProteinDiffResult	1.03823	0.975841	0.985933
P0DMN7	ENSMUSG00000075232	11702	Amd1	S-adenosylmethionine decarboxylase 1	P0DMN7;D3Z6H8	P0DMN7;D3Z6H8	2	2	2	6.3	6.3	6.3	283	>>ProteinRawExpression	287560	323920	293900	328690	324360	281740	315710	343990	348270	346540	240490	271950	289410	302260	261760	>>ProteinNormaExpression	0.945807	1.0654	0.96666	1.08109	1.06685	0.926665	1.03839	1.13141	1.14549	1.1398	0.79099	0.894464	0.951892	0.994156	0.860949	>>ProteinDiffResult	1.02516	1.07635	0.89849
D3Z6Q9	ENSMUSG00000098112	668218	Bin2	bridging integrator 2	D3Z6Q9;O08539;Q7TQF7	D3Z6Q9	25	25	24	48.9	48.9	48.9	284	>>ProteinRawExpression	9820500	10234000	10682000	10813000	11330000	8968400	10197000	10205000	10387000	10419000	8687100	9147500	9665900	10492000	9594000	>>ProteinNormaExpression	0.977862	1.01904	1.06364	1.07669	1.12817	0.893016	1.01535	1.01615	1.03427	1.03746	0.865005	0.910849	0.962468	1.04473	0.955309	>>ProteinDiffResult	1.05308	0.999249	0.947671
D3Z7M3	ENSMUSG00000070458	620928	Vmn2r73	vomeronasal 2, receptor 73	D3Z7M3	D3Z7M3	1	1	1	1.4	1.4	1.4	285	>>ProteinRawExpression	545520	551540	606390	635880	632870	375900	453930	469790	511850	486370	423740	486980	500390	549660	510170	>>ProteinNormaExpression	1.05708	1.06874	1.17503	1.23217	1.22634	0.728396	0.879598	0.91033	0.991832	0.942458	0.821098	0.94364	0.969625	1.0651	0.988576	>>ProteinDiffResult	1.15187	0.890523	0.957607
D3Z7P3	ENSMUSG00000026103	14660	Gls	glutaminase	D3Z7P3	D3Z7P3	4	4	4	8	8	8	286	>>ProteinRawExpression	493150	573830	609240	620210	592480	505650	540890	596800	578910	599330	481960	530360	550970	577140	530440	>>ProteinNormaExpression	0.882583	1.02698	1.09035	1.10998	1.06035	0.904955	0.968023	1.06808	1.03607	1.07261	0.862557	0.949178	0.986063	1.0329	0.949321	>>ProteinDiffResult	1.03405	1.00995	0.956004
D3Z7Q2	ENSMUSG00000061461	66278	Smim20	small integral membrane protein 20	D3Z7Q2	D3Z7Q2	1	1	1	20.3	20.3	20.3	287	>>ProteinRawExpression	142100	158500	168270	177020	175430	127280	137610	132610	154640	137670	133140	136230	167350	129550	130850	>>ProteinNormaExpression	0.965244	1.07664	1.14301	1.20245	1.19164	0.864576	0.934745	0.900781	1.05042	0.935152	0.904381	0.925371	1.13676	0.879995	0.888826	>>ProteinDiffResult	1.1158	0.937136	0.947067
D3Z7X0	ENSMUSG00000042647	338350	Acad12	acyl-Coenzyme A dehydrogenase family, member 12	D3Z7X0	D3Z7X0	15	5	5	31.9	11.5	11.5	288	>>ProteinRawExpression	2914600	3066200	3351100	3379800	3321200	2163000	2513800	2602100	2552500	2625000	2114100	2251400	2410400	2615400	2302200	>>ProteinNormaExpression	1.088	1.14459	1.25095	1.26166	1.23978	0.807435	0.938387	0.971348	0.952833	0.979897	0.789181	0.840434	0.899788	0.976313	0.859398	>>ProteinDiffResult	1.197	0.92998	0.873023
D4AFX7	ENSMUSG00000032560	235567	Dnajc13	DnaJ heat shock protein family (Hsp40) member C13	D4AFX7	D4AFX7	103	103	103	44.7	44.7	44.7	289	>>ProteinRawExpression	38201000	41313000	42737000	44589000	45278000	36724000	42028000	42415000	43680000	43704000	38997000	41816000	42458000	46135000	42078000	>>ProteinNormaExpression	0.90645	0.980293	1.01408	1.05803	1.07438	0.871403	0.997259	1.00644	1.03646	1.03703	0.925338	0.992228	1.00746	1.09471	0.998445	>>ProteinDiffResult	1.00665	0.989718	1.00364
E0CYQ0	ENSMUSG00000033287	72844	Kctd17	potassium channel tetramerisation domain containing 17	E0CYQ0	E0CYQ0	1	1	1	3.4	3.4	3.4	290	>>ProteinRawExpression	83182	95724	100600	125380	103150	71640	93348	102150	88200	87101	64679	75757	87588	70777	77573	>>ProteinNormaExpression	0.940371	1.08216	1.13728	1.41742	1.16611	0.809889	1.0553	1.1548	0.997099	0.984675	0.731195	0.856431	0.99018	0.800132	0.876961	>>ProteinDiffResult	1.14867	1.00035	0.85098
E0CZ22	ENSMUSG00000022558	223658	Mroh1	maestro heat-like repeat family member 1	E0CZ22	E0CZ22	14	14	14	9	9	9	291	>>ProteinRawExpression	2249600	2420800	2463700	2622000	2645900	2132000	2488800	2598700	2624300	2677500	2066500	2222300	2339000	2463400	2236400	>>ProteinNormaExpression	0.930846	1.00169	1.01944	1.08494	1.09483	0.882185	1.02982	1.0753	1.08589	1.1079	0.855082	0.91955	0.967838	1.01931	0.925384	>>ProteinDiffResult	1.02635	1.03622	0.937433
E5FYH1	ENSMUSG00000094985	671232	Topaz1	testis and ovary specific PAZ domain containing 1	E5FYH1	E5FYH1	2	2	2	1.4	1.4	1.4	292	>>ProteinRawExpression	496860	426390	491820	418970	523310	405330	532980	465210	521910	429140	509030	445390	569440	420460	494080	>>ProteinNormaExpression	1.04232	0.894484	1.03174	0.878919	1.0978	0.850305	1.11809	0.975921	1.09487	0.900253	1.06785	0.934343	1.19458	0.882044	1.03649	>>ProteinDiffResult	0.989054	0.987887	1.02306
E9PUA5	ENSMUSG00000024301	16580	Kifc5b	kinesin family member C5B	E9PUA5;Q9QWT9	E9PUA5;Q9QWT9	13	13	13	22	22	22	293	>>ProteinRawExpression	998020	1141200	1231300	1210400	1308600	998530	1198000	1192800	1246800	1174400	2818700	2923500	2997700	3403200	3146500	>>ProteinNormaExpression	0.554668	0.634243	0.684318	0.672702	0.727279	0.554952	0.665811	0.662921	0.692932	0.652695	1.56654	1.62479	1.66603	1.89139	1.74873	>>ProteinDiffResult	0.654642	0.645862	1.6995
E9PUD6	ENSMUSG00000070822	232875	Zscan18	zinc finger and SCAN domain containing 18	E9PUD6	E9PUD6	4	4	4	7.5	7.5	7.5	294	>>ProteinRawExpression	1218200	1145100	1267500	1190700	1180200	990080	1137700	1139900	1102300	1181600	1032400	1060000	1181900	1647700	1035800	>>ProteinNormaExpression	1.04351	0.980893	1.08574	1.01995	1.01096	0.848103	0.974554	0.976439	0.944231	1.01216	0.884354	0.907997	1.01242	1.41142	0.887267	>>ProteinDiffResult	1.02821	0.951097	1.02069
E9PUP1	ENSMUSG00000036863	214804	Syde2	synapse defective 1, Rho GTPase, homolog 2 (C. elegans)	E9PUP1	E9PUP1	1	1	1	0.8	0.8	0.8	295	>>ProteinRawExpression	292290	337130	381370	334400	378150	237470	279900	322870	343390	305170	312980	309020	353410	192030	325530	>>ProteinNormaExpression	0.931827	1.07478	1.21582	1.06607	1.20555	0.75706	0.892328	1.02932	1.09474	0.972889	0.997788	0.985163	1.12668	0.612196	1.0378	>>ProteinDiffResult	1.09881	0.949266	0.951925
E9PUQ8	ENSMUSG00000070738	227333	Dgkd	diacylglycerol kinase, delta	E9PUQ8	E9PUQ8	5	4	4	7	5.8	5.8	296	>>ProteinRawExpression	342630	362480	355190	364590	363530	338830	382060	378460	411740	385640	215530	223350	236960	231840	184470	>>ProteinNormaExpression	1.07581	1.13813	1.11524	1.14476	1.14143	1.06387	1.19961	1.18831	1.2928	1.21085	0.676732	0.701285	0.744019	0.727943	0.579208	>>ProteinDiffResult	1.12307	1.19109	0.685837
E9PUR0	ENSMUSG00000024483	108857	Ankhd1	ankyrin repeat and KH domain containing 1	E9PUR0	E9PUR0	23	5	5	9.7	1.8	1.8	297	>>ProteinRawExpression	798780	757300	899080	847940	968090	661280	671150	894310	862850	708810	514750	597340	697810	571750	521920	>>ProteinNormaExpression	1.09191	1.03521	1.22902	1.15911	1.32335	0.903951	0.917443	1.2225	1.17949	0.968923	0.703649	0.816547	0.953887	0.781566	0.71345	>>ProteinDiffResult	1.16772	1.03846	0.79382
E9PUS2	ENSMUSG00000003344	208198	Btbd2	BTB (POZ) domain containing 2	E9PUS2	E9PUS2	4	3	3	8.2	6.5	6.5	298	>>ProteinRawExpression	525960	503180	556290	539800	570420	476380	553400	518600	506900	507360	517460	474490	523410	545830	444430	>>ProteinNormaExpression	1.01616	0.972152	1.07476	1.0429	1.10206	0.920374	1.06918	1.00194	0.979339	0.980228	0.999741	0.916722	1.01124	1.05455	0.858646	>>ProteinDiffResult	1.04161	0.990212	0.96818
E9PV24	ENSMUSG00000028001	14161	Fga	fibrinogen alpha chain	E9PV24	E9PV24	14	14	14	16.5	16.5	16.5	299	>>ProteinRawExpression	1237400	1458900	1402800	1550200	1506100	1329400	1480400	1521700	1603000	1572300	1422100	1601900	1571700	1988500	1581200	>>ProteinNormaExpression	0.813095	0.958642	0.921779	1.01864	0.989657	0.873548	0.97277	0.999908	1.05333	1.03316	0.934461	1.05261	1.03276	1.30664	1.03901	>>ProteinDiffResult	0.940362	0.986543	1.0731
E9PV87	ENSMUSG00000034601	76967	2700049A03Rik	RIKEN cDNA 2700049A03 gene	E9PV87	E9PV87	15	15	15	11.3	11.3	11.3	300	>>ProteinRawExpression	773630	946900	936250	964200	986460	759640	967370	966680	1007100	948440	1932900	2016500	2138000	2125600	2092200	>>ProteinNormaExpression	0.593218	0.726081	0.717914	0.739346	0.756415	0.58249	0.741777	0.741248	0.772242	0.727262	1.48214	1.54625	1.63941	1.62991	1.60429	>>ProteinDiffResult	0.706595	0.713004	1.5804
E9PVA8	ENSMUSG00000041638	231659	Gcn1	GCN1 activator of EIF2AK4	E9PVA8	E9PVA8	86	86	85	33.1	33.1	32.7	301	>>ProteinRawExpression	22965000	24368000	25336000	25868000	26312000	19005000	21566000	21952000	22423000	22622000	16945000	17741000	18361000	19444000	17296000	>>ProteinNormaExpression	1.06912	1.13444	1.1795	1.20427	1.22494	0.884766	1.00399	1.02196	1.04389	1.05315	0.788864	0.825921	0.854785	0.905203	0.805204	>>ProteinDiffResult	1.16245	1.00155	0.835995
E9PVB5	ENSMUSG00000027194	74569	Ttc17	tetratricopeptide repeat domain 17	E9PVB5	E9PVB5	19	19	19	16.4	16.4	16.4	302	>>ProteinRawExpression	3613000	4299900	4246200	4552500	4519900	3727000	4467600	4491200	4636400	4762200	3500200	3880200	4042600	4401800	3715200	>>ProteinNormaExpression	0.86221	1.02613	1.01332	1.08641	1.07863	0.889415	1.06615	1.07178	1.10644	1.13646	0.835292	0.925975	0.96473	1.05045	0.886599	>>ProteinDiffResult	1.01334	1.05405	0.932609
E9PVZ8	ENSMUSG00000034243	224139	Golgb1	golgi autoantigen, golgin subfamily b, macrogolgin 1	E9PVZ8	E9PVZ8	139	139	139	50.2	50.2	50.2	303	>>ProteinRawExpression	31383000	34175000	35269000	36496000	37058000	31841000	35845000	36710000	37410000	37134000	32419000	33830000	35119000	36280000	33507000	>>ProteinNormaExpression	0.897553	0.977404	1.00869	1.04378	1.05986	0.910652	1.02517	1.04991	1.06993	1.06203	0.927183	0.967537	1.0044	1.03761	0.958299	>>ProteinDiffResult	0.997458	1.02354	0.979006
E9PW10	ENSMUSG00000091490	622117	Triml2	tripartite motif family-like 2	E9PW10	E9PW10	1	1	1	3.5	3.5	3.5	304	>>ProteinRawExpression	112670	108480	116630	128870	115510	109290	122310	124900	127460	110970	109160	132120	122340	124760	114020	>>ProteinNormaExpression	0.949738	0.914419	0.983119	1.08629	0.973678	0.921247	1.031	1.05283	1.07441	0.935408	0.920151	1.11369	1.03125	1.05165	0.961118	>>ProteinDiffResult	0.98145	1.00298	1.01557
E9PW83	ENSMUSG00000019856	75906	Fam184a	family with sequence similarity 184, member A	E9PW83	E9PW83	1	1	1	0.8	0.8	0.8	305	>>ProteinRawExpression	81106	77807	96098	99828	96029	79954	93384	109360	109050	98493	89473	103400	93997	117120	93852	>>ProteinNormaExpression	0.84547	0.81108	1.00175	1.04063	1.00103	0.833461	0.973459	1.14	1.13677	1.02672	0.93269	1.07787	0.979849	1.22089	0.978338	>>ProteinDiffResult	0.939993	1.02208	1.03793
E9PWG6	ENSMUSG00000015880	54392	Ncapg	non-SMC condensin I complex, subunit G	E9PWG6	E9PWG6	39	39	39	45.5	45.5	45.5	306	>>ProteinRawExpression	12306000	12947000	13773000	14290000	14414000	11699000	13019000	13307000	13659000	13246000	11122000	11754000	12424000	12906000	11569000	>>ProteinNormaExpression	0.959233	1.0092	1.07358	1.11388	1.12355	0.911918	1.01481	1.03726	1.0647	1.0325	0.866942	0.916205	0.968431	1.006	0.901785	>>ProteinDiffResult	1.05589	1.01224	0.931873
E9PWI3	ENSMUSG00000071856	328949	Mcc	mutated in colorectal cancers	E9PWI3	E9PWI3	2	2	2	2.3	2.3	2.3	307	>>ProteinRawExpression	319650	345490	368350	356360	352910	300710	296380	307520	333020	316970	265460	271110	281250	266410	290510	>>ProteinNormaExpression	1.02625	1.10921	1.18261	1.14411	1.13303	0.965444	0.951542	0.987308	1.06918	1.01765	0.852272	0.870412	0.902967	0.855322	0.932696	>>ProteinDiffResult	1.11904	0.998223	0.882734
E9PWI7	ENSMUSG00000070686	381654	Pramel34	PRAME like 34	E9PWI7;D3YUK0;E9PZS2;Q8C6L9;Q499F0;Q3UL33;J3QPH3;J3QK78;D3YUJ6;A0A0J9YU01;J3QN52;L7N456;K9J7D1;A0A0J9YUV1;A0A0J9YUM1;L7N277	E9PWI7;D3YUK0;E9PZS2;Q8C6L9	7	7	7	17.9	17.9	17.9	308	>>ProteinRawExpression	854010	956020	1010700	1039100	1004300	918010	1070200	1060400	1113400	1048600	1780200	1829600	1939900	2155600	1880500	>>ProteinNormaExpression	0.651567	0.729395	0.771113	0.792781	0.76623	0.700395	0.816509	0.809032	0.849468	0.800029	1.3582	1.39589	1.48005	1.64461	1.43473	>>ProteinDiffResult	0.742217	0.795087	1.4627
E9PWR4	ENSMUSG00000048264	208440	Dip2c	disco interacting protein 2 homolog C	E9PWR4	E9PWR4	10	9	7	8.2	7.5	6.1	309	>>ProteinRawExpression	1141900	1137800	1166000	1226000	1290500	989000	975250	1015200	1035800	1000200	728320	720400	783090	813520	749980	>>ProteinNormaExpression	1.15945	1.15529	1.18392	1.24484	1.31033	1.0042	0.990238	1.0308	1.05172	1.01557	0.739513	0.731472	0.795125	0.826023	0.761506	>>ProteinDiffResult	1.21077	1.01851	0.770728
E9PWS4	ENSMUSG00000054753	245128	AU018091	expressed sequence AU018091	E9PWS4	E9PWS4	6	6	6	12.9	12.9	12.9	310	>>ProteinRawExpression	861510	914800	936000	991720	1050000	825590	913600	967050	950040	952680	1005900	1008300	1058400	1158900	1070600	>>ProteinNormaExpression	0.881185	0.935691	0.957376	1.01437	1.07398	0.844444	0.934464	0.989135	0.971736	0.974437	1.02887	1.03133	1.08257	1.18537	1.09505	>>ProteinDiffResult	0.97252	0.942843	1.08464
E9PX68	ENSMUSG00000029141	20534	Slc4a1ap	solute carrier family 4 (anion exchanger), member 1, adaptor protein	E9PX68	E9PX68	20	20	20	27.7	27.7	27.7	312	>>ProteinRawExpression	4290800	5048100	5073600	5471900	5382700	4389300	5155300	5244900	5342800	5306800	4791300	5012100	5230500	5612400	5225400	>>ProteinNormaExpression	0.840477	0.988817	0.993812	1.07183	1.05436	0.859772	1.00981	1.02737	1.04654	1.03949	0.938515	0.981765	1.02454	1.09935	1.02355	>>ProteinDiffResult	0.989859	0.996597	1.01354
E9PXM9	ENSMUSG00000062275	382106	Fbxw24	F-box and WD-40 domain protein 24	E9PXM9	E9PXM9	47	47	39	81.5	81.5	71	313	>>ProteinRawExpression	432670000	457220000	469510000	482460000	494260000	423800000	486510000	481410000	506180000	492600000	465280000	490530000	504770000	526620000	493320000	>>ProteinNormaExpression	0.900503	0.951598	0.977177	1.00413	1.02869	0.882042	1.01256	1.00194	1.0535	1.02523	0.968373	1.02093	1.05056	1.09604	1.02673	>>ProteinDiffResult	0.972419	0.995055	1.03253
E9PXV9	ENSMUSG00000074369	246792	Obox2	oocyte specific homeobox 2	E9PXV9	E9PXV9	12	7	5	75.5	37.7	28.5	314	>>ProteinRawExpression	1244900	1483100	1536700	1674000	1726800	1124900	1484800	1455500	1496200	1516300	4169900	4462100	4505700	5376100	4688600	>>ProteinNormaExpression	0.492112	0.586274	0.607462	0.661737	0.682609	0.444676	0.586946	0.575363	0.591452	0.599398	1.64837	1.76388	1.78112	2.12519	1.85342	>>ProteinDiffResult	0.606039	0.559567	1.83439
E9PY46	ENSMUSG00000024169	106633	Ift140	intraflagellar transport 140	E9PY46	E9PY46	3	3	3	2.1	2.1	2.1	315	>>ProteinRawExpression	276780	260440	288490	276090	285970	261840	284280	276980	303600	274150	191920	213900	235030	262220	225450	>>ProteinNormaExpression	1.05988	0.997309	1.10472	1.05724	1.09507	1.00267	1.0886	1.06065	1.16258	1.04981	0.734924	0.819093	0.900006	1.00413	0.863321	>>ProteinDiffResult	1.06284	1.07286	0.864294
L7N259	ENSMUSG00000057417	620253	Dcpp3	demilune cell and parotid protein 3	L7N259;L7N1X9;E9PYC2	L7N259;L7N1X9;E9PYC2	2	2	2	12.9	12.9	12.9	316	>>ProteinRawExpression	870280	985590	1055400	1008800	932410	791200	878600	873030	939170	890870	860530	855250	882510	952440	844110	>>ProteinNormaExpression	0.958445	1.08544	1.16232	1.111	1.02687	0.871353	0.967608	0.961473	1.03431	0.981121	0.947707	0.941892	0.971914	1.04893	0.929624	>>ProteinDiffResult	1.06881	0.963174	0.968013
E9PYD1	ENSMUSG00000030590	73833	Fam98c	family with sequence similarity 98, member C	E9PYD1	E9PYD1	20	20	20	63.7	63.7	63.7	317	>>ProteinRawExpression	6077500	6819100	6826000	6952600	7081400	5732700	6810800	6728000	6851500	6520400	6118900	6484700	6507300	6994200	6025700	>>ProteinNormaExpression	0.925218	1.03812	1.03917	1.05844	1.07805	0.872727	1.03685	1.02425	1.04305	0.992644	0.931521	0.987209	0.99065	1.06477	0.917332	>>ProteinDiffResult	1.0278	0.993904	0.978297
E9PYD7	ENSMUSG00000075502	432879	Kbtbd6	kelch repeat and BTB (POZ) domain containing 6	E9PYD7	E9PYD7	14	2	2	20.9	2	2	318	>>ProteinRawExpression	859850	1017700	1110100	1051300	1087900	595820	647340	730490	755520	784970	784290	881950	884460	969640	867600	>>ProteinNormaExpression	0.989932	1.17166	1.27804	1.21034	1.25248	0.685958	0.745272	0.841002	0.869818	0.903723	0.902941	1.01538	1.01826	1.11633	0.998854	>>ProteinDiffResult	1.18049	0.809155	1.01035
E9PYF4	ENSMUSG00000033060	380928	Lmo7	LIM domain only 7	E9PYF4	E9PYF4	55	55	54	33.5	33.5	33.5	319	>>ProteinRawExpression	18323000	19493000	19975000	20552000	21403000	15152000	17374000	17596000	18103000	17877000	13964000	14599000	15411000	15863000	14918000	>>ProteinNormaExpression	1.05465	1.12199	1.14974	1.18295	1.23193	0.872131	1.00003	1.0128	1.04199	1.02898	0.803751	0.840301	0.887039	0.913055	0.858662	>>ProteinDiffResult	1.14825	0.991186	0.860562
E9PYF7	ENSMUSG00000074238	211556	Ap1ar	adaptor-related protein complex 1 associated regulatory protein	E9PYF7;Q9CS72	E9PYF7	3	3	3	9.7	9.7	9.7	320	>>ProteinRawExpression	336030	335970	352670	361050	346790	265630	261320	284020	295730	245950	217620	221630	268850	230600	216130	>>ProteinNormaExpression	1.18879	1.18858	1.24766	1.2773	1.22685	0.939731	0.924483	1.00479	1.04622	0.870108	0.769884	0.78407	0.951123	0.815804	0.764613	>>ProteinDiffResult	1.22584	0.957066	0.817099
E9PYG6	ENSMUSG00000021549	218397	Rasa1	RAS p21 protein activator 1	E9PYG6	E9PYG6	52	52	52	51.6	51.6	51.6	321	>>ProteinRawExpression	20675000	22324000	23283000	24050000	24809000	20034000	22172000	22952000	22506000	23475000	20665000	21927000	22943000	24677000	21869000	>>ProteinNormaExpression	0.916551	0.989653	1.03217	1.06617	1.09982	0.888134	0.982915	1.01749	0.997721	1.04068	0.916107	0.972054	1.01709	1.09396	0.969482	>>ProteinDiffResult	1.02087	0.985388	0.99374
E9PYH6	ENSMUSG00000042308	233904	Setd1a	SET domain containing 1A	E9PYH6	E9PYH6	5	5	5	3.4	3.4	3.4	322	>>ProteinRawExpression	145830	165110	154650	176860	160740	146300	149880	158310	159860	181330	203590	206800	215760	210490	216210	>>ProteinNormaExpression	0.824917	0.933979	0.87481	1.00044	0.909259	0.827576	0.847827	0.895513	0.904281	1.02573	1.15165	1.16981	1.22049	1.19068	1.22304	>>ProteinDiffResult	0.908682	0.900186	1.19113
E9PYK3	ENSMUSG00000054509	328417	Parp4	poly (ADP-ribose) polymerase family, member 4	E9PYK3	E9PYK3	36	36	36	20.4	20.4	20.4	323	>>ProteinRawExpression	9418200	10407000	10725000	11079000	11029000	9046800	10285000	10614000	10816000	10705000	8985700	9366000	10103000	9999200	9573300	>>ProteinNormaExpression	0.928498	1.02598	1.05733	1.09223	1.0873	0.891883	1.01395	1.04639	1.0663	1.05536	0.88586	0.923352	0.996009	0.985776	0.943789	>>ProteinDiffResult	1.03827	1.01478	0.946957
E9PYP2	ENSMUSG00000073664	269198	Nbeal1	neurobeachin like 1	E9PYP2;Q6ZQA0	E9PYP2	23	23	23	9.7	9.7	9.7	324	>>ProteinRawExpression	4153600	4445100	4645500	4731200	4880400	3613000	4146100	4187000	4315100	4250600	3549500	3772500	3975000	4197100	3802200	>>ProteinNormaExpression	0.994257	1.06403	1.112	1.13252	1.16823	0.864852	0.992461	1.00225	1.03292	1.01748	0.849652	0.903032	0.951505	1.00467	0.910141	>>ProteinDiffResult	1.09421	0.981991	0.9238
E9PYR1	ENSMUSG00000066640	231863	Fbxl18	F-box and leucine-rich repeat protein 18	E9PYR1	E9PYR1	9	9	9	16.2	16.2	16.2	325	>>ProteinRawExpression	762920	797100	842220	864990	905700	648830	738430	756730	802310	734620	788430	836230	846160	871860	778680	>>ProteinNormaExpression	0.955624	0.998438	1.05495	1.08348	1.13447	0.812716	0.924948	0.947871	1.00496	0.920176	0.987578	1.04745	1.05989	1.09208	0.975365	>>ProteinDiffResult	1.04539	0.922135	1.03247
E9PZJ8	ENSMUSG00000038774	77987	Ascc3	activating signal cointegrator 1 complex subunit 3	E9PZJ8	E9PZJ8	34	34	34	20	20	20	326	>>ProteinRawExpression	4505100	5059300	5125800	5141000	5277300	4141100	4813500	4798100	4904600	4897900	3909800	4019900	4181900	4566500	4054300	>>ProteinNormaExpression	0.97378	1.09357	1.10794	1.11123	1.14069	0.895101	1.04044	1.03711	1.06013	1.05868	0.845105	0.868903	0.90392	0.987051	0.876339	>>ProteinDiffResult	1.08544	1.01829	0.896264
E9PZP8	ENSMUSG00000038664	235439	Herc1	HECT and RLD domain containing E3 ubiquitin protein ligase family member 1	E9PZP8	E9PZP8	46	46	46	12	12	12	327	>>ProteinRawExpression	4853200	5320100	5564400	5684200	5658600	4664100	5149500	5093200	5472600	5279800	4837600	5031000	5203000	5429400	4986900	>>ProteinNormaExpression	0.930592	1.02012	1.06696	1.08994	1.08503	0.894333	0.987407	0.976612	1.04936	1.01239	0.927601	0.964685	0.997666	1.04108	0.956229	>>ProteinDiffResult	1.03853	0.984021	0.977452
E9Q0S6	ENSMUSG00000055322	21961	Tns1	tensin 1	E9Q0S6;Q5SSZ5	E9Q0S6	5	3	3	2.4	1.4	1.4	328	>>ProteinRawExpression	112270	121440	116670	106780	135660	121720	128530	132980	137000	123320	37819	32831	34409	32927	34074	>>ProteinNormaExpression	1.19569	1.29336	1.24255	1.13722	1.4448	1.29634	1.36886	1.41626	1.45907	1.31338	0.402778	0.349655	0.366461	0.350678	0.362893	>>ProteinDiffResult	1.26273	1.37078	0.366493
E9Q137	ENSMUSG00000040813	21767	Tex264	testis expressed gene 264	E9Q137	E9Q137	10	10	10	42.1	42.1	42.1	329	>>ProteinRawExpression	9749600	10246000	10520000	11152000	10855000	8461600	9177800	9359700	9969500	9550900	6218200	6483000	7054700	7387600	6670900	>>ProteinNormaExpression	1.10077	1.15681	1.18775	1.2591	1.22557	0.955347	1.03621	1.05675	1.12559	1.07833	0.702058	0.731955	0.796502	0.834088	0.75317	>>ProteinDiffResult	1.186	1.05045	0.763555
E9Q166	ENSMUSG00000052812	320817	Atad2b	ATPase family, AAA domain containing 2B	E9Q166;Q8CDM1	E9Q166	11	11	11	8.4	8.4	8.4	330	>>ProteinRawExpression	1385400	1491500	1560500	1630600	1571400	1077800	1308100	1244000	1325900	1292300	1382200	1421600	1444800	1522700	1334300	>>ProteinNormaExpression	0.989897	1.06571	1.11501	1.1651	1.1228	0.77011	0.934664	0.888863	0.947383	0.923375	0.98761	1.01576	1.03234	1.088	0.953385	>>ProteinDiffResult	1.0917	0.892879	1.01542
E9Q1F5	ENSMUSG00000033590	208943	Myo5c	myosin VC	E9Q1F5	E9Q1F5	7	1	1	4	0.6	0.6	331	>>ProteinRawExpression	210380	300430	373150	284580	365200	190770	250800	324940	283270	267190	308780	298660	299290	120350	328170	>>ProteinNormaExpression	0.750292	1.07144	1.33079	1.01492	1.30244	0.680356	0.894445	1.15886	1.01024	0.952898	1.10122	1.06513	1.06738	0.429212	1.17037	>>ProteinDiffResult	1.09398	0.93936	0.966664
E9Q238	ENSMUSG00000032702	107351	Kank1	KN motif and ankyrin repeat domains 1	E9Q238	E9Q238	8	8	8	7.7	7.7	7.7	332	>>ProteinRawExpression	902310	917170	910230	1001400	984490	883510	888280	894370	938800	898600	389520	383030	449220	439360	419020	>>ProteinNormaExpression	1.19783	1.21756	1.20834	1.32937	1.30692	1.17287	1.1792	1.18729	1.24627	1.1929	0.517094	0.508478	0.596346	0.583257	0.556255	>>ProteinDiffResult	1.25201	1.19571	0.552286
E9Q286	ENSMUSG00000034525	218333	Ice1	interactor of little elongation complex ELL subunit 1	E9Q286	E9Q286	13	13	13	7.3	7.3	7.3	333	>>ProteinRawExpression	522320	604470	613520	680740	806870	375350	501700	463170	558710	520770	1441200	1511000	1526600	1656800	1631800	>>ProteinNormaExpression	0.584032	0.675888	0.686007	0.761169	0.902201	0.419697	0.560976	0.517893	0.624721	0.582299	1.61148	1.68952	1.70697	1.85255	1.8246	>>ProteinDiffResult	0.72186	0.541117	1.73702
E9Q2E4	ENSMUSG00000042744	269700	Hectd4	HECT domain E3 ubiquitin protein ligase 4	E9Q2E4	E9Q2E4	31	31	31	8.8	8.8	8.8	334	>>ProteinRawExpression	3468400	3726000	3869300	4026300	4039600	3480400	3733300	3738500	3846900	3659100	3346600	3500800	3756300	3917800	3582400	>>ProteinNormaExpression	0.934179	1.00356	1.04216	1.08444	1.08803	0.937411	1.00553	1.00693	1.03612	0.985542	0.901373	0.942905	1.01172	1.05522	0.964883	>>ProteinDiffResult	1.03047	0.994306	0.975221
E9Q2N0	ENSMUSG00000018727	52670	Cpsf4l	cleavage and polyadenylation specific factor 4-like	E9Q2N0	E9Q2N0	13	13	13	60.7	60.7	60.7	335	>>ProteinRawExpression	4148100	4586400	4490500	5049400	4925400	3918700	4597200	4443300	4616400	4776100	3586200	3651700	3609400	3983700	3391300	>>ProteinNormaExpression	0.975659	1.07875	1.05619	1.18765	1.15849	0.921703	1.08129	1.04509	1.08581	1.12337	0.843497	0.858903	0.848954	0.936991	0.797655	>>ProteinDiffResult	1.09135	1.05145	0.8572
E9Q2Z1	ENSMUSG00000071226	330409	Cecr2	CECR2, histone acetyl-lysine reader	E9Q2Z1	E9Q2Z1	15	15	15	12.5	12.5	12.5	336	>>ProteinRawExpression	2073600	2409600	2635000	2744100	2679200	2010300	2458000	2705400	2716600	2508100	3733400	3981800	4267000	4134100	3996400	>>ProteinNormaExpression	0.690393	0.802262	0.877308	0.913632	0.892024	0.669318	0.818377	0.900747	0.904476	0.835057	1.24301	1.32572	1.42067	1.37642	1.33058	>>ProteinDiffResult	0.835124	0.825595	1.33928
E9Q394	ENSMUSG00000066406	75547	Akap13	A kinase (PRKA) anchor protein 13	E9Q394	E9Q394	33	33	33	15.7	15.7	15.7	337	>>ProteinRawExpression	5111500	5531000	5559700	5762600	5565500	4485100	4704000	4847300	5075600	4897400	4112100	4355800	4549100	4718900	4185500	>>ProteinNormaExpression	1.04372	1.12937	1.13523	1.17666	1.13642	0.915811	0.960508	0.989769	1.03639	0.999999	0.839648	0.889409	0.928879	0.963551	0.854636	>>ProteinDiffResult	1.12428	0.980494	0.895225
E9Q3C1	ENSMUSG00000045975	207781	C2cd2	C2 calcium-dependent domain containing 2	E9Q3C1	E9Q3C1	12	12	12	21.6	21.6	21.6	338	>>ProteinRawExpression	2549700	2701500	2794100	2929400	2915000	2050000	2402200	2450900	2536900	2511100	1946200	2115700	2094400	2285800	2075300	>>ProteinNormaExpression	1.05191	1.11454	1.15274	1.20856	1.20262	0.845751	0.991056	1.01115	1.04663	1.03598	0.802928	0.872857	0.864069	0.943033	0.856189	>>ProteinDiffResult	1.14607	0.986113	0.867815
E9Q3G8	ENSMUSG00000021374	218210	Nup153	nucleoporin 153	E9Q3G8	E9Q3G8	24	24	24	20.2	20.2	20.2	339	>>ProteinRawExpression	3821400	4123000	4317000	4430000	4474400	3336300	3828900	3845000	4033400	3765500	4698100	4871200	5092400	5608100	5825700	>>ProteinNormaExpression	0.867575	0.936047	0.980091	1.00575	1.01583	0.757442	0.869277	0.872933	0.915705	0.854884	1.06661	1.10591	1.15613	1.27321	1.32261	>>ProteinDiffResult	0.961057	0.854048	1.1849
E9Q3L2	ENSMUSG00000041720	224020	Pi4ka	phosphatidylinositol 4-kinase alpha	E9Q3L2	E9Q3L2	37	37	37	20.4	20.4	20.4	340	>>ProteinRawExpression	7604700	8156200	8499000	8610600	8558800	7013900	8281200	8360100	8406700	8452500	5850900	5990500	6422900	6466700	5877600	>>ProteinNormaExpression	1.01349	1.08699	1.13267	1.14755	1.14064	0.934752	1.10365	1.11416	1.12037	1.12648	0.779757	0.798362	0.855989	0.861826	0.783316	>>ProteinDiffResult	1.10427	1.07988	0.81585
E9Q3P4	ENSMUSG00000026605	108000	Cenpf	centromere protein F	E9Q3P4	E9Q3P4	207	207	207	65	65	65	341	>>ProteinRawExpression	76315000	80766000	83698000	87093000	88657000	72791000	83781000	82535000	85056000	86013000	69706000	73672000	77355000	82167000	74745000	>>ProteinNormaExpression	0.950492	1.00593	1.04245	1.08473	1.10421	0.906601	1.04348	1.02796	1.05936	1.07128	0.868178	0.917574	0.963445	1.02338	0.930938	>>ProteinDiffResult	1.03756	1.02174	0.940702
E9Q411	ENSMUSG00000020576	71169	Nbas	neuroblastoma amplified sequence	E9Q411	E9Q411	69	69	69	34.1	34.1	34.1	342	>>ProteinRawExpression	13458000	14472000	14904000	15284000	15394000	12277000	13769000	13786000	14325000	14039000	12976000	13218000	13566000	14953000	13404000	>>ProteinNormaExpression	0.962087	1.03458	1.06546	1.09262	1.10049	0.87766	0.98432	0.985536	1.02407	1.00362	0.92763	0.94493	0.969808	1.06896	0.958227	>>ProteinDiffResult	1.05105	0.975041	0.973912
E9Q414	ENSMUSG00000020609	238055	Apob	apolipoprotein B	E9Q414	E9Q414	2	2	2	0.3	0.3	0.3	343	>>ProteinRawExpression	1014100	1132800	1212200	1216700	1297800	930700	1169700	1103200	1112200	1239900	1103100	1225900	1193700	1218700	1212000	>>ProteinNormaExpression	0.875094	0.977524	1.04604	1.04992	1.11991	0.803126	1.00937	0.951981	0.959747	1.06994	0.951895	1.05786	1.03008	1.05165	1.04587	>>ProteinDiffResult	1.0137	0.958833	1.02747
E9Q4F2	ENSMUSG00000054792	270201	Klhl18	kelch-like 18	E9Q4F2	E9Q4F2	15	15	15	24.6	24.6	24.6	344	>>ProteinRawExpression	2210300	2400200	2499600	2608000	2691900	2266300	2514700	2604100	2689800	2708700	2749000	2854400	2929900	3028400	2855400	>>ProteinNormaExpression	0.837009	0.908921	0.946562	0.987612	1.01938	0.858215	0.952281	0.986135	1.01859	1.02575	1.04101	1.08092	1.10951	1.14681	1.0813	>>ProteinDiffResult	0.939898	0.968193	1.09191
E9Q4N7	ENSMUSG00000069729	239985	Arid1b	AT rich interactive domain 1B (SWI-like)	E9Q4N7;A2BH40	E9Q4N7	21	21	21	12	12	12	345	>>ProteinRawExpression	3357000	3658800	3820500	3970300	3819800	2995300	3455800	3514700	3716400	3459100	3084200	3203900	3302900	3406600	3134200	>>ProteinNormaExpression	0.970241	1.05747	1.1042	1.1475	1.104	0.865702	0.998796	1.01582	1.07411	0.99975	0.891396	0.925992	0.954605	0.984576	0.905847	>>ProteinDiffResult	1.07668	0.990836	0.932483
E9Q4P1	ENSMUSG00000073643	69368	Wdfy1	WD repeat and FYVE domain containing 1	E9Q4P1	E9Q4P1	12	12	12	32	32	32	346	>>ProteinRawExpression	1402200	1409400	1488200	1562600	1601700	1377500	1490400	1469500	1678000	1648100	1326200	1329800	1511400	1657800	1493400	>>ProteinNormaExpression	0.937041	0.941852	0.994511	1.04423	1.07036	0.920534	0.995982	0.982015	1.12135	1.10137	0.886252	0.888658	1.01002	1.10785	0.997986	>>ProteinDiffResult	0.997599	1.02425	0.978152
E9Q4Y4	ENSMUSG00000024542	70799	Cep192	centrosomal protein 192	E9Q4Y4	E9Q4Y4	17	17	17	7.5	7.5	7.5	347	>>ProteinRawExpression	1745700	1783300	1905300	1998000	1979500	1494200	1616300	1644100	1644100	1637100	1444100	1517900	1614200	1812000	1553200	>>ProteinNormaExpression	1.03137	1.05359	1.12566	1.18043	1.1695	0.882784	0.954921	0.971346	0.971346	0.96721	0.853184	0.896786	0.953681	1.07054	0.917641	>>ProteinDiffResult	1.11211	0.949521	0.938367
E9Q4Y8	ENSMUSG00000046774	382231	8030474K03Rik	RIKEN cDNA 8030474K03 gene	E9Q4Y8	E9Q4Y8	4	3	3	8.5	7	7	348	>>ProteinRawExpression	199340	252900	284110	235230	232330	234190	253530	273490	250510	232330	205350	228240	203820	215000	203730	>>ProteinNormaExpression	0.853315	1.08259	1.21619	1.00695	0.994535	1.0025	1.08529	1.17073	1.07236	0.994535	0.879042	0.977027	0.872492	0.92035	0.872107	>>ProteinDiffResult	1.03072	1.06508	0.904204
E9Q4Z2	ENSMUSG00000042010	100705	Acacb	acetyl-Coenzyme A carboxylase beta	E9Q4Z2	E9Q4Z2	38	38	34	19.6	19.6	17.3	349	>>ProteinRawExpression	6193800	6585300	6757300	7058400	6985900	5268200	5694800	6012000	6220000	6141000	4927200	5184100	5328500	5518300	5179400	>>ProteinNormaExpression	1.04326	1.10921	1.13818	1.18889	1.17668	0.887358	0.959214	1.01264	1.04768	1.03437	0.829922	0.873193	0.897515	0.929485	0.872401	>>ProteinDiffResult	1.13124	0.988252	0.880503
E9Q512	ENSMUSG00000021188	109181	Trip11	thyroid hormone receptor interactor 11	E9Q512	E9Q512	10	10	10	5.7	5.7	5.7	350	>>ProteinRawExpression	664820	757770	800120	823760	770060	711120	788370	816900	871910	783150	736720	724580	840620	873660	755990	>>ProteinNormaExpression	0.850912	0.969879	1.02408	1.05434	0.98561	0.910171	1.00904	1.04556	1.11597	1.00236	0.942937	0.927399	1.07592	1.11821	0.967601	>>ProteinDiffResult	0.976965	1.01662	1.00641
E9Q555	ENSMUSG00000070327	672511	Rnf213	ring finger protein 213	E9Q555	E9Q555	2	2	2	0.4	0.4	0.4	351	>>ProteinRawExpression	609770	567250	563380	662410	564250	573260	619050	576380	575670	563580	518660	525830	614000	787030	605670	>>ProteinNormaExpression	1.02469	0.953234	0.946731	1.11315	0.948193	0.963334	1.04028	0.968577	0.967384	0.947067	0.871581	0.88363	1.0318	1.32256	1.0178	>>ProteinDiffResult	0.997198	0.977329	1.02547
E9Q557	ENSMUSG00000054889	109620	Dsp	desmoplakin	E9Q557	E9Q557	18	18	18	7	7	7	352	>>ProteinRawExpression	1945000	2148400	2203600	2277000	2226000	1493100	1684400	1652400	1765800	1761000	1487100	1602600	1776100	1759100	1656700	>>ProteinNormaExpression	1.06329	1.17449	1.20467	1.24479	1.21691	0.81625	0.92083	0.903336	0.965329	0.962705	0.812969	0.876111	0.97096	0.961667	0.905687	>>ProteinDiffResult	1.18083	0.91369	0.905479
E9Q5C9	ENSMUSG00000015176	70769	Nolc1	nucleolar and coiled-body phosphoprotein 1	E9Q5C9	E9Q5C9	25	25	25	26.4	26.4	26.4	353	>>ProteinRawExpression	8154300	8422400	8697800	8887500	9356600	5851400	5992400	5793700	5845700	5831700	4819400	4815200	5096200	5396500	4646700	>>ProteinNormaExpression	1.25313	1.29433	1.33665	1.3658	1.43789	0.899224	0.920892	0.890357	0.898348	0.896197	0.74063	0.739984	0.783167	0.829316	0.71409	>>ProteinDiffResult	1.33756	0.901004	0.761437
E9Q5F9	ENSMUSG00000044791	235626	Setd2	SET domain containing 2	E9Q5F9	E9Q5F9	3	3	3	1.7	1.7	1.7	354	>>ProteinRawExpression	246460	234070	256490	237420	237040	214340	277910	244210	241510	260630	267590	292720	310310	366770	317560	>>ProteinNormaExpression	0.923064	0.87666	0.96063	0.889207	0.887784	0.802766	1.04085	0.914637	0.904525	0.976135	1.0022	1.09632	1.1622	1.37366	1.18935	>>ProteinDiffResult	0.907469	0.927783	1.16475
E9Q5G3	ENSMUSG00000032254	71819	Kif23	kinesin family member 23	E9Q5G3	E9Q5G3	51	51	51	55.8	55.8	55.8	355	>>ProteinRawExpression	26308000	33373000	33402000	35852000	35614000	28398000	37162000	37288000	38344000	39777000	35927000	38573000	40474000	46644000	39014000	>>ProteinNormaExpression	0.722549	0.916589	0.917385	0.984675	0.978138	0.779951	1.02065	1.02411	1.05312	1.09247	0.986734	1.05941	1.11162	1.28108	1.07152	>>ProteinDiffResult	0.903867	0.994062	1.10207
E9Q5K9	ENSMUSG00000035851	231386	Ythdc1	YTH domain containing 1	E9Q5K9	E9Q5K9	5	5	5	5.4	5.4	5.4	356	>>ProteinRawExpression	342540	382530	399150	359770	376730	302550	334530	311310	323190	332170	716800	778980	737410	772290	779150	>>ProteinNormaExpression	0.708791	0.79154	0.82593	0.744444	0.779538	0.626043	0.692217	0.64417	0.668752	0.687334	1.48322	1.61188	1.52587	1.59804	1.61223	>>ProteinDiffResult	0.770049	0.663703	1.56625
E9Q616	ENSMUSG00000069833	66395	Ahnak	AHNAK nucleoprotein (desmoyokin)	E9Q616	E9Q616	9	9	9	12	12	12	357	>>ProteinRawExpression	1680200	1889200	1948000	1990100	1997800	1553100	1646000	1701000	1804900	1804500	872020	911460	940750	966290	874070	>>ProteinNormaExpression	1.11619	1.25504	1.2941	1.32207	1.32718	1.03176	1.09348	1.13001	1.19904	1.19877	0.579303	0.605504	0.624962	0.641928	0.580664	>>ProteinDiffResult	1.26292	1.13061	0.606472
E9Q634	ENSMUSG00000032220	71602	Myo1e	myosin IE	E9Q634;P70248	E9Q634	37	37	37	34.3	34.3	34.3	358	>>ProteinRawExpression	11081000	11680000	11718000	12222000	12412000	13332000	15257000	15357000	15467000	15619000	5782800	6043000	6683200	6575400	5654100	>>ProteinNormaExpression	1.00808	1.06257	1.06603	1.11188	1.12916	1.21286	1.38798	1.39708	1.40708	1.42091	0.526081	0.549752	0.607993	0.598186	0.514372	>>ProteinDiffResult	1.07554	1.36518	0.559277
E9Q649	ENSMUSG00000091387	218476	Gcnt4	glucosaminyl (N-acetyl) transferase 4, core 2 (beta-1,6-N-acetylglucosaminyltransferase)	E9Q649	E9Q649	21	21	21	51.6	51.6	51.6	359	>>ProteinRawExpression	5366700	5820500	5973800	5993400	6121000	5721400	6546800	6496300	6640500	6569500	5983200	6519600	6661400	7368400	6373800	>>ProteinNormaExpression	0.854967	0.927261	0.951684	0.954806	0.975134	0.911474	1.04297	1.03492	1.0579	1.04658	0.953181	1.03863	1.06122	1.17386	1.01541	>>ProteinDiffResult	0.93277	1.01877	1.04846
E9Q6B2	ENSMUSG00000084883	668158	Ccdc85c	coiled-coil domain containing 85C	E9Q6B2	E9Q6B2	9	9	8	26	26	19.3	360	>>ProteinRawExpression	1574100	1706400	1744900	1790600	1803000	1274400	1389900	1402400	1441700	1371600	817740	933130	1012800	990450	895980	>>ProteinNormaExpression	1.17184	1.27033	1.29899	1.33301	1.34224	0.948727	1.03471	1.04402	1.07327	1.02109	0.608767	0.694669	0.753979	0.737341	0.667012	>>ProteinDiffResult	1.28328	1.02436	0.692354
E9Q6H8	ENSMUSG00000030231	109135	Plekha5	pleckstrin homology domain containing, family A member 5	E9Q6H8	E9Q6H8	8	8	8	7.1	7.1	7.1	361	>>ProteinRawExpression	514960	591360	666860	649580	640520	508590	606420	635500	645560	645530	635330	689670	729040	715590	666790	>>ProteinNormaExpression	0.809575	0.929685	1.04838	1.02121	1.00697	0.799561	0.953361	0.999078	1.01489	1.01485	0.99881	1.08424	1.14613	1.12499	1.04827	>>ProteinDiffResult	0.963164	0.956348	1.08049
E9Q6L7	ENSMUSG00000074179	100042314	Gsta5	glutathione S-transferase alpha 5	E9Q6L7	E9Q6L7	11	2	1	50	8.1	5	362	>>ProteinRawExpression	853460	954030	964370	930890	1038000	891070	1045500	1108700	1064500	1108100	981090	1060100	1087100	1129400	1060600	>>ProteinNormaExpression	0.83799	0.936737	0.94689	0.914017	1.01919	0.874918	1.02655	1.0886	1.0452	1.08801	0.963307	1.04088	1.0674	1.10893	1.04138	>>ProteinDiffResult	0.930964	1.02466	1.04438
E9Q6P5	ENSMUSG00000033530	104718	Ttc7b	tetratricopeptide repeat domain 7B	E9Q6P5	E9Q6P5	2	2	2	3.1	3.1	3.1	363	>>ProteinRawExpression	365280	380430	377820	418260	408210	339820	391870	397330	422650	381980	291010	377850	346980	392470	328990	>>ProteinNormaExpression	0.974782	1.01521	1.00825	1.11616	1.08934	0.90684	1.04574	1.06031	1.12788	1.01935	0.776586	1.00833	0.925947	1.04734	0.877939	>>ProteinDiffResult	1.04075	1.03202	0.927228
E9Q6R7	ENSMUSG00000019820	22288	Utrn	utrophin	E9Q6R7	E9Q6R7	19	19	19	7.2	7.2	7.2	364	>>ProteinRawExpression	1314800	1424500	1519100	1417700	1475500	1259600	1388200	1368600	1423200	1452900	830220	841560	944990	880340	786390	>>ProteinNormaExpression	1.07608	1.16586	1.24329	1.1603	1.2076	1.0309	1.13616	1.12011	1.1648	1.18911	0.679483	0.688764	0.773416	0.720504	0.643611	>>ProteinDiffResult	1.17063	1.12822	0.701156
E9Q735	ENSMUSG00000059890	140630	Ube4a	ubiquitination factor E4A	E9Q735	E9Q735	26	26	26	26.8	26.8	26.8	365	>>ProteinRawExpression	5647500	6186300	6258900	6504900	6592600	5023600	6070200	6187700	6288200	6182600	5850800	6022400	6145400	6434800	6026900	>>ProteinNormaExpression	0.926601	1.015	1.02692	1.06728	1.08167	0.824236	0.995955	1.01523	1.03172	1.0144	0.959957	0.988112	1.00829	1.05578	0.988851	>>ProteinDiffResult	1.02349	0.976309	1.0002
E9Q774	ENSMUSG00000022016	219181	Akap11	A kinase (PRKA) anchor protein 11	E9Q774	E9Q774	2	2	2	1.6	1.6	1.6	366	>>ProteinRawExpression	79043	96915	92330	96339	73227	80164	74020	80911	77576	65929	49130	56177	68819	62467	65331	>>ProteinNormaExpression	1.06015	1.29985	1.23836	1.29213	0.982141	1.07518	0.992777	1.0852	1.04047	0.884258	0.658945	0.753462	0.92302	0.837825	0.876238	>>ProteinDiffResult	1.17452	1.01558	0.809898
E9Q784	ENSMUSG00000022000	67302	Zc3h13	zinc finger CCCH type containing 13	E9Q784	E9Q784	2	2	2	1	1	1	367	>>ProteinRawExpression	180630	206570	222640	215080	223680	195620	225180	199410	216330	201990	249350	270000	285920	272420	277720	>>ProteinNormaExpression	0.78705	0.900077	0.970098	0.937157	0.974629	0.852365	0.981165	0.868879	0.942603	0.88012	1.08648	1.17646	1.24582	1.187	1.21009	>>ProteinDiffResult	0.913802	0.905027	1.18117
E9Q7G0	ENSMUSG00000066306	101706	Numa1	nuclear mitotic apparatus protein 1	E9Q7G0	E9Q7G0	53	53	53	28	28	28	368	>>ProteinRawExpression	8563200	9385700	9496900	9697000	10089000	8118800	9615000	9790400	10220000	9917600	11279000	11960000	12265000	13359000	12052000	>>ProteinNormaExpression	0.824396	0.90358	0.914285	0.933549	0.971288	0.781613	0.925655	0.942541	0.983899	0.954787	1.08585	1.15141	1.18078	1.2861	1.16027	>>ProteinDiffResult	0.90942	0.917699	1.17288
E9Q7L0	ENSMUSG00000021913	239017	Ogdhl	oxoglutarate dehydrogenase-like	E9Q7L0	E9Q7L0	60	47	47	56.4	48.9	48.9	369	>>ProteinRawExpression	22690000	25634000	26347000	26107000	27730000	20982000	24988000	23642000	27375000	24406000	22609000	24523000	24829000	26137000	23484000	>>ProteinNormaExpression	0.916193	1.03507	1.06386	1.05417	1.1197	0.847226	1.00898	0.954633	1.10537	0.985483	0.912922	0.990207	1.00256	1.05538	0.948253	>>ProteinDiffResult	1.0378	0.980338	0.981865
E9Q7L1	ENSMUSG00000031976	382038	Urb2	URB2 ribosome biogenesis 2 homolog (S. cerevisiae)	E9Q7L1	E9Q7L1	1	1	1	0.7	0.7	0.7	370	>>ProteinRawExpression	581780	599510	608890	648800	641500	600450	647210	689860	741560	712840	685990	746910	797530	1077100	764230	>>ProteinNormaExpression	0.827633	0.852856	0.8662	0.922975	0.91259	0.854193	0.920713	0.981387	1.05493	1.01408	0.975881	1.06255	1.13456	1.53227	1.08718	>>ProteinDiffResult	0.876451	0.965061	1.15849
E9Q7L6	ENSMUSG00000034998	14236	Foxn2	forkhead box N2	E9Q7L6;Q61660;Q499D0;Q60987;Q8K3Q3;Q9ES18;Q61575	E9Q7L6	3	2	2	6.5	4.9	4.9	371	>>ProteinRawExpression	398320	395560	429160	424220	441240	379120	420050	435510	466370	436810	344720	373080	414720	416500	392630	>>ProteinNormaExpression	0.968675	0.961963	1.04368	1.03166	1.07305	0.921983	1.02152	1.05912	1.13417	1.06228	0.838325	0.907294	1.00856	1.01289	0.954838	>>ProteinDiffResult	1.01581	1.03981	0.944381
E9Q7M2	ENSMUSG00000027806	72033	Tsc22d2	TSC22 domain family, member 2	E9Q7M2	E9Q7M2	13	13	7	15.2	15.2	11.6	372	>>ProteinRawExpression	16493000	17301000	19337000	19874000	20093000	19700000	22600000	23755000	23004000	24540000	21689000	23988000	24102000	25966000	24263000	>>ProteinNormaExpression	0.757243	0.79434	0.887819	0.912475	0.922529	0.904486	1.03763	1.09066	1.05618	1.1267	0.995807	1.10136	1.10659	1.19218	1.11399	>>ProteinDiffResult	0.854881	1.04313	1.10198
E9Q7N4	ENSMUSG00000062393	331374	Dgkk	diacylglycerol kinase kappa	E9Q7N4;A0A2I3BQ48	E9Q7N4	30	30	29	28.8	28.8	27.5	373	>>ProteinRawExpression	8538100	9269100	9989400	10291000	9688700	8608600	9712600	9764700	9817800	10626000	8785500	8859300	9244500	10451000	8903000	>>ProteinNormaExpression	0.898437	0.975357	1.05115	1.08289	1.01951	0.905855	1.02203	1.02751	1.0331	1.11814	0.92447	0.932235	0.972769	1.09972	0.936834	>>ProteinDiffResult	1.00547	1.02132	0.973206
E9Q7P1	ENSMUSG00000079022	69700	Col22a1	collagen, type XXII, alpha 1	E9Q7P1	E9Q7P1	10	10	10	10	10	10	374	>>ProteinRawExpression	2212300	2620700	2707200	2933600	2902400	1946800	2552700	2635900	2517100	2674200	2367200	2544400	2618800	2628000	2474700	>>ProteinNormaExpression	0.865622	1.02542	1.05927	1.14785	1.13564	0.761738	0.998813	1.03137	0.984884	1.04635	0.926231	0.995566	1.02468	1.02828	0.968294	>>ProteinDiffResult	1.04676	0.964631	0.988609
E9Q842	ENSMUSG00000052512	78286	Nav2	neuron navigator 2	E9Q842;Q80TN7	E9Q842	11	11	11	5.1	5.1	5.1	375	>>ProteinRawExpression	1529100	1677800	1686500	1820200	1782200	1363400	1643200	1623900	1734100	1654000	1553000	1598300	1729800	1876500	1621700	>>ProteinNormaExpression	0.921378	1.01098	1.01622	1.09678	1.07389	0.821533	0.99013	0.978501	1.0449	0.996638	0.935779	0.963075	1.04231	1.13071	0.977175	>>ProteinDiffResult	1.02385	0.966341	1.00981
E9Q8A4	ENSMUSG00000054087	668758	Fbxw28	F-box and WD-40 domain protein 28	E9Q8A4	E9Q8A4	34	6	6	62.4	17	17	376	>>ProteinRawExpression	29427000	33248000	36757000	33592000	35745000	26246000	32134000	30612000	32286000	32997000	26774000	30136000	32203000	35418000	29924000	>>ProteinNormaExpression	0.92441	1.04444	1.15467	1.05525	1.12288	0.824483	1.00945	0.961636	1.01422	1.03656	0.84107	0.946683	1.01161	1.11261	0.940023	>>ProteinDiffResult	1.06033	0.969269	0.9704
E9Q8D0	ENSMUSG00000044224	78244	Dnajc21	DnaJ heat shock protein family (Hsp40) member C21	E9Q8D0	E9Q8D0	7	7	7	16.8	16.8	16.8	377	>>ProteinRawExpression	881320	901570	975050	925540	967120	764610	837910	904930	884130	855800	886060	895140	920860	1048300	859580	>>ProteinNormaExpression	0.97867	1.00116	1.08275	1.02777	1.07395	0.849069	0.930465	1.00489	0.981791	0.950331	0.983934	0.994017	1.02258	1.16409	0.954529	>>ProteinDiffResult	1.03286	0.943309	1.02383
E9Q8I7	ENSMUSG00000072889	100978	Nfxl1	nuclear transcription factor, X-box binding-like 1	E9Q8I7;Q80SZ6	E9Q8I7	58	58	58	58.3	58.3	58.3	378	>>ProteinRawExpression	20121000	22250000	22609000	23396000	24042000	18429000	21361000	22804000	22158000	22415000	22015000	23774000	23893000	25686000	23825000	>>ProteinNormaExpression	0.890893	0.985158	1.00105	1.0359	1.0645	0.815977	0.945796	1.00969	0.981085	0.992464	0.974753	1.05264	1.05791	1.13729	1.05489	>>ProteinDiffResult	0.995501	0.949002	1.0555
E9Q8I9	ENSMUSG00000056602	320365	Fry	FRY microtubule binding protein	E9Q8I9	E9Q8I9	24	22	22	10.4	9.8	9.8	379	>>ProteinRawExpression	2389900	2407400	2653000	2589000	2643100	2385000	2648400	2689200	2778400	2680400	2290500	2413100	2484300	2649600	2468400	>>ProteinNormaExpression	0.939187	0.946065	1.04258	1.01743	1.03869	0.937262	1.04077	1.05681	1.09186	1.05335	0.900125	0.948305	0.976285	1.04124	0.970036	>>ProteinDiffResult	0.996791	1.03601	0.967199
E9Q912	ENSMUSG00000028149	229877	Rap1gds1	RAP1, GTP-GDP dissociation stimulator 1	E9Q912	E9Q912	22	22	22	45.6	45.6	45.6	380	>>ProteinRawExpression	6365100	6889200	7002400	7289200	7387300	5480800	6338400	6268200	6571800	6621400	5744100	6174700	6309400	6729300	6210100	>>ProteinNormaExpression	0.980439	1.06117	1.0786	1.12278	1.13789	0.844227	0.976326	0.965513	1.01228	1.01992	0.884784	0.951111	0.971859	1.03654	0.956564	>>ProteinDiffResult	1.07618	0.963652	0.960171
E9Q9B3	ENSMUSG00000036966	223918	Spryd3	SPRY domain containing 3	E9Q9B3	E9Q9B3	7	7	7	22.2	22.2	22.2	381	>>ProteinRawExpression	1183600	1498800	1590100	1459800	1624400	1150600	1337000	1495600	1414600	1386000	1271800	1235700	1318900	938020	1282100	>>ProteinNormaExpression	0.879476	1.11369	1.18153	1.08471	1.20701	0.854955	0.99346	1.11131	1.05112	1.02987	0.945013	0.918189	0.980011	0.696997	0.952667	>>ProteinDiffResult	1.09328	1.00814	0.898575
E9Q9B7	ENSMUSG00000036333	77480	Kidins220	kinase D-interacting substrate 220	E9Q9B7	E9Q9B7	11	11	11	6.9	6.9	6.9	382	>>ProteinRawExpression	1587000	1678200	1693600	1784800	1807600	1691500	1776200	1825100	1955600	1896700	1299500	1266600	1378400	1447700	1303400	>>ProteinNormaExpression	0.975939	1.03202	1.04149	1.09758	1.1116	1.0402	1.09229	1.12236	1.20261	1.16639	0.799138	0.778906	0.847658	0.890275	0.801537	>>ProteinDiffResult	1.05173	1.12477	0.823503
E9Q9Q2	ENSMUSG00000056211	226412	R3hdm1	R3H domain containing 1	E9Q9Q2	E9Q9Q2	5	5	5	5.8	5.8	5.8	383	>>ProteinRawExpression	352100	358610	368060	397670	363070	315920	341950	353500	394410	346160	243880	254170	272890	292390	233560	>>ProteinNormaExpression	1.08043	1.1004	1.1294	1.22026	1.11409	0.969409	1.04928	1.08472	1.21026	1.0622	0.748352	0.779927	0.83737	0.897206	0.716685	>>ProteinDiffResult	1.12892	1.07517	0.795908
E9Q9W4	ENSMUSG00000024600	225579	Slc27a6	solute carrier family 27 (fatty acid transporter), member 6	E9Q9W4	E9Q9W4	1	1	1	1.5	1.5	1.5	384	>>ProteinRawExpression	340050	327620	352150	387610	386320	321350	344580	319540	363260	351790	320690	309890	359220	416340	321340	>>ProteinNormaExpression	0.976828	0.941121	1.01159	1.11345	1.10974	0.92311	0.989841	0.917911	1.0435	1.01055	0.921214	0.89019	1.0319	1.19598	0.923081	>>ProteinDiffResult	1.03055	0.976983	0.992472
E9QAE1	ENSMUSG00000049690	210356	Nckap5	NCK-associated protein 5	E9QAE1	E9QAE1	8	8	8	5.1	5.1	5.1	385	>>ProteinRawExpression	263340	312770	374560	365920	388750	260010	320560	309800	353140	323290	899020	880120	901200	1055600	929870	>>ProteinNormaExpression	0.497622	0.591028	0.70779	0.691463	0.734604	0.49133	0.605748	0.585416	0.667313	0.610907	1.69884	1.66312	1.70296	1.99472	1.75714	>>ProteinDiffResult	0.644501	0.592143	1.76336
E9QAE3	ENSMUSG00000040565	107182	Btaf1	B-TFIID TATA-box binding protein associated factor 1	E9QAE3	E9QAE3	51	51	51	34	34	34	386	>>ProteinRawExpression	14236000	15448000	15536000	16346000	16684000	12077000	13838000	14087000	14739000	14185000	12471000	13182000	13824000	15059000	13357000	>>ProteinNormaExpression	0.992891	1.07742	1.08356	1.14005	1.16363	0.842311	0.965132	0.982499	1.02797	0.989334	0.869791	0.919379	0.964156	1.05029	0.931585	>>ProteinDiffResult	1.09151	0.96145	0.94704
E9QAG8	ENSMUSG00000066613	69504	Zfp932	zinc finger protein 932	E9QAG8;Q497V9;D3Z5Y8;E9Q459;Q9EQB9	E9QAG8;Q497V9;D3Z5Y8;E9Q459;Q9EQB9	3	2	1	8.6	6.8	1.7	387	>>ProteinRawExpression	109320	129730	118870	130400	137130	97197	123830	121200	129390	117600	77881	91053	114720	99208	97375	>>ProteinNormaExpression	0.967488	1.14812	1.05201	1.15405	1.21361	0.860199	1.0959	1.07263	1.14511	1.04077	0.689251	0.805824	1.01528	0.877997	0.861774	>>ProteinDiffResult	1.10705	1.04292	0.850025
E9QAT4	ENSMUSG00000026924	227648	Sec16a	SEC16 homolog A, endoplasmic reticulum export factor	E9QAT4	E9QAT4	53	53	53	29	29	29	388	>>ProteinRawExpression	12293000	12808000	13358000	13531000	13849000	10981000	12620000	12420000	12858000	12653000	10301000	10644000	11402000	12007000	10900000	>>ProteinNormaExpression	1.00969	1.05199	1.09717	1.11138	1.13749	0.90193	1.03655	1.02012	1.0561	1.03926	0.846078	0.874251	0.936509	0.986201	0.895277	>>ProteinDiffResult	1.08154	1.01079	0.907663
F2Z3U3	ENSMUSG00000026014	77300	Raph1	Ras association (RalGDS/AF-6) and pleckstrin homology domains 1	F2Z3U3	F2Z3U3	5	5	5	5.8	5.8	5.8	389	>>ProteinRawExpression	556480	689640	673410	686160	660520	596960	720180	696350	730780	793830	439310	469120	462630	515160	496300	>>ProteinNormaExpression	0.908605	1.12602	1.09953	1.12034	1.07848	0.9747	1.17589	1.13698	1.1932	1.29614	0.717293	0.765966	0.755369	0.841139	0.810345	>>ProteinDiffResult	1.0666	1.15538	0.778022
Q9CPN7	ENSMUSG00000094808	73626	1810009J06Rik	RIKEN cDNA 1810009J06 gene	Q9CPN7;F6R7E8	Q9CPN7;F6R7E8	1	1	1	8.1	8.1	8.1	390	>>ProteinRawExpression	67311	72115	66443	62847	51448	76276	69972	72844	65090	57333	62228	69182	68562	64145	61913	>>ProteinNormaExpression	1.02223	1.09519	1.00905	0.954436	0.781323	1.15838	1.06264	1.10626	0.9885	0.870697	0.945035	1.05064	1.04123	0.974148	0.940252	>>ProteinDiffResult	0.972444	1.03729	0.990261
F6TQW2	ENSMUSG00000076612	404711	Ighg2c	immunoglobulin heavy constant gamma 2C	F6TQW2;P01864	F6TQW2;P01864	4	4	3	14.4	14.4	10.4	391	>>ProteinRawExpression	1110600	1252000	1274700	1291400	1328500	580560	706500	705190	744410	676730	570730	574280	616350	666990	596790	>>ProteinNormaExpression	1.31217	1.47924	1.50606	1.52579	1.56962	0.685931	0.834729	0.833182	0.87952	0.799556	0.674317	0.678512	0.728217	0.788048	0.705107	>>ProteinDiffResult	1.47858	0.806584	0.71484
F6U5V1	ENSMUSG00000025762	214048	Larp1b	La ribonucleoprotein domain family, member 1B	F6U5V1	F6U5V1	1	1	1	1.8	1.8	1.8	392	>>ProteinRawExpression	124980	431920	130790	112760	131800	900230	341970	122080	120410	96418	72544	62171	66053	55546	48447	>>ProteinNormaExpression	0.665231	2.29898	0.696156	0.600188	0.701532	4.79165	1.8202	0.649795	0.640906	0.513204	0.38613	0.330918	0.35158	0.295655	0.257869	>>ProteinDiffResult	0.992417	1.68315	0.32443
F6VAN0	ENSMUSG00000026663	226641	Atf6	activating transcription factor 6	F6VAN0	F6VAN0	3	3	3	5.3	5.3	5.3	393	>>ProteinRawExpression	175860	214280	232820	260400	253210	196700	270190	278180	264360	261010	606780	625640	635520	720580	653400	>>ProteinNormaExpression	0.466973	0.568993	0.618223	0.691458	0.672366	0.522311	0.717454	0.738671	0.701974	0.693078	1.61123	1.66131	1.68754	1.91341	1.73502	>>ProteinDiffResult	0.603603	0.674698	1.7217
P62270	ENSMUSG00000008668	20084	Rps18	ribosomal protein S18	P62270;F6YVP7;A0A1Y7VKY1	P62270;F6YVP7;A0A1Y7VKY1	14	14	13	62.5	62.5	62.5	394	>>ProteinRawExpression	10759000	10487000	10927000	10988000	11759000	8627200	9682700	9520200	9704200	9729300	7794200	8864300	8759400	8782700	8187700	>>ProteinNormaExpression	1.1163	1.08807	1.13373	1.14006	1.22005	0.895112	1.00462	0.987765	1.00686	1.00946	0.808684	0.919712	0.908828	0.911246	0.849512	>>ProteinDiffResult	1.13964	0.980763	0.879596
F6ZDS4	ENSMUSG00000006005	108989	Tpr	translocated promoter region, nuclear basket protein	F6ZDS4	F6ZDS4	95	95	95	40.3	40.3	40.3	395	>>ProteinRawExpression	21901000	23759000	24459000	25187000	25844000	19953000	22679000	23116000	23613000	23832000	21638000	23077000	23936000	26273000	23145000	>>ProteinNormaExpression	0.93219	1.01127	1.04107	1.07205	1.10002	0.849276	0.965305	0.983905	1.00506	1.01438	0.920996	0.982245	1.01881	1.11828	0.98514	>>ProteinDiffResult	1.03132	0.963585	1.00509
F7BJB9	ENSMUSG00000039456	338467	Morc3	microrchidia 3	F7BJB9	F7BJB9	2	2	2	2.8	2.8	2.8	396	>>ProteinRawExpression	55288	68011	77997	77911	84996	57673	66691	71287	78541	68546	135060	149330	158480	186890	154640	>>ProteinNormaExpression	0.55609	0.684059	0.784499	0.783634	0.854895	0.580079	0.670782	0.717009	0.78997	0.68944	1.35844	1.50197	1.594	1.87975	1.55538	>>ProteinDiffResult	0.732635	0.689456	1.57791
F7BWT7	ENSMUSG00000037031	70423	Tspan15	tetraspanin 15	F7BWT7	F7BWT7	1	1	1	4.1	4.1	4.1	397	>>ProteinRawExpression	62064	78615	80541	85314	83867	66101	70606	78316	78217	77322	46794	51359	51305	44156	42900	>>ProteinNormaExpression	0.933315	1.18221	1.21117	1.28295	1.26119	0.994023	1.06177	1.17771	1.17622	1.16276	0.703685	0.772334	0.771522	0.664015	0.645128	>>ProteinDiffResult	1.17417	1.1145	0.711337
F7C9P2	ENSMUSG00000094992	546160	Fbxw25	F-box and WD-40 domain protein 25	F7C9P2	F7C9P2	20	11	11	43.1	29	29	398	>>ProteinRawExpression	6776600	7559700	7366800	7824700	7781100	6444600	7669900	7124000	7398000	7642200	6878000	6910100	7169900	7697100	6994300	>>ProteinNormaExpression	0.930536	1.03807	1.01158	1.07446	1.06847	0.884947	1.0532	0.97824	1.01586	1.0494	0.94446	0.948868	0.984543	1.05694	0.96043	>>ProteinDiffResult	1.02462	0.99633	0.979047
F8VPK0	ENSMUSG00000033991	218343	Ttc37	tetratricopeptide repeat domain 37	F8VPK0	F8VPK0	39	39	39	29	29	29	400	>>ProteinRawExpression	8083200	9015600	8853400	9184500	9527600	7608900	8535600	8628600	8893400	8506100	7582200	8073600	8477500	8711100	7887800	>>ProteinNormaExpression	0.95045	1.06008	1.04101	1.07994	1.12029	0.89468	1.00364	1.01458	1.04572	1.00018	0.89154	0.949321	0.996813	1.02428	0.927474	>>ProteinDiffResult	1.05036	0.991759	0.957886
F8VPN4	ENSMUSG00000033400	77559	Agl	amylo-1,6-glucosidase, 4-alpha-glucanotransferase	F8VPN4	F8VPN4	23	23	23	18.1	18.1	18.1	401	>>ProteinRawExpression	3417600	3915200	4031200	4219200	4144100	3609300	4214500	4203300	4388300	4569500	3261900	3493900	3620000	3769900	3442800	>>ProteinNormaExpression	0.879303	1.00733	1.03717	1.08554	1.06622	0.928625	1.08434	1.08145	1.12905	1.17567	0.839244	0.898934	0.931378	0.969945	0.885787	>>ProteinDiffResult	1.01511	1.07983	0.905058
F8VPP8	ENSMUSG00000022390	20286	Zc3h7b	zinc finger CCCH type containing 7B	F8VPP8;E9PWW6	F8VPP8	16	16	16	18.9	18.9	18.9	402	>>ProteinRawExpression	1432200	1568700	1631500	1618800	1699300	1490700	1605100	1592300	1711900	1678100	1796000	1991300	1985100	2114800	2023400	>>ProteinNormaExpression	0.828206	0.907141	0.943456	0.936112	0.982663	0.862035	0.92819	0.920788	0.98995	0.970404	1.03858	1.15152	1.14793	1.22294	1.17008	>>ProteinDiffResult	0.919516	0.934273	1.14621
F8VPU2	ENSMUSG00000025555	223254	Farp1	FERM, RhoGEF (Arhgef) and pleckstrin domain protein 1 (chondrocyte-derived)	F8VPU2	F8VPU2	25	25	24	28.2	28.2	27.1	403	>>ProteinRawExpression	8924800	9632800	9821200	10201000	10623000	7751400	8861500	9193600	9226300	8826100	6635100	7248800	7596800	7765300	7188500	>>ProteinNormaExpression	1.03379	1.1158	1.13762	1.18162	1.2305	0.897872	1.02646	1.06493	1.06871	1.02236	0.768567	0.839654	0.879964	0.899482	0.832669	>>ProteinDiffResult	1.13987	1.01607	0.844067
F8VPX2	ENSMUSG00000008167	68628	Fbxw9	F-box and WD-40 domain protein 9	F8VPX2	F8VPX2	14	14	14	33.8	33.8	33.8	404	>>ProteinRawExpression	3071600	3369900	3448300	3441200	3598800	2703400	2885400	2885300	2987400	2907900	2618100	2817000	2795600	3014900	2735700	>>ProteinNormaExpression	1.01752	1.11634	1.14231	1.13996	1.19217	0.895551	0.955842	0.955809	0.989631	0.963295	0.867294	0.933183	0.926094	0.998741	0.906251	>>ProteinDiffResult	1.12166	0.952026	0.926313
F8VPZ3	ENSMUSG00000000804	237898	Usp32	ubiquitin specific peptidase 32	F8VPZ3	F8VPZ3	16	16	16	12.2	12.2	12.2	405	>>ProteinRawExpression	2448200	2734000	2748100	2830900	3019600	2420100	2332700	2366400	3555000	3214700	1897000	1782800	2142400	2200800	2106200	>>ProteinNormaExpression	0.971536	1.08495	1.09055	1.12341	1.19829	0.960385	0.925702	0.939075	1.41076	1.27571	0.7528	0.707481	0.850183	0.873359	0.835818	>>ProteinDiffResult	1.09375	1.10233	0.803928
F8VQ05	ENSMUSG00000070733	72313	Fryl	FRY like transcription coactivator	F8VQ05	F8VQ05	42	42	40	16.7	16.7	16.2	406	>>ProteinRawExpression	9455100	10506000	10336000	10617000	10899000	8487400	9604200	9583900	10105000	9779400	7338600	7747800	7827800	8353600	7486100	>>ProteinNormaExpression	1.02678	1.14091	1.12245	1.15296	1.18359	0.921696	1.04298	1.04077	1.09736	1.062	0.796941	0.841378	0.850066	0.907166	0.812959	>>ProteinDiffResult	1.12534	1.03296	0.841702
F8VQ29	ENSMUSG00000028068	404710	Iqgap3	IQ motif containing GTPase activating protein 3	F8VQ29	F8VQ29	14	13	13	9.9	9.3	9.3	407	>>ProteinRawExpression	1436500	1587900	1547200	1601000	1638900	1290100	1447500	1461600	1491700	1464700	1319000	1379000	1427300	1461300	1377400	>>ProteinNormaExpression	0.982509	1.08606	1.05822	1.09502	1.12094	0.882377	0.990032	0.999676	1.02026	1.0018	0.902144	0.943181	0.976216	0.999471	0.942087	>>ProteinDiffResult	1.06855	0.978829	0.95262
F8VQ70	ENSMUSG00000034007	244891	Scaper	S phase cyclin A-associated protein in the ER	F8VQ70	F8VQ70	14	14	14	10.8	10.8	10.8	408	>>ProteinRawExpression	2332300	2599700	2664900	2829000	2837200	2397000	2715500	2837400	2867900	3005400	2356900	2619800	2742300	2816600	2599600	>>ProteinNormaExpression	0.869796	0.969519	0.993834	1.05503	1.05809	0.893925	1.0127	1.05817	1.06954	1.12082	0.87897	0.977015	1.0227	1.05041	0.969481	>>ProteinDiffResult	0.989255	1.03103	0.979715
F8VQB6	ENSMUSG00000022272	17909	Myo10	myosin X	F8VQB6	F8VQB6	95	94	93	44.6	44.6	44.3	409	>>ProteinRawExpression	30574000	32738000	33427000	34911000	36040000	28662000	32213000	32802000	33470000	34125000	22675000	23932000	24706000	26399000	25486000	>>ProteinNormaExpression	1.01426	1.08605	1.10891	1.15814	1.19559	0.950836	1.06864	1.08818	1.11034	1.13207	0.752223	0.793923	0.819599	0.875763	0.845475	>>ProteinDiffResult	1.11259	1.07001	0.817396
F8VQC1	ENSMUSG00000036323	66661	Srp72	signal recognition particle 72	F8VQC1	F8VQC1	32	32	32	57.5	57.5	57.5	410	>>ProteinRawExpression	9362100	9841900	10338000	10848000	11031000	9242000	10420000	10535000	10694000	10877000	9603800	10453000	10497000	11169000	10318000	>>ProteinNormaExpression	0.904668	0.951032	0.998971	1.04825	1.06594	0.893063	1.00689	1.01801	1.03337	1.05105	0.928024	1.01008	1.01433	1.07927	0.997038	>>ProteinDiffResult	0.993772	1.00048	1.00575
F8VQG7	ENSMUSG00000037795	333789	N4bp2	NEDD4 binding protein 2	F8VQG7	F8VQG7	13	13	13	9.4	9.4	9.4	411	>>ProteinRawExpression	721920	825490	832620	865220	872180	701660	783890	788180	825710	742860	1828200	1937500	2035000	2125200	2008500	>>ProteinNormaExpression	0.605159	0.691978	0.697955	0.725283	0.731117	0.588176	0.657107	0.660703	0.692163	0.622713	1.53251	1.62414	1.70587	1.78148	1.68365	>>ProteinDiffResult	0.690298	0.644172	1.66553
Q9D7G0	ENSMUSG00000031432	19139	Prps1	phosphoribosyl pyrophosphate synthetase 1	Q9D7G0;G3UXL2;Q8C5R8	Q9D7G0;G3UXL2;Q8C5R8	5	5	2	16.7	16.7	6.9	412	>>ProteinRawExpression	826000	857190	865710	908070	887590	971110	1032500	1105800	1107200	1089700	533900	560190	625270	639840	536450	>>ProteinNormaExpression	0.987525	1.02481	1.035	1.08564	1.06116	1.16101	1.23441	1.32204	1.32371	1.30279	0.638304	0.669736	0.747542	0.764961	0.641353	>>ProteinDiffResult	1.03883	1.26879	0.692379
G3X8Q1	ENSMUSG00000020196	104248	Cabin1	calcineurin binding protein 1	G3X8Q1	G3X8Q1	5	5	5	2.3	2.3	2.3	413	>>ProteinRawExpression	358070	398070	393990	366290	407920	341360	411210	394110	400710	366700	448850	468260	460320	509100	476770	>>ProteinNormaExpression	0.866057	0.962804	0.952936	0.885938	0.986628	0.825641	0.994585	0.953226	0.969189	0.88693	1.08562	1.13257	1.11337	1.23135	1.15315	>>ProteinDiffResult	0.930873	0.925914	1.14321
G3X8R7	ENSMUSG00000052763	232784	Zfp212	Zinc finger protein 212	G3X8R7;Q3U133	G3X8R7	4	4	4	10.4	10.4	10.4	414	>>ProteinRawExpression	436070	493580	513790	514880	507920	464820	601180	549740	572570	570870	764600	805950	782660	888820	819390	>>ProteinNormaExpression	0.704335	0.797225	0.829868	0.831628	0.820387	0.750772	0.971019	0.887934	0.924809	0.922063	1.23497	1.30176	1.26414	1.43561	1.32347	>>ProteinDiffResult	0.796689	0.891319	1.31199
G3X8U3	ENSMUSG00000021550	70153	2210016F16Rik	RIKEN cDNA 2210016F16 gene	G3X8U3	G3X8U3	24	24	24	67.2	67.2	67.2	415	>>ProteinRawExpression	13628000	14699000	15511000	15494000	15612000	11800000	13992000	13360000	13889000	14449000	12709000	13838000	14524000	14776000	13771000	>>ProteinNormaExpression	0.964009	1.03977	1.09721	1.096	1.10435	0.834701	0.989757	0.945051	0.982471	1.02208	0.899001	0.978864	1.02739	1.04522	0.974124	>>ProteinDiffResult	1.06027	0.954813	0.984919
G3X8X0	ENSMUSG00000024422	69192	Dhx16	DEAH (Asp-Glu-Ala-His) box polypeptide 16	G3X8X0	G3X8X0	5	4	4	5.1	4.2	4.2	416	>>ProteinRawExpression	434950	485130	502310	531550	484200	341560	444260	435490	460880	431180	368130	390450	404680	383600	389070	>>ProteinNormaExpression	1.00567	1.1217	1.16142	1.22903	1.11955	0.789741	1.0272	1.00692	1.06563	0.996957	0.851176	0.902783	0.935685	0.886945	0.899592	>>ProteinDiffResult	1.12747	0.97729	0.895236
G3X912	ENSMUSG00000031986	244666	Sprtn	SprT-like N-terminal domain	G3X912	G3X912	3	3	3	5.2	5.2	5.2	417	>>ProteinRawExpression	166970	186780	214070	214140	230820	155040	191120	173850	200920	174750	615870	612580	668260	773140	642620	>>ProteinNormaExpression	0.479713	0.536629	0.615034	0.615235	0.663158	0.445438	0.549098	0.49948	0.577253	0.502066	1.76943	1.75997	1.91995	2.22127	1.84628	>>ProteinDiffResult	0.581954	0.514667	1.90338
G3X939	ENSMUSG00000036123	105243	Slc9a3	solute carrier family 9 (sodium/hydrogen exchanger), member 3	G3X939	G3X939	4	4	4	6.4	6.4	6.4	418	>>ProteinRawExpression	749610	832250	784650	761980	838370	604350	684870	683870	655080	624170	566290	661370	654280	666840	485290	>>ProteinNormaExpression	1.09664	1.21754	1.1479	1.11474	1.22649	0.884133	1.00193	1.00047	0.958348	0.913128	0.828453	0.96755	0.957178	0.975552	0.709954	>>ProteinDiffResult	1.16066	0.951601	0.887737
G3X972	ENSMUSG00000039367	218811	Sec24c	Sec24 related gene family, member C (S. cerevisiae)	G3X972	G3X972	36	36	36	44.5	44.5	44.5	419	>>ProteinRawExpression	13763000	14390000	15046000	15587000	15878000	13918000	15879000	15660000	16220000	17052000	13460000	14308000	14595000	16585000	15137000	>>ProteinNormaExpression	0.907538	0.948883	0.99214	1.02781	1.047	0.917759	1.04707	1.03263	1.06955	1.12442	0.887558	0.943476	0.962401	1.09362	0.99814	>>ProteinDiffResult	0.984675	1.03829	0.97704
G3X987	ENSMUSG00000051124	317758	Gimap9	GTPase, IMAP family member 9	G3X987	G3X987	1	1	1	3.4	3.4	3.4	420	>>ProteinRawExpression	7661.9	12195	8676.7	9053.7	9932.5	3631.3	0	0	9402	12875	0	4134	0	0	8334.8	>>ProteinNormaExpression	1.33798	2.12959	1.51519	1.58103	1.73449	0.634126	0	0	1.64185	2.24833	0	0.721912	0	0	1.45549	>>ProteinDiffResult	1.65966	0.904863	0.43548
G3X9G9	ENSMUSG00000058057	668178	Mettl7a3	methyltransferase like 7A3	G3X9G9	G3X9G9	13	13	2	58.2	58.2	8.6	421	>>ProteinRawExpression	6364800	6827300	7166900	7468700	7431800	6163500	7424400	7399500	7500600	7766400	7022100	7450300	7746900	8384000	7402400	>>ProteinNormaExpression	0.871734	0.935079	0.981591	1.02293	1.01787	0.844164	1.01686	1.01345	1.0273	1.0637	0.961759	1.02041	1.06103	1.14829	1.01385	>>ProteinDiffResult	0.965841	0.993093	1.04107
G3X9J0	ENSMUSG00000030583	74206	Sipa1l3	signal-induced proliferation-associated 1 like 3	G3X9J0	G3X9J0	5	5	4	2.8	2.8	2.2	422	>>ProteinRawExpression	1549100	1794000	1783700	1880300	1863600	1495600	1748900	1774300	1862400	1899400	1087800	1181400	1184000	1305400	1145700	>>ProteinNormaExpression	0.986453	1.1424	1.13584	1.19736	1.18672	0.952385	1.11368	1.12986	1.18596	1.20952	0.692702	0.752305	0.753961	0.831267	0.729572	>>ProteinDiffResult	1.12976	1.11828	0.751961
G3X9K3	ENSMUSG00000067851	211673	Arfgef1	ADP-ribosylation factor guanine nucleotide-exchange factor 1(brefeldin A-inhibited)	G3X9K3	G3X9K3	55	55	39	32	32	24.4	423	>>ProteinRawExpression	14241000	15551000	15542000	16399000	16449000	14238000	15924000	16160000	16199000	16435000	14024000	14845000	15133000	16360000	14664000	>>ProteinNormaExpression	0.920104	1.00474	1.00416	1.05953	1.06276	0.91991	1.02884	1.04409	1.04661	1.06186	0.906084	0.959128	0.977736	1.05701	0.947434	>>ProteinDiffResult	1.01026	1.02026	0.969478
G3X9P6	ENSMUSG00000074366	252829	Obox5	oocyte specific homeobox 5	G3X9P6	G3X9P6	13	11	11	40.9	35.1	35.1	424	>>ProteinRawExpression	1330600	1523400	1870500	1942700	2108500	1213200	1741200	1586500	1789200	1419100	10695000	11504000	11902000	14209000	12357000	>>ProteinNormaExpression	0.258563	0.296028	0.363477	0.377507	0.409726	0.23575	0.338352	0.30829	0.347679	0.275761	2.07826	2.23547	2.31281	2.76111	2.40122	>>ProteinDiffResult	0.34106	0.301166	2.35777
G3X9X1	ENSMUSG00000059486	210973	Kbtbd2	kelch repeat and BTB (POZ) domain containing 2	G3X9X1	G3X9X1	1	1	1	1.1	1.1	1.1	425	>>ProteinRawExpression	117670	128070	130690	129490	117860	109090	115340	134510	117430	137740	101060	105890	98496	101270	102600	>>ProteinNormaExpression	1.01021	1.0995	1.12199	1.11169	1.01184	0.936552	0.99021	1.15479	1.00815	1.18252	0.867614	0.90908	0.845601	0.869417	0.880835	>>ProteinDiffResult	1.07105	1.05444	0.874509
G3X9Y6	ENSMUSG00000071551	432720	Akr1c19	aldo-keto reductase family 1, member C19	G3X9Y6	G3X9Y6	8	8	7	35.9	35.9	30.7	426	>>ProteinRawExpression	1355000	1534900	1659800	1668700	1725600	1942800	2236700	2176700	2234300	2245600	2194100	2107300	2442100	2449100	2315200	>>ProteinNormaExpression	0.67106	0.760155	0.822011	0.826419	0.854599	0.962166	1.10772	1.078	1.10653	1.11213	1.08662	1.04363	1.20944	1.21291	1.1466	>>ProteinDiffResult	0.786849	1.07331	1.13984
G3XA30	ENSMUSG00000040331	67872	Nsmce4a	NSE4 homolog A, SMC5-SMC6 complex component	G3XA30	G3XA30	4	4	4	11.5	11.5	11.5	427	>>ProteinRawExpression	683570	814280	764080	797750	779320	679330	812060	800220	824290	782560	910810	924810	973410	1072500	951490	>>ProteinNormaExpression	0.815685	0.971657	0.911755	0.951933	0.929941	0.810625	0.969008	0.95488	0.983602	0.933807	1.08684	1.10355	1.16154	1.27978	1.13539	>>ProteinDiffResult	0.916194	0.930385	1.15342
G5E829	ENSMUSG00000019943	67972	Atp2b1	ATPase, Ca++ transporting, plasma membrane 1	G5E829;Q9R0K7	G5E829	36	36	21	30.8	30.8	19.3	428	>>ProteinRawExpression	11579000	12778000	12653000	13297000	13583000	11440000	13160000	13103000	13261000	13417000	9411600	9823800	10241000	10998000	9870200	>>ProteinNormaExpression	0.972395	1.07309	1.06259	1.11667	1.14069	0.960722	1.10517	1.10038	1.11365	1.12675	0.790379	0.824995	0.860031	0.923604	0.828892	>>ProteinDiffResult	1.07309	1.08133	0.84558
G5E861	ENSMUSG00000059834	67161	Sclt1	sodium channel and clathrin linker 1	G5E861	G5E861	6	6	6	10.2	10.2	10.2	429	>>ProteinRawExpression	469050	595660	616350	601080	633150	447650	593010	591550	563180	586580	743890	818120	783980	870710	783220	>>ProteinNormaExpression	0.725546	0.921392	0.953396	0.929775	0.979383	0.692444	0.917292	0.915034	0.87115	0.907346	1.15068	1.2655	1.21269	1.34685	1.21152	>>ProteinDiffResult	0.901898	0.860653	1.23745
G5E870	ENSMUSG00000026219	14897	Trip12	thyroid hormone receptor interactor 12	G5E870	G5E870	61	61	61	37.5	37.5	37.5	430	>>ProteinRawExpression	14160000	15080000	15334000	15745000	15992000	13619000	15587000	15570000	15822000	15783000	13877000	14495000	14780000	15614000	14192000	>>ProteinNormaExpression	0.941281	1.00244	1.01932	1.04664	1.06306	0.905318	1.03614	1.03501	1.05176	1.04917	0.922468	0.96355	0.982495	1.03793	0.943408	>>ProteinDiffResult	1.01455	1.01548	0.969971
G5E895	ENSMUSG00000061758	67861	Akr1b10	aldo-keto reductase family 1, member B10 (aldose reductase)	G5E895	G5E895	8	3	2	26.9	12	9.2	431	>>ProteinRawExpression	105210	125910	126530	118160	122090	129380	114810	119620	105520	125980	121130	114570	132090	113980	134720	>>ProteinNormaExpression	0.872051	1.04363	1.04876	0.979389	1.01196	1.07239	0.951622	0.99149	0.87462	1.04421	1.00401	0.949633	1.09485	0.944742	1.11665	>>ProteinDiffResult	0.991159	0.986865	1.02198
G5E8B9	ENSMUSG00000022601	271377	Zbtb11	zinc finger and BTB domain containing 11	G5E8B9	G5E8B9	1	1	1	2.1	2.1	2.1	432	>>ProteinRawExpression	26699	26008	37249	33715	33400	10285	13310	13983	21423	8511.1	2548.2	10695	0	0	6871.9	>>ProteinNormaExpression	1.63665	1.59429	2.28336	2.06673	2.04742	0.630471	0.815903	0.857158	1.31323	0.52173	0.156205	0.655604	0	0	0.421247	>>ProteinDiffResult	1.92569	0.827698	0.246611
G5E8C2	ENSMUSG00000043881	211255	Kbtbd7	kelch repeat and BTB (POZ) domain containing 7	G5E8C2	G5E8C2	28	28	16	48.3	48.3	33.2	433	>>ProteinRawExpression	9298200	9876400	10395000	10648000	11023000	8036400	9590700	9394900	9567000	9431000	14217000	14975000	15390000	15759000	15568000	>>ProteinNormaExpression	0.805413	0.855497	0.900418	0.922333	0.954815	0.696115	0.830749	0.813789	0.828696	0.816916	1.23148	1.29714	1.33309	1.36505	1.3485	>>ProteinDiffResult	0.887695	0.797253	1.31505
G5E8D7	ENSMUSG00000055933	225923	Oosp3	oocyte secreted protein 3	G5E8D7	G5E8D7	2	2	2	8.7	8.7	8.7	434	>>ProteinRawExpression	148590	183020	203580	214220	222780	159210	193720	190660	205740	164910	612440	655990	697650	663070	703840	>>ProteinNormaExpression	0.42703	0.525978	0.585065	0.615643	0.640244	0.457551	0.556729	0.547934	0.591273	0.473932	1.76008	1.88524	2.00496	1.90559	2.02275	>>ProteinDiffResult	0.558792	0.525484	1.91572
G5E8F4	ENSMUSG00000053870	75540	Fpgt	fucose-1-phosphate guanylyltransferase	G5E8F4	G5E8F4	9	9	9	23.4	23.4	23.4	435	>>ProteinRawExpression	1663100	1872200	1900500	2024200	2062300	1576300	1929600	1878000	1949000	1937600	1824300	1857000	1916400	2005400	1939200	>>ProteinNormaExpression	0.88041	0.991103	1.00608	1.07157	1.09174	0.83446	1.02149	0.994173	1.03176	1.02572	0.965746	0.983056	1.0145	1.06162	1.02657	>>ProteinDiffResult	1.00818	0.981521	1.0103
G5E8K5	ENSMUSG00000069601	11735	Ank3	ankyrin 3, epithelial	G5E8K5	G5E8K5	4	4	3	2.1	2.1	1.6	436	>>ProteinRawExpression	586290	607090	655090	663120	668860	436910	484510	496770	558500	554470	289230	316090	317570	294360	329110	>>ProteinNormaExpression	1.21168	1.25467	1.35387	1.37047	1.38233	0.902959	1.00133	1.02667	1.15425	1.14592	0.59775	0.653261	0.65632	0.608352	0.68017	>>ProteinDiffResult	1.3146	1.04623	0.63917
G5E8Q8	ENSMUSG00000056492	224792	Adgrf5	adhesion G protein-coupled receptor F5	G5E8Q8	G5E8Q8	2	2	2	2.7	2.7	2.7	437	>>ProteinRawExpression	0	0	0	0	0	0	0	0	6176.7	3011.1	0	0	5366.7	0	0	>>ProteinNormaExpression	0	0	0	0	0	0	0	0	6.36576	3.10327	0	0	5.53097	0	0	>>ProteinDiffResult	0	1.89381	1.10619
G5E8V9	ENSMUSG00000074513	99889	Arfip1	ADP-ribosylation factor interacting protein 1	G5E8V9	G5E8V9	10	10	10	33.5	33.5	33.5	438	>>ProteinRawExpression	2973300	3101400	3212100	3401800	3486900	2670500	3217400	3192500	3279000	3344300	3579700	3939400	3956100	4337700	3922600	>>ProteinNormaExpression	0.864085	0.901313	0.933484	0.988614	1.01335	0.776087	0.935024	0.927788	0.952926	0.971903	1.04031	1.14485	1.1497	1.2606	1.13997	>>ProteinDiffResult	0.940168	0.912746	1.14709
G5E8X8	ENSMUSG00000066463	18379	Omt2a	oocyte maturation, alpha	G5E8X8;D3YX29	G5E8X8;D3YX29	3	3	3	19	19	19	439	>>ProteinRawExpression	433400	493400	551830	486510	544430	429490	438580	466140	486210	450240	1379300	1368500	1549300	1554800	1402800	>>ProteinNormaExpression	0.540178	0.61496	0.687785	0.606372	0.678562	0.535304	0.546634	0.580984	0.605999	0.561167	1.71912	1.70566	1.931	1.93786	1.74841	>>ProteinDiffResult	0.625572	0.566017	1.80841
H3BJD6	ENSMUSG00000032827	243725	Ppp1r9a	protein phosphatase 1, regulatory subunit 9A	H3BJD6	H3BJD6	4	3	3	4.2	3.4	3.4	440	>>ProteinRawExpression	242290	327460	297150	374520	353360	221910	276150	293150	272860	311880	252650	281700	283530	323910	304160	>>ProteinNormaExpression	0.822869	1.11212	1.00919	1.27195	1.20009	0.753654	0.937865	0.995601	0.926692	1.05921	0.858054	0.956714	0.962929	1.10007	1.03299	>>ProteinDiffResult	1.08324	0.934605	0.982152
H7BX60	ENSMUSG00000024174	72836	Pot1b	protection of telomeres 1B	H7BX60;Q91WC1	H7BX60	6	6	6	11.4	11.4	11.4	441	>>ProteinRawExpression	1641500	1700400	1863800	1913700	1894600	1494300	1829300	1718300	1717300	1833400	1677700	1812500	1828200	2317200	1751400	>>ProteinNormaExpression	0.912161	0.944891	1.03569	1.06342	1.05281	0.830363	1.01652	0.954837	0.954282	1.0188	0.932277	1.00718	1.01591	1.28764	0.973231	>>ProteinDiffResult	1.00179	0.95496	1.04325
I3ITR1	ENSMUSG00000078139	432732	AK157302	cDNA sequence AK157302	I3ITR1;Q9D924	I3ITR1;Q9D924	7	7	7	67.4	67.4	67.4	442	>>ProteinRawExpression	5150700	5629500	6092100	6124100	6541100	5607300	6969100	7041800	6945200	7178900	7834500	7759600	8454100	8398000	8153800	>>ProteinNormaExpression	0.743749	0.812887	0.879685	0.884306	0.94452	0.809681	1.00632	1.01682	1.00287	1.03662	1.13128	1.12047	1.22075	1.21265	1.17739	>>ProteinDiffResult	0.853029	0.974462	1.17251
J3QN89	ENSMUSG00000006299	227290	Aamp	angio-associated migratory protein	J3QN89	J3QN89	4	4	4	9.6	9.6	9.6	444	>>ProteinRawExpression	469990	469770	523210	513670	532320	424500	501860	460060	517250	517830	657950	695070	715690	717760	710690	>>ProteinNormaExpression	0.836517	0.836126	0.931242	0.914262	0.947456	0.755551	0.893242	0.818843	0.920634	0.921666	1.17106	1.23713	1.27383	1.27751	1.26493	>>ProteinDiffResult	0.89312	0.861987	1.24489
J3QPC3	ENSMUSG00000078786	414069	BC024978	cDNA sequence BC024978	J3QPC3	J3QPC3	1	1	1	4.4	4.4	4.4	445	>>ProteinRawExpression	105030	110820	113940	125220	141370	84928	107420	106350	130510	97202	103580	115900	118870	115530	100020	>>ProteinNormaExpression	0.939619	0.991418	1.01933	1.12024	1.26472	0.759783	0.961001	0.951428	1.16757	0.869588	0.926647	1.03686	1.06343	1.03355	0.894799	>>ProteinDiffResult	1.06707	0.941874	0.99106
J3QPJ2	ENSMUSG00000094556	100039914	Gm20821	predicted gene, 20821	J3QPJ2	J3QPJ2	1	1	1	4.8	4.8	4.8	446	>>ProteinRawExpression	1130100	1110300	1229200	1264100	1357400	770280	981860	1041500	883850	1041300	771230	801860	822770	821750	800060	>>ProteinNormaExpression	1.14324	1.12321	1.2435	1.2788	1.37319	0.779238	0.993279	1.05361	0.894129	1.05341	0.780199	0.811185	0.832339	0.831307	0.809364	>>ProteinDiffResult	1.23239	0.954734	0.812879
L0N7N1	ENSMUSG00000041498	381293	Kif14	kinesin family member 14	L0N7N1	L0N7N1	91	91	90	54.8	54.8	54.3	447	>>ProteinRawExpression	33969000	36674000	37452000	39460000	39598000	31429000	35661000	36423000	37425000	37757000	28083000	29853000	30664000	34279000	29460000	>>ProteinNormaExpression	0.983303	1.06161	1.08413	1.14225	1.14625	0.909778	1.03228	1.05434	1.08334	1.09295	0.812921	0.864157	0.887633	0.992277	0.852781	>>ProteinDiffResult	1.08351	1.03454	0.881954
L7N1X6	ENSMUSG00000074060	382105	Fbxw15	F-box and WD-40 domain protein 15	L7N1X6	L7N1X6	27	25	19	56.2	53.2	40.3	448	>>ProteinRawExpression	21579000	23293000	24429000	25182000	26534000	20135000	23844000	24268000	23715000	24829000	20947000	22300000	23349000	24509000	23210000	>>ProteinNormaExpression	0.919238	0.992253	1.04064	1.07272	1.13032	0.857726	1.01572	1.03379	1.01023	1.05768	0.892316	0.949952	0.994638	1.04405	0.988717	>>ProteinDiffResult	1.03103	0.99503	0.973935
L7N1Y3	ENSMUSG00000066027	100039315	Pramel51	PRAME like 51	L7N1Y3	L7N1Y3	18	9	1	33.5	16.5	1.9	449	>>ProteinRawExpression	1710000	1820300	1877100	1909700	2047000	1979600	2117500	2146100	2154800	2117000	2208600	2442900	2451300	2768800	2464500	>>ProteinNormaExpression	0.796208	0.847566	0.874013	0.889192	0.953122	0.921739	0.985948	0.999264	1.00332	0.985715	1.02837	1.13746	1.14137	1.28921	1.14752	>>ProteinDiffResult	0.87202	0.979196	1.14878
L7N466	ENSMUSG00000079427	100039707	Mthfsl	5, 10-methenyltetrahydrofolate synthetase-like	L7N466	L7N466	13	13	2	60.1	60.1	14.8	450	>>ProteinRawExpression	3767000	4072800	4188400	4358500	4590300	3832200	4298100	4398300	4629800	4664500	4553000	4687700	4849200	4975600	4979400	>>ProteinNormaExpression	0.845316	0.913938	0.939879	0.978049	1.03007	0.859947	0.964495	0.98698	1.03893	1.04672	1.0217	1.05192	1.08816	1.11653	1.11738	>>ProteinDiffResult	0.941449	0.979414	1.07914
M0QWN7	ENSMUSG00000035713	244144	Usp35	ubiquitin specific peptidase 35	M0QWN7	M0QWN7	16	16	16	18.6	18.6	18.6	451	>>ProteinRawExpression	2687700	3063700	3015900	3201100	3194300	2392700	2749300	2852800	2877500	2859800	2561100	2667300	2729300	3119300	2707200	>>ProteinNormaExpression	0.944621	1.07677	1.05997	1.12506	1.12267	0.840941	0.966271	1.00265	1.01133	1.00511	0.900127	0.937452	0.959242	1.09631	0.951475	>>ProteinDiffResult	1.06582	0.965259	0.968921
O08532	ENSMUSG00000040118	12293	Cacna2d1	calcium channel, voltage-dependent, alpha2/delta subunit 1	O08532	O08532	8	8	8	6.5	6.5	6.5	452	>>ProteinRawExpression	862030	961650	898980	953150	1062400	876870	845410	860970	987270	892500	533000	607560	518530	563990	865550	>>ProteinNormaExpression	1.05212	1.17371	1.09722	1.16334	1.29668	1.07024	1.03184	1.05083	1.20498	1.08931	0.650536	0.741538	0.632875	0.68836	1.05642	>>ProteinDiffResult	1.15661	1.08944	0.753946
O08543	ENSMUSG00000048915	13640	Efna5	ephrin A5	O08543	O08543	3	3	3	15.8	15.8	15.8	453	>>ProteinRawExpression	323540	357660	364060	355500	391540	290840	324400	348600	352130	352680	149520	159940	192310	148600	172370	>>ProteinNormaExpression	1.13293	1.2524	1.27481	1.24484	1.37104	1.01842	1.13594	1.22068	1.23304	1.23496	0.523567	0.560055	0.673403	0.520346	0.60358	>>ProteinDiffResult	1.2552	1.16861	0.57619
O08547	ENSMUSG00000027879	20333	Sec22b	SEC22 homolog B, vesicle trafficking protein	O08547	O08547	18	18	18	64.7	64.7	64.7	454	>>ProteinRawExpression	17276000	18502000	19768000	19806000	20769000	16351000	18598000	18911000	19836000	19837000	18550000	20277000	20971000	20986000	21247000	>>ProteinNormaExpression	0.888424	0.951472	1.01658	1.01853	1.06805	0.840856	0.956408	0.972505	1.02007	1.02012	0.95394	1.04275	1.07844	1.07921	1.09263	>>ProteinDiffResult	0.988611	0.961993	1.0494
O08550	ENSMUSG00000006307	75410	Kmt2b	lysine (K)-specific methyltransferase 2B	O08550	O08550	4	4	4	2	2	2	455	>>ProteinRawExpression	157290	196840	166800	166680	180300	149180	169700	163620	167800	179700	140450	134000	138290	160080	140420	>>ProteinNormaExpression	0.978516	1.22456	1.03768	1.03693	1.12166	0.928063	1.05572	1.0179	1.0439	1.11793	0.873753	0.833627	0.860316	0.995873	0.873567	>>ProteinDiffResult	1.07987	1.0327	0.887427
O08553	ENSMUSG00000022048	12934	Dpysl2	dihydropyrimidinase-like 2	O08553;P97427	O08553	10	10	7	23.6	23.6	16.1	456	>>ProteinRawExpression	1049000	1073200	1157800	1135100	1180300	944180	1141500	1013000	1161200	1046500	625630	610180	639800	676830	594600	>>ProteinNormaExpression	1.12002	1.14586	1.23619	1.21195	1.26021	1.00811	1.21879	1.08159	1.23982	1.11735	0.667988	0.651492	0.683118	0.722655	0.634858	>>ProteinDiffResult	1.19485	1.13313	0.672022
O08573	ENSMUSG00000001123	16859	Lgals9	lectin, galactose binding, soluble 9	O08573	O08573	10	10	10	32.3	32.3	32.3	457	>>ProteinRawExpression	1150100	1219400	1260800	1315100	1361400	956200	977270	994620	1069500	1024600	581200	618120	685170	685640	590440	>>ProteinNormaExpression	1.19062	1.26236	1.30522	1.36143	1.40936	0.989885	1.0117	1.02966	1.10718	1.06069	0.601675	0.639895	0.709307	0.709794	0.61124	>>ProteinDiffResult	1.3058	1.03982	0.654382
O08579	ENSMUSG00000001964	13726	Emd	emerin	O08579	O08579	6	6	6	25.1	25.1	25.1	458	>>ProteinRawExpression	1043600	1125600	1152600	1245900	1186800	988600	1068500	1174800	1109500	1138600	1043900	1082900	1091400	1187300	1088700	>>ProteinNormaExpression	0.935757	1.00928	1.03349	1.11715	1.06416	0.886441	0.958084	1.0534	0.994847	1.02094	0.936026	0.970996	0.978618	1.06461	0.976197	>>ProteinDiffResult	1.03197	0.982742	0.985289
O08582	ENSMUSG00000042535	14904	Gtpbp1	GTP binding protein 1	O08582	O08582	21	21	21	33.2	33.2	33.2	459	>>ProteinRawExpression	3728600	3956400	4177800	4327800	4358200	3690500	4091700	4044900	4187000	4158700	3532100	3743200	3967600	4441700	3738100	>>ProteinNormaExpression	0.929914	0.986727	1.04194	1.07935	1.08694	0.920411	1.02047	1.0088	1.04424	1.03718	0.880906	0.933555	0.98952	1.10776	0.932283	>>ProteinDiffResult	1.02497	1.00622	0.968805
O08583	ENSMUSG00000025134	21681	Alyref	Aly/REF export factor	O08583;Q9JJW6	O08583	6	6	5	23.1	23.1	18	460	>>ProteinRawExpression	913920	1023100	1057600	1021000	1107300	644380	762920	721430	764490	779610	669270	701390	719370	666030	649680	>>ProteinNormaExpression	1.12353	1.25776	1.30017	1.25517	1.36127	0.792174	0.937902	0.886896	0.939832	0.95842	0.822772	0.862259	0.884363	0.818789	0.798689	>>ProteinDiffResult	1.25958	0.903045	0.837375
O08585	ENSMUSG00000028478	12757	Clta	clathrin, light polypeptide (Lca)	O08585	O08585	16	16	16	32.3	32.3	32.3	461	>>ProteinRawExpression	32917000	37363000	38541000	38330000	39446000	33307000	37456000	35539000	38750000	37475000	30977000	33322000	33765000	38247000	32190000	>>ProteinNormaExpression	0.9184	1.04245	1.07531	1.06943	1.10056	0.929282	1.04504	0.991555	1.08114	1.04557	0.864273	0.9297	0.94206	1.06711	0.898117	>>ProteinDiffResult	1.04123	1.01852	0.940252
O08586	ENSMUSG00000013663	19211	Pten	phosphatase and tensin homolog	O08586	O08586	1	1	1	3.5	3.5	3.5	462	>>ProteinRawExpression	120440	148990	151510	142510	156920	102400	135990	138450	126270	132070	119750	106090	119620	137300	126400	>>ProteinNormaExpression	0.919525	1.1375	1.15674	1.08802	1.19804	0.781795	1.03824	1.05703	0.964035	1.00832	0.914257	0.809967	0.913265	1.04825	0.965028	>>ProteinDiffResult	1.09996	0.969884	0.930153
O08599	ENSMUSG00000026797	20910	Stxbp1	syntaxin binding protein 1	O08599	O08599	17	16	16	29	27.8	27.8	463	>>ProteinRawExpression	2806600	3052700	3188500	3300400	3282100	3404500	3762600	3766300	3808100	3810100	3277500	3484300	3549300	3855200	3456200	>>ProteinNormaExpression	0.812653	0.883911	0.923232	0.955633	0.950334	0.985775	1.08946	1.09053	1.10264	1.10322	0.949002	1.00888	1.0277	1.11628	1.00075	>>ProteinDiffResult	0.905153	1.07433	1.02052
O08600	ENSMUSG00000015337	13804	Endog	endonuclease G	O08600	O08600	2	2	2	5.8	5.8	5.8	464	>>ProteinRawExpression	269890	264120	286070	267480	285690	193270	228620	236140	255890	206290	125360	143770	131440	142050	132290	>>ProteinNormaExpression	1.27774	1.25042	1.35434	1.26633	1.35254	0.914997	1.08235	1.11796	1.21146	0.976638	0.593491	0.68065	0.622276	0.672507	0.6263	>>ProteinDiffResult	1.30027	1.06068	0.639045
O08601	ENSMUSG00000028158	17777	Mttp	microsomal triglyceride transfer protein	O08601	O08601	8	8	8	10.2	10.2	10.2	465	>>ProteinRawExpression	1051400	1073900	1147700	1102600	1187100	903250	1045900	1023800	1056600	1055400	989890	994050	1081400	1076900	1027500	>>ProteinNormaExpression	0.997067	1.0184	1.08839	1.04562	1.12575	0.856573	0.991851	0.970893	1.002	1.00086	0.938736	0.942681	1.02552	1.02125	0.974402	>>ProteinDiffResult	1.05505	0.964435	0.980517
O08602	ENSMUSG00000078452	19368	Raet1a	retinoic acid early transcript 1, alpha	O08602	O08602	4	2	2	13	8.3	8.3	466	>>ProteinRawExpression	682750	769240	790060	858040	817250	835200	1008200	966800	1001700	1133700	662690	707290	685600	717610	707480	>>ProteinNormaExpression	0.82968	0.934783	0.960084	1.04269	0.993125	1.01494	1.22517	1.17486	1.21727	1.37768	0.805303	0.859501	0.833144	0.872042	0.859732	>>ProteinDiffResult	0.952073	1.20198	0.845945
O08603	ENSMUSG00000078452	19369	Raet1b	retinoic acid early transcript beta	O08603	O08603	4	4	2	14.6	14.6	6.3	467	>>ProteinRawExpression	855310	851390	873300	937000	952040	1076600	1169000	1199200	1252700	1218100	676630	687240	711560	783610	723280	>>ProteinNormaExpression	0.918571	0.914361	0.937892	1.0063	1.02246	1.15623	1.25546	1.2879	1.34535	1.30819	0.726676	0.73807	0.764189	0.841568	0.776776	>>ProteinDiffResult	0.959917	1.27063	0.769456
O08604	ENSMUSG00000078452	19370	Raet1c	retinoic acid early transcript gamma	O08604	O08604	3	2	2	13.8	9.1	9.1	468	>>ProteinRawExpression	205410	219320	206240	217000	230720	344100	341180	336450	370210	347500	156320	149770	166170	162350	132720	>>ProteinNormaExpression	0.859346	0.917539	0.862818	0.907833	0.965232	1.43956	1.42735	1.40756	1.5488	1.45379	0.653975	0.626572	0.695183	0.679202	0.555243	>>ProteinDiffResult	0.902554	1.45541	0.642035
O08609	ENSMUSG00000017801	21428	Mlx	MAX-like protein X	O08609	O08609	1	1	1	3.4	3.4	3.4	469	>>ProteinRawExpression	72107	84761	83535	86354	83697	67493	75434	82017	96949	93165	108650	94393	115390	120090	117730	>>ProteinNormaExpression	0.782771	0.920138	0.906829	0.937431	0.908588	0.732682	0.818887	0.89035	1.05245	1.01137	1.17947	1.0247	1.25264	1.30366	1.27804	>>ProteinDiffResult	0.891152	0.901147	1.2077
O08638	ENSMUSG00000018830	17880	Myh11	myosin, heavy polypeptide 11, smooth muscle	O08638	O08638	168	150	142	64.7	59.8	57.1	470	>>ProteinRawExpression	98373000	105790000	110540000	116160000	118390000	96902000	112180000	113720000	115090000	117100000	98218000	103980000	108430000	114790000	105260000	>>ProteinNormaExpression	0.902547	0.970596	1.01418	1.06574	1.0862	0.889051	1.02922	1.04335	1.05592	1.07436	0.901125	0.95399	0.994817	1.05317	0.965734	>>ProteinDiffResult	1.00785	1.01838	0.973767
O08648	ENSMUSG00000014426	26407	Map3k4	mitogen-activated protein kinase kinase kinase 4	O08648	O08648	25	25	25	18.7	18.7	18.7	471	>>ProteinRawExpression	3655400	3843000	4041000	4163200	4245100	3469400	3736700	3786300	3861800	3850500	3235800	3384700	3407800	3570000	3450200	>>ProteinNormaExpression	0.984383	1.0349	1.08822	1.12113	1.14319	0.934294	1.00628	1.01963	1.03997	1.03692	0.871386	0.911484	0.917705	0.961385	0.929123	>>ProteinDiffResult	1.07437	1.00742	0.918217
O08663	ENSMUSG00000036112	56307	Metap2	methionine aminopeptidase 2	O08663	O08663	27	27	27	62.8	62.8	62.8	472	>>ProteinRawExpression	17627000	19284000	19803000	19854000	20409000	16132000	19104000	19625000	19726000	20275000	16106000	17592000	18547000	19652000	17856000	>>ProteinNormaExpression	0.938965	1.02723	1.05488	1.05759	1.08716	0.859328	1.01764	1.0454	1.05078	1.08002	0.857943	0.9371	0.987972	1.04683	0.951163	>>ProteinDiffResult	1.03317	1.01063	0.956203
O08664	ENSMUSG00000030814	12055	Bcl7c	B cell CLL/lymphoma 7C	O08664;Q921K9;Q9CXE2	O08664	3	3	3	13.4	13.4	13.4	473	>>ProteinRawExpression	1038500	1142900	1104300	1188600	1172700	838960	976350	939990	1026200	1000600	1127400	1218400	1259600	1467300	1326500	>>ProteinNormaExpression	0.925673	1.01873	0.984324	1.05947	1.04529	0.747812	0.870275	0.837865	0.914709	0.89189	1.00491	1.08603	1.12275	1.30789	1.18238	>>ProteinDiffResult	1.0067	0.85251	1.14079
O08677	ENSMUSG00000022875	16644	Kng1	kininogen 1	O08677;Q6S9I3	O08677	6	6	6	10.1	10.1	10.1	474	>>ProteinRawExpression	336980	380330	369290	399140	387580	320550	347500	332750	345670	345550	340480	335960	347470	362910	342270	>>ProteinNormaExpression	0.95472	1.07754	1.04626	1.13083	1.09808	0.908171	0.984525	0.942736	0.979341	0.979001	0.964636	0.951831	0.98444	1.02818	0.969708	>>ProteinDiffResult	1.06149	0.958755	0.97976
O08688	ENSMUSG00000035547	12337	Capn5	calpain 5	O08688	O08688	16	16	16	28.8	28.8	28.8	475	>>ProteinRawExpression	2529900	2755700	2915800	3027700	2915800	2477100	2822000	2837800	2875000	2880200	1789300	1905000	1994300	2142400	1916300	>>ProteinNormaExpression	1.00435	1.09399	1.15754	1.20197	1.15754	0.983385	1.12031	1.12658	1.14135	1.14341	0.710335	0.756266	0.791718	0.850512	0.760752	>>ProteinDiffResult	1.12308	1.10301	0.773917
O08691	ENSMUSG00000021125	11847	Arg2	arginase type II	O08691	O08691	13	13	13	46.9	46.9	46.9	476	>>ProteinRawExpression	10221000	10442000	11542000	11472000	12028000	9959300	11402000	11357000	11815000	11624000	10614000	10870000	11534000	12635000	11348000	>>ProteinNormaExpression	0.907924	0.927555	1.02527	1.01905	1.06844	0.884677	1.01283	1.00883	1.04952	1.03255	0.942834	0.965574	1.02456	1.12236	1.00803	>>ProteinDiffResult	0.989647	0.997682	1.01267
O08709	ENSMUSG00000026701	11758	Prdx6	peroxiredoxin 6	O08709;Q8BG37	O08709	12	12	12	60.3	60.3	60.3	477	>>ProteinRawExpression	7308300	8018000	8313500	8221600	8041300	6651200	7725900	8454300	7450100	7492500	6363500	7137600	7364200	7023000	6797000	>>ProteinNormaExpression	0.975637	1.07038	1.10983	1.09756	1.07349	0.887916	1.03139	1.12862	0.994567	1.00023	0.849509	0.952849	0.983099	0.93755	0.90738	>>ProteinDiffResult	1.06538	1.00854	0.926077
O08715	ENSMUSG00000018428	11640	Akap1	A kinase (PRKA) anchor protein 1	O08715	O08715	31	31	31	44	44	44	478	>>ProteinRawExpression	19186000	20594000	21938000	22276000	21895000	17840000	20167000	20859000	21579000	20994000	14222000	14797000	16082000	16545000	14378000	>>ProteinNormaExpression	1.01566	1.0902	1.16135	1.17924	1.15907	0.944408	1.06759	1.10423	1.14234	1.11137	0.75288	0.783319	0.851344	0.875854	0.761138	>>ProteinDiffResult	1.1211	1.07399	0.804907
O08716	ENSMUSG00000027528	21884	Fabp9	fatty acid binding protein 9, testis	O08716	O08716	6	6	6	59.1	59.1	59.1	479	>>ProteinRawExpression	1359900	1564100	1585800	1615800	1627500	973190	1168300	1188100	1216500	1224000	1085200	1097700	1165400	1202800	1184500	>>ProteinNormaExpression	1.05918	1.21822	1.23512	1.25849	1.2676	0.757984	0.909948	0.92537	0.947489	0.953331	0.845224	0.85496	0.907689	0.936819	0.922566	>>ProteinDiffResult	1.20772	0.898824	0.893452
O08739	ENSMUSG00000005686	11717	Ampd3	adenosine monophosphate deaminase 3	O08739;Q3V1D3	O08739	5	4	4	7.2	6	6	480	>>ProteinRawExpression	170460	162270	160670	184980	192890	156000	153920	154420	184370	153280	211970	245170	219710	252660	234820	>>ProteinNormaExpression	0.901082	0.857788	0.84933	0.977837	1.01965	0.824643	0.813648	0.816291	0.974612	0.810265	1.12051	1.29601	1.16143	1.33561	1.2413	>>ProteinDiffResult	0.921137	0.847892	1.23097
O08740	ENSMUSG00000039771	20022	Polr2j	polymerase (RNA) II (DNA directed) polypeptide J	O08740	O08740	3	3	3	37.6	37.6	37.6	481	>>ProteinRawExpression	2024600	2205100	2255400	2359400	2257900	1685600	1950300	2012100	2030800	2147300	1355100	1408600	1509100	1535100	1387400	>>ProteinNormaExpression	1.07983	1.1761	1.20293	1.2584	1.20426	0.899025	1.0402	1.07317	1.08314	1.14528	0.722751	0.751285	0.804888	0.818755	0.739978	>>ProteinDiffResult	1.18431	1.04816	0.767531
O08749	ENSMUSG00000020664	13382	Dld	dihydrolipoamide dehydrogenase	O08749	O08749	27	27	27	54.8	54.8	54.8	482	>>ProteinRawExpression	65132000	70580000	73203000	74141000	75582000	61119000	69400000	71097000	72504000	73623000	67629000	70540000	73582000	79376000	72918000	>>ProteinNormaExpression	0.912702	0.989045	1.0258	1.03895	1.05914	0.856467	0.97251	0.99629	1.01601	1.03169	0.947693	0.988485	1.03111	1.1123	1.02181	>>ProteinDiffResult	1.00513	0.974592	1.02028
O08756	ENSMUSG00000025260	15108	Hsd17b10	hydroxysteroid (17-beta) dehydrogenase 10	O08756	O08756	12	12	12	58.6	58.6	58.6	483	>>ProteinRawExpression	12218000	13388000	13093000	13884000	13974000	11966000	13385000	13702000	13588000	14064000	11995000	12870000	13484000	14033000	12423000	>>ProteinNormaExpression	0.925293	1.0139	0.991558	1.05146	1.05828	0.906209	1.01367	1.03768	1.02905	1.06509	0.908405	0.97467	1.02117	1.06275	0.940818	>>ProteinDiffResult	1.0081	1.01034	0.981562
O08759	ENSMUSG00000025326	22215	Ube3a	ubiquitin protein ligase E3A	O08759	O08759	42	42	42	52	52	52	484	>>ProteinRawExpression	11920000	12620000	13001000	13581000	13642000	10688000	12448000	12687000	12740000	12427000	11436000	12014000	12496000	13244000	12368000	>>ProteinNormaExpression	0.954557	1.01061	1.04112	1.08757	1.09246	0.855898	0.996839	1.01598	1.02022	0.995158	0.915798	0.962085	1.00068	1.06058	0.990433	>>ProteinDiffResult	1.03726	0.976819	0.985917
O08784	ENSMUSG00000024613	21453	Tcof1	treacle ribosome biogenesis factor 1	O08784	O08784	16	16	16	16.1	16.1	16.1	485	>>ProteinRawExpression	4097200	4459100	4572500	4677000	4678400	3335000	4061900	4140100	4185700	4188700	3411200	3690300	3780300	3745300	3667300	>>ProteinNormaExpression	1.01265	1.1021	1.13013	1.15596	1.1563	0.824271	1.00393	1.02326	1.03453	1.03527	0.843104	0.912086	0.93433	0.92568	0.906401	>>ProteinDiffResult	1.11143	0.984251	0.90432
O08788	ENSMUSG00000031865	13191	Dctn1	dynactin 1	O08788	O08788	59	59	59	52.4	52.4	52.4	486	>>ProteinRawExpression	15736000	16792000	17685000	17670000	18230000	15401000	17593000	17803000	18307000	18029000	14861000	15576000	16290000	16664000	15719000	>>ProteinNormaExpression	0.935345	0.998114	1.05119	1.0503	1.08359	0.915433	1.04573	1.05821	1.08817	1.07164	0.883335	0.925835	0.968275	0.990505	0.934335	>>ProteinDiffResult	1.02371	1.03583	0.940457
Q07802	ENSMUSG00000057098	13591	Ebf1	early B cell factor 1	Q07802;O08791	Q07802;O08791	1	1	1	3.6	3.6	3.6	487	>>ProteinRawExpression	386820	444450	403530	415880	401510	257580	336040	317410	332730	355410	311170	322430	285660	335890	301540	>>ProteinNormaExpression	1.1141	1.28009	1.16223	1.1978	1.15641	0.741871	0.967848	0.914191	0.958315	1.02364	0.896218	0.928649	0.822746	0.967416	0.868482	>>ProteinDiffResult	1.18213	0.921172	0.896702
O08795	ENSMUSG00000003402	19089	Prkcsh	protein kinase C substrate 80K-H	O08795	O08795	18	18	18	34.4	34.4	34.4	488	>>ProteinRawExpression	11964000	13142000	14010000	14305000	14645000	11247000	12931000	13568000	13529000	14138000	12172000	13100000	13447000	13887000	13182000	>>ProteinNormaExpression	0.900601	0.989276	1.05462	1.07682	1.10242	0.846628	0.973392	1.02134	1.01841	1.06425	0.916258	0.986114	1.01223	1.04536	0.992287	>>ProteinDiffResult	1.02475	0.984804	0.99045
O08796	ENSMUSG00000035064	13631	Eef2k	eukaryotic elongation factor-2 kinase	O08796	O08796	44	44	44	61	61	61	489	>>ProteinRawExpression	22385000	23968000	24568000	25191000	25672000	18945000	21408000	22067000	22084000	22107000	19466000	20326000	21082000	21766000	20151000	>>ProteinNormaExpression	1.01386	1.08555	1.11273	1.14094	1.16273	0.858053	0.969606	0.999453	1.00022	1.00127	0.88165	0.920601	0.954841	0.985821	0.912674	>>ProteinDiffResult	1.10316	0.96572	0.931117
O08800	ENSMUSG00000026315	20725	Serpinb8	serine (or cysteine) peptidase inhibitor, clade B, member 8	O08800	O08800	2	2	2	6.1	6.1	6.1	490	>>ProteinRawExpression	167160	187320	197550	188580	209090	149440	203560	180930	192270	174660	163440	219220	208850	202880	204710	>>ProteinNormaExpression	0.879894	0.986012	1.03986	0.992645	1.1006	0.78662	1.0715	0.952377	1.01207	0.919373	0.860313	1.15393	1.09934	1.06792	1.07755	>>ProteinDiffResult	0.999803	0.948387	1.05181
O08807	ENSMUSG00000025289	53381	Prdx4	peroxiredoxin 4	O08807	O08807	14	13	13	55.1	55.1	55.1	491	>>ProteinRawExpression	72193000	74780000	74659000	81494000	79641000	65898000	73345000	71663000	77858000	71513000	69857000	70761000	76207000	77590000	75317000	>>ProteinNormaExpression	0.973147	1.00802	1.00639	1.09852	1.07354	0.888292	0.988676	0.966003	1.04951	0.963981	0.941659	0.953844	1.02726	1.0459	1.01526	>>ProteinDiffResult	1.03192	0.971293	0.996783
O08808	ENSMUSG00000024456	13367	Diaph1	diaphanous related formin 1	O08808	O08808	71	71	71	51.7	51.7	51.7	492	>>ProteinRawExpression	31876000	34419000	36237000	37310000	38516000	33117000	37226000	37585000	38775000	39867000	34365000	37135000	37752000	40364000	37284000	>>ProteinNormaExpression	0.866466	0.93559	0.985008	1.01417	1.04696	0.900199	1.01189	1.02165	1.054	1.08368	0.934123	1.00942	1.02619	1.09719	1.01347	>>ProteinDiffResult	0.969639	1.01428	1.01608
O08810	ENSMUSG00000020929	20624	Eftud2	elongation factor Tu GTP binding domain containing 2	O08810	O08810	49	48	48	53	52	52	493	>>ProteinRawExpression	14153000	15901000	16341000	16730000	16861000	14076000	15264000	15650000	16633000	16132000	14082000	14453000	15076000	16413000	15023000	>>ProteinNormaExpression	0.911967	1.0246	1.05295	1.07802	1.08646	0.907006	0.983556	1.00843	1.07177	1.03949	0.907392	0.931298	0.971442	1.05759	0.968027	>>ProteinDiffResult	1.0308	1.00205	0.96715
O08811	ENSMUSG00000030400	13871	Ercc2	excision repair cross-complementing rodent repair deficiency, complementation group 2	O08811	O08811	8	8	8	11.3	11.3	11.3	494	>>ProteinRawExpression	1426400	1469800	1561400	1626500	1695700	1283100	1415200	1519800	1525700	1515400	1141500	1267200	1325200	1317400	1148400	>>ProteinNormaExpression	1.00741	1.03806	1.10275	1.14873	1.1976	0.9062	0.999496	1.07337	1.07754	1.07026	0.806193	0.89497	0.935933	0.930424	0.811067	>>ProteinDiffResult	1.09891	1.02537	0.875717
O08849	ENSMUSG00000026360	19735	Rgs2	regulator of G-protein signaling 2	O08849	O08849	9	9	9	42.2	42.2	42.2	495	>>ProteinRawExpression	1131800	1264600	1362800	1373800	1391200	1738400	1919100	1989300	2057000	1986900	2234500	2374200	2375300	2724500	2366400	>>ProteinNormaExpression	0.60011	0.670524	0.722593	0.728425	0.737651	0.921746	1.01756	1.05478	1.09068	1.05351	1.18479	1.25886	1.25945	1.4446	1.25473	>>ProteinDiffResult	0.691861	1.02765	1.28049
O08856	ENSMUSG00000070002	13716	Ell	elongation factor RNA polymerase II	O08856	O08856	5	5	5	11.6	11.6	11.6	496	>>ProteinRawExpression	567360	586010	598950	662750	614870	568130	637670	636540	656600	626590	595560	642200	685050	707900	604480	>>ProteinNormaExpression	0.906262	0.936052	0.956722	1.05863	0.982151	0.907492	1.01857	1.01677	1.04881	1.00087	0.951307	1.02581	1.09425	1.13075	0.965555	>>ProteinDiffResult	0.967964	0.998502	1.03353
O08859	ENSMUSG00000053475	21930	Tnfaip6	tumor necrosis factor alpha induced protein 6	O08859	O08859	2	2	2	7.3	7.3	7.3	497	>>ProteinRawExpression	40683	50017	57989	58670	53336	84852	117690	112860	112340	128760	81783	75689	97677	97843	90865	>>ProteinNormaExpression	0.483917	0.594943	0.689768	0.697869	0.634422	1.0093	1.3999	1.34245	1.33626	1.53158	0.972793	0.900306	1.16185	1.16382	1.08082	>>ProteinDiffResult	0.620184	1.3239	1.05592
O08863	ENSMUSG00000032000	11796	Birc3	baculoviral IAP repeat-containing 3	O08863;Q62210	O08863	16	16	16	27.5	27.5	27.5	498	>>ProteinRawExpression	1241700	1329400	1329300	1420500	1500900	1068700	1357600	1290400	1288600	1268800	3225800	3431500	3379900	3823100	3379000	>>ProteinNormaExpression	0.61399	0.657355	0.657306	0.702402	0.742158	0.528446	0.671299	0.638071	0.637181	0.62739	1.59508	1.69679	1.67128	1.89043	1.67083	>>ProteinDiffResult	0.674642	0.620477	1.70488
O08901	ENSMUSG00000027379	12235	Bub1	BUB1, mitotic checkpoint serine/threonine kinase	O08901	O08901	24	24	24	24.8	24.8	24.8	499	>>ProteinRawExpression	5670100	6168200	6467300	6590500	6536800	6080000	6951600	6749100	6693300	6986300	6098200	6106000	6485400	6859900	6069400	>>ProteinNormaExpression	0.881252	0.958667	1.00515	1.0243	1.01596	0.944959	1.08042	1.04895	1.04028	1.08582	0.947788	0.949	1.00797	1.06617	0.943312	>>ProteinDiffResult	0.977066	1.04009	0.982848
O08912	ENSMUSG00000000420	14423	Galnt1	polypeptide N-acetylgalactosaminyltransferase 1	O08912;Q8CF93	O08912	11	11	11	26.5	26.5	26.5	500	>>ProteinRawExpression	1421200	1604600	1440000	1617500	1585300	1399900	1574400	1552300	1632200	1578800	1477500	1447900	1603300	1680100	1566900	>>ProteinNormaExpression	0.919597	1.03827	0.931761	1.04661	1.02578	0.905814	1.01873	1.00443	1.05613	1.02157	0.956026	0.936873	1.03743	1.08712	1.01387	>>ProteinDiffResult	0.992404	1.00133	1.00626
O08914	ENSMUSG00000034171	14073	Faah	fatty acid amide hydrolase	O08914	O08914	21	21	21	44	44	44	501	>>ProteinRawExpression	9834800	10577000	10936000	11221000	11497000	9105400	10644000	10585000	10817000	10552000	9878100	10637000	10452000	10738000	10250000	>>ProteinNormaExpression	0.935316	1.0059	1.04004	1.06715	1.0934	0.865948	1.01227	1.00666	1.02873	1.00352	0.939434	1.01161	0.994013	1.02121	0.974802	>>ProteinDiffResult	1.02836	0.983426	0.988214
O08915	ENSMUSG00000024847	11632	Aip	aryl-hydrocarbon receptor-interacting protein	O08915	O08915	21	21	21	64.8	64.8	64.8	502	>>ProteinRawExpression	13316000	14598000	15006000	14681000	14097000	12404000	14497000	15162000	15228000	16077000	13022000	14556000	15671000	15956000	13900000	>>ProteinNormaExpression	0.91552	1.00366	1.03171	1.00937	0.969217	0.852817	0.996718	1.04244	1.04698	1.10535	0.895307	1.00077	1.07743	1.09703	0.955672	>>ProteinDiffResult	0.985896	1.00886	1.00524
O08917	ENSMUSG00000059714	14251	Flot1	flotillin 1	O08917	O08917	17	17	17	41.6	41.6	41.6	503	>>ProteinRawExpression	3193400	3429700	3464700	3640800	3640400	3246200	3622700	3691300	3754500	3607300	3062200	3308600	3449000	3625200	3135200	>>ProteinNormaExpression	0.92346	0.991793	1.00191	1.05284	1.05272	0.938729	1.0476	1.06744	1.08572	1.04315	0.88552	0.956774	0.997374	1.04833	0.90663	>>ProteinDiffResult	1.00455	1.03653	0.958925
O08919	ENSMUSG00000063160	18223	Numbl	numb-like	O08919	O08919	4	1	1	7.1	2	2	504	>>ProteinRawExpression	234680	248780	250130	276940	278850	246820	295600	293640	291200	306470	215660	212570	216410	261050	211380	>>ProteinNormaExpression	0.916676	0.971751	0.977025	1.08175	1.08921	0.964095	1.15463	1.14698	1.13745	1.19709	0.842382	0.830313	0.845312	1.01968	0.825664	>>ProteinDiffResult	1.00728	1.12005	0.87267
O08967	ENSMUSG00000018001	19159	Cyth3	cytohesin 3	O08967;Q80YW0	O08967	7	3	2	22.1	10	8.3	505	>>ProteinRawExpression	337570	368480	381530	393710	366640	266190	352900	356750	340830	339920	293440	317440	309830	361650	299590	>>ProteinNormaExpression	0.995494	1.08665	1.12513	1.16105	1.08122	0.784994	1.0407	1.05206	1.00511	1.00242	0.865355	0.936131	0.913689	1.06651	0.883491	>>ProteinDiffResult	1.08991	0.977057	0.933034
O08969	ENSMUSG00000010760	22113	Phlda2	pleckstrin homology like domain, family A, member 2	O08969	O08969	1	1	1	9.7	9.7	9.7	506	>>ProteinRawExpression	85914	114460	106020	103360	121930	79088	135100	126180	114720	123450	233610	285090	289910	306260	286520	>>ProteinNormaExpression	0.513101	0.683585	0.633179	0.617293	0.728198	0.472334	0.806852	0.75358	0.685138	0.737276	1.39518	1.70263	1.73142	1.82906	1.71117	>>ProteinDiffResult	0.635071	0.691036	1.67389
O08989	ENSMUSG00000032470	17532	Mras	muscle and microspikes RAS	O08989	O08989	5	5	5	31.2	31.2	31.2	507	>>ProteinRawExpression	411250	438090	472800	487230	460730	463110	469450	508940	514040	519300	204310	218660	203660	214780	209360	>>ProteinNormaExpression	1.06436	1.13383	1.22366	1.26101	1.19243	1.19858	1.21499	1.3172	1.3304	1.34401	0.528779	0.565919	0.527097	0.555877	0.541849	>>ProteinDiffResult	1.17506	1.28104	0.543904
O08992	ENSMUSG00000028249	53378	Sdcbp	syndecan binding protein	O08992	O08992	8	8	8	39.8	39.8	39.8	508	>>ProteinRawExpression	2755800	2928300	3143700	3590200	3200900	2831400	3257500	3377600	3205500	3612300	3419300	3863700	3710400	4124000	3472100	>>ProteinNormaExpression	0.818673	0.869918	0.933907	1.06655	0.9509	0.841131	0.967714	1.00339	0.952266	1.07312	1.01578	1.1478	1.10226	1.22513	1.03147	>>ProteinDiffResult	0.92799	0.967524	1.10449
O08997	ENSMUSG00000018585	11927	Atox1	antioxidant 1 copper chaperone	O08997	O08997	6	6	6	88.2	88.2	88.2	509	>>ProteinRawExpression	5102100	5558000	5731100	5642900	6212900	4732200	5676700	5738000	5536200	5523300	5060400	5440900	5796600	5475700	5598500	>>ProteinNormaExpression	0.924009	1.00657	1.03792	1.02195	1.12518	0.857019	1.02807	1.03917	1.00263	1.00029	0.916457	0.985367	1.04979	0.991669	1.01391	>>ProteinDiffResult	1.02313	0.985436	0.991437
O09005	ENSMUSG00000038633	13244	Degs1	delta(4)-desaturase, sphingolipid 1	O09005	O09005	6	6	6	18.3	18.3	18.3	510	>>ProteinRawExpression	948100	1048900	1172600	1213100	1127300	978520	1142800	1088100	1168800	1078600	1151300	1185400	1159900	1339400	1244000	>>ProteinNormaExpression	0.834261	0.922958	1.03181	1.06744	0.991945	0.861029	1.00558	0.957451	1.02846	0.949092	1.01306	1.04307	1.02063	1.17858	1.09463	>>ProteinDiffResult	0.969682	0.960323	1.06999
O09009	ENSMUSG00000025158	19719	Rfng	RFNG O-fucosylpeptide 3-beta-N-acetylglucosaminyltransferase	O09009;O09008	O09009	5	5	5	18.7	18.7	18.7	511	>>ProteinRawExpression	574400	617320	648860	659190	614520	534270	674610	665820	671490	656610	613030	596690	647660	670030	603910	>>ProteinNormaExpression	0.911899	0.980038	1.03011	1.04651	0.975593	0.84819	1.07099	1.05703	1.06604	1.04241	0.973227	0.947286	1.0282	1.06372	0.958749	>>ProteinDiffResult	0.98883	1.01693	0.994237
O09012	ENSMUSG00000005069	19305	Pex5	peroxisomal biogenesis factor 5	O09012	O09012	20	20	20	45.1	45.1	45.1	512	>>ProteinRawExpression	4351700	4934100	4900800	5035800	5328700	4020600	4518500	4585100	4927100	4548300	3910400	4055700	4343800	4735600	4000100	>>ProteinNormaExpression	0.957171	1.08527	1.07795	1.10764	1.17207	0.884344	0.993859	1.00851	1.08373	1.00041	0.860105	0.892065	0.955433	1.04161	0.879835	>>ProteinDiffResult	1.08002	0.994171	0.92581
O09035	ENSMUSG00000038057	13168	Dbil5	diazepam binding inhibitor-like 5	O09035	O09035	7	7	7	69	69	69	513	>>ProteinRawExpression	2348700	2457200	2687100	2706000	2809600	2251500	2496200	2651700	2686400	2704500	2443200	2526100	2649400	2834000	2598900	>>ProteinNormaExpression	0.906822	0.948714	1.03748	1.04477	1.08477	0.869294	0.963771	1.02381	1.03721	1.0442	0.943308	0.975316	1.02292	1.09419	1.00342	>>ProteinDiffResult	1.00451	0.987655	1.00783
O09044	ENSMUSG00000027287	20619	Snap23	synaptosomal-associated protein 23	O09044;P60879	O09044	12	12	12	74.3	74.3	74.3	514	>>ProteinRawExpression	2185700	2380000	2376700	2477300	2486700	2191600	2419700	2381900	2449600	2413800	1629400	1648500	1798500	2018400	1741800	>>ProteinNormaExpression	1.0057	1.09511	1.09359	1.13988	1.1442	1.00842	1.11337	1.09598	1.12713	1.11066	0.749733	0.758522	0.827541	0.928723	0.801452	>>ProteinDiffResult	1.09569	1.09111	0.813194
O09053	ENSMUSG00000031583	22427	Wrn	Werner syndrome RecQ like helicase	O09053	O09053	5	5	5	3.6	3.6	3.6	515	>>ProteinRawExpression	308540	320210	374560	331490	380730	314730	355510	368940	357510	372620	457220	508500	482600	534700	498190	>>ProteinNormaExpression	0.775739	0.80508	0.941729	0.833441	0.957241	0.791302	0.893833	0.927599	0.898861	0.936851	1.14955	1.27848	1.21337	1.34436	1.25256	>>ProteinDiffResult	0.862646	0.889689	1.24766
O09061	ENSMUSG00000014769	19170	Psmb1	proteasome (prosome, macropain) subunit, beta type 1	O09061	O09061	14	14	14	47.1	47.1	47.1	516	>>ProteinRawExpression	10310000	10461000	10938000	11114000	11718000	8919400	10311000	9683500	10654000	10022000	9236300	9679100	9832900	9990200	9783200	>>ProteinNormaExpression	1.01308	1.02792	1.07479	1.09209	1.15144	0.876441	1.01318	0.951523	1.04689	0.984785	0.90758	0.951091	0.966204	0.98166	0.96132	>>ProteinDiffResult	1.07187	0.974564	0.953571
O09106	ENSMUSG00000028800	433759	Hdac1	histone deacetylase 1	O09106	O09106	10	5	5	21	11.4	11.4	517	>>ProteinRawExpression	722830	760990	690570	870430	895850	634830	702230	790910	805320	697000	670510	709950	673300	826880	750720	>>ProteinNormaExpression	0.967875	1.01897	0.924679	1.16551	1.19955	0.850043	0.940292	1.05904	1.07833	0.933289	0.897818	0.950629	0.901554	1.1072	1.00522	>>ProteinDiffResult	1.05532	0.972198	0.972484
O09108	ENSMUSG00000100916	16866	Lhb	luteinizing hormone beta	O09108	O09108	3	3	3	34	34	34	518	>>ProteinRawExpression	356250	374150	396250	439250	427300	348960	374960	360530	452060	364480	389920	383180	392480	362930	375730	>>ProteinNormaExpression	0.921586	0.967891	1.02506	1.1363	1.10539	0.902727	0.969987	0.932658	1.16944	0.942876	1.00869	0.991251	1.01531	0.938866	0.971979	>>ProteinDiffResult	1.03124	0.983537	0.985218
O09111	ENSMUSG00000031059	104130	Ndufb11	NADH:ubiquinone oxidoreductase subunit B11	O09111	O09111	8	8	8	51	51	51	519	>>ProteinRawExpression	1563400	1752400	1821500	1913400	1864000	1509600	1718600	1748500	1776100	1697700	1435300	1475800	1670800	1657500	1499700	>>ProteinNormaExpression	0.934143	1.04707	1.08836	1.14327	1.11375	0.901997	1.02688	1.04474	1.06123	1.01439	0.857602	0.881801	0.998315	0.990368	0.896082	>>ProteinDiffResult	1.06532	1.00985	0.924834
O09117	ENSMUSG00000020570	19027	Sypl	synaptophysin-like protein	O09117	O09117	3	3	3	13.8	13.8	13.8	520	>>ProteinRawExpression	606750	617770	653960	654620	701480	578000	623760	661050	694270	624610	570290	638710	681850	660930	628360	>>ProteinNormaExpression	0.948402	0.965627	1.02219	1.02323	1.09647	0.903463	0.97499	1.03328	1.0852	0.976318	0.891411	0.998358	1.06579	1.03309	0.98218	>>ProteinDiffResult	1.01118	0.99465	0.994166
O09126	ENSMUSG00000021451	20354	Sema4d	sema domain, immunoglobulin domain (Ig), transmembrane domain (TM) and short cytoplasmic domain, (semaphorin) 4D	O09126	O09126	4	4	4	5.1	5.1	5.1	521	>>ProteinRawExpression	199490	214310	218990	227670	199090	189890	204980	197330	201740	192960	149730	148540	154620	157130	152380	>>ProteinNormaExpression	1.06533	1.14447	1.16946	1.21582	1.06319	1.01406	1.09465	1.05379	1.07734	1.03046	0.799598	0.793243	0.825712	0.839116	0.813749	>>ProteinDiffResult	1.13166	1.05406	0.814283
O09130	ENSMUSG00000030722	18020	Nfatc2ip	nuclear factor of activated T cells, cytoplasmic, calcineurin dependent 2 interacting protein	O09130	O09130	1	1	1	3.9	3.9	3.9	522	>>ProteinRawExpression	39113	55690	45935	34103	52032	41073	39276	44148	50259	40689	49436	51487	48045	59482	60857	>>ProteinNormaExpression	0.824444	1.17386	0.968242	0.718841	1.09676	0.865758	0.82788	0.930574	1.05939	0.857664	1.04204	1.08527	1.01272	1.25379	1.28278	>>ProteinDiffResult	0.956429	0.908252	1.13532
O09131	ENSMUSG00000025068	14873	Gsto1	glutathione S-transferase omega 1	O09131;Q8K2Q2	O09131	20	20	20	57.9	57.9	57.9	523	>>ProteinRawExpression	10697000	11559000	11613000	12358000	12466000	9577700	10672000	11385000	11482000	11499000	8728900	9259000	9813400	10227000	9140700	>>ProteinNormaExpression	0.999859	1.08043	1.08548	1.15511	1.16521	0.895237	0.997522	1.06417	1.07323	1.07482	0.815898	0.865447	0.917268	0.955927	0.85439	>>ProteinDiffResult	1.09722	1.021	0.881786
O09167	ENSMUSG00000041453	19933	Rpl21	ribosomal protein L21	O09167	O09167	10	10	10	48.1	48.1	48.1	524	>>ProteinRawExpression	7627800	8105800	8448900	8714600	8726200	6109600	7353700	7714900	7584400	7904800	6338700	6650300	6978500	7333300	6620900	>>ProteinNormaExpression	1.01965	1.08354	1.12941	1.16492	1.16648	0.816701	0.983006	1.03129	1.01385	1.05667	0.847326	0.888979	0.932851	0.980279	0.885049	>>ProteinDiffResult	1.1128	0.980303	0.906897
O09172	ENSMUSG00000028124	14630	Gclm	glutamate-cysteine ligase, modifier subunit	O09172	O09172	12	12	12	44.5	44.5	44.5	525	>>ProteinRawExpression	11678000	12867000	13045000	13250000	13018000	10324000	11733000	12413000	12127000	12270000	11008000	11920000	11576000	11757000	11337000	>>ProteinNormaExpression	0.971424	1.07033	1.08514	1.10219	1.08289	0.858792	0.975999	1.03256	1.00877	1.02067	0.91569	0.991554	0.962939	0.977995	0.943058	>>ProteinDiffResult	1.06239	0.979359	0.958247
O09174	ENSMUSG00000022244	17117	Amacr	alpha-methylacyl-CoA racemase	O09174	O09174	15	15	15	44.4	44.4	44.4	526	>>ProteinRawExpression	4534500	5119200	5142000	5504600	5215200	4320800	4839900	4879700	5005900	5052800	4739500	4817500	5184700	5506000	4923500	>>ProteinNormaExpression	0.909498	1.02677	1.03135	1.10407	1.04603	0.866635	0.970752	0.978735	1.00405	1.01345	0.950615	0.96626	1.03991	1.10435	0.98752	>>ProteinDiffResult	1.02354	0.966725	1.00973
O35047	ENSMUSG00000019303	19183	Psmc3ip	proteasome (prosome, macropain) 26S subunit, ATPase 3, interacting protein	O35047	O35047	4	4	4	20.7	20.7	20.7	527	>>ProteinRawExpression	307600	334680	374000	349540	332010	335800	378730	388670	408070	339770	319840	343420	377590	355410	339960	>>ProteinNormaExpression	0.873022	0.94988	1.06148	0.992055	0.942302	0.953059	1.0749	1.10311	1.15817	0.964326	0.907761	0.974685	1.07167	1.00872	0.964865	>>ProteinDiffResult	0.963747	1.05071	0.985539
O35054	ENSMUSG00000047501	12740	Cldn4	claudin 4	O35054	O35054	4	4	4	15.7	15.7	15.7	528	>>ProteinRawExpression	1012600	1187100	1157300	1274200	1245200	1019100	1235300	1251500	1240700	1214100	1181800	1143000	1211000	1235900	1147000	>>ProteinNormaExpression	0.855439	1.00286	0.977681	1.07644	1.05194	0.86093	1.04357	1.05726	1.04814	1.02566	0.998378	0.9656	1.02305	1.04408	0.968979	>>ProteinDiffResult	0.99287	1.00711	1.00002
O35071	ENSMUSG00000020821	16562	Kif1c	kinesin family member 1C	O35071	O35071	17	16	13	19.6	18.8	16.2	529	>>ProteinRawExpression	1645500	1860400	1909800	1921700	1980700	2000000	2005000	2012000	2085300	2001500	1726200	1688100	1868900	1904100	1774400	>>ProteinNormaExpression	0.869604	0.983173	1.00928	1.01557	1.04675	1.05695	1.05959	1.06329	1.10203	1.05774	0.912252	0.892117	0.987665	1.00627	0.937725	>>ProteinDiffResult	0.984875	1.06792	0.947205
O35074	ENSMUSG00000017969	19223	Ptgis	prostaglandin I2 (prostacyclin) synthase	O35074	O35074	20	20	20	46.1	46.1	46.1	530	>>ProteinRawExpression	5390600	5892300	6014700	6256800	6372200	4720000	5436600	5595300	5711800	5588700	5342600	5174600	5350300	5644500	5209100	>>ProteinNormaExpression	0.966056	1.05597	1.0779	1.12129	1.14197	0.845877	0.9743	1.00274	1.02362	1.00156	0.957454	0.927347	0.958834	1.01156	0.933529	>>ProteinDiffResult	1.07264	0.969619	0.957744
O35075	ENSMUSG00000022898	13185	Vps26c	VPS26 endosomal protein sorting factor C	O35075	O35075	5	5	5	22.9	22.9	22.9	531	>>ProteinRawExpression	662780	670370	753290	760320	720200	665190	738190	743850	743090	705240	609100	629450	712510	714110	640470	>>ProteinNormaExpression	0.949708	0.960584	1.0794	1.08948	1.03199	0.953162	1.05776	1.06587	1.06479	1.01055	0.872789	0.901949	1.02097	1.02326	0.91774	>>ProteinDiffResult	1.02223	1.03043	0.947341
O35083	ENSMUSG00000034254	55979	Agpat1	1-acylglycerol-3-phosphate O-acyltransferase 1 (lysophosphatidic acid acyltransferase, alpha)	O35083	O35083	4	4	4	16.5	16.5	16.5	532	>>ProteinRawExpression	291490	343270	324820	332730	329300	318380	344680	340660	348970	361520	313590	321970	349230	382970	354010	>>ProteinNormaExpression	0.864513	1.01808	0.963364	0.986824	0.976651	0.944264	1.02227	1.01034	1.03499	1.07221	0.930058	0.954911	1.03576	1.13583	1.04994	>>ProteinDiffResult	0.961887	1.01681	1.0213
O35099	ENSMUSG00000071369	26408	Map3k5	mitogen-activated protein kinase kinase kinase 5	O35099	O35099	18	18	16	15.4	15.4	13.3	533	>>ProteinRawExpression	2927100	2993100	3099000	3171400	3361000	2602600	2883900	2986500	2977200	2946100	2341700	2359800	2541300	2646400	2418700	>>ProteinNormaExpression	1.03906	1.06249	1.10009	1.12579	1.19309	0.923873	1.02373	1.06015	1.05685	1.04581	0.831259	0.837684	0.902113	0.939421	0.858592	>>ProteinDiffResult	1.1041	1.02208	0.873814
O35114	ENSMUSG00000029426	12492	Scarb2	scavenger receptor class B, member 2	O35114	O35114	2	2	2	4.2	4.2	4.2	534	>>ProteinRawExpression	93741	112350	120150	108720	123440	129580	139000	135370	140100	124790	79817	72979	71688	72141	66670	>>ProteinNormaExpression	0.884051	1.05955	1.13311	1.02531	1.16414	1.22204	1.31088	1.27665	1.32125	1.17687	0.752737	0.688249	0.676074	0.680346	0.62875	>>ProteinDiffResult	1.05323	1.26154	0.685231
O35127	ENSMUSG00000072772	14790	Grcc10	gene rich cluster, C10 gene	O35127	O35127	4	4	4	42.1	42.1	42.1	535	>>ProteinRawExpression	1243400	1440400	1427900	1499800	1520500	1166400	1400400	1433900	1597400	1328200	945460	927320	1053600	1075500	949050	>>ProteinNormaExpression	0.981155	1.13661	1.12674	1.18348	1.19981	0.920395	1.10504	1.13148	1.26049	1.04807	0.746053	0.731739	0.831386	0.848667	0.748886	>>ProteinDiffResult	1.12556	1.0931	0.781346
O35129	ENSMUSG00000004264	12034	Phb2	prohibitin 2	O35129	O35129	25	25	25	81.6	81.6	81.6	536	>>ProteinRawExpression	30323000	32739000	32732000	34485000	35402000	26004000	30178000	30500000	32090000	32107000	28267000	30636000	30745000	33502000	30729000	>>ProteinNormaExpression	0.966852	1.04389	1.04366	1.09956	1.1288	0.82914	0.962229	0.972496	1.02319	1.02374	0.901296	0.976832	0.980308	1.06822	0.979798	>>ProteinDiffResult	1.05655	0.962159	0.98129
O35130	ENSMUSG00000004268	14791	Emg1	EMG1 N1-specific pseudouridine methyltransferase	O35130	O35130	2	2	2	9.8	9.8	9.8	537	>>ProteinRawExpression	72278	90683	97959	111730	124870	78621	94642	102240	100920	96465	81690	85960	121070	103990	139890	>>ProteinNormaExpression	0.721333	0.905015	0.97763	1.11506	1.2462	0.784637	0.944526	1.02035	1.00718	0.962719	0.815265	0.85788	1.20828	1.03782	1.3961	>>ProteinDiffResult	0.993049	0.943883	1.06307
O35134	ENSMUSG00000049553	20019	Polr1a	polymerase (RNA) I polypeptide A	O35134	O35134	7	7	7	5.2	5.2	5.2	538	>>ProteinRawExpression	355860	423320	420850	407880	411600	294330	345170	324980	362070	327140	250080	244740	260430	239280	234840	>>ProteinNormaExpression	1.0888	1.2952	1.28764	1.24796	1.25934	0.900538	1.05609	0.994315	1.1078	1.00092	0.76515	0.748811	0.796817	0.732106	0.718521	>>ProteinDiffResult	1.23579	1.01193	0.752281
O35143	ENSMUSG00000054428	11983	Atpif1	ATPase inhibitory factor 1	O35143	O35143	13	13	13	49.1	49.1	49.1	539	>>ProteinRawExpression	28075000	29586000	30881000	30775000	32200000	26534000	29395000	30540000	31070000	30264000	27984000	30977000	32045000	34522000	28559000	>>ProteinNormaExpression	0.928801	0.978789	1.02163	1.01812	1.06527	0.877821	0.972471	1.01035	1.02788	1.00122	0.925791	1.02481	1.06014	1.14209	0.944813	>>ProteinDiffResult	1.00252	0.977949	1.01953
O35144	ENSMUSG00000031921	21750	Terf2	telomeric repeat binding factor 2	O35144	O35144	2	2	2	4.8	4.8	4.8	540	>>ProteinRawExpression	282410	312720	337680	333060	307730	252880	302410	321830	313740	330600	295150	314940	296380	331420	286090	>>ProteinNormaExpression	0.917106	1.01554	1.09659	1.08159	0.999331	0.82121	0.982055	1.04512	1.01885	1.0736	0.958478	1.02274	0.962473	1.07626	0.929057	>>ProteinDiffResult	1.02203	0.988166	0.989803
O35149	ENSMUSG00000005802	22785	Slc30a4	solute carrier family 30 (zinc transporter), member 4	O35149	O35149	1	1	1	4.4	4.4	4.4	541	>>ProteinRawExpression	34854	31266	30977	38379	34784	27672	31059	40712	27266	28363	25748	31912	35883	35031	45349	>>ProteinNormaExpression	1.04718	0.93938	0.930697	1.15309	1.04508	0.831399	0.93316	1.22318	0.819201	0.85216	0.773593	0.958789	1.0781	1.0525	1.3625	>>ProteinDiffResult	1.02308	0.93182	1.0451
O35153	ENSMUSG00000025484	54399	Bet1l	Bet1 golgi vesicular membrane trafficking protein like	O35153	O35153	2	2	2	28.8	28.8	28.8	542	>>ProteinRawExpression	562250	690620	721730	690220	750380	513040	609260	657980	663900	645940	555630	565660	632920	411090	597550	>>ProteinNormaExpression	0.909969	1.11773	1.16808	1.11708	1.21445	0.830326	0.986052	1.0649	1.07448	1.04542	0.899255	0.915488	1.02434	0.665326	0.9671	>>ProteinDiffResult	1.10546	1.00024	0.894303
O35161	ENSMUSG00000016028	12614	Celsr1	cadherin, EGF LAG seven-pass G-type receptor 1	O35161	O35161	8	8	8	3.4	3.4	3.4	543	>>ProteinRawExpression	1123800	1207500	1345300	1373800	1359900	1021000	1131800	1167600	1312600	1147500	995920	1064700	1034200	1168800	1137900	>>ProteinNormaExpression	0.958202	1.02957	1.14706	1.17136	1.15951	0.87055	0.965023	0.995548	1.11918	0.97841	0.849166	0.907811	0.881805	0.996571	0.970225	>>ProteinDiffResult	1.09314	0.985743	0.921116
O35166	ENSMUSG00000020946	56494	Gosr2	golgi SNAP receptor complex member 2	O35166	O35166	8	8	8	39.2	39.2	39.2	544	>>ProteinRawExpression	5764900	5805300	6358100	6358500	6305200	4940500	5626500	5932000	5992700	5730600	5156500	5755400	6051700	5783300	5628600	>>ProteinNormaExpression	0.991785	0.998735	1.09384	1.09391	1.08474	0.849956	0.967974	1.02053	1.03097	0.985884	0.887116	0.99015	1.04113	0.99495	0.968336	>>ProteinDiffResult	1.0526	0.971064	0.976336
O35177	ENSMUSG00000021365	18003	Nedd9	neural precursor cell expressed, developmentally down-regulated gene 9	O35177	O35177	10	9	9	14	13.2	13.2	545	>>ProteinRawExpression	849750	962460	920480	955860	956480	989880	1107800	1047800	1135300	1097400	801030	846910	875150	862850	833520	>>ProteinNormaExpression	0.894934	1.01364	0.969425	1.00669	1.00734	1.04252	1.16671	1.10352	1.19567	1.15575	0.843623	0.891943	0.921685	0.908731	0.877841	>>ProteinDiffResult	0.978404	1.13283	0.888765
O35215	ENSMUSG00000001666	13202	Ddt	D-dopachrome tautomerase	O35215	O35215	8	8	8	78.8	78.8	78.8	546	>>ProteinRawExpression	2341000	2558400	2751400	2801500	2922400	2858400	3241400	3168500	3314400	3343400	4035300	4383700	4486000	4934200	4556200	>>ProteinNormaExpression	0.679257	0.742337	0.798337	0.812874	0.847954	0.829384	0.940514	0.919362	0.961695	0.97011	1.17087	1.27196	1.30164	1.43169	1.32201	>>ProteinDiffResult	0.776152	0.924213	1.29964
O35218	ENSMUSG00000041781	51786	Cpsf2	cleavage and polyadenylation specific factor 2	O35218	O35218	25	25	25	36.4	36.4	36.4	547	>>ProteinRawExpression	6100800	6463400	6727100	7004200	7055100	5640600	6297600	6358100	6708500	6394200	6017900	6480500	6619000	7158500	6534500	>>ProteinNormaExpression	0.938007	0.993758	1.0343	1.07691	1.08473	0.867251	0.968266	0.977568	1.03144	0.983118	0.925261	0.996387	1.01768	1.10063	1.00469	>>ProteinDiffResult	1.02554	0.965529	1.00893
O35226	ENSMUSG00000005625	19185	Psmd4	proteasome (prosome, macropain) 26S subunit, non-ATPase, 4	O35226	O35226	16	16	15	51.3	51.3	51.1	548	>>ProteinRawExpression	6135900	6526900	6794000	6827200	7063900	5772000	6307200	6716300	6636100	6450200	5641700	6003800	6195100	6117800	5559600	>>ProteinNormaExpression	0.971406	1.03331	1.07559	1.08085	1.11832	0.913795	0.998526	1.06329	1.0506	1.02116	0.893167	0.950493	0.980778	0.968541	0.880169	>>ProteinDiffResult	1.0559	1.00947	0.93463
O35239	ENSMUSG00000032290	56294	Ptpn9	protein tyrosine phosphatase, non-receptor type 9	O35239	O35239	3	3	2	7.6	7.6	3.5	549	>>ProteinRawExpression	199040	217410	236090	249670	227340	185530	220480	236210	224290	237630	169700	176810	195100	196060	201350	>>ProteinNormaExpression	0.941025	1.02788	1.11619	1.18039	1.07482	0.877152	1.04239	1.11676	1.0604	1.12347	0.802311	0.835926	0.922398	0.926936	0.951946	>>ProteinDiffResult	1.06806	1.04403	0.887903
O35242	ENSMUSG00000028245	18201	Nsmaf	neutral sphingomyelinase (N-SMase) activation associated factor	O35242	O35242	2	2	2	2.6	2.6	2.6	550	>>ProteinRawExpression	771210	767730	866100	894720	919640	688690	849550	876100	817610	909610	758700	820800	847430	980520	759110	>>ProteinNormaExpression	0.923419	0.919252	1.03704	1.07131	1.10114	0.824613	1.01722	1.04901	0.978977	1.08913	0.90844	0.982796	1.01468	1.17404	0.908931	>>ProteinDiffResult	1.01043	0.991791	0.997778
O35250	ENSMUSG00000020792	53413	Exoc7	exocyst complex component 7	O35250	O35250	8	8	8	11.9	11.9	11.9	551	>>ProteinRawExpression	932860	976120	1035800	1000100	1147300	826570	969890	977840	1041300	1146400	761370	778190	811610	994980	931200	>>ProteinNormaExpression	0.976372	1.02165	1.08411	1.04675	1.20081	0.865124	1.01513	1.02345	1.08987	1.19987	0.796883	0.814487	0.849466	1.04139	0.974634	>>ProteinDiffResult	1.06594	1.03869	0.895372
O35280	ENSMUSG00000032113	12649	Chek1	checkpoint kinase 1	O35280	O35280	24	24	24	47.1	47.1	47.1	552	>>ProteinRawExpression	5461400	6114300	6403600	6582400	6580900	5616500	6576200	6590600	6800100	6805100	9454800	9861400	10392000	11042000	10346000	>>ProteinNormaExpression	0.714673	0.80011	0.837968	0.861365	0.861169	0.734969	0.860554	0.862439	0.889853	0.890508	1.23724	1.29045	1.35989	1.44494	1.35387	>>ProteinDiffResult	0.815057	0.847665	1.33728
O35286	ENSMUSG00000029169	13204	Dhx15	DEAH (Asp-Glu-Ala-His) box polypeptide 15	O35286	O35286	31	31	30	39	39	37.9	553	>>ProteinRawExpression	9429200	10184000	10731000	11445000	11411000	8371700	9700400	9931700	10446000	10155000	9265100	9524100	10433000	10884000	10022000	>>ProteinNormaExpression	0.930922	1.00544	1.05945	1.12994	1.12658	0.826518	0.957697	0.980533	1.03131	1.00258	0.914721	0.940292	1.03003	1.07455	0.989448	>>ProteinDiffResult	1.05047	0.959727	0.989807
O35295	ENSMUSG00000094483	19291	Purb	purine rich element binding protein B	O35295;Q8R4E6	O35295	8	8	8	31.8	31.8	31.8	554	>>ProteinRawExpression	1828700	2152900	2036000	2227500	2154100	1739000	1916900	1940900	2105000	1981500	1535300	1608100	1644700	1790200	1526100	>>ProteinNormaExpression	0.973165	1.14569	1.08348	1.18539	1.14633	0.92543	1.0201	1.03287	1.1202	1.05448	0.817028	0.85577	0.875247	0.952677	0.812133	>>ProteinDiffResult	1.10681	1.03062	0.862571
O35316	ENSMUSG00000030096	21366	Slc6a6	solute carrier family 6 (neurotransmitter transporter, taurine), member 6	O35316	O35316	3	3	3	5.6	5.6	5.6	555	>>ProteinRawExpression	366970	378160	424300	413730	422780	431790	496880	511170	539310	516220	304620	310660	312710	310600	325310	>>ProteinNormaExpression	0.907561	0.935236	1.04935	1.0232	1.04559	1.06787	1.22884	1.26419	1.33378	1.27667	0.753362	0.7683	0.77337	0.768151	0.804531	>>ProteinDiffResult	0.992187	1.23427	0.773543
O35326	ENSMUSG00000021134	20384	Srsf5	serine and arginine-rich splicing factor 5	O35326	O35326	6	5	5	19.3	16	16	556	>>ProteinRawExpression	1438500	1472300	1543500	1599100	1602900	1185600	1340500	1400800	1408500	1307900	1734700	1841400	1941700	1965400	1828400	>>ProteinNormaExpression	0.913867	0.93534	0.980573	1.01589	1.01831	0.753202	0.851609	0.889917	0.894808	0.830898	1.10204	1.16983	1.23355	1.2486	1.16157	>>ProteinDiffResult	0.972797	0.844087	1.18312
O35343	ENSMUSG00000027782	16649	Kpna4	karyopherin (importin) alpha 4	O35343	O35343	17	17	11	46.4	46.4	32.6	557	>>ProteinRawExpression	5650500	5836500	6137400	6128400	6273100	4777700	5230600	5316300	5353900	5396500	4622200	4918000	5200700	5399900	4940200	>>ProteinNormaExpression	1.04404	1.07841	1.13401	1.13235	1.15908	0.882777	0.966459	0.982294	0.989241	0.997113	0.854045	0.9087	0.960935	0.997741	0.912802	>>ProteinDiffResult	1.10958	0.963577	0.926845
O35344	ENSMUSG00000021929	16648	Kpna3	karyopherin (importin) alpha 3	O35344	O35344	14	8	8	35.9	22.1	22.1	558	>>ProteinRawExpression	916590	945650	960890	1010900	1032200	811110	909650	907320	959100	919670	899760	931750	968880	1049000	936020	>>ProteinNormaExpression	0.971068	1.00185	1.018	1.07098	1.09355	0.859318	0.963715	0.961247	1.0161	0.974331	0.953237	0.987129	1.02647	1.11135	0.991652	>>ProteinDiffResult	1.03109	0.954943	1.01397
O35345	ENSMUSG00000003731	16650	Kpna6	karyopherin (importin) alpha 6	O35345	O35345	25	25	17	34.5	34.5	23.5	559	>>ProteinRawExpression	11859000	12749000	13154000	13860000	13768000	10208000	11908000	11747000	11999000	12174000	10298000	11178000	11494000	12338000	10927000	>>ProteinNormaExpression	0.990115	1.06442	1.09824	1.15718	1.1495	0.852272	0.994206	0.980764	1.0018	1.01641	0.859786	0.933258	0.959641	1.03011	0.912302	>>ProteinDiffResult	1.09189	0.969092	0.939018
O35347	ENSMUSG00000003531	13353	Dgcr6	DiGeorge syndrome critical region gene 6	O35347	O35347	3	3	3	14.1	14.1	14.1	560	>>ProteinRawExpression	433200	466600	454420	463410	460720	294760	308790	342530	324510	339690	231840	239510	243560	246010	207920	>>ProteinNormaExpression	1.28483	1.38389	1.34777	1.37443	1.36645	0.874232	0.915843	1.01591	0.962467	1.00749	0.687617	0.710365	0.722377	0.729643	0.616672	>>ProteinDiffResult	1.35148	0.955189	0.693335
O35350	ENSMUSG00000024942	12333	Capn1	calpain 1	O35350;O08529;Q6J756	O35350	36	36	36	53.3	53.3	53.3	561	>>ProteinRawExpression	7982200	8539400	8757400	9350400	9297500	7881900	8899100	9165400	9063000	9127500	8382100	8730600	8943900	9574300	8763300	>>ProteinNormaExpression	0.903932	0.967031	0.991718	1.05887	1.05288	0.892573	1.00776	1.03792	1.02633	1.03363	0.949218	0.988683	1.01284	1.08423	0.992386	>>ProteinDiffResult	0.994887	0.999643	1.00547
O35372	ENSMUSG00000015759	12793	Cnih1	cornichon family AMPA receptor auxiliary protein 1	O35372	O35372	1	1	1	20.1	20.1	20.1	562	>>ProteinRawExpression	106650	126670	130920	125440	124070	117440	124240	121170	132300	123940	109690	122930	110580	158790	140150	>>ProteinNormaExpression	0.853209	1.01337	1.04737	1.00353	0.992571	0.93953	0.993931	0.96937	1.05841	0.991531	0.877529	0.98345	0.884649	1.27033	1.12121	>>ProteinDiffResult	0.98201	0.990555	1.02743
O35379	ENSMUSG00000023088	17250	Abcc1	ATP-binding cassette, sub-family C (CFTR/MRP), member 1	O35379	O35379	38	38	37	31	31	30	563	>>ProteinRawExpression	9382500	10117000	10222000	10676000	10740000	8901500	10090000	10024000	10147000	10186000	8794200	9372800	9635000	10204000	9356100	>>ProteinNormaExpression	0.951906	1.02643	1.03708	1.08314	1.08963	0.903106	1.02369	1.01699	1.02947	1.03343	0.89222	0.950922	0.977524	1.03525	0.949228	>>ProteinDiffResult	1.03764	1.00134	0.961029
O35381	ENSMUSG00000032249	11737	Anp32a	acidic (leucine-rich) nuclear phosphoprotein 32 family, member A	O35381;Q64G17	O35381	8	6	6	34	27.5	27.5	564	>>ProteinRawExpression	1296500	1397700	1492000	1516800	1534900	1310200	1486000	1504100	1508400	1568800	1616800	1747200	1777200	1912800	1767700	>>ProteinNormaExpression	0.829774	0.894543	0.954896	0.970769	0.982353	0.838542	0.951056	0.96264	0.965392	1.00405	1.03477	1.11823	1.13743	1.22421	1.13135	>>ProteinDiffResult	0.926467	0.944336	1.1292
O35382	ENSMUSG00000029763	20336	Exoc4	exocyst complex component 4	O35382	O35382	26	26	25	32	32	31.2	565	>>ProteinRawExpression	4775700	5131600	5028300	5160600	5318900	4300700	5044900	5121000	5163800	5253100	3784900	4128000	4322500	4634000	4041600	>>ProteinNormaExpression	1.00598	1.08095	1.05919	1.08706	1.1204	0.905924	1.06269	1.07872	1.08773	1.10654	0.797273	0.869546	0.910516	0.976132	0.851346	>>ProteinDiffResult	1.07072	1.04832	0.880963
O35387	ENSMUSG00000027944	23897	Hax1	HCLS1 associated X-1	O35387	O35387	13	13	13	57.9	57.9	57.9	566	>>ProteinRawExpression	3101200	3448500	3508700	3753300	3554300	3190000	3530900	3781100	3739500	3808900	3342300	3756200	3823200	4057800	3618600	>>ProteinNormaExpression	0.861213	0.95766	0.974377	1.0423	0.987041	0.885873	0.980542	1.05002	1.03847	1.05774	0.928167	1.04311	1.06171	1.12686	1.0049	>>ProteinDiffResult	0.964519	1.00253	1.03295
O35400	ENSMUSG00000003271	545963	Sult2b1	sulfotransferase family, cytosolic, 2B, member 1	O35400	O35400	2	2	2	10.4	10.4	10.4	567	>>ProteinRawExpression	450460	503900	539880	500270	564660	528470	558640	539290	596990	542830	482450	507210	531220	609090	530180	>>ProteinNormaExpression	0.846142	0.946523	1.01411	0.939705	1.06065	0.992676	1.04935	1.013	1.12138	1.01965	0.906232	0.952741	0.997841	1.14411	0.995888	>>ProteinDiffResult	0.961427	1.03921	0.999363
O35405	ENSMUSG00000003363	18807	Pld3	phospholipase D family, member 3	O35405	O35405	7	7	7	19.1	19.1	19.1	568	>>ProteinRawExpression	1588900	2056700	2128100	2231500	2189700	1731900	2218600	2259300	2256500	2303700	1796900	1933200	1881800	2113400	1933100	>>ProteinNormaExpression	0.77828	1.00742	1.04239	1.09304	1.07257	0.848325	1.08672	1.10666	1.10529	1.12841	0.880163	0.946926	0.921749	1.03519	0.946877	>>ProteinDiffResult	0.99874	1.05508	0.946182
O35427	ENSMUSG00000025532	12909	Crcp	calcitonin gene-related peptide-receptor component protein	O35427	O35427	2	2	2	20.9	20.9	20.9	569	>>ProteinRawExpression	89168	85585	93931	106920	113770	65945	79110	88846	91659	146020	54196	69402	68253	73644	112500	>>ProteinNormaExpression	0.998933	0.958793	1.05229	1.19781	1.27454	0.73877	0.886255	0.995325	1.02684	1.63584	0.607148	0.777498	0.764626	0.82502	1.26032	>>ProteinDiffResult	1.09647	1.0566	0.846922
O35435	ENSMUSG00000031730	56749	Dhodh	dihydroorotate dehydrogenase	O35435	O35435	21	21	21	57.2	57.2	57.2	570	>>ProteinRawExpression	10422000	11868000	11719000	12250000	12488000	9735900	10951000	11841000	11993000	11938000	11299000	11572000	12438000	12849000	11738000	>>ProteinNormaExpression	0.892794	1.01667	1.0039	1.04939	1.06978	0.83402	0.938111	1.01435	1.02737	1.02266	0.967922	0.991308	1.06549	1.1007	1.00553	>>ProteinDiffResult	1.00651	0.967304	1.02619
O35445	ENSMUSG00000015478	54197	Rnf5	ring finger protein 5	O35445	O35445	2	2	2	14.4	14.4	14.4	571	>>ProteinRawExpression	433530	441940	448530	487570	485200	455540	520370	535610	533200	521020	541390	610000	582270	585500	593030	>>ProteinNormaExpression	0.836425	0.85265	0.865365	0.940686	0.936113	0.878889	1.00397	1.03337	1.02872	1.00522	1.04452	1.17689	1.12339	1.12963	1.14415	>>ProteinDiffResult	0.886248	0.990034	1.12372
O35448	ENSMUSG00000015474	54397	Ppt2	palmitoyl-protein thioesterase 2	O35448	O35448	5	5	5	19.2	19.2	19.2	572	>>ProteinRawExpression	851390	926120	975120	994830	997610	901710	1038400	1038900	1072300	1098600	1445400	1501800	1536600	1598300	1580500	>>ProteinNormaExpression	0.72737	0.791214	0.833076	0.849915	0.85229	0.77036	0.887138	0.887565	0.9161	0.938569	1.23485	1.28304	1.31277	1.36548	1.35027	>>ProteinDiffResult	0.810773	0.879946	1.30928
O35450	ENSMUSG00000033739	56299	Fkbpl	FK506 binding protein-like	O35450	O35450	2	2	2	5.5	5.5	5.5	573	>>ProteinRawExpression	103570	98253	124700	136000	105450	96956	110830	90760	103480	97085	57217	58486	72306	68719	52341	>>ProteinNormaExpression	1.12891	1.07095	1.35922	1.48239	1.1494	1.05682	1.20804	0.98928	1.12793	1.05822	0.623662	0.637495	0.788132	0.749034	0.570514	>>ProteinDiffResult	1.23818	1.08806	0.673767
O35451	ENSMUSG00000015461	12915	Atf6b	activating transcription factor 6 beta	O35451	O35451	3	3	3	5.6	5.6	5.6	574	>>ProteinRawExpression	343670	386700	414090	434590	416690	375740	416700	428800	442270	434890	419040	451970	461460	447710	450360	>>ProteinNormaExpression	0.815069	0.917121	0.982081	1.0307	0.988248	0.891128	0.988271	1.01697	1.04891	1.03141	0.993821	1.07192	1.09443	1.06182	1.0681	>>ProteinDiffResult	0.946644	0.995339	1.05802
O35459	ENSMUSG00000053898	51798	Ech1	enoyl coenzyme A hydratase 1, peroxisomal	O35459	O35459	5	5	5	16.2	16.2	16.2	575	>>ProteinRawExpression	523460	535790	613860	618630	594970	402000	439890	425760	403330	439180	359150	365430	414520	378010	397810	>>ProteinNormaExpression	1.13602	1.16277	1.3322	1.34255	1.29121	0.872422	0.954651	0.923986	0.875309	0.953111	0.779429	0.793058	0.899593	0.820359	0.863329	>>ProteinDiffResult	1.25295	0.915896	0.831154
O35465	ENSMUSG00000019428	14232	Fkbp8	FK506 binding protein 8	O35465	O35465	18	18	18	45.8	45.8	45.8	576	>>ProteinRawExpression	5243600	5518900	5855400	5982800	6030200	4767000	5370200	5392500	5617100	5650800	4501100	4721400	4990600	5200400	4783600	>>ProteinNormaExpression	0.987798	1.03966	1.10305	1.12705	1.13598	0.898015	1.01165	1.01585	1.05816	1.06451	0.847925	0.889425	0.940137	0.97966	0.901142	>>ProteinDiffResult	1.07871	1.00964	0.911658
P26150	ENSMUSG00000062410	15494	Hsd3b3	hydroxy-delta-5-steroid dehydrogenase, 3 beta- and steroid delta-isomerase 3	P26150;P26149;O35469;E9Q007;Q61767;Q61694	P26150;P26149;O35469	3	1	1	8.8	3.5	3.5	577	>>ProteinRawExpression	283600	346500	338540	323160	338080	212420	254280	277060	315730	278330	198730	254440	255620	271070	235870	>>ProteinNormaExpression	1.01687	1.2424	1.21386	1.15871	1.21221	0.761648	0.91174	0.993419	1.13207	0.997973	0.712561	0.912314	0.916545	0.971942	0.845729	>>ProteinDiffResult	1.16881	0.959371	0.871818
O35488	ENSMUSG00000027359	26458	Slc27a2	solute carrier family 27 (fatty acid transporter), member 2	O35488	O35488	9	9	9	17.6	17.6	17.6	578	>>ProteinRawExpression	1373100	1618200	1689400	1858200	1709500	1803000	2004500	2046100	2084300	2153000	1662000	1723200	1980500	1887400	1781100	>>ProteinNormaExpression	0.752425	0.886734	0.925749	1.01825	0.936764	0.987999	1.09842	1.12121	1.14214	1.17979	0.910735	0.944271	1.08526	1.03425	0.975999	>>ProteinDiffResult	0.903984	1.10591	0.990104
O35516	ENSMUSG00000027878	18129	Notch2	notch 2	O35516	O35516	22	22	22	11.8	11.8	11.8	579	>>ProteinRawExpression	4348300	4754900	4700500	4963300	5028100	3803200	4569200	4723500	4761200	4800200	3339700	3495600	3537400	3822400	3468500	>>ProteinNormaExpression	1.01729	1.11241	1.09969	1.16117	1.17633	0.889762	1.06897	1.10507	1.11389	1.12301	0.781326	0.817799	0.827578	0.894254	0.811459	>>ProteinDiffResult	1.11338	1.06014	0.826483
O35551	ENSMUSG00000020817	54189	Rabep1	rabaptin, RAB GTPase binding effector protein 1	O35551	O35551	42	42	42	46.6	46.6	46.6	580	>>ProteinRawExpression	10380000	11398000	11633000	11969000	12147000	9674600	10865000	11195000	11479000	11681000	9816000	10235000	10645000	10495000	10489000	>>ProteinNormaExpression	0.948802	1.04185	1.06334	1.09405	1.11032	0.884324	0.993135	1.0233	1.04926	1.06772	0.897249	0.935548	0.973025	0.959314	0.958766	>>ProteinDiffResult	1.05167	1.00355	0.944781
O35566	ENSMUSG00000025510	12476	Cd151	CD151 antigen	O35566	O35566	8	8	8	26.5	26.5	26.5	581	>>ProteinRawExpression	2851800	3091100	3184500	3221200	3299900	2999800	3244300	3486700	3387900	3505600	2648900	2829900	2688500	3172300	2798200	>>ProteinNormaExpression	0.921708	0.99905	1.02924	1.0411	1.06653	0.969541	1.04856	1.12691	1.09498	1.13302	0.85613	0.914629	0.868929	1.02529	0.904384	>>ProteinDiffResult	1.01153	1.0746	0.913873
O35593	ENSMUSG00000026914	59029	Psmd14	proteasome (prosome, macropain) 26S subunit, non-ATPase, 14	O35593	O35593	10	10	10	39.7	39.7	39.7	582	>>ProteinRawExpression	3577600	3959600	4121800	4145800	4395300	3391300	3716200	3871900	3862100	3806000	3500600	3926200	3962100	3809300	3816500	>>ProteinNormaExpression	0.927443	1.02647	1.06852	1.07474	1.13942	0.879148	0.963373	1.00374	1.0012	0.986653	0.907482	1.01781	1.02712	0.987508	0.989375	>>ProteinDiffResult	1.04732	0.966821	0.98586
O35594	ENSMUSG00000029469	12589	Ift81	intraflagellar transport 81	O35594	O35594	3	3	3	5.3	5.3	5.3	583	>>ProteinRawExpression	69932	87723	93482	106590	88552	71617	96087	84026	86765	97312	97509	97051	125500	146470	93748	>>ProteinNormaExpression	0.727264	0.912284	0.972175	1.10849	0.920905	0.744788	0.999266	0.873836	0.902321	1.01201	1.01405	1.00929	1.30515	1.52323	0.974941	>>ProteinDiffResult	0.928224	0.906443	1.16533
O35598	ENSMUSG00000054693	11487	Adam10	a disintegrin and metallopeptidase domain 10	O35598	O35598	25	25	25	42.2	42.2	42.2	584	>>ProteinRawExpression	10337000	11196000	11511000	12114000	12208000	9443200	11053000	11433000	11260000	11784000	9810800	10316000	10923000	11750000	10554000	>>ProteinNormaExpression	0.935797	1.01356	1.04208	1.09667	1.10518	0.854882	1.00062	1.03502	1.01936	1.06679	0.888161	0.933896	0.988847	1.06371	0.955442	>>ProteinDiffResult	1.03866	0.995332	0.966012
O35604	ENSMUSG00000024413	18145	Npc1	NPC intracellular cholesterol transporter 1	O35604	O35604	15	15	15	10	10	10	585	>>ProteinRawExpression	4560600	5025200	5164700	5269000	5539700	4043300	4574000	4735200	4781400	4899800	4744500	4897700	5152900	5107900	4844200	>>ProteinNormaExpression	0.932764	1.02779	1.05632	1.07765	1.13302	0.826962	0.935505	0.968474	0.977923	1.00214	0.970376	1.00171	1.05391	1.0447	0.990768	>>ProteinDiffResult	1.04551	0.942201	1.01229
O35607	ENSMUSG00000067336	12168	Bmpr2	bone morphogenetic protein receptor, type II (serine/threonine kinase)	O35607	O35607	18	18	18	23.2	23.2	23.2	586	>>ProteinRawExpression	4376100	4826200	4930500	4984400	5166900	4364300	4727800	5226500	5137000	5223700	2248300	2359000	2456700	2520200	2392700	>>ProteinNormaExpression	1.07714	1.18793	1.21361	1.22687	1.27179	1.07424	1.16371	1.28646	1.26443	1.28577	0.553402	0.58065	0.604698	0.620328	0.588945	>>ProteinDiffResult	1.19547	1.21493	0.589605
O35609	ENSMUSG00000028049	24045	Scamp3	secretory carrier membrane protein 3	O35609	O35609	10	10	10	33.5	33.5	33.5	587	>>ProteinRawExpression	2255500	2435800	2421500	2459500	2676000	2155600	2477700	2494800	2580800	2619200	1918300	2037000	2121600	2226800	1977000	>>ProteinNormaExpression	0.970606	1.04819	1.04204	1.05839	1.15156	0.927616	1.06622	1.07358	1.11059	1.12712	0.825499	0.876579	0.912985	0.958255	0.850759	>>ProteinDiffResult	1.05416	1.06103	0.884815
O35618	ENSMUSG00000054387	17248	Mdm4	transformed mouse 3T3 cell double minute 4	O35618	O35618	27	27	27	60.7	60.7	60.7	588	>>ProteinRawExpression	6903100	7438900	7454300	7719500	8194500	6753300	7692900	7705500	7914300	7925600	8672800	9348200	9583500	10237000	9624000	>>ProteinNormaExpression	0.840697	0.90595	0.907825	0.940123	0.997971	0.822454	0.936883	0.938418	0.963847	0.965223	1.05622	1.13847	1.16713	1.24672	1.17206	>>ProteinDiffResult	0.918513	0.925365	1.15612
O35621	ENSMUSG00000022474	29858	Pmm1	phosphomannomutase 1	O35621	O35621	4	2	2	16.4	9.5	9.5	589	>>ProteinRawExpression	321100	388970	368140	393760	392060	324350	345720	345170	382820	361690	166480	180960	195360	202600	155290	>>ProteinNormaExpression	1.06454	1.28955	1.2205	1.30543	1.2998	1.07532	1.14617	1.14434	1.26917	1.19911	0.551932	0.599938	0.647678	0.671681	0.514834	>>ProteinDiffResult	1.23597	1.16682	0.597212
O35623	ENSMUSG00000032757	12068	Bet1	Bet1 golgi vesicular membrane trafficking protein	O35623	O35623	4	4	4	56.8	56.8	56.8	590	>>ProteinRawExpression	466870	445420	460860	462450	474390	394820	424420	458960	486270	453360	448530	433920	460240	496590	463310	>>ProteinNormaExpression	1.02528	0.97817	1.01208	1.01557	1.04179	0.867049	0.932052	1.0079	1.06788	0.995606	0.984999	0.952915	1.01072	1.09054	1.01746	>>ProteinDiffResult	1.01458	0.974098	1.01133
O35625	ENSMUSG00000024182	12005	Axin1	axin 1	O35625	O35625	3	3	3	3.2	3.2	3.2	591	>>ProteinRawExpression	376300	386280	420520	390570	410750	337130	426220	379070	612750	393970	331950	317230	336640	576160	325100	>>ProteinNormaExpression	0.937525	0.962389	1.0477	0.973078	1.02335	0.839936	1.0619	0.944426	1.52662	0.981548	0.82703	0.790356	0.838715	1.43546	0.809964	>>ProteinDiffResult	0.988808	1.07089	0.940305
O35632	ENSMUSG00000010047	15587	Hyal2	hyaluronoglucosaminidase 2	O35632	O35632	5	5	5	13.3	13.3	13.3	592	>>ProteinRawExpression	960510	1016000	1033300	1011700	1017300	883440	936830	958130	991230	980160	631130	657150	664600	763810	636680	>>ProteinNormaExpression	1.09631	1.15964	1.17939	1.15474	1.16113	1.00834	1.06928	1.09359	1.13137	1.11874	0.72036	0.750059	0.758562	0.871799	0.726695	>>ProteinDiffResult	1.15024	1.08426	0.765495
O35643	ENSMUSG00000009090	11764	Ap1b1	adaptor protein complex AP-1, beta 1 subunit	O35643	O35643	62	62	34	59.8	59.8	40.4	593	>>ProteinRawExpression	53076000	53813000	55942000	57541000	59025000	46398000	54269000	52804000	53756000	53899000	46009000	48870000	50652000	52726000	48825000	>>ProteinNormaExpression	1.01084	1.02487	1.06542	1.09587	1.12414	0.883654	1.03356	1.00566	1.02379	1.02651	0.876245	0.930733	0.964671	1.00417	0.929876	>>ProteinDiffResult	1.06423	0.994633	0.941139
O35646	ENSMUSG00000067276	12338	Capn6	calpain 6	O35646	O35646	1	1	1	2.8	2.8	2.8	594	>>ProteinRawExpression	40590	36396	35372	34095	26272	40442	32102	27656	24972	27191	14632	8737	9396.8	19486	17027	>>ProteinNormaExpression	1.54387	1.38435	1.3454	1.29683	0.999273	1.53824	1.22102	1.05191	0.949826	1.03423	0.556538	0.332318	0.357413	0.741163	0.647633	>>ProteinDiffResult	1.31394	1.15905	0.527013
O35648	ENSMUSG00000021537	12626	Cetn3	centrin 3	O35648	O35648	4	4	4	26.9	26.9	26.9	595	>>ProteinRawExpression	1324200	1556300	1528800	1575700	1679000	1256100	1477100	1392900	1479600	1500500	1910400	1971500	2090300	2277500	2094300	>>ProteinNormaExpression	0.790907	0.929534	0.913109	0.941121	1.00282	0.750233	0.88223	0.83194	0.883723	0.896206	1.14103	1.17752	1.24848	1.36029	1.25087	>>ProteinDiffResult	0.915498	0.848866	1.23564
O35652	ENSMUSG00000096225	16875	Lhx8	LIM homeobox protein 8	O35652	O35652	1	1	1	2.5	2.5	2.5	596	>>ProteinRawExpression	51869	54413	62502	47419	54476	46046	46000	50207	56244	61525	40781	42592	39751	45800	49044	>>ProteinNormaExpression	1.03922	1.09019	1.25226	0.950066	1.09146	0.922557	0.921636	1.00593	1.12688	1.23269	0.81707	0.853354	0.796433	0.917628	0.982624	>>ProteinDiffResult	1.08464	1.04194	0.873422
O35654	ENSMUSG00000020471	18972	Pold2	polymerase (DNA directed), delta 2, regulatory subunit	O35654	O35654	15	15	15	42	42	42	597	>>ProteinRawExpression	2610200	2903800	3042200	3073800	3023700	2268300	2600900	2893500	2802900	2785700	2446400	2550800	2522200	2490400	2544400	>>ProteinNormaExpression	0.96533	1.07391	1.1251	1.13678	1.11825	0.838885	0.96189	1.0701	1.0366	1.03023	0.904752	0.943362	0.932785	0.921024	0.940995	>>ProteinDiffResult	1.08387	0.987542	0.928583
O35655	ENSMUSG00000062168	237178	Ppef1	protein phosphatase with EF hand calcium-binding domain 1	O35655	O35655	10	10	10	20	20	20	598	>>ProteinRawExpression	1274500	1320100	1394500	1384900	1469300	1341100	1501400	1463700	1503100	1537300	1381900	1423000	1507700	1651800	1404400	>>ProteinNormaExpression	0.886765	0.918492	0.970258	0.963579	1.0223	0.933104	1.04464	1.01841	1.04582	1.06961	0.961491	0.990088	1.04902	1.14928	0.977146	>>ProteinDiffResult	0.952279	1.02232	1.02541
O35658	ENSMUSG00000018446	12261	C1qbp	complement component 1, q subcomponent binding protein	O35658	O35658	8	8	8	34.9	34.9	34.9	599	>>ProteinRawExpression	5021500	5639100	5480700	5544700	5770500	4635800	5368800	5411600	5451200	5115800	4800700	4967400	5377800	5382100	5129400	>>ProteinNormaExpression	0.952279	1.0694	1.03936	1.0515	1.09432	0.879135	1.01814	1.02626	1.03377	0.970162	0.910406	0.942019	1.01985	1.02066	0.972741	>>ProteinDiffResult	1.04137	0.985493	0.973136
O35671	ENSMUSG00000062352	105245391	Itgb1bp1	integrin beta 1 binding protein 1	O35671	O35671	2	2	2	12	12	12	600	>>ProteinRawExpression	799980	897470	915900	943100	986240	705340	918420	882350	949540	918760	789680	850290	851210	954040	879900	>>ProteinNormaExpression	0.90617	1.0166	1.03748	1.06829	1.11715	0.798967	1.04033	0.999474	1.07558	1.04072	0.894503	0.963158	0.9642	1.08068	0.996698	>>ProteinDiffResult	1.02914	0.991014	0.979848
O35680	ENSMUSG00000045948	24030	Mrps12	mitochondrial ribosomal protein S12	O35680	O35680	2	2	2	11.5	11.5	11.5	601	>>ProteinRawExpression	369550	386630	403680	446050	410990	360700	417350	415370	395500	414630	355250	371590	373810	430290	348530	>>ProteinNormaExpression	0.939547	0.982971	1.02632	1.13404	1.0449	0.917046	1.06107	1.05604	1.00552	1.05416	0.90319	0.944733	0.950377	1.09397	0.886105	>>ProteinDiffResult	1.02556	1.01877	0.955676
O35682	ENSMUSG00000068566	50918	Myadm	myeloid-associated differentiation marker	O35682	O35682	2	2	2	7.5	7.5	7.5	602	>>ProteinRawExpression	611050	705210	638880	727440	742530	636290	671570	682430	717280	728080	379390	443840	444620	514470	467090	>>ProteinNormaExpression	1.0061	1.16114	1.05192	1.19774	1.22258	1.04766	1.10575	1.12363	1.18101	1.19879	0.62467	0.730788	0.732072	0.847081	0.769069	>>ProteinDiffResult	1.1279	1.13137	0.740736
O35683	ENSMUSG00000016427	54405	Ndufa1	NADH:ubiquinone oxidoreductase subunit A1	O35683	O35683	1	1	1	14.3	14.3	14.3	603	>>ProteinRawExpression	552280	610600	600580	606310	640970	540900	547250	546130	634580	547330	513840	539580	558450	655030	504720	>>ProteinNormaExpression	0.963442	1.06518	1.0477	1.0577	1.11816	0.943589	0.954667	0.952713	1.10701	0.954806	0.896384	0.941287	0.974205	1.14269	0.880474	>>ProteinDiffResult	1.05044	0.982558	0.967007
O35684	ENSMUSG00000027834	20713	Serpini1	serine (or cysteine) peptidase inhibitor, clade I, member 1	O35684	O35684	13	13	13	41	41	41	604	>>ProteinRawExpression	2938700	3161200	3135800	3364500	3379800	2677400	3021300	3249000	3118400	3162100	1613300	1737800	1846300	1924200	1520900	>>ProteinNormaExpression	1.10614	1.18989	1.18033	1.26641	1.27217	1.00779	1.13723	1.22294	1.17378	1.19023	0.607254	0.654116	0.694956	0.724278	0.572474	>>ProteinDiffResult	1.20299	1.14639	0.650616
O35685	ENSMUSG00000028851	18221	Nudc	nudC nuclear distribution protein	O35685	O35685	43	43	43	77.7	77.7	77.7	605	>>ProteinRawExpression	89652000	99868000	100900000	104560000	104760000	74995000	84162000	88361000	89387000	89670000	73131000	80631000	84123000	85531000	77664000	>>ProteinNormaExpression	1.0131	1.12854	1.1402	1.18156	1.18382	0.847468	0.951058	0.998508	1.0101	1.0133	0.826404	0.911157	0.950618	0.966528	0.877629	>>ProteinDiffResult	1.12945	0.964088	0.906467
O35691	ENSMUSG00000020994	18949	Pnn	pinin	O35691	O35691	13	13	13	19.4	19.4	19.4	606	>>ProteinRawExpression	1985100	2078800	2130100	2248900	2167300	1498700	1722200	1654900	1728300	1705500	1537500	1701600	1716400	1755200	1641600	>>ProteinNormaExpression	1.09183	1.14337	1.17158	1.23692	1.19204	0.824304	0.947232	0.910216	0.950587	0.938047	0.845644	0.935902	0.944042	0.965382	0.902901	>>ProteinDiffResult	1.16715	0.914077	0.918774
O35704	ENSMUSG00000021468	268656	Sptlc1	serine palmitoyltransferase, long chain base subunit 1	O35704	O35704	9	9	9	19.9	19.9	19.9	607	>>ProteinRawExpression	1459200	1610400	1644800	1756300	1735700	1302200	1437500	1566200	1501300	1449700	1832800	1862400	1968700	1982900	1949200	>>ProteinNormaExpression	0.873448	0.963954	0.984545	1.05129	1.03896	0.779471	0.860459	0.937496	0.898648	0.867762	1.09708	1.1148	1.17842	1.18692	1.16675	>>ProteinDiffResult	0.982438	0.868767	1.1488
O35710	ENSMUSG00000023087	12457	Noct	nocturnin	O35710	O35710	5	5	5	14.2	14.2	14.2	608	>>ProteinRawExpression	438270	532440	599810	550640	577280	455800	525050	548270	585040	516860	719850	813750	760880	668060	792750	>>ProteinNormaExpression	0.723636	0.879122	0.990357	0.909172	0.953158	0.75258	0.86692	0.905259	0.96597	0.853397	1.18856	1.3436	1.2563	1.10305	1.30892	>>ProteinDiffResult	0.891089	0.868825	1.24009
O35711	ENSMUSG00000036528	19024	Ppfibp2	PTPRF interacting protein, binding protein 2 (liprin beta 2)	O35711	O35711	43	43	41	51.9	51.9	50.6	609	>>ProteinRawExpression	12367000	13902000	13795000	14796000	14764000	12257000	14509000	14472000	14415000	14917000	12549000	13701000	13602000	14602000	14388000	>>ProteinNormaExpression	0.887431	0.997579	0.989901	1.06173	1.05943	0.879537	1.04114	1.03848	1.03439	1.07041	0.900491	0.983156	0.976052	1.04781	1.03245	>>ProteinDiffResult	0.999215	1.01279	0.987992
O35719	ENSMUSG00000059060	19363	Rad51b	RAD51 paralog B	O35719	O35719	2	2	2	6.9	6.9	6.9	610	>>ProteinRawExpression	110930	93592	125170	128450	121780	121530	117840	119500	146090	130210	108720	114770	114280	146070	127810	>>ProteinNormaExpression	0.910884	0.768516	1.02781	1.05475	0.999977	0.997924	0.967624	0.981255	1.19959	1.0692	0.892737	0.942416	0.938392	1.19943	1.04949	>>ProteinDiffResult	0.952387	1.04312	1.00449
O35730	ENSMUSG00000024325	19763	Ring1	ring finger protein 1	O35730	O35730	3	1	1	13.1	5.7	5.7	611	>>ProteinRawExpression	72282	73376	82313	85899	81176	65727	72637	70843	82527	79122	70838	68968	68137	80459	81368	>>ProteinNormaExpression	0.954703	0.969153	1.08719	1.13456	1.07218	0.868125	0.959392	0.935697	1.09002	1.04505	0.935631	0.910932	0.899956	1.06271	1.07471	>>ProteinDiffResult	1.04356	0.979656	0.976787
O35737	ENSMUSG00000007850	59013	Hnrnph1	heterogeneous nuclear ribonucleoprotein H1	O35737	O35737	18	16	8	50.1	44.1	25.4	612	>>ProteinRawExpression	6889200	7639200	7742400	7931300	8408700	6274800	7311900	7513800	7892800	7368100	7355100	7879200	8161400	8864900	8089700	>>ProteinNormaExpression	0.896078	0.993631	1.00705	1.03162	1.09372	0.816163	0.951059	0.97732	1.02662	0.958369	0.956678	1.02485	1.06155	1.15306	1.05223	>>ProteinDiffResult	1.00442	0.945906	1.04967
O35841	ENSMUSG00000027193	11800	Api5	apoptosis inhibitor 5	O35841	O35841	12	12	12	31.2	31.2	31.2	613	>>ProteinRawExpression	2309700	2639800	2665600	2655500	2738800	1955700	2378600	2438500	2441000	2297500	2557000	2579000	2755900	3010000	2777600	>>ProteinNormaExpression	0.906946	1.03657	1.0467	1.04273	1.07544	0.767941	0.934	0.957521	0.958503	0.902155	1.00405	1.01269	1.08215	1.18193	1.09067	>>ProteinDiffResult	1.02168	0.904024	1.0743
O35855	ENSMUSG00000030826	12036	Bcat2	branched chain aminotransferase 2, mitochondrial	O35855	O35855	7	7	7	19.8	19.8	19.8	614	>>ProteinRawExpression	1163400	1289600	1278600	1381400	1337400	1156000	1360500	1350300	1304900	1394800	1044800	1108800	1253200	1150300	1103200	>>ProteinNormaExpression	0.934348	1.0357	1.02687	1.10943	1.07409	0.928405	1.09264	1.08445	1.04799	1.12019	0.839098	0.890498	1.00647	0.923827	0.886	>>ProteinDiffResult	1.03609	1.05474	0.909178
O35857	ENSMUSG00000002949	21856	Timm44	translocase of inner mitochondrial membrane 44	O35857	O35857	37	37	37	59.3	59.3	59.3	615	>>ProteinRawExpression	21145000	22539000	23202000	24164000	24903000	20087000	23092000	23085000	23440000	23811000	20634000	22398000	23299000	24262000	22770000	>>ProteinNormaExpression	0.925164	0.986156	1.01516	1.05726	1.08959	0.878873	1.01035	1.01005	1.02558	1.04181	0.902806	0.979987	1.01941	1.06154	0.996263	>>ProteinDiffResult	1.01467	0.993332	0.992002
O35864	ENSMUSG00000025917	26754	Cops5	COP9 signalosome subunit 5	O35864	O35864	23	23	23	69.2	69.2	69.2	616	>>ProteinRawExpression	12196000	12976000	13545000	14424000	14657000	11040000	13348000	13981000	13889000	13714000	12179000	13089000	13643000	14618000	13327000	>>ProteinNormaExpression	0.911846	0.970163	1.01271	1.07842	1.09585	0.825416	0.997976	1.0453	1.03842	1.02534	0.910575	0.978612	1.02003	1.09293	0.996406	>>ProteinDiffResult	1.0138	0.986492	0.999711
O35874	ENSMUSG00000020142	55963	Slc1a4	solute carrier family 1 (glutamate/neutral amino acid transporter), member 4	O35874	O35874	1	1	1	2.1	2.1	2.1	617	>>ProteinRawExpression	137300	158050	155240	169080	162640	116270	144310	132450	136820	144210	79390	94950	89220	96818	81713	>>ProteinNormaExpression	1.08483	1.24877	1.22657	1.33592	1.28504	0.918665	1.14021	1.04651	1.08103	1.13942	0.627271	0.750213	0.704939	0.764972	0.645626	>>ProteinDiffResult	1.23623	1.06517	0.698604
O35887	ENSMUSG00000029767	12321	Calu	calumenin	O35887	O35887	19	19	19	62.2	62.2	62.2	618	>>ProteinRawExpression	11529000	12161000	13024000	13055000	13483000	10471000	12103000	12113000	12282000	12136000	10002000	10362000	10993000	10854000	10750000	>>ProteinNormaExpression	0.986408	1.04048	1.11432	1.11697	1.15359	0.895886	1.03552	1.03637	1.05083	1.03834	0.855759	0.88656	0.940548	0.928655	0.919757	>>ProteinDiffResult	1.08235	1.01139	0.906256
O35900	ENSMUSG00000007050	27756	Lsm2	LSM2 homolog, U6 small nuclear RNA and mRNA degradation associated	O35900	O35900	9	9	9	89.5	89.5	89.5	619	>>ProteinRawExpression	3740700	3966900	4283700	4324300	4696700	3401000	4209700	4288300	4138800	4451600	4277300	4533100	4685200	4753800	4819100	>>ProteinNormaExpression	0.868984	0.921532	0.995126	1.00456	1.09107	0.79007	0.977936	0.996195	0.961465	1.03413	0.993639	1.05306	1.0884	1.10433	1.1195	>>ProteinDiffResult	0.976254	0.951959	1.07179
O35904	ENSMUSG00000039936	18707	Pik3cd	phosphatidylinositol-4,5-bisphosphate 3-kinase catalytic subunit delta	O35904	O35904	47	47	45	48.5	48.5	47.1	620	>>ProteinRawExpression	24227000	26741000	27167000	29056000	28593000	22950000	26466000	26630000	27738000	27272000	24720000	26008000	26908000	28825000	26052000	>>ProteinNormaExpression	0.909984	1.00441	1.02041	1.09137	1.07397	0.862019	0.994083	1.00024	1.04186	1.02436	0.928502	0.97688	1.01068	1.08269	0.978533	>>ProteinDiffResult	1.02003	0.984512	0.995458
O35914	ENSMUSG00000025105	12173	Bnc1	basonuclin 1	O35914	O35914	21	21	16	22.5	22.5	17.4	621	>>ProteinRawExpression	3429100	3654500	3810500	3922400	3968800	2965500	3388000	3273200	3430600	3393500	3311900	3391500	3678300	3893600	3456100	>>ProteinNormaExpression	0.971095	1.03493	1.07911	1.11079	1.12393	0.839807	0.959456	0.926946	0.97152	0.961014	0.937905	0.960447	1.04167	1.10264	0.978742	>>ProteinDiffResult	1.06397	0.931749	1.00428
O35943	ENSMUSG00000059363	14297	Fxn	frataxin	O35943	O35943	2	2	2	9.2	9.2	9.2	622	>>ProteinRawExpression	447610	499030	501030	543870	487720	331140	391870	402110	403640	382030	305030	349480	383390	358080	339170	>>ProteinNormaExpression	1.09615	1.22207	1.22697	1.33188	1.19438	0.810929	0.95965	0.984727	0.988474	0.935553	0.746988	0.855841	0.938884	0.876902	0.830593	>>ProteinDiffResult	1.21429	0.935867	0.849842
O35963	ENSMUSG00000027739	19338	Rab33b	RAB33B, member RAS oncogene family	O35963	O35963	5	5	5	26.6	26.6	26.6	623	>>ProteinRawExpression	841330	825630	863660	962760	1011900	658140	792330	768480	798140	740610	835310	859640	896900	909180	860420	>>ProteinNormaExpression	0.999645	0.980991	1.02618	1.14392	1.20231	0.781984	0.941425	0.913087	0.948328	0.879972	0.992492	1.0214	1.06567	1.08026	1.02233	>>ProteinDiffResult	1.07061	0.892959	1.03643
O35969	ENSMUSG00000020150	14431	Gamt	guanidinoacetate methyltransferase	O35969	O35969	3	3	3	25.8	25.8	25.8	624	>>ProteinRawExpression	798630	895520	879230	900000	890620	806970	882410	872760	966170	719340	790980	766700	901720	868230	692630	>>ProteinNormaExpression	0.948348	1.0634	1.04406	1.06872	1.05758	0.958252	1.04783	1.03638	1.1473	0.854194	0.939264	0.910432	1.07076	1.031	0.822477	>>ProteinDiffResult	1.03642	1.00879	0.954787
O35972	ENSMUSG00000037772	19935	Mrpl23	mitochondrial ribosomal protein L23	O35972	O35972	2	2	2	20.5	20.5	20.5	625	>>ProteinRawExpression	164810	197410	186800	200740	212550	166840	183930	197230	255670	207180	179300	183520	188400	278170	172290	>>ProteinNormaExpression	0.831019	0.995398	0.941899	1.01219	1.07174	0.841255	0.927428	0.99449	1.28916	1.04466	0.904082	0.925361	0.949967	1.40261	0.868736	>>ProteinDiffResult	0.970449	1.0194	1.01015
O35980	ENSMUSG00000041429	18207	Nthl1	nth (endonuclease III)-like 1 (E.coli)	O35980	O35980	4	4	4	15	15	15	626	>>ProteinRawExpression	816820	881080	875540	934820	1009800	899140	958870	990790	942440	1063100	849020	936170	945060	1057400	937190	>>ProteinNormaExpression	0.869128	0.937503	0.931608	0.994684	1.07447	0.956719	1.02027	1.05424	1.00279	1.13118	0.90339	0.996121	1.00558	1.12511	0.997206	>>ProteinDiffResult	0.961478	1.03304	1.00548
O54692	ENSMUSG00000032264	26951	Zw10	zw10 kinetochore protein	O54692	O54692	38	38	38	46.7	46.7	46.7	627	>>ProteinRawExpression	16562000	17135000	18606000	18421000	18746000	15273000	17305000	17567000	17489000	17736000	15408000	16542000	17220000	17274000	16114000	>>ProteinNormaExpression	0.965159	0.998551	1.08427	1.07349	1.09243	0.890042	1.00846	1.02373	1.01918	1.03357	0.897909	0.963994	1.0035	1.00665	0.939052	>>ProteinDiffResult	1.04278	0.994996	0.962222
O54734	ENSMUSG00000028757	13200	Ddost	dolichyl-di-phosphooligosaccharide-protein glycotransferase	O54734	O54734	13	13	13	34	34	34	628	>>ProteinRawExpression	11033000	11763000	12246000	12411000	12946000	11227000	12636000	12480000	12826000	12935000	11390000	11903000	12180000	12983000	12205000	>>ProteinNormaExpression	0.903535	0.963317	1.00287	1.01638	1.0602	0.919422	1.03481	1.02203	1.05037	1.0593	0.932771	0.974782	0.997467	1.06323	0.999514	>>ProteinDiffResult	0.989261	1.01719	0.993552
O54774	ENSMUSG00000020198	11776	Ap3d1	adaptor-related protein complex 3, delta 1 subunit	O54774	O54774	34	34	34	30.3	30.3	30.3	629	>>ProteinRawExpression	9927000	10662000	10786000	11509000	11447000	8947400	10276000	10495000	10652000	10451000	9305500	9738700	10048000	10489000	9587600	>>ProteinNormaExpression	0.964903	1.03634	1.0484	1.11867	1.11265	0.869686	0.998826	1.02011	1.03537	1.01584	0.904493	0.9466	0.976664	1.01953	0.931913	>>ProteinDiffResult	1.05619	0.987967	0.95584
O54785	ENSMUSG00000020451	16886	Limk2	LIM motif-containing protein kinase 2	O54785	O54785	15	15	15	29.5	29.5	29.5	631	>>ProteinRawExpression	2735500	2912100	2947600	3049800	3168900	2553400	2870200	2956000	3117400	3067300	2594300	2732300	2765600	2983600	2689300	>>ProteinNormaExpression	0.951075	1.01247	1.02482	1.06035	1.10176	0.887762	0.997907	1.02774	1.08385	1.06643	0.901982	0.949962	0.96154	1.03733	0.935012	>>ProteinDiffResult	1.0301	1.01274	0.957166
O54786	ENSMUSG00000028974	13347	Dffa	DNA fragmentation factor, alpha subunit	O54786	O54786	6	6	6	19.6	19.6	19.6	632	>>ProteinRawExpression	765120	868580	822530	867600	884310	756550	850370	871460	864200	943870	770410	850750	898840	886840	865980	>>ProteinNormaExpression	0.898914	1.02047	0.966363	1.01931	1.03895	0.888845	0.999071	1.02385	1.01532	1.10892	0.905129	0.999518	1.05602	1.04192	1.01741	>>ProteinDiffResult	0.9888	1.0072	1.004
O54825	ENSMUSG00000023988	53414	Bysl	bystin-like	O54825	O54825	2	2	2	6.7	6.7	6.7	633	>>ProteinRawExpression	21210	26642	24607	18546	21907	20468	20707	24715	26318	26834	15756	13131	19639	14914	17206	>>ProteinNormaExpression	1.01775	1.27841	1.18076	0.889923	1.0512	0.98215	0.993618	1.18594	1.26286	1.28762	0.756046	0.630086	0.94237	0.715643	0.825624	>>ProteinDiffResult	1.08361	1.14244	0.773954
O54826	ENSMUSG00000026743	17354	Mllt10	myeloid/lymphoid or mixed-lineage leukemia; translocated to, 10	O54826	O54826	15	15	14	16	16	16	634	>>ProteinRawExpression	2639600	3014900	3031900	3127600	3202300	2609700	3052300	3028300	3209200	3161000	5045500	5322100	5377700	5768000	5489100	>>ProteinNormaExpression	0.693668	0.792294	0.796761	0.821911	0.841541	0.68581	0.802122	0.795815	0.843354	0.830688	1.32592	1.39861	1.41322	1.51579	1.4425	>>ProteinDiffResult	0.789235	0.791558	1.41921
O54833	ENSMUSG00000046707	13000	Csnk2a2	casein kinase 2, alpha prime polypeptide	O54833	O54833	19	19	19	55.4	55.4	55.4	635	>>ProteinRawExpression	5548600	5947600	6291700	6186800	6627400	4964500	5693300	5862100	5935100	6060500	5462700	5753300	5977800	5774200	5733500	>>ProteinNormaExpression	0.947732	1.01588	1.07466	1.05674	1.132	0.847965	0.972448	1.00128	1.01375	1.03517	0.93306	0.982696	1.02104	0.986266	0.979314	>>ProteinDiffResult	1.0454	0.974122	0.980476
O54879	ENSMUSG00000015217	15354	Hmgb3	high mobility group box 3	O54879	O54879	7	5	5	26.5	22.5	22.5	636	>>ProteinRawExpression	1173500	1262700	1230400	1353400	1375500	1051400	1082300	1095800	1152500	1127400	780870	828690	849130	893040	773090	>>ProteinNormaExpression	1.09812	1.18159	1.15136	1.26646	1.28714	0.98386	1.01278	1.02541	1.07847	1.05498	0.730708	0.775456	0.794583	0.835673	0.723428	>>ProteinDiffResult	1.19693	1.0311	0.77197
O54890	ENSMUSG00000020689	16416	Itgb3	integrin beta 3	O54890	O54890	13	13	13	20.3	20.3	20.3	637	>>ProteinRawExpression	872950	902830	967570	1032900	1133300	795400	890290	923210	989280	2655700	675720	710170	765680	811610	768650	>>ProteinNormaExpression	0.879088	0.909178	0.974374	1.04016	1.14127	0.800993	0.89655	0.929702	0.996236	2.67437	0.680472	0.715164	0.771064	0.817317	0.774055	>>ProteinDiffResult	0.988815	1.25957	0.751614
O54901	ENSMUSG00000022661	17470	Cd200	CD200 antigen	O54901	O54901	6	6	6	19.4	19.4	19.4	638	>>ProteinRawExpression	1124300	1207300	1225400	1254000	1243800	1270600	1325000	1394000	1417200	1437400	675240	665890	682650	686230	608780	>>ProteinNormaExpression	1.03988	1.11664	1.13339	1.15984	1.1504	1.17519	1.22551	1.28932	1.31078	1.32947	0.624536	0.615888	0.63139	0.634701	0.563067	>>ProteinDiffResult	1.12003	1.26605	0.613917
O54916	ENSMUSG00000019854	19707	Reps1	RalBP1 associated Eps domain containing protein	O54916	O54916	11	11	10	15	15	15	639	>>ProteinRawExpression	1742800	1642500	1869500	1847400	2002200	1286300	1662200	1624100	1720300	1616300	1637800	1819600	1882400	2031700	1764400	>>ProteinNormaExpression	0.999713	0.942179	1.07239	1.05971	1.14851	0.737853	0.953479	0.931624	0.986807	0.92715	0.939483	1.04377	1.07979	1.16543	1.0121	>>ProteinDiffResult	1.0445	0.907383	1.04812
O54926	ENSMUSG00000064326	30954	Siva1	SIVA1, apoptosis-inducing factor	O54926	O54926	4	4	4	23.4	23.4	23.4	640	>>ProteinRawExpression	161030	174950	191160	179160	180400	135930	198530	152240	170780	176120	219120	202180	230650	216220	234540	>>ProteinNormaExpression	0.855629	0.929593	1.01572	0.951963	0.958551	0.722261	1.05488	0.808924	0.907436	0.93581	1.16429	1.07428	1.22555	1.14888	1.24622	>>ProteinDiffResult	0.942292	0.885863	1.17184
O54931	ENSMUSG00000038729	677884	Pakap	paralemmin A kinase anchor protein	O54931	O54931	6	6	6	9	9	9	641	>>ProteinRawExpression	597270	657960	677950	662540	696800	769360	854550	906290	872460	988810	179180	194730	216170	221420	186720	>>ProteinNormaExpression	1.03189	1.13674	1.17127	1.14465	1.20384	1.3292	1.47638	1.56577	1.50732	1.70834	0.309564	0.336429	0.373471	0.382541	0.322591	>>ProteinDiffResult	1.13768	1.5174	0.344919
O54941	ENSMUSG00000037935	57376	Smarce1	SWI/SNF related, matrix associated, actin dependent regulator of chromatin, subfamily e, member 1	O54941	O54941	9	8	8	23.6	21.9	21.9	642	>>ProteinRawExpression	966170	1033700	1152200	1121000	1176600	949560	1028000	1066200	1103400	1034700	1035500	1092400	1130000	1100700	1031300	>>ProteinNormaExpression	0.904573	0.967798	1.07874	1.04953	1.10159	0.889022	0.962461	0.998226	1.03305	0.968734	0.969483	1.02276	1.05796	1.03053	0.965551	>>ProteinDiffResult	1.02045	0.970299	1.00925
O54946	ENSMUSG00000029131	23950	Dnajb6	DnaJ heat shock protein family (Hsp40) member B6	O54946;Q9QYI8	O54946	19	19	16	41.9	41.9	41.9	643	>>ProteinRawExpression	4944200	5271800	5493400	5516700	5761700	4488300	5333800	5290600	5508600	5566000	3992200	4142700	4528100	4691300	4278000	>>ProteinNormaExpression	0.991386	1.05707	1.10151	1.10618	1.15531	0.899971	1.06951	1.06084	1.10456	1.11607	0.800496	0.830673	0.907952	0.940676	0.857803	>>ProteinDiffResult	1.08229	1.05019	0.86752
O54950	ENSMUSG00000067713	19082	Prkag1	protein kinase, AMP-activated, gamma 1 non-catalytic subunit	O54950;Q8BGM7;Q91WG5	O54950	13	13	13	39.4	39.4	39.4	644	>>ProteinRawExpression	3209300	3512500	3636600	3772900	3723600	3149900	3529700	3448900	3601900	3602400	3101100	3298000	3403800	3499600	3287900	>>ProteinNormaExpression	0.929727	1.01756	1.05351	1.093	1.07872	0.912519	1.02255	0.999139	1.04346	1.04361	0.898382	0.955423	0.986073	1.01383	0.952497	>>ProteinDiffResult	1.0345	1.00425	0.96124
O54956	ENSMUSG00000020974	18974	Pole2	polymerase (DNA directed), epsilon 2 (p59 subunit)	O54956	O54956	4	4	4	8	8	8	645	>>ProteinRawExpression	125800	135760	162670	157690	161230	134820	157730	161820	178070	161450	169450	177710	181530	208380	175790	>>ProteinNormaExpression	0.770236	0.831218	0.995979	0.965488	0.987163	0.825462	0.965733	0.990775	1.09027	0.98851	1.03749	1.08806	1.11145	1.27585	1.07631	>>ProteinDiffResult	0.910017	0.97215	1.11783
O54962	ENSMUSG00000024844	23825	Banf1	BAF nuclear assembly factor 1	O54962	O54962	9	9	9	59.6	59.6	59.6	646	>>ProteinRawExpression	7235200	7576400	7985700	8062700	8365500	6251400	7179200	7024700	7237200	7256100	6265700	6599400	7000000	6800800	6828200	>>ProteinNormaExpression	1.00799	1.05552	1.11254	1.12327	1.16546	0.870926	1.00018	0.978659	1.00826	1.0109	0.872918	0.919408	0.975218	0.947466	0.951284	>>ProteinDiffResult	1.09296	0.973786	0.933259
O54967	ENSMUSG00000022791	51789	Tnk2	tyrosine kinase, non-receptor, 2	O54967	O54967	2	2	2	2.4	2.4	2.4	647	>>ProteinRawExpression	304820	293130	325970	316770	349760	265800	326760	307760	343710	305070	387150	370320	404850	364490	397710	>>ProteinNormaExpression	0.90289	0.868264	0.965538	0.938287	1.036	0.787311	0.967878	0.911599	1.01808	0.903631	1.14676	1.0969	1.19918	1.07964	1.17803	>>ProteinDiffResult	0.942197	0.917701	1.1401
O54983	ENSMUSG00000030905	12971	Crym	crystallin, mu	O54983	O54983	13	13	13	46	46	46	648	>>ProteinRawExpression	6887500	7433200	7894700	8161100	8071900	8168600	9224500	9266200	9536600	9656000	8479300	9119600	9133900	10022000	9181100	>>ProteinNormaExpression	0.79327	0.856121	0.909275	0.939958	0.929684	0.940821	1.06244	1.06724	1.09838	1.11213	0.976606	1.05035	1.052	1.15429	1.05744	>>ProteinDiffResult	0.885662	1.0562	1.05814
O54984	ENSMUSG00000052456	56495	Get3	guided entry of tail-anchored proteins factor 3, ATPase	O54984	O54984	17	17	17	59.5	59.5	59.5	649	>>ProteinRawExpression	26453000	29308000	29232000	28248000	30526000	25623000	29722000	29371000	28817000	29093000	26540000	28160000	28567000	30628000	29049000	>>ProteinNormaExpression	0.924204	1.02395	1.0213	0.986917	1.0665	0.895206	1.03842	1.02615	1.0068	1.01644	0.927244	0.983843	0.998062	1.07007	1.0149	>>ProteinDiffResult	1.00457	0.996602	0.998824
O54988	ENSMUSG00000025060	20874	Slk	STE20-like kinase	O54988	O54988	36	36	35	36	36	35.3	650	>>ProteinRawExpression	6907000	7522700	7892500	8085100	8232100	7169300	8468100	8905000	8613800	8716100	7878300	8358300	8628800	8944200	8274400	>>ProteinNormaExpression	0.845095	0.920428	0.965674	0.989239	1.00723	0.877188	1.0361	1.08956	1.05393	1.06644	0.963937	1.02267	1.05576	1.09435	1.0124	>>ProteinDiffResult	0.945532	1.02464	1.02982
O54990	ENSMUSG00000029086	19126	Prom1	prominin 1	O54990	O54990	5	5	5	7	7	7	651	>>ProteinRawExpression	382710	383940	389310	417860	390980	319220	336480	349050	395420	366010	287180	296220	288780	310210	297650	>>ProteinNormaExpression	1.10164	1.10518	1.12063	1.20282	1.12544	0.91888	0.968563	1.00475	1.13822	1.05357	0.826652	0.852674	0.831258	0.892944	0.85679	>>ProteinDiffResult	1.13114	1.0168	0.852064
O55013	ENSMUSG00000028847	27096	Trappc3	trafficking protein particle complex 3	O55013	O55013	9	9	9	38.3	38.3	38.3	652	>>ProteinRawExpression	2460700	2567600	2772800	2821900	2863700	2380400	2778100	2731600	2862200	2982600	2564100	2700900	2809700	2934000	2810300	>>ProteinNormaExpression	0.899366	0.938437	1.01344	1.03138	1.04666	0.870017	1.01537	0.998377	1.04611	1.09012	0.937157	0.987157	1.02692	1.07235	1.02714	>>ProteinDiffResult	0.985855	1.004	1.01015
O55022	ENSMUSG00000006373	53328	Pgrmc1	progesterone receptor membrane component 1	O55022	O55022	9	8	8	36.9	32.3	32.3	653	>>ProteinRawExpression	3149100	3362200	3447900	3938700	3935100	3119600	3255500	3531800	3620400	3622200	3103400	3440500	3333500	3821500	3419300	>>ProteinNormaExpression	0.906638	0.967991	0.992664	1.13397	1.13293	0.898145	0.937271	1.01682	1.04233	1.04285	0.893481	0.990534	0.959728	1.10023	0.98443	>>ProteinDiffResult	1.02684	0.987482	0.98568
O55023	ENSMUSG00000027531	55980	Impa1	inositol (myo)-1(or 4)-monophosphatase 1	O55023	O55023	15	15	15	52.3	52.3	52.3	654	>>ProteinRawExpression	5504700	5860500	6136700	6451600	6442100	5230900	5992100	6109300	6156000	6201500	5237100	5615500	5762300	5821400	5509600	>>ProteinNormaExpression	0.937968	0.998594	1.04566	1.09931	1.09769	0.891314	1.02102	1.04099	1.04895	1.0567	0.89237	0.956847	0.981861	0.991931	0.938802	>>ProteinDiffResult	1.03585	1.01179	0.952362
O55026	ENSMUSG00000015085	12496	Entpd2	ectonucleoside triphosphate diphosphohydrolase 2	O55026	O55026	9	9	9	25.5	25.5	25.5	655	>>ProteinRawExpression	3369100	3704900	3702200	3789600	3824700	2958900	3350200	3266600	3625000	3322000	3068900	3393200	3392400	3758000	3262600	>>ProteinNormaExpression	0.975829	1.07309	1.07231	1.09762	1.10779	0.857018	0.970354	0.94614	1.04995	0.962186	0.888878	0.982809	0.982577	1.08847	0.944982	>>ProteinDiffResult	1.06533	0.957129	0.977543
O55028	ENSMUSG00000030802	12041	Bckdk	branched chain ketoacid dehydrogenase kinase	O55028	O55028	1	1	1	4.4	4.4	4.4	656	>>ProteinRawExpression	57002	55503	58629	54160	61822	49398	55952	55804	63845	63820	51963	53786	56113	54290	43074	>>ProteinNormaExpression	1.02379	0.996868	1.05301	0.972747	1.11036	0.887218	1.00493	1.00227	1.1467	1.14625	0.933287	0.966029	1.00782	0.975081	0.773635	>>ProteinDiffResult	1.03136	1.03747	0.931171
O55029	ENSMUSG00000032458	50797	Copb2	coatomer protein complex, subunit beta 2 (beta prime)	O55029	O55029	54	54	54	61.4	61.4	61.4	657	>>ProteinRawExpression	35542000	37027000	38523000	39381000	41009000	33031000	37829000	38799000	38639000	39545000	34638000	36170000	38139000	39558000	38020000	>>ProteinNormaExpression	0.942175	0.981541	1.0212	1.04394	1.0871	0.875612	1.0028	1.02851	1.02427	1.04829	0.918212	0.958823	1.01102	1.04863	1.00786	>>ProteinDiffResult	1.01519	0.995898	0.98891
O55033	ENSMUSG00000066877	17974	Nck2	non-catalytic region of tyrosine kinase adaptor protein 2	O55033	O55033	8	6	5	22.4	18.4	16.1	658	>>ProteinRawExpression	1443200	1568100	1540700	1703600	1659300	1243600	1407100	1449700	1457700	1488800	1119000	1164300	1225900	1402700	1124600	>>ProteinNormaExpression	1.03094	1.12016	1.10059	1.21696	1.18531	0.888358	1.00515	1.03558	1.0413	1.06351	0.79935	0.83171	0.875714	1.00201	0.803351	>>ProteinDiffResult	1.13079	1.00678	0.862427
O55047	ENSMUSG00000020694	24086	Tlk2	tousled-like kinase 2 (Arabidopsis)	O55047;Q8C0V0	O55047	3	3	3	4.5	4.5	4.5	659	>>ProteinRawExpression	418470	486990	526700	581050	904840	415320	484220	584890	1122400	696830	570730	616010	717470	1169900	1069000	>>ProteinNormaExpression	0.605611	0.704773	0.762242	0.840897	1.30949	0.601052	0.700765	0.846455	1.62434	1.00845	0.825962	0.891492	1.03832	1.69308	1.54706	>>ProteinDiffResult	0.844602	0.956213	1.19918
O55057	ENSMUSG00000026239	18582	Pde6d	phosphodiesterase 6D, cGMP-specific, rod, delta	O55057	O55057	3	3	3	28.7	28.7	28.7	660	>>ProteinRawExpression	384870	450400	436170	371500	475160	419690	469350	479680	427070	468450	474760	468760	498770	469470	445180	>>ProteinNormaExpression	0.856627	1.00248	0.970808	0.826869	1.05759	0.934128	1.04466	1.06765	0.950554	1.04266	1.0567	1.04335	1.11014	1.04493	0.990863	>>ProteinDiffResult	0.942875	1.00793	1.0492
O55060	ENSMUSG00000021376	22017	Tpmt	thiopurine methyltransferase	O55060	O55060	21	21	21	78.8	78.8	78.8	661	>>ProteinRawExpression	9832500	11163000	10885000	11605000	11511000	9456000	10848000	11390000	11602000	11035000	11953000	11973000	12550000	13556000	12058000	>>ProteinNormaExpression	0.860399	0.976826	0.952499	1.0155	1.00728	0.827453	0.949261	0.996689	1.01524	0.965625	1.04596	1.04771	1.0982	1.18623	1.05514	>>ProteinDiffResult	0.962501	0.950854	1.08665
O55098	ENSMUSG00000020272	20868	Stk10	serine/threonine kinase 10	O55098	O55098	5	4	4	5.8	4.9	4.9	662	>>ProteinRawExpression	570330	615590	656740	640770	670950	568440	684110	677150	717930	667880	503570	524040	597420	537490	525350	>>ProteinNormaExpression	0.934175	1.00831	1.07571	1.04955	1.09899	0.931079	1.12054	1.10914	1.17594	1.09396	0.824825	0.858354	0.978547	0.880385	0.8605	>>ProteinDiffResult	1.03335	1.08613	0.880522
O55102	ENSMUSG00000090247	14533	Bloc1s1	biogenesis of lysosomal organelles complex-1, subunit 1	O55102	O55102	5	5	5	37.6	37.6	37.6	663	>>ProteinRawExpression	664120	733150	764990	792410	794640	614100	683000	741890	753780	710030	572670	577670	616520	651750	581680	>>ProteinNormaExpression	0.971655	1.07265	1.11924	1.15935	1.16262	0.898473	0.999278	1.08544	1.10283	1.03883	0.837857	0.845173	0.902013	0.953557	0.85104	>>ProteinDiffResult	1.0971	1.02497	0.877928
O55106	ENSMUSG00000024077	268980	Strn	striatin, calmodulin binding protein	O55106	O55106	33	33	31	51	51	49.7	664	>>ProteinRawExpression	15457000	16084000	16323000	17023000	17167000	14170000	15820000	16076000	16116000	16797000	15482000	15802000	16479000	17132000	16202000	>>ProteinNormaExpression	0.957564	0.996407	1.01121	1.05458	1.0635	0.877834	0.980052	0.995911	0.998389	1.04058	0.959113	0.978937	1.02088	1.06133	1.00372	>>ProteinDiffResult	1.01665	0.978553	1.00479
O55125	ENSMUSG00000034285	18082	Nipsnap1	nipsnap homolog 1	O55125	O55125	16	16	16	66.5	66.5	66.5	665	>>ProteinRawExpression	22140000	23303000	23820000	25791000	25246000	21606000	23275000	24521000	24510000	24968000	22499000	25592000	24701000	27274000	24744000	>>ProteinNormaExpression	0.912388	0.960315	0.98162	1.06285	1.04039	0.890382	0.959161	1.01051	1.01006	1.02893	0.927182	1.05464	1.01793	1.12396	1.0197	>>ProteinDiffResult	0.991511	0.979807	1.02868
O55126	ENSMUSG00000029432	14467	Nipsnap2	nipsnap homolog 2	O55126	O55126	23	23	23	64.8	64.8	64.8	666	>>ProteinRawExpression	27511000	32155000	33715000	34214000	35996000	28996000	34265000	33944000	35156000	34206000	33308000	36109000	36437000	39283000	35495000	>>ProteinNormaExpression	0.807896	0.944273	0.990084	1.00474	1.05707	0.851505	1.00624	0.996809	1.0324	1.0045	0.978132	1.06039	1.07002	1.1536	1.04236	>>ProteinDiffResult	0.960812	0.97829	1.0609
O55128	ENSMUSG00000021963	20220	Sap18	Sin3-associated polypeptide 18	O55128	O55128	9	9	9	52.3	52.3	52.3	667	>>ProteinRawExpression	4565600	4892100	4923500	5067000	5107300	4363200	4756000	4893400	4818700	4905800	2485400	2534100	2603700	2628000	2333700	>>ProteinNormaExpression	1.12495	1.2054	1.21313	1.24849	1.25842	1.07508	1.17186	1.20572	1.18731	1.20877	0.612394	0.624393	0.641542	0.64753	0.575015	>>ProteinDiffResult	1.21008	1.16975	0.620175
O55131	ENSMUSG00000001833	235072	Septin7	septin 7	O55131	O55131	37	37	34	69.7	69.7	66.1	668	>>ProteinRawExpression	26290000	27582000	29483000	30057000	30152000	22533000	26058000	26536000	27019000	27398000	16774000	17350000	18775000	18968000	17114000	>>ProteinNormaExpression	1.0891	1.14262	1.22137	1.24515	1.24909	0.933458	1.07949	1.09929	1.1193	1.135	0.694884	0.718746	0.777778	0.785774	0.708969	>>ProteinDiffResult	1.18946	1.07331	0.73723
O55135	ENSMUSG00000027613	16418	Eif6	eukaryotic translation initiation factor 6	O55135	O55135	8	8	8	55.5	55.5	55.5	669	>>ProteinRawExpression	2652100	2814600	3068000	3074100	3214100	2384800	2850900	2834400	2824900	2869100	2499700	2628700	2666700	2928700	2655400	>>ProteinNormaExpression	0.947941	1.00602	1.0966	1.09878	1.14882	0.8524	1.019	1.0131	1.00971	1.0255	0.893469	0.939578	0.95316	1.04681	0.949121	>>ProteinDiffResult	1.05963	0.983942	0.956427
O55142	ENSMUSG00000060636	57808	Rpl35a	ribosomal protein L35A	O55142	O55142	9	9	9	50	50	50	670	>>ProteinRawExpression	12349000	13468000	13866000	14739000	14708000	10744000	12263000	12799000	13180000	12387000	10731000	11318000	11520000	12376000	11235000	>>ProteinNormaExpression	0.986957	1.07639	1.1082	1.17797	1.17549	0.858682	0.980083	1.02292	1.05337	0.989994	0.857643	0.904557	0.920701	0.989115	0.897924	>>ProteinDiffResult	1.105	0.981011	0.913988
O55143	ENSMUSG00000029467	11938	Atp2a2	ATPase, Ca++ transporting, cardiac muscle, slow twitch 2	O55143;Q8R429;Q64518	O55143	54	54	54	49.5	49.5	49.5	671	>>ProteinRawExpression	49161000	50678000	53785000	54545000	56093000	44858000	49942000	50972000	52537000	51115000	47240000	49872000	51616000	54615000	51111000	>>ProteinNormaExpression	0.960001	0.989624	1.0503	1.06514	1.09537	0.875973	0.975252	0.995365	1.02593	0.998158	0.922488	0.973885	1.00794	1.0665	0.99808	>>ProteinDiffResult	1.03209	0.974135	0.99378
O55176	ENSMUSG00000034403	18744	Pja1	praja ring finger ubiquitin ligase 1	O55176	O55176	11	11	11	22	22	22	672	>>ProteinRawExpression	1416100	1497800	1436700	1569800	1540100	1107100	1194200	1218100	1271100	1272900	540140	564790	620090	597080	557720	>>ProteinNormaExpression	1.29492	1.36963	1.31376	1.43547	1.40831	1.01236	1.09201	1.11386	1.16233	1.16397	0.493918	0.516459	0.567027	0.545986	0.509994	>>ProteinDiffResult	1.36442	1.10891	0.526677
O55201	ENSMUSG00000003435	20924	Supt5	suppressor of Ty 5, DSIF elongation factor subunit	O55201	O55201	18	18	18	21.3	21.3	21.3	673	>>ProteinRawExpression	2743800	2958900	2990200	3200300	3225700	2422200	2693600	2815200	2878900	2868100	2631000	2804500	2884400	3109300	2838900	>>ProteinNormaExpression	0.955695	1.03062	1.04152	1.1147	1.12355	0.843678	0.93821	0.980564	1.00275	0.99899	0.916405	0.976837	1.00467	1.083	0.988819	>>ProteinDiffResult	1.05321	0.952839	0.993946
O55222	ENSMUSG00000030890	16202	Ilk	integrin linked kinase	O55222	O55222	12	12	12	25.2	25.2	25.2	674	>>ProteinRawExpression	5023200	5575600	5564000	5887300	5721700	4646600	5108900	5393300	5434800	5452700	2856300	2737700	3052200	3115700	2791900	>>ProteinNormaExpression	1.10219	1.2234	1.22086	1.29179	1.25546	1.01956	1.121	1.1834	1.19251	1.19643	0.626731	0.600707	0.669715	0.683648	0.6126	>>ProteinDiffResult	1.21874	1.14258	0.63868
O55229	ENSMUSG00000022617	12651	Chkb	choline kinase beta	O55229	O55229	14	14	14	37.1	37.1	37.1	675	>>ProteinRawExpression	5310100	5504400	5599400	5723600	5566900	4267800	4786500	5224900	5473500	4523000	4431400	4707200	4922200	5047600	4487800	>>ProteinNormaExpression	1.05392	1.09249	1.11134	1.13599	1.10489	0.847051	0.95	1.03701	1.08635	0.897702	0.879522	0.934261	0.976933	1.00182	0.890716	>>ProteinDiffResult	1.09973	0.963624	0.936651
O55230	ENSMUSG00000018841	19364	Rad51d	RAD51 paralog D	O55230	O55230	2	2	2	9.4	9.4	9.4	676	>>ProteinRawExpression	370960	465080	436740	447070	490920	372930	443250	474660	482070	433350	401410	421780	407490	378020	435020	>>ProteinNormaExpression	0.861262	1.07978	1.01398	1.03797	1.13977	0.865836	1.0291	1.10202	1.11923	1.00611	0.931958	0.979252	0.946074	0.877654	1.00999	>>ProteinDiffResult	1.02655	1.02446	0.948986
O55234	ENSMUSG00000022193	19173	Psmb5	proteasome (prosome, macropain) subunit, beta type 5	O55234	O55234	20	20	20	69.7	69.7	69.7	677	>>ProteinRawExpression	18939000	19937000	20538000	21411000	21378000	17639000	20033000	19712000	19982000	20328000	18372000	18996000	20958000	21097000	20403000	>>ProteinNormaExpression	0.947825	0.997771	1.02785	1.07154	1.06989	0.882765	1.00258	0.986511	1.00002	1.01734	0.919449	0.950678	1.04887	1.05582	1.02109	>>ProteinDiffResult	1.02297	0.977843	0.999183
O70131	ENSMUSG00000037966	18081	Ninj1	ninjurin 1	O70131	O70131	1	1	1	8.6	8.6	8.6	678	>>ProteinRawExpression	1632700	1603300	1525800	1740000	1864900	1674500	1928100	2009500	2063000	2115700	1488700	1653900	1896100	2419800	1554400	>>ProteinNormaExpression	0.901367	0.885136	0.84235	0.960604	1.02956	0.924444	1.06445	1.10939	1.13892	1.16802	0.821869	0.913071	1.04678	1.3359	0.85814	>>ProteinDiffResult	0.923803	1.08104	0.995153
O70133	ENSMUSG00000042699	13211	Dhx9	DEAH (Asp-Glu-Ala-His) box polypeptide 9	O70133	O70133	40	40	40	32.7	32.7	32.7	679	>>ProteinRawExpression	12452000	13348000	13541000	14283000	14200000	10456000	11893000	11860000	12194000	12638000	11409000	11787000	12112000	13412000	11922000	>>ProteinNormaExpression	0.996123	1.0678	1.08324	1.1426	1.13596	0.836449	0.951404	0.948765	0.975484	1.011	0.912686	0.942925	0.968924	1.07292	0.953724	>>ProteinDiffResult	1.08514	0.944621	0.970236
O70139	ENSMUSG00000035268	18769	Pkig	protein kinase inhibitor, gamma	O70139	O70139	1	1	1	21.1	21.1	21.1	680	>>ProteinRawExpression	61069	66695	51331	81808	76092	63171	56983	65016	69495	57629	65318	53863	55828	55013	50153	>>ProteinNormaExpression	0.985552	1.07635	0.828397	1.32024	1.228	1.01947	0.919611	1.04925	1.12153	0.930036	1.05412	0.869259	0.900971	0.887818	0.809386	>>ProteinDiffResult	1.08771	1.00798	0.904312
O70152	ENSMUSG00000093752	13480	Gm20716	predicted gene 20716	O70152	O70152	11	11	11	46.5	46.5	46.5	681	>>ProteinRawExpression	2636600	2936800	2891200	2938700	3125200	2517700	2745500	2955300	3000600	2838300	2572500	2694200	2827400	2870800	2788400	>>ProteinNormaExpression	0.934099	1.04045	1.0243	1.04113	1.1072	0.891975	0.97268	1.04701	1.06306	1.00556	0.911389	0.954506	1.0017	1.01707	0.987879	>>ProteinDiffResult	1.02944	0.996056	0.974508
O70157	ENSMUSG00000002814	21975	Top3a	topoisomerase (DNA) III alpha	O70157	O70157	4	3	3	5.2	4.1	4.1	682	>>ProteinRawExpression	248670	305800	308690	300880	313580	239840	281120	286930	304320	293590	288180	280620	314390	334980	286560	>>ProteinNormaExpression	0.850028	1.04532	1.05519	1.0285	1.07191	0.819844	0.960952	0.980812	1.04026	1.00358	0.985085	0.959243	1.07468	1.14506	0.979547	>>ProteinDiffResult	1.01019	0.961088	1.02872
O70161	ENSMUSG00000034902	18717	Pip5k1c	phosphatidylinositol-4-phosphate 5-kinase, type 1 gamma	O70161;P70181	O70161	9	9	7	19.7	19.7	16.3	683	>>ProteinRawExpression	3082600	3375800	3457700	3519800	3603700	2948600	3353700	3416700	3421800	3642600	3008200	3229000	3245100	3489300	3237100	>>ProteinNormaExpression	0.924194	1.0121	1.03665	1.05527	1.08043	0.88402	1.00547	1.02436	1.02589	1.09209	0.901888	0.968086	0.972913	1.04613	0.970515	>>ProteinDiffResult	1.02173	1.00637	0.971906
O70172	ENSMUSG00000026737	18718	Pip4k2a	phosphatidylinositol-5-phosphate 4-kinase, type II, alpha	O70172	O70172	13	13	9	34.1	34.1	23.7	684	>>ProteinRawExpression	2192800	2466600	2510700	2565500	2663300	2242600	2555600	2535300	2663700	2552200	2225200	2300200	2335600	2350600	2162500	>>ProteinNormaExpression	0.905557	1.01863	1.03684	1.05947	1.09986	0.926123	1.05538	1.047	1.10002	1.05398	0.918937	0.94991	0.964529	0.970723	0.893044	>>ProteinDiffResult	1.02407	1.0365	0.939429
O70194	ENSMUSG00000016554	55944	Eif3d	eukaryotic translation initiation factor 3, subunit D	O70194	O70194	25	25	25	57.5	57.5	57.5	685	>>ProteinRawExpression	8839600	9983600	9960200	10290000	10530000	7928600	9300000	9587900	9534100	9939400	8016500	8650900	8818600	9575300	8625300	>>ProteinNormaExpression	0.94995	1.07289	1.07038	1.10582	1.13161	0.852049	0.999427	1.03037	1.02458	1.06814	0.861495	0.929671	0.947693	1.02901	0.92692	>>ProteinDiffResult	1.06613	0.994913	0.938958
O70201	ENSMUSG00000017716	11799	Birc5	baculoviral IAP repeat-containing 5	O70201	O70201	9	9	9	59.3	59.3	59.3	686	>>ProteinRawExpression	3187400	3496700	3550700	3677800	3745200	3050200	3327800	3463200	3571500	3551900	1643500	1642200	1765400	1841400	1640100	>>ProteinNormaExpression	1.10789	1.2154	1.23417	1.27835	1.30177	1.0602	1.15669	1.20375	1.2414	1.23458	0.571255	0.570803	0.613625	0.640042	0.570073	>>ProteinDiffResult	1.22751	1.17933	0.59316
O70228	ENSMUSG00000027546	11981	Atp9a	ATPase, class II, type 9A	O70228	O70228	28	28	23	26.5	26.5	22.4	687	>>ProteinRawExpression	7086800	7224500	7603500	7869700	8063400	7549900	8115500	8269900	8377300	8627700	7687500	8244300	8453400	9102400	8175000	>>ProteinNormaExpression	0.882535	0.899683	0.94688	0.980031	1.00415	0.940205	1.01064	1.02987	1.04324	1.07443	0.957341	1.02668	1.05272	1.13354	1.01805	>>ProteinDiffResult	0.942656	1.01968	1.03767
O70251	ENSMUSG00000025967	55949	Eef1b2	eukaryotic translation elongation factor 1 beta 2	O70251	O70251	16	14	14	69.3	64	64	688	>>ProteinRawExpression	18296000	18363000	20524000	20173000	21200000	16430000	19034000	18903000	19557000	18997000	17960000	18664000	19593000	20502000	17658000	>>ProteinNormaExpression	0.960071	0.963586	1.07698	1.05856	1.11246	0.862153	0.998797	0.991922	1.02624	0.996855	0.942439	0.979381	1.02813	1.07583	0.926592	>>ProteinDiffResult	1.03433	0.975194	0.990474
O70252	ENSMUSG00000004070	15369	Hmox2	heme oxygenase 2	O70252	O70252	23	23	21	65.1	65.1	65.1	689	>>ProteinRawExpression	13452000	14100000	14670000	15102000	15411000	11409000	13088000	13171000	13372000	13531000	12073000	12531000	12918000	13011000	12228000	>>ProteinNormaExpression	1.00856	1.05715	1.09988	1.13227	1.15544	0.855388	0.981271	0.987494	1.00256	1.01449	0.905172	0.93951	0.968526	0.975498	0.916793	>>ProteinDiffResult	1.09066	0.968241	0.9411
O70274	ENSMUSG00000028788	19244	Ptp4a2	protein tyrosine phosphatase 4a2	O70274	O70274	6	6	4	46.7	46.7	32.9	690	>>ProteinRawExpression	2020900	2130600	2248000	2264600	2380400	1744100	2125600	2042300	2203200	2044000	1899200	2015200	2032600	2206400	1956100	>>ProteinNormaExpression	0.968074	1.02062	1.07686	1.08481	1.14029	0.835478	1.01823	0.978325	1.0554	0.97914	0.909776	0.965344	0.973679	1.05693	0.937033	>>ProteinDiffResult	1.05813	0.973315	0.968553
O70279	ENSMUSG00000003527	27886	Ess2	ess-2 splicing factor	O70279	O70279	3	3	3	9.6	9.6	9.6	691	>>ProteinRawExpression	165370	190300	183800	196420	199010	224730	220050	212800	209330	226510	195930	227520	221990	264770	222730	>>ProteinNormaExpression	0.784671	0.902963	0.872121	0.932002	0.944291	1.06633	1.04412	1.00972	0.993259	1.07478	0.929677	1.07957	1.05333	1.25632	1.05684	>>ProteinDiffResult	0.88721	1.03764	1.07515
P22726	ENSMUSG00000030170	22419	Wnt5b	wingless-type MMTV integration site family, member 5B	P22726;O70283	P22726;O70283	1	1	1	1.9	1.9	1.9	692	>>ProteinRawExpression	82524	100390	88002	85427	97069	76479	82561	88948	67352	85696	66548	68593	70509	79233	72723	>>ProteinNormaExpression	1.02129	1.2424	1.08909	1.05722	1.2013	0.94648	1.02175	1.10079	0.833527	1.06055	0.823577	0.848885	0.872597	0.980563	0.899997	>>ProteinDiffResult	1.12226	0.992619	0.885124
O70293	ENSMUSG00000074886	26385	Grk6	G protein-coupled receptor kinase 6	O70293;Q8VEB1	O70293	5	5	5	9.5	9.5	9.5	693	>>ProteinRawExpression	582440	589220	584270	643110	671900	527470	579860	552720	640830	576700	463390	496390	493620	534180	434990	>>ProteinNormaExpression	1.04366	1.05581	1.04694	1.15238	1.20397	0.945164	1.03904	0.990409	1.14829	1.03338	0.83034	0.889472	0.884508	0.957187	0.77945	>>ProteinDiffResult	1.10055	1.03126	0.868192
O70305	ENSMUSG00000042605	20239	Atxn2	ataxin 2	O70305	O70305	15	14	14	16	15.3	15.3	694	>>ProteinRawExpression	1310100	1379900	1446300	1435500	1471600	1069600	1153700	1164600	1303100	1189100	1170100	1260400	1228700	1249100	1258700	>>ProteinNormaExpression	1.02939	1.08423	1.1364	1.12792	1.15628	0.840418	0.906498	0.915062	1.02389	0.934313	0.919384	0.990336	0.965428	0.981457	0.989	>>ProteinDiffResult	1.10684	0.924036	0.969121
O70306	ENSMUSG00000027868	21384	Tbx15	T-box 15	O70306	O70306	1	1	1	3.2	3.2	3.2	695	>>ProteinRawExpression	5225.6	10148	11020	10343	8437.5	6272.6	13371	12403	10707	9713.8	8503.5	7206.4	15159	15087	10314	>>ProteinNormaExpression	0.50928	0.989011	1.07399	1.00802	0.822308	0.611319	1.30312	1.20878	1.04349	0.946694	0.82874	0.702326	1.47738	1.47036	1.00519	>>ProteinDiffResult	0.880522	1.02268	1.0968
O70309	ENSMUSG00000022817	16419	Itgb5	integrin beta 5	O70309	O70309	27	27	27	38.3	38.3	38.3	696	>>ProteinRawExpression	7550800	8149200	8342700	8667600	8959000	7483600	8240100	8595200	8657500	8799600	5637400	6161400	6324700	6973100	5793300	>>ProteinNormaExpression	0.990614	1.06912	1.09451	1.13713	1.17536	0.981797	1.08105	1.12763	1.13581	1.15445	0.739589	0.808334	0.829758	0.914823	0.760042	>>ProteinDiffResult	1.09335	1.09615	0.810509
O70310	ENSMUSG00000020936	18107	Nmt1	N-myristoyltransferase 1	O70310	O70310	11	11	9	30.6	30.6	24	697	>>ProteinRawExpression	3861600	4100500	4291100	4357400	4551400	3649800	4040200	4082100	4236900	4345400	3103800	3348500	3365100	3813800	3375600	>>ProteinNormaExpression	0.989761	1.05099	1.09985	1.11684	1.16656	0.935475	1.03554	1.04628	1.08595	1.11376	0.795531	0.858249	0.862504	0.97751	0.865195	>>ProteinDiffResult	1.0848	1.0434	0.871798
O70311	ENSMUSG00000026643	18108	Nmt2	N-myristoyltransferase 2	O70311	O70311	5	3	3	13	6.8	6.8	698	>>ProteinRawExpression	289100	310540	294620	354810	340820	220270	252200	243760	229710	208630	141150	139210	152970	149650	119280	>>ProteinNormaExpression	1.25815	1.35146	1.28218	1.54412	1.48324	0.958607	1.09757	1.06083	0.99969	0.90795	0.61428	0.605837	0.66572	0.651271	0.519102	>>ProteinDiffResult	1.38383	1.00493	0.611242
O70318	ENSMUSG00000019978	13822	Epb41l2	erythrocyte membrane protein band 4.1 like 2	O70318	O70318	57	57	52	53.6	53.6	50	699	>>ProteinRawExpression	30378000	32256000	33580000	34493000	35493000	26873000	31365000	31182000	31754000	31985000	24802000	26817000	28227000	29210000	27070000	>>ProteinNormaExpression	1.00041	1.06225	1.10585	1.13592	1.16885	0.88498	1.03291	1.02688	1.04572	1.05333	0.816778	0.883136	0.92957	0.961942	0.891467	>>ProteinDiffResult	1.09466	1.00876	0.896578
O70325	ENSMUSG00000075706	625249	Gpx4	glutathione peroxidase 4	O70325	O70325	16	16	16	62.4	62.4	62.4	700	>>ProteinRawExpression	15989000	16850000	16194000	17420000	16779000	14837000	17256000	16608000	16438000	17132000	15397000	16575000	16748000	16821000	16212000	>>ProteinNormaExpression	0.969987	1.02222	0.982423	1.0568	1.01791	0.900099	1.04685	1.00754	0.997226	1.03933	0.934072	1.00554	1.01603	1.02046	0.983515	>>ProteinDiffResult	1.00987	0.998208	0.991923
O70333	ENSMUSG00000024146	56724	Cript	cysteine-rich PDZ-binding protein	O70333	O70333	1	1	1	7.9	7.9	7.9	701	>>ProteinRawExpression	202520	201040	229920	197840	208810	148090	151970	190720	187010	175770	62505	65926	77884	56616	52161	>>ProteinNormaExpression	1.37533	1.36528	1.5614	1.34355	1.41804	1.00569	1.03204	1.29519	1.27	1.19367	0.424476	0.447708	0.528916	0.384483	0.354229	>>ProteinDiffResult	1.41272	1.15932	0.427963
O70338	ENSMUSG00000020630	19819	Rnaseh1	ribonuclease H1	O70338	O70338	7	7	7	27	27	27	702	>>ProteinRawExpression	850550	923590	983930	976640	1027700	891090	1026300	1049800	1036800	975130	1170100	1174500	1220100	1239600	1163900	>>ProteinNormaExpression	0.812124	0.881864	0.939478	0.932518	0.981271	0.850833	0.979934	1.00237	0.98996	0.931076	1.11724	1.12144	1.16498	1.1836	1.11132	>>ProteinDiffResult	0.909451	0.950835	1.13971
O70340	ENSMUSG00000059991	53324	Nptx2	neuronal pentraxin 2	O70340	O70340	12	12	12	33.1	33.1	33.1	703	>>ProteinRawExpression	3142700	2881500	3071800	3147400	3238800	3148100	3396900	3468900	3526300	3544700	3091800	2874000	2996700	3133300	2861900	>>ProteinNormaExpression	0.991914	0.909473	0.969536	0.993397	1.02225	0.993618	1.07215	1.09487	1.11299	1.11879	0.975848	0.907105	0.945832	0.988947	0.903286	>>ProteinDiffResult	0.977313	1.07848	0.944204
O70378	ENSMUSG00000031819	18117	Emc8	ER membrane protein complex subunit 8	O70378	O70378	12	12	12	69.6	69.6	69.6	704	>>ProteinRawExpression	16585000	17113000	19248000	19471000	20154000	16739000	18433000	19288000	18633000	19366000	17958000	18525000	18674000	18922000	17141000	>>ProteinNormaExpression	0.900543	0.929213	1.04514	1.05725	1.09433	0.908905	1.00089	1.04731	1.01175	1.05155	0.975095	1.00588	1.01397	1.02744	0.930733	>>ProteinDiffResult	1.0053	1.00408	0.990624
O70400	ENSMUSG00000055044	54132	Pdlim1	PDZ and LIM domain 1 (elfin)	O70400	O70400	16	16	16	62.1	62.1	62.1	705	>>ProteinRawExpression	6331200	6933800	6947400	7038800	7109000	6034300	6490400	6642000	6654700	6695000	5667400	5841000	6278000	6710000	6022700	>>ProteinNormaExpression	0.975074	1.06788	1.06998	1.08405	1.09486	0.929348	0.999592	1.02294	1.0249	1.0311	0.872841	0.899578	0.96688	1.03341	0.927561	>>ProteinDiffResult	1.05837	1.00158	0.940055
O70401	ENSMUSG00000067377	56496	Tspan6	tetraspanin 6	O70401	O70401	5	5	5	24.5	24.5	24.5	706	>>ProteinRawExpression	1627300	1869200	1910900	2047100	2216500	1612200	2000700	2047500	2130200	2136400	1836100	1992300	2104400	2195300	2129200	>>ProteinNormaExpression	0.817594	0.93913	0.960081	1.02851	1.11362	0.810007	1.0052	1.02871	1.07026	1.07338	0.9225	1.00098	1.0573	1.10297	1.06976	>>ProteinDiffResult	0.971787	0.997511	1.0307
O70404	ENSMUSG00000050732	22320	Vamp8	vesicle-associated membrane protein 8	O70404	O70404	6	6	6	54.5	54.5	54.5	707	>>ProteinRawExpression	1905700	1881800	2026800	2117600	2168900	2531400	2908100	2832100	2890300	3020800	2449100	2750600	2695400	3084000	2692600	>>ProteinNormaExpression	0.753138	0.743693	0.800997	0.836881	0.857155	1.00042	1.14929	1.11925	1.14225	1.19383	0.967891	1.08704	1.06523	1.21881	1.06412	>>ProteinDiffResult	0.798373	1.12101	1.08062
O70405	ENSMUSG00000029512	22241	Ulk1	unc-51 like kinase 1	O70405	O70405	4	4	4	4.5	4.5	4.5	708	>>ProteinRawExpression	438390	427330	490170	487450	495100	348430	375420	421130	411880	411230	307860	324860	324340	347380	295910	>>ProteinNormaExpression	1.11325	1.08517	1.24474	1.23784	1.25726	0.884807	0.953346	1.06942	1.04593	1.04428	0.781783	0.824953	0.823633	0.882141	0.751437	>>ProteinDiffResult	1.18765	0.999558	0.812789
O70422	ENSMUSG00000001524	14885	Gtf2h4	general transcription factor II H, polypeptide 4	O70422	O70422	4	4	4	10.6	10.6	10.6	709	>>ProteinRawExpression	331310	352290	367780	398330	352500	264900	327190	299340	318540	314610	328900	318320	329080	325290	330190	>>ProteinNormaExpression	1.00223	1.0657	1.11256	1.20497	1.06634	0.80134	0.989771	0.905523	0.963604	0.951716	0.994944	0.962939	0.995489	0.984024	0.998846	>>ProteinDiffResult	1.09036	0.922391	0.987248
O70435	ENSMUSG00000060073	19167	Psma3	proteasome subunit alpha 3	O70435	O70435	19	19	19	58.4	58.4	58.4	710	>>ProteinRawExpression	15962000	16918000	17309000	18474000	18862000	14951000	16796000	17481000	17791000	18147000	15061000	16607000	17053000	17884000	17366000	>>ProteinNormaExpression	0.932861	0.988732	1.01158	1.07967	1.10234	0.873776	0.981602	1.02164	1.03975	1.06056	0.880204	0.970557	0.996622	1.04519	1.01491	>>ProteinDiffResult	1.02304	0.995465	0.981497
O70439	ENSMUSG00000019998	53331	Stx7	syntaxin 7	O70439	O70439	9	9	9	47.5	47.5	47.5	711	>>ProteinRawExpression	2520600	2610900	2730100	2703900	2842400	2490300	2717500	2801000	2732900	2819900	2348600	2460000	2537300	2723500	2489500	>>ProteinNormaExpression	0.956502	0.990769	1.036	1.02606	1.07862	0.945004	1.03122	1.06291	1.03706	1.07008	0.891233	0.933506	0.962839	1.0335	0.944701	>>ProteinDiffResult	1.01759	1.02925	0.953155
O70456	ENSMUSG00000047281	55948	Sfn	stratifin	O70456	O70456	9	5	5	36.7	25.8	25.8	712	>>ProteinRawExpression	50736000	45126000	57755000	53273000	55585000	44509000	55301000	53657000	54963000	53776000	47833000	48461000	52019000	57195000	49013000	>>ProteinNormaExpression	0.976692	0.868696	1.11181	1.02553	1.07004	0.856819	1.06457	1.03292	1.05806	1.03521	0.920807	0.932897	1.00139	1.10103	0.943523	>>ProteinDiffResult	1.01055	1.00952	0.979929
O70475	ENSMUSG00000029201	22235	Ugdh	UDP-glucose dehydrogenase	O70475	O70475	18	18	18	47.7	47.7	47.7	713	>>ProteinRawExpression	4367300	4708800	4788700	5034600	5127000	3857200	4340000	4549400	4563700	4449100	4013700	4345700	4378100	4676800	4265200	>>ProteinNormaExpression	0.97101	1.04694	1.0647	1.11938	1.13992	0.857596	0.96494	1.0115	1.01468	0.989197	0.892392	0.966208	0.973412	1.03982	0.94831	>>ProteinDiffResult	1.06839	0.967582	0.964029
O70480	ENSMUSG00000026696	53330	Vamp4	vesicle-associated membrane protein 4	O70480	O70480	4	4	4	36.9	36.9	36.9	714	>>ProteinRawExpression	1924800	2203700	2081300	2303000	2305300	1838300	2165000	2062600	2111300	2134100	2066700	2033000	2253900	2427400	2178600	>>ProteinNormaExpression	0.899748	1.03012	0.972903	1.07654	1.07761	0.859313	1.01203	0.964162	0.986927	0.997585	0.966079	0.950326	1.05359	1.13469	1.01839	>>ProteinDiffResult	1.01138	0.964003	1.02461
O70481	ENSMUSG00000027272	22222	Ubr1	ubiquitin protein ligase E3 component n-recognin 1	O70481	O70481	3	3	3	1.9	1.9	1.9	715	>>ProteinRawExpression	25499	24475	32135	25579	29968	22014	29634	21483	25998	23234	15613	26610	29110	38594	25537	>>ProteinNormaExpression	0.967134	0.928295	1.21883	0.970168	1.13664	0.834954	1.12397	0.814814	0.98606	0.881226	0.592175	1.00927	1.10409	1.46381	0.968575	>>ProteinDiffResult	1.04421	0.928204	1.02758
O70491	ENSMUSG00000032327	20897	Stra6	stimulated by retinoic acid gene 6	O70491	O70491	5	5	5	9.4	9.4	9.4	716	>>ProteinRawExpression	887220	903630	978700	972850	1005900	1103000	1201500	1175600	1236900	1216400	609610	665840	678410	749010	585770	>>ProteinNormaExpression	0.952611	0.970231	1.05083	1.04455	1.08004	1.18429	1.29005	1.26225	1.32806	1.30605	0.65454	0.714915	0.728411	0.804215	0.628943	>>ProteinDiffResult	1.01965	1.27414	0.706205
O70492	ENSMUSG00000019804	54198	Snx3	sorting nexin 3	O70492	O70492	17	17	15	81.5	81.5	81.5	717	>>ProteinRawExpression	9328300	9423700	9861700	10540000	10024000	8636000	9644400	9761400	10468000	10975000	8545800	8627700	9818200	9786400	9375800	>>ProteinNormaExpression	0.96622	0.976101	1.02147	1.09173	1.03828	0.894512	0.998961	1.01108	1.08427	1.13678	0.885169	0.893652	1.01696	1.01367	0.97114	>>ProteinDiffResult	1.01876	1.02512	0.956119
O70493	ENSMUSG00000046032	55988	Snx12	sorting nexin 12	O70493	O70493	14	12	12	72.1	67.9	67.9	718	>>ProteinRawExpression	4674800	5152100	5160300	5239600	5267400	4644700	4902400	4869100	4719300	5029400	4325500	4990200	4880900	5407500	4901400	>>ProteinNormaExpression	0.945492	1.04203	1.04369	1.05972	1.06535	0.939404	0.991524	0.984789	0.954492	1.01721	0.874845	1.00928	0.987176	1.09368	0.991322	>>ProteinDiffResult	1.03125	0.977484	0.991261
O70496	ENSMUSG00000036636	26373	Clcn7	chloride channel, voltage-sensitive 7	O70496	O70496	11	11	11	12.1	12.1	12.1	719	>>ProteinRawExpression	3355800	3567200	3804500	3832900	3927600	3058600	3410000	3497800	3642500	3724700	2957000	3269100	3385400	3322700	3260800	>>ProteinNormaExpression	0.96771	1.02867	1.0971	1.10529	1.1326	0.882007	0.98334	1.00866	1.05039	1.07409	0.852709	0.942709	0.976246	0.958165	0.940315	>>ProteinDiffResult	1.06627	0.999696	0.934029
O70503	ENSMUSG00000027195	56348	Hsd17b12	hydroxysteroid (17-beta) dehydrogenase 12	O70503	O70503	13	13	13	45.8	45.8	45.8	720	>>ProteinRawExpression	5526900	6050900	5947900	6332200	6441100	5382100	6019600	5886300	5994400	6067000	5477500	5474400	5887100	6301400	5589900	>>ProteinNormaExpression	0.938048	1.02698	1.0095	1.07473	1.09321	0.913472	1.02167	0.999047	1.01739	1.02972	0.929664	0.929138	0.999183	1.0695	0.948741	>>ProteinDiffResult	1.02849	0.99626	0.975245
O70546	ENSMUSG00000037369	22289	Kdm6a	lysine (K)-specific demethylase 6A	O70546;P79457	O70546	11	11	11	8.2	8.2	8.2	721	>>ProteinRawExpression	1023900	1200400	1251600	1326600	1462800	1198800	1325900	1370800	1391300	1381800	2250000	2342900	2424500	2724300	2522900	>>ProteinNormaExpression	0.609501	0.714566	0.745044	0.78969	0.870766	0.713614	0.789273	0.816001	0.828204	0.822549	1.33937	1.39467	1.44324	1.6217	1.50182	>>ProteinDiffResult	0.745913	0.793928	1.46016
O70551	ENSMUSG00000004865	20815	Srpk1	serine/arginine-rich protein specific kinase 1	O70551;Q9Z0G2	O70551	22	22	19	38.7	38.7	34.3	722	>>ProteinRawExpression	7892000	8256400	8585500	8893100	8619900	6942100	7769400	7904400	8285200	7979500	6940300	7073900	7463000	7797600	7256100	>>ProteinNormaExpression	1.00613	1.05259	1.09455	1.13376	1.09893	0.885032	0.990503	1.00771	1.05626	1.01729	0.884803	0.901835	0.951441	0.994098	0.925064	>>ProteinDiffResult	1.07719	0.99136	0.931448
O70552	ENSMUSG00000032056	56057	Btg4	BTG anti-proliferation factor 4	O70552	O70552	13	13	13	70	70	70	723	>>ProteinRawExpression	1075100	1316500	1432200	1460200	1589100	879720	1442600	1265900	1433100	1205000	7959900	8309400	8537700	9115800	8657400	>>ProteinNormaExpression	0.28963	0.354663	0.385832	0.393376	0.428101	0.236995	0.388634	0.341031	0.386075	0.324625	2.14438	2.23854	2.30004	2.45578	2.33229	>>ProteinDiffResult	0.37032	0.335472	2.29421
O70572	ENSMUSG00000019822	20598	Smpd2	sphingomyelin phosphodiesterase 2, neutral	O70572	O70572	7	7	7	21.7	21.7	21.7	724	>>ProteinRawExpression	402760	456220	513340	490620	500290	392900	495400	481560	453530	476040	489440	487940	535720	540950	484460	>>ProteinNormaExpression	0.838947	0.950304	1.06928	1.02196	1.0421	0.818409	1.03192	1.00309	0.944701	0.991589	1.0195	1.01638	1.1159	1.1268	1.00913	>>ProteinDiffResult	0.984519	0.95794	1.05754
O70579	ENSMUSG00000022404	20524	Slc25a17	solute carrier family 25 (mitochondrial carrier, peroxisomal membrane protein), member 17	O70579	O70579	3	3	3	12.4	12.4	12.4	725	>>ProteinRawExpression	1021500	1256900	1360300	1408900	1388500	977870	1262600	1290700	1291000	1394600	1224300	1302600	1381100	1450000	1321300	>>ProteinNormaExpression	0.792591	0.97524	1.05547	1.09318	1.07735	0.758738	0.979662	1.00147	1.0017	1.08208	0.949945	1.0107	1.07161	1.12507	1.02521	>>ProteinDiffResult	0.998765	0.964729	1.03651
O70583	ENSMUSG00000035299	17318	Mid1	midline 1	O70583;Q9QUS6	O70583	13	13	13	21.6	21.6	21.6	726	>>ProteinRawExpression	1407500	1520600	1553100	1633600	1673900	1172300	1313900	1324000	1389300	1396100	1345500	1410500	1429000	1629100	1440600	>>ProteinNormaExpression	0.975669	1.05407	1.0766	1.1324	1.16034	0.81263	0.910786	0.917787	0.963053	0.967767	0.932691	0.977749	0.990573	1.12928	0.998614	>>ProteinDiffResult	1.07981	0.914405	1.00578
O70585	ENSMUSG00000071454	13528	Dtnb	dystrobrevin, beta	O70585;Q9D2N4	O70585	3	3	3	7.7	7.7	7.7	727	>>ProteinRawExpression	103420	117660	129440	109730	119410	114750	112980	114400	118450	124060	121280	128430	161940	142300	152320	>>ProteinNormaExpression	0.829319	0.943509	1.03797	0.879919	0.957542	0.920174	0.905981	0.917367	0.949844	0.99483	0.972538	1.02987	1.29859	1.1411	1.22145	>>ProteinDiffResult	0.929652	0.937639	1.13271
O70591	ENSMUSG00000006412	18637	Pfdn2	prefoldin 2	O70591	O70591	14	14	14	74.7	74.7	74.7	728	>>ProteinRawExpression	10512000	11140000	11567000	11943000	12457000	9807500	11481000	11805000	11949000	11816000	10390000	11178000	11718000	11409000	11098000	>>ProteinNormaExpression	0.926056	0.98138	1.019	1.05212	1.0974	0.863993	1.01142	1.03996	1.05265	1.04093	0.915308	0.984727	1.0323	1.00508	0.97768	>>ProteinDiffResult	1.01519	1.00179	0.983018
O70619	ENSMUSG00000096284	54382	Tcstv1	2-cell-stage, variable group, member 1	O70619;O70518;O70616;J3QK00;Q3UPR8;O70517	O70619;O70518	6	6	4	49.1	49.1	29.8	729	>>ProteinRawExpression	867020	938600	948500	922870	1039000	898810	1056000	1075500	1027500	1040200	848360	892550	919270	960320	875230	>>ProteinNormaExpression	0.908843	0.983876	0.994254	0.967387	1.08912	0.942167	1.10694	1.12738	1.07706	1.09038	0.889283	0.935605	0.963614	1.00664	0.917449	>>ProteinDiffResult	0.988696	1.06879	0.942519
O88271	ENSMUSG00000031954	23837	Cfdp1	craniofacial development protein 1	O88271	O88271	3	3	3	11.5	11.5	11.5	730	>>ProteinRawExpression	670120	712240	733040	801870	749230	609110	608930	622580	671550	658800	671690	710910	696090	719130	741580	>>ProteinNormaExpression	0.968674	1.02956	1.05963	1.15912	1.08303	0.880482	0.880222	0.899953	0.970741	0.95231	0.970943	1.02764	1.00621	1.03952	1.07197	>>ProteinDiffResult	1.06	0.916742	1.02326
O88273	ENSMUSG00000050069	23893	Grem2	gremlin 2, DAN family BMP antagonist	O88273;O70326	O88273	4	4	4	29.8	29.8	29.8	731	>>ProteinRawExpression	777580	850150	824010	858650	857380	963630	1171600	1124600	1136600	1182200	915600	913620	952600	1082600	907380	>>ProteinNormaExpression	0.803385	0.878363	0.851356	0.887145	0.885833	0.995609	1.21048	1.16192	1.17432	1.22143	0.945985	0.943939	0.984213	1.11853	0.937492	>>ProteinDiffResult	0.861216	1.15275	0.986031
O88307	ENSMUSG00000049313	20660	Sorl1	sortilin-related receptor, LDLR class A repeats-containing	O88307	O88307	3	3	3	1.8	1.8	1.8	732	>>ProteinRawExpression	253870	279970	267040	265700	268670	193920	215900	202100	232920	186820	172700	179190	181660	212080	189830	>>ProteinNormaExpression	1.15313	1.27168	1.21295	1.20686	1.22035	0.880822	0.980659	0.917977	1.05797	0.848572	0.784437	0.813915	0.825135	0.963308	0.862244	>>ProteinDiffResult	1.21299	0.9372	0.849808
Q80ZA0	ENSMUSG00000038209	493583	Itlnb	intelectin b	Q80ZA0;O88310	Q80ZA0;O88310	1	1	1	2.9	2.9	2.9	733	>>ProteinRawExpression	89238	85621	78691	80602	90744	81910	91681	94802	103030	92403	86377	86917	103560	100070	96262	>>ProteinNormaExpression	0.982864	0.943026	0.8667	0.887747	0.999451	0.902153	1.00977	1.04415	1.13477	1.01772	0.951353	0.9573	1.14061	1.10217	1.06023	>>ProteinDiffResult	0.935957	1.02171	1.04233
O88325	ENSMUSG00000001751	27419	Naglu	alpha-N-acetylglucosaminidase (Sanfilippo disease IIIB)	O88325	O88325	12	12	12	16.9	16.9	16.9	734	>>ProteinRawExpression	2400800	2502000	2648600	2685900	2705700	2378400	2546700	2660100	2632000	2722500	1721100	1947800	1870800	1895700	1719700	>>ProteinNormaExpression	1.0278	1.07113	1.13389	1.14986	1.15833	1.01821	1.09027	1.13881	1.12678	1.16553	0.736819	0.833871	0.800906	0.811566	0.736219	>>ProteinDiffResult	1.1082	1.10792	0.783876
O88342	ENSMUSG00000005103	22388	Wdr1	WD repeat domain 1	O88342	O88342	38	38	38	71.1	71.1	71.1	735	>>ProteinRawExpression	50944000	54274000	55686000	57908000	58887000	47292000	52977000	53935000	55648000	57724000	45185000	49700000	51576000	55868000	52401000	>>ProteinNormaExpression	0.955194	1.01763	1.04411	1.08577	1.10412	0.886719	0.993313	1.01127	1.04339	1.08232	0.847213	0.931869	0.967044	1.04752	0.982513	>>ProteinDiffResult	1.04136	1.0034	0.955232
O88351	ENSMUSG00000031537	16150	Ikbkb	inhibitor of kappaB kinase beta	O88351	O88351	2	1	1	2.9	1.8	1.8	736	>>ProteinRawExpression	110800	97989	125040	118310	110750	84509	106320	100630	123250	114530	71768	63408	80721	88112	72417	>>ProteinNormaExpression	1.13173	1.00087	1.27717	1.20843	1.13121	0.863186	1.08597	1.02785	1.25889	1.16982	0.733048	0.647657	0.824495	0.899987	0.739677	>>ProteinDiffResult	1.14988	1.08114	0.768973
O88384	ENSMUSG00000021124	53612	Vti1b	vesicle transport through interaction with t-SNAREs 1B	O88384	O88384	10	10	10	48.3	48.3	48.3	737	>>ProteinRawExpression	2297600	2350300	2506300	2606900	2608600	2207900	2635600	2591200	2711300	2597900	2403500	2533800	2625400	2628300	2554800	>>ProteinNormaExpression	0.910316	0.931195	0.993003	1.03286	1.03353	0.874776	1.04423	1.02664	1.07422	1.0293	0.952273	1.0039	1.04019	1.04134	1.01222	>>ProteinDiffResult	0.980182	1.00983	1.00998
O88413	ENSMUSG00000001521	22158	Tulp3	tubby-like protein 3	O88413;Q9Z273	O88413	21	21	19	50.4	50.4	47.4	738	>>ProteinRawExpression	4865300	5221600	5371900	5516400	5714000	5175300	5787400	5831200	6002800	6018200	4978200	5325500	5495800	5765400	5333600	>>ProteinNormaExpression	0.885646	0.950504	0.977864	1.00417	1.04014	0.942076	1.0535	1.06147	1.09271	1.09551	0.906197	0.969417	1.00042	1.04949	0.970892	>>ProteinDiffResult	0.971664	1.04905	0.979283
O88427	ENSMUSG00000024112	58226	Cacna1h	calcium channel, voltage-dependent, T type, alpha 1H subunit	O88427;E9Q7P2	O88427;E9Q7P2	2	2	2	0.8	0.8	0.8	739	>>ProteinRawExpression	157650	208750	223180	248750	237480	191870	200420	232190	279760	258810	207270	229340	203100	281560	256750	>>ProteinNormaExpression	0.692079	0.916406	0.979753	1.092	1.04253	0.842304	0.879838	1.01931	1.22814	1.13617	0.909909	1.0068	0.891603	1.23604	1.12712	>>ProteinDiffResult	0.944555	1.02115	1.03429
O88428	ENSMUSG00000024899	23972	Papss2	3'-phosphoadenosine 5'-phosphosulfate synthase 2	O88428	O88428	3	3	1	4.5	4.5	1.1	740	>>ProteinRawExpression	371670	410470	376340	392600	421620	435900	485840	517720	514730	543180	732630	744960	792420	844210	791100	>>ProteinNormaExpression	0.665647	0.735136	0.67401	0.703131	0.755105	0.78068	0.870121	0.927217	0.921862	0.972814	1.31211	1.33419	1.41919	1.51195	1.41683	>>ProteinDiffResult	0.706606	0.894539	1.39886
O88441	ENSMUSG00000027099	53375	Mtx2	metaxin 2	O88441	O88441	12	12	12	47.5	47.5	47.5	741	>>ProteinRawExpression	8170700	9501800	9774700	9960000	10267000	7679400	9235900	9240900	9290900	10251000	8674000	8961700	9295200	10188000	9791200	>>ProteinNormaExpression	0.87367	1.016	1.04518	1.06499	1.09782	0.821137	0.987569	0.988103	0.99345	1.09611	0.927486	0.958249	0.993909	1.08937	1.04695	>>ProteinDiffResult	1.01953	0.977274	1.00319
O88445	ENSMUSG00000070837	20871	Aurkc	aurora kinase C	O88445	O88445	12	12	12	45.3	45.3	45.3	742	>>ProteinRawExpression	2077900	2323000	2348500	2461100	2688900	2299800	2708600	2752800	2818500	2863700	2766600	2944800	3157700	3244900	3080200	>>ProteinNormaExpression	0.76889	0.859585	0.869021	0.910687	0.99498	0.851	1.00227	1.01862	1.04294	1.05966	1.02373	1.08967	1.16845	1.20072	1.13977	>>ProteinDiffResult	0.880633	0.994898	1.12447
O88448	ENSMUSG00000024862	16594	Klc2	kinesin light chain 2	O88448	O88448	12	12	11	23.4	23.4	22	743	>>ProteinRawExpression	1347300	1368700	1392700	1459500	1455400	1111300	1317100	1304000	1353300	1296000	954630	1015200	1095100	1089100	1029200	>>ProteinNormaExpression	1.0872	1.10447	1.12384	1.17774	1.17443	0.896763	1.06283	1.05226	1.09204	1.04581	0.770338	0.819215	0.88369	0.878848	0.830512	>>ProteinDiffResult	1.13354	1.02994	0.836521
O88455	ENSMUSG00000058454	13360	Dhcr7	7-dehydrocholesterol reductase	O88455	O88455	3	3	3	9.1	9.1	9.1	744	>>ProteinRawExpression	470500	455050	479730	472220	560630	444830	471210	423190	507860	458340	463350	468680	509900	483020	462400	>>ProteinNormaExpression	0.989705	0.957206	1.00912	0.993323	1.1793	0.935708	0.991199	0.890188	1.06829	0.964127	0.974665	0.985877	1.07258	1.01604	0.972667	>>ProteinDiffResult	1.02573	0.969903	1.00437
O88456	ENSMUSG00000001794	12336	Capns1	calpain, small subunit 1	O88456;Q9D7J7	O88456	7	7	7	23	23	23	745	>>ProteinRawExpression	2544400	2806100	2746100	2839000	2944600	2601500	2828200	2918700	2911500	3093800	2508200	2732700	2805900	3171100	2845300	>>ProteinNormaExpression	0.902331	0.995139	0.973861	1.00681	1.04426	0.922581	1.00298	1.03507	1.03252	1.09717	0.889494	0.969109	0.995068	1.12458	1.00904	>>ProteinDiffResult	0.984479	1.01806	0.997458
O88487	ENSMUSG00000027012	13427	Dync1i2	dynein cytoplasmic 1 intermediate chain 2	O88487;O88485	O88487	24	24	23	52.3	52.3	52.3	746	>>ProteinRawExpression	6844800	7198600	7832400	8061800	8125700	6418400	7460600	7313500	7802400	7484400	6388400	6802200	6949300	6870000	6944900	>>ProteinNormaExpression	0.946308	0.995222	1.08285	1.11456	1.1234	0.887358	1.03144	1.01111	1.0787	1.03473	0.88321	0.940419	0.960756	0.949792	0.960147	>>ProteinDiffResult	1.05247	1.00867	0.938865
O88491	ENSMUSG00000021488	18193	Nsd1	nuclear receptor-binding SET-domain protein 1	O88491	O88491	15	15	15	6.6	6.6	6.6	747	>>ProteinRawExpression	1553600	1701800	1761300	1858900	1831600	1744900	1886300	2013400	1992900	2034600	1762000	1851300	1985800	2228700	1839500	>>ProteinNormaExpression	0.830903	0.910164	0.941986	0.994185	0.979584	0.933215	1.00884	1.07682	1.06585	1.08815	0.94236	0.99012	1.06205	1.19196	0.983809	>>ProteinDiffResult	0.931364	1.03457	1.03406
O88492	ENSMUSG00000002831	57435	Plin4	perilipin 4	O88492	O88492	10	10	10	33.6	33.6	33.6	748	>>ProteinRawExpression	1724200	2024000	2054000	2038700	2049400	2259700	2551600	2673800	2619300	2716100	1244100	1419400	1416100	1187000	1305400	>>ProteinNormaExpression	0.883215	1.03679	1.05215	1.04432	1.0498	1.15752	1.30705	1.36964	1.34173	1.39131	0.637285	0.727082	0.725392	0.608036	0.668686	>>ProteinDiffResult	1.01325	1.31345	0.673296
O88502	ENSMUSG00000025584	18584	Pde8a	phosphodiesterase 8A	O88502	O88502	3	3	3	3.6	3.6	3.6	749	>>ProteinRawExpression	282180	296600	317320	304690	306350	277390	323320	351860	340930	295650	200080	184960	195950	191710	203620	>>ProteinNormaExpression	1.03931	1.09242	1.16873	1.12222	1.12833	1.02167	1.19083	1.29595	1.25569	1.08892	0.736923	0.681234	0.721712	0.706095	0.749961	>>ProteinDiffResult	1.1102	1.17061	0.719185
O88508	ENSMUSG00000020661	13435	Dnmt3a	DNA methyltransferase 3A	O88508;P0DOY1;O88509	O88508	26	26	26	32.5	32.5	32.5	750	>>ProteinRawExpression	10740000	11348000	11582000	12176000	11995000	10600000	12102000	12434000	12432000	12171000	11573000	12235000	12793000	13829000	12367000	>>ProteinNormaExpression	0.893129	0.94369	0.963149	1.01255	0.997494	0.881487	1.00639	1.034	1.03383	1.01213	0.962401	1.01745	1.06386	1.15001	1.02843	>>ProteinDiffResult	0.962002	0.993569	1.04443
O88513	ENSMUSG00000006715	57441	Gmnn	geminin	O88513	O88513	3	3	3	18.4	18.4	18.4	751	>>ProteinRawExpression	465030	584730	579320	623370	623560	559130	719320	692190	745100	749460	1340500	1440300	1493100	1543200	1509800	>>ProteinNormaExpression	0.510345	0.641709	0.635772	0.684114	0.684323	0.613614	0.789414	0.759641	0.817706	0.822491	1.47113	1.58065	1.6386	1.69358	1.65692	>>ProteinDiffResult	0.631253	0.760573	1.60817
O88520	ENSMUSG00000024976	56392	Shoc2	Shoc2, leucine rich repeat scaffold protein	O88520	O88520	5	5	5	13.1	13.1	13.1	752	>>ProteinRawExpression	510800	602610	574980	622210	759180	536120	589160	608460	1036800	604220	395480	468530	568250	434710	1165400	>>ProteinNormaExpression	0.808491	0.953808	0.910075	0.98483	1.20163	0.848568	0.932519	0.963067	1.64104	0.956356	0.625964	0.741587	0.899423	0.688057	1.84459	>>ProteinDiffResult	0.971766	1.06831	0.959924
O88522	ENSMUSG00000004221	16151	Ikbkg	inhibitor of kappaB kinase gamma	O88522	O88522	9	9	9	23.5	23.5	23.5	753	>>ProteinRawExpression	1162600	1256800	1187500	1304600	1304200	1048600	1182600	1182000	1231400	1153200	950020	1030000	1041400	1132900	990400	>>ProteinNormaExpression	1.01636	1.09872	1.03813	1.1405	1.14015	0.916703	1.03385	1.03332	1.07651	1.00815	0.830523	0.900443	0.910409	0.9904	0.865824	>>ProteinDiffResult	1.08677	1.01371	0.89952
O88531	ENSMUSG00000028657	19063	Ppt1	palmitoyl-protein thioesterase 1	O88531	O88531	9	9	9	35	35	35	754	>>ProteinRawExpression	1509100	1579800	1642500	1658600	1711400	1491300	1612500	1662000	1724100	1670000	1333600	1423700	1444300	1603900	1429300	>>ProteinNormaExpression	0.963415	1.00855	1.04858	1.05886	1.09256	0.952052	1.02943	1.06103	1.10067	1.06613	0.851375	0.908896	0.922047	1.02394	0.912471	>>ProteinDiffResult	1.03439	1.04186	0.923745
O88532	ENSMUSG00000022201	22763	Zfr	zinc finger RNA binding protein	O88532	O88532	18	18	18	24	24	24	755	>>ProteinRawExpression	2360400	2524700	2462700	2719000	2704100	1994000	2255700	2295600	2380000	2144100	2514300	2660400	2694600	2843000	2655400	>>ProteinNormaExpression	0.95157	1.01781	0.992811	1.09614	1.09013	0.803859	0.909361	0.925446	0.959471	0.864371	1.01361	1.07251	1.0863	1.14612	1.0705	>>ProteinDiffResult	1.02969	0.892502	1.07781
O88543	ENSMUSG00000019373	26572	Cops3	COP9 signalosome subunit 3	O88543	O88543	25	25	25	62.6	62.6	62.6	756	>>ProteinRawExpression	31467000	34108000	34580000	34806000	37532000	29890000	35693000	35428000	36597000	37477000	32539000	33617000	35729000	37572000	36052000	>>ProteinNormaExpression	0.902345	0.978078	0.991613	0.998094	1.07626	0.857123	1.02353	1.01593	1.04945	1.07469	0.933086	0.963998	1.02456	1.07741	1.03382	>>ProteinDiffResult	0.989279	1.00414	1.00658
O88544	ENSMUSG00000035297	26891	Cops4	COP9 signalosome subunit 4	O88544	O88544	31	31	31	84.7	84.7	84.7	757	>>ProteinRawExpression	25395000	26670000	27655000	28654000	29501000	25218000	28281000	27050000	29357000	28477000	28150000	30289000	30703000	31962000	30116000	>>ProteinNormaExpression	0.891098	0.935838	0.970401	1.00546	1.03518	0.884888	0.992367	0.949172	1.03012	0.999244	0.98777	1.06283	1.07735	1.12153	1.05676	>>ProteinDiffResult	0.967594	0.971159	1.06125
O88545	ENSMUSG00000019494	26893	Cops6	COP9 signalosome subunit 6	O88545	O88545	18	18	18	60.5	60.5	60.5	758	>>ProteinRawExpression	33572000	37521000	38222000	38631000	37905000	30420000	36617000	37356000	39056000	36774000	36637000	38956000	39805000	40492000	37014000	>>ProteinNormaExpression	0.900894	1.00686	1.02568	1.03665	1.01717	0.816311	0.982606	1.00244	1.04806	0.986819	0.983142	1.04537	1.06815	1.08659	0.993259	>>ProteinDiffResult	0.997451	0.967246	1.0353
O88554	ENSMUSG00000036023	11546	Parp2	poly (ADP-ribose) polymerase family, member 2	O88554	O88554	2	2	2	4.8	4.8	4.8	759	>>ProteinRawExpression	56388	66776	59577	58665	66063	42305	43376	45130	47086	48670	41877	46170	46884	40009	42677	>>ProteinNormaExpression	1.12528	1.33258	1.18892	1.17072	1.31835	0.844239	0.865612	0.900615	0.939649	0.971259	0.835698	0.921369	0.935618	0.79842	0.851663	>>ProteinDiffResult	1.22717	0.904275	0.868554
O88559	ENSMUSG00000024947	17283	Men1	multiple endocrine neoplasia 1	O88559	O88559	22	22	22	46.5	46.5	46.5	760	>>ProteinRawExpression	10184000	10935000	11395000	11815000	11837000	10640000	12295000	12378000	12630000	12589000	11050000	12053000	12076000	13280000	12203000	>>ProteinNormaExpression	0.861299	0.924814	0.963718	0.999239	1.0011	0.899865	1.03983	1.04685	1.06817	1.0647	0.93454	1.01937	1.02131	1.12314	1.03205	>>ProteinDiffResult	0.950034	1.02388	1.02608
O88566	ENSMUSG00000000142	12006	Axin2	axin 2	O88566	O88566	3	3	3	4	4	4	761	>>ProteinRawExpression	219030	215360	212710	248360	229190	215100	255940	238770	263450	232150	236980	240780	248270	314230	238130	>>ProteinNormaExpression	0.910488	0.895232	0.884216	1.03241	0.952722	0.894151	1.06392	0.992545	1.09514	0.965027	0.985104	1.0009	1.03204	1.30623	0.989885	>>ProteinDiffResult	0.935014	1.00216	1.06283
O88569	ENSMUSG00000004980	53379	Hnrnpa2b1	heterogeneous nuclear ribonucleoprotein A2/B1	O88569	O88569	30	30	29	66.6	66.6	66.6	762	>>ProteinRawExpression	28385000	30000000	31574000	33104000	34331000	21995000	25277000	25793000	28167000	26922000	25037000	26104000	28145000	30810000	28027000	>>ProteinNormaExpression	1.00497	1.06214	1.11787	1.17204	1.21548	0.778729	0.894928	0.913197	0.997248	0.953169	0.886431	0.924208	0.996469	1.09082	0.992291	>>ProteinDiffResult	1.1145	0.907454	0.978044
O88572	ENSMUSG00000030201	16974	Lrp6	low density lipoprotein receptor-related protein 6	O88572	O88572	7	6	6	4	3.6	3.6	763	>>ProteinRawExpression	392390	454120	485200	476970	497600	461400	523870	560800	556460	563460	506910	510380	502680	495180	536940	>>ProteinNormaExpression	0.782239	0.9053	0.967258	0.950852	0.991978	0.919812	1.04435	1.11797	1.10932	1.12327	1.01054	1.01746	1.00211	0.987154	1.0704	>>ProteinDiffResult	0.919525	1.06294	1.01753
O88574	ENSMUSG00000031609	60406	Sap30	sin3 associated polypeptide	O88574	O88574	5	5	5	16.8	16.8	16.8	764	>>ProteinRawExpression	395540	580670	561120	584650	728870	493360	786400	645300	755370	666340	4240100	4593000	5132400	5248800	5018800	>>ProteinNormaExpression	0.194971	0.286226	0.276589	0.288187	0.359277	0.243188	0.387635	0.318083	0.372339	0.328454	2.09004	2.264	2.52988	2.58725	2.47388	>>ProteinDiffResult	0.28105	0.32994	2.38901
O88587	ENSMUSG00000000326	12846	Comt	catechol-O-methyltransferase	O88587	O88587	3	3	3	12.1	12.1	12.1	765	>>ProteinRawExpression	1776400	2018300	2019800	2166100	2255300	1503200	1830000	2000000	1838300	2000200	1554700	1678900	1725800	1766300	1590500	>>ProteinNormaExpression	0.961124	1.092	1.09282	1.17197	1.22023	0.813308	0.990124	1.0821	0.994615	1.08221	0.841173	0.908371	0.933746	0.955659	0.860542	>>ProteinDiffResult	1.10763	0.992472	0.899898
O88597	ENSMUSG00000035086	56208	Becn1	beclin 1, autophagy related	O88597	O88597	21	21	21	50.4	50.4	50.4	766	>>ProteinRawExpression	8322400	9022800	9175400	9188000	9124800	7832300	9050700	8949200	8844000	8541100	8707900	9117100	9396600	9872200	9106500	>>ProteinNormaExpression	0.92987	1.00813	1.02518	1.02658	1.01952	0.875111	1.01124	0.999903	0.988149	0.954306	0.972942	1.01866	1.04989	1.10303	1.01748	>>ProteinDiffResult	1.00186	0.965743	1.0324
O88622	ENSMUSG00000021911	26430	Parg	poly (ADP-ribose) glycohydrolase	O88622	O88622	19	19	19	19.5	19.5	19.5	767	>>ProteinRawExpression	3769400	4046700	4077700	4277200	4434700	3087600	3390400	3402100	3792300	3745800	3026400	3018300	3246300	3772400	3046400	>>ProteinNormaExpression	1.04447	1.12131	1.1299	1.18518	1.22882	0.855548	0.939452	0.942694	1.05081	1.03793	0.83859	0.836346	0.899523	1.0453	0.844132	>>ProteinDiffResult	1.14193	0.965288	0.892778
O88623	ENSMUSG00000032010	53376	Usp2	ubiquitin specific peptidase 2	O88623	O88623	8	8	8	14.5	14.5	14.5	768	>>ProteinRawExpression	1217800	1327400	1356300	1458800	1426100	1151900	1266300	1307200	1359900	1355500	1156600	1240400	1304600	1441400	1317600	>>ProteinNormaExpression	0.927833	1.01134	1.03336	1.11145	1.08654	0.877625	0.964785	0.995947	1.0361	1.03275	0.881206	0.945052	0.993966	1.09819	1.00387	>>ProteinDiffResult	1.0341	0.98144	0.984457
O88630	ENSMUSG00000010392	53334	Gosr1	golgi SNAP receptor complex member 1	O88630	O88630	7	7	7	29.2	29.2	29.2	769	>>ProteinRawExpression	2168700	2349500	2457300	2478900	2551600	1887600	2179500	2280500	2260500	2376100	1953800	2014100	2160900	2351300	2216500	>>ProteinNormaExpression	0.965675	1.04618	1.09418	1.1038	1.13617	0.840507	0.970484	1.01546	1.00655	1.05803	0.869985	0.896835	0.962202	1.04698	0.986959	>>ProteinDiffResult	1.0692	0.978205	0.952593
O88643	ENSMUSG00000030774	18479	Pak1	p21 (RAC1) activated kinase 1	O88643	O88643	24	24	15	56.3	56.3	37.4	770	>>ProteinRawExpression	9888400	10604000	11127000	11624000	11719000	9687600	10277000	10472000	10730000	10846000	9319300	9794000	10075000	10923000	9718700	>>ProteinNormaExpression	0.945926	1.01438	1.06441	1.11195	1.12104	0.926718	0.9831	1.00175	1.02643	1.03753	0.891486	0.936896	0.963777	1.0449	0.929693	>>ProteinDiffResult	1.05154	0.995107	0.95335
O88653	ENSMUSG00000091512	56692	Lamtor3	late endosomal/lysosomal adaptor, MAPK and MTOR activator 3	O88653	O88653	3	3	3	41.1	41.1	41.1	771	>>ProteinRawExpression	1326000	1657200	1848600	1718800	1871400	1435500	1612200	1843700	1872000	1556100	1968300	1811500	1884700	1711600	1901400	>>ProteinNormaExpression	0.764441	0.955379	1.06572	0.990891	1.07887	0.827568	0.929436	1.0629	1.07921	0.897094	1.13473	1.04433	1.08653	0.98674	1.09616	>>ProteinDiffResult	0.97106	0.959241	1.0697
O88662	ENSMUSG00000022505	13731	Emp2	epithelial membrane protein 2	O88662	O88662	3	3	3	5.8	5.8	5.8	772	>>ProteinRawExpression	648480	780870	815920	814390	772670	785560	938310	948790	1000800	973300	842800	850890	881810	966850	882590	>>ProteinNormaExpression	0.753811	0.907705	0.948448	0.946669	0.898173	0.913157	1.09072	1.1029	1.16336	1.13139	0.979694	0.989098	1.02504	1.12389	1.02595	>>ProteinDiffResult	0.890961	1.0803	1.02873
O88685	ENSMUSG00000002102	19182	Psmc3	proteasome (prosome, macropain) 26S subunit, ATPase 3	O88685	O88685	31	31	31	67	67	67	773	>>ProteinRawExpression	22195000	24230000	24825000	25203000	26207000	21216000	23880000	24166000	24244000	24694000	20236000	21958000	23029000	23674000	22561000	>>ProteinNormaExpression	0.944956	1.0316	1.05693	1.07302	1.11577	0.903275	1.0167	1.02887	1.03219	1.05135	0.861551	0.934866	0.980464	1.00792	0.960538	>>ProteinDiffResult	1.04445	1.00648	0.949069
O88693	ENSMUSG00000028381	22234	Ugcg	UDP-glucose ceramide glucosyltransferase	O88693	O88693	7	7	7	20.3	20.3	20.3	774	>>ProteinRawExpression	1189600	1262300	1290900	1275600	1430900	1223900	1370700	1344100	1393300	1319500	1659600	1733500	1739200	1894700	1807100	>>ProteinNormaExpression	0.813498	0.863213	0.882771	0.872309	0.978509	0.836954	0.937342	0.919152	0.952797	0.902329	1.1349	1.18544	1.18934	1.29567	1.23577	>>ProteinDiffResult	0.88206	0.909715	1.20823
O88696	ENSMUSG00000002660	53895	Clpp	caseinolytic mitochondrial matrix peptidase proteolytic subunit	O88696	O88696	13	13	13	40.8	40.8	40.8	775	>>ProteinRawExpression	5549600	6140500	6345700	6547200	6644400	5273500	5882200	5912600	6244300	6172100	5777000	5846000	6193200	6236400	5852400	>>ProteinNormaExpression	0.918635	1.01645	1.05041	1.08377	1.09986	0.872931	0.97369	0.978723	1.03363	1.02168	0.956276	0.967698	1.02517	1.03232	0.968758	>>ProteinDiffResult	1.03382	0.97613	0.990045
O88708	ENSMUSG00000026761	26428	Orc4	origin recognition complex, subunit 4	O88708;CON__Q2YDI2	O88708	10	10	10	28.2	28.2	28.2	776	>>ProteinRawExpression	1820900	1996800	1983600	2115400	2185200	1827500	2083100	2149100	2120300	2104600	1862300	1955100	2132800	2223000	2018200	>>ProteinNormaExpression	0.893243	0.979531	0.973056	1.03771	1.07195	0.896481	1.02187	1.05424	1.04011	1.03241	0.913552	0.959075	1.04625	1.09049	0.990029	>>ProteinDiffResult	0.991098	1.00902	0.999879
O88712	ENSMUSG00000037373	13016	Ctbp1	C-terminal binding protein 1	O88712	O88712	9	3	3	20.4	10.7	10.7	777	>>ProteinRawExpression	836460	904710	940370	931100	1008000	955930	1023500	1134500	1071600	1080700	843460	1054700	1121800	1179300	959020	>>ProteinNormaExpression	0.83395	0.901995	0.937548	0.928306	1.00498	0.953061	1.02043	1.1311	1.06838	1.07746	0.840929	1.05153	1.11843	1.17576	0.956142	>>ProteinDiffResult	0.921355	1.05009	1.02856
O88735	ENSMUSG00000019996	17761	Map7	microtubule-associated protein 7	O88735	O88735	12	12	12	15.9	15.9	15.9	778	>>ProteinRawExpression	3310400	3508600	3564100	3636900	3774600	2121800	2294100	2330800	2743400	2343400	2089800	2021300	2260300	2340000	2173000	>>ProteinNormaExpression	1.2257	1.29908	1.31963	1.34658	1.39757	0.785609	0.849405	0.862993	1.01576	0.867658	0.773761	0.748399	0.83689	0.866399	0.804566	>>ProteinDiffResult	1.31771	0.876285	0.806003
O88736	ENSMUSG00000026675	15490	Hsd17b7	hydroxysteroid (17-beta) dehydrogenase 7	O88736	O88736	9	9	9	28.7	28.7	28.7	779	>>ProteinRawExpression	4380500	4588600	4580200	4810600	5119100	3603900	4509700	4510400	4394900	4208400	3867700	4418200	4177400	3906700	3899100	>>ProteinNormaExpression	1.01127	1.05931	1.05737	1.11056	1.18178	0.831984	1.04109	1.04126	1.01459	0.971537	0.892884	1.01997	0.96438	0.901887	0.900133	>>ProteinDiffResult	1.08406	0.980092	0.935851
O88738	ENSMUSG00000024073	12211	Birc6	baculoviral IAP repeat-containing 6	O88738	O88738	70	70	70	19	19	19	780	>>ProteinRawExpression	11348000	12120000	12180000	12279000	12673000	11648000	11569000	12787000	12713000	12096000	10976000	11622000	12027000	12868000	11575000	>>ProteinNormaExpression	0.943146	1.00731	1.01229	1.02052	1.05327	0.96808	0.961514	1.06274	1.05659	1.00531	0.912229	0.965919	0.999579	1.06948	0.962013	>>ProteinDiffResult	1.00731	1.01085	0.981843
O88741	ENSMUSG00000025777	14545	Gdap1	ganglioside-induced differentiation-associated-protein 1	O88741	O88741	9	9	9	21.2	21.2	21.2	781	>>ProteinRawExpression	2099000	2361400	2472800	2471700	2574400	2078900	2565800	2554900	2580500	2688800	2347700	2555300	2656200	2728000	2657100	>>ProteinNormaExpression	0.842014	0.947276	0.991964	0.991522	1.03272	0.833951	1.02927	1.0249	1.03517	1.07861	0.94178	1.02506	1.06553	1.09434	1.0659	>>ProteinDiffResult	0.961099	1.00038	1.03852
O88746	ENSMUSG00000042870	21968	Tom1	target of myb1 trafficking protein	O88746	O88746	9	9	9	27.2	27.2	27.2	782	>>ProteinRawExpression	1082300	1109300	1182100	1250800	1285600	1072400	1194300	1209100	1247500	1326300	830200	882700	934380	971970	870010	>>ProteinNormaExpression	0.986962	1.01158	1.07797	1.14062	1.17235	0.977934	1.0891	1.10259	1.13761	1.20947	0.757069	0.804945	0.852072	0.886351	0.793372	>>ProteinDiffResult	1.0779	1.10334	0.818762
O88792	ENSMUSG00000038235	16456	F11r	F11 receptor	O88792	O88792	3	3	3	10.7	10.7	10.7	783	>>ProteinRawExpression	290520	321060	332020	319370	330440	290160	335470	306990	324910	302230	218580	205740	232590	214970	204540	>>ProteinNormaExpression	1.03031	1.13862	1.17749	1.13263	1.17189	1.02904	1.18973	1.08872	1.15227	1.07184	0.775182	0.729645	0.824867	0.762379	0.725389	>>ProteinDiffResult	1.13019	1.10632	0.763492
O88811	ENSMUSG00000055371	56324	Stam2	signal transducing adaptor molecule (SH3 domain and ITAM motif) 2	O88811	O88811	8	6	6	16.8	13.2	13.2	784	>>ProteinRawExpression	539880	595070	601860	652220	623890	465410	546060	559580	584170	545020	434870	472380	476530	537330	453130	>>ProteinNormaExpression	1.00134	1.1037	1.11629	1.2097	1.15715	0.863213	1.0128	1.03787	1.08348	1.01087	0.806569	0.876141	0.883838	0.996606	0.840437	>>ProteinDiffResult	1.11763	1.00165	0.880718
O88824	ENSMUSG00000027937	23922	Jtb	jumping translocation breakpoint	O88824	O88824	1	1	1	8.9	8.9	8.9	785	>>ProteinRawExpression	57969	53073	47384	58478	50844	59145	64444	48747	80415	59236	68611	54167	67690	68972	61856	>>ProteinNormaExpression	0.965044	0.883538	0.78883	0.973518	0.84643	0.984622	1.07284	0.81152	1.33872	0.986137	1.14221	0.90175	1.12688	1.14822	1.02975	>>ProteinDiffResult	0.891472	1.03877	1.06976
O88829	ENSMUSG00000056091	20454	St3gal5	ST3 beta-galactoside alpha-2,3-sialyltransferase 5	O88829	O88829	5	5	5	12.6	12.6	12.6	786	>>ProteinRawExpression	322550	356560	371960	394000	407750	337210	393470	409990	411880	416090	327680	354790	347210	382170	331790	>>ProteinNormaExpression	0.869391	0.961061	1.00257	1.06198	1.09904	0.908906	1.06055	1.10507	1.11017	1.12152	0.883219	0.95629	0.935859	1.03009	0.894297	>>ProteinDiffResult	0.998807	1.06124	0.939951
O88844	ENSMUSG00000025950	15926	Idh1	isocitrate dehydrogenase 1 (NADP+), soluble	O88844	O88844	38	38	36	83.8	83.8	80	787	>>ProteinRawExpression	53963000	55077000	58839000	60836000	61877000	49462000	56011000	57312000	61478000	56384000	51590000	54892000	55983000	60101000	53521000	>>ProteinNormaExpression	0.955293	0.975014	1.04161	1.07696	1.09539	0.875613	0.991549	1.01458	1.08833	0.998152	0.913285	0.971739	0.991053	1.06395	0.947469	>>ProteinDiffResult	1.02886	0.993645	0.9775
O88845	ENSMUSG00000047804	56697	Akap10	A kinase (PRKA) anchor protein 10	O88845	O88845	8	8	8	17.1	17.1	17.1	788	>>ProteinRawExpression	740370	816990	838070	866030	913190	717590	782080	816800	875870	816750	718670	756120	757500	833400	804670	>>ProteinNormaExpression	0.921309	1.01665	1.04289	1.07768	1.13636	0.892962	0.973212	1.01642	1.08992	1.01636	0.894306	0.940908	0.942625	1.03707	1.00132	>>ProteinDiffResult	1.03898	0.997774	0.963247
O88848	ENSMUSG00000022722	56297	Arl6	ADP-ribosylation factor-like 6	O88848	O88848	10	10	10	61.8	61.8	61.8	789	>>ProteinRawExpression	1519600	1736100	1687600	1768700	1703300	1260800	1400400	1464000	1505400	1497200	1761400	1887100	1804000	1972300	1803400	>>ProteinNormaExpression	0.920178	1.05128	1.02191	1.07102	1.03142	0.763464	0.847997	0.88651	0.911579	0.906614	1.0666	1.14271	1.09239	1.19431	1.09203	>>ProteinDiffResult	1.01916	0.863233	1.11761
O88851	ENSMUSG00000027428	26450	Rbbp9	retinoblastoma binding protein 9, serine hydrolase	O88851	O88851	6	6	6	37.6	37.6	37.6	790	>>ProteinRawExpression	1730500	1852700	1943500	2060000	2050200	1502700	1835200	1854100	1882800	1898100	1714300	1744800	1848900	1978900	1772300	>>ProteinNormaExpression	0.938144	1.00439	1.05362	1.11677	1.11146	0.814648	0.994904	1.00515	1.02071	1.029	0.929361	0.945896	1.00233	1.07281	0.960805	>>ProteinDiffResult	1.04488	0.972883	0.98224
O88852	ENSMUSG00000047514	22110	Tspyl1	testis-specific protein, Y-encoded-like 1	O88852	O88852	2	2	2	7.1	7.1	7.1	791	>>ProteinRawExpression	0	0	0	0	0	0	4441.4	0	0	0	3058.1	0	2943.6	5260.7	0	>>ProteinNormaExpression	0	0	0	0	0	0	4.24235	0	0	0	2.92104	0	2.81168	5.02493	0	>>ProteinDiffResult	0	0.84847	2.15153
O88874	ENSMUSG00000021258	12454	Ccnk	cyclin K	O88874	O88874	2	2	2	6.5	6.5	6.5	792	>>ProteinRawExpression	29430	40126	43509	41270	53901	43020	52828	38835	49354	47295	53040	42659	56486	58309	64508	>>ProteinNormaExpression	0.617784	0.842311	0.913325	0.866325	1.13147	0.903061	1.10895	0.815211	1.03602	0.9928	1.1134	0.895483	1.18573	1.224	1.35413	>>ProteinDiffResult	0.874243	0.971208	1.15455
O88876	ENSMUSG00000066026	20148	Dhrs3	dehydrogenase/reductase (SDR family) member 3	O88876	O88876	9	9	9	34.4	34.4	34.4	793	>>ProteinRawExpression	1510700	1715400	1667900	1899900	1797700	1428300	1673700	1651600	1704700	1779000	1465700	1521800	1703000	1815000	1593900	>>ProteinNormaExpression	0.909027	1.0322	1.00362	1.14322	1.08172	0.859445	1.00711	0.99381	1.02576	1.07047	0.881949	0.915706	1.02474	1.09213	0.959091	>>ProteinDiffResult	1.03396	0.991319	0.974724
O88878	ENSMUSG00000024750	22682	Zfand5	zinc finger, AN1-type domain 5	O88878	O88878	7	6	6	54	49.3	49.3	794	>>ProteinRawExpression	428810	443330	531770	476640	506650	462940	569720	538920	530400	513520	1059500	1005700	1084000	1136200	1078800	>>ProteinNormaExpression	0.620451	0.64146	0.769425	0.689657	0.733078	0.669834	0.824335	0.77977	0.767443	0.743019	1.533	1.45516	1.56845	1.64398	1.56093	>>ProteinDiffResult	0.690814	0.75688	1.55231
O88907	ENSMUSG00000032405	56469	Pias1	protein inhibitor of activated STAT 1	O88907;Q8C5D8	O88907	3	3	3	7.1	7.1	7.1	795	>>ProteinRawExpression	160420	193070	217720	220510	236640	151010	236210	200330	231150	210550	307690	333570	340700	350160	359270	>>ProteinNormaExpression	0.641851	0.772486	0.871112	0.882275	0.946812	0.604201	0.945092	0.801534	0.924847	0.842425	1.23109	1.33464	1.36316	1.40101	1.43746	>>ProteinDiffResult	0.822907	0.82362	1.35347
O88947	ENSMUSG00000031444	14058	F10	coagulation factor X	O88947	O88947	8	8	8	18.9	18.9	18.9	796	>>ProteinRawExpression	726510	771390	864020	936750	924130	769000	926080	850470	894770	926840	2196500	2365600	2317300	2553100	2280800	>>ProteinNormaExpression	0.536744	0.569901	0.638336	0.692069	0.682745	0.568135	0.684186	0.628325	0.661054	0.684747	1.62277	1.7477	1.71202	1.88622	1.68505	>>ProteinDiffResult	0.623959	0.645289	1.73075
O88952	ENSMUSG00000027162	22343	Lin7c	lin-7 homolog C (C. elegans)	O88952;Q8JZS0	O88952	7	7	5	40.1	40.1	29.4	797	>>ProteinRawExpression	1517700	1623100	1695100	1723000	1759600	1324300	1602300	1560900	1617400	1622400	1422800	1473600	1548000	1594700	1508200	>>ProteinNormaExpression	0.964922	1.03193	1.07771	1.09545	1.11872	0.841962	1.01871	0.992388	1.02831	1.03149	0.904587	0.936884	0.984186	1.01388	0.958882	>>ProteinDiffResult	1.05775	0.982571	0.959683
O88958	ENSMUSG00000052102	26384	Gnpda1	glucosamine-6-phosphate deaminase 1	O88958	O88958	5	3	3	18.7	10.7	10.7	798	>>ProteinRawExpression	308890	363760	333140	360530	365520	315050	352950	372590	376500	353490	306010	314010	351750	355450	292500	>>ProteinNormaExpression	0.904573	1.06526	0.975588	1.0558	1.07041	0.922612	1.0336	1.09112	1.10257	1.03518	0.896139	0.919567	1.03009	1.04092	0.856576	>>ProteinDiffResult	1.01433	1.03702	0.948658
O88967	ENSMUSG00000026775	27377	Yme1l1	YME1-like 1 (S. cerevisiae)	O88967	O88967	12	12	12	18.5	18.5	18.5	799	>>ProteinRawExpression	1866700	1922700	1904700	2053000	2076300	1708200	1785800	1910700	1870100	1945600	1550500	1604100	1656800	1784100	1569800	>>ProteinNormaExpression	1.02909	1.05996	1.05003	1.13179	1.14464	0.941707	0.984487	1.05334	1.03096	1.07258	0.854769	0.884318	0.913371	0.98355	0.865409	>>ProteinDiffResult	1.0831	1.01662	0.900283
O88968	ENSMUSG00000020432	21452	Tcn2	transcobalamin 2	O88968	O88968	13	13	13	36	36	36	800	>>ProteinRawExpression	3020900	3321400	3431800	3575200	3548100	2925500	3156700	3214200	3280700	3120200	2366400	2570500	2774700	2909900	2554200	>>ProteinNormaExpression	0.990018	1.0885	1.12468	1.17167	1.16279	0.958753	1.03452	1.05337	1.07516	1.02256	0.775523	0.842411	0.909332	0.95364	0.837069	>>ProteinDiffResult	1.10753	1.02887	0.863595
O88974	ENSMUSG00000015697	84505	Setdb1	SET domain, bifurcated 1	O88974	O88974	13	13	13	11.6	11.6	11.6	801	>>ProteinRawExpression	1602800	1783900	1774900	1923300	1862300	1568100	1794700	1663600	1883400	1773800	1676200	1797100	1826700	2008500	1799000	>>ProteinNormaExpression	0.89916	1.00076	0.995707	1.07896	1.04474	0.879693	1.00681	0.933268	1.05657	0.995089	0.940337	1.00816	1.02477	1.12675	1.00923	>>ProteinDiffResult	1.00386	0.974288	1.02185
O88983	ENSMUSG00000020903	55943	Stx8	syntaxin 8	O88983	O88983	10	10	10	36	36	36	802	>>ProteinRawExpression	1612600	1621600	1664300	1804800	1766600	1539800	1775900	1678400	1746400	1880400	1593200	1614700	1700200	1793000	1593900	>>ProteinNormaExpression	0.952856	0.958173	0.983404	1.06642	1.04385	0.909839	1.04935	0.991736	1.03192	1.11109	0.941392	0.954096	1.00462	1.05945	0.941806	>>ProteinDiffResult	1.00094	1.01879	0.980272
O88986	ENSMUSG00000006378	26912	Gcat	glycine C-acetyltransferase (2-amino-3-ketobutyrate-coenzyme A ligase)	O88986	O88986	16	16	16	47.8	47.8	47.8	803	>>ProteinRawExpression	9832900	10443000	10799000	11102000	11288000	9339600	10400000	10377000	10832000	10618000	9814600	10387000	10712000	11644000	10673000	>>ProteinNormaExpression	0.931957	0.989782	1.02352	1.05224	1.06987	0.885202	0.985707	0.983527	1.02665	1.00637	0.930223	0.984474	1.01528	1.10361	1.01158	>>ProteinDiffResult	1.01348	0.977491	1.00903
O88990	ENSMUSG00000006457	11474	Actn3	actinin alpha 3	O88990	O88990	31	21	21	37.7	28.4	28.4	804	>>ProteinRawExpression	3529400	3916900	3887700	4046400	4072000	2784200	3103100	3202100	3259900	3058600	2755900	2859900	2910600	2995900	2868400	>>ProteinNormaExpression	1.07492	1.19294	1.18405	1.23238	1.24018	0.847962	0.945087	0.975239	0.992843	0.931534	0.839343	0.871018	0.886459	0.912438	0.873607	>>ProteinDiffResult	1.18489	0.938533	0.876573
O89001	ENSMUSG00000020841	12874	Cpd	carboxypeptidase D	O89001	O89001	17	17	17	14.7	14.7	14.7	805	>>ProteinRawExpression	2939000	3133100	3284300	3314200	3407000	2902400	3258000	3406500	3494200	3500400	2959700	3035800	3170300	3147400	3232400	>>ProteinNormaExpression	0.914917	0.975341	1.02241	1.03172	1.06061	0.903523	1.01422	1.06045	1.08775	1.08968	0.921361	0.945051	0.986921	0.979792	1.00625	>>ProteinDiffResult	1.001	1.03113	0.967876
O89013	ENSMUSG00000035212	230514	Leprot	leptin receptor overlapping transcript	O89013	O89013	3	3	3	17.6	17.6	17.6	806	>>ProteinRawExpression	122800	130870	141850	148040	151230	146410	163800	144810	146930	149570	205080	186180	238310	208170	198530	>>ProteinNormaExpression	0.74197	0.79073	0.857072	0.894473	0.913747	0.884624	0.989696	0.874957	0.887766	0.903717	1.23911	1.12492	1.43989	1.25778	1.19954	>>ProteinDiffResult	0.839598	0.908152	1.25225
O89026	ENSMUSG00000022883	19876	Robo1	roundabout guidance receptor 1	O89026	O89026	5	5	5	3.8	3.8	3.8	807	>>ProteinRawExpression	620460	718080	729710	796050	733030	654360	778990	767900	781290	829320	425620	447620	456890	474440	432470	>>ProteinNormaExpression	0.964823	1.11662	1.13471	1.23787	1.13987	1.01754	1.21134	1.19409	1.21492	1.2896	0.661844	0.696054	0.710469	0.73776	0.672496	>>ProteinDiffResult	1.11878	1.1855	0.695725
O89032	ENSMUSG00000053617	14218	Sh3pxd2a	SH3 and PX domains 2A	O89032	O89032	4	4	4	3	3	3	808	>>ProteinRawExpression	668570	682350	697780	741370	710170	662280	717370	711600	756620	753250	537030	581180	622260	653480	577460	>>ProteinNormaExpression	0.99561	1.01613	1.03911	1.10402	1.05756	0.986243	1.06828	1.05969	1.12673	1.12171	0.799725	0.865472	0.926647	0.973138	0.859932	>>ProteinDiffResult	1.04249	1.07253	0.884983
O89050	ENSMUSG00000025609	27418	Mkln1	muskelin 1, intracellular mediator containing kelch motifs	O89050	O89050	22	22	22	35.6	35.6	35.6	809	>>ProteinRawExpression	2317600	2552800	2675300	2731700	2727400	2397400	2800100	2772100	2796000	2735600	2718000	2860000	3033600	3131000	3030100	>>ProteinNormaExpression	0.842178	0.927645	0.97216	0.992655	0.991092	0.871176	1.01751	1.00734	1.01602	0.994072	0.987676	1.03928	1.10236	1.13775	1.10109	>>ProteinDiffResult	0.945146	0.981223	1.07363
O89051	ENSMUSG00000022108	16432	Itm2b	integral membrane protein 2B	O89051	O89051	12	12	12	47	47	47	810	>>ProteinRawExpression	2697500	2769800	3133600	3097900	3044000	2778200	3246200	3370600	3319500	3367400	2459400	2538900	2719300	2805000	2530000	>>ProteinNormaExpression	0.922174	0.946891	1.07126	1.05906	1.04063	0.949762	1.10975	1.15228	1.13481	1.15119	0.840776	0.867955	0.929626	0.958924	0.864912	>>ProteinDiffResult	1.008	1.09956	0.892439
O89079	ENSMUSG00000055681	59042	Cope	coatomer protein complex, subunit epsilon	O89079	O89079	12	12	12	44.8	44.8	44.8	811	>>ProteinRawExpression	6136000	6547500	6691500	7057500	7195200	6133500	6750100	6972800	6985300	6979700	6322100	6708600	6850800	7433200	6701100	>>ProteinNormaExpression	0.907112	0.967946	0.989234	1.04334	1.0637	0.906742	0.997897	1.03082	1.03267	1.03184	0.934624	0.991762	1.01278	1.09888	0.990653	>>ProteinDiffResult	0.994266	0.999993	1.00574
O89086	ENSMUSG00000031167	100043257	Rbm3	RNA binding motif (RNP1, RRM) protein 3	O89086	O89086	3	3	3	22.9	22.9	22.9	812	>>ProteinRawExpression	476670	544610	543170	529080	536460	390020	409480	429710	425690	422470	373980	372420	374220	413540	413380	>>ProteinNormaExpression	1.0744	1.22754	1.22429	1.19253	1.20917	0.879097	0.922959	0.968557	0.959496	0.952238	0.842943	0.839427	0.843484	0.93211	0.93175	>>ProteinDiffResult	1.18559	0.936469	0.877943
O89106	ENSMUSG00000060579	14198	Fhit	fragile histidine triad gene	O89106	O89106	6	6	6	46.7	46.7	46.7	813	>>ProteinRawExpression	1795200	1823600	2007100	2004400	2044700	1557400	1913100	1892500	1935700	1962300	1767100	1830800	1881500	1978200	1771300	>>ProteinNormaExpression	0.956084	0.971209	1.06894	1.0675	1.08896	0.829437	1.01887	1.0079	1.03091	1.04508	0.941118	0.975043	1.00205	1.05355	0.943355	>>ProteinDiffResult	1.03054	0.986441	0.983021
O89110	ENSMUSG00000026029	12370	Casp8	caspase 8	O89110	O89110	9	9	9	25.8	25.8	25.8	814	>>ProteinRawExpression	2094200	2337100	2357200	2522000	2506100	2359800	2755600	2666500	2765300	2822500	2330500	2569800	2667600	2967300	2521800	>>ProteinNormaExpression	0.821399	0.91667	0.924554	0.989193	0.982956	0.925574	1.08082	1.04587	1.08462	1.10706	0.914082	1.00794	1.0463	1.16385	0.989114	>>ProteinDiffResult	0.926955	1.04879	1.02426
O89112	ENSMUSG00000026000	14768	Lancl1	LanC (bacterial lantibiotic synthetase component C)-like 1	O89112	O89112	16	16	16	45.9	45.9	45.9	815	>>ProteinRawExpression	18221000	21016000	21544000	22218000	22419000	16833000	20047000	20762000	21531000	21066000	18310000	18512000	19270000	20871000	18698000	>>ProteinNormaExpression	0.907065	1.0462	1.07249	1.10604	1.11605	0.837969	0.997966	1.03356	1.07184	1.04869	0.911495	0.921551	0.959286	1.03899	0.930811	>>ProteinDiffResult	1.04957	0.998005	0.952426
O89116	ENSMUSG00000024983	53611	Vti1a	vesicle transport through interaction with t-SNAREs 1A	O89116	O89116	12	12	12	50.2	50.2	50.2	816	>>ProteinRawExpression	5495400	5762200	5962500	6363000	6375500	5315600	6114300	6301000	6386600	6549500	5526900	6007600	6022000	6383200	6196500	>>ProteinNormaExpression	0.908212	0.952306	0.985409	1.0516	1.05366	0.878497	1.0105	1.04135	1.0555	1.08242	0.913418	0.992863	0.995242	1.05494	1.02408	>>ProteinDiffResult	0.990238	1.01365	0.996108
P00342	ENSMUSG00000030851	16833	Ldhc	lactate dehydrogenase C	P00342	P00342	26	25	23	71.1	67.5	66.3	817	>>ProteinRawExpression	55364000	58630000	60640000	63648000	63670000	46577000	56741000	55998000	56734000	55657000	52767000	55525000	58219000	58575000	54330000	>>ProteinNormaExpression	0.97349	1.03092	1.06626	1.11915	1.11954	0.818984	0.997702	0.984638	0.997579	0.978642	0.927826	0.976321	1.02369	1.02995	0.955309	>>ProteinDiffResult	1.06187	0.955509	0.982619
P00375	ENSMUSG00000021707	13361	Dhfr	dihydrofolate reductase	P00375	P00375	14	14	14	83.4	83.4	83.4	818	>>ProteinRawExpression	12049000	13031000	13367000	13997000	14532000	11894000	13014000	13229000	13719000	13907000	11900000	12814000	13288000	14498000	13271000	>>ProteinNormaExpression	0.910458	0.984661	1.01005	1.05765	1.09808	0.898746	0.983376	0.999622	1.03665	1.05085	0.899199	0.968264	1.00408	1.09551	1.0028	>>ProteinDiffResult	1.01218	0.993849	0.99397
P00397	ENSMUSG00000064351	17708	mt-Co1	mitochondrially encoded cytochrome c oxidase I	P00397	P00397	2	2	2	7.8	7.8	7.8	819	>>ProteinRawExpression	465390	492340	486830	467610	607680	478900	649770	532130	587340	541560	532390	577260	592880	535770	636560	>>ProteinNormaExpression	0.852945	0.902337	0.892239	0.857014	1.11373	0.877705	1.19087	0.975263	1.07645	0.992546	0.975739	1.05797	1.0866	0.981934	1.16666	>>ProteinDiffResult	0.923652	1.02257	1.05378
P00405	ENSMUSG00000064354	17709	mt-Co2	mitochondrially encoded cytochrome c oxidase II	P00405	P00405	5	5	5	27.8	27.8	27.8	820	>>ProteinRawExpression	8700900	9513400	9707500	9821700	10239000	8461300	8916200	9258500	9764100	9651500	8228900	8673500	8947200	9138600	8702000	>>ProteinNormaExpression	0.947643	1.03614	1.05728	1.06971	1.11516	0.921548	0.971092	1.00837	1.06344	1.05118	0.896236	0.944659	0.974469	0.995315	0.947763	>>ProteinDiffResult	1.04519	1.00313	0.951688
P00493	ENSMUSG00000025630	15452	Hprt	hypoxanthine guanine phosphoribosyl transferase	P00493	P00493	8	8	8	50	50	50	821	>>ProteinRawExpression	1013000	1084800	1123100	1111100	1126800	1033200	1133800	1184700	1169400	1153100	1050700	1091200	1132500	1138300	1088500	>>ProteinNormaExpression	0.913479	0.978226	1.01276	1.00194	1.0161	0.931695	1.02241	1.06831	1.05451	1.03982	0.947476	0.983997	1.02124	1.02647	0.981562	>>ProteinDiffResult	0.984502	1.02335	0.992149
P00520	ENSMUSG00000026842	11350	Abl1	c-abl oncogene 1, non-receptor tyrosine kinase	P00520	P00520	5	2	2	5.2	1.5	1.5	822	>>ProteinRawExpression	42477000	42632000	45292000	47941000	48215000	25739000	31771000	28404000	31631000	30246000	29673000	27589000	29511000	31358000	27833000	>>ProteinNormaExpression	1.22456	1.22903	1.30572	1.38208	1.38998	0.742026	0.915922	0.818855	0.911886	0.871958	0.855439	0.795359	0.850768	0.904015	0.802394	>>ProteinDiffResult	1.30628	0.852129	0.841595
P00536	ENSMUSG00000078365	17451	Mos	Moloney sarcoma oncogene	P00536	P00536	10	10	9	26.8	26.8	24.2	823	>>ProteinRawExpression	1118700	1212200	1342800	1383500	1368700	1231000	1396900	1314700	1456300	1466700	4558800	4825400	4965200	5325400	5083200	>>ProteinNormaExpression	0.441018	0.477878	0.529363	0.545408	0.539573	0.485289	0.550691	0.518285	0.574107	0.578207	1.79719	1.90229	1.9574	2.0994	2.00392	>>ProteinDiffResult	0.506648	0.541316	1.95204
P01027	ENSMUSG00000024164	12266	C3	complement component 3	P01027	P01027	48	48	44	33.3	33.3	30.5	824	>>ProteinRawExpression	12579000	14088000	14424000	15208000	15600000	13354000	15412000	15764000	16271000	16833000	16794000	18023000	18553000	21214000	18309000	>>ProteinNormaExpression	0.77832	0.871689	0.892479	0.940988	0.965243	0.826273	0.953611	0.97539	1.00676	1.04153	1.03912	1.11517	1.14796	1.31261	1.13286	>>ProteinDiffResult	0.889744	0.960714	1.14954
P01029	ENSMUSG00000073418	12268	C4b	complement component 4B (Chido blood group)	P01029;CON__ENSEMBL:ENSBTAP00000007350;CON__P01030	P01029	8	8	8	7.3	7.3	7.3	825	>>ProteinRawExpression	3083900	3173000	3249800	3446400	3537100	3017000	3471600	3472200	3533100	3385000	3810100	4091500	4287600	4536600	4053300	>>ProteinNormaExpression	0.854294	0.878977	0.900252	0.954713	0.979839	0.835762	0.961694	0.96186	0.978731	0.937704	1.05546	1.13342	1.18774	1.25672	1.12284	>>ProteinDiffResult	0.913615	0.93515	1.15123
P01633			Igk-V19-17		P01633;A0A140T8M5	P01633	3	2	2	18.1	12.1	12.1	826	>>ProteinRawExpression	9427200	11282000	12589000	11034000	12297000	9694200	10560000	10869000	11360000	11407000	11278000	10657000	10844000	8159400	10918000	>>ProteinNormaExpression	0.870869	1.04221	1.16295	1.0193	1.13598	0.895534	0.975515	1.00406	1.04942	1.05376	1.04184	0.984476	1.00175	0.753751	1.00859	>>ProteinDiffResult	1.04626	0.995657	0.958081
P01837	ENSMUSG00000076609	16071	Igkc	immunoglobulin kappa constant	P01837	P01837	5	5	5	68.2	68.2	68.2	827	>>ProteinRawExpression	1812500	1932000	1940500	2000800	2032000	2442700	2718000	2828900	2800700	2984300	1382600	1520500	1530600	1625900	1392100	>>ProteinNormaExpression	0.8786	0.936527	0.940648	0.969878	0.985002	1.18409	1.31754	1.3713	1.35763	1.44662	0.670209	0.737055	0.741951	0.788147	0.674814	>>ProteinDiffResult	0.942131	1.33543	0.722435
P01863		380794	Ighg	Immunoglobulin heavy chain (gamma polypeptide)	P01863;P01865	P01863;P01865	2	1	1	10	5.2	5.2	828	>>ProteinRawExpression	536860	645710	662640	680990	741480	476870	545590	625410	625630	619320	545280	640260	618370	634930	579860	>>ProteinNormaExpression	0.877299	1.05517	1.08284	1.11283	1.21167	0.779267	0.891565	1.022	1.02236	1.01205	0.891058	1.04627	1.0105	1.03756	0.947566	>>ProteinDiffResult	1.06796	0.945448	0.986589
P01867			Igh-3		P01867	P01867	6	6	6	19.8	19.8	19.8	829	>>ProteinRawExpression	1821600	2064800	2054300	2197200	2275200	1914100	2182900	2323800	2102800	2317800	1802200	1973000	2078700	2106100	1942600	>>ProteinNormaExpression	0.876975	0.994059	0.989004	1.0578	1.09535	0.921507	1.05092	1.11875	1.01235	1.11586	0.867635	0.949864	1.00075	1.01394	0.935228	>>ProteinDiffResult	1.00264	1.04388	0.953484
P01869	ENSMUSG00000076614	16017	Ighg1	immunoglobulin heavy constant gamma 1 (G1m marker)	P01869	P01869	2	2	2	9.7	9.7	9.7	830	>>ProteinRawExpression	176920	192660	170490	197760	193390	232400	271450	255310	265490	304660	171360	169400	186140	186180	161610	>>ProteinNormaExpression	0.846448	0.921753	0.815684	0.946154	0.925246	1.11188	1.29871	1.22149	1.2702	1.4576	0.819847	0.810469	0.89056	0.890751	0.773199	>>ProteinDiffResult	0.891057	1.27198	0.836965
P01872	ENSMUSG00000076617	16019	Ighm	immunoglobulin heavy constant mu	P01872	P01872	7	7	7	19.4	19.4	19.4	831	>>ProteinRawExpression	1486700	1644300	1598300	1778300	1734100	1493800	1681200	1752300	1854300	1772900	1800400	1866300	1997000	2181700	1978700	>>ProteinNormaExpression	0.837725	0.92653	0.90061	1.00204	0.97713	0.841726	0.947322	0.987386	1.04486	0.998993	1.01449	1.05162	1.12527	1.22934	1.11496	>>ProteinDiffResult	0.928806	0.964058	1.10714
P01887	ENSMUSG00000060802	12010	B2m	beta-2 microglobulin	P01887	P01887	3	3	3	52.1	52.1	52.1	832	>>ProteinRawExpression	502700	516010	555510	551920	565460	430230	469820	474850	498410	505990	331100	335670	356810	376370	357860	>>ProteinNormaExpression	1.10423	1.13347	1.22024	1.21235	1.24209	0.945047	1.03201	1.04306	1.09481	1.11146	0.727297	0.737335	0.783772	0.826737	0.786078	>>ProteinDiffResult	1.18248	1.04528	0.772244
P01897		14980	H2-L	histocompatibility 2, D region locus L	P01897	P01897	7	5	3	21.8	16.6	8	833	>>ProteinRawExpression	1312000	1442700	1415400	1544700	1490000	1014400	1176900	1206100	1318600	1171400	653460	703570	704360	658640	601120	>>ProteinNormaExpression	1.19902	1.31847	1.29352	1.41169	1.3617	0.92705	1.07556	1.10224	1.20506	1.07053	0.597191	0.642986	0.643708	0.601925	0.549358	>>ProteinDiffResult	1.31688	1.07609	0.607033
P01901	ENSMUSG00000061232	14972	H2-K1	histocompatibility 2, K1, K region	P01901;P14427	P01901	5	2	2	15.4	9.2	9.2	834	>>ProteinRawExpression	134600	130030	151610	137000	148280	105450	146840	112080	139300	124370	98980	79524	115210	94213	87122	>>ProteinNormaExpression	1.1188	1.08082	1.26019	1.13875	1.23251	0.876506	1.22054	0.931615	1.15787	1.03377	0.822727	0.661007	0.957631	0.783103	0.724162	>>ProteinDiffResult	1.16621	1.04406	0.789726
P01910	ENSMUSG00000036594	14960	H2-Aa	histocompatibility 2, class II antigen A, alpha	P01910	P01910	2	2	2	11.3	11.3	11.3	835	>>ProteinRawExpression	535220	645720	684380	703400	645520	584870	592820	684830	719290	679140	497010	540480	560950	566480	476930	>>ProteinNormaExpression	0.880582	1.06238	1.12599	1.15728	1.06206	0.96227	0.975349	1.12673	1.18343	1.11737	0.817716	0.889236	0.922915	0.932013	0.784679	>>ProteinDiffResult	1.05766	1.07303	0.869312
P02088	ENSMUSG00000052305	15129	Hbb-b1	hemoglobin, beta adult major chain	P02088	P02088	5	5	1	42.9	42.9	8.8	837	>>ProteinRawExpression	711190	710700	741700	799190	806050	702860	796290	811820	787720	877660	904690	1021400	986480	1122500	983300	>>ProteinNormaExpression	0.835806	0.83523	0.871662	0.939225	0.947287	0.826016	0.935817	0.954068	0.925746	1.03145	1.06321	1.20037	1.15933	1.31919	1.1556	>>ProteinDiffResult	0.885842	0.934619	1.17954
P84244	ENSMUSG00000060743	15078	H3f3a	H3.3 histone A	P84244;P02301	P84244;P02301	9	9	4	56.6	56.6	31.6	838	>>ProteinRawExpression	17703000	18224000	19350000	19878000	20373000	14164000	15630000	15985000	16433000	15972000	16054000	17117000	17639000	19566000	17327000	>>ProteinNormaExpression	1.0158	1.04569	1.1103	1.1406	1.169	0.812731	0.89685	0.91722	0.942926	0.916474	0.921179	0.982174	1.01213	1.1227	0.994224	>>ProteinDiffResult	1.09628	0.89724	1.00648
Q63ZW6	ENSMUSG00000031274	12830	Col4a5	collagen, type IV, alpha 5	Q63ZW6;P02463	Q63ZW6;P02463	2	2	2	1.4	1.4	1.4	839	>>ProteinRawExpression	130720	132180	164970	159450	159770	123950	138670	171220	152100	127300	186640	202200	200970	188970	220360	>>ProteinNormaExpression	0.797245	0.806149	1.00613	0.972466	0.974417	0.755956	0.845731	1.04425	0.927639	0.776387	1.13829	1.23319	1.22569	1.1525	1.34395	>>ProteinDiffResult	0.911282	0.869992	1.21873
P02468	ENSMUSG00000026478	226519	Lamc1	laminin, gamma 1	P02468;Q9R0B6	P02468	4	4	4	3.5	3.5	3.5	840	>>ProteinRawExpression	307910	270570	322170	305590	339470	277680	283680	288780	300220	293090	356810	356760	375940	404310	350140	>>ProteinNormaExpression	0.955625	0.839737	0.999882	0.948425	1.05357	0.861804	0.880425	0.896253	0.931758	0.90963	1.10739	1.10724	1.16676	1.25481	1.08669	>>ProteinDiffResult	0.959449	0.895974	1.14458
P02469	ENSMUSG00000002900	16777	Lamb1	laminin B1	P02469	P02469	82	82	81	43.3	43.3	42.9	841	>>ProteinRawExpression	35363000	38049000	39787000	40901000	41788000	41590000	47573000	47315000	48019000	48164000	51737000	54327000	57202000	61655000	54762000	>>ProteinNormaExpression	0.748971	0.805859	0.842669	0.866263	0.885049	0.880855	1.00757	1.00211	1.01702	1.02009	1.09576	1.15062	1.21151	1.30582	1.15983	>>ProteinDiffResult	0.829762	0.985529	1.18471
P02802	ENSMUSG00000031765	17748	Mt1	metallothionein 1	P02802	P02802	1	1	1	19.7	19.7	19.7	842	>>ProteinRawExpression	96396	86164	98212	92156	104960	109770	112690	135470	128740	119060	51080	58921	56016	69949	45720	>>ProteinNormaExpression	1.05906	0.946646	1.07901	1.01248	1.15315	1.206	1.23808	1.48835	1.41441	1.30806	0.561194	0.647339	0.615423	0.768499	0.502306	>>ProteinDiffResult	1.05007	1.33098	0.618952
P03888	ENSMUSG00000064341	17716	mt-Nd1	mitochondrially encoded NADH dehydrogenase 1	P03888	P03888	2	2	2	6.3	6.3	6.3	843	>>ProteinRawExpression	719410	731580	800330	844070	884480	651440	757670	720510	714020	768580	623980	699440	786330	804790	678480	>>ProteinNormaExpression	0.964778	0.981099	1.0733	1.13196	1.18615	0.873626	1.01609	0.966253	0.95755	1.03072	0.8368	0.937997	1.05452	1.07928	0.909888	>>ProteinDiffResult	1.06746	0.968847	0.963697
P03899	ENSMUSG00000064360	17718	mt-Nd3	mitochondrially encoded NADH dehydrogenase 3	P03899	P03899	1	1	1	13	13	13	844	>>ProteinRawExpression	40831	44043	37859	47407	50021	28183	47673	38834	45077	33682	30540	39096	43513	27158	32891	>>ProteinNormaExpression	1.04372	1.12583	0.967753	1.21182	1.27864	0.720415	1.21862	0.992676	1.15226	0.86098	0.780664	0.999373	1.11228	0.694213	0.840761	>>ProteinDiffResult	1.12555	0.98899	0.885458
P03903	ENSMUSG00000065947	17720	mt-Nd4l	mitochondrially encoded NADH dehydrogenase 4L	P03903	P03903	1	1	1	18.4	18.4	18.4	845	>>ProteinRawExpression	47825	42136	47140	47688	53954	44720	49110	39170	44059	37410	35968	43581	39915	52324	40321	>>ProteinNormaExpression	1.07824	0.949978	1.0628	1.07515	1.21642	1.00824	1.10721	0.883108	0.993333	0.843427	0.810917	0.982556	0.899904	1.17967	0.909057	>>ProteinDiffResult	1.07652	0.967063	0.956421
P03911	ENSMUSG00000064363	17719	mt-Nd4	mitochondrially encoded NADH dehydrogenase 4	P03911	P03911	2	2	2	4.6	4.6	4.6	846	>>ProteinRawExpression	200400	212540	219760	224790	234480	192150	196920	219650	201080	189170	194590	183570	198070	177270	192250	>>ProteinNormaExpression	0.989894	1.04986	1.08552	1.11037	1.15823	0.949142	0.972704	1.08498	0.993253	0.934422	0.961195	0.90676	0.978384	0.875641	0.949636	>>ProteinDiffResult	1.07878	0.9869	0.934323
P03921	ENSMUSG00000064367	17721	mt-Nd5	mitochondrially encoded NADH dehydrogenase 5	P03921	P03921	2	2	2	4.4	4.4	4.4	847	>>ProteinRawExpression	1891200	2054700	1938800	1965600	2184200	1721300	1867000	1882400	1821500	1773200	1487200	1586400	1642400	1905700	1669800	>>ProteinNormaExpression	1.03565	1.12519	1.06172	1.0764	1.19611	0.942613	1.0224	1.03083	0.997485	0.971035	0.814416	0.86874	0.899406	1.04359	0.914411	>>ProteinDiffResult	1.09901	0.992874	0.908113
P03930	ENSMUSG00000064356	17706	mt-Atp8	mitochondrially encoded ATP synthase 8	P03930	P03930	1	1	1	14.9	14.9	14.9	848	>>ProteinRawExpression	882610	927510	1008000	1011600	1016400	706010	837650	821760	856380	797060	725350	745370	772820	813690	776880	>>ProteinNormaExpression	1.04253	1.09556	1.19064	1.19489	1.20056	0.83393	0.989421	0.970652	1.01154	0.941477	0.856774	0.880421	0.912845	0.96112	0.917641	>>ProteinDiffResult	1.14483	0.949405	0.90576
P03958	ENSMUSG00000017697	11486	Ada	adenosine deaminase	P03958	P03958	29	29	29	77	77	77	849	>>ProteinRawExpression	25767000	27944000	27668000	29852000	31014000	23563000	27222000	27027000	28859000	27885000	25910000	27203000	27673000	28965000	26594000	>>ProteinNormaExpression	0.935517	1.01456	1.00454	1.08383	1.12602	0.855497	0.988343	0.981263	1.04778	1.01241	0.940709	0.987653	1.00472	1.05163	0.965542	>>ProteinDiffResult	1.03289	0.977059	0.99005
P03975			Iap		P03975	P03975	11	11	11	19.4	19.4	19.4	850	>>ProteinRawExpression	2814700	3036300	3127100	3167400	3275600	2269700	2546600	2592000	2611900	2537700	1826100	1953000	2122800	2034900	1917400	>>ProteinNormaExpression	1.11596	1.20382	1.23982	1.2558	1.2987	0.899884	1.00967	1.02767	1.03556	1.00614	0.724007	0.77432	0.841642	0.806791	0.760205	>>ProteinDiffResult	1.22282	0.995784	0.781393
P04627	ENSMUSG00000001127	11836	Araf	Araf proto-oncogene, serine/threonine kinase	P04627	P04627	9	9	5	13.9	13.9	7.9	851	>>ProteinRawExpression	1033900	1100400	1128700	1182400	1162300	1002300	1125000	1116200	1139400	1118000	838130	894930	940290	950240	858510	>>ProteinNormaExpression	0.994728	1.05871	1.08594	1.1376	1.11826	0.964325	1.08238	1.07391	1.09623	1.07564	0.806375	0.861023	0.904664	0.914237	0.825983	>>ProteinDiffResult	1.07905	1.0585	0.862456
P04925	ENSMUSG00000079037	19122	Prnp	prion protein	P04925	P04925	2	2	2	8.7	8.7	8.7	852	>>ProteinRawExpression	176110	194770	189840	199450	217080	228810	256680	241580	241360	233820	103850	103240	124210	124820	123800	>>ProteinNormaExpression	0.957321	1.05876	1.03196	1.0842	1.18003	1.24379	1.39529	1.31321	1.31201	1.27103	0.564521	0.561205	0.675196	0.678512	0.672968	>>ProteinDiffResult	1.06245	1.30707	0.63048
P05063	ENSMUSG00000017390	11676	Aldoc	aldolase C, fructose-bisphosphate	P05063	P05063	16	9	9	49	35.3	35.3	853	>>ProteinRawExpression	1870700	2129700	2253100	2383800	2440600	3206700	3593700	3875600	3908100	4070700	2537200	2792100	2803600	2796800	2819500	>>ProteinNormaExpression	0.645337	0.734685	0.777254	0.822342	0.841937	1.10622	1.23972	1.33697	1.34818	1.40427	0.875261	0.963194	0.967161	0.964815	0.972646	>>ProteinDiffResult	0.764311	1.28707	0.948615
P05064	ENSMUSG00000030695	11674	Aldoa	aldolase A, fructose-bisphosphate	P05064;A6ZI46;Q91Y97	P05064;A6ZI46	39	39	19	92.6	92.6	54.7	854	>>ProteinRawExpression	98751000	102640000	107880000	111530000	112600000	90118000	106180000	105800000	102970000	106390000	86855000	91465000	96400000	100590000	91777000	>>ProteinNormaExpression	0.979708	1.01829	1.07028	1.10649	1.1171	0.89406	1.05341	1.04964	1.02156	1.05549	0.861688	0.907423	0.956383	0.997952	0.910519	>>ProteinDiffResult	1.05837	1.01483	0.926793
P05132	ENSMUSG00000005469	18747	Prkaca	protein kinase, cAMP dependent, catalytic, alpha	P05132	P05132	17	17	8	41.9	41.9	21.9	855	>>ProteinRawExpression	3982400	4297200	4423700	4563100	4651700	3921900	4669700	4631600	4730700	4757200	3840200	4139400	4302000	4621000	4101700	>>ProteinNormaExpression	0.910145	0.98209	1.011	1.04286	1.06311	0.896318	1.06722	1.05851	1.08116	1.08722	0.877646	0.946026	0.983187	1.05609	0.93741	>>ProteinDiffResult	1.00184	1.03809	0.960072
P05201	ENSMUSG00000025190	14718	Got1	glutamic-oxaloacetic transaminase 1, soluble	P05201	P05201	20	20	20	54.2	54.2	54.2	856	>>ProteinRawExpression	4635000	5019900	5115800	5369600	5571100	4806600	5427600	5290600	5493800	5476100	4510200	4753800	4910800	5298500	4780400	>>ProteinNormaExpression	0.909301	0.984812	1.00363	1.05342	1.09295	0.942966	1.06479	1.03792	1.07778	1.07431	0.884818	0.932608	0.963408	1.03947	0.937826	>>ProteinDiffResult	1.00882	1.03955	0.951626
P05202	ENSMUSG00000031672	14719	Got2	glutamatic-oxaloacetic transaminase 2, mitochondrial	P05202	P05202	9	9	9	20.9	20.9	20.9	857	>>ProteinRawExpression	1618400	1711300	1675400	1867900	1871800	1578100	1736100	1801100	1723600	1776300	1319700	1394600	1494900	1563300	1434900	>>ProteinNormaExpression	0.988139	1.04486	1.02294	1.14047	1.14286	0.963533	1.06	1.09969	1.05237	1.08455	0.805763	0.851494	0.912734	0.954497	0.8761	>>ProteinDiffResult	1.06785	1.05203	0.880118
P05214	ENSMUSG00000067702	22144	Tuba3a	tubulin, alpha 3A	P05214	P05214	34	8	5	65.3	18.4	12	859	>>ProteinRawExpression	5503600	6009500	6321800	6661600	6731500	6142500	6903300	7305700	7233300	7514100	6001200	6570300	6764900	7144500	6782600	>>ProteinNormaExpression	0.828935	0.905132	0.95217	1.00335	1.01388	0.925164	1.03975	1.10036	1.08946	1.13175	0.903882	0.989598	1.01891	1.07608	1.02157	>>ProteinDiffResult	0.940693	1.0573	1.00201
P05480	ENSMUSG00000027646	20779	Src	Rous sarcoma oncogene	P05480	P05480	4	3	2	7.2	5.4	3.9	860	>>ProteinRawExpression	342060	403070	423480	425650	413410	330990	370940	384310	369360	395920	241680	265840	281990	331090	257510	>>ProteinNormaExpression	0.979684	1.15442	1.21288	1.21909	1.18404	0.947979	1.0624	1.10069	1.05787	1.13394	0.692189	0.761385	0.807639	0.948265	0.737527	>>ProteinDiffResult	1.15002	1.06058	0.789401
P05532	ENSMUSG00000005672	16590	Kit	KIT proto-oncogene receptor tyrosine kinase	P05532;P09581;Q00342	P05532	32	32	32	32.7	32.7	32.7	861	>>ProteinRawExpression	14460000	15402000	15627000	16233000	16495000	13286000	15324000	15055000	15279000	15307000	11192000	12014000	12064000	13810000	11691000	>>ProteinNormaExpression	1.01717	1.08343	1.09926	1.14189	1.16032	0.934585	1.07795	1.05902	1.07478	1.07675	0.787286	0.845108	0.848625	0.971445	0.822387	>>ProteinDiffResult	1.10041	1.04462	0.85497
P05533	ENSMUSG00000075602	110454	Ly6a	lymphocyte antigen 6 complex, locus A	P05533	P05533	1	1	1	15.7	15.7	15.7	862	>>ProteinRawExpression	16566	19749	17268	20329	18625	22352	21276	19264	24444	17638	21262	23570	21517	22730	21624	>>ProteinNormaExpression	0.806226	0.961134	0.84039	0.989361	0.906432	1.08782	1.03545	0.93753	1.18963	0.858397	1.03477	1.14709	1.04718	1.10621	1.05239	>>ProteinDiffResult	0.900709	1.02176	1.07753
P05977	ENSMUSG00000061816	17901	Myl1	myosin, light polypeptide 1	P05977;P09542	P05977;P09542	2	2	2	8.5	8.5	8.5	863	>>ProteinRawExpression	1990700	2002500	2205100	2285700	2300500	1736900	2113000	2097600	2022300	2073800	1676800	1737500	1800000	1882100	1807500	>>ProteinNormaExpression	1.00432	1.01028	1.11249	1.15315	1.16062	0.876278	1.06602	1.05825	1.02026	1.04625	0.845957	0.876581	0.908112	0.949532	0.911896	>>ProteinDiffResult	1.08817	1.01341	0.898416
P06151	ENSMUSG00000063229	16828	Ldha	lactate dehydrogenase A	P06151	P06151	17	13	13	44.9	34.6	34.6	864	>>ProteinRawExpression	4952000	5150000	5631600	5487800	5756400	6307300	6989200	7140500	7196700	7460200	1563600	1645800	1770200	1852000	1543700	>>ProteinNormaExpression	1.05441	1.09657	1.19911	1.1685	1.22569	1.34299	1.48818	1.5204	1.53236	1.58847	0.332931	0.350434	0.376922	0.394339	0.328694	>>ProteinDiffResult	1.14886	1.49448	0.356664
P06728	ENSMUSG00000032080	11808	Apoa4	apolipoprotein A-IV	P06728	P06728	15	15	15	43.8	43.8	43.8	866	>>ProteinRawExpression	2543900	2968200	3072800	3204700	3377900	2125600	2629800	2436500	2582600	2545300	4943600	4895100	5129600	5333200	5109100	>>ProteinNormaExpression	0.721361	0.841678	0.871339	0.908741	0.957855	0.602746	0.74572	0.690906	0.732335	0.721758	1.40183	1.38808	1.45458	1.51231	1.44876	>>ProteinDiffResult	0.860195	0.698693	1.44111
P06745	ENSMUSG00000036427	14751	Gpi1	glucose-6-phosphate isomerase 1	P06745;CON__Q3ZBD7	P06745	29	29	29	49.3	49.3	49.3	867	>>ProteinRawExpression	27929000	29914000	31193000	30914000	32274000	29304000	35271000	34098000	35636000	35875000	31257000	33322000	34503000	35435000	33869000	>>ProteinNormaExpression	0.853586	0.914253	0.953343	0.944816	0.986381	0.89561	1.07798	1.04213	1.08913	1.09644	0.955299	1.01841	1.05451	1.08299	1.03513	>>ProteinDiffResult	0.930476	1.04026	1.02927
P06795	ENSMUSG00000028970	18669	Abcb1b	ATP-binding cassette, sub-family B (MDR/TAP), member 1B	P06795;P21440	P06795;P21440	3	1	1	2	0.7	0.7	868	>>ProteinRawExpression	77252	66830	75360	90397	94852	82517	88382	78767	85901	76067	149970	124340	158720	146180	137310	>>ProteinNormaExpression	0.755967	0.65398	0.737452	0.8846	0.928196	0.807489	0.864882	0.770792	0.840604	0.744371	1.46757	1.21676	1.55319	1.43048	1.34368	>>ProteinDiffResult	0.792039	0.805627	1.40233
P06797	ENSMUSG00000021477	13039	Ctsl	cathepsin L	P06797	P06797	1	1	1	4.2	4.2	4.2	869	>>ProteinRawExpression	258930	319720	284410	331350	340050	214710	294950	334470	313520	292540	224590	229750	202090	193310	224830	>>ProteinNormaExpression	0.956822	1.18146	1.05098	1.22443	1.25658	0.793416	1.08993	1.23596	1.15855	1.08102	0.829925	0.848993	0.746781	0.714337	0.830812	>>ProteinDiffResult	1.13406	1.07177	0.79417
P06801	ENSMUSG00000032418	17436	Me1	malic enzyme 1, NADP(+)-dependent, cytosolic	P06801	P06801	31	31	31	69.1	69.1	69.1	870	>>ProteinRawExpression	23830000	26149000	27102000	28416000	27331000	22187000	26740000	27742000	28367000	28133000	25072000	26585000	27282000	28810000	25225000	>>ProteinNormaExpression	0.89593	0.983117	1.01895	1.06835	1.02756	0.834158	1.00534	1.04301	1.06651	1.05771	0.942625	0.999509	1.02571	1.08316	0.948377	>>ProteinDiffResult	0.998779	1.00134	0.999877
P06802	ENSMUSG00000037370	18605	Enpp1	ectonucleotide pyrophosphatase/phosphodiesterase 1	P06802	P06802	4	4	4	5	5	5	871	>>ProteinRawExpression	311220	338530	364600	338600	363770	405000	383460	453440	428000	417570	228410	236020	274760	264230	228680	>>ProteinNormaExpression	0.926932	1.00827	1.08592	1.00848	1.08345	1.20625	1.14209	1.35052	1.27475	1.24368	0.680292	0.702958	0.81834	0.786978	0.681097	>>ProteinDiffResult	1.02261	1.24346	0.733933
P06909	ENSMUSG00000026365	12628	Cfh	complement component factor h	P06909	P06909	9	9	6	10	10	6.6	872	>>ProteinRawExpression	2497200	2849800	2960500	2807100	2952000	2430400	2714900	2744400	2881800	2887200	2337300	2494500	2586500	2872100	2466900	>>ProteinNormaExpression	0.925286	1.05594	1.09695	1.04011	1.0938	0.900535	1.00595	1.01688	1.06779	1.06979	0.866039	0.924286	0.958375	1.0642	0.914059	>>ProteinDiffResult	1.04242	1.01219	0.945391
P07309	ENSMUSG00000061808	22139	Ttr	transthyretin	P07309	P07309	1	1	1	6.8	6.8	6.8	873	>>ProteinRawExpression	378630	371610	405620	425720	424560	378120	474240	451500	444020	474060	455790	464720	497670	485690	499450	>>ProteinNormaExpression	0.856448	0.840569	0.917499	0.962964	0.96034	0.855295	1.07271	1.02128	1.00436	1.07231	1.03098	1.05118	1.12571	1.09861	1.12974	>>ProteinDiffResult	0.907564	1.00519	1.08725
P07310	ENSMUSG00000030399	12715	Ckm	creatine kinase, muscle	P07310	P07310	2	1	1	10.5	8.4	8.4	874	>>ProteinRawExpression	52551	65909	61047	75267	68370	60982	67103	60814	84467	81953	64757	68765	66517	87555	57604	>>ProteinNormaExpression	0.770045	0.965784	0.894539	1.10291	1.00185	0.893587	0.98328	0.891125	1.23772	1.20088	0.948903	1.00763	0.974693	1.28297	0.844088	>>ProteinDiffResult	0.947024	1.04132	1.01166
P07356	ENSMUSG00000032231	12306	Anxa2	annexin A2	P07356;REV__Q8BND4	P07356	16	16	16	45.1	45.1	45.1	875	>>ProteinRawExpression	4533800	5032500	5041700	5070200	5120800	7245000	7691900	7734700	7933200	7919600	4328000	4645600	4665700	4661800	4402000	>>ProteinNormaExpression	0.790535	0.877491	0.879095	0.884065	0.892888	1.26327	1.3412	1.34866	1.38327	1.3809	0.754651	0.810029	0.813534	0.812854	0.767554	>>ProteinDiffResult	0.864815	1.34346	0.791725
P07607	ENSMUSG00000025747	22171	Tyms	thymidylate synthase	P07607	P07607	14	14	14	47.6	47.6	47.6	876	>>ProteinRawExpression	8193400	9198000	8923800	9786500	9585600	7096100	8057300	8276700	8877500	8258400	7095300	7765600	7932500	8972400	7357700	>>ProteinNormaExpression	0.980253	1.10044	1.06764	1.17085	1.14682	0.848973	0.96397	0.990219	1.0621	0.98803	0.848877	0.929071	0.949039	1.07345	0.880271	>>ProteinDiffResult	1.0932	0.970658	0.936142
P07724	ENSMUSG00000029368	11657	Alb	albumin	P07724	P07724	39	38	36	65.3	65.3	63.2	877	>>ProteinRawExpression	42188000	44511000	46920000	46197000	48130000	36969000	39807000	39029000	42439000	42901000	38918000	42389000	44696000	45826000	43530000	>>ProteinNormaExpression	0.981954	1.03602	1.09209	1.07527	1.12026	0.860478	0.926534	0.908426	0.987796	0.998549	0.905842	0.986632	1.04033	1.06663	1.01319	>>ProteinDiffResult	1.06112	0.936357	1.00252
P07742	ENSMUSG00000030978	20133	Rrm1	ribonucleotide reductase M1	P07742	P07742	32	32	32	52	52	52	878	>>ProteinRawExpression	12674000	13508000	14247000	14894000	14221000	11965000	13518000	13745000	13773000	13944000	12235000	12909000	12968000	14242000	12863000	>>ProteinNormaExpression	0.94251	1.00453	1.05949	1.1076	1.05755	0.889785	1.00528	1.02216	1.02424	1.03695	0.909864	0.959986	0.964374	1.05912	0.956565	>>ProteinDiffResult	1.03434	0.995682	0.969981
P07743	ENSMUSG00000042459	19194	Bpifa2	BPI fold containing family A, member 2	P07743	P07743	2	2	2	8.9	8.9	8.9	879	>>ProteinRawExpression	698920	832970	858250	838350	870840	596940	698240	749940	740890	702250	778370	777600	794850	524640	800620	>>ProteinNormaExpression	0.930762	1.10928	1.14294	1.11644	1.15971	0.794954	0.929857	0.998706	0.986654	0.935197	1.03657	1.03554	1.05851	0.698671	1.0662	>>ProteinDiffResult	1.09183	0.929074	0.979098
P07758	ENSMUSG00000066366	20700	Serpina1a	serine (or cysteine) peptidase inhibitor, clade A, member 1A	P07758;Q00896	P07758;Q00896	8	3	2	19.1	6.1	4.4	880	>>ProteinRawExpression	1388300	1329900	1413200	1527800	1600600	1114800	1363500	1376600	1411400	1291400	1159300	1239000	1258200	1360800	1203800	>>ProteinNormaExpression	1.03922	0.995504	1.05786	1.14364	1.19814	0.834489	1.02066	1.03046	1.05651	0.966684	0.8678	0.92746	0.941832	1.01863	0.901111	>>ProteinDiffResult	1.08687	0.98176	0.931367
P07759	ENSMUSG00000058207	20714	Serpina3k	serine (or cysteine) peptidase inhibitor, clade A, member 3K	P07759;P29621;Q80X76	P07759	16	16	12	39.2	39.2	29.4	881	>>ProteinRawExpression	8123400	9208600	9641800	9799600	10080000	6330800	8111900	8224700	8494800	8545800	8549600	8278100	9445300	8976400	8932100	>>ProteinNormaExpression	0.931989	1.05649	1.10619	1.1243	1.15647	0.726326	0.93067	0.943611	0.9746	0.980451	0.980887	0.949738	1.08365	1.02985	1.02477	>>ProteinDiffResult	1.07509	0.911132	1.01378
P07901	ENSMUSG00000021270	15519	Hsp90aa1	heat shock protein 90, alpha (cytosolic), class A member 1	P07901	P07901	86	86	61	73	73	61.8	882	>>ProteinRawExpression	1504300000	1662200000	1663400000	1767300000	1780700000	1354700000	1550800000	1568100000	1591800000	1593100000	1450200000	1526100000	1583700000	1697500000	1552600000	>>ProteinNormaExpression	0.946239	1.04556	1.04632	1.11167	1.1201	0.852138	0.975489	0.986371	1.00128	1.0021	0.912209	0.959952	0.996184	1.06777	0.976621	>>ProteinDiffResult	1.05398	0.963475	0.982547
P08003	ENSMUSG00000025823	12304	Pdia4	protein disulfide isomerase associated 4	P08003	P08003	57	57	57	61.6	61.6	61.6	883	>>ProteinRawExpression	66223000	72119000	73254000	74950000	78357000	59825000	71660000	70491000	72420000	70312000	64300000	67135000	71701000	73983000	67124000	>>ProteinNormaExpression	0.942583	1.0265	1.04266	1.0668	1.11529	0.851517	1.01997	1.00333	1.03079	1.00078	0.915212	0.955564	1.02055	1.05303	0.955407	>>ProteinDiffResult	1.03877	0.981278	0.979955
P08030	ENSMUSG00000006589	11821	Aprt	adenine phosphoribosyl transferase	P08030	P08030	9	9	9	55	55	55	884	>>ProteinRawExpression	5036600	5175700	5231700	5572100	5719200	4805300	5165800	5404600	5692600	5411000	4743300	4942600	5218400	5412300	4879500	>>ProteinNormaExpression	0.963504	0.990114	1.00083	1.06595	1.09409	0.919256	0.98822	1.0339	1.089	1.03513	0.907395	0.945521	0.998282	1.03538	0.93345	>>ProteinDiffResult	1.02289	1.0131	0.964005
P08113	ENSMUSG00000020048	22027	Hsp90b1	heat shock protein 90, beta (Grp94), member 1	P08113	P08113	76	76	74	66.6	66.6	64.8	885	>>ProteinRawExpression	417050000	461270000	467250000	487760000	491050000	401610000	454470000	454530000	455760000	470450000	425970000	442950000	458460000	478100000	432960000	>>ProteinNormaExpression	0.920012	1.01756	1.03075	1.076	1.08326	0.885951	1.00256	1.00269	1.00541	1.03781	0.939689	0.977147	1.01136	1.05469	0.955109	>>ProteinDiffResult	1.02552	0.986885	0.987599
P08207	ENSMUSG00000041959	20194	S100a10	S100 calcium binding protein A10 (calpactin)	P08207	P08207	1	1	1	17.5	17.5	17.5	887	>>ProteinRawExpression	148620	173900	160270	168710	177970	204440	195390	224590	220990	235580	95577	92849	107590	113090	103960	>>ProteinNormaExpression	0.919858	1.07632	0.991964	1.0442	1.10151	1.26535	1.20933	1.39006	1.36778	1.45808	0.591558	0.574673	0.66591	0.699951	0.643443	>>ProteinDiffResult	1.02677	1.33812	0.635107
P08226	ENSMUSG00000002985	11816	Apoe	apolipoprotein E	P08226	P08226	19	19	19	52.4	52.4	52.4	888	>>ProteinRawExpression	13232000	13422000	14470000	14108000	14555000	13855000	15212000	14671000	15257000	14919000	12102000	13047000	13200000	13610000	12599000	>>ProteinNormaExpression	0.953044	0.966729	1.04221	1.01614	1.04833	0.997916	1.09565	1.05669	1.0989	1.07455	0.871655	0.939719	0.950739	0.98027	0.907452	>>ProteinDiffResult	1.00529	1.06474	0.929967
P08228	ENSMUSG00000022982	20655	Sod1	superoxide dismutase 1, soluble	P08228	P08228	17	17	17	67.5	67.5	67.5	889	>>ProteinRawExpression	158760000	172400000	178130000	182630000	189670000	158560000	179430000	189950000	189200000	195420000	160480000	179490000	181010000	202960000	178730000	>>ProteinNormaExpression	0.88304	0.958907	0.990778	1.01581	1.05496	0.881928	0.998009	1.05652	1.05235	1.08695	0.892607	0.998342	1.0068	1.12889	0.994115	>>ProteinDiffResult	0.980699	1.01515	1.00415
P08249	ENSMUSG00000019179	17448	Mdh2	malate dehydrogenase 2, NAD (mitochondrial)	P08249	P08249	24	24	24	66	66	66	890	>>ProteinRawExpression	81731000	93181000	93514000	95605000	99457000	77321000	87002000	89991000	92005000	94112000	82946000	88081000	92618000	94010000	91867000	>>ProteinNormaExpression	0.905813	1.03271	1.0364	1.05958	1.10227	0.856938	0.964231	0.997358	1.01968	1.04303	0.919279	0.97619	1.02647	1.0419	1.01815	>>ProteinDiffResult	1.02735	0.976247	0.996398
P08414	ENSMUSG00000038128	12326	Camk4	calcium/calmodulin-dependent protein kinase IV	P08414	P08414	7	7	7	16	16	16	891	>>ProteinRawExpression	876050	904550	952970	955890	971170	760480	924440	913430	943820	856650	821890	854650	925930	923730	806930	>>ProteinNormaExpression	0.981196	1.01312	1.06735	1.07062	1.08773	0.851755	1.03539	1.02306	1.0571	0.959468	0.920536	0.957228	1.03706	1.0346	0.90378	>>ProteinDiffResult	1.044	0.985356	0.970641
P08556	ENSMUSG00000027852	18176	Nras	neuroblastoma ras oncogene	P08556	P08556	9	5	4	60.8	33.9	27.5	892	>>ProteinRawExpression	2122500	2099500	2289500	2357100	2284900	2145100	2373800	2157900	2602300	2433500	1765200	1882700	2022200	2148700	1730800	>>ProteinNormaExpression	0.982163	0.97152	1.05944	1.09072	1.05731	0.992621	1.09845	0.998544	1.20419	1.12607	0.816826	0.871198	0.93575	0.994287	0.800908	>>ProteinDiffResult	1.03223	1.08397	0.883794
P08607	ENSMUSG00000026405	12269	C4bp	complement component 4 binding protein	P08607	P08607	1	1	1	3	3	3	893	>>ProteinRawExpression	64129	82679	72158	69081	68763	53095	68358	61139	51706	62927	67508	81571	84913	84778	67020	>>ProteinNormaExpression	0.925093	1.19269	1.04092	0.996528	0.991941	0.765922	0.986099	0.881961	0.745885	0.907754	0.973837	1.1767	1.22491	1.22297	0.966797	>>ProteinDiffResult	1.02943	0.857524	1.11304
P08752	ENSMUSG00000032562	14678	Gnai2	guanine nucleotide binding protein (G protein), alpha inhibiting 2	P08752;P50149;P20612;Q3V3I2	P08752	20	19	14	58.6	55.5	45.4	894	>>ProteinRawExpression	10094000	11191000	11719000	11473000	12198000	9638000	10997000	11586000	11328000	11460000	9223100	9670000	9610500	10097000	9195500	>>ProteinNormaExpression	0.949397	1.05258	1.10224	1.0791	1.14729	0.906508	1.03433	1.08973	1.06546	1.07788	0.867484	0.909518	0.903922	0.94968	0.864888	>>ProteinDiffResult	1.06612	1.03478	0.899098
P08775	ENSMUSG00000005198	20020	Polr2a	polymerase (RNA) II (DNA directed) polypeptide A	P08775	P08775	15	15	15	8.1	8.1	8.1	895	>>ProteinRawExpression	1631900	1775900	1864500	1843500	2011300	1374400	1575000	1622500	1724700	1628600	1958500	2072700	2194300	2378700	2247000	>>ProteinNormaExpression	0.877256	0.954665	1.00229	0.991005	1.08121	0.738832	0.846668	0.872202	0.927142	0.875482	1.05282	1.11422	1.17958	1.27871	1.20791	>>ProteinDiffResult	0.981286	0.852065	1.16665
P09055	ENSMUSG00000025809	16412	Itgb1	integrin beta 1 (fibronectin receptor beta)	P09055	P09055	28	28	28	33.2	33.2	33.2	896	>>ProteinRawExpression	13980000	14890000	14889000	16015000	15811000	14272000	15854000	16183000	16301000	16556000	8496500	8889500	9180000	10341000	8539600	>>ProteinNormaExpression	1.04747	1.11565	1.11557	1.19994	1.18465	1.06934	1.18788	1.21253	1.22137	1.24047	0.636609	0.666054	0.68782	0.774809	0.639838	>>ProteinDiffResult	1.13266	1.18632	0.681026
P09103	ENSMUSG00000025130	18453	P4hb	prolyl 4-hydroxylase, beta polypeptide	P09103	P09103	52	52	52	76.4	76.4	76.4	897	>>ProteinRawExpression	119960000	124590000	134270000	133000000	139620000	109080000	125160000	127910000	129110000	131670000	120710000	130050000	133370000	140850000	129120000	>>ProteinNormaExpression	0.933071	0.969084	1.04438	1.0345	1.08599	0.848445	0.973518	0.994908	1.00424	1.02415	0.938905	1.01155	1.03738	1.09556	1.00432	>>ProteinDiffResult	1.0134	0.969053	1.01754
P09242	ENSMUSG00000028766	11647	Alpl	alkaline phosphatase, liver/bone/kidney	P09242	P09242	2	2	2	5.5	5.5	5.5	898	>>ProteinRawExpression	224250	265490	237440	239150	256580	121750	123410	144540	146980	123590	110420	116620	117140	107980	127310	>>ProteinNormaExpression	1.36591	1.6171	1.44625	1.45666	1.56283	0.741579	0.75169	0.880393	0.895255	0.752787	0.672568	0.710332	0.7135	0.657706	0.775445	>>ProteinDiffResult	1.48975	0.804341	0.70591
P09405	ENSMUSG00000026234	17975	Ncl	nucleolin	P09405	P09405	48	48	48	49.4	49.4	49.4	899	>>ProteinRawExpression	35800000	37999000	38230000	39270000	40991000	26346000	31073000	30911000	31737000	30572000	28946000	29548000	32285000	31503000	30099000	>>ProteinNormaExpression	1.08417	1.15076	1.15776	1.18926	1.24137	0.797864	0.941017	0.936111	0.961125	0.925844	0.876603	0.894834	0.977721	0.954039	0.91152	>>ProteinDiffResult	1.16466	0.912392	0.922943
P09411	ENSMUSG00000062070	18655	Pgk1	phosphoglycerate kinase 1	P09411	P09411	35	35	29	83.2	83.2	73.6	900	>>ProteinRawExpression	60314000	63768000	64115000	68041000	73041000	57788000	64662000	68645000	68661000	72869000	60194000	63504000	69052000	69484000	64540000	>>ProteinNormaExpression	0.91507	0.967474	0.972738	1.0323	1.10816	0.876747	0.981037	1.04147	1.04171	1.10555	0.91325	0.963468	1.04764	1.0542	0.979186	>>ProteinDiffResult	0.999149	1.0093	0.991548
P09528	ENSMUSG00000024661	14319	Fth1	ferritin heavy polypeptide 1	P09528	P09528	7	7	7	48.9	48.9	48.9	901	>>ProteinRawExpression	3945400	4262300	4473000	4650100	4646000	3766000	4433000	4394300	4473900	4608600	3647700	3771500	3904400	4251600	3813200	>>ProteinNormaExpression	0.93877	1.01417	1.06431	1.10645	1.10547	0.896084	1.05479	1.04558	1.06452	1.09657	0.867935	0.897392	0.929014	1.01163	0.907314	>>ProteinDiffResult	1.04583	1.03151	0.922657
P09602	ENSMUSG00000070713	15331	Gm10282	predicted pseudogene 10282	P09602;A0A087WR34	P09602	5	5	5	57.8	57.8	57.8	903	>>ProteinRawExpression	1313800	1435000	1404700	1495100	1528400	958490	1035500	1107300	1132200	1122700	860500	895490	927140	1065500	912330	>>ProteinNormaExpression	1.14615	1.25188	1.22545	1.30431	1.33336	0.836177	0.90336	0.965997	0.98772	0.979432	0.750691	0.781216	0.808827	0.929531	0.795907	>>ProteinDiffResult	1.25223	0.934537	0.813235
P09671	ENSMUSG00000006818	20656	Sod2	superoxide dismutase 2, mitochondrial	P09671	P09671	11	11	11	41	41	41	904	>>ProteinRawExpression	7235900	7887400	8093200	8402100	8254300	6438500	7515400	7439200	7931600	7516400	6731000	7299300	7460400	7768800	7082300	>>ProteinNormaExpression	0.960044	1.04648	1.07379	1.11477	1.09516	0.854246	0.997127	0.987017	1.05235	0.99726	0.893055	0.968455	0.98983	1.03075	0.939664	>>ProteinDiffResult	1.05805	0.9776	0.96435
P09803	ENSMUSG00000000303	12550	Cdh1	cadherin 1	P09803	P09803	19	19	18	27	27	25.8	905	>>ProteinRawExpression	4984700	5427500	5792000	6101000	5867800	4856000	5782700	5687500	6010600	5669100	6192900	6707200	7044000	7257500	6590900	>>ProteinNormaExpression	0.831047	0.904871	0.96564	1.01716	0.978278	0.809591	0.96409	0.948218	1.00209	0.94515	1.03248	1.11822	1.17437	1.20997	1.09883	>>ProteinDiffResult	0.939399	0.933827	1.12677
P09813	ENSMUSG00000005681	11807	Apoa2	apolipoprotein A-II	P09813	P09813	3	3	3	20.6	20.6	20.6	906	>>ProteinRawExpression	465290	447360	412530	419330	375090	420920	511990	519020	481150	554770	461640	408060	516640	512600	427650	>>ProteinNormaExpression	1.00653	0.967748	0.892402	0.907112	0.81141	0.910551	1.10756	1.12277	1.04084	1.2001	0.998639	0.882732	1.11762	1.10888	0.92511	>>ProteinDiffResult	0.917041	1.07636	1.0066
P09925	ENSMUSG00000015790	20930	Surf1	surfeit gene 1	P09925	P09925	7	7	7	21.2	21.2	21.2	907	>>ProteinRawExpression	1866400	1966600	2033700	2106700	2163100	1694800	1940700	1971900	1910700	2003100	1783800	1860300	1936800	2050700	1900700	>>ProteinNormaExpression	0.959096	1.01059	1.04507	1.08258	1.11156	0.870915	0.997276	1.01331	0.98186	1.02934	0.91665	0.955961	0.995272	1.0538	0.976721	>>ProteinDiffResult	1.04178	0.978541	0.979681
P09926	ENSMUSG00000014873	20931	Surf2	surfeit gene 2	P09926	P09926	1	1	1	3.9	3.9	3.9	908	>>ProteinRawExpression	160240	177180	214170	188930	234620	164870	199630	186550	190590	199390	163200	164460	147620	146030	169620	>>ProteinNormaExpression	0.887887	0.981752	1.18671	1.04686	1.30003	0.913542	1.10615	1.03367	1.05606	1.10482	0.904289	0.91127	0.81796	0.80915	0.939862	>>ProteinDiffResult	1.08065	1.04285	0.876506
P0C028	ENSMUSG00000073295	58242	Nudt11	nudix (nucleoside diphosphate linked moiety X)-type motif 11	P0C028;P0C027	P0C028;P0C027	5	3	1	32.3	22	7.3	909	>>ProteinRawExpression	341470	337000	343660	330580	362760	264010	327190	325080	320530	340610	271370	272330	284720	272300	266440	>>ProteinNormaExpression	1.09914	1.08475	1.10619	1.06409	1.16767	0.849808	1.05318	1.04638	1.03174	1.09637	0.873499	0.876589	0.916471	0.876493	0.85763	>>ProteinDiffResult	1.10437	1.0155	0.880136
P0C0A3	ENSMUSG00000025371	208092	Chmp6	charged multivesicular body protein 6	P0C0A3	P0C0A3	4	4	4	23.5	23.5	23.5	910	>>ProteinRawExpression	772910	821720	917490	823700	1042500	795340	1034100	976400	940010	899820	637210	669900	655640	644650	587800	>>ProteinNormaExpression	0.948807	1.00872	1.12629	1.01116	1.27975	0.976341	1.26944	1.19861	1.15393	1.1046	0.782225	0.822354	0.804849	0.791358	0.72157	>>ProteinDiffResult	1.07495	1.14058	0.784471
Q3THW5	ENSMUSG00000041126	77605	H2az2	H2A.Z histone variant 2	Q3THW5;P0C0S6	Q3THW5;P0C0S6	4	2	2	31.2	18.8	18.8	911	>>ProteinRawExpression	354880	377610	373270	423340	409950	283370	310550	316640	332390	345700	214280	198330	217370	223440	230510	>>ProteinNormaExpression	1.1543	1.22823	1.21412	1.37698	1.33342	0.921702	1.01011	1.02992	1.08115	1.12444	0.696977	0.645097	0.707028	0.726771	0.749767	>>ProteinDiffResult	1.26141	1.03346	0.705128
P0C242	ENSMUSG00000042417	218630	Ccno	cyclin O	P0C242	P0C242	15	15	15	44	44	44	912	>>ProteinRawExpression	7271400	7933800	7871300	8453200	8228100	7523700	8619000	8810600	8770800	9108400	5672700	6100000	6273100	6572600	6017600	>>ProteinNormaExpression	0.963301	1.05105	1.04277	1.11986	1.09004	0.996725	1.14183	1.16721	1.16194	1.20666	0.751508	0.808116	0.831048	0.870725	0.7972	>>ProteinDiffResult	1.05341	1.13487	0.81172
P0C673	ENSMUSG00000022790	207683	Igsf11	immunoglobulin superfamily, member 11	P0C673	P0C673	3	3	3	7	7	7	913	>>ProteinRawExpression	886380	860870	873630	893960	932290	767790	779130	778860	772930	807440	362190	361480	399050	378840	375260	>>ProteinNormaExpression	1.29966	1.26226	1.28097	1.31078	1.36698	1.12578	1.14241	1.14201	1.13332	1.18392	0.531065	0.530024	0.585112	0.555478	0.550229	>>ProteinDiffResult	1.30413	1.14549	0.550382
P0C7A0	ENSMUSG00000085079	98582	Khdc1b	KH domain containing 1B	P0C7A0	P0C7A0	6	3	3	44.4	31	31	914	>>ProteinRawExpression	2417100	2652000	2707700	2789300	2813300	2453600	2792100	2758100	2862500	2720500	2417200	2440400	2588100	2690000	2509800	>>ProteinNormaExpression	0.915298	1.00425	1.02534	1.05624	1.06533	0.929119	1.0573	1.04443	1.08396	1.03019	0.915336	0.924121	0.980051	1.01864	0.950401	>>ProteinDiffResult	1.01329	1.029	0.957709
P0C7N9	ENSMUSG00000071451	69666	Psmg4	proteasome (prosome, macropain) assembly chaperone 4	P0C7N9	P0C7N9	3	3	3	37.4	37.4	37.4	915	>>ProteinRawExpression	475860	487520	522070	530100	543370	441850	505730	492870	491020	558680	465500	472750	461550	548690	463790	>>ProteinNormaExpression	0.95665	0.980091	1.04955	1.06569	1.09237	0.888278	1.0167	0.990846	0.987127	1.12315	0.935823	0.950398	0.927882	1.10306	0.932385	>>ProteinDiffResult	1.02887	1.00122	0.96991
P0C8K7	ENSMUSG00000078350	68859	Smim1	small integral membrane protein 1	P0C8K7	P0C8K7	1	1	1	15.4	15.4	15.4	916	>>ProteinRawExpression	38383	42457	35740	42837	54411	28165	26391	34252	34857	43693	50383	46591	46990	53729	54332	>>ProteinNormaExpression	0.909247	1.00575	0.846637	1.01476	1.28893	0.667195	0.625171	0.811388	0.82572	1.03503	1.19351	1.10368	1.11314	1.27277	1.28706	>>ProteinDiffResult	1.01307	0.792902	1.19403
P0DN34	ENSMUSG00000113902	102631912	Ndufb1	NADH:ubiquinone oxidoreductase subunit B1	P0DN34	P0DN34	5	5	5	84.2	84.2	84.2	917	>>ProteinRawExpression	1898400	2117900	2200700	2277500	2186000	1735700	2026200	2031500	2061900	2153500	1857500	1904100	1875400	2106600	1818700	>>ProteinNormaExpression	0.941306	1.05014	1.0912	1.12928	1.08391	0.860632	1.00467	1.0073	1.02238	1.06779	0.921026	0.944132	0.929901	1.04454	0.901787	>>ProteinDiffResult	1.05917	0.992556	0.948277
P0DP28	ENSMUSG00000019370	12315	Calm3	calmodulin 3	P0DP28;P0DP27;P0DP26;Q9D6P8;P20801	P0DP28;P0DP27;P0DP26;Q9D6P8	13	13	13	61.1	61.1	61.1	918	>>ProteinRawExpression	30215000	32812000	31545000	33120000	35963000	29646000	34039000	33541000	33510000	35355000	26414000	27939000	26811000	28886000	27796000	>>ProteinNormaExpression	0.969274	1.05258	1.01194	1.06246	1.15367	0.951021	1.09195	1.07597	1.07498	1.13416	0.847341	0.896262	0.860077	0.926641	0.891675	>>ProteinDiffResult	1.04999	1.06561	0.884399
P0DPE0	ENSMUSG00000115219	110599566	Eef1akmt4	EEF1A lysine methyltransferase 4	P0DPE0;P0DPD9	P0DPE0;P0DPD9	1	1	1	5.9	5.9	5.9	919	>>ProteinRawExpression	48995	59936	60049	60978	67398	52321	61583	45495	47559	50650	41728	45261	59739	49420	60315	>>ProteinNormaExpression	0.905719	1.10797	1.11006	1.12724	1.24592	0.967203	1.13842	0.841018	0.879173	0.936313	0.771382	0.836693	1.10433	0.913576	1.11498	>>ProteinDiffResult	1.09938	0.952426	0.948193
P10107	ENSMUSG00000024659	16952	Anxa1	annexin A1	P10107	P10107	2	2	2	4.3	4.3	4.3	920	>>ProteinRawExpression	1967700	1923200	2041400	1979800	2037900	2083300	2365100	2194600	2182000	2248400	1582700	1676700	1853700	1719000	1669300	>>ProteinNormaExpression	0.999685	0.977077	1.03713	1.00583	1.03535	1.05842	1.20158	1.11496	1.10856	1.14229	0.804087	0.851843	0.941768	0.873334	0.848084	>>ProteinDiffResult	1.01101	1.12516	0.863823
P10126	ENSMUSG00000037742	13627	Eef1a1	eukaryotic translation elongation factor 1 alpha 1	P10126;P62631	P10126	36	36	36	58.7	58.7	58.7	921	>>ProteinRawExpression	324360000	332010000	341770000	363940000	366510000	310630000	348920000	352140000	363690000	363440000	319830000	341710000	354120000	384780000	350180000	>>ProteinNormaExpression	0.932421	0.954412	0.982468	1.0462	1.05359	0.892952	1.00302	1.01228	1.04548	1.04476	0.919399	0.982296	1.01797	1.10611	1.00664	>>ProteinDiffResult	0.993818	0.999699	1.00648
P10287	ENSMUSG00000061048	12560	Cdh3	cadherin 3	P10287	P10287	7	6	6	10.9	9.6	9.6	922	>>ProteinRawExpression	1266700	1692200	1709300	1645300	1741700	1110400	1358600	1516300	1471600	1490100	1359900	1345900	1481400	1041400	1430900	>>ProteinNormaExpression	0.877147	1.17179	1.18363	1.13932	1.20607	0.768915	0.940785	1.04999	1.01903	1.03184	0.941685	0.931991	1.02582	0.721135	0.99085	>>ProteinDiffResult	1.11559	0.962113	0.922296
P10404					P10404;P11370	P10404	10	10	9	19.5	19.5	18.3	923	>>ProteinRawExpression	1746300	1751100	1808500	1924600	1975100	1596500	1777800	1763600	1887100	1783600	1062600	1091400	1151600	1315800	1124800	>>ProteinNormaExpression	1.10244	1.10547	1.14171	1.215	1.24689	1.00787	1.12233	1.11337	1.19133	1.12599	0.670822	0.689004	0.727008	0.830668	0.710089	>>ProteinDiffResult	1.1623	1.11218	0.725518
P10493	ENSMUSG00000005397	18073	Nid1	nidogen 1	P10493	P10493	1	1	1	0.7	0.7	0.7	924	>>ProteinRawExpression	10101	7860.2	12771	5923.2	10060	5791.4	15929	8718.2	14354	11137	21004	23913	28645	30378	27699	>>ProteinNormaExpression	0.646715	0.503248	0.817661	0.379232	0.64409	0.370794	1.01985	0.558182	0.919013	0.713045	1.34478	1.53103	1.83399	1.94495	1.77342	>>ProteinDiffResult	0.598189	0.716177	1.68563
[truncated: 5,822 more rows]
[truncated: 13 more columns]
