# Supplementary material for: The global phosphorylation landscape of mouse oocytes during meiotic maturation
Source: EMBO J. 2024 Sep 10;43(20):4752–85. doi: 10.1038/s44318-024-00222-1 (PMC11480333; doi:10.1038/s44318-024-00222-1)
Supplement: Supplementary file 6 — Dataset EV3 [file 44318_2024_222_MOESM6_ESM.xlsx]

## Sheet: Legend
Dataset EV3.
Regulated phosphosites (GVBDGV, MII/GV, MII/GVBD), FC>1.5, padjust<0.05

## Sheet: Sheet1
PhosphositeID	ProteinID	ENSEMBL	ENTREZID	SYMBOL	GENENAME	Proteins	Positions within proteins	Localization prob	Score diff	PEP	Score	Delta score	Number of Phospho (STY)	Sequence window	Amino acid	Position	Positions	id	Class_P	>>PhosphositeRawExpression	Raw_GV-1	Raw_GV-2	Raw_GV-3	Raw_GV-4	Raw_GV-5	Raw_GVBD-1	Raw_GVBD-2	Raw_GVBD-3	Raw_GVBD-4	Raw_GVBD-5	Raw_MII-1	Raw_MII-2	Raw_MII-3	Raw_MII-4	Raw_MII-5	>>PhosphositeNormaExpression	GV-1_Phos	GV-2_Phos	GV-3_Phos	GV-4_Phos	GV-5_Phos	GVBD-1_Phos	GVBD-2_Phos	GVBD-3_Phos	GVBD-4_Phos	GVBD-5_Phos	MII-1_Phos	MII-2_Phos	MII-3_Phos
Q9DCT6_S_96	Q9DCT6	ENSMUSG00000020831	104457	0610010K14Rik	RIKEN cDNA 0610010K14 gene	Q9DCT6	96	0.999903	41.5453	0.000258794	54.223	36.941	1	KRKVYEDSGIPLPAESPKKGPKKMTSGVLSP	S	96	96	9471	1	>>PhosphositeRawExpression	41531	58961	55667	71317	49995	92125	76662	93735	114960	84669	116090	114390	122640	131200	122660	>>PhosphositeNormaExpression	0.46262	0.656775	0.620083	0.794411	0.556902	1.02619	0.853949	1.04413	1.28056	0.943141	1.29314	1.27421	1.36611
P58686_S_82	P58686	ENSMUSG00000039195	73737	1110008P14Rik	RIKEN cDNA 1110008P14 gene	P58686	82	1	98.9432	9.28697e-06	98.943	88.233	1	RLEFQQQLGEAPGDASP______________	S	82	82	2398	1	>>PhosphositeRawExpression	55341	53555	66986	64842	67459	102330	135940	126990	139170	115610	176090	173780	183410	191140	181520	>>PhosphositeNormaExpression	0.452585	0.437979	0.547819	0.530285	0.551688	0.836867	1.11173	1.03854	1.13815	0.945472	1.44008	1.42119	1.49995
Q8K039_S_50	Q8K039	ENSMUSG00000032551	66202	1110059G10Rik	RIKEN cDNA 1110059G10 gene	Q8K039	50	1	83.6064	2.57815e-14	100.41	76.491	1	TKKIQPQLPDEDGNHSDKEDEQPQVVVLKKG	S	50	50	7408	1	>>PhosphositeRawExpression	21203	19830	32278	24742	31791	37768	35017	43882	37999	33008	86642	97313	100920	95608	90886	>>PhosphositeNormaExpression	0.403157	0.37705	0.613738	0.470448	0.604478	0.718126	0.665818	0.834378	0.722518	0.627618	1.64742	1.85032	1.91891
Q8K039_S_150	Q8K039	ENSMUSG00000032551	66202	1110059G10Rik	RIKEN cDNA 1110059G10 gene	Q8K039	150	0.998376	27.9035	2.5073e-05	96.734	87.046	1;2	NSQKQIKNSSLLSFDSEDENE__________	S	150	150	7411	1	>>PhosphositeRawExpression	30198	35805	46523	36712	42006	52549	67477	54922	65184	54989	101380	106230	135860	170420	152090	>>PhosphositeNormaExpression	0.393085	0.466071	0.605587	0.477878	0.546789	0.684027	0.878344	0.714916	0.848496	0.715788	1.31966	1.38279	1.76848
Q8K039_S_144	Q8K039	ENSMUSG00000032551	66202	1110059G10Rik	RIKEN cDNA 1110059G10 gene	Q8K039	144	0.847708	7.51527	0.00609794	49.482	31.565	2	QSSVRKNSQKQIKNSSLLSFDSEDENE____	S	144	144	7410	2	>>PhosphositeRawExpression	11470	5816.1	14745	11454	13207	12066	14504	14309	18530	20389	44501	44070	41375	46756	44691	>>PhosphositeNormaExpression	0.480744	0.243771	0.618009	0.480073	0.553547	0.505724	0.607908	0.599735	0.77665	0.854567	1.86518	1.84711	1.73416
Q8K1L6_S_65	Q8K1L6	ENSMUSG00000043687	68918	1190005I06Rik	RIKEN cDNA 1190005I06 gene	Q8K1L6	65	0.997633	26.2472	8.76358e-05	78.067	69.135	1	LSRDSNKQVWMDELGSYQDDGELEPEA____	S	65	65	7455	1	>>PhosphositeRawExpression	43025	47241	46675	46859	52332	53900	57331	65320	55840	51003	83547	93649	81198	102170	93216	>>PhosphositeNormaExpression	0.663075	0.72805	0.719327	0.722162	0.806509	0.830674	0.88355	1.00667	0.860572	0.786027	1.28758	1.44326	1.25137
Q8K1L6_S_34	Q8K1L6	ENSMUSG00000043687	68918	1190005I06Rik	RIKEN cDNA 1190005I06 gene	Q8K1L6	34	0.999997	54.4205	3.02652e-08	95.713	84.273	2	NNNHDEAPVLNDKHLSVPNIIITPPTPTGMG	S	34	34	7454	2	>>PhosphositeRawExpression	50766	65006	59183	65386	67588	154960	182290	180720	175990	185740	135340	148140	168630	181270	152390	>>PhosphositeNormaExpression	0.385877	0.494117	0.449856	0.497005	0.513743	1.17787	1.3856	1.37367	1.33772	1.41183	1.02873	1.12603	1.28177
Q8K1L6_T_44	Q8K1L6	ENSMUSG00000043687	68918	1190005I06Rik	RIKEN cDNA 1190005I06 gene	Q8K1L6	44	0.787322	5.7451	3.02652e-08	95.713	84.273	2	NDKHLSVPNIIITPPTPTGMGLSRDSNKQVW	T	44	44	12152	2	>>PhosphositeRawExpression	7668.2	12578	11097	12105	17562	26972	33681	38546	33341	38658	17903	33645	34499	31833	25604	>>PhosphositeNormaExpression	0.306163	0.502193	0.443062	0.483308	0.701186	1.07689	1.34476	1.539	1.33118	1.54347	0.714801	1.34332	1.37742
Q9D9H8_S_77	Q9D9H8	ENSMUSG00000038323	73467	1700066M21Rik	RIKEN cDNA 1700066M21 gene	Q9D9H8	77	1	44.3093	0.0357985	44.309	32.819	1	QRSNELLLLTSREGDSPEQRHHVLYFPGDVQ	S	77	77	9357	1	>>PhosphositeRawExpression	6504	8469.1	14672	22812	17413	9532.8	17244	22170	15149	19886	76289	91477	83662	89256	78541	>>PhosphositeNormaExpression	0.170239	0.221674	0.384032	0.597093	0.455777	0.249516	0.451353	0.580289	0.396517	0.520506	1.99683	2.39436	2.18981
Q14AM7_S_212	Q14AM7	ENSMUSG00000022507	69053	1810013L24Rik	RIKEN cDNA 1810013L24 gene	Q14AM7	212	0.878254	8.82047	0.000116893	70.345	53.601	1	SGAMASISVRSSTPGSPTHVSSGPNASRRRN	S	212	212	3137	1	>>PhosphositeRawExpression	48675	67378	59872	59840	60248	105070	125740	124410	123040	118260	145390	161900	146690	130420	154240	>>PhosphositeNormaExpression	0.447607	0.619597	0.550573	0.550279	0.554031	0.966207	1.15628	1.14405	1.13146	1.0875	1.33698	1.48881	1.34894
Q9D7E4_S_49	Q9D7E4	ENSMUSG00000020133	66374	2310011J03Rik	RIKEN cDNA 2310011J03 gene	Q9D7E4	49	0.999997	54.8598	4.18115e-17	106.17	86.78	1	DPVFTALAPEDPPDPSPRAEDSEIQQEQIYQ	S	49	49	9307	1	>>PhosphositeRawExpression	12704	25383	24762	18622	36200	37551	32272	22773	42119	31478	39609	55757	49940	57857	47344	>>PhosphositeNormaExpression	0.356606	0.712511	0.695079	0.522727	1.01615	1.05407	0.905887	0.639247	1.1823	0.8836	1.11184	1.56512	1.40184
Q99LX5_S_232	Q99LX5	ENSMUSG00000020441	67862	2310033P09Rik	RIKEN cDNA 2310033P09 gene	Q99LX5	232	0.87946	8.65389	0.00660946	47.288	31.064	1	SPSPPRPRHQRHSDFSPCSKRKREHSQDSGR	S	232	232	8720	1	>>PhosphositeRawExpression	17971	25047	23838	30632	29855	25114	32545	31385	34006	33737	40971	39245	39615	46452	43535	>>PhosphositeNormaExpression	0.545736	0.760617	0.723902	0.930219	0.906624	0.762651	0.988313	0.953086	1.03268	1.02451	1.24419	1.19178	1.20301
Q9D2Q3_S_423	Q9D2Q3	ENSMUSG00000040177	68277	2310057M21Rik	RIKEN cDNA 2310057M21 gene	Q9D2Q3	423	1	40.7674	0.0153259	40.767	10.11	1	DAKMALLVDLLRGPNSPPPGMPLRHYDSRER	S	423	423	9230	1	>>PhosphositeRawExpression	34255	52522	50396	55384	50287	80074	87381	92198	73389	96123	126240	129170	118310	105420	125830	>>PhosphositeNormaExpression	0.402375	0.616948	0.591975	0.650567	0.590695	0.940587	1.02642	1.083	0.862062	1.12911	1.48287	1.51729	1.38973
Q9D2Q3_S_435	Q9D2Q3	ENSMUSG00000040177	68277	2310057M21Rik	RIKEN cDNA 2310057M21 gene	Q9D2Q3	435	0.999676	34.8893	0.00837874	60.828	38.742	1	GPNSPPPGMPLRHYDSRERLSNGER______	S	435	435	9234	1	>>PhosphositeRawExpression	165630	173540	185480	187460	191480	251500	300210	298600	277040	286980	359000	334940	378460	399020	367880	>>PhosphositeNormaExpression	0.597623	0.626164	0.669245	0.67639	0.690894	0.907457	1.08321	1.0774	0.99961	1.03548	1.29534	1.20852	1.36555
Q9D2Q3_S_174	Q9D2Q3	ENSMUSG00000040177	68277	2310057M21Rik	RIKEN cDNA 2310057M21 gene	Q9D2Q3	174	0.999933	41.7211	0.0130453	80.684	7.476	1	VSKVVVHLRPRSADPSPRSAALGSRIDLDNI	S	174	174	9235	1	>>PhosphositeRawExpression	18722	22551	30040	33035	29325	78479	130820	110430	106970	113770	203280	215850	251150	247210	274480	>>PhosphositeNormaExpression	0.150489	0.181267	0.241465	0.265539	0.235717	0.630822	1.05154	0.887648	0.859836	0.914495	1.63399	1.73502	2.01877
E9PV87_S_26	E9PV87	ENSMUSG00000034601	76967	2700049A03Rik	RIKEN cDNA 2700049A03 gene	E9PV87	26	1	44.807	0.000368271	78.903	63.872	1	GQRLKMPARKLREIVSPNQGNKLAVVEDELP	S	26	26	665	1	>>PhosphositeRawExpression	90547	102420	104620	93333	119680	119930	174390	173820	146280	151950	403780	389660	408830	426190	418720	>>PhosphositeNormaExpression	0.408587	0.462163	0.472091	0.421159	0.540048	0.541176	0.786923	0.784351	0.660079	0.685664	1.82203	1.75831	1.84482
E9PV87_S_1329	E9PV87	ENSMUSG00000034601	76967	2700049A03Rik	RIKEN cDNA 2700049A03 gene	E9PV87	1329	0.99967	34.8077	7.32895e-87	164.05	150.99	1;2	QRELLVSQQEEDLDNSVGELSEGQRLVLKAA	S	1329	1329	667	1	>>PhosphositeRawExpression	11190	17661	21349	25699	27768	28314	44054	39100	36349	34379	77843	65144	74612	80531	96293	>>PhosphositeNormaExpression	0.246734	0.389417	0.470736	0.566651	0.612272	0.624311	0.971371	0.862137	0.801479	0.758041	1.7164	1.4364	1.64516
E9PV87_S_614	E9PV87	ENSMUSG00000034601	76967	2700049A03Rik	RIKEN cDNA 2700049A03 gene	E9PV87	614	0.797917	5.9717	0.00296732	57.106	35.45	1	IPRSHYQKQTQEQFTSPPVRNLPASGPQKER	S	614	614	668	1	>>PhosphositeRawExpression	9077.9	14382	21600	17242	20022	24167	35163	32124	37987	23687	83691	115760	118360	131680	117900	>>PhosphositeNormaExpression	0.169608	0.268708	0.403566	0.322143	0.374083	0.451527	0.656972	0.600192	0.709734	0.442559	1.56365	2.16281	2.21139
E9PV87_S_333	E9PV87	ENSMUSG00000034601	76967	2700049A03Rik	RIKEN cDNA 2700049A03 gene	E9PV87	333	0.998695	29.1326	9.28945e-06	69.952	54.36	1	KRVPLSEDTDFDGQKSPLETPAPRRFAPVPV	S	333	333	669	1	>>PhosphositeRawExpression	42278	62541	71102	61891	43822	66229	86642	74255	100240	91957	184600	177720	197090	205560	191510	>>PhosphositeNormaExpression	0.382621	0.566003	0.643481	0.560121	0.396594	0.59938	0.78412	0.672016	0.907184	0.832222	1.67065	1.60839	1.78369
E9PV87_S_1070	E9PV87	ENSMUSG00000034601	76967	2700049A03Rik	RIKEN cDNA 2700049A03 gene	E9PV87	1070	0.999987	48.9046	2.66778e-05	69.782	55.088	2;3	CAPVATPQPTPPCSPSPVREHVRVKTPDSSP	S	1070	1070	671	2	>>PhosphositeRawExpression	52772	74497	86677	82927	76766	117960	133530	132220	130250	128870	195790	218870	236950	234490	223090	>>PhosphositeNormaExpression	0.372393	0.525698	0.611648	0.585186	0.54171	0.832401	0.942272	0.933028	0.919127	0.909389	1.38162	1.54449	1.67207
E9PV87_T_1060	E9PV87	ENSMUSG00000034601	76967	2700049A03Rik	RIKEN cDNA 2700049A03 gene	E9PV87	1060	0.946609	13.402	2.66778e-05	69.782	55.088	2	GTETNLLARVCAPVATPQPTPPCSPSPVREH	T	1060	1060	10681	2	>>PhosphositeRawExpression	52772	74497	86677	82927	76766	117960	133530	132220	130250	128870	195790	218870	236950	234490	223090	>>PhosphositeNormaExpression	0.372393	0.525698	0.611648	0.585186	0.54171	0.832401	0.942272	0.933028	0.919127	0.909389	1.38162	1.54449	1.67207
E9PV87_S_1068	E9PV87	ENSMUSG00000034601	76967	2700049A03Rik	RIKEN cDNA 2700049A03 gene	E9PV87	1068	0.999919	40.9132	8.3933e-05	69.356	48.917	3	RVCAPVATPQPTPPCSPSPVREHVRVKTPDS	S	1068	1068	670	3	>>PhosphositeRawExpression	13517	20179	18442	13797	21464	20921	28922	34119	26846	25023	50100	50147	55831	55115	51014	>>PhosphositeNormaExpression	0.417675	0.623531	0.569858	0.426327	0.663237	0.646459	0.89369	1.05428	0.829541	0.773211	1.54809	1.54954	1.72518
E9PV87_T_1064	E9PV87	ENSMUSG00000034601	76967	2700049A03Rik	RIKEN cDNA 2700049A03 gene	E9PV87	1064	0.998687	28.8122	8.3933e-05	69.356	48.917	3	NLLARVCAPVATPQPTPPCSPSPVREHVRVK	T	1064	1064	10682	3	>>PhosphositeRawExpression	13517	20179	18442	13797	21464	20921	28922	34119	26846	25023	50100	50147	55831	55115	51014	>>PhosphositeNormaExpression	0.417675	0.623531	0.569858	0.426327	0.663237	0.646459	0.89369	1.05428	0.829541	0.773211	1.54809	1.54954	1.72518
Q9CZ70_S_97	Q9CZ70	ENSMUSG00000079737	67118	3110001I22Rik	RIKEN cDNA 3110001I22 gene	Q9CZ70	97	0.79995	6.01936	0.00244162	53.565	45.064	1	GASCFSRKSGIDQKNSPHSRSGSSGSHSPKQ	S	97	97	9120	1	>>PhosphositeRawExpression	8199.4	5028.8	8242.8	10519	10767	11894	14957	16447	14206	12573	26001	26045	38395	33812	35110	>>PhosphositeNormaExpression	0.451846	0.277123	0.454237	0.579672	0.593339	0.655444	0.824238	0.906347	0.782852	0.692862	1.43284	1.43527	2.11584
Q9CXL3_S_180	Q9CXL3	ENSMUSG00000053553	73212	3110082I17Rik	RIKEN cDNA 3110082I17 gene	Q9CXL3	180	0.965007	14.4055	0.000141863	70.99	59.531	1	LMQKLDEAEPEDSGGSPGKVQRLRQVLQLLS	S	180	180	9057	1	>>PhosphositeRawExpression	632390	677160	740950	760070	821630	270050	344350	378240	350930	343620	362100	389090	379710	391110	369940	>>PhosphositeNormaExpression	1.31541	1.40853	1.54122	1.58099	1.70904	0.561719	0.716268	0.786761	0.729954	0.714749	0.753189	0.809329	0.789819
A2AAE1_S_4452	A2AAE1	ENSMUSG00000037270	229227	4932438A13Rik	RIKEN cDNA 4932438A13 gene	A2AAE1	4452	0.971618	15.3446	0.0233101	42.599	13.45	1	GRLSVGSNRDREISMSVGLGRSQLDSKGGVV	S	4452	4452	221	1	>>PhosphositeRawExpression	35675	38967	50127	55430	50461	129070	149720	122850	137310	130820	119330	141040	139020	156290	121490	>>PhosphositeNormaExpression	0.339202	0.370503	0.476613	0.527035	0.479789	1.22721	1.42355	1.16807	1.30556	1.24385	1.1346	1.34102	1.32182
A2AAE1_S_2368	A2AAE1	ENSMUSG00000037270	229227	4932438A13Rik	RIKEN cDNA 4932438A13 gene	A2AAE1	2368	0.999535	33.8555	0.000369182	68.034	48.936	1	WMSNAVGNRGSVVQESPVTKSGHNSLPTGVA	S	2368	2368	222	1	>>PhosphositeRawExpression	48581	63838	66740	76750	63752	86491	120100	118340	118460	125240	116140	131490	134670	156700	133770	>>PhosphositeNormaExpression	0.466807	0.613409	0.641294	0.737479	0.612583	0.831078	1.15402	1.13711	1.13826	1.20341	1.11597	1.26347	1.29402
A2AAE1_S_1290	A2AAE1	ENSMUSG00000037270	229227	4932438A13Rik	RIKEN cDNA 4932438A13 gene	A2AAE1	1290	0.999652	35.1931	1.11665e-29	121.5	90.322	1	GQASVPTEISGTSPVSPNTQDKSVGQSPLRS	S	1290	1290	224	1	>>PhosphositeRawExpression	29318	44211	37338	49279	23732	68387	59552	62183	69508	76382	82304	64789	64566	72331	72429	>>PhosphositeNormaExpression	0.501844	0.756771	0.639124	0.843521	0.406227	1.1706	1.01937	1.0644	1.18979	1.30745	1.40882	1.10901	1.10519
A2AAE1_S_1355	A2AAE1	ENSMUSG00000037270	229227	4932438A13Rik	RIKEN cDNA 4932438A13 gene	A2AAE1	1355	0.999843	38.0287	0.00324937	53.001	35.975	1	QFSSDVSRSDENVLDSPKQRRSFGSFPYTPS	S	1355	1355	225	1	>>PhosphositeRawExpression	80006	109080	99022	101500	93132	109770	107880	98521	119530	108740	102470	116330	104260	109550	84760	>>PhosphositeNormaExpression	0.776983	1.05934	0.961658	0.985723	0.904457	1.06604	1.04768	0.956793	1.16082	1.05604	0.995144	1.12975	1.01253
A2AAE1_S_3835	A2AAE1	ENSMUSG00000037270	229227	4932438A13Rik	RIKEN cDNA 4932438A13 gene	A2AAE1	3835	0.995346	23.4142	0.00174255	61.435	38.209	1;2	LRRSYDRSSRSLDQDSPSKKKKFQTNYASTT	S	3835	3835	227	1	>>PhosphositeRawExpression	67301	77283	83831	75388	92185	111390	106880	102380	103350	108080	113340	117370	127490	104020	100740	>>PhosphositeNormaExpression	0.67706	0.77748	0.843354	0.758416	0.927397	1.1206	1.07523	1.02996	1.03972	1.0873	1.14022	1.18076	1.28257
A2AAE1_S_3779	A2AAE1	ENSMUSG00000037270	229227	4932438A13Rik	RIKEN cDNA 4932438A13 gene	A2AAE1	3779	0.996626	24.7771	0.00284259	75.229	45.419	1	HQLLTERWPTTPVNRSLSGTATERNIDFELD	S	3779	3779	228	1	>>PhosphositeRawExpression	56702	67993	71945	64170	69531	134360	161180	135650	167280	135050	129870	137490	130770	126380	138920	>>PhosphositeNormaExpression	0.492407	0.590459	0.624779	0.55726	0.603815	1.1668	1.39971	1.178	1.45268	1.17279	1.12781	1.19398	1.13562
A2AAE1_S_3653	A2AAE1	ENSMUSG00000037270	229227	4932438A13Rik	RIKEN cDNA 4932438A13 gene	A2AAE1	3653	1	75.197	0.00284791	75.197	56.103	1	IGETDELPEIRVDAASPGPRVTFNIQDTFPE	S	3653	3653	230	1	>>PhosphositeRawExpression	62088	73093	91363	61343	85408	179600	195900	206280	203310	215430	176150	184650	187540	189130	176030	>>PhosphositeNormaExpression	0.407167	0.479337	0.59915	0.402282	0.560098	1.1778	1.28469	1.35277	1.33329	1.41277	1.15518	1.21092	1.22987
A2AAE1_S_2755	A2AAE1	ENSMUSG00000037270	229227	4932438A13Rik	RIKEN cDNA 4932438A13 gene	A2AAE1	2755	0.97248	15.4823	3.63083e-05	71.697	57.98	1	EPTCRVVFENEQDNNSLTKTQRKRSLVTSEP	S	2755	2755	231	1	>>PhosphositeRawExpression	93164	95775	112290	99351	92900	82336	107470	100580	114990	121620	115560	122540	136260	133000	146740	>>PhosphositeNormaExpression	0.834516	0.857904	1.00584	0.889936	0.832151	0.737524	0.962662	0.900944	1.03002	1.08941	1.03513	1.09765	1.22055
Q3UE31_S_362	Q3UE31	ENSMUSG00000036046	223739	5031439G07Rik	RIKEN cDNA 5031439G07 gene	Q3UE31	362	0.999193	30.9277	0.0111429	58.699	28.956	1	LRSRSLSGTGRSLVGSWLKLNRADGNFLLYA	S	362	362	3424	1	>>PhosphositeRawExpression	100880	115390	140220	139220	136850	176150	220010	208160	212790	222590	173640	192950	215630	213080	181470	>>PhosphositeNormaExpression	0.571228	0.65339	0.793989	0.788326	0.774906	0.997441	1.2458	1.1787	1.20491	1.2604	0.983228	1.09257	1.22099
Q3UE31_S_279	Q3UE31	ENSMUSG00000036046	223739	5031439G07Rik	RIKEN cDNA 5031439G07 gene	Q3UE31	279	0.991022	21.5496	2.18864e-101	170.1	158.48	1;2;3	TGDTSPCGTEDSSPASPMHERVTSFSTPPTP	S	279	279	3428	1	>>PhosphositeRawExpression	161070	227760	230220	220650	190700	550330	576340	621040	588220	618640	135450	163220	170810	163130	154560	>>PhosphositeNormaExpression	0.506282	0.715905	0.723638	0.693557	0.599417	1.72982	1.81158	1.95208	1.84892	1.94454	0.425752	0.51304	0.536897
Q3UE31_T_293	Q3UE31	ENSMUSG00000036046	223739	5031439G07Rik	RIKEN cDNA 5031439G07 gene	Q3UE31	293	1	73.1566	2.97441e-10	120.2	110.61	1;2;3	ASPMHERVTSFSTPPTPERNNRPAFFSPSLK	T	293	293	11310	1	>>PhosphositeRawExpression	65294	88141	91153	99809	85775	98176	137590	121790	139640	117400	121100	76340	72915	68730	70056	>>PhosphositeNormaExpression	0.673639	0.909352	0.940427	1.02973	0.884942	1.01288	1.41952	1.25651	1.44067	1.21122	1.24939	0.787601	0.752265
Q3UE31_S_268	Q3UE31	ENSMUSG00000036046	223739	5031439G07Rik	RIKEN cDNA 5031439G07 gene	Q3UE31	268	0.861547	7.99687	2.94045e-58	144.43	130.2	2;3	GHAEMAVSRVSTGDTSPCGTEDSSPASPMHE	S	268	268	3425	2	>>PhosphositeRawExpression	24686	46721	40571	32297	46707	126610	154890	140040	168200	156510	125280	125390	132270	132750	128650	>>PhosphositeNormaExpression	0.234128	0.443113	0.384785	0.306312	0.44298	1.2008	1.46901	1.32817	1.59525	1.48438	1.18818	1.18923	1.25448
Q3UE31_T_290	Q3UE31	ENSMUSG00000036046	223739	5031439G07Rik	RIKEN cDNA 5031439G07 gene	Q3UE31	290	0.921746	11.1095	0.000520909	73.273	61.407	2;3	SSPASPMHERVTSFSTPPTPERNNRPAFFSP	T	290	290	11309	2	>>PhosphositeRawExpression	69944	73916	56924	71209	88277	100740	119100	134880	132160	112980	125740	129100	133000	166510	159740	>>PhosphositeNormaExpression	0.626656	0.662243	0.510005	0.63799	0.790909	0.90257	1.06706	1.20844	1.18407	1.01223	1.12655	1.15666	1.1916
Q3UE31_S_287	Q3UE31	ENSMUSG00000036046	223739	5031439G07Rik	RIKEN cDNA 5031439G07 gene	Q3UE31	287	0.893258	9.20459	2.97441e-10	120.2	110.61	2;3	TEDSSPASPMHERVTSFSTPPTPERNNRPAF	S	287	287	3429	3	>>PhosphositeRawExpression	74106	88193	109400	98110	98686	97980	169760	146000	147940	149050	551670	549260	557280	629080	590180	>>PhosphositeNormaExpression	0.274014	0.326102	0.404516	0.362771	0.3649	0.36229	0.627703	0.539848	0.547022	0.551126	2.03985	2.03094	2.06059
Q3UE31_S_289	Q3UE31	ENSMUSG00000036046	223739	5031439G07Rik	RIKEN cDNA 5031439G07 gene	Q3UE31	289	0.83957	5.14403	2.97441e-10	120.2	110.61	2;3	DSSPASPMHERVTSFSTPPTPERNNRPAFFS	S	289	289	3430	3	>>PhosphositeRawExpression	74106	88193	109400	98110	98686	97980	169760	146000	147940	149050	551670	549260	557280	629080	590180	>>PhosphositeNormaExpression	0.274014	0.326102	0.404516	0.362771	0.3649	0.36229	0.627703	0.539848	0.547022	0.551126	2.03985	2.03094	2.06059
Q9CYI0_S_18	Q9CYI0	ENSMUSG00000057181	70591	5730455P16Rik	RIKEN cDNA 5730455P16 gene	Q9CYI0	18	0.829391	6.92191	4.02414e-09	75.248	69.647	1	PSLQESLDGDEKELESSEEGGSAEERRLEPP	S	18	18	9087	1	>>PhosphositeRawExpression	138770	146250	157590	163860	152840	72392	92256	89967	97281	87906	117910	118650	121580	113010	142730	>>PhosphositeNormaExpression	1.14813	1.21002	1.30384	1.35571	1.26454	0.598944	0.763291	0.744352	0.804866	0.727301	0.975542	0.981665	1.00591
Q9D3X5_S_47	Q9D3X5	ENSMUSG00000029089	70592	5730480H06Rik	RIKEN cDNA 5730480H06 gene	Q9D3X5	47	0.755659	6.08969	0.00268804	41.743	29.827	1	HRTTVQRSKSSSLTSSPEAARRARPRPSDKL	S	47	47	9249	1	>>PhosphositeRawExpression	59775	77933	63906	71742	71413	72411	79547	76918	99813	74077	102290	118970	126680	157360	118250	>>PhosphositeNormaExpression	0.653953	0.852606	0.699147	0.784875	0.781275	0.792194	0.870263	0.841501	1.09198	0.81042	1.11908	1.30156	1.38591
Q8BGC1_T_208	Q8BGC1	ENSMUSG00000022195	77877	6030458C11Rik	RIKEN cDNA 6030458C11 gene	Q8BGC1	208	1	70.1001	0.00664086	70.1	28.121	1	ADGHSCSEGRRGDAVTPRSDHACQEPSCSRS	T	208	208	11887	1	>>PhosphositeRawExpression	22726	29954	31982	28160	23807	28500	39566	38736	43400	38888	58851	66183	68638	72933	66291	>>PhosphositeNormaExpression	0.517586	0.682204	0.728392	0.641346	0.542206	0.649089	0.901118	0.882215	0.988438	0.885677	1.34034	1.50732	1.56323
Q8BH50_S_66	Q8BH50	ENSMUSG00000047466	212163	8030462N17Rik	RIKEN cDNA 8030462N17 gene	Q8BH50	66	0.968142	17.8389	1.16501e-10	102.6	90.255	1	VLSSMPCLLMELRRDSSESQLASTESDKPTT	S	66	66	6235	1	>>PhosphositeRawExpression	38629	48653	36795	39414	67748	44461	60479	56889	64939	65835	154410	136730	142920	164320	158840	>>PhosphositeNormaExpression	0.452308	0.56968	0.430834	0.4615	0.793264	0.520595	0.708151	0.666115	0.760373	0.770864	1.80799	1.60098	1.67346
Q8BH50_S_143	Q8BH50	ENSMUSG00000047466	212163	8030462N17Rik	RIKEN cDNA 8030462N17 gene	Q8BH50	143	0.758274	4.28725	9.5303e-06	96.666	87.723	2	TSGVSGATVGRKSRRSRSESETSTMAAKKNR	S	143	143	6236	2	>>PhosphositeRawExpression	52079	56156	72440	68025	82686	73447	121090	113730	115020	89341	331300	313740	318090	370380	341370	>>PhosphositeNormaExpression	0.31013	0.334409	0.43138	0.405089	0.492395	0.437376	0.72109	0.677262	0.684943	0.532025	1.97289	1.86832	1.89422
Q8BH50_S_145	Q8BH50	ENSMUSG00000047466	212163	8030462N17Rik	RIKEN cDNA 8030462N17 gene	Q8BH50	145	0.848764	6.4204	4.09094e-26	136.39	127.9	2	GVSGATVGRKSRRSRSESETSTMAAKKNRQS	S	145	145	6237	2	>>PhosphositeRawExpression	143840	157020	180090	175070	186410	167900	224210	216160	226550	207670	407020	380060	397980	447750	435690	>>PhosphositeNormaExpression	0.545755	0.595763	0.683294	0.664248	0.707274	0.637043	0.850694	0.820151	0.859572	0.787938	1.54431	1.44202	1.51001
Q8BH50_S_147	Q8BH50	ENSMUSG00000047466	212163	8030462N17Rik	RIKEN cDNA 8030462N17 gene	Q8BH50	147	0.93566	9.7624	4.09094e-26	136.39	127.9	2	SGATVGRKSRRSRSESETSTMAAKKNRQSSD	S	147	147	6238	2	>>PhosphositeRawExpression	137960	148210	165270	161950	171690	159490	196790	191090	206030	187680	311600	300790	301220	349470	345200	>>PhosphositeNormaExpression	0.620614	0.666724	0.743468	0.728533	0.772349	0.717467	0.885261	0.85962	0.926827	0.84428	1.40173	1.35311	1.35504
E9Q4Y8_S_51	E9Q4Y8	ENSMUSG00000046774	382231	8030474K03Rik	RIKEN cDNA 8030474K03 gene	E9Q4Y8	51	1	90.1226	2.51353e-23	114.68	101.74	1;2	GLSQEGRERLGDPVISPGVAEGPSPLQGPLE	S	51	51	885	1	>>PhosphositeRawExpression	9700	22372	16253	19442	14139	12099	24399	27462	25135	17530	52030	50324	49171	56984	50909	>>PhosphositeNormaExpression	0.324814	0.749148	0.544247	0.651034	0.473458	0.405147	0.817024	0.919591	0.841669	0.587009	1.74227	1.68515	1.64654
E9Q4Y8_S_59	E9Q4Y8	ENSMUSG00000046774	382231	8030474K03Rik	RIKEN cDNA 8030474K03 gene	E9Q4Y8	59	1	90.1226	3.26539e-17	105.9	96.32	2	RLGDPVISPGVAEGPSPLQGPLEIREGEASL	S	59	59	886	2	>>PhosphositeRawExpression	17721	23586	25591	23762	27489	32233	30563	33028	40044	25886	99140	97531	106400	95591	104780	>>PhosphositeNormaExpression	0.339333	0.45164	0.490033	0.45501	0.526377	0.617218	0.58524	0.632442	0.766789	0.495682	1.8984	1.86759	2.03742
Q5SVP0_S_674	Q5SVP0	ENSMUSG00000069893	667214	9930111J21Rik1	RIKEN cDNA 9930111J21 gene 1	Q5SVP0	674	0.996844	24.9716	0.00487675	45.047	21.485	3	LLRELPSHKRHLFMMSLHSVTETAIARKRDF	S	674	674	4091	3	>>PhosphositeRawExpression	43185	43535	36654	32396	54298	63215	65706	58046	65739	39147	83947	79805	108110	71280	124770	>>PhosphositeNormaExpression	0.667924	0.673338	0.566912	0.501055	0.839804	0.97772	1.01625	0.897773	1.01676	0.60547	1.29837	1.23431	1.67209
Q5SVP0_S_677	Q5SVP0	ENSMUSG00000069893	667214	9930111J21Rik1	RIKEN cDNA 9930111J21 gene 1	Q5SVP0	677	0.997312	25.6686	0.00487675	45.047	21.485	3	ELPSHKRHLFMMSLHSVTETAIARKRDFLRQ	S	677	677	4092	3	>>PhosphositeRawExpression	43185	43535	36654	32396	54298	63215	65706	58046	65739	39147	83947	79805	108110	71280	124770	>>PhosphositeNormaExpression	0.667924	0.673338	0.566912	0.501055	0.839804	0.97772	1.01625	0.897773	1.01676	0.60547	1.29837	1.23431	1.67209
Q5SVP0_T_679	Q5SVP0	ENSMUSG00000069893	667214	9930111J21Rik1	RIKEN cDNA 9930111J21 gene 1	Q5SVP0	679	0.997312	25.6686	0.00487675	45.047	21.485	3	PSHKRHLFMMSLHSVTETAIARKRDFLRQKI	T	679	679	11471	3	>>PhosphositeRawExpression	43185	43535	36654	32396	54298	63215	65706	58046	65739	39147	83947	79805	108110	71280	124770	>>PhosphositeNormaExpression	0.667924	0.673338	0.566912	0.501055	0.839804	0.97772	1.01625	0.897773	1.01676	0.60547	1.29837	1.23431	1.67209
P58742_S_495	P58742	ENSMUSG00000036678	223921	Aaas	achalasia, adrenocortical insufficiency, alacrimia	P58742	495	1	45.9722	0.0201535	58.596	38.75	1	THIPLYFVNAQFPRFSPVLGRAQEPPAGGGG	S	495	495	2399	1	>>PhosphositeRawExpression	47391	52913	62416	49348	62621	72656	111760	84772	98453	70228	312730	355510	348160	384350	332360	>>PhosphositeNormaExpression	0.290663	0.324531	0.382816	0.302666	0.384073	0.445621	0.685457	0.519932	0.603841	0.430729	1.91806	2.18045	2.13537
Q8R2R3_S_211	Q8R2R3	ENSMUSG00000037257	66939	Aagab	alpha- and gamma-adaptin binding protein	Q8R2R3	211	0.872892	8.50657	1.67306e-53	143.91	131.97	1	RVASAESCHSEQQEPSPTAERTESLPGHHSG	S	211	211	7899	1	>>PhosphositeRawExpression	61460	72112	87223	64130	78443	53048	76335	77253	86684	71219	132560	122080	158700	120530	145710	>>PhosphositeNormaExpression	0.654997	0.768519	0.929561	0.683452	0.83599	0.565348	0.813524	0.823308	0.923817	0.759002	1.41273	1.30104	1.69131
Q3UHJ0_S_21	Q3UHJ0	ENSMUSG00000057230	269774	Aak1	AP2 associated kinase 1	Q3UHJ0	21	0.815264	7.17354	1.31474e-11	88.242	73.152	1	DSRREQGSSGLGSGSSGGGGSSSGLGSGYIG	S	21	21	3487	1	>>PhosphositeRawExpression	18016	54374	48588	52947	60197	44482	68543	52420	60576	53653	119140	120380	163310	134540	147630	>>PhosphositeNormaExpression	0.225426	0.680358	0.60796	0.662502	0.753218	0.556583	0.857648	0.655908	0.75796	0.671336	1.49075	1.50626	2.04343
Q6PIU9_S_292	Q6PIU9	ENSMUSG00000057230	269774	Aak1	AP2 associated kinase 1	Q6PIU9	292	0.985106	18.2205	0.000192701	60.602	50.406	1	KPFHPQALSKYSRHYSPEDELSAEAQPIAAY	S	292	292	5264	1	>>PhosphositeRawExpression	94028	117690	128470	132060	147480	105980	143930	142620	156330	158110	164890	175250	168030	186320	172900	>>PhosphositeNormaExpression	0.642827	0.804594	0.878292	0.902835	1.00825	0.724538	0.983985	0.975029	1.06876	1.08093	1.12728	1.19811	1.14875
Q3UHJ0_T_389	Q3UHJ0	ENSMUSG00000057230	269774	Aak1	AP2 associated kinase 1	Q3UHJ0	389	1	80.1916	4.85199e-10	96.679	75.428	1	QTQPNPGILPIQPALTPRKRATVQPLPQAAG	T	389	389	11320	1	>>PhosphositeRawExpression	29415	37640	32260	46877	42903	48737	43989	70303	65013	57707	57610	77245	71364	82776	75556	>>PhosphositeNormaExpression	0.525646	0.672627	0.576487	0.837693	0.766677	0.870931	0.786084	1.25632	1.16178	1.03122	1.02949	1.38037	1.27528
Q3UHJ0_T_604	Q3UHJ0	ENSMUSG00000057230	269774	Aak1	AP2 associated kinase 1	Q3UHJ0	604	0.794387	5.86982	1.9244e-08	104.94	73.112	1	GQIQAPVRQQPKVQTTPPPTIQGQKVGSLTP	T	604	604	11324	1	>>PhosphositeRawExpression	61230	84074	84964	71237	84058	119560	133720	114150	120240	122750	144280	141180	161390	171380	177520	>>PhosphositeNormaExpression	0.512604	0.703849	0.7113	0.596381	0.703715	1.00093	1.11947	0.955639	1.00662	1.02764	1.20788	1.18193	1.35112
Q8R0P4_S_46	Q8R0P4	ENSMUSG00000035642	66273	Aamdc	adipogenesis associated Mth938 domain containing	Q8R0P4	46	0.996557	27.4472	6.50459e-05	85.937	67.341	1	GGSRAWDWRETGTEHSPGVQPADVKEVAEKG	S	46	46	7805	1	>>PhosphositeRawExpression	24299	25252	24027	25879	31931	19908	39454	36996	53793	35548	124150	129590	126160	149760	140860	>>PhosphositeNormaExpression	0.369059	0.383533	0.364928	0.393056	0.484975	0.302367	0.599236	0.561904	0.81702	0.539911	1.88562	1.96824	1.91615
Q3THG9_S_88	Q3THG9	ENSMUSG00000075528	69684	Aarsd1	alanyl-tRNA synthetase domain containing 1	Q3THG9	88	0.8844	11.8854	0.000143694	57.432	39.943	1	TRRGAQADHFTESPLSPGSQVQVRVDWERRF	S	88	88	3230	1	>>PhosphositeRawExpression	34069	44083	41461	47687	39770	56012	79345	70325	65518	69974	70011	75699	95669	97073	100490	>>PhosphositeNormaExpression	0.517668	0.669828	0.629988	0.72459	0.604293	0.851086	1.20562	1.06857	0.995527	1.06323	1.0638	1.15022	1.45366
P41234_S_2418	P41234	ENSMUSG00000026944	11305	Abca2	ATP-binding cassette, sub-family A (ABC1), member 2	P41234	2418	1	115.661	5.94151e-23	115.66	109.4	2	ADEPEDLDTEDEGLISFEEERAQLSFNTDTL	S	2418	2418	2105	2	>>PhosphositeRawExpression	14957	18147	25076	18705	24316	26159	28093	22702	26836	24939	29057	37174	37418	36491	27125	>>PhosphositeNormaExpression	0.564849	0.685318	0.946991	0.706391	0.91829	0.98789	1.06093	0.857337	1.01346	0.941817	1.09733	1.40387	1.41308
P41234_T_2411	P41234	ENSMUSG00000026944	11305	Abca2	ATP-binding cassette, sub-family A (ABC1), member 2	P41234	2411	1	115.661	5.94151e-23	115.66	109.4	2	TELRALVADEPEDLDTEDEGLISFEEERAQL	T	2411	2411	11050	2	>>PhosphositeRawExpression	14957	18147	25076	18705	24316	26159	28093	22702	26836	24939	29057	37174	37418	36491	27125	>>PhosphositeNormaExpression	0.564849	0.685318	0.946991	0.706391	0.91829	0.98789	1.06093	0.857337	1.01346	0.941817	1.09733	1.40387	1.41308
O35379_S_878	O35379	ENSMUSG00000023088	17250	Abcc1	ATP-binding cassette, sub-family C (CFTR/MRP), member 1	O35379	878	0.999894	39.7659	1.07036e-77	158.67	144.41	1;2	AEFLRTYANAEQDLASEDDSVSGSGKESKPV	S	878	878	1318	1	>>PhosphositeRawExpression	20887	32510	33472	34755	30115	26767	34951	36970	35198	37671	45650	43959	42837	43662	37919	>>PhosphositeNormaExpression	0.583085	0.907555	0.93441	0.970226	0.840695	0.747232	0.975698	1.03206	0.982593	1.05163	1.27437	1.22717	1.19584
O35379_S_882	O35379	ENSMUSG00000023088	17250	Abcc1	ATP-binding cassette, sub-family C (CFTR/MRP), member 1	O35379	882	0.973711	15.9144	1.18982e-14	110.75	97.518	1;2	RTYANAEQDLASEDDSVSGSGKESKPVENGM	S	882	882	1319	1	>>PhosphositeRawExpression	34631	29480	40294	27339	36430	31607	47919	47016	50361	50241	77062	74024	78755	73013	76298	>>PhosphositeNormaExpression	0.670736	0.570971	0.780418	0.529504	0.705579	0.612167	0.928099	0.91061	0.975396	0.973072	1.49254	1.4337	1.52533
P55096_S_424	P55096	ENSMUSG00000028127	19299	Abcd3	ATP-binding cassette, sub-family D (ALD), member 3	P55096	424	1	75.9211	1.05177e-17	106.17	85.231	1	TMVSQQEKGIEGAQASPLVPGAGEIINTDNI	S	424	424	2358	1	>>PhosphositeRawExpression	7055.4	7054.1	5225	3074.9	14796	8522.5	21235	16289	5967	18593	62534	58620	70186	70512	60612	>>PhosphositeNormaExpression	0.245961	0.245915	0.182151	0.107195	0.515809	0.297106	0.740281	0.567857	0.208018	0.648177	2.18002	2.04357	2.44678
Q6P542_S_138	Q6P542	ENSMUSG00000038762	224742	Abcf1	ATP-binding cassette, sub-family F (GCN20), member 1	Q6P542	138	1	128.888	3.36579e-243	222.06	199.75	1	KAKGGNVFEALIQDDSEEEEEEEENRVLKPA	S	138	138	5065	1	>>PhosphositeRawExpression	363080	444520	531010	462720	479110	434840	525800	516080	495320	541310	651440	690220	747790	711900	707020	>>PhosphositeNormaExpression	0.655998	0.80314	0.959407	0.836023	0.865636	0.785651	0.949994	0.932432	0.894924	0.978017	1.17699	1.24706	1.35108
Q6P542_S_107	Q6P542	ENSMUSG00000038762	224742	Abcf1	ATP-binding cassette, sub-family F (GCN20), member 1	Q6P542	107	1	62.2366	1.15599e-24	122.79	104.23	1;2	ERVLMERLKQLSVPASDEEDEVPAPIPRGRK	S	107	107	5067	1	>>PhosphositeRawExpression	374040	446180	491460	478810	461040	659780	732440	708640	739460	765890	748620	793370	877040	832600	857650	>>PhosphositeNormaExpression	0.562916	0.671485	0.739629	0.720592	0.693848	0.992945	1.1023	1.06648	1.11286	1.15264	1.12665	1.19399	1.31991
Q6P542_S_22	Q6P542	ENSMUSG00000038762	224742	Abcf1	ATP-binding cassette, sub-family F (GCN20), member 1	Q6P542	22	0.828209	6.83138	9.36363e-14	107.65	81.849	1	QQPPEPEWIGDGEGTSPADKVVKKGKKDKKT	S	22	22	5068	1	>>PhosphositeRawExpression	93895	128390	135450	114440	159550	398950	492880	447020	491210	527800	626420	646850	693140	756850	675540	>>PhosphositeNormaExpression	0.220467	0.301461	0.318038	0.268706	0.374625	0.936739	1.15729	1.04961	1.15337	1.23928	1.47084	1.51881	1.6275
Q6P542_S_103	Q6P542	ENSMUSG00000038762	224742	Abcf1	ATP-binding cassette, sub-family F (GCN20), member 1	Q6P542	103	1	62.2366	4.99671e-07	91.114	82.62	2	DDSDERVLMERLKQLSVPASDEEDEVPAPIP	S	103	103	5066	2	>>PhosphositeRawExpression	274980	324320	379360	385560	399580	547830	638900	596210	629670	617760	885510	929710	943190	1032300	947890	>>PhosphositeNormaExpression	0.432686	0.510324	0.59693	0.606686	0.628747	0.862021	1.00532	0.938148	0.990798	0.972057	1.39337	1.46292	1.48413
Q8K268_S_543	Q8K268	ENSMUSG00000003234	27406	Abcf3	ATP-binding cassette, sub-family F (GCN20), member 3	Q8K268	543	1	59.5419	0.00219819	67.153	51.951	1	GAGKSTMLKLLMGDLSPVRGIRHAHRNLKIG	S	543	543	7495	1	>>PhosphositeRawExpression	27321	37465	41721	27280	37277	40903	44336	46395	48648	47317	113250	121310	137490	137790	145430	>>PhosphositeNormaExpression	0.388844	0.533217	0.59379	0.38826	0.530541	0.582148	0.631008	0.660312	0.692378	0.673435	1.61182	1.72653	1.95681
Q9Z1Q2_T_32	Q9Z1Q2	ENSMUSG00000007036	193742	Abhd16a	abhydrolase domain containing 16A	Q9Z1Q2	32	0.754691	5.84211	6.56466e-09	83.701	75.207	1	YRERDTDRAASSVPETPTAVPAASSSSWDTY	T	32	32	12833	1	>>PhosphositeRawExpression	27948	35776	40490	46532	46992	69919	95564	75485	94967	74362	167550	185800	199350	203390	197860	>>PhosphositeNormaExpression	0.268389	0.343563	0.388832	0.446854	0.451272	0.671444	0.917717	0.724895	0.911984	0.714111	1.60901	1.78427	1.91439
Q8CBW3_S_222	Q8CBW3	ENSMUSG00000058835	11308	Abi1	abl interactor 1	Q8CBW3	222	1	46.7059	0.00925829	65.232	53.174	2	PTVPNDYMTSPARLGSQHSPGRTASLNQRPR	S	222	222	7136	2	>>PhosphositeRawExpression	22964	25615	27876	16211	28541	23157	30118	25384	22212	24926	73294	68922	80432	79712	89408	>>PhosphositeNormaExpression	0.539253	0.601506	0.6546	0.380676	0.670216	0.543786	0.707248	0.596081	0.521595	0.585326	1.72113	1.61846	1.88875
P62484_S_210	P62484	ENSMUSG00000026782	329165	Abi2	abl interactor 2	P62484	210	0.971418	15.3136	6.65884e-18	111.58	101.82	1	LEPVRPPVVPNDYVPSPTRNMAPSQQSPVRT	S	210	210	2557	1	>>PhosphositeRawExpression	50509	73192	74196	56414	85547	149890	161200	182520	198190	174140	227490	230200	222350	254940	217650	>>PhosphositeNormaExpression	0.321246	0.465513	0.471899	0.358803	0.544093	0.953326	1.02526	1.16086	1.26052	1.10756	1.44687	1.46411	1.41418
Q4JIM5_S_876	Q4JIM5	ENSMUSG00000026596	11352	Abl2	v-abl Abelson murine leukemia viral oncogene 2 (arg, Abelson-related gene)	Q4JIM5	876	0.947113	13.0418	1.26241e-08	68.101	54.78	1	ALPLRAPDPAITESDSPGVGVAGVAAAPKGK	S	876	876	3756	1	>>PhosphositeRawExpression	50522	58078	62260	59340	71013	77759	104800	105980	116150	96036	162350	178540	187730	206510	191800	>>PhosphositeNormaExpression	0.438339	0.503896	0.54018	0.514846	0.616123	0.674652	0.909265	0.919503	1.00774	0.833227	1.40858	1.54905	1.62878
Q4JIM5_S_936	Q4JIM5	ENSMUSG00000026596	11352	Abl2	v-abl Abelson murine leukemia viral oncogene 2 (arg, Abelson-related gene)	Q4JIM5	936	0.99932	31.674	0.000338283	95.401	78.769	1	AVLPTTHNHKVPVLISPTLKHTPADVQLIGT	S	936	936	3769	1	>>PhosphositeRawExpression	37289	68631	73619	58157	65191	155400	166270	162190	185600	167670	184880	191270	198570	203530	175010	>>PhosphositeNormaExpression	0.267205	0.491796	0.527539	0.416741	0.467146	1.11356	1.19146	1.16222	1.32997	1.20149	1.32481	1.3706	1.42291
Q4JIM5_S_618	Q4JIM5	ENSMUSG00000026596	11352	Abl2	v-abl Abelson murine leukemia viral oncogene 2 (arg, Abelson-related gene)	Q4JIM5	618	0.750562	1.81811	0.0052197	54.608	34.278	2	ASSSAPAGFIRSTQASSGSPALPRKQRDKSP	S	618	618	3764	2	>>PhosphositeRawExpression	14222	21291	22983	27905	35928	31977	35526	43129	27829	43613	52826	64335	57799	71094	63656	>>PhosphositeNormaExpression	0.347379	0.520043	0.561371	0.681593	0.877558	0.781053	0.867739	1.05345	0.679736	1.06527	1.2903	1.57141	1.41177
Q4JIM5_T_817	Q4JIM5	ENSMUSG00000026596	11352	Abl2	v-abl Abelson murine leukemia viral oncogene 2 (arg, Abelson-related gene)	Q4JIM5	817	0.919	10.5913	2.58992e-10	112.02	75.677	2	TLPRNCQRSKLQLERTVSTSSQPEENVDRAN	T	817	817	11388	2	>>PhosphositeRawExpression	52683	46810	55741	62631	63586	38025	63412	51364	59454	51770	131310	137530	132130	145840	139450	>>PhosphositeNormaExpression	0.64157	0.570049	0.67881	0.762716	0.774346	0.463066	0.772227	0.625507	0.724027	0.630452	1.59908	1.67483	1.60907
Q8K4G5_S_216	Q8K4G5	ENSMUSG00000025085	226251	Ablim1	actin-binding LIM protein 1	Q8K4G5	216	0.808565	7.10293	1.43889e-66	150.07	137.86	1	GRDCLCQLCAQPMSSSPKEASCSSNCAGCGR	S	216	216	7680	1	>>PhosphositeRawExpression	148510	157460	161390	184560	170400	159710	201740	186290	200230	204580	230430	222870	198470	256470	248310	>>PhosphositeNormaExpression	0.759922	0.805719	0.825828	0.944389	0.871932	0.817232	1.0323	0.953241	1.02457	1.04683	1.1791	1.14042	1.01557
Q8K4G5_S_789	Q8K4G5	ENSMUSG00000025085	226251	Ablim1	actin-binding LIM protein 1	Q8K4G5	789	1	58.4867	0.00134253	58.487	39.872	1	LPDGHMPAVRMDRGVSMPNMLEPKIFPYEML	S	789	789	7681	1	>>PhosphositeRawExpression	28144	24203	27743	24492	26294	24319	35935	29672	24205	32705	21987	40770	31218	32626	25719	>>PhosphositeNormaExpression	0.981694	0.844228	0.967707	0.854309	0.917164	0.848274	1.25345	1.03499	0.844298	1.14079	0.766931	1.4221	1.08892
Q8K4G5_S_502	Q8K4G5	ENSMUSG00000025085	226251	Ablim1	actin-binding LIM protein 1	Q8K4G5	502	0.999743	36.8517	1.65493e-10	114.63	102.05	1;2	RDRMIHRSTSQGSINSPVYSRHSYTPTTSRS	S	502	502	7686	1	>>PhosphositeRawExpression	3435.3	15304	12819	16302	10868	51519	58991	54093	63670	56334	26866	30402	27406	32513	30215	>>PhosphositeNormaExpression	0.105004	0.467786	0.391829	0.498291	0.332194	1.57474	1.80313	1.65342	1.94615	1.72192	0.821193	0.929275	0.837699
Q8K4G5_S_475	Q8K4G5	ENSMUSG00000025085	226251	Ablim1	actin-binding LIM protein 1	Q8K4G5	475	0.841147	7.8767	0.000153034	89.624	63.512	1	DKQERQSLGESPRTLSPTPSAEGYQDVRDRM	S	475	475	7687	1	>>PhosphositeRawExpression	111790	136460	116220	105280	117080	104280	106900	101320	111430	111780	124920	116120	132270	136770	109520	>>PhosphositeNormaExpression	0.962523	1.17493	1.00067	0.906471	1.00807	0.897861	0.92042	0.872375	0.959423	0.962437	1.07557	0.999805	1.13886
Q8K4G5_S_479	Q8K4G5	ENSMUSG00000025085	226251	Ablim1	actin-binding LIM protein 1	Q8K4G5	479	0.995608	25.1167	0.00397887	70.98	48.825	2	RQSLGESPRTLSPTPSAEGYQDVRDRMIHRS	S	479	479	7688	2	>>PhosphositeRawExpression	40735	37373	36890	36834	49196	28736	29276	24911	35255	24191	17413	16814	18776	15394	13100	>>PhosphositeNormaExpression	1.43806	1.31938	1.30232	1.30035	1.73676	1.01446	1.03353	0.879431	1.2446	0.854013	0.61473	0.593583	0.662848
Q5SSL4_S_72	Q5SSL4	ENSMUSG00000017631	109934	Abr	active BCR-related gene	Q5SSL4	72	0.950982	15.7579	1.9375e-29	121.96	101.31	1	SPQLSARSQGGGDSVSPTPPEGLAPGVEAGK	S	72	72	4082	1	>>PhosphositeRawExpression	64966	86944	98350	104340	128430	192970	233230	217210	194840	204110	466670	491880	523840	642020	555680	>>PhosphositeNormaExpression	0.231719	0.31011	0.350792	0.372157	0.458081	0.688281	0.831879	0.774739	0.69495	0.728014	1.66451	1.75443	1.86842
Q3TCJ1_S_280	Q3TCJ1	ENSMUSG00000030965	109359	Abraxas2	BRISC complex subunit	Q3TCJ1	280	1	68.7847	1.47392e-15	123.55	107.15	1	LLSRQMPSESLEPAFSPRMSYSGFSAEGRST	S	280	280	3214	1	>>PhosphositeRawExpression	118020	148650	142150	145120	163680	263110	267210	245120	273410	282790	355730	316790	355110	364970	308560	>>PhosphositeNormaExpression	0.472027	0.594533	0.568536	0.580415	0.654647	1.05232	1.06872	0.98037	1.09352	1.13103	1.42276	1.26702	1.42028
P98203_S_345	P98203	ENSMUSG00000118669	11877	AC084822	armadillo repeat deleted in velocardiofacial syndrome	P98203	345	0.985643	19.1688	0.00414076	50.354	31.222	1	PERGSLGSLDRVVRRSPSVDSTRKEPRWRDP	S	345	345	2880	1	>>PhosphositeRawExpression	45763	60835	58622	54284	66132	56060	77085	70088	68338	81604	80865	65291	71221	90072	73806	>>PhosphositeNormaExpression	0.672942	0.894574	0.862032	0.798242	0.972466	0.824358	1.13353	1.03064	1.00491	1.19998	1.18911	0.9601	1.0473
P98203_S_251	P98203	ENSMUSG00000118669	11877	AC084822	armadillo repeat deleted in velocardiofacial syndrome	P98203	251	1	69.0757	1.52951e-06	91.729	76.8	1	EAFPMGSESGPPSGRSLPEHFQAEPYGLEDD	S	251	251	2881	1	>>PhosphositeRawExpression	25162	27898	34176	39151	40124	46805	75692	68516	68841	70720	105790	107930	105630	127790	116160	>>PhosphositeNormaExpression	0.355937	0.39464	0.483447	0.553822	0.567586	0.662094	1.07072	0.969214	0.973811	1.00039	1.49648	1.52676	1.49422
P98203_S_334	P98203	ENSMUSG00000118669	11877	AC084822	armadillo repeat deleted in velocardiofacial syndrome	P98203	334	0.872772	7.85347	3.99652e-07	44.75	32.428	2	PFPAATAPLAQPERGSLGSLDRVVRRSPSVD	S	334	334	2877	2	>>PhosphositeRawExpression	19195	18075	9857.3	12300	15327	21395	27020	37299	30867	25611	23134	26306	22260	21378	23661	>>PhosphositeNormaExpression	0.862864	0.812517	0.443111	0.552916	0.688987	0.961759	1.21462	1.67668	1.38755	1.15128	1.03993	1.18252	1.00064
P98203_S_337	P98203	ENSMUSG00000118669	11877	AC084822	armadillo repeat deleted in velocardiofacial syndrome	P98203	337	0.875992	7.85347	9.98017e-16	68.349	53.023	2	AATAPLAQPERGSLGSLDRVVRRSPSVDSTR	S	337	337	2878	2	>>PhosphositeRawExpression	28656	33926	29186	28017	29111	42850	63335	57904	58493	52253	44675	53819	45919	47627	56485	>>PhosphositeNormaExpression	0.639399	0.756988	0.651225	0.625141	0.649552	0.956109	1.41319	1.29201	1.30515	1.16592	0.99683	1.20086	1.02459
Q5SWU9_S_5	Q5SWU9	ENSMUSG00000020532	107476	Acaca	acetyl-Coenzyme A carboxylase alpha	Q5SWU9	5	1	40.5891	0.00335669	40.589	25.507	1	___________MDEPSPLAKTLELNQHSRFI	S	5	5	4106	1	>>PhosphositeRawExpression	11183	23419	13031	20354	17778	33626	34797	35836	39072	40509	44564	33510	46750	41617	53133	>>PhosphositeNormaExpression	0.342911	0.718111	0.399578	0.624127	0.545138	1.03109	1.067	1.09886	1.19809	1.24215	1.36649	1.02754	1.43352
Q8BMP6_S_126	Q8BMP6	ENSMUSG00000026499	170760	Acbd3	acyl-Coenzyme A binding domain containing 3	Q8BMP6	126	0.829223	6.86341	1.09915e-23	114.31	97.433	1	ALHKQVLLGPYNPDTSPEVGFFDVLGNDRRR	S	126	126	6489	1	>>PhosphositeRawExpression	8482.2	12637	21465	14882	29493	28983	57082	45782	45662	45921	163500	160050	184250	202790	159830	>>PhosphositeNormaExpression	0.107751	0.16053	0.272673	0.189048	0.374654	0.368175	0.725121	0.581576	0.580051	0.583341	2.07697	2.03314	2.34056
Q5XG73_S_377	Q5XG73	ENSMUSG00000026781	74159	Acbd5	acyl-Coenzyme A binding domain containing 5	Q5XG73	377	0.999648	35.448	0.000451085	73.877	47.465	1	RSSSGAPHRETRGGESEDFSSVRRGRGNRIP	S	377	377	4172	1	>>PhosphositeRawExpression	31076	37095	37091	43966	40695	64773	87087	74438	76996	75362	177380	164690	190790	168090	174250	>>PhosphositeNormaExpression	0.322861	0.385395	0.385353	0.45678	0.422797	0.672953	0.904782	0.773366	0.799942	0.782966	1.84287	1.71103	1.98219
Q5XG73_S_381	Q5XG73	ENSMUSG00000026781	74159	Acbd5	acyl-Coenzyme A binding domain containing 5	Q5XG73	381	0.890373	9.09819	0.000231446	65.805	47.074	1	GAPHRETRGGESEDFSSVRRGRGNRIPHLSE	S	381	381	4173	1	>>PhosphositeRawExpression	23955	32443	25165	30855	30674	47055	62976	52233	53079	55985	103110	117330	113850	118880	104050	>>PhosphositeNormaExpression	0.369813	0.500849	0.388493	0.476334	0.47354	0.726426	0.972212	0.806363	0.819424	0.864286	1.59179	1.81132	1.7576
Q5XG73_S_382	Q5XG73	ENSMUSG00000026781	74159	Acbd5	acyl-Coenzyme A binding domain containing 5	Q5XG73	382	0.974905	15.8938	1.47191e-09	123.01	73.507	1	APHRETRGGESEDFSSVRRGRGNRIPHLSEG	S	382	382	4174	1	>>PhosphositeRawExpression	35204	47649	56458	44797	47271	120030	175480	169630	157510	159730	397440	417820	406300	411990	463610	>>PhosphositeNormaExpression	0.169744	0.22975	0.272225	0.215999	0.227928	0.578752	0.846117	0.817909	0.75947	0.770174	1.91635	2.01461	1.95907
Q5XG73_S_395	Q5XG73	ENSMUSG00000026781	74159	Acbd5	acyl-Coenzyme A binding domain containing 5	Q5XG73	395	1	113.472	1.32366e-05	113.47	88.087	1	FSSVRRGRGNRIPHLSEGPKGRQVGSGGDGE	S	395	395	4175	1	>>PhosphositeRawExpression	17584	17175	26312	14756	22114	26085	49984	42653	38786	30749	115860	117800	141490	129990	139070	>>PhosphositeNormaExpression	0.283489	0.276895	0.424201	0.237896	0.356521	0.420541	0.80584	0.68765	0.625306	0.495734	1.86789	1.89917	2.2811
Q5XG73_S_414	Q5XG73	ENSMUSG00000026781	74159	Acbd5	acyl-Coenzyme A binding domain containing 5	Q5XG73	414	0.999999	59.5155	0.00018454	88.385	67.722	1	KGRQVGSGGDGERWGSDRGSRGSLNEQIALV	S	414	414	4176	1	>>PhosphositeRawExpression	17726	21101	29766	31708	27964	22238	35800	36464	32336	36227	96793	111020	93605	111540	100110	>>PhosphositeNormaExpression	0.330545	0.393481	0.555061	0.591274	0.521458	0.414683	0.66758	0.679962	0.602985	0.675542	1.80495	2.07024	1.7455
Q5XG73_S_187	Q5XG73	ENSMUSG00000026781	74159	Acbd5	acyl-Coenzyme A binding domain containing 5	Q5XG73	187	0.964013	15.0602	0.000156775	73.981	64.323	2	SSNAKAVNGKAESSDSGAESEEEEAQEELKG	S	187	187	4170	2	>>PhosphositeRawExpression	94543	108340	114710	109410	127470	137910	151140	152450	148670	168700	248330	283350	285280	278360	280200	>>PhosphositeNormaExpression	0.527414	0.604382	0.639917	0.610351	0.7111	0.76934	0.843144	0.850452	0.829365	0.941104	1.38533	1.58069	1.59145
Q5XG73_S_191	Q5XG73	ENSMUSG00000026781	74159	Acbd5	acyl-Coenzyme A binding domain containing 5	Q5XG73	191	0.999935	43.7318	0.000156775	73.981	64.323	2	KAVNGKAESSDSGAESEEEEAQEELKGAEQS	S	191	191	4171	2	>>PhosphositeRawExpression	94543	108340	114710	109410	127470	137910	151140	152450	148670	168700	248330	283350	285280	278360	280200	>>PhosphositeNormaExpression	0.527414	0.604382	0.639917	0.610351	0.7111	0.76934	0.843144	0.850452	0.829365	0.941104	1.38533	1.58069	1.59145
Q9D061_S_106	Q9D061	ENSMUSG00000033701	72482	Acbd6	acyl-Coenzyme A binding domain containing 6	Q9D061	106	0.84594	7.40419	6.21669e-31	134.32	113.5	1	EGKQKWEAWKALGDSSPSQAMQEYIAAVKKL	S	106	106	9147	1	>>PhosphositeRawExpression	27348	23322	34450	28894	31469	52846	58187	45766	55250	43320	181930	188750	200480	180380	232750	>>PhosphositeNormaExpression	0.296157	0.252559	0.373066	0.312899	0.340785	0.572281	0.63012	0.49561	0.598314	0.469122	1.97016	2.04401	2.17104
Q3UX83_S_2	Q3UX83	ENSMUSG00000075023	381411	Accsl	1-aminocyclopropane-1-carboxylate synthase (non-functional)-like	Q3UX83	2	0.999996	54.426	8.43674e-20	97.734	75.861	1	______________MSENRNEGSSQAAKANS	S	2	2	3699	1	>>PhosphositeRawExpression	0	4577.2	7243.2	5210.1	19351	6064	14089	5425.9	10756	6856.1	156220	171200	195430	177900	173060	>>PhosphositeNormaExpression	0	0.0720152	0.113961	0.0819729	0.304458	0.0954077	0.221669	0.0853681	0.169229	0.10787	2.45788	2.69357	3.07479
Q3UX83_T_21	Q3UX83	ENSMUSG00000075023	381411	Accsl	1-aminocyclopropane-1-carboxylate synthase (non-functional)-like	Q3UX83	21	0.882489	12.7122	0.0111329	40.801	19.551	1	NEGSSQAAKANSDTQTPSHFKVTHPRLRDQL	T	21	21	11375	1	>>PhosphositeRawExpression	14622	10756	24160	25063	21555	18646	32867	25808	24632	15743	120610	101580	100730	103600	108210	>>PhosphositeNormaExpression	0.292994	0.215527	0.484115	0.50221	0.431917	0.373626	0.658585	0.517138	0.493573	0.315456	2.41677	2.03545	2.01842
Q5EE38_S_317	Q5EE38	ENSMUSG00000038000	497652	Acd	adrenocortical dysplasia	Q5EE38	317	0.933112	11.9132	6.65921e-09	69.143	62.982	3	NSTPSSLLLNCSPSLSPLHPAPRSHQSCETR	S	317	317	3966	3	>>PhosphositeRawExpression	60034	65138	86332	65315	88930	114380	133390	151380	151660	133320	132350	133660	145490	145920	150500	>>PhosphositeNormaExpression	0.512294	0.555849	0.736705	0.557359	0.758875	0.97605	1.13827	1.29179	1.29418	1.13767	1.1294	1.14057	1.24152
Q9JIX8_S_838	Q9JIX8	ENSMUSG00000022185	56215	Acin1	apoptotic chromatin condensation inducer 1	Q9JIX8	838	0.998691	28.8238	3.31903e-90	174.83	138.54	1	KISVVSATKGVQAGNSDTEGGQPGRKRRWGA	S	838	838	9700	1	>>PhosphositeRawExpression	319800	400220	396090	404500	393020	437390	533280	538720	487800	525030	459830	423840	453320	487330	459400	>>PhosphositeNormaExpression	0.713885	0.893405	0.884186	0.90296	0.877333	0.976379	1.19043	1.20258	1.08891	1.17202	1.02647	0.946132	1.01194
Q9JIX8_S_710	Q9JIX8	ENSMUSG00000022185	56215	Acin1	apoptotic chromatin condensation inducer 1	Q9JIX8	710	1	62.4748	0.00036677	62.475	41.224	1	EKAPTFSASVRGRHLSHPEPEQQHVIQRLQP	S	710	710	9701	1	>>PhosphositeRawExpression	20557	35494	26256	30241	24071	51911	55352	47301	59979	51427	91975	95285	88831	86293	134950	>>PhosphositeNormaExpression	0.342646	0.591617	0.437637	0.50406	0.401218	0.865257	0.922612	0.788417	0.999736	0.85719	1.53305	1.58822	1.48064
Q9JIX8_S_479	Q9JIX8	ENSMUSG00000022185	56215	Acin1	apoptotic chromatin condensation inducer 1	Q9JIX8	479	0.979053	18.009	2.16392e-15	115.36	98.196	2	EPLASPHPAQLLRSLSPLSGTTDTKAESPAG	S	479	479	9703	2	>>PhosphositeRawExpression	491350	583640	620300	557410	651040	738300	935800	946400	948180	949320	1215000	1273700	1342200	1307900	1296900	>>PhosphositeNormaExpression	0.531862	0.631762	0.671444	0.603369	0.704719	0.799174	1.01296	1.02443	1.02636	1.02759	1.31518	1.37872	1.45287
Q9JIX8_S_491	Q9JIX8	ENSMUSG00000022185	56215	Acin1	apoptotic chromatin condensation inducer 1	Q9JIX8	491	0.780756	4.63683	0.000484745	55.063	34.637	2	RSLSPLSGTTDTKAESPAGRVSDESVLPLAQ	S	491	491	9704	2	>>PhosphositeRawExpression	110740	132160	138670	121780	143820	172460	173140	186860	226660	184500	246630	284230	283040	274070	295000	>>PhosphositeNormaExpression	0.558586	0.666631	0.699468	0.614273	0.725445	0.869909	0.873339	0.942544	1.1433	0.93064	1.24403	1.43369	1.42769
P58137_S_2	P58137	ENSMUSG00000017307	170789	Acot8	acyl-CoA thioesterase 8	P58137	2	1	94.746	2.13926e-12	101.94	87.778	1	______________MSAPEGLGDAHGDADRG	S	2	2	2386	1	>>PhosphositeRawExpression	45767	48600	40187	41299	46017	42903	33452	38538	43029	33446	66761	65335	76847	82257	64554	>>PhosphositeNormaExpression	0.892734	0.947994	0.78389	0.805581	0.89761	0.836868	0.652517	0.751724	0.839326	0.6524	1.30224	1.27443	1.49898
Q9EPL9_S_3	Q9EPL9	ENSMUSG00000029098	80911	Acox3	acyl-Coenzyme A oxidase 3, pristanoyl	Q9EPL9	3	1	52.6831	0.0081342	52.683	44.64	1	_____________MGSLPEEKDSALWSDTPK	S	3	3	9495	1	>>PhosphositeRawExpression	158300	176820	173080	163900	173420	106670	121120	146090	139620	123170	79041	92980	89706	98500	94366	>>PhosphositeNormaExpression	1.226	1.36944	1.34047	1.26937	1.3431	0.826138	0.93805	1.13144	1.08133	0.953927	0.612157	0.720112	0.694755
Q9QXG4_S_30	Q9QXG4	ENSMUSG00000027605	60525	Acss2	acyl-CoA synthetase short-chain family member 2	Q9QXG4	30	1	58.3699	0.00568533	58.37	40.506	1	RAREETGAEGRVRGWSPPPEVRRSAHVPSLQ	S	30	30	9876	1	>>PhosphositeRawExpression	47890	54708	53980	63252	65306	86979	96621	86323	106920	96929	101430	106790	87976	114560	94846	>>PhosphositeNormaExpression	0.568086	0.648963	0.640327	0.750314	0.77468	1.03177	1.14615	1.02399	1.26832	1.1498	1.20319	1.26678	1.0436
Q9Z2N8_S_233	Q9Z2N8	ENSMUSG00000027671	56456	Actl6a	actin-like 6A	Q9Z2N8	233	1	43.5122	0.0377489	43.512	23.183	1	IPPYMIASKEAVREGSPANWKRKEKLPQVTR	S	233	233	10469	1	>>PhosphositeRawExpression	65981	86637	86635	88978	93457	80593	119820	94716	129020	101040	233270	272300	261520	264140	286350	>>PhosphositeNormaExpression	0.437065	0.573893	0.573879	0.5894	0.619069	0.533856	0.7937	0.627409	0.854642	0.6693	1.5452	1.80374	1.73234
Q9Z0F8_S_794	Q9Z0F8	ENSMUSG00000052593	11491	Adam17	a disintegrin and metallopeptidase domain 17	Q9Z0F8	794	0.999989	49.4365	5.35544e-07	107.61	93.047	1	GFEKDPFPNSSTAAKSFEDLTDHPVTRSEKA	S	794	794	10297	1	>>PhosphositeRawExpression	15904	30134	30046	31092	29522	37126	54678	39690	51713	47848	62855	52598	48059	71667	67912	>>PhosphositeNormaExpression	0.355612	0.673793	0.671825	0.695214	0.660109	0.830133	1.22259	0.887464	1.1563	1.06988	1.40543	1.17609	1.07459
Q9Z0F8_S_822	Q9Z0F8	ENSMUSG00000052593	11491	Adam17	a disintegrin and metallopeptidase domain 17	Q9Z0F8	822	0.99922	31.0779	0.0039619	75.387	56.772	1	EKAASFKLQRQSRVDSKETEC__________	S	822	822	10298	1	>>PhosphositeRawExpression	26572	46133	49044	43123	50617	80383	105400	102480	94605	99856	152760	159600	142840	187910	174500	>>PhosphositeNormaExpression	0.262946	0.456514	0.485321	0.426729	0.500886	0.795439	1.043	1.0141	0.936175	0.988136	1.51165	1.57934	1.41349
Q9Z0F8_T_735	Q9Z0F8	ENSMUSG00000052593	11491	Adam17	a disintegrin and metallopeptidase domain 17	Q9Z0F8	735	1	73.7073	5.37606e-05	73.707	35.073	1	DSASVRIIKPFPAPQTPGRLQALQPAAMMPP	T	735	735	12819	1	>>PhosphositeRawExpression	43045	56903	71106	47266	61750	214160	261100	250510	260180	244090	235970	234630	226680	230430	242860	>>PhosphositeNormaExpression	0.240862	0.318406	0.39788	0.264481	0.345528	1.19835	1.46101	1.40175	1.45586	1.36583	1.32039	1.31289	1.26841
Q68SA9_S_538	Q68SA9	ENSMUSG00000032363	108153	Adamts7	a disintegrin-like and metallopeptidase (reprolysin type) with thrombospondin type 1 motif, 7	Q68SA9	538	1	47.8486	0.0157407	64.567	21.321	1	DGGWSGWSAWSDCSRSCGVGVRSSERQCTQP	S	538	538	4750	1	>>PhosphositeRawExpression	16779	30511	30174	34887	39400	84483	86230	83570	107840	95750	129740	140890	142990	163180	141330	>>PhosphositeNormaExpression	0.189557	0.344691	0.340884	0.394128	0.445113	0.954428	0.974164	0.944113	1.2183	1.08171	1.46571	1.59167	1.6154
P51830_S_610	P51830	ENSMUSG00000005580	11515	Adcy9	adenylate cyclase 9	P51830	610	0.954946	13.7556	1.71371e-06	91.166	74.286	1;2	DDSRESSGPRGQGTASPGSVSDLAQTVKTFD	S	610	610	2276	1	>>PhosphositeRawExpression	168390	178620	171930	196610	197650	194990	258170	223700	222140	225130	184420	192830	197070	200140	224160	>>PhosphositeNormaExpression	0.83198	0.882524	0.849471	0.971409	0.976548	0.963405	1.27556	1.10526	1.09755	1.11232	0.911181	0.952733	0.973682
P51830_S_613	P51830	ENSMUSG00000005580	11515	Adcy9	adenylate cyclase 9	P51830	613	0.977219	16.7589	2.06915e-05	84.762	70.856	1;2	RESSGPRGQGTASPGSVSDLAQTVKTFDNLK	S	613	613	2277	1	>>PhosphositeRawExpression	112410	115440	131700	101450	116680	130150	163570	143730	141650	132070	132980	134850	140190	140370	141880	>>PhosphositeNormaExpression	0.85197	0.874934	0.998171	0.768902	0.884332	0.986423	1.23972	1.08935	1.07358	1.00098	1.00787	1.02205	1.06252
P51830_S_1273	P51830	ENSMUSG00000005580	11515	Adcy9	adenylate cyclase 9	P51830	1273	0.795593	6.36693	1.02904e-77	153.86	140.13	1	ISPDIRVQVDGSIGRSPTDEIANLVPSVQYS	S	1273	1273	2278	1	>>PhosphositeRawExpression	14190	9624.3	15968	15205	20416	24532	25241	28154	27855	15599	14493	9792.1	13764	11830	15740	>>PhosphositeNormaExpression	0.811156	0.550162	0.912793	0.869177	1.16706	1.40234	1.44287	1.60939	1.5923	0.8917	0.828476	0.559755	0.786804
Q9QYC0_S_12	Q9QYC0	ENSMUSG00000029106	11518	Add1	adducin 1 (alpha)	Q9QYC0	12	0.798744	6.04656	0.000600209	56.482	29.94	1	____MNGDTRAAVVTSPPPTTAPHKERYFDR	S	12	12	9938	1	>>PhosphositeRawExpression	10027	5490	7576.5	0	9114.2	9210.9	14498	12262	8565.6	10154	10246	10089	10740	13372	17764	>>PhosphositeNormaExpression	1.00869	0.55228	0.762176	0	0.916865	0.926593	1.45846	1.23353	0.861677	1.02147	1.03072	1.01493	1.08042
Q9QYC0_S_586	Q9QYC0	ENSMUSG00000029106	11518	Add1	adducin 1 (alpha)	Q9QYC0	586	1	65.5219	0.00155183	71.555	56.404	1	ELEEYRREVERKQKGSEENLDETREQKEKSP	S	586	586	9942	1	>>PhosphositeRawExpression	33124	35637	38015	30853	40646	23248	23276	20949	22028	20991	34380	38723	34412	36004	34465	>>PhosphositeNormaExpression	1.06451	1.14527	1.22169	0.991524	1.30624	0.747122	0.748022	0.673239	0.707915	0.674589	1.10487	1.24444	1.1059
Q9QYC0_S_366	Q9QYC0	ENSMUSG00000029106	11518	Add1	adducin 1 (alpha)	Q9QYC0	366	0.973038	15.5738	6.7624e-128	179.08	168.57	1;2;3	AKSRSPGTPAGEGSGSPPKWQIGEQEFEALM	S	366	366	9945	1	>>PhosphositeRawExpression	25051	14548	22608	22236	23713	36184	34171	33915	38120	30782	38135	29429	27484	35647	33895	>>PhosphositeNormaExpression	0.842677	0.489372	0.760499	0.747985	0.797669	1.21717	1.14946	1.14085	1.2823	1.03546	1.2828	0.989947	0.92452
Q9QYC0_T_614	Q9QYC0	ENSMUSG00000029106	11518	Add1	adducin 1 (alpha)	Q9QYC0	614	0.836853	7.07291	9.44327e-31	114.7	101.5	2	KSPPDQSAVPNTPPSTPVKLEEDLPQEPTSR	T	614	614	12731	2	>>PhosphositeRawExpression	246750	322520	401130	336900	359310	501030	588600	575700	611890	565570	572520	638810	684770	654050	691370	>>PhosphositeNormaExpression	0.477524	0.624158	0.776288	0.651987	0.695356	0.96962	1.13909	1.11413	1.18416	1.09452	1.10797	1.23626	1.3252
Q9QYC0_T_358	Q9QYC0	ENSMUSG00000029106	11518	Add1	adducin 1 (alpha)	Q9QYC0	358	0.895714	7.06097	0.000122365	56.864	48.075	2;3	LLDPGKYKAKSRSPGTPAGEGSGSPPKWQIG	T	358	358	12732	2	>>PhosphositeRawExpression	23500	29929	31872	33170	38361	49143	55865	63163	64753	66610	88019	95289	96633	91442	75800	>>PhosphositeNormaExpression	0.390128	0.496857	0.529114	0.550662	0.636839	0.815833	0.927426	1.04858	1.07498	1.10581	1.46122	1.58191	1.60422
Q9QYB5_S_402	Q9QYB5	ENSMUSG00000025026	27360	Add3	adducin 3 (gamma)	Q9QYB5	402	0.992788	21.5406	5.04639e-11	91.269	76.107	2	YAYRHPLVREKPRHKSDVEIPATVTAFSFED	S	402	402	9929	2	>>PhosphositeRawExpression	5854.6	11117	9543.1	4510.9	8371.3	11792	14657	12412	12329	9577.5	41672	51297	45597	46444	47673	>>PhosphositeNormaExpression	0.263842	0.500995	0.430066	0.203287	0.377258	0.531415	0.660528	0.559355	0.555615	0.431617	1.87798	2.31174	2.05486
Q9QYB5_S_423	Q9QYB5	ENSMUSG00000025026	27360	Add3	adducin 3 (gamma)	Q9QYB5	423	0.997652	28.6751	5.04639e-11	91.269	76.107	2	ATVTAFSFEDDSAPLSPLKFMAQRQQREKTR	S	423	423	9930	2	>>PhosphositeRawExpression	5854.6	11117	9543.1	4510.9	8371.3	11792	14657	12412	12329	9577.5	41672	51297	45597	46444	47673	>>PhosphositeNormaExpression	0.263842	0.500995	0.430066	0.203287	0.377258	0.531415	0.660528	0.559355	0.555615	0.431617	1.87798	2.31174	2.05486
Q8K209_S_681	Q8K209	ENSMUSG00000031785	14766	Adgrg1	adhesion G protein-coupled receptor G1	Q8K209	681	0.942429	15.0294	0.000195956	69.229	41.798	1;2	LKNNSDSAKLPISSGSTSSSRI_________	S	681	681	7476	1	>>PhosphositeRawExpression	177870	160350	191870	173800	194640	141310	188780	166710	178890	154570	258740	251700	254570	261370	270880	>>PhosphositeNormaExpression	0.881694	0.794848	0.951091	0.861519	0.964822	0.700468	0.935774	0.826374	0.88675	0.766197	1.28256	1.24767	1.26189
Q91VH1_S_44	Q91VH1	ENSMUSG00000026457	72674	Adipor1	adiponectin receptor 1	Q91VH1	44	0.892362	9.18574	3.2227e-220	220.38	209.57	1	ELGPLLEEKGKRAASSPAKAEEDQACPVPQE	S	44	44	8270	1	>>PhosphositeRawExpression	92098	98499	112440	103800	110230	159960	187970	190770	202660	179070	173410	184330	214550	198020	182310	>>PhosphositeNormaExpression	0.577993	0.618164	0.705656	0.651433	0.691786	1.00388	1.17967	1.19724	1.27186	1.12382	1.08829	1.15683	1.34648
P46664_S_25	P46664	ENSMUSG00000015961	11566	Adss	adenylosuccinate synthetase, non muscle	P46664	25	0.977329	16.3458	7.94884e-05	72.227	57.137	1	ATSLPNGDCGRPRARSGGNRVTVVLGAQWGD	S	25	25	2145	1	>>PhosphositeRawExpression	18356	18089	22742	28058	24252	27381	29602	24101	34435	24463	43341	40750	46313	48870	45157	>>PhosphositeNormaExpression	0.578555	0.570139	0.716795	0.884348	0.764388	0.86301	0.933013	0.759629	1.08534	0.771039	1.36605	1.28438	1.45972
P46664_S_2	P46664	ENSMUSG00000015961	11566	Adss	adenylosuccinate synthetase, non muscle	P46664	2	0.955306	14.3408	5.54101e-188	179.5	161.7	1;2	______________MSISESSPAATSLPNGD	S	2	2	2146	1	>>PhosphositeRawExpression	28501	35331	34930	42666	34891	42021	55080	51650	53143	56813	44739	54908	64183	60699	55935	>>PhosphositeNormaExpression	0.597514	0.740702	0.732295	0.894478	0.731478	0.880956	1.15473	1.08282	1.11412	1.19106	0.937938	1.15113	1.34557
P46664_S_7	P46664	ENSMUSG00000015961	11566	Adss	adenylosuccinate synthetase, non muscle	P46664	7	0.977178	16.8121	5.54101e-188	179.5	161.7	1;2	_________MSISESSPAATSLPNGDCGRPR	S	7	7	2149	1	>>PhosphositeRawExpression	56183	68330	63510	71854	64291	67112	107490	109790	120040	103000	124850	111870	114500	126800	135020	>>PhosphositeNormaExpression	0.58336	0.709485	0.659438	0.746075	0.667547	0.696838	1.11609	1.13997	1.2464	1.06947	1.29634	1.16157	1.18888
Q5DTU0_T_284	Q5DTU0	ENSMUSG00000025083	226250	Afap1l2	actin filament associated protein 1-like 2	Q5DTU0	284	0.992929	23.4482	3.22093e-12	100.06	91.565	1	VSGLPSEGASEGNQYTPDAQRLNCQKPDIAE	T	284	284	11433	1	>>PhosphositeRawExpression	8108.2	8389.9	9212.8	12806	14206	22808	13254	26277	21228	17331	38609	43667	49038	52140	42170	>>PhosphositeNormaExpression	0.320698	0.33184	0.364387	0.506506	0.56188	0.902108	0.524226	1.03932	0.839616	0.685481	1.52707	1.72713	1.93956
Q9QZQ1_S_1172	Q9QZQ1	ENSMUSG00000068036	17356	Afdn	afadin, adherens junction formation factor	Q9QZQ1	1172	1	83.5399	6.24522e-30	122.45	112.37	1;2;3	LPGDDRLMKNRADHRSSPNVANQPPSPGGKG	S	1172	1172	9980	1	>>PhosphositeRawExpression	210380	211220	256220	245700	240710	89471	122560	90383	115890	92549	175270	162930	200200	184170	179780	>>PhosphositeNormaExpression	1.22436	1.22925	1.49113	1.42991	1.40087	0.520698	0.713268	0.526006	0.67445	0.538611	1.02003	0.948211	1.16511
Q9QZQ1_S_1510	Q9QZQ1	ENSMUSG00000068036	17356	Afdn	afadin, adherens junction formation factor	Q9QZQ1	1510	0.824721	6.82554	4.53182e-05	83.849	54.723	1	YITISKEELSSGDSLSPDPWKRDAREKLEKQ	S	1510	1510	9986	1	>>PhosphositeRawExpression	49423	44268	78946	55676	69797	148520	171600	166650	167540	180490	182580	196520	201450	185030	216760	>>PhosphositeNormaExpression	0.350476	0.31392	0.559835	0.394819	0.494956	1.05321	1.21688	1.18178	1.18809	1.27992	1.29474	1.39359	1.42855
Q9QZQ1_S_210	Q9QZQ1	ENSMUSG00000068036	17356	Afdn	afadin, adherens junction formation factor	Q9QZQ1	210	0.896538	10.359	0.00601987	57.203	45.355	1	NSRLAAEVYKDMPETSFTRTISNPEVVMKRR	S	210	210	9987	1	>>PhosphositeRawExpression	36787	48607	58673	42057	55219	103910	135410	118330	130760	126320	114330	110870	120030	121230	130420	>>PhosphositeNormaExpression	0.379782	0.501809	0.605728	0.434188	0.57007	1.07275	1.39795	1.22162	1.34994	1.3041	1.18032	1.1446	1.23917
Q9QZQ1_S_1201	Q9QZQ1	ENSMUSG00000068036	17356	Afdn	afadin, adherens junction formation factor	Q9QZQ1	1201	0.854987	8.57987	6.18395e-101	160.8	146.64	1;2	KGPYTSGTAAKITSVSTGNLCTEEQSPPPRP	S	1201	1201	9990	1	>>PhosphositeRawExpression	90584	97110	106950	114530	106600	92816	107270	103630	110210	117560	226140	272830	269370	307920	245440	>>PhosphositeNormaExpression	0.573568	0.61489	0.677196	0.725192	0.67498	0.587701	0.679222	0.656174	0.697838	0.744377	1.43189	1.72753	1.70562
Q9QZQ1_S_1211	Q9QZQ1	ENSMUSG00000068036	17356	Afdn	afadin, adherens junction formation factor	Q9QZQ1	1211	0.999989	51.4374	6.18395e-101	160.8	146.64	1;2	KITSVSTGNLCTEEQSPPPRPEAYPIPTQTY	S	1211	1211	9991	1	>>PhosphositeRawExpression	79770	106350	117950	122390	117030	134210	170220	158300	159780	153010	252480	258360	279980	288960	286350	>>PhosphositeNormaExpression	0.445619	0.594103	0.658904	0.683707	0.653765	0.749737	0.9509	0.884311	0.892579	0.85476	1.41043	1.44328	1.56405
Q9QZQ1_S_557	Q9QZQ1	ENSMUSG00000068036	17356	Afdn	afadin, adherens junction formation factor	Q9QZQ1	557	0.992506	24.8534	1.9637e-19	121.44	94.81	1;2	SGTALPASRSTTRLDSDRVSSASSTAERGMV	S	557	557	9992	1	>>PhosphositeRawExpression	82078	85403	88078	91925	102210	78180	103910	91555	103670	94702	259670	275710	274400	311780	293070	>>PhosphositeNormaExpression	0.526965	0.548313	0.565487	0.590186	0.656218	0.501939	0.667133	0.58781	0.665592	0.608015	1.66716	1.77014	1.76173
Q9QZQ1_S_1795	Q9QZQ1	ENSMUSG00000068036	17356	Afdn	afadin, adherens junction formation factor	Q9QZQ1	1795	1	63.9434	1.67714e-05	85.493	67.129	1	GAPENLTFKERQRLFSQGQDVSDKVKASRKL	S	1795	1795	9996	1	>>PhosphositeRawExpression	483850	523500	537330	536320	661640	620610	776770	766490	780750	742880	1675200	1692400	1748100	1945500	1910200	>>PhosphositeNormaExpression	0.471235	0.509852	0.523321	0.522337	0.64439	0.60443	0.756519	0.746507	0.760395	0.723512	1.63153	1.64828	1.70252
Q9QZQ1_S_181	Q9QZQ1	ENSMUSG00000068036	17356	Afdn	afadin, adherens junction formation factor	Q9QZQ1	181	1	63.8568	1.3383e-10	107.47	87.228	1	KKEKKKKEKEALRQASDKEERPSQGDDSENS	S	181	181	9997	1	>>PhosphositeRawExpression	179610	236610	203780	195820	217890	157860	192340	202950	200240	202330	273080	274860	295270	280870	285730	>>PhosphositeNormaExpression	0.792574	1.0441	0.89923	0.864105	0.961494	0.696597	0.848749	0.895568	0.883609	0.892832	1.20503	1.21289	1.30295
Q9QZQ1_S_188	Q9QZQ1	ENSMUSG00000068036	17356	Afdn	afadin, adherens junction formation factor	Q9QZQ1	188	0.999995	52.8597	2.67015e-09	103.29	96.562	1;2	EKEALRQASDKEERPSQGDDSENSRLAAEVY	S	188	188	9998	1	>>PhosphositeRawExpression	25087	38769	37688	36864	51583	49721	64763	63519	68985	71969	176210	196800	200970	205840	194260	>>PhosphositeNormaExpression	0.253741	0.392127	0.381193	0.372859	0.521733	0.5029	0.655042	0.642459	0.697745	0.727926	1.78227	1.99052	2.0327
Q9QZQ1_S_1107	Q9QZQ1	ENSMUSG00000068036	17356	Afdn	afadin, adherens junction formation factor	Q9QZQ1	1107	0.999963	44.2896	1.46715e-141	189.62	177.42	1	QGAIYHGLATLLNQPSPMMQRISDRRGSGKP	S	1107	1107	10000	1	>>PhosphositeRawExpression	599870	680230	687840	736340	750110	892120	857830	879040	934940	866030	922680	931570	1012800	1150900	1031100	>>PhosphositeNormaExpression	0.695722	0.788922	0.797748	0.853998	0.869968	1.03467	0.994901	1.0195	1.08433	1.00441	1.07011	1.08042	1.17463
Q9QZQ1_S_1770	Q9QZQ1	ENSMUSG00000068036	17356	Afdn	afadin, adherens junction formation factor	Q9QZQ1	1770	0.999033	32.8499	3.73538e-05	83.701	66.821	1	GAYDAPREAREKLTRSQDADLPGSSGAPENL	S	1770	1770	10003	1	>>PhosphositeRawExpression	342090	438700	423530	428480	447140	400510	516980	491240	524960	507560	760640	830870	818860	762450	826180	>>PhosphositeNormaExpression	0.602258	0.772342	0.745635	0.754349	0.787201	0.705108	0.910156	0.86484	0.924205	0.893572	1.33913	1.46277	1.44162
Q9QZQ1_S_239	Q9QZQ1	ENSMUSG00000068036	17356	Afdn	afadin, adherens junction formation factor	Q9QZQ1	239	0.968174	14.8322	0.000421327	95.273	66.547	1	RRRQQKLEKRMQEFRSSDGRPDSGGTLRIYA	S	239	239	10005	1	>>PhosphositeRawExpression	31250	37042	43725	35757	42444	60565	64776	70104	67887	76023	107930	109420	116090	126710	106440	>>PhosphositeNormaExpression	0.427628	0.506886	0.598337	0.489302	0.580808	0.828777	0.886401	0.95931	0.928972	1.04031	1.47692	1.49731	1.58859
Q9QZQ1_S_216	Q9QZQ1	ENSMUSG00000068036	17356	Afdn	afadin, adherens junction formation factor	Q9QZQ1	216	0.91215	10.1632	3.46679e-06	115.34	92.106	1	EVYKDMPETSFTRTISNPEVVMKRRRQQKLE	S	216	216	10007	1	>>PhosphositeRawExpression	140800	153300	159270	171590	156570	172860	182400	195470	190220	192520	315450	356330	348060	387090	335930	>>PhosphositeNormaExpression	0.610782	0.665007	0.690904	0.744348	0.679192	0.749857	0.791241	0.847938	0.825164	0.835141	1.3684	1.54574	1.50986
Q9QZQ1_S_1719	Q9QZQ1	ENSMUSG00000068036	17356	Afdn	afadin, adherens junction formation factor	Q9QZQ1	1719	0.991844	23.1542	7.41291e-12	113.11	91.549	1	PPPQRNASYLKTQVLSPDSLFTAKFVAYDEE	S	1719	1719	10008	1	>>PhosphositeRawExpression	36465	38264	65031	49390	64486	186070	209680	189790	175890	192540	256160	291710	289430	360710	308400	>>PhosphositeNormaExpression	0.201537	0.21148	0.359418	0.272972	0.356405	1.02838	1.15887	1.04894	0.97212	1.06414	1.41576	1.61224	1.59964
Q9QZQ1_S_655	Q9QZQ1	ENSMUSG00000068036	17356	Afdn	afadin, adherens junction formation factor	Q9QZQ1	655	0.972196	15.5708	0.00204078	45.047	33.768	1	MACRYVLSSQHRPDISPTERTHKAIAVVNKM	S	655	655	10010	1	>>PhosphositeRawExpression	44628	62229	68843	64330	76969	57262	76608	77453	82724	70967	132580	131330	115300	114110	112230	>>PhosphositeNormaExpression	0.519912	0.724963	0.802015	0.749439	0.896682	0.667097	0.892477	0.902321	0.963728	0.82676	1.54455	1.52998	1.34324
Q9QZQ1_T_1330	Q9QZQ1	ENSMUSG00000068036	17356	Afdn	afadin, adherens junction formation factor	Q9QZQ1	1330	0.853088	7.66252	0.00289121	61.11	25.167	1	STSSQEHLNHSSKSVTPASTLTKSGPGRWKT	T	1330	1330	12745	1	>>PhosphositeRawExpression	23192	30885	37725	24851	36272	57875	73276	71044	68045	68526	95120	100050	98652	112800	99519	>>PhosphositeNormaExpression	0.348636	0.464282	0.567104	0.373575	0.545262	0.870011	1.10153	1.06798	1.02289	1.03012	1.4299	1.50401	1.483
Q9QZQ1_S_1173	Q9QZQ1	ENSMUSG00000068036	17356	Afdn	afadin, adherens junction formation factor	Q9QZQ1	1173	1	84.2722	1.32004e-53	138.29	120.35	2;3	PGDDRLMKNRADHRSSPNVANQPPSPGGKGP	S	1173	1173	9981	2	>>PhosphositeRawExpression	565300	672240	821410	755420	729710	1009000	1187700	1163100	1277300	1083100	1432600	1605500	1522800	1730200	1550700	>>PhosphositeNormaExpression	0.495701	0.589475	0.720279	0.662414	0.639869	0.884773	1.04147	1.0199	1.12004	0.94975	1.25622	1.40783	1.33531
Q9QZQ1_S_1499	Q9QZQ1	ENSMUSG00000068036	17356	Afdn	afadin, adherens junction formation factor	Q9QZQ1	1499	0.857105	7.89053	3.30805e-06	78.159	71.127	2	QPRTIERKDLQYITISKEELSSGDSLSPDPW	S	1499	1499	9984	2	>>PhosphositeRawExpression	129170	186840	156630	190880	194380	574120	668760	735020	690590	754110	552590	636930	569510	709600	608570	>>PhosphositeNormaExpression	0.263336	0.380907	0.319319	0.389143	0.396279	1.17045	1.36339	1.49847	1.40789	1.53739	1.12655	1.2985	1.16105
Q9QZQ1_S_564	Q9QZQ1	ENSMUSG00000068036	17356	Afdn	afadin, adherens junction formation factor	Q9QZQ1	564	0.931197	10.9853	5.45748e-09	109.89	91.624	2;3	SRSTTRLDSDRVSSASSTAERGMVKPMIRLD	S	564	564	9994	2	>>PhosphositeRawExpression	293050	356760	323150	352130	367270	262870	293070	298950	312870	286820	147090	136780	171160	175350	133670	>>PhosphositeNormaExpression	1.12395	1.3683	1.23939	1.35054	1.40861	1.0082	1.12402	1.14658	1.19996	1.10005	0.564141	0.524599	0.656458
Q9QZQ1_S_193	Q9QZQ1	ENSMUSG00000068036	17356	Afdn	afadin, adherens junction formation factor	Q9QZQ1	193	0.999782	36.6122	4.22821e-08	100.93	84.786	2	RQASDKEERPSQGDDSENSRLAAEVYKDMPE	S	193	193	9999	2	>>PhosphositeRawExpression	12020	21404	26094	32246	35293	25335	39404	46588	34620	32784	153580	157190	168410	163330	147860	>>PhosphositeNormaExpression	0.164484	0.292896	0.357074	0.441259	0.482955	0.346688	0.539211	0.637518	0.473746	0.448621	2.10161	2.15101	2.30455
Q9QZQ1_S_1140	Q9QZQ1	ENSMUSG00000068036	17356	Afdn	afadin, adherens junction formation factor	Q9QZQ1	1140	0.9139	13.7173	7.14553e-25	110.55	99.031	2	KSEGFELYNNSAQNGSPESPQMPWTEYSEPK	S	1140	1140	10001	2	>>PhosphositeRawExpression	175670	176350	199350	189460	240640	263930	367860	334530	415390	352190	368860	458550	470890	512060	466010	>>PhosphositeNormaExpression	0.527882	0.529925	0.59904	0.569321	0.723115	0.7931	1.10541	1.00525	1.24823	1.05832	1.10841	1.37793	1.41501
Q9QZQ1_S_1143	Q9QZQ1	ENSMUSG00000068036	17356	Afdn	afadin, adherens junction formation factor	Q9QZQ1	1143	0.9139	13.7173	7.14553e-25	110.55	99.031	2	GFELYNNSAQNGSPESPQMPWTEYSEPKKLP	S	1143	1143	10002	2	>>PhosphositeRawExpression	175670	176350	199350	189460	240640	263930	367860	334530	415390	352190	368860	458550	470890	512060	466010	>>PhosphositeNormaExpression	0.527882	0.529925	0.59904	0.569321	0.723115	0.7931	1.10541	1.00525	1.24823	1.05832	1.10841	1.37793	1.41501
O88573_S_1096	O88573	ENSMUSG00000029313	17355	Aff1	AF4/FMR2 family, member 1	O88573	1096	0.999089	30.4005	0.000491905	72.496	56.957	1	LSEHFKSTSKVAQAPSPCTARSTGVPSPLSP	S	1096	1096	1576	1	>>PhosphositeRawExpression	19877	23564	31962	21264	24959	35843	56345	63605	62762	56203	44117	58180	60443	60813	58153	>>PhosphositeNormaExpression	0.439698	0.521258	0.70703	0.47038	0.552117	0.792881	1.24641	1.407	1.38836	1.24326	0.97591	1.287	1.33706
Q80WT5_S_284	Q80WT5	ENSMUSG00000049659	216549	Aftph	aftiphilin	Q80WT5	284	0.999991	50.9839	9.91786e-20	120.11	89.972	1	RVKELNCVKEVTLDGSFEDTGNTEREHQVCV	S	284	284	5953	1	>>PhosphositeRawExpression	22654	23098	26989	32174	23777	35779	44965	46814	44778	42592	54866	46035	45715	48361	47673	>>PhosphositeNormaExpression	0.579613	0.590973	0.690527	0.823187	0.608346	0.915423	1.15045	1.19776	1.14567	1.08974	1.40377	1.17783	1.16964
Q80WT5_T_613	Q80WT5	ENSMUSG00000049659	216549	Aftph	aftiphilin	Q80WT5	613	0.998165	27.4116	0.000400898	67.964	44.407	1	VWQSQRTDETMGTLGTPKMHSVSSAASKGAV	T	613	613	11856	1	>>PhosphositeRawExpression	29100	36559	25391	36166	34893	68671	83233	77432	82763	73543	72517	68909	78001	87061	65954	>>PhosphositeNormaExpression	0.474357	0.595946	0.413897	0.589539	0.568788	1.1194	1.35678	1.26221	1.34911	1.19882	1.18209	1.12328	1.27149
Q8BXK8_S_339	Q8BXK8	ENSMUSG00000055013	347722	Agap1	ArfGAP with GTPase domain, ankyrin repeat and PH domain 1	Q8BXK8	339	0.999995	53.4654	0.00681025	79.489	45.567	1	SDPDKEKKGLESRADSIGSGRAIPIKQGMLL	S	339	339	6877	1	>>PhosphositeRawExpression	116220	117560	152570	131930	142680	220510	224220	231280	227630	213190	137330	126110	144720	145760	136480	>>PhosphositeNormaExpression	0.706307	0.714451	0.927218	0.801782	0.867113	1.34011	1.36266	1.40556	1.38338	1.29563	0.834599	0.766412	0.879511
Q8BXK8_S_422	Q8BXK8	ENSMUSG00000055013	347722	Agap1	ArfGAP with GTPase domain, ankyrin repeat and PH domain 1	Q8BXK8	422	0.754028	4.86502	7.52632e-05	86.497	64.674	1	GKRPPRATSACAPISSPKTNGLAKDMSSLHI	S	422	422	6878	1	>>PhosphositeRawExpression	59543	56509	64534	61327	70631	99435	108480	116110	117000	101810	84353	75735	81112	84459	74435	>>PhosphositeNormaExpression	0.711401	0.675152	0.771032	0.732716	0.843877	1.18802	1.29609	1.38725	1.39788	1.21639	1.00782	0.904858	0.969101
Q8VHH5_S_478	Q8VHH5	ENSMUSG00000023353	213990	Agap3	ArfGAP with GTPase domain, ankyrin repeat and PH domain 3	Q8VHH5	478	0.834701	7.03263	8.82678e-23	139.48	109.15	1	GKRLPRATPTTAPGTSPRANGLAMERSNTQL	S	478	478	8209	1	>>PhosphositeRawExpression	70060	99138	120630	87528	117570	221470	242630	251330	237490	245550	217280	234450	232340	215630	201490	>>PhosphositeNormaExpression	0.376049	0.532125	0.647484	0.469808	0.631059	1.18874	1.30232	1.34902	1.27473	1.31799	1.16626	1.25842	1.24709
Q8K2K6_S_181	Q8K2K6	ENSMUSG00000026159	15463	Agfg1	ArfGAP with FG repeats 1	Q8K2K6	181	0.99987	38.892	1.73034e-151	190.15	171.64	1;2	ESAPALHLNKGTPSQSPVVGRSQGQQQEKKQ	S	181	181	7545	1	>>PhosphositeRawExpression	566970	668090	919180	698290	783020	2230500	2453200	2604800	2435800	2632700	2441900	2852700	2866900	2769000	2701000	>>PhosphositeNormaExpression	0.287083	0.338284	0.465423	0.353576	0.396479	1.1294	1.24217	1.31893	1.23336	1.33306	1.23644	1.44445	1.45164
Q8K2K6_S_167	Q8K2K6	ENSMUSG00000026159	15463	Agfg1	ArfGAP with FG repeats 1	Q8K2K6	167	0.760952	5.00919	2.69859e-06	72.292	63.798	2	SSTPEVKPLKSLLGESAPALHLNKGTPSQSP	S	167	167	7546	2	>>PhosphositeRawExpression	25087	20237	31774	35117	31026	94058	125340	95223	103060	103510	82376	97946	92092	125680	97998	>>PhosphositeNormaExpression	0.324254	0.261567	0.410685	0.453894	0.401017	1.21572	1.62004	1.23078	1.33207	1.33789	1.06473	1.26597	1.19031
Q8K2K6_T_177	Q8K2K6	ENSMUSG00000026159	15463	Agfg1	ArfGAP with FG repeats 1	Q8K2K6	177	0.984511	17.98	1.73034e-151	190.15	171.64	2	SLLGESAPALHLNKGTPSQSPVVGRSQGQQQ	T	177	177	12168	2	>>PhosphositeRawExpression	183760	245470	278610	262080	289160	834500	1017500	994760	1033200	1052800	641000	677220	729610	735040	752620	>>PhosphositeNormaExpression	0.283367	0.378526	0.42963	0.40414	0.445898	1.28684	1.56903	1.53397	1.59324	1.62347	0.988452	1.04431	1.12509
Q8CJF7_S_1507	Q8CJF7	ENSMUSG00000026491	226747	Ahctf1	AT hook containing transcription factor 1	Q8CJF7	1507	1	42.2093	0.0173396	42.209	28.003	1	IEAHVPKENVGLPEESPRISAAPSDTHEIHL	S	1507	1507	7368	1	>>PhosphositeRawExpression	37859	27901	49095	36302	37251	44643	59301	59405	58336	55621	110930	122220	128760	127970	135190	>>PhosphositeNormaExpression	0.520621	0.383683	0.675134	0.49921	0.51226	0.613912	0.815482	0.816912	0.802212	0.764876	1.52546	1.68072	1.77065
Q8CJF7_S_1792	Q8CJF7	ENSMUSG00000026491	226747	Ahctf1	AT hook containing transcription factor 1	Q8CJF7	1792	0.926938	11.0336	0.000335659	59.469	43.651	1	CSDLKVAPENQLTAQSPPAPRRGKKKDVSQG	S	1792	1792	7372	1	>>PhosphositeRawExpression	49203	62306	74201	48869	64732	88658	89975	106950	91959	89115	127500	112620	121940	122380	104880	>>PhosphositeNormaExpression	0.544567	0.689588	0.821239	0.54087	0.716438	0.981245	0.995822	1.1837	1.01778	0.986303	1.41114	1.24645	1.3496
Q8CJF7_S_2198	Q8CJF7	ENSMUSG00000026491	226747	Ahctf1	AT hook containing transcription factor 1	Q8CJF7	2198	1	41.0881	9.86089e-05	69.485	57.692	2	KGSSWSPPPVEIKLVSPLASPVDEIKTGKPR	S	2198	2198	7370	2	>>PhosphositeRawExpression	51686	55889	56595	58737	73790	49044	79235	67283	73510	65826	131370	153280	170080	162650	176270	>>PhosphositeNormaExpression	0.54397	0.588204	0.595634	0.618178	0.776603	0.516164	0.833909	0.70812	0.773656	0.692786	1.3826	1.6132	1.79001
Q8CJF7_S_2202	Q8CJF7	ENSMUSG00000026491	226747	Ahctf1	AT hook containing transcription factor 1	Q8CJF7	2202	1	41.0881	9.86089e-05	69.485	57.692	2	WSPPPVEIKLVSPLASPVDEIKTGKPRKTAE	S	2202	2202	7371	2	>>PhosphositeRawExpression	51686	55889	56595	58737	73790	49044	79235	67283	73510	65826	131370	153280	170080	162650	176270	>>PhosphositeNormaExpression	0.54397	0.588204	0.595634	0.618178	0.776603	0.516164	0.833909	0.70812	0.773656	0.692786	1.3826	1.6132	1.79001
Q68FL4_S_109	Q68FL4	ENSMUSG00000029772	74340	Ahcyl2	S-adenosylhomocysteine hydrolase-like 2	Q68FL4	109	0.999978	46.6981	1.91964e-53	144.44	117.4	1	HHQHQRHRDGGEALVSPDGTVTEAPRTVKKQ	S	109	109	4735	1	>>PhosphositeRawExpression	276300	323580	338400	329590	355690	374490	501020	473600	501130	467650	823080	872690	905590	934690	927300	>>PhosphositeNormaExpression	0.493111	0.577491	0.603941	0.588217	0.634798	0.66835	0.894168	0.845231	0.894364	0.834612	1.46895	1.55749	1.6162
Q6PAL7_S_1088	Q6PAL7	ENSMUSG00000037692	230793	Ahdc1	AT hook, DNA binding motif, containing 1	Q6PAL7	1088	0.976641	17.2048	4.91817e-38	131.81	120.51	1	SAASVASSSSSSFQPSPENCRQFVGASQWPF	S	1088	1088	5116	1	>>PhosphositeRawExpression	21213	22525	29475	27659	29654	26056	36906	33664	39550	35608	35309	35245	54160	41445	40245	>>PhosphositeNormaExpression	0.625489	0.664175	0.869103	0.815556	0.874381	0.76829	1.08821	0.992621	1.16618	1.04994	1.04113	1.03924	1.59697
Q6PAL7_S_1392	Q6PAL7	ENSMUSG00000037692	230793	Ahdc1	AT hook, DNA binding motif, containing 1	Q6PAL7	1392	0.760405	5.02264	2.67041e-05	86.641	74.849	2	AHPPTVFDAGLQKAYSPTCSPTLGFKEELRP	S	1392	1392	5114	2	>>PhosphositeRawExpression	10312	27367	35032	35191	33886	73448	95879	84582	95797	88046	93464	92351	88507	101500	123670	>>PhosphositeNormaExpression	0.143351	0.380438	0.486992	0.489202	0.471061	1.02103	1.33285	1.1758	1.33171	1.22396	1.29928	1.2838	1.23037
Q6PAL7_S_1396	Q6PAL7	ENSMUSG00000037692	230793	Ahdc1	AT hook, DNA binding motif, containing 1	Q6PAL7	1396	0.996663	25.5443	2.67041e-05	86.641	74.849	2	TVFDAGLQKAYSPTCSPTLGFKEELRPPPSK	S	1396	1396	5115	2	>>PhosphositeRawExpression	43315	74925	75444	73230	90464	179170	216230	212110	229130	191960	182600	209150	200040	201690	234090	>>PhosphositeNormaExpression	0.269199	0.465653	0.468878	0.455118	0.562226	1.11353	1.34385	1.31825	1.42402	1.19302	1.13484	1.29985	1.24323
Q8N9S3_S_189	Q8N9S3	ENSMUSG00000020288	268390	Ahsa2	AHA1, activator of heat shock protein ATPase 2	Q8N9S3	189	1	113.798	3.10132e-06	113.8	88.807	1	ELTLQRKLNENKLQASPVALGVRIPTVALHL	S	189	189	7732	1	>>PhosphositeRawExpression	138030	168000	173970	157710	201400	357170	400410	395230	434400	392150	436420	461640	471510	498340	495530	>>PhosphositeNormaExpression	0.399553	0.486307	0.503588	0.456521	0.58299	1.03389	1.15906	1.14407	1.25745	1.13515	1.2633	1.3363	1.36487
Q9EQX4_S_2	Q9EQX4	ENSMUSG00000001864	108897	Aif1l	allograft inflammatory factor 1-like	Q9EQX4	2	0.999907	40.2972	0.00510756	60.294	33.332	1	______________MSVALSNRFQGGKAFGL	S	2	2	9522	1	>>PhosphositeRawExpression	17959	4705.9	9684.1	16894	11759	18978	13894	5120.6	17007	9673.3	11999	13498	10827	18140	16266	>>PhosphositeNormaExpression	1.37158	0.359403	0.739602	1.29024	0.898068	1.4494	1.06112	0.391075	1.29887	0.738777	0.916398	1.03088	0.826889
P31230_S_107	P31230	ENSMUSG00000028029	13722	Aimp1	aminoacyl tRNA synthetase complex-interacting multifunctional protein 1	P31230	107	0.983744	20.3957	2.62583e-117	170.75	154.24	1;2;3	ASESVVQSPSVATTASPATKEQIKAGEEKKV	S	107	107	1999	1	>>PhosphositeRawExpression	320510	297230	423520	354780	425280	466760	540420	563210	556840	570180	581980	585250	530980	645140	577750	>>PhosphositeNormaExpression	0.646204	0.599268	0.85389	0.715299	0.857439	0.94107	1.08958	1.13553	1.12269	1.14958	1.17337	1.17997	1.07055
P31230_S_99	P31230	ENSMUSG00000028029	13722	Aimp1	aminoacyl tRNA synthetase complex-interacting multifunctional protein 1	P31230	99	0.925583	10.9715	2.62583e-117	170.75	154.24	2	TPLQTNCTASESVVQSPSVATTASPATKEQI	S	99	99	1997	2	>>PhosphositeRawExpression	53181	44111	81240	55869	64560	106260	116010	93181	102930	102720	228750	205030	207150	250680	277330	>>PhosphositeNormaExpression	0.401063	0.332662	0.612669	0.421334	0.486877	0.801357	0.874886	0.702722	0.776244	0.77466	1.72511	1.54623	1.56222
Q8VI33_S_196	Q8VI33	ENSMUSG00000078941	102216272	Ak6	adenylate kinase 6	Q8VI33	196	0.950858	12.8672	3.63083e-05	71.697	53.101	1	SLTGQRFTVQMPASQSPAVKASIPATSTVQN	S	196	196	8234	1	>>PhosphositeRawExpression	36023	49536	55292	42493	59424	104770	137630	134190	148480	134960	152730	170470	173660	203880	159820	>>PhosphositeNormaExpression	0.30643	0.421378	0.470341	0.361467	0.50549	0.891226	1.17075	1.14149	1.26304	1.14804	1.2992	1.4501	1.47724
O08715_S_151	O08715	ENSMUSG00000018428	11640	Akap1	A kinase (PRKA) anchor protein 1	O08715	151	0.997085	25.3414	0.0165549	42.809	20.276	1	AKSIPLGCPLLPKDASFPYEAVERCKQESAL	S	151	151	1230	1	>>PhosphositeRawExpression	137720	146250	142550	157060	161650	166000	168570	157050	169890	169250	154440	161340	172520	186430	163300	>>PhosphositeNormaExpression	0.855751	0.908754	0.885763	0.975924	1.00444	1.03147	1.04744	0.975862	1.05565	1.05167	0.959644	1.00252	1.07199
O08715_S_176	O08715	ENSMUSG00000018428	11640	Akap1	A kinase (PRKA) anchor protein 1	O08715	176	0.999611	34.0992	5.00559e-05	88.282	70.175	1;2	KQESALGKTPGRGWPSPYAASGEKARETGGT	S	176	176	1233	1	>>PhosphositeRawExpression	99793	120930	133000	144450	142790	449480	484050	497720	481800	506720	388300	393390	424800	430000	398720	>>PhosphositeNormaExpression	0.293742	0.35596	0.391488	0.425191	0.420305	1.32305	1.42481	1.46505	1.41819	1.49154	1.14297	1.15795	1.25041
O08715_S_55	O08715	ENSMUSG00000018428	11640	Akap1	A kinase (PRKA) anchor protein 1	O08715	55	1	122.77	1.83118e-229	215.84	185.09	1	VETLKVGPAIKDRRLSEEACPGVLSVAPTVT	S	55	55	1235	1	>>PhosphositeRawExpression	1110100	1253000	1254800	1337000	1295000	1192300	1495300	1454800	1547200	1499800	1738700	1690400	1757100	1837600	1792200	>>PhosphositeNormaExpression	0.748204	0.844518	0.845731	0.901134	0.872826	0.803606	1.00783	0.98053	1.04281	1.01086	1.17188	1.13932	1.18428
O08715_S_101	O08715	ENSMUSG00000018428	11640	Akap1	A kinase (PRKA) anchor protein 1	O08715	101	0.99977	36.4209	2.30471e-245	229.23	194.32	1;2	TEPLALPRTRQVRRRSESSGNLPSVADTRSQ	S	101	101	1236	1	>>PhosphositeRawExpression	1628200	1931600	1567600	2401600	2247000	1170200	1440600	1376500	1446900	1186700	1604700	1398300	1623700	1467000	1362400	>>PhosphositeNormaExpression	1.0239	1.21469	0.985788	1.51025	1.41303	0.735882	0.905924	0.865614	0.909886	0.746258	1.00912	0.879323	1.02107
O08715_S_103	O08715	ENSMUSG00000018428	11640	Akap1	A kinase (PRKA) anchor protein 1	O08715	103	0.976948	16.304	3.62761e-70	170.42	149.07	1;2	PLALPRTRQVRRRSESSGNLPSVADTRSQPG	S	103	103	1237	1	>>PhosphositeRawExpression	232980	227770	249590	249820	281620	350420	363240	349460	393000	382670	184390	174010	177010	183570	167770	>>PhosphositeNormaExpression	0.880872	0.861173	0.943672	0.944542	1.06477	1.3249	1.37337	1.32127	1.48589	1.44683	0.697158	0.657913	0.669255
O08715_S_104	O08715	ENSMUSG00000018428	11640	Akap1	A kinase (PRKA) anchor protein 1	O08715	104	0.799013	5.97757	3.62761e-70	170.42	149.07	1;2	LALPRTRQVRRRSESSGNLPSVADTRSQPGP	S	104	104	1238	1	>>PhosphositeRawExpression	186270	183940	205510	195060	225480	304010	297180	315360	327360	353960	135050	125610	142630	130030	122300	>>PhosphositeNormaExpression	0.859774	0.849019	0.948581	0.900346	1.04076	1.40323	1.37171	1.45562	1.51101	1.63379	0.623356	0.579783	0.658343
O08715_S_378	O08715	ENSMUSG00000018428	11640	Akap1	A kinase (PRKA) anchor protein 1	O08715	378	0.898174	9.9736	2.08501e-09	110.38	85.663	1	QDTSDPASTRTGATASPSAEALPPKTYVSCL	S	378	378	1239	1	>>PhosphositeRawExpression	282270	295370	308720	337970	330830	335760	402360	420470	400710	397020	390580	427380	466620	507210	402460	>>PhosphositeNormaExpression	0.74207	0.776509	0.811605	0.888502	0.869731	0.882692	1.05778	1.10539	1.05344	1.04374	1.02681	1.12355	1.22671
O08715_S_380	O08715	ENSMUSG00000018428	11640	Akap1	A kinase (PRKA) anchor protein 1	O08715	380	0.920866	10.7631	4.06582e-06	102.62	79.016	1	TSDPASTRTGATASPSAEALPPKTYVSCLSS	S	380	380	1240	1	>>PhosphositeRawExpression	69200	82606	86831	84450	76222	118820	144440	135590	135470	146510	105260	136510	142240	167270	126280	>>PhosphositeNormaExpression	0.590545	0.70495	0.741006	0.720687	0.65047	1.014	1.23263	1.15711	1.15609	1.2503	0.898277	1.16496	1.21386
O08715_S_394	O08715	ENSMUSG00000018428	11640	Akap1	A kinase (PRKA) anchor protein 1	O08715	394	0.957153	13.3858	1.02687e-06	90.534	77.346	1;2	PSAEALPPKTYVSCLSSPLSGPTKDQKPKNS	S	394	394	1242	1	>>PhosphositeRawExpression	20810	37476	31509	48360	35773	30744	40579	44516	43277	35214	48056	45685	49168	64139	46069	>>PhosphositeNormaExpression	0.502354	0.904671	0.760628	1.16741	0.863561	0.742161	0.979578	1.07462	1.04471	0.850066	1.16007	1.10284	1.18692
O08715_T_423	O08715	ENSMUSG00000018428	11640	Akap1	A kinase (PRKA) anchor protein 1	O08715	423	0.9999	40.2151	0.000151522	79.382	65.367	1	NSAHHISLAPCPPPVTPQRQSLEGASNPRGD	T	423	423	10815	1	>>PhosphositeRawExpression	227140	274600	293130	275180	284740	306350	442050	388100	392740	366690	504010	532410	549480	583470	592410	>>PhosphositeNormaExpression	0.566669	0.685073	0.731301	0.68652	0.71037	0.764283	1.10283	0.968233	0.979809	0.914819	1.25741	1.32826	1.37084
O08715_S_181	O08715	ENSMUSG00000018428	11640	Akap1	A kinase (PRKA) anchor protein 1	O08715	181	0.999968	44.9517	5.00559e-05	76.341	57.745	2	LGKTPGRGWPSPYAASGEKARETGGTEGTGD	S	181	181	1234	2	>>PhosphositeRawExpression	3110.7	11034	11942	8724.6	5636.3	12355	16239	14255	21452	16281	25150	25600	33147	26181	38607	>>PhosphositeNormaExpression	0.173	0.613649	0.664146	0.485213	0.313459	0.687115	0.903121	0.792782	1.19304	0.905457	1.3987	1.42373	1.84345
O08715_S_391	O08715	ENSMUSG00000018428	11640	Akap1	A kinase (PRKA) anchor protein 1	O08715	391	0.912767	11.2271	7.67905e-05	82.01	68.582	2	TASPSAEALPPKTYVSCLSSPLSGPTKDQKP	S	391	391	1241	2	>>PhosphositeRawExpression	14595	18461	27442	20353	28288	44238	72096	57876	57316	63126	74522	57852	77810	76644	57561	>>PhosphositeNormaExpression	0.29261	0.370118	0.550175	0.40805	0.567136	0.886912	1.44543	1.16034	1.14911	1.26559	1.49407	1.15985	1.55999
O08715_S_398	O08715	ENSMUSG00000018428	11640	Akap1	A kinase (PRKA) anchor protein 1	O08715	398	0.979557	17.438	1.02687e-06	90.534	77.346	2	ALPPKTYVSCLSSPLSGPTKDQKPKNSAHHI	S	398	398	1244	2	>>PhosphositeRawExpression	270720	316230	325510	341300	358110	471240	591170	601530	599800	641320	835890	856170	901620	1012100	924740	>>PhosphositeNormaExpression	0.448834	0.524286	0.539671	0.56585	0.59372	0.781281	0.980116	0.997292	0.994424	1.06326	1.38584	1.41947	1.49482
O08715_T_169	O08715	ENSMUSG00000018428	11640	Akap1	A kinase (PRKA) anchor protein 1	O08715	169	0.999996	54.1404	6.10968e-05	79.347	50.715	2	YEAVERCKQESALGKTPGRGWPSPYAASGEK	T	169	169	10817	2	>>PhosphositeRawExpression	95919	136740	138100	136750	153560	565370	630790	634790	665480	656980	400230	474530	446460	442060	432150	>>PhosphositeNormaExpression	0.239402	0.341286	0.344681	0.341311	0.383267	1.41109	1.57437	1.58436	1.66096	1.63974	0.998925	1.18437	1.11431
O88845_S_52	O88845	ENSMUSG00000047804	56697	Akap10	A kinase (PRKA) anchor protein 10	O88845	52	0.99997	45.2608	0.000348013	80.69	55.031	1	KTLDVKSTKASVAVHSPQKSTKNHALLEAAG	S	52	52	1610	1	>>PhosphositeRawExpression	94827	91715	111500	107640	104770	113740	136150	156530	137750	148870	147910	143070	144430	146000	148310	>>PhosphositeNormaExpression	0.735773	0.711627	0.865141	0.83519	0.812922	0.882521	1.0564	1.21453	1.06882	1.1551	1.14765	1.1101	1.12065
O88845_S_7	O88845	ENSMUSG00000047804	56697	Akap10	A kinase (PRKA) anchor protein 10	O88845	7	1	51.009	0.00473431	51.009	37.014	2	_________MRGAGPSPRHSPRALRPDPGPA	S	7	7	1611	2	>>PhosphositeRawExpression	22516	23336	18693	25912	30309	76801	82791	85916	85541	81929	70752	78571	98362	82370	77662	>>PhosphositeNormaExpression	0.35874	0.371805	0.29783	0.412848	0.482904	1.22365	1.31908	1.36887	1.3629	1.30535	1.12727	1.25185	1.56717
O88845_S_11	O88845	ENSMUSG00000047804	56697	Akap10	A kinase (PRKA) anchor protein 10	O88845	11	1	51.009	0.00473431	51.009	37.014	2	_____MRGAGPSPRHSPRALRPDPGPAMSFF	S	11	11	1612	2	>>PhosphositeRawExpression	22516	23336	18693	25912	30309	76801	82791	85916	85541	81929	70752	78571	98362	82370	77662	>>PhosphositeNormaExpression	0.35874	0.371805	0.29783	0.412848	0.482904	1.22365	1.31908	1.36887	1.3629	1.30535	1.12727	1.25185	1.56717
E9Q774_S_910	E9Q774	ENSMUSG00000022016	219181	Akap11	A kinase (PRKA) anchor protein 11	E9Q774	910	0.831422	6.93022	4.47618e-06	97.384	79.878	1	TNADYLTKTIKGKACSPSLCDQAAPQENKAS	S	910	910	942	1	>>PhosphositeRawExpression	31125	28086	31341	30553	28110	29442	45291	43476	46631	52253	43738	32581	35939	47184	36183	>>PhosphositeNormaExpression	0.830837	0.749716	0.836603	0.815569	0.750356	0.785912	1.20898	1.16053	1.24475	1.39482	1.16752	0.869703	0.95934
Q9WTQ5_S_1645	Q9WTQ5	ENSMUSG00000038587	83397	Akap12	A kinase (PRKA) anchor protein (gravin) 12	Q9WTQ5	1645	0.995544	23.5138	5.87698e-91	170.5	148.91	1	LAKAEADASGNLTKESPDTNGPKLTEEGDAL	S	1645	1645	10136	1	>>PhosphositeRawExpression	103500	124000	149700	111500	178220	191630	278870	266860	252130	245450	761980	787830	813560	830070	867050	>>PhosphositeNormaExpression	0.260384	0.311958	0.376613	0.28051	0.448363	0.4821	0.701577	0.671363	0.634305	0.6175	1.91698	1.98201	2.04674
Q9WTQ5_S_767	Q9WTQ5	ENSMUSG00000038587	83397	Akap12	A kinase (PRKA) anchor protein (gravin) 12	Q9WTQ5	767	1	112.233	2.55628e-163	191.12	167.5	1	PRKKSKSKLEERAEDSGAEQLASEIEPSREE	S	767	767	10137	1	>>PhosphositeRawExpression	405960	407560	444130	469520	509510	561280	633860	609930	656790	598380	689230	736730	743990	715480	736140	>>PhosphositeNormaExpression	0.682784	0.685475	0.746982	0.789685	0.856944	0.944016	1.06609	1.02584	1.10465	1.00641	1.15922	1.23911	1.25132
Q9WTQ5_S_652	Q9WTQ5	ENSMUSG00000038587	83397	Akap12	A kinase (PRKA) anchor protein (gravin) 12	Q9WTQ5	652	1	91.207	6.77306e-05	91.207	65.489	1	SGMQDEVRAVGEEQRSEEPKRRVDTSVSWEA	S	652	652	10141	1	>>PhosphositeRawExpression	93514	85949	100470	108340	91887	116970	122390	140940	130170	112370	147930	135880	193470	151630	151920	>>PhosphositeNormaExpression	0.744605	0.684369	0.799993	0.862657	0.73165	0.931374	0.974531	1.12224	1.03648	0.894746	1.17789	1.08194	1.54051
Q9WTQ5_S_1285	Q9WTQ5	ENSMUSG00000038587	83397	Akap12	A kinase (PRKA) anchor protein (gravin) 12	Q9WTQ5	1285	0.995406	23.3993	2.65743e-05	78.987	66.673	1	RDSEVMEVARCQETESNEEQSISPEKREMGT	S	1285	1285	10142	1	>>PhosphositeRawExpression	127040	123310	102020	101200	112370	92915	101190	93217	133640	94198	41742	42997	47803	52807	30048	>>PhosphositeNormaExpression	1.46981	1.42665	1.18033	1.17085	1.30008	1.07499	1.17073	1.07849	1.54617	1.08984	0.48294	0.49746	0.553063
Q9WTQ5_S_1290	Q9WTQ5	ENSMUSG00000038587	83397	Akap12	A kinase (PRKA) anchor protein (gravin) 12	Q9WTQ5	1290	0.98955	20.4286	1.95777e-10	109.05	95.424	1;2	MEVARCQETESNEEQSISPEKREMGTDVEKE	S	1290	1290	10143	1	>>PhosphositeRawExpression	41327	62871	70336	71893	87193	83969	138090	125240	123190	119320	313690	330300	363590	429210	344830	>>PhosphositeNormaExpression	0.229166	0.348631	0.390026	0.39866	0.483501	0.465624	0.765735	0.694479	0.683111	0.661652	1.73947	1.83157	2.01617
Q9WTQ5_S_1292	Q9WTQ5	ENSMUSG00000038587	83397	Akap12	A kinase (PRKA) anchor protein (gravin) 12	Q9WTQ5	1292	0.992972	22.7781	3.0655e-63	161.22	136.05	1;2	VARCQETESNEEQSISPEKREMGTDVEKEET	S	1292	1292	10144	1	>>PhosphositeRawExpression	160280	198810	227400	258560	276320	345250	495290	471600	500850	495870	1387300	1490400	1603100	2068100	1522400	>>PhosphositeNormaExpression	0.209033	0.259283	0.296569	0.337207	0.360369	0.450266	0.645944	0.615049	0.653196	0.646701	1.80928	1.94374	2.09072
Q9WTQ5_S_467	Q9WTQ5	ENSMUSG00000038587	83397	Akap12	A kinase (PRKA) anchor protein (gravin) 12	Q9WTQ5	467	0.999741	35.8686	1.93963e-208	219.18	193.97	1;2	EVCVSGGDHTQLTDLSPEEKMLPKHPEGIVS	S	467	467	10150	1	>>PhosphositeRawExpression	82519	92772	145680	96341	120000	123390	165750	182300	165990	136900	616620	645430	648440	607490	691380	>>PhosphositeNormaExpression	0.273786	0.307803	0.483344	0.319645	0.398142	0.409389	0.549933	0.604844	0.55073	0.454213	2.04585	2.14144	2.15143
Q9WTQ5_S_489	Q9WTQ5	ENSMUSG00000038587	83397	Akap12	A kinase (PRKA) anchor protein (gravin) 12	Q9WTQ5	489	0.829142	6.85994	4.84765e-77	170.14	143.18	1	PKHPEGIVSEVEMLSSQERIKVQGSPLKKLF	S	489	489	10153	1	>>PhosphositeRawExpression	63527	101420	80998	72128	98881	116230	132640	141230	137540	147280	148680	169400	151850	159360	162440	>>PhosphositeNormaExpression	0.505895	0.807654	0.645024	0.574388	0.787435	0.925593	1.05627	1.12468	1.09529	1.17286	1.18401	1.34901	1.20925
Q9WTQ5_S_498	Q9WTQ5	ENSMUSG00000038587	83397	Akap12	A kinase (PRKA) anchor protein (gravin) 12	Q9WTQ5	498	1	57.5318	0.00360219	65.305	18.107	1	EVEMLSSQERIKVQGSPLKKLFSSSGLKKLS	S	498	498	10154	1	>>PhosphositeRawExpression	117320	128030	165840	171510	172070	308360	380850	376950	389940	368940	326310	325550	342680	313580	314400	>>PhosphositeNormaExpression	0.418768	0.456996	0.591957	0.612196	0.614195	1.10068	1.35942	1.3455	1.39187	1.31691	1.16475	1.16203	1.22318
Q9WTQ5_S_1400	Q9WTQ5	ENSMUSG00000038587	83397	Akap12	A kinase (PRKA) anchor protein (gravin) 12	Q9WTQ5	1400	0.868185	8.23676	1.12631e-35	124.86	111.93	1	VKKVEETVATSEMDESLECAGAQSLPAEKLS	S	1400	1400	10155	1	>>PhosphositeRawExpression	130340	143650	176390	159480	166280	377130	463000	424020	477960	470290	527590	539830	568590	537600	558950	>>PhosphositeNormaExpression	0.341735	0.376632	0.462472	0.418136	0.435965	0.988787	1.21393	1.11173	1.25315	1.23304	1.38327	1.41537	1.49077
Q9WTQ5_S_507	Q9WTQ5	ENSMUSG00000038587	83397	Akap12	A kinase (PRKA) anchor protein (gravin) 12	Q9WTQ5	507	0.986431	18.6767	9.89351e-18	136.57	84.085	1	RIKVQGSPLKKLFSSSGLKKLSGKKQKGKRG	S	507	507	10157	1	>>PhosphositeRawExpression	30335	31773	49620	37381	44760	73697	88067	90838	75819	78988	265830	241840	240000	262290	270860	>>PhosphositeNormaExpression	0.241765	0.253225	0.395463	0.29792	0.35673	0.587353	0.701879	0.723963	0.604264	0.629521	2.11862	1.92742	1.91276
Q9WTQ5_S_626	Q9WTQ5	ENSMUSG00000038587	83397	Akap12	A kinase (PRKA) anchor protein (gravin) 12	Q9WTQ5	626	0.822185	6.65008	3.79776e-08	98.684	82.052	1	RPSESDKEEELDKVKSATLSSTESTASGMQD	S	626	626	10164	1	>>PhosphositeRawExpression	47998	70390	51037	60913	72021	140070	159880	155510	177880	189400	238530	257590	237650	257770	222800	>>PhosphositeNormaExpression	0.307753	0.451326	0.327239	0.390562	0.461784	0.8981	1.02512	0.997098	1.14053	1.21439	1.52941	1.65161	1.52376
Q9WTQ5_S_631	Q9WTQ5	ENSMUSG00000038587	83397	Akap12	A kinase (PRKA) anchor protein (gravin) 12	Q9WTQ5	631	0.870478	9.22101	1.01793e-11	111.33	99.267	1;2;3	DKEEELDKVKSATLSSTESTASGMQDEVRAV	S	631	631	10166	1	>>PhosphositeRawExpression	22848	40433	31167	37791	29570	44150	53835	51771	44623	52458	55609	73338	63120	68928	62876	>>PhosphositeNormaExpression	0.467866	0.82796	0.638217	0.773859	0.605515	0.904075	1.1024	1.06013	0.91376	1.0742	1.13872	1.50177	1.29253
Q9WTQ5_S_637	Q9WTQ5	ENSMUSG00000038587	83397	Akap12	A kinase (PRKA) anchor protein (gravin) 12	Q9WTQ5	637	0.950035	13.7461	6.08385e-70	163.95	145.89	1;3	DKVKSATLSSTESTASGMQDEVRAVGEEQRS	S	637	637	10168	1	>>PhosphositeRawExpression	160720	207850	187330	202830	206550	134050	175560	155890	186980	166100	241210	221070	245940	276190	252860	>>PhosphositeNormaExpression	0.79798	1.03198	0.930099	1.00706	1.02553	0.665562	0.871661	0.773998	0.928361	0.824691	1.19761	1.09762	1.2211
Q9WTQ5_S_673	Q9WTQ5	ENSMUSG00000038587	83397	Akap12	A kinase (PRKA) anchor protein (gravin) 12	Q9WTQ5	673	0.855805	7.73426	2.69639e-63	159.75	142.67	1	RVDTSVSWEALICVGSSKKRARKASSSDDEG	S	673	673	10169	1	>>PhosphositeRawExpression	42294	50463	39239	38163	32911	88187	109650	100540	102850	100730	107990	117220	128560	134970	130790	>>PhosphositeNormaExpression	0.47896	0.57147	0.444364	0.432178	0.372702	0.998677	1.24174	1.13857	1.16473	1.14072	1.22294	1.32746	1.45588
Q9WTQ5_T_1191	Q9WTQ5	ENSMUSG00000038587	83397	Akap12	A kinase (PRKA) anchor protein (gravin) 12	Q9WTQ5	1191	0.937404	12.209	3.30709e-269	228.03	209.16	1;2	VTEEEAAAAQTEGPSTPSSFPAQEEHREKPG	T	1191	1191	12775	1	>>PhosphositeRawExpression	350200	446680	484160	553080	572080	526850	761850	746420	740220	710210	1010800	1147300	1093100	1317500	1178700	>>PhosphositeNormaExpression	0.451322	0.575661	0.623963	0.712784	0.73727	0.67898	0.981837	0.961952	0.953961	0.915286	1.30267	1.47859	1.40874
Q9WTQ5_S_270	Q9WTQ5	ENSMUSG00000038587	83397	Akap12	A kinase (PRKA) anchor protein (gravin) 12	Q9WTQ5	270	0.932012	9.97946	3.31192e-05	73.341	58.727	2	DGEENREKEPTKPLESPTSPVSNETTSSFKK	S	270	270	10146	2	>>PhosphositeRawExpression	20673	36688	51465	37591	79285	151380	215810	179390	197410	214020	575480	618550	562500	616500	602500	>>PhosphositeNormaExpression	0.0745557	0.132313	0.185605	0.135569	0.285936	0.545941	0.778303	0.646957	0.711945	0.771847	2.07543	2.23076	2.02861
Q9WTQ5_S_273	Q9WTQ5	ENSMUSG00000038587	83397	Akap12	A kinase (PRKA) anchor protein (gravin) 12	Q9WTQ5	273	0.879055	8.15527	7.98116e-08	92.336	86.543	2	ENREKEPTKPLESPTSPVSNETTSSFKKFFT	S	273	273	10147	2	>>PhosphositeRawExpression	45276	70214	80352	68499	125260	248760	318830	277270	312220	330200	815580	866980	818010	883770	869500	>>PhosphositeNormaExpression	0.110777	0.171792	0.196597	0.167596	0.306473	0.60864	0.78008	0.678395	0.763907	0.807898	1.99547	2.12124	2.00142
Q9WTQ5_S_456	Q9WTQ5	ENSMUSG00000038587	83397	Akap12	A kinase (PRKA) anchor protein (gravin) 12	Q9WTQ5	456	0.929684	11.2069	5.99347e-07	90.633	71.753	2	AEPVEELMKTKEVCVSGGDHTQLTDLSPEEK	S	456	456	10149	2	>>PhosphositeRawExpression	28668	39710	45800	39775	58580	57220	101290	73870	80409	83855	371780	403520	412610	417000	431300	>>PhosphositeNormaExpression	0.162555	0.225166	0.259697	0.225534	0.332163	0.324452	0.574339	0.418861	0.455939	0.475479	2.10808	2.28806	2.3396
Q9WTQ5_S_634	Q9WTQ5	ENSMUSG00000038587	83397	Akap12	A kinase (PRKA) anchor protein (gravin) 12	Q9WTQ5	634	0.900339	9.39234	1.36597e-06	93.768	81.791	2;3	EELDKVKSATLSSTESTASGMQDEVRAVGEE	S	634	634	10167	2	>>PhosphositeRawExpression	290700	334610	362600	366470	360280	366070	457970	470810	472830	504030	493430	509450	506630	526190	514900	>>PhosphositeNormaExpression	0.667052	0.76781	0.832037	0.840917	0.826713	0.839999	1.05088	1.08034	1.08498	1.15657	1.13224	1.169	1.16253
Q9WTQ5_T_272	Q9WTQ5	ENSMUSG00000038587	83397	Akap12	A kinase (PRKA) anchor protein (gravin) 12	Q9WTQ5	272	0.879055	8.15527	7.98116e-08	92.336	86.543	2	EENREKEPTKPLESPTSPVSNETTSSFKKFF	T	272	272	12771	2	>>PhosphositeRawExpression	24604	33526	28886	30908	45976	97382	103030	97873	114800	116180	240100	248430	255510	267270	267010	>>PhosphositeNormaExpression	0.187199	0.255082	0.219778	0.235163	0.349807	0.740929	0.783901	0.744665	0.873453	0.883953	1.8268	1.89017	1.94404
Q9WTQ5_T_632	Q9WTQ5	ENSMUSG00000038587	83397	Akap12	A kinase (PRKA) anchor protein (gravin) 12	Q9WTQ5	632	0.866184	9.53485	3.65438e-05	85.062	75.363	2;3	KEEELDKVKSATLSSTESTASGMQDEVRAVG	T	632	632	12776	2	>>PhosphositeRawExpression	24443	26119	26029	27930	24640	44534	50622	47480	43014	38045	36484	51018	41153	41704	37614	>>PhosphositeNormaExpression	0.653755	0.698582	0.696175	0.747019	0.659024	1.19111	1.35394	1.26991	1.15046	1.01756	0.975805	1.36453	1.10068
E9Q394_S_2361	E9Q394	ENSMUSG00000066406	75547	Akap13	A kinase (PRKA) anchor protein 13	E9Q394	2361	0.939464	11.9991	4.99198e-05	83.09	73.757	1;2;3	FRDMTECSTPLPEDCSPTHSPRVLFRSNTEE	S	2361	2361	794	1	>>PhosphositeRawExpression	8292	16946	17242	16972	11278	19692	23438	19710	27936	25094	18655	23100	19751	26383	24829	>>PhosphositeNormaExpression	0.415545	0.849231	0.864064	0.850534	0.565185	0.986843	1.17457	0.987745	1.39998	1.25756	0.934875	1.15763	0.9898
E9Q394_S_583	E9Q394	ENSMUSG00000066406	75547	Akap13	A kinase (PRKA) anchor protein 13	E9Q394	583	0.815504	6.47501	7.49043e-12	99.407	86.639	1	TQERGCEGGTTSDQSSPVLPAAAIENKVLGG	S	583	583	798	1	>>PhosphositeRawExpression	20341	23561	20002	26073	23596	26826	34166	32451	31651	34040	71673	78663	87662	70637	86336	>>PhosphositeNormaExpression	0.456979	0.52932	0.449363	0.585754	0.530106	0.602671	0.767571	0.729042	0.711069	0.76474	1.6102	1.76724	1.96941
E9Q394_S_1532	E9Q394	ENSMUSG00000066406	75547	Akap13	A kinase (PRKA) anchor protein 13	E9Q394	1532	1	41.4482	0.0229595	41.448	31.761	1	FLRSSMRSLSPFRRHSWGPGKNAASDAEMNQ	S	1532	1532	799	1	>>PhosphositeRawExpression	46896	46036	59688	58742	56693	43537	47797	56070	66270	60011	62411	56687	66431	70020	69308	>>PhosphositeNormaExpression	0.811727	0.796841	1.03314	1.01677	0.981304	0.753586	0.827322	0.97052	1.14707	1.03874	1.08028	0.9812	1.14986
E9Q394_S_1077	E9Q394	ENSMUSG00000066406	75547	Akap13	A kinase (PRKA) anchor protein 13	E9Q394	1077	0.997277	26.5868	1.0713e-48	149.64	133.94	1	EVSRSAMEDVTVADASPATAEPRKKDASHCI	S	1077	1077	805	1	>>PhosphositeRawExpression	99484	111390	108480	131060	112070	160730	178130	189280	194400	174160	193430	207890	199060	201020	198160	>>PhosphositeNormaExpression	0.60692	0.679554	0.661801	0.799555	0.683703	0.980562	1.08671	1.15474	1.18597	1.06249	1.18005	1.26827	1.2144
E9Q394_S_1869	E9Q394	ENSMUSG00000066406	75547	Akap13	A kinase (PRKA) anchor protein 13	E9Q394	1869	0.828915	6.853	1.25273e-33	134.26	119.01	1	TNRRSQQSVSLSKSVSIQNITGVGNDENMSN	S	1869	1869	808	1	>>PhosphositeRawExpression	32128	35036	29280	38229	32226	34203	36358	30609	40813	31522	41987	52093	36019	51490	44145	>>PhosphositeNormaExpression	0.851241	0.92829	0.775783	1.01289	0.853838	0.906219	0.963316	0.810995	1.08135	0.835185	1.11246	1.38022	0.954334
E9Q394_S_1253	E9Q394	ENSMUSG00000066406	75547	Akap13	A kinase (PRKA) anchor protein 13	E9Q394	1253	0.83169	6.9599	2.98039e-12	114.01	99.041	1	NALMAKVETQNPSLSSPETKQLENAYTESAC	S	1253	1253	811	1	>>PhosphositeRawExpression	218800	257460	268340	273920	284750	350310	436070	421470	453400	446650	547800	623720	573010	652180	625430	>>PhosphositeNormaExpression	0.510157	0.600298	0.625665	0.638676	0.663927	0.816788	1.01675	0.982706	1.05715	1.04142	1.27726	1.45427	1.33604
E9Q394_T_809	E9Q394	ENSMUSG00000066406	75547	Akap13	A kinase (PRKA) anchor protein 13	E9Q394	809	0.999519	33.1784	0.00192666	89.403	60.598	1	DALSLVPSQKEKGTATPQLHRTTACRDGPDG	T	809	809	10723	1	>>PhosphositeRawExpression	31960	26106	50008	40871	35281	45057	53305	42895	55558	59482	51287	60283	55339	69052	56085	>>PhosphositeNormaExpression	0.654409	0.534544	1.02396	0.83687	0.72241	0.922582	1.09147	0.878313	1.1376	1.21795	1.05015	1.23435	1.13312
E9Q394_S_2365	E9Q394	ENSMUSG00000066406	75547	Akap13	A kinase (PRKA) anchor protein 13	E9Q394	2365	0.938584	8.50349	4.99198e-05	83.09	73.757	2;3	TECSTPLPEDCSPTHSPRVLFRSNTEEALKG	S	2365	2365	795	2	>>PhosphositeRawExpression	30096	31724	27759	28994	32889	29153	41443	35286	50426	39633	61932	76447	72563	67879	86757	>>PhosphositeNormaExpression	0.633173	0.667423	0.584006	0.609988	0.691933	0.613333	0.871896	0.742362	1.06088	0.833816	1.30295	1.60832	1.52661
E9Q394_S_1516	E9Q394	ENSMUSG00000066406	75547	Akap13	A kinase (PRKA) anchor protein 13	E9Q394	1516	0.899874	8.12166	5.73623e-12	75.047	71.41	2	EEEEMDSITEVPANCSFLRSSMRSLSPFRRH	S	1516	1516	797	2	>>PhosphositeRawExpression	15744	20499	25618	11267	25303	45167	58406	54982	52805	50817	80056	74484	54901	75006	71337	>>PhosphositeNormaExpression	0.329652	0.429213	0.536396	0.235911	0.529801	0.945718	1.22292	1.15123	1.10564	1.06402	1.67623	1.55957	1.14953
E9Q394_S_2663	E9Q394	ENSMUSG00000066406	75547	Akap13	A kinase (PRKA) anchor protein 13	E9Q394	2663	0.947755	13.1352	0.000599344	45.489	29.546	2	LCQVSNKHGRLMRIPSFLPNSDEFSSPSAPS	S	2663	2663	800	2	>>PhosphositeRawExpression	7537.8	7711.5	8856.7	11426	8283.8	18719	22622	30546	20428	17273	16735	15621	17402	18857	22372	>>PhosphositeNormaExpression	0.462648	0.47331	0.543599	0.701295	0.508436	1.14892	1.38847	1.87483	1.25381	1.06017	1.02715	0.958772	1.06808
E9Q394_S_1331	E9Q394	ENSMUSG00000066406	75547	Akap13	A kinase (PRKA) anchor protein 13	E9Q394	1331	0.805157	6.16153	0.00163787	49.318	36.337	2	RTGDEVDLLSRISAASEEEAVGNGAATPKMK	S	1331	1331	802	2	>>PhosphositeRawExpression	77497	84878	89800	80988	89357	127160	133420	124870	128070	137010	170080	173480	190240	192050	185530	>>PhosphositeNormaExpression	0.585788	0.64158	0.678784	0.612176	0.675436	0.961183	1.0085	0.943873	0.968061	1.03564	1.28561	1.31131	1.43799
E9Q394_S_1250	E9Q394	ENSMUSG00000066406	75547	Akap13	A kinase (PRKA) anchor protein 13	E9Q394	1250	0.981275	15.8215	0.000797414	55.33	42.35	2	RASNALMAKVETQNPSLSSPETKQLENAYTE	S	1250	1250	809	2	>>PhosphositeRawExpression	14617	26137	23472	19504	24333	45739	43566	36811	29318	38875	53051	58007	47385	44220	59596	>>PhosphositeNormaExpression	0.388316	0.694356	0.623558	0.518144	0.646431	1.2151	1.15738	0.977922	0.778863	1.03275	1.40935	1.54102	1.25883
E9Q394_T_1342	E9Q394	ENSMUSG00000066406	75547	Akap13	A kinase (PRKA) anchor protein 13	E9Q394	1342	0.999922	40.1538	0.00163787	49.318	36.337	2	ISAASEEEAVGNGAATPKMKQGPGTQAINRE	T	1342	1342	10724	2	>>PhosphositeRawExpression	77497	84878	89800	80988	89357	127160	133420	124870	128070	137010	170080	173480	190240	192050	185530	>>PhosphositeNormaExpression	0.585788	0.64158	0.678784	0.612176	0.675436	0.961183	1.0085	0.943873	0.968061	1.03564	1.28561	1.31131	1.43799
A2A3V1_S_671	A2A3V1	ENSMUSG00000059708	338351	Akap17b	A kinase (PRKA) anchor protein 17B	A2A3V1	671	0.9614	13.9995	2.22618e-25	124.08	108.82	2	KEFTKKLKNHCKDIASETDEHLSPTDGESYP	S	671	671	135	2	>>PhosphositeRawExpression	150480	163210	173460	168130	160760	184080	222090	200260	236240	215640	246960	238780	259680	242290	230580	>>PhosphositeNormaExpression	0.729862	0.791605	0.84132	0.815468	0.779722	0.892829	1.07719	0.971306	1.14582	1.0459	1.19781	1.15814	1.25951
A2A3V1_S_678	A2A3V1	ENSMUSG00000059708	338351	Akap17b	A kinase (PRKA) anchor protein 17B	A2A3V1	678	0.904173	9.76352	2.22618e-25	124.08	108.82	2	KNHCKDIASETDEHLSPTDGESYPVEKIHSH	S	678	678	136	2	>>PhosphositeRawExpression	152280	178340	185810	175420	168330	206880	227260	217000	243190	232240	255760	257550	295030	262830	248810	>>PhosphositeNormaExpression	0.690773	0.808987	0.842872	0.795741	0.763579	0.93845	1.0309	0.984356	1.10316	1.05349	1.16018	1.1683	1.33832
A2A3V1_S_423	A2A3V1	ENSMUSG00000059708	338351	Akap17b	A kinase (PRKA) anchor protein 17B	A2A3V1	423	0.764902	5.85619	0.00123244	49.793	39.823	2	VMKSEAHHTPGTALKSPEEEELNTRHLLDWE	S	423	423	137	2	>>PhosphositeRawExpression	16508	17426	15083	19278	18219	36614	52662	43325	50259	49401	76579	85413	82873	97508	103770	>>PhosphositeNormaExpression	0.323721	0.341723	0.295777	0.378041	0.357274	0.717999	1.0327	0.849601	0.985576	0.968751	1.50171	1.67494	1.62513
A2A3V1_S_753	A2A3V1	ENSMUSG00000059708	338351	Akap17b	A kinase (PRKA) anchor protein 17B	A2A3V1	753	0.98398	19.0738	0.000831699	52.909	38.748	2	SMNQEEEERSMAVYNSSPEKRPLGTDKISTC	S	753	753	138	2	>>PhosphositeRawExpression	123060	158610	162030	143780	157020	137040	173490	185120	188630	160090	165900	207860	206380	203180	175120	>>PhosphositeNormaExpression	0.724647	0.933985	0.954124	0.846658	0.924622	0.806969	1.02161	1.09009	1.11076	0.9427	0.976913	1.224	1.21528
A2A3V1_S_754	A2A3V1	ENSMUSG00000059708	338351	Akap17b	A kinase (PRKA) anchor protein 17B	A2A3V1	754	0.9797	19.0738	0.000831699	52.909	38.748	2	MNQEEEERSMAVYNSSPEKRPLGTDKISTCK	S	754	754	139	2	>>PhosphositeRawExpression	123060	158610	162030	143780	157020	137040	173490	185120	188630	160090	165900	207860	206380	203180	175120	>>PhosphositeNormaExpression	0.724647	0.933985	0.954124	0.846658	0.924622	0.806969	1.02161	1.09009	1.11076	0.9427	0.976913	1.224	1.21528
A2A3V1_T_680	A2A3V1	ENSMUSG00000059708	338351	Akap17b	A kinase (PRKA) anchor protein 17B	A2A3V1	680	0.943869	16.2573	3.80653e-05	81.839	66.584	2	HCKDIASETDEHLSPTDGESYPVEKIHSHGV	T	680	680	10582	2	>>PhosphositeRawExpression	38604	32991	45290	40048	51786	48890	60932	51302	72261	54885	81341	66134	76282	71912	67462	>>PhosphositeNormaExpression	0.673232	0.575344	0.789832	0.698414	0.903118	0.852614	1.06262	0.894677	1.26019	0.957163	1.41854	1.15334	1.33031
A2A3V1_T_416	A2A3V1	ENSMUSG00000059708	338351	Akap17b	A kinase (PRKA) anchor protein 17B	A2A3V1	416	0.989196	20.6526	0.00123244	49.793	39.823	2	CNPQEVGVMKSEAHHTPGTALKSPEEEELNT	T	416	416	10583	2	>>PhosphositeRawExpression	16508	17426	15083	19278	18219	36614	52662	43325	50259	49401	76579	85413	82873	97508	103770	>>PhosphositeNormaExpression	0.323721	0.341723	0.295777	0.378041	0.357274	0.717999	1.0327	0.849601	0.985576	0.968751	1.50171	1.67494	1.62513
B1AXD8_S_55	B1AXD8	ENSMUSG00000028291	433693	Akirin2	akirin 2	B1AXD8	55	0.999448	32.6986	1.68439e-31	114.71	103.81	1;2	PAAATAAAAASAAAASPQKYLRMEPSPFGDV	S	55	55	397	1	>>PhosphositeRawExpression	202810	229250	255470	224080	226830	162940	250830	235960	225680	251100	386110	369090	363830	454460	395030	>>PhosphositeNormaExpression	0.718595	0.812277	0.905179	0.793959	0.803702	0.577328	0.888739	0.836052	0.799628	0.889696	1.36806	1.30776	1.28912
B1AXD8_S_39	B1AXD8	ENSMUSG00000028291	433693	Akirin2	akirin 2	B1AXD8	39	0.99611	27.0855	1.68439e-31	114.71	103.81	2	RRRCAPLSAPASAAASPAAATAAAAASAAAA	S	39	39	396	2	>>PhosphositeRawExpression	78818	65894	96835	78361	107040	142330	176340	162930	170750	162200	360790	357240	403480	501370	389790	>>PhosphositeNormaExpression	0.363309	0.303737	0.446358	0.361203	0.493398	0.656066	0.812834	0.751021	0.787068	0.747657	1.66305	1.64669	1.85983
B1AXD8_S_18	B1AXD8	ENSMUSG00000028291	433693	Akirin2	akirin 2	B1AXD8	18	1	72.3086	4.41163e-09	109.42	91.72	2	CGATLKRTLDFDPLLSPASPKRRRCAPLSAP	S	18	18	399	2	>>PhosphositeRawExpression	80210	121470	166000	132640	196400	227040	379460	325720	363550	296510	1170300	1154700	1192600	1310500	1202600	>>PhosphositeNormaExpression	0.144615	0.219004	0.29929	0.239143	0.354099	0.409342	0.684147	0.587257	0.655462	0.534593	2.10999	2.08187	2.1502
P45376_S_3	P45376	ENSMUSG00000001642	11677	Akr1b3	aldo-keto reductase family 1, member B3 (aldose reductase)	P45376	3	1	86.8934	2.33312e-65	96.331	73.105	1	_____________MASHLELNNGTKMPTLGL	S	3	3	2128	1	>>PhosphositeRawExpression	103770	110210	96403	116790	107540	149530	142190	163020	157790	163490	154180	170060	178150	192620	158870	>>PhosphositeNormaExpression	0.719089	0.763716	0.668039	0.809313	0.745214	1.03619	0.985326	1.12967	1.09343	1.13293	1.06841	1.17846	1.23452
P31750_S_129	P31750	ENSMUSG00000001729	11651	Akt1	thymoma viral proto-oncogene 1	P31750	129	0.994233	22.3671	1.06115e-10	98.565	89.311	2	EEETMDFRSGSPSDNSGAEEMEVSLAKPKHR	S	129	129	2005	2	>>PhosphositeRawExpression	43827	38786	52704	51051	52012	56643	80997	78881	78261	56256	139600	147140	147760	167120	145610	>>PhosphositeNormaExpression	0.491831	0.43526	0.59145	0.5729	0.583684	0.635654	0.908957	0.885211	0.878253	0.631311	1.56661	1.65122	1.65818
Q9D1F4_S_117	Q9D1F4	ENSMUSG00000011096	67605	Akt1s1	AKT1 substrate 1 (proline-rich)	Q9D1F4	117	0.928483	11.1495	3.5345e-83	170.5	170.5	1	EDEEEDEDEPTETETSGERLGGSDNGGLFMM	S	117	117	9205	1	>>PhosphositeRawExpression	25319	28269	16389	30189	35291	49933	67486	71571	59896	62834	94877	90563	99476	100090	110450	>>PhosphositeNormaExpression	0.402898	0.449841	0.260796	0.480394	0.561581	0.794578	1.0739	1.1389	0.953117	0.99987	1.50977	1.44112	1.58295
Q9D1F4_S_212	Q9D1F4	ENSMUSG00000011096	67605	Akt1s1	AKT1 substrate 1 (proline-rich)	Q9D1F4	212	0.993184	19.1126	5.35423e-05	90.718	74.495	1;2;3	KRTEARSSDEENGPPSSPDLDRIAASMRALV	S	212	212	9208	1	>>PhosphositeRawExpression	33213	42179	43773	44527	37851	61839	61222	65782	69052	76148	58437	70071	65564	71446	70360	>>PhosphositeNormaExpression	0.571676	0.726002	0.753439	0.766417	0.651507	1.0644	1.05378	1.13227	1.18855	1.31069	1.00584	1.20609	1.12851
Q9D1F4_S_213	Q9D1F4	ENSMUSG00000011096	67605	Akt1s1	AKT1 substrate 1 (proline-rich)	Q9D1F4	213	0.99742	23.796	9.94308e-24	120.31	93.681	1;2;3	RTEARSSDEENGPPSSPDLDRIAASMRALVL	S	213	213	9209	1	>>PhosphositeRawExpression	37224	46699	69832	48083	55546	55550	64137	68863	65084	71940	64721	68814	63176	77314	80081	>>PhosphositeNormaExpression	0.595861	0.747532	1.11783	0.769686	0.88915	0.889214	1.02667	1.10232	1.04183	1.15158	1.03602	1.10154	1.01129
Q9D1F4_S_184	Q9D1F4	ENSMUSG00000011096	67605	Akt1s1	AKT1 substrate 1 (proline-rich)	Q9D1F4	184	0.996695	24.7942	2.45131e-08	113.35	95.841	1	PQPPATALPTQQYAKSLPVSVPVWAFKEKRT	S	184	184	9210	1	>>PhosphositeRawExpression	67270	77963	89548	64710	84829	84989	79714	91062	91240	87679	51168	37786	65581	54487	44691	>>PhosphositeNormaExpression	0.940649	1.09017	1.25217	0.904852	1.18618	1.18842	1.11466	1.27334	1.27583	1.22603	0.715492	0.528369	0.917031
Q9D1F4_S_203	Q9D1F4	ENSMUSG00000011096	67605	Akt1s1	AKT1 substrate 1 (proline-rich)	Q9D1F4	203	0.992919	21.5201	6.60523e-12	110.06	99.722	2;3	SVPVWAFKEKRTEARSSDEENGPPSSPDLDR	S	203	203	9206	2	>>PhosphositeRawExpression	248270	269830	286230	334400	317890	303180	391100	391830	404340	404780	635760	638820	648170	664030	663470	>>PhosphositeNormaExpression	0.564071	0.613055	0.650316	0.759758	0.722247	0.688826	0.888581	0.890239	0.918662	0.919662	1.44445	1.4514	1.47265
Q9D1F4_S_204	Q9D1F4	ENSMUSG00000011096	67605	Akt1s1	AKT1 substrate 1 (proline-rich)	Q9D1F4	204	0.999376	32.1218	9.94308e-24	120.31	93.681	2;3	VPVWAFKEKRTEARSSDEENGPPSSPDLDRI	S	204	204	9207	2	>>PhosphositeRawExpression	331470	365030	374280	410380	421220	432960	504690	501970	549110	556640	588290	606810	607950	602000	620780	>>PhosphositeNormaExpression	0.665284	0.732641	0.751206	0.823661	0.845418	0.868981	1.01295	1.00749	1.1021	1.11722	1.18074	1.21791	1.2202
Q64362_S_34	Q64362	ENSMUSG00000031667	14339	Aktip	AKT interacting protein	Q64362	34	0.96273	11.419	0.00302758	45.696	30.442	2	EEKTLAGDVKTSPPRSAPKKQLPSIPKNALP	S	34	34	4637	2	>>PhosphositeRawExpression	28842	32567	34060	35813	42497	85240	102810	97135	97037	101200	216690	198570	230730	222270	227690	>>PhosphositeNormaExpression	0.246773	0.278644	0.291418	0.306417	0.363605	0.729315	0.879645	0.831089	0.830251	0.86587	1.854	1.69897	1.97413
P05064_S_46	P05064	ENSMUSG00000030695	11674	Aldoa	aldolase A, fructose-bisphosphate	P05064;A6ZI46;A6ZI47	46;101;46	0.999989	49.5523	1.04599e-14	123.02	99.168	1	LAADESTGSIAKRLQSIGTENTEENRRFYRQ	S	46	46	1645	1	>>PhosphositeRawExpression	116230	138230	156800	126490	171410	141000	168380	183120	158920	162140	276450	310740	308740	321480	297750	>>PhosphositeNormaExpression	0.573904	0.682532	0.774224	0.624564	0.846363	0.696209	0.831402	0.904183	0.784692	0.800591	1.36501	1.53433	1.52445
Q9D8C3_S_440	Q9D8C3	ENSMUSG00000041718	67574	Alg13	asparagine-linked glycosylation 13	Q9D8C3	440	0.99225	21.0733	0.00887062	46.592	27.861	1	PEGNKQGTERQKVPESPSKMLFPYKVLKALD	S	440	440	9337	1	>>PhosphositeRawExpression	111020	114500	121410	122850	129180	217170	260410	223990	229550	262080	279680	274780	273050	286540	287240	>>PhosphositeNormaExpression	0.521474	0.53782	0.570277	0.577041	0.606773	1.02007	1.22318	1.05211	1.07822	1.23102	1.31369	1.29067	1.28255
Q9D8C3_T_424	Q9D8C3	ENSMUSG00000041718	67574	Alg13	asparagine-linked glycosylation 13	Q9D8C3	424	0.981482	17.2595	1.79748e-22	113.6	98.835	1	EDRTEEAAACSSAASTPEGNKQGTERQKVPE	T	424	424	12579	1	>>PhosphositeRawExpression	34522	29742	48232	35680	39503	122120	148670	141110	145600	155190	213760	220340	224920	278090	238820	>>PhosphositeNormaExpression	0.2494	0.214868	0.348447	0.257766	0.285385	0.882243	1.07405	1.01943	1.05187	1.12115	1.54429	1.59182	1.62491
Q8K1E6_S_28	Q8K1E6	ENSMUSG00000040174	69113	Alkbh3	alkB homolog 3, alpha-ketoglutarate-dependent dioxygenase	Q8K1E6	28	0.999996	53.8494	3.14522e-32	150.11	126.79	1	GWATPTKSQSATQPASPARSRLSQTAGPAWR	S	28	28	7444	1	>>PhosphositeRawExpression	94931	98195	111210	123500	109810	207200	233130	237530	246560	248860	175370	200460	193320	228590	178960	>>PhosphositeNormaExpression	0.529823	0.548039	0.620678	0.68927	0.612864	1.15641	1.30113	1.32569	1.37608	1.38892	0.978763	1.11879	1.07894
Q3TSG4_S_362	Q3TSG4	ENSMUSG00000042650	268420	Alkbh5	alkB homolog 5, RNA demethylase	Q3TSG4	362	0.948371	15.6527	0.000311012	74.46	49.607	1	ENRRSVLLPTHRRRGSFSSENYWRKSYESSE	S	362	362	3289	1	>>PhosphositeRawExpression	212420	235790	239750	226690	240340	281390	333580	335800	363500	363940	336810	327200	350400	380830	358500	>>PhosphositeNormaExpression	0.694646	0.77107	0.784019	0.741311	0.785949	0.920189	1.09086	1.09812	1.1887	1.19014	1.10142	1.06999	1.14586
Q3TSG4_S_385	Q3TSG4	ENSMUSG00000042650	268420	Alkbh5	alkB homolog 5, RNA demethylase	Q3TSG4	385	0.941758	15.0973	1.43615e-82	168.69	151.11	1;2;3	RKSYESSEDCPEAASSPTRKVKMRRH_____	S	385	385	3294	1	>>PhosphositeRawExpression	380610	412560	425790	473160	446150	324870	404280	403720	419250	409490	603760	619290	661890	676560	693160	>>PhosphositeNormaExpression	0.776276	0.841439	0.868423	0.965037	0.909948	0.662591	0.824552	0.82341	0.855084	0.835178	1.2314	1.26308	1.34996
Q3TSG4_S_65	Q3TSG4	ENSMUSG00000042650	268420	Alkbh5	alkB homolog 5, RNA demethylase	Q3TSG4	65	0.999999	62.4852	2.23962e-86	161.32	143.97	1;2	PYPASGTTKRKYQEDSDPERSDYEEHQLQKE	S	65	65	3295	1	>>PhosphositeRawExpression	128080	137200	144530	150020	145490	179230	195490	208550	227220	198950	212780	214000	239700	243410	225460	>>PhosphositeNormaExpression	0.674079	0.722077	0.760655	0.789548	0.765707	0.943279	1.02886	1.09759	1.19585	1.04706	1.11985	1.12627	1.26153
Q3TSG4_S_375	Q3TSG4	ENSMUSG00000042650	268420	Alkbh5	alkB homolog 5, RNA demethylase	Q3TSG4	375	0.977358	17.2169	1.13765e-15	117.8	112.1	2;3	RGSFSSENYWRKSYESSEDCPEAASSPTRKV	S	375	375	3291	2	>>PhosphositeRawExpression	339370	380750	408090	388930	378970	325000	303450	344520	358190	337150	180660	173740	215110	187080	179360	>>PhosphositeNormaExpression	1.13114	1.26906	1.36019	1.29633	1.26313	1.08324	1.01142	1.14831	1.19387	1.12374	0.60215	0.579086	0.716974
Q3TSG4_S_376	Q3TSG4	ENSMUSG00000042650	268420	Alkbh5	alkB homolog 5, RNA demethylase	Q3TSG4	376	0.835312	7.79712	0.00792843	46.621	36.963	3	GSFSSENYWRKSYESSEDCPEAASSPTRKVK	S	376	376	3292	3	>>PhosphositeRawExpression	10251	13856	11005	15771	11423	27473	32981	31302	34082	43346	10155	12585	9022.5	9939.9	12268	>>PhosphositeNormaExpression	0.538656	0.728087	0.578276	0.828714	0.600241	1.44362	1.73304	1.64482	1.7909	2.27769	0.533612	0.6613	0.474103
Q8K4E0_S_2049	Q8K4E0	ENSMUSG00000063810	236266	Alms1	ALMS1, centrosome and basal body associated	Q8K4E0	2049	0.905037	11.5462	0.00128415	47.568	33.632	1	ESHTPHTDLQMRKYPSPSCPEIASRIFLEQP	S	2049	2049	7677	1	>>PhosphositeRawExpression	68091	57735	69939	77714	80584	196280	234660	253870	204610	228660	239680	252530	275530	300190	320480	>>PhosphositeNormaExpression	0.357052	0.302747	0.366742	0.407512	0.422562	1.02924	1.2305	1.33123	1.07292	1.19903	1.25682	1.3242	1.44481
Q8K4E0_S_73	Q8K4E0	ENSMUSG00000063810	236266	Alms1	ALMS1, centrosome and basal body associated	Q8K4E0	73	1	92.9766	6.34092e-05	92.977	70.931	2	AGPDLDFNYESQRQESSDEEEDELAKAWLQA	S	73	73	7678	2	>>PhosphositeRawExpression	53853	57209	57732	58051	75959	60292	59058	78113	66989	72110	83751	75791	79368	87862	82487	>>PhosphositeNormaExpression	0.770337	0.818343	0.825824	0.830387	1.08655	0.862444	0.844792	1.11736	0.958241	1.03149	1.19801	1.08415	1.13532
Q8K4E0_S_74	Q8K4E0	ENSMUSG00000063810	236266	Alms1	ALMS1, centrosome and basal body associated	Q8K4E0	74	1	92.9766	6.34092e-05	92.977	70.931	2	GPDLDFNYESQRQESSDEEEDELAKAWLQAH	S	74	74	7679	2	>>PhosphositeRawExpression	53853	57209	57732	58051	75959	60292	59058	78113	66989	72110	83751	75791	79368	87862	82487	>>PhosphositeNormaExpression	0.770337	0.818343	0.825824	0.830387	1.08655	0.862444	0.844792	1.11736	0.958241	1.03149	1.19801	1.08415	1.13532
Q920R0_S_477	Q920R0	ENSMUSG00000026024	74018	Als2	alsin Rho guanine nucleotide exchange factor	Q920R0	477	1	89.7258	3.00927e-27	140.56	125.02	2	MDIREEELEGGSRRLSLPGLLSQVSPRLLRK	S	477	477	8476	2	>>PhosphositeRawExpression	79845	95303	93594	87213	106000	98205	112880	102960	130060	112760	116990	132860	148040	131460	136970	>>PhosphositeNormaExpression	0.710727	0.848324	0.833112	0.776312	0.943542	0.874156	1.00478	0.916482	1.15771	1.00371	1.04137	1.18263	1.31775
Q920R0_S_486	Q920R0	ENSMUSG00000026024	74018	Als2	alsin Rho guanine nucleotide exchange factor	Q920R0	486	0.999961	44.135	3.00927e-27	140.56	125.02	2	GGSRRLSLPGLLSQVSPRLLRKAARVKTRTV	S	486	486	8477	2	>>PhosphositeRawExpression	79845	95303	93594	87213	106000	98205	112880	102960	130060	112760	116990	132860	148040	131460	136970	>>PhosphositeNormaExpression	0.710727	0.848324	0.833112	0.776312	0.943542	0.874156	1.00478	0.916482	1.15771	1.00371	1.04137	1.18263	1.31775
O08583_S_237	O08583	ENSMUSG00000025134	21681	Alyref	Aly/REF export factor	O08583	237	1	78.6745	6.91353e-06	87.319	74.2	1	RGRGRGTGRNSKQQLSAEELDAQLDAYNARM	S	237	237	1201	1	>>PhosphositeRawExpression	22479	24404	21486	24368	26434	41727	43869	35903	41895	47945	48676	44650	50127	43777	47506	>>PhosphositeNormaExpression	0.596528	0.647612	0.570177	0.646657	0.701482	1.10731	1.16416	0.952762	1.11177	1.27232	1.29172	1.18488	1.33023
A2AH22_S_1206	A2AH22	ENSMUSG00000040506	228361	Ambra1	autophagy/beclin 1 regulator 1	A2AH22	1206	0.986611	21.6886	0.00046507	106.58	89.027	1	RSSQTGTESGAARTSSPQPSTSRGLPSEPGQ	S	1206	1206	254	1	>>PhosphositeRawExpression	36349	44353	42876	36841	41203	86601	97505	97895	104820	117400	103330	106850	116000	144060	101890	>>PhosphositeNormaExpression	0.42664	0.520586	0.50325	0.432415	0.483614	1.01647	1.14445	1.14903	1.23031	1.37796	1.21282	1.25413	1.36153
Q8CCJ4_S_244	Q8CCJ4	ENSMUSG00000021986	72125	Amer2	APC membrane recruitment 2	Q8CCJ4	244	0.998416	27.9957	0.00207894	52.254	32.415	1	ECVKEEPPRAARRPDSPGQDASRHAAGEPAG	S	244	244	7160	1	>>PhosphositeRawExpression	106300	137280	110990	106730	107380	77792	101240	93302	103740	93148	54630	55237	67214	56513	51622	>>PhosphositeNormaExpression	1.20511	1.55632	1.25828	1.20998	1.21735	0.881917	1.14774	1.05775	1.17609	1.05601	0.619333	0.626214	0.761996
Q9R049_S_516	Q9R049	ENSMUSG00000031751	23802	Amfr	autocrine motility factor receptor	Q9R049	516	0.922672	13.6513	1.52609e-15	91.871	82.285	1	PFPTQRSDSLRPALNSPVERPSPDLEEGEAS	S	516	516	10022	1	>>PhosphositeRawExpression	26973	23377	33503	33652	29857	36897	48737	34062	45274	33726	95882	105870	117630	138020	101860	>>PhosphositeNormaExpression	0.446908	0.387327	0.555102	0.557571	0.494692	0.611336	0.80751	0.564364	0.750133	0.558797	1.58864	1.75413	1.94898
Q9R049_S_542	Q9R049	ENSMUSG00000031751	23802	Amfr	autocrine motility factor receptor	Q9R049	542	1	46.8912	0.0294814	46.891	33.903	1	EGEASVQTERVPLDLSPRLEETLDFSEVELE	S	542	542	10023	1	>>PhosphositeRawExpression	76649	80933	84114	80398	76541	86050	98964	94964	124800	95526	137340	139650	134160	156700	139530	>>PhosphositeNormaExpression	0.715758	0.755762	0.785467	0.750766	0.714749	0.803545	0.924138	0.886785	1.1654	0.892033	1.2825	1.30407	1.2528
Q8VHG2_S_693	Q8VHG2	ENSMUSG00000041688	27494	Amot	angiomotin	Q8VHG2	693	0.890425	10.2017	3.38617e-18	117.62	108.08	2	AATVAAQRDTTVISHSPNTSYDTALEARIQK	S	693	693	8207	2	>>PhosphositeRawExpression	123750	120370	141940	130570	143600	127850	173340	171500	165960	165270	215110	220290	216790	250590	237320	>>PhosphositeNormaExpression	0.712777	0.693309	0.817548	0.752059	0.82711	0.736392	0.998406	0.987808	0.955899	0.951925	1.23899	1.26883	1.24867
Q8VHG2_S_697	Q8VHG2	ENSMUSG00000041688	27494	Amot	angiomotin	Q8VHG2	697	0.814089	7.25686	7.7366e-05	80.293	69.659	2	AAQRDTTVISHSPNTSYDTALEARIQKEEEE	S	697	697	8208	2	>>PhosphositeRawExpression	49636	49209	61255	54477	65532	52420	64357	68634	65594	68800	83000	71982	75666	94522	90184	>>PhosphositeNormaExpression	0.733343	0.727035	0.905007	0.804866	0.968198	0.774475	0.950838	1.01403	0.969114	1.01648	1.22628	1.06349	1.11792
Q9DBT5_S_12	Q9DBT5	ENSMUSG00000027889	109674	Ampd2	adenosine monophosphate deaminase 2	Q9DBT5	12	0.995581	26.3138	0.00205889	60.364	38.166	1	____MASEARSGLGASPLQSARSLPGNAPCL	S	12	12	9434	1	>>PhosphositeRawExpression	36588	51678	42804	43136	49814	93519	110380	94584	122930	95296	110190	114800	99904	125890	152090	>>PhosphositeNormaExpression	0.408469	0.576934	0.477864	0.481571	0.556124	1.04405	1.23228	1.05594	1.37239	1.06389	1.23016	1.28163	1.11533
P53995_S_377	P53995	ENSMUSG00000014355	17222	Anapc1	anaphase promoting complex subunit 1	P53995	377	0.993571	21.7897	0.000535869	66.246	44.689	1;2	SFSGAQRFNLSSHSQSPKRHSISHSPSGSFN	S	377	377	2337	1	>>PhosphositeRawExpression	49597	39447	65806	58503	65491	73672	95948	90815	100460	84417	71886	73023	85676	74191	70385	>>PhosphositeNormaExpression	0.676743	0.538248	0.897912	0.798264	0.893614	1.00524	1.30919	1.23916	1.37076	1.15186	0.980873	0.996387	1.16903
P53995_S_341	P53995	ENSMUSG00000014355	17222	Anapc1	anaphase promoting complex subunit 1	P53995	341	0.982912	17.7959	0.0091445	45.332	23.774	1	HSQSRSTSSPSLHSRSPSISNMAALSRAHSP	S	341	341	2343	1	>>PhosphositeRawExpression	59256	58944	65811	70008	62545	107370	133810	115820	136940	133890	115940	127000	133220	146560	138220	>>PhosphositeNormaExpression	0.553679	0.550764	0.614928	0.654144	0.584411	1.00325	1.2503	1.0822	1.27955	1.25105	1.08333	1.18667	1.24479
P53995_S_355	P53995	ENSMUSG00000014355	17222	Anapc1	anaphase promoting complex subunit 1	P53995	355	1	73.681	6.15188e-05	83.602	73.263	2	RSPSISNMAALSRAHSPALGVHSFSGAQRFN	S	355	355	2333	2	>>PhosphositeRawExpression	29572	27942	36464	57628	38979	57314	70345	58621	58319	57094	190220	205530	203300	231310	209020	>>PhosphositeNormaExpression	0.289608	0.273645	0.357103	0.564369	0.381733	0.561294	0.68891	0.574094	0.571136	0.559139	1.86288	2.01282	1.99098
P53995_S_362	P53995	ENSMUSG00000014355	17222	Anapc1	anaphase promoting complex subunit 1	P53995	362	0.954897	13.2575	6.15188e-05	83.602	73.263	2	MAALSRAHSPALGVHSFSGAQRFNLSSHSQS	S	362	362	2334	2	>>PhosphositeRawExpression	29572	27942	36464	57628	38979	57314	70345	58621	58319	57094	190220	205530	203300	231310	209020	>>PhosphositeNormaExpression	0.289608	0.273645	0.357103	0.564369	0.381733	0.561294	0.68891	0.574094	0.571136	0.559139	1.86288	2.01282	1.99098
P53995_S_372	P53995	ENSMUSG00000014355	17222	Anapc1	anaphase promoting complex subunit 1	P53995	372	0.787812	5.69627	0.000535869	66.246	44.689	2	ALGVHSFSGAQRFNLSSHSQSPKRHSISHSP	S	372	372	2335	2	>>PhosphositeRawExpression	42372	38191	41971	46175	37999	78954	111910	100250	84991	104680	119150	108960	106670	148820	118860	>>PhosphositeNormaExpression	0.492716	0.444098	0.488053	0.536938	0.441865	0.918103	1.30133	1.16574	0.988303	1.21725	1.38552	1.26702	1.24039
P53995_S_680	P53995	ENSMUSG00000014355	17222	Anapc1	anaphase promoting complex subunit 1	P53995	680	0.999956	43.5136	9.10028e-14	117.65	98.362	2	LNMMGYNTDRLAWTRSFDFEGSLSPVIAPKK	S	680	680	2340	2	>>PhosphositeRawExpression	10659	11814	18577	15859	18412	46954	33206	31652	27055	22577	45795	43136	48883	53185	49578	>>PhosphositeNormaExpression	0.334949	0.371243	0.583764	0.498353	0.578579	1.47548	1.04347	0.994633	0.850177	0.70946	1.43906	1.35551	1.5361
P53995_S_686	P53995	ENSMUSG00000014355	17222	Anapc1	anaphase promoting complex subunit 1	P53995	686	0.990086	19.9834	0.00273462	44.391	29.972	2	NTDRLAWTRSFDFEGSLSPVIAPKKARPSDT	S	686	686	2341	2	>>PhosphositeRawExpression	16626	13057	17293	15449	21561	22297	32038	23014	36112	26630	52199	52803	49358	65461	56682	>>PhosphositeNormaExpression	0.498202	0.391256	0.518189	0.462933	0.646081	0.668135	0.960026	0.68962	1.0821	0.797974	1.56416	1.58225	1.47902
P53995_S_688	P53995	ENSMUSG00000014355	17222	Anapc1	anaphase promoting complex subunit 1	P53995	688	0.999179	30.8548	9.10028e-14	117.65	98.362	2	DRLAWTRSFDFEGSLSPVIAPKKARPSDTGS	S	688	688	2342	2	>>PhosphositeRawExpression	27285	24872	35871	31308	39973	69251	65245	54666	63167	49207	97994	95939	98241	118650	106260	>>PhosphositeNormaExpression	0.418512	0.3815	0.550209	0.480219	0.613127	1.06221	1.00076	0.838496	0.968889	0.754763	1.50308	1.47156	1.50687
Q8VCU0_S_38	Q8VCU0	ENSMUSG00000021257	68737	Angel1	angel homolog 1	Q8VCU0	38	0.847651	7.56289	0.000410357	67.964	29.33	1	AFFTCRKNALLAKSSSPQVEGNFAMAPRGPD	S	38	38	8074	1	>>PhosphositeRawExpression	10328	16719	18208	22442	16863	16435	17026	21076	19257	16834	40019	44092	38237	48211	46866	>>PhosphositeNormaExpression	0.394587	0.638759	0.695647	0.857409	0.64426	0.627908	0.650488	0.80522	0.735724	0.643152	1.52895	1.68456	1.46087
E9PUR0_S_871	E9PUR0	ENSMUSG00000024483	108857	Ankhd1	ankyrin repeat and KH domain containing 1	E9PUR0	871	0.998306	27.765	0.000293743	65.038	48.9	1	FTKEYLETKGQRDTESPHQQCSNRGVFMAGE	S	871	871	655	1	>>PhosphositeRawExpression	11564	23458	21055	28472	19507	76508	96065	113380	99978	101030	57487	61205	55145	64510	87375	>>PhosphositeNormaExpression	0.189214	0.383828	0.344509	0.465869	0.31918	1.25185	1.57185	1.85516	1.63587	1.65309	0.940622	1.00146	0.902302
E9PUR0_S_1592	E9PUR0	ENSMUSG00000024483	108857	Ankhd1	ankyrin repeat and KH domain containing 1	E9PUR0	1592	0.894912	10.9785	4.21644e-44	132.6	118.37	1;2	NKINGEPRGGGAGGNSDSDNIDSTDCNSESS	S	1592	1592	656	1	>>PhosphositeRawExpression	100980	108120	133190	131060	115270	87937	114730	103820	110830	117970	17086	21485	29060	18154	6531.5	>>PhosphositeNormaExpression	1.24541	1.33347	1.64267	1.6164	1.42165	1.08455	1.41499	1.28044	1.3669	1.45495	0.210726	0.26498	0.358405
Q6ZPS6_S_738	Q6ZPS6	ENSMUSG00000040351	70797	Ankib1	ankyrin repeat and IBR domain containing 1	Q6ZPS6	738	1	75.7641	1.8558e-05	79.82	62.053	1	QEFLASVARGVAPADSPDAPRRSFAGGTWDW	S	738	738	5361	1	>>PhosphositeRawExpression	198890	234870	264830	253790	274950	285810	364520	355600	360710	398620	252230	264800	282230	277140	265590	>>PhosphositeNormaExpression	0.688267	0.812778	0.916456	0.878251	0.951476	0.989058	1.26144	1.23057	1.24825	1.37944	0.872853	0.916352	0.976669
Q6P1H6_S_495	Q6P1H6	ENSMUSG00000029501	71782	Ankle2	ankyrin repeat and LEM domain containing 2	Q6P1H6	495	0.8657	8.10712	4.45091e-10	106.75	91.113	1	LMGHYYVPLLRAEDTSPVIGELWSSDQKAEA	S	495	495	5043	1	>>PhosphositeRawExpression	115570	171260	189240	181910	240020	302510	410170	394280	420580	381230	556780	526460	594540	630850	647510	>>PhosphositeNormaExpression	0.300812	0.445764	0.492564	0.473485	0.624736	0.787389	1.06761	1.02625	1.09471	0.992285	1.44922	1.3703	1.5475
Q6P1H6_S_535	Q6P1H6	ENSMUSG00000029501	71782	Ankle2	ankyrin repeat and LEM domain containing 2	Q6P1H6	535	0.989382	19.6931	0.000105504	83.418	63.327	1	PRDPVMTLRAFVGPLSPSKAEDFRKLWKTPP	S	535	535	5044	1	>>PhosphositeRawExpression	47439	48007	69013	57884	58844	208670	248910	259110	232770	255460	226350	212130	243880	246240	227210	>>PhosphositeNormaExpression	0.269344	0.272569	0.391835	0.328648	0.334098	1.18476	1.41324	1.47115	1.3216	1.45042	1.28515	1.20441	1.38468
Q6P1H6_S_789	Q6P1H6	ENSMUSG00000029501	71782	Ankle2	ankyrin repeat and LEM domain containing 2	Q6P1H6	789	0.999993	51.8581	7.85976e-18	111.67	86.265	1	VLPSRKGAADSDLLASPPAIASLGKKQVRTN	S	789	789	5046	1	>>PhosphositeRawExpression	154830	176520	186680	164320	196360	316230	371960	311600	340800	347410	390630	445380	367470	402370	396910	>>PhosphositeNormaExpression	0.508254	0.579455	0.612806	0.539406	0.644582	1.03807	1.22102	1.02288	1.11873	1.14043	1.2823	1.46203	1.20628
Q6P1H6_S_266	Q6P1H6	ENSMUSG00000029501	71782	Ankle2	ankyrin repeat and LEM domain containing 2	Q6P1H6	266	0.999682	36.802	3.58218e-33	134.31	117.78	1;2	EDAEKFARGICDYLPSPNKTTPLLSPVKAVP	S	266	266	5047	1	>>PhosphositeRawExpression	155930	180410	195160	195960	197560	252260	290830	281880	320180	312490	279510	299640	286730	316640	298870	>>PhosphositeNormaExpression	0.60531	0.70034	0.757599	0.760704	0.766916	0.979258	1.12898	1.09424	1.24292	1.21307	1.08504	1.16318	1.11307
Q6P1H6_S_895	Q6P1H6	ENSMUSG00000029501	71782	Ankle2	ankyrin repeat and LEM domain containing 2	Q6P1H6	895	0.999943	44.7425	6.16913e-05	80.683	64.983	1;2	STVMCYSPSDRQSWPSPALKGKFTTELVDLD	S	895	895	5050	1	>>PhosphositeRawExpression	226470	272840	292660	280400	321740	624040	778370	818600	763550	805200	610200	627130	674610	701970	637940	>>PhosphositeNormaExpression	0.402698	0.485151	0.520394	0.498594	0.572103	1.10964	1.38406	1.4556	1.35771	1.43177	1.08503	1.11513	1.19956
Q6P1H6_S_886	Q6P1H6	ENSMUSG00000029501	71782	Ankle2	ankyrin repeat and LEM domain containing 2	Q6P1H6	886	0.999443	32.5976	4.10643e-05	109.72	96.042	1	LYPAIHRWKSTVMCYSPSDRQSWPSPALKGK	S	886	886	5053	1	>>PhosphositeRawExpression	147120	175070	173960	192730	224920	286390	303130	316380	328450	321810	654300	722150	752320	732420	736100	>>PhosphositeNormaExpression	0.363723	0.432824	0.43008	0.476484	0.556067	0.708039	0.749425	0.782183	0.812024	0.795608	1.61762	1.78536	1.85995
Q6P1H6_T_548	Q6P1H6	ENSMUSG00000029501	71782	Ankle2	ankyrin repeat and LEM domain containing 2	Q6P1H6	548	1	60.4363	0.0245144	60.436	46.627	1	PLSPSKAEDFRKLWKTPPRKKAGFFHSIRKS	T	548	548	11667	1	>>PhosphositeRawExpression	10935	22621	28087	22544	22011	89811	105760	106930	111700	111290	97543	87958	105080	94232	81949	>>PhosphositeNormaExpression	0.149324	0.308903	0.383545	0.307852	0.300573	1.22642	1.44422	1.46019	1.52533	1.51973	1.33201	1.20112	1.43493
Q6P1H6_S_275	Q6P1H6	ENSMUSG00000029501	71782	Ankle2	ankyrin repeat and LEM domain containing 2	Q6P1H6	275	0.999999	60.2485	3.58218e-33	134.31	117.78	2	ICDYLPSPNKTTPLLSPVKAVPLGGSDGLKA	S	275	275	5048	2	>>PhosphositeRawExpression	39380	72715	76262	75466	78561	358150	420820	441970	385580	438400	372100	378170	369790	413810	410320	>>PhosphositeNormaExpression	0.136373	0.251813	0.264096	0.261339	0.272057	1.24028	1.4573	1.53055	1.33527	1.51818	1.28859	1.30961	1.28059
Q99NH0_S_222	Q99NH0	ENSMUSG00000055204	81702	Ankrd17	ankyrin repeat domain 17	Q99NH0	222	0.980743	17.1111	0.00181579	57.136	34.938	1	ALDEAAAALTRMRAESTANAGQSDNRSLAEA	S	222	222	8798	1	>>PhosphositeRawExpression	16076	10137	21300	14187	22123	28761	41608	45009	41040	37936	91745	110740	111740	109380	116450	>>PhosphositeNormaExpression	0.294709	0.185834	0.390476	0.260079	0.405563	0.527253	0.762767	0.825114	0.752354	0.695451	1.68189	2.03011	2.04844
Q99NH0_S_15	Q99NH0	ENSMUSG00000055204	81702	Ankrd17	ankyrin repeat domain 17	Q99NH0	15	0.999997	54.7778	2.93819e-138	169.48	157.53	1;2	_MEKATVPAAAEGEGSPPAAAAVAAPPAAAA	S	15	15	8800	1	>>PhosphositeRawExpression	92670	97888	127920	109630	106090	116590	117960	134160	171610	127140	225850	192070	224610	239590	210880	>>PhosphositeNormaExpression	0.605777	0.639886	0.836203	0.716643	0.693502	0.76214	0.771095	0.876993	1.1218	0.831104	1.47636	1.25555	1.46826
Q99NH0_S_1603	Q99NH0	ENSMUSG00000055204	81702	Ankrd17	ankyrin repeat domain 17	Q99NH0	1603	0.983064	18.0818	2.49373e-56	158.52	143.83	1	SYSQPEKVNGESKSSSTSESGDSDNMRISSC	S	1603	1603	8814	1	>>PhosphositeRawExpression	34517	41184	49521	64841	62976	60003	97854	81753	79367	69058	487970	489120	496680	520200	508040	>>PhosphositeNormaExpression	0.164728	0.196546	0.236333	0.309446	0.300546	0.286357	0.466997	0.390157	0.37877	0.329571	2.32878	2.33427	2.37035
Q99NH0_S_2038	Q99NH0	ENSMUSG00000055204	81702	Ankrd17	ankyrin repeat domain 17	Q99NH0	2038	0.842959	7.77971	3.0666e-14	105.17	95.891	2	ATYPMPTAKEHYPVSSPSSPSPPAQPGGVSR	S	2038	2038	8803	2	>>PhosphositeRawExpression	90156	132010	119680	126610	134920	194730	223610	205420	256060	253420	173570	194650	186600	192780	203660	>>PhosphositeNormaExpression	0.503126	0.736697	0.667888	0.706562	0.752937	1.08671	1.24788	1.14637	1.42897	1.41424	0.968627	1.08627	1.04134
D3Z4K0_S_1089	D3Z4K0	ENSMUSG00000020481	76389	Ankrd36	ankyrin repeat domain 36	D3Z4K0	1089	0.99996	42.6845	8.28923e-11	92.846	77.447	2	DLCIKDAKGSEKEAWSPREPVVTPEFEKSPP	S	1089	1089	631	2	>>PhosphositeRawExpression	0	6115.6	4669.8	3751.9	7860.6	11265	9189.4	20171	18419	18899	104350	98466	105380	109600	120430	>>PhosphositeNormaExpression	0	0.143656	0.109694	0.0881324	0.184646	0.264616	0.21586	0.473818	0.432664	0.443939	2.45119	2.31297	2.47539
D3Z4K0_S_1102	D3Z4K0	ENSMUSG00000020481	76389	Ankrd36	ankyrin repeat domain 36	D3Z4K0	1102	0.989138	19.5795	8.28923e-11	92.846	77.447	2	AWSPREPVVTPEFEKSPPAGADLLLLKDGHL	S	1102	1102	632	2	>>PhosphositeRawExpression	0	6115.6	4669.8	3751.9	7860.6	11265	9189.4	20171	18419	18899	104350	98466	105380	109600	120430	>>PhosphositeNormaExpression	0	0.143656	0.109694	0.0881324	0.184646	0.264616	0.21586	0.473818	0.432664	0.443939	2.45119	2.31297	2.47539
P59672_S_668	P59672	ENSMUSG00000024219	224650	Anks1	ankyrin repeat and SAM domain containing 1	P59672	668	0.959827	13.8456	0.00314605	44.807	31.144	2	EDATMGSRSESLSNCSIGKKRLEKSPSFASE	S	668	668	2500	2	>>PhosphositeRawExpression	57225	53358	56630	61173	67959	43902	64297	54563	54267	48535	96123	97082	94106	103170	90480	>>PhosphositeNormaExpression	0.823089	0.767469	0.814531	0.879875	0.97748	0.631459	0.924808	0.784801	0.780543	0.698098	1.38257	1.39637	1.35356
Q8K298_S_293	Q8K298	ENSMUSG00000036777	68743	Anln	anillin, actin binding protein	Q8K298	293	0.812886	6.38902	9.14446e-05	83.894	64.5	1	GPLLSASVSSSVKASSPVTAATFITENREAQ	S	293	293	7511	1	>>PhosphositeRawExpression	11540	18938	19802	12955	19891	28259	30692	27161	39831	39487	59577	58934	57367	70573	61810	>>PhosphositeNormaExpression	0.310874	0.510168	0.533443	0.348993	0.53584	0.761264	0.826807	0.731686	1.073	1.06373	1.60493	1.58761	1.5454
Q8K298_S_637	Q8K298	ENSMUSG00000036777	68743	Anln	anillin, actin binding protein	Q8K298	637	0.999176	31.4306	1.86625e-05	73.707	56.218	1	SSPPSELRDSNLSAASPKPGKFQRTRVPRAE	S	637	637	7512	1	>>PhosphositeRawExpression	203890	223730	237660	237210	258420	238220	328310	275170	316060	292300	675700	762830	739510	796340	765590	>>PhosphositeNormaExpression	0.481559	0.528418	0.561318	0.560256	0.610351	0.562641	0.775421	0.649912	0.746488	0.69037	1.59591	1.80169	1.74662
Q8K298_S_548	Q8K298	ENSMUSG00000036777	68743	Anln	anillin, actin binding protein	Q8K298	548	0.999982	50.1213	0.000164248	67.418	59.241	1;2	LEVEQNTEAVREVEMSVDDEDINSSRVINDI	S	548	548	7513	1	>>PhosphositeRawExpression	96173	131420	121320	134270	124970	111450	121480	130860	124620	145820	139950	148390	167640	163160	151370	>>PhosphositeNormaExpression	0.716677	0.979337	0.904072	1.00057	0.931272	0.830521	0.905264	0.975164	0.928663	1.08664	1.0429	1.1058	1.24925
Q8K298_S_444	Q8K298	ENSMUSG00000036777	68743	Anln	anillin, actin binding protein	Q8K298	444	1	92.0629	0.00015644	92.063	61.235	1	ELACLRGRLDKGNLWSAEKNEKSRSKHLETK	S	444	444	7516	1	>>PhosphositeRawExpression	16284	30356	21475	21952	25546	53502	58123	57653	52463	54164	125090	127710	137360	136420	125910	>>PhosphositeNormaExpression	0.233964	0.436146	0.308546	0.3154	0.367037	0.768701	0.835094	0.828341	0.753773	0.778212	1.79726	1.8349	1.97355
Q8K298_S_66	Q8K298	ENSMUSG00000036777	68743	Anln	anillin, actin binding protein	Q8K298	66	0.857832	8.55455	0.0141971	41.052	22.457	1	QQPLPGGEEKSCTKPSPSKKRCSDKIEVGAP	S	66	66	7518	1	>>PhosphositeRawExpression	18334	17941	30637	30283	30036	28060	36184	38400	44865	30857	95574	100670	117080	132620	114100	>>PhosphositeNormaExpression	0.317695	0.310885	0.530884	0.52475	0.52047	0.486229	0.627004	0.665403	0.77743	0.534696	1.65613	1.74443	2.02879
Q8K298_S_790	Q8K298	ENSMUSG00000036777	68743	Anln	anillin, actin binding protein	Q8K298	790	0.966558	15.1357	4.43062e-20	131.48	117.23	1	LKSEGPQRRNKTSVISQSEFAPSKGSVTLSE	S	790	790	7521	1	>>PhosphositeRawExpression	15318	13178	12663	21243	20353	28361	18629	26607	28175	26672	47799	51299	56667	60392	59138	>>PhosphositeNormaExpression	0.472298	0.406315	0.390436	0.654982	0.627541	0.874451	0.574385	0.82037	0.868716	0.822374	1.47378	1.58169	1.74721
Q8K298_S_653	Q8K298	ENSMUSG00000036777	68743	Anln	anillin, actin binding protein	Q8K298	653	0.999655	33.9205	3.38608e-05	78.991	66.557	2	PKPGKFQRTRVPRAESADSLGSEDRDLLYSI	S	653	653	7506	2	>>PhosphositeRawExpression	103000	153950	148050	142100	173870	211300	236560	218910	237380	233240	318880	292670	331920	333270	344850	>>PhosphositeNormaExpression	0.443972	0.663587	0.638156	0.612509	0.74945	0.910789	1.01967	0.943591	1.0232	1.00536	1.3745	1.26153	1.43071
Q8K298_S_656	Q8K298	ENSMUSG00000036777	68743	Anln	anillin, actin binding protein	Q8K298	656	0.978314	16.5061	8.32074e-11	97.441	89.575	2	GKFQRTRVPRAESADSLGSEDRDLLYSIDAY	S	656	656	7507	2	>>PhosphositeRawExpression	467090	489580	508470	594470	548170	536130	821540	560980	865430	600080	689940	790510	816930	863510	798530	>>PhosphositeNormaExpression	0.70406	0.737959	0.766433	0.896063	0.826274	0.808126	1.23833	0.845583	1.30449	0.90452	1.03997	1.19156	1.23138
Q8K298_S_659	Q8K298	ENSMUSG00000036777	68743	Anln	anillin, actin binding protein	Q8K298	659	0.999317	31.4291	8.32074e-11	97.441	89.575	2	QRTRVPRAESADSLGSEDRDLLYSIDAYRSQ	S	659	659	7508	2	>>PhosphositeRawExpression	364090	335630	360420	452370	374310	324830	584970	342070	628050	366840	371060	497850	485010	530240	453670	>>PhosphositeNormaExpression	0.84392	0.777953	0.835413	1.04854	0.867608	0.752919	1.35589	0.79288	1.45575	0.850294	0.860075	1.15396	1.1242
Q8K298_T_392	Q8K298	ENSMUSG00000036777	68743	Anln	anillin, actin binding protein	Q8K298	392	0.919026	10.5587	0.014471	62.165	45.48	2	QEHSKESPSYRASHKTPNITPNTKAIQERLF	T	392	392	12164	2	>>PhosphositeRawExpression	0	10432	11230	7372.4	21084	40777	41464	34158	40009	33482	50842	56910	54485	49722	59008	>>PhosphositeNormaExpression	0	0.306238	0.329664	0.216421	0.618934	1.19703	1.2172	1.00273	1.17449	0.982885	1.4925	1.67063	1.59944
Q9EST5_T_15	Q9EST5	ENSMUSG00000028333	67628	Anp32b	acidic (leucine-rich) nuclear phosphoprotein 32 family, member B	Q9EST5	15	1	50.2837	0.0289046	50.284	23.169	1	_MDMKRRIHLELRNRTPAAVRELVLDNCKAM	T	15	15	12653	1	>>PhosphositeRawExpression	9023.3	5270.4	16481	16540	12226	25159	30589	26153	31464	20902	54230	69574	68784	80441	70987	>>PhosphositeNormaExpression	0.251661	0.146992	0.459658	0.461304	0.340985	0.701689	0.853133	0.729412	0.877537	0.582961	1.51248	1.94043	1.9184
Q07076_S_311	Q07076	ENSMUSG00000021814	11750	Anxa7	annexin A7	Q07076	311	1	77.0799	8.57736e-27	129.34	112.63	1	RLLVSMCQGNRDERQSVNHQMAQEDAQRLYQ	S	311	311	3014	1	>>PhosphositeRawExpression	136490	156010	164720	153610	178250	155110	202480	186660	202140	179570	341410	354250	385560	380670	332560	>>PhosphositeNormaExpression	0.583375	0.666806	0.704034	0.656548	0.761863	0.66296	0.865425	0.797808	0.863972	0.767505	1.45923	1.51411	1.64793
E9PYF7_S_138	E9PYF7	ENSMUSG00000074238	211556	Ap1ar	adaptor-related protein complex 1 associated regulatory protein	E9PYF7	138	0.835455	8.20622	1.00664e-08	77.641	72.988	2	LLEQEKQRVAQHYHCSSGDYQSAGPEDDFES	S	138	138	732	2	>>PhosphositeRawExpression	26158	32146	20655	36815	34057	43985	47514	43100	55421	49947	93077	92466	86990	92911	101430	>>PhosphositeNormaExpression	0.458017	0.562864	0.361661	0.644617	0.596325	0.770161	0.831952	0.754665	0.970401	0.874553	1.62974	1.61904	1.52316
E9PYF7_S_139	E9PYF7	ENSMUSG00000074238	211556	Ap1ar	adaptor-related protein complex 1 associated regulatory protein	E9PYF7	139	0.835455	8.20622	1.00664e-08	77.641	72.988	2	LEQEKQRVAQHYHCSSGDYQSAGPEDDFESS	S	139	139	733	2	>>PhosphositeRawExpression	26158	32146	20655	36815	34057	43985	47514	43100	55421	49947	93077	92466	86990	92911	101430	>>PhosphositeNormaExpression	0.458017	0.562864	0.361661	0.644617	0.596325	0.770161	0.831952	0.754665	0.970401	0.874553	1.62974	1.61904	1.52316
P17426_S_655	P17426	ENSMUSG00000060279	11771	Ap2a1	adaptor-related protein complex 2, alpha 1 subunit	P17426	655	0.75409	6.71762	1.35855e-50	130.89	117.97	1	INGGVEPTPSTVSTPSPSADLLGLRAAPPPA	S	655	655	1802	1	>>PhosphositeRawExpression	5103.6	10543	9689.9	18938	8782.3	19667	14265	27798	23418	22181	30447	28572	33482	29549	28365	>>PhosphositeNormaExpression	0.246312	0.508831	0.467658	0.913994	0.423855	0.949177	0.688463	1.3416	1.13021	1.07051	1.46945	1.37895	1.61592
P84091_T_156	P84091	ENSMUSG00000022841	11773	Ap2m1	adaptor-related protein complex 2, mu 1 subunit	P84091	156	0.999999	60.5008	2.37522e-127	189.82	169.98	1	QHQTKEEQSQITSQVTGQIGWRREGIKYRRN	T	156	156	11163	1	>>PhosphositeRawExpression	44027	47173	60055	45670	49271	57813	78269	77447	89038	61196	75605	104390	109760	117880	134520	>>PhosphositeNormaExpression	0.573212	0.614171	0.781889	0.594603	0.641486	0.752699	1.01903	1.00832	1.15923	0.796744	0.984343	1.35911	1.42903
O54774_S_784	O54774	ENSMUSG00000020198	11776	Ap3d1	adaptor-related protein complex 3, delta 1 subunit	O54774	784	1	114.021	2.38209e-109	170.32	159.69	1	RVDIITEEMPENALPSDEDDKDPNDPYRALD	S	784	784	1389	1	>>PhosphositeRawExpression	327020	371420	441360	412280	366660	428070	514640	441070	542960	502540	630380	597230	633350	694170	698720	>>PhosphositeNormaExpression	0.645275	0.732885	0.870891	0.81351	0.723493	0.844667	1.01549	0.870319	1.07137	0.991611	1.24386	1.17845	1.24973
O54774_S_754	O54774	ENSMUSG00000020198	11776	Ap3d1	adaptor-related protein complex 3, delta 1 subunit	O54774	754	1	55.3018	1.62067e-05	85.248	66.652	2;3;4	KDKKRKKKEKGKRRHSSLPTESDEDIAPAQR	S	754	754	1386	2	>>PhosphositeRawExpression	25703	31837	39125	36776	51533	51815	58058	48409	55596	52114	67961	64349	60376	70341	65915	>>PhosphositeNormaExpression	0.494347	0.612322	0.752493	0.707314	0.991136	0.99656	1.11663	0.931052	1.06928	1.00231	1.3071	1.23763	1.16121
O54774_S_755	O54774	ENSMUSG00000020198	11776	Ap3d1	adaptor-related protein complex 3, delta 1 subunit	O54774	755	1	55.3018	4.00546e-34	141.6	125.47	2;3;4	DKKRKKKEKGKRRHSSLPTESDEDIAPAQRV	S	755	755	1387	2	>>PhosphositeRawExpression	830290	961530	1100800	1064300	1171800	1421600	1923500	1871100	1834900	1862000	2209100	2435900	2356500	2610900	2350700	>>PhosphositeNormaExpression	0.478923	0.554624	0.634957	0.613903	0.675911	0.819999	1.1095	1.07928	1.0584	1.07403	1.27424	1.40506	1.35926
O54774_T_758	O54774	ENSMUSG00000020198	11776	Ap3d1	adaptor-related protein complex 3, delta 1 subunit	O54774	758	1	55.3018	1.95313e-14	116.65	104.09	2;3;4	RKKKEKGKRRHSSLPTESDEDIAPAQRVDII	T	758	758	10848	2	>>PhosphositeRawExpression	36336	38958	48745	46376	47674	50855	55648	67875	65097	60347	53230	66117	62646	63379	68132	>>PhosphositeNormaExpression	0.655557	0.702862	0.879434	0.836694	0.860112	0.917502	1.00398	1.22457	1.17445	1.08875	0.960351	1.19285	1.13023
B2RUJ5_S_317	B2RUJ5	ENSMUSG00000024897	319924	Apba1	amyloid beta (A4) precursor protein binding, family A, member 1	B2RUJ5	317	0.999943	42.4783	1.09954e-17	110.06	100.65	1	QDLERAPTPGGGHPDSPGLPAPAGQQQRVVG	S	317	317	520	1	>>PhosphositeRawExpression	31829	47321	40707	40971	53304	78983	73995	84818	101870	87740	66878	55539	72935	70118	62010	>>PhosphositeNormaExpression	0.4927	0.73251	0.630128	0.634214	0.825124	1.22262	1.14541	1.31295	1.57691	1.35818	1.03524	0.859721	1.129
B2RUJ5_S_246	B2RUJ5	ENSMUSG00000024897	319924	Apba1	amyloid beta (A4) precursor protein binding, family A, member 1	B2RUJ5	246	0.928531	9.46336	2.51476e-08	76.573	70.412	2	RQEALGARLHHYDERSDGESDSPEKEAEFAP	S	246	246	521	2	>>PhosphositeRawExpression	341730	402860	430670	421780	386690	423590	500210	498720	529510	508080	512040	525740	514390	511250	491420	>>PhosphositeNormaExpression	0.732417	0.863434	0.923038	0.903985	0.828778	0.907864	1.07208	1.06889	1.13488	1.08895	1.09744	1.1268	1.10247
B2RUJ5_S_372	B2RUJ5	ENSMUSG00000024897	319924	Apba1	amyloid beta (A4) precursor protein binding, family A, member 1	B2RUJ5	372	0.893606	9.57402	0.000766057	74.062	54.34	2	DIKEAIEEVKTRTIRSPYTPDEPKEPIWVMR	S	372	372	531	2	>>PhosphositeRawExpression	67035	95144	100340	100540	100520	219360	303840	253580	282900	281940	544250	620760	579690	681650	607190	>>PhosphositeNormaExpression	0.207807	0.294945	0.311052	0.311672	0.31161	0.680012	0.941898	0.786093	0.876985	0.874009	1.68716	1.92434	1.79703
B2RUJ5_T_375	B2RUJ5	ENSMUSG00000024897	319924	Apba1	amyloid beta (A4) precursor protein binding, family A, member 1	B2RUJ5	375	0.962003	14.2483	0.000766057	74.062	54.34	2	EAIEEVKTRTIRSPYTPDEPKEPIWVMRQDI	T	375	375	10660	2	>>PhosphositeRawExpression	46107	78891	76936	78672	79059	167130	237240	199710	224350	222540	435640	493270	447190	542360	495200	>>PhosphositeNormaExpression	0.180845	0.309434	0.301765	0.308575	0.310092	0.655533	0.930524	0.783321	0.879966	0.872867	1.70871	1.93475	1.75401
Q61315_S_2713	Q61315	ENSMUSG00000005871	11789	Apc	APC, WNT signaling pathway regulator	Q61315	2713	0.991775	20.9585	2.10071e-05	81.949	65.455	1	KDSKDTHGKQSVGSGSPVQTVGLETRLNSFV	S	2713	2713	4371	1	>>PhosphositeRawExpression	17122	10887	17271	11887	13069	15257	23105	19582	14085	13407	26265	30014	25522	27430	29108	>>PhosphositeNormaExpression	0.873539	0.555438	0.881141	0.606457	0.666761	0.778389	1.17878	0.999044	0.718596	0.684005	1.34	1.53127	1.30209
Q8R146_S_185	Q8R146	ENSMUSG00000032590	235606	Apeh	acylpeptide hydrolase	Q8R146	185	0.989079	19.5697	0.000412851	62.203	48.042	1	RPKAESFFQTKALDVSASDEEMARPKKPDQA	S	185	185	7824	1	>>PhosphositeRawExpression	54712	55740	60498	76047	76504	84592	113230	111640	110390	102650	201290	218330	222010	225030	234850	>>PhosphositeNormaExpression	0.421399	0.429317	0.465964	0.585724	0.589244	0.651539	0.872112	0.859866	0.850238	0.790624	1.55036	1.68161	1.70995
Q8R146_S_25	Q8R146	ENSMUSG00000032590	235606	Apeh	acylpeptide hydrolase	Q8R146	25	0.92584	10.9637	1.45347e-14	107.87	91.38	1	PQEAAALYRGLSRQPSLSAACLGPEVTTQYG	S	25	25	7826	1	>>PhosphositeRawExpression	58308	67864	67231	80217	79288	89370	87505	89884	92929	103710	104510	120570	126160	133690	123500	>>PhosphositeNormaExpression	0.613882	0.71449	0.707826	0.844546	0.834765	0.940911	0.921276	0.946323	0.978381	1.09189	1.10031	1.26939	1.32825
O35841_S_464	O35841	ENSMUSG00000027193	11800	Api5	apoptosis inhibitor 5	O35841	464	0.997761	27.1137	3.45566e-05	79.614	54.822	1;2	VEIGQKRTSEDTSSGSPPKKSPGGPKRDARQ	S	464	464	1371	1	>>PhosphositeRawExpression	46716	50813	55483	45469	56993	29279	34193	33748	36162	26842	58882	54295	61309	64568	46782	>>PhosphositeNormaExpression	0.998868	1.08647	1.18632	0.972205	1.21861	0.626035	0.731105	0.72159	0.773206	0.573928	1.259	1.16092	1.31089
O35841_S_469	O35841	ENSMUSG00000027193	11800	Api5	apoptosis inhibitor 5	O35841	469	0.99882	31.2527	0.000357679	67.364	60.171	2	KRTSEDTSSGSPPKKSPGGPKRDARQIYNPP	S	469	469	1372	2	>>PhosphositeRawExpression	61975	82050	108650	94742	91030	250240	300540	305600	302180	326520	351020	372380	360300	455870	387160	>>PhosphositeNormaExpression	0.241445	0.319654	0.423283	0.3691	0.354639	0.974896	1.17086	1.19057	1.17725	1.27207	1.36752	1.45073	1.40367
Q9D842_S_238	Q9D842	ENSMUSG00000030051	72103	Aplf	aprataxin and PNKP like factor	Q9D842	238	0.993986	23.0253	0.00692873	45.257	18.142	1	DRTPGNTSWHGKKRLSPSGNSKSVSAEQDPG	S	238	238	9331	1	>>PhosphositeRawExpression	107480	116530	146740	139250	124090	183070	256080	247770	248800	235880	257760	285330	259000	276360	254610	>>PhosphositeNormaExpression	0.513644	0.556894	0.701266	0.665472	0.593023	0.874886	1.2238	1.18409	1.18901	1.12726	1.23183	1.36358	1.23775
Q8K3H0_S_401	Q8K3H0	ENSMUSG00000040760	72993	Appl1	adaptor protein, phosphotyrosine interaction, PH domain and leucine zipper containing 1	Q8K3H0	401	0.951969	13.4743	1.29071e-29	131.33	111.51	1;2	TAARVNQSALEAVTPSPSFQQRHESLRPGGQ	S	401	401	7623	1	>>PhosphositeRawExpression	91488	104410	104450	109630	108440	114590	165020	165020	184280	169710	222290	226060	246440	237410	272430	>>PhosphositeNormaExpression	0.544211	0.621077	0.621315	0.652128	0.645049	0.681632	0.981612	0.981612	1.09618	1.00951	1.32228	1.34471	1.46593
Q8K3H0_T_399	Q8K3H0	ENSMUSG00000040760	72993	Appl1	adaptor protein, phosphotyrosine interaction, PH domain and leucine zipper containing 1	Q8K3H0	399	0.999381	31.2836	2.21166e-07	98.684	81.745	1;2	EETAARVNQSALEAVTPSPSFQQRHESLRPG	T	399	399	12189	1	>>PhosphositeRawExpression	34161	31100	36550	49110	44821	51265	58411	54527	56334	56893	67005	64071	59468	76940	78373	>>PhosphositeNormaExpression	0.625637	0.569577	0.66939	0.899419	0.820868	0.938886	1.06976	0.998628	1.03172	1.04196	1.22715	1.17342	1.08912
Q5XJY5_S_493	Q5XJY5	ENSMUSG00000032096	213827	Arcn1	archain 1	Q5XJY5	493	0.999944	42.5566	0.000485529	72.615	54.291	1	YCNIQVTKVTQVDGNSPVRFSTETTFLVDKY	S	493	493	4184	1	>>PhosphositeRawExpression	74032	90253	97204	92676	123060	103640	120030	137710	122240	96810	276960	261430	289850	279070	291440	>>PhosphositeNormaExpression	0.452075	0.551129	0.593575	0.565925	0.751464	0.632876	0.732961	0.840924	0.746457	0.591169	1.69125	1.59642	1.76996
Q99K28_S_239	Q99K28	ENSMUSG00000027255	77038	Arfgap2	ADP-ribosylation factor GTPase activating protein 2	Q99K28	239	0.99742	27.9288	0.000377084	76.588	66.356	1	LGAKKGLGAQKVSNQSFTEIERQAQVAEKLR	S	239	239	8629	1	>>PhosphositeRawExpression	14718	22426	28424	19727	24461	74469	93037	83189	92973	84110	64665	66295	60924	75719	74488	>>PhosphositeNormaExpression	0.250982	0.382424	0.484707	0.336399	0.417127	1.2699	1.58653	1.4186	1.58544	1.4343	1.10271	1.13051	1.03892
Q9D8S3_S_295	Q9D8S3	ENSMUSG00000054277	66251	Arfgap3	ADP-ribosylation factor GTPase activating protein 3	Q9D8S3	295	1	54.066	0.016843	63.076	24.054	1	KDLEISRKKDERLNLSGQKKVEAERLGMGFG	S	295	295	9339	1	>>PhosphositeRawExpression	142490	164350	169590	157070	196840	426440	537980	480910	460910	466520	696230	752110	781760	701340	744110	>>PhosphositeNormaExpression	0.310722	0.358392	0.369818	0.342516	0.429241	0.929921	1.17315	1.0487	1.00509	1.01732	1.51824	1.6401	1.70475
Q9D8S3_S_241	Q9D8S3	ENSMUSG00000054277	66251	Arfgap3	ADP-ribosylation factor GTPase activating protein 3	Q9D8S3	241	0.883194	8.99098	1.41277e-09	121.76	76.503	1	GAKKGSLGAQKLTNTSFTEIEKQAQAVDKRK	S	241	241	9340	1	>>PhosphositeRawExpression	2821.9	9803.3	11532	4777.9	11439	23193	29148	20497	22113	25510	31408	27519	33004	38217	38090	>>PhosphositeNormaExpression	0.128629	0.44686	0.525658	0.217789	0.521419	1.0572	1.32864	0.934306	1.00797	1.16281	1.43166	1.25439	1.50441
Q9D8S3_S_331	Q9D8S3	ENSMUSG00000054277	66251	Arfgap3	ADP-ribosylation factor GTPase activating protein 3	Q9D8S3	331	0.780201	6.63502	1.44976e-08	91.583	82.764	1	ISHSVTSDMQTIEQESPTLAKPRRKYQEDPE	S	331	331	9341	1	>>PhosphositeRawExpression	67762	75494	76401	84813	96287	133230	130210	146990	149960	133870	118630	144400	132250	126590	135430	>>PhosphositeNormaExpression	0.580049	0.646236	0.654	0.726007	0.824226	1.14046	1.11461	1.25825	1.28367	1.14594	1.01548	1.23608	1.13207
Q9D8S3_S_403	Q9D8S3	ENSMUSG00000054277	66251	Arfgap3	ADP-ribosylation factor GTPase activating protein 3	Q9D8S3	403	0.969521	15.0726	4.15923e-10	124.51	102.97	1	KDSSRDPEPAMRSTGSSDRPSARRKPEYEPI	S	403	403	9345	1	>>PhosphositeRawExpression	55807	84613	74367	91405	96066	277520	322710	328220	341050	317280	598610	628900	653510	765660	661050	>>PhosphositeNormaExpression	0.158041	0.239617	0.210601	0.258851	0.272051	0.785913	0.913887	0.929491	0.965825	0.89851	1.69521	1.78099	1.85069
G3X9K3_S_1076	G3X9K3	ENSMUSG00000067851	211673	Arfgef1	ADP-ribosylation factor guanine nucleotide-exchange factor 1(brefeldin A-inhibited)	G3X9K3	1076	0.998532	28.4017	0.0100963	61.78	34.681	1	VKPRYISGTVRGREGSLTGTKDQAPDEFVGL	S	1076	1076	1120	1	>>PhosphositeRawExpression	70481	71520	97258	83742	85883	34373	58794	50812	52905	42107	64781	72346	72608	71129	70802	>>PhosphositeNormaExpression	1.0577	1.07329	1.45954	1.25671	1.28884	0.515832	0.882315	0.76253	0.793939	0.631895	0.972161	1.08569	1.08962
A2A5R2_S_227	A2A5R2	ENSMUSG00000074582	99371	Arfgef2	ADP-ribosylation factor guanine nucleotide-exchange factor 2 (brefeldin A-inhibited)	A2A5R2	227	0.93807	11.8059	5.71993e-17	109.77	94.61	1;2	MQSKPQSPVIQATAGSPKFSRLKQSQAQSKP	S	227	227	168	1	>>PhosphositeRawExpression	54161	72319	59695	63526	66143	34265	41262	39808	41389	39044	33529	37765	34510	45452	44251	>>PhosphositeNormaExpression	1.14891	1.53409	1.2663	1.34757	1.40308	0.726858	0.875284	0.844441	0.877978	0.828234	0.711245	0.801103	0.732055
A2A5R2_S_276	A2A5R2	ENSMUSG00000074582	99371	Arfgef2	ADP-ribosylation factor guanine nucleotide-exchange factor 2 (brefeldin A-inhibited)	A2A5R2	276	0.982117	17.3973	0.022926	81.923	28.492	1	GKVSLENGEAPRERGSPVSGRAEPSRGTDSG	S	276	276	169	1	>>PhosphositeRawExpression	215680	208190	230960	221550	246480	323370	339960	326890	349190	362500	281640	286200	318890	323170	305820	>>PhosphositeNormaExpression	0.745354	0.719469	0.798159	0.765639	0.851793	1.11751	1.17484	1.12968	1.20674	1.25274	0.9733	0.989059	1.10203
A2A5R2_S_1535	A2A5R2	ENSMUSG00000074582	99371	Arfgef2	ADP-ribosylation factor guanine nucleotide-exchange factor 2 (brefeldin A-inhibited)	A2A5R2	1535	0.988433	19.8874	3.0148e-09	74.678	56.815	1	SSIDRNASERGQSQLSNPTDDSWKGAPYAHQ	S	1535	1535	170	1	>>PhosphositeRawExpression	89323	99063	80070	95981	91311	113310	137460	122780	157520	136520	144690	160630	170320	144030	161840	>>PhosphositeNormaExpression	0.703387	0.780086	0.630523	0.755816	0.719042	0.892276	1.08245	0.966849	1.24041	1.07505	1.13938	1.2649	1.34121
A2A5R2_S_1518	A2A5R2	ENSMUSG00000074582	99371	Arfgef2	ADP-ribosylation factor guanine nucleotide-exchange factor 2 (brefeldin A-inhibited)	A2A5R2	1518	0.99708	27.6992	6.17011e-09	106.49	77.602	1;2	EEVSDRHLDVDLDRQSLSSIDRNASERGQSQ	S	1518	1518	171	1	>>PhosphositeRawExpression	30683	32936	28988	22672	30883	39941	45710	43107	53682	38039	49687	50469	40328	61181	54503	>>PhosphositeNormaExpression	0.738983	0.793245	0.698159	0.546042	0.743799	0.961956	1.1009	1.03821	1.2929	0.916148	1.19668	1.21552	0.971277
A2A5R2_S_218	A2A5R2	ENSMUSG00000074582	99371	Arfgef2	ADP-ribosylation factor guanine nucleotide-exchange factor 2 (brefeldin A-inhibited)	A2A5R2	218	0.995121	23.0967	5.71993e-17	109.77	94.61	2	QEARELEKPMQSKPQSPVIQATAGSPKFSRL	S	218	218	167	2	>>PhosphositeRawExpression	140980	166420	195700	177440	184810	457380	530690	533310	520410	527210	643270	671570	671650	695190	688270	>>PhosphositeNormaExpression	0.310789	0.366871	0.431418	0.391164	0.407411	1.00829	1.1699	1.17568	1.14724	1.16223	1.41808	1.48047	1.48064
Q3UGY8_S_2090	Q3UGY8	ENSMUSG00000019852	215821	Arfgef3	ARFGEF family member 3	Q3UGY8	2090	0.830628	7.80888	0.00246336	52.265	32.479	1	AGPELLRQEKRPRSGSTGSSLSVSVRDAEAQ	S	2090	2090	3442	1	>>PhosphositeRawExpression	118500	121830	126530	119600	146880	105310	122340	110460	112220	120680	64210	75966	69629	78487	74631	>>PhosphositeNormaExpression	1.13414	1.16601	1.21099	1.14466	1.40575	1.0079	1.17089	1.05719	1.07403	1.155	0.614539	0.727053	0.666403
G5E8V9_S_5	G5E8V9	ENSMUSG00000074513	99889	Arfip1	ADP-ribosylation factor interacting protein 1	G5E8V9	5	0.977884	16.4558	8.34066e-198	133.4	121.77	1;2	___________MAQESPKNSAAEIPVTSNGE	S	5	5	1159	1	>>PhosphositeRawExpression	121250	132560	124260	126910	121120	142670	211750	187610	221060	208700	345560	334650	332980	338800	337440	>>PhosphositeNormaExpression	0.553262	0.60487	0.566997	0.579089	0.552669	0.651001	0.966213	0.856062	1.00869	0.952295	1.57679	1.527	1.51938
G5E8V9_S_9	G5E8V9	ENSMUSG00000074513	99889	Arfip1	ADP-ribosylation factor interacting protein 1	G5E8V9	9	0.873735	12.7325	2.17042e-197	116.94	104.97	1;2	_______MAQESPKNSAAEIPVTSNGEVDDA	S	9	9	1160	1	>>PhosphositeRawExpression	56436	59257	62561	44429	49512	92553	62619	65251	73336	68619	102330	99346	95254	113730	105180	>>PhosphositeNormaExpression	0.735857	0.77264	0.81572	0.579301	0.645577	1.20678	0.816476	0.850794	0.956213	0.894709	1.33426	1.29535	1.242
G5E8V9_S_79	G5E8V9	ENSMUSG00000074513	99889	Arfip1	ADP-ribosylation factor interacting protein 1	G5E8V9	79	0.793744	5.86053	7.44149e-18	107.71	83.363	1	GAPQGSSAPPLPCVLSPSRVAASKLTQQAGD	S	79	79	1161	1	>>PhosphositeRawExpression	61022	66256	64598	41147	77809	90305	86185	93525	106790	75497	105050	99376	118770	107740	143940	>>PhosphositeNormaExpression	0.684098	0.742775	0.724187	0.461286	0.872292	1.01238	0.966192	1.04848	1.19719	0.846373	1.17768	1.11407	1.33149
Q80Y19_S_640	Q80Y19	ENSMUSG00000041219	228482	Arhgap11a	Rho GTPase activating protein 11A	Q80Y19	640	1	136.369	5.68089e-92	174.72	166.2	1	EFRDVTVTESKGHDGSCAGEEENCPSERNFS	S	640	640	6027	1	>>PhosphositeRawExpression	0	4647.3	9000.2	3260.8	10144	13070	15680	13718	12835	9650.2	69578	66088	64651	71855	54957	>>PhosphositeNormaExpression	0	0.166318	0.322099	0.116698	0.363034	0.46775	0.561156	0.49094	0.459339	0.345362	2.49006	2.36516	2.31373
Q80Y19_S_655	Q80Y19	ENSMUSG00000041219	228482	Arhgap11a	Rho GTPase activating protein 11A	Q80Y19	655	1	83.2035	0.000352606	83.204	52.206	2	SCAGEEENCPSERNFSPDQSPEFAREADEEC	S	655	655	6028	2	>>PhosphositeRawExpression	64987	82831	100600	75723	99101	74359	109160	115470	95535	91713	281650	289140	319010	344730	312980	>>PhosphositeNormaExpression	0.396748	0.505686	0.614166	0.462291	0.605015	0.453964	0.666425	0.704948	0.583244	0.559911	1.71948	1.76521	1.94757
Q80Y19_S_659	Q80Y19	ENSMUSG00000041219	228482	Arhgap11a	Rho GTPase activating protein 11A	Q80Y19	659	1	83.2035	0.000352606	83.204	52.206	2	EEENCPSERNFSPDQSPEFAREADEECYSTQ	S	659	659	6029	2	>>PhosphositeRawExpression	64987	82831	100600	75723	99101	74359	109160	115470	95535	91713	281650	289140	319010	344730	312980	>>PhosphositeNormaExpression	0.396748	0.505686	0.614166	0.462291	0.605015	0.453964	0.666425	0.704948	0.583244	0.559911	1.71948	1.76521	1.94757
Q8C0D4_S_238	Q8C0D4	ENSMUSG00000041225	75415	Arhgap12	Rho GTPase activating protein 12	Q8C0D4	238	0.995006	26.1125	2.79297e-66	150.94	117.74	1;2	EQMRATTPPNQGRPDSPVYANLQELKISQSA	S	238	238	6951	1	>>PhosphositeRawExpression	281980	290750	302360	340970	325440	234480	268130	272360	251730	250830	252930	238120	243770	231450	228000	>>PhosphositeNormaExpression	1.05392	1.0867	1.13009	1.2744	1.21636	0.876386	1.00216	1.01797	0.940859	0.937495	0.945344	0.889991	0.911108
Q8C0D4_S_163	Q8C0D4	ENSMUSG00000041225	75415	Arhgap12	Rho GTPase activating protein 12	Q8C0D4	163	0.998454	28.4697	0.000865478	84.718	70.688	1	LDLTHNNGKFNSDSHSPKVSSQNRTRLFGHF	S	163	163	6952	1	>>PhosphositeRawExpression	92568	106620	115900	121430	113530	157260	185740	183980	157300	184210	204980	214650	218950	203310	211970	>>PhosphositeNormaExpression	0.561609	0.646862	0.703163	0.736714	0.688785	0.954094	1.12688	1.1162	0.954337	1.1176	1.24361	1.30228	1.32837
Q8C0D4_S_213	Q8C0D4	ENSMUSG00000041225	75415	Arhgap12	Rho GTPase activating protein 12	Q8C0D4	213	0.999992	52.505	1.25572e-141	193.42	172.77	1;2;3	DSAGEGSERIQQDSESGDELSSSSTEQMRAT	S	213	213	6954	1	>>PhosphositeRawExpression	299330	302670	329940	329520	337510	335750	359090	346150	386500	343880	544220	532410	575030	603470	600320	>>PhosphositeNormaExpression	0.721186	0.729233	0.794935	0.793923	0.813174	0.808933	0.865167	0.833991	0.931207	0.828521	1.31121	1.28275	1.38544
Q8C0D4_S_444	Q8C0D4	ENSMUSG00000041225	75415	Arhgap12	Rho GTPase activating protein 12	Q8C0D4	444	0.999776	37.4795	7.13088e-07	103.13	86.638	1	KDSPTTTKLCLPENESPPTSSKHQDPGQEKY	S	444	444	6959	1	>>PhosphositeRawExpression	163740	157210	201060	176450	183590	217900	344890	268180	322260	274600	524590	528730	546830	539310	511250	>>PhosphositeNormaExpression	0.495123	0.475377	0.607972	0.533555	0.555146	0.658893	1.04289	0.810932	0.974461	0.830345	1.58627	1.59879	1.65352
Q8C0D4_S_584	Q8C0D4	ENSMUSG00000041225	75415	Arhgap12	Rho GTPase activating protein 12	Q8C0D4	584	0.932523	11.4103	1.63137e-27	112.13	99.818	1	QVAEADEAAEEETPDSPGVEKHDKEKDQKEL	S	584	584	6965	1	>>PhosphositeRawExpression	114560	172880	142500	151990	165360	203920	248070	247440	259920	234030	393950	396900	403910	485240	453970	>>PhosphositeNormaExpression	0.421731	0.636424	0.524586	0.559522	0.608741	0.750692	0.913222	0.910903	0.956845	0.861536	1.45025	1.46111	1.48692
Q8C0D4_S_221	Q8C0D4	ENSMUSG00000041225	75415	Arhgap12	Rho GTPase activating protein 12	Q8C0D4	221	0.773321	6.8265	4.81213e-42	137.26	126.6	2;3	RIQQDSESGDELSSSSTEQMRATTPPNQGRP	S	221	221	6958	2	>>PhosphositeRawExpression	21038	21873	21106	29827	29650	29298	39253	31394	25729	30158	51713	47922	39939	45218	46514	>>PhosphositeNormaExpression	0.617999	0.642527	0.619996	0.876179	0.870979	0.860639	1.15307	0.92221	0.755799	0.885902	1.51909	1.40773	1.17322
Q3UIA2_S_570	Q3UIA2	ENSMUSG00000030766	70497	Arhgap17	Rho GTPase activating protein 17	Q3UIA2	570	0.999816	37.148	7.30836e-118	171.57	165.07	1;2	GGPVFSSTGILEQGLSPGDSSPPKPKDSVSA	S	570	570	3518	1	>>PhosphositeRawExpression	126620	128040	113610	128420	137100	201250	190430	232440	192150	217140	98519	103540	121630	105790	121140	>>PhosphositeNormaExpression	0.856382	0.865986	0.76839	0.868556	0.927262	1.36113	1.28795	1.57209	1.29959	1.4686	0.666324	0.700283	0.822633
Q3UIA2_S_698	Q3UIA2	ENSMUSG00000030766	70497	Arhgap17	Rho GTPase activating protein 17	Q3UIA2	698	0.758901	5.97293	3.44046e-23	115.05	101.6	1	QQQQQQQQTPGMRRCSSSLPPIQAPSHPPPQ	S	698	698	3522	1	>>PhosphositeRawExpression	136700	144100	162330	175240	188370	146210	191740	201060	190280	184730	307510	308690	335170	307670	339540	>>PhosphositeNormaExpression	0.617743	0.651184	0.733565	0.791904	0.851238	0.660719	0.866467	0.908584	0.85987	0.834789	1.38963	1.39496	1.51462
Q3UIA2_S_575	Q3UIA2	ENSMUSG00000030766	70497	Arhgap17	Rho GTPase activating protein 17	Q3UIA2	575	0.955986	13.3678	7.30836e-118	171.57	165.07	2	SSTGILEQGLSPGDSSPPKPKDSVSAAVPAA	S	575	575	3520	2	>>PhosphositeRawExpression	0	9803	20113	27473	25507	54127	59596	64750	61003	45966	149030	179180	170970	171340	183660	>>PhosphositeNormaExpression	0	0.12028	0.246782	0.337087	0.312965	0.664125	0.731228	0.794467	0.748492	0.563992	1.82856	2.1985	2.09776
Q3UIA2_T_740	Q3UIA2	ENSMUSG00000030766	70497	Arhgap17	Rho GTPase activating protein 17	Q3UIA2	740	0.791165	5.78588	3.80968e-09	84.097	64.559	2	PEPGPTPPQTPTPPSTPPLAKQNPSQSETTQ	T	740	740	11330	2	>>PhosphositeRawExpression	153510	160820	183820	154890	181260	172970	190850	186720	242300	204750	243570	283970	294910	284140	254970	>>PhosphositeNormaExpression	0.721054	0.75539	0.863424	0.727536	0.851399	0.81246	0.896444	0.877045	1.13811	0.961734	1.14408	1.33384	1.38523
A2AB59_S_238	A2AB59	ENSMUSG00000034255	544817	Arhgap27	Rho GTPase activating protein 27	A2AB59	238	1	51.9491	0.0329125	51.949	23.55	2	PEPVYANVERQPRATSPRSAAAPPRLSPVWE	S	238	238	233	2	>>PhosphositeRawExpression	0	7493.9	0	7294.2	4264.1	10737	9178.4	10947	5196.4	11144	10524	8583.9	10552	9061.3	11469	>>PhosphositeNormaExpression	0	0.965334	0	0.939609	0.549284	1.3831	1.18232	1.41015	0.669379	1.43553	1.35566	1.10574	1.35927
A2AB59_T_237	A2AB59	ENSMUSG00000034255	544817	Arhgap27	Rho GTPase activating protein 27	A2AB59	237	1	51.9491	0.0329125	51.949	23.55	2	PPEPVYANVERQPRATSPRSAAAPPRLSPVW	T	237	237	10601	2	>>PhosphositeRawExpression	0	7493.9	0	7294.2	4264.1	10737	9178.4	10947	5196.4	11144	10524	8583.9	10552	9061.3	11469	>>PhosphositeNormaExpression	0	0.965334	0	0.939609	0.549284	1.3831	1.18232	1.41015	0.669379	1.43553	1.35566	1.10574	1.35927
Q8BN58_S_67	Q8BN58	ENSMUSG00000024043	268970	Arhgap28	Rho GTPase activating protein 28	Q8BN58	67	0.862223	7.83728	9.24887e-05	76.198	64.724	2	LSNESLHPPSFSRSNSQASVDSSASMEEFLR	S	67	67	6491	2	>>PhosphositeRawExpression	57307	48672	58967	58157	63826	80474	111420	98633	104320	104130	147640	114460	116280	146980	115770	>>PhosphositeNormaExpression	0.602371	0.511606	0.61982	0.611306	0.670894	0.845886	1.17117	1.03676	1.09654	1.09454	1.55189	1.20312	1.22225
Q8BN58_S_70	Q8BN58	ENSMUSG00000024043	268970	Arhgap28	Rho GTPase activating protein 28	Q8BN58	70	0.962198	14.3826	5.60851e-05	80.061	71.002	2	ESLHPPSFSRSNSQASVDSSASMEEFLREIE	S	70	70	6492	2	>>PhosphositeRawExpression	96416	80013	111870	105140	105850	113310	153470	157610	163110	154080	175200	129500	127570	156460	148000	>>PhosphositeNormaExpression	0.731311	0.606895	0.848529	0.797482	0.802868	0.859451	1.16406	1.19546	1.23718	1.16869	1.32888	0.982252	0.967613
Q8BN58_S_76	Q8BN58	ENSMUSG00000024043	268970	Arhgap28	Rho GTPase activating protein 28	Q8BN58	76	0.977238	18.2452	5.60851e-05	80.061	71.002	2	SFSRSNSQASVDSSASMEEFLREIESIKESS	S	76	76	6493	2	>>PhosphositeRawExpression	102590	96428	132920	121530	126250	144960	200980	190760	201030	196920	206940	182030	170000	223830	183440	>>PhosphositeNormaExpression	0.620352	0.583091	0.803755	0.73488	0.763422	0.876559	1.21531	1.15351	1.21561	1.19076	1.25135	1.10072	1.02797
A6X8Z5_S_941	A6X8Z5	ENSMUSG00000022799	12549	Arhgap31	Rho GTPase activating protein 31	A6X8Z5	941	0.952681	13.0678	0.00667002	52.693	22.142	1	LERRLCHRPSLRQSHSLDSKTTGNSHWTLEA	S	941	941	382	1	>>PhosphositeRawExpression	44880	71342	47286	54109	48455	65216	65637	104150	82667	86367	63648	71343	68063	80014	58822	>>PhosphositeNormaExpression	0.665218	1.05744	0.70088	0.802012	0.718207	0.966641	0.972881	1.54373	1.2253	1.28014	0.9434	1.05746	1.00884
Q811P8_S_1823	Q811P8	ENSMUSG00000041444	330914	Arhgap32	Rho GTPase activating protein 32	Q811P8	1823	1	59.4259	0.00538265	59.426	39.664	1	SVAEGKEGRHPAKAVSPEGDERFYRKHPESE	S	1823	1823	6126	1	>>PhosphositeRawExpression	24290	23256	27700	32586	41816	42548	62336	67141	72271	71306	48762	56411	62396	62594	55631	>>PhosphositeNormaExpression	0.485125	0.464473	0.55323	0.650814	0.835157	0.849777	1.24499	1.34095	1.44341	1.42414	0.973884	1.12665	1.24619
Q91YM2_S_589	Q91YM2	ENSMUSG00000058230	232906	Arhgap35	Rho GTPase activating protein 35	Q91YM2	589	0.954394	13.2071	0.000917338	55.589	43.673	1	ISSRFIRPSDRNQKNSLSDLNIDRINLVILG	S	589	589	8417	1	>>PhosphositeRawExpression	28320	37741	32235	32596	39910	41707	61125	50091	60027	54612	29437	37807	28575	43622	48644	>>PhosphositeNormaExpression	0.678108	0.903689	0.771851	0.780495	0.955624	0.998653	1.46361	1.1994	1.43732	1.30766	0.704854	0.905269	0.684214
Q99PT1_S_24	Q99PT1	ENSMUSG00000025132	192662	Arhgdia	Rho GDP dissociation inhibitor (GDI) alpha	Q99PT1	24	0.999995	55.0155	3.95719e-23	95.26	85.406	1	EQLAQIAAENEEDEHSVNYKPPAQKSIQEIQ	S	24	24	8858	1	>>PhosphositeRawExpression	25160	29333	25680	36084	45468	52730	71965	71004	51953	54995	113390	88669	106860	115300	102580	>>PhosphositeNormaExpression	0.380762	0.443914	0.388631	0.546081	0.688095	0.797996	1.08909	1.07455	0.786237	0.832273	1.716	1.34188	1.61718
A2AWP8_S_138	A2AWP8	ENSMUSG00000040964	72754	Arhgef10l	Rho guanine nucleotide exchange factor (GEF) 10-like	A2AWP8	138	0.982254	17.4312	1.39574e-09	79.163	61.487	1	PALEEDVIYDDVPCESPDAHQPGAERGLVYE	S	138	138	349	1	>>PhosphositeRawExpression	0	0	0	0	0	0	3896.6	3607.9	0	7672	6217.4	15192	9350.6	0	15192	>>PhosphositeNormaExpression	0	0	0	0	0	0	0.956166	0.885324	0	1.88259	1.52565	3.72788	2.29449
Q68FM7_S_291	Q68FM7	ENSMUSG00000041977	213498	Arhgef11	Rho guanine nucleotide exchange factor (GEF) 11	Q68FM7	291	0.996012	22.8195	5.12753e-07	88.595	73.341	2	SLVNRNSVLSDPGLDSPQTSPVILARVGQHH	S	291	291	4741	2	>>PhosphositeRawExpression	18548	27685	11136	32178	22178	33423	31151	25845	37129	35362	31239	36444	27922	40017	35786	>>PhosphositeNormaExpression	0.623752	0.93102	0.374493	1.08212	0.745825	1.12398	1.04758	0.869143	1.24861	1.18919	1.05054	1.22558	0.93899
Q68FM7_S_295	Q68FM7	ENSMUSG00000041977	213498	Arhgef11	Rho guanine nucleotide exchange factor (GEF) 11	Q68FM7	295	0.752505	4.80734	5.12753e-07	88.595	73.341	2	RNSVLSDPGLDSPQTSPVILARVGQHHRRQG	S	295	295	4742	2	>>PhosphositeRawExpression	18548	27685	11136	32178	22178	33423	31151	25845	37129	35362	31239	36444	27922	40017	35786	>>PhosphositeNormaExpression	0.623752	0.93102	0.374493	1.08212	0.745825	1.12398	1.04758	0.869143	1.24861	1.18919	1.05054	1.22558	0.93899
Q68FM7_S_693	Q68FM7	ENSMUSG00000041977	213498	Arhgef11	Rho guanine nucleotide exchange factor (GEF) 11	Q68FM7	693	0.937758	11.7525	0.00105804	64.275	49.073	2	LHQSASSSASSLSTRSLENPTPPFTPKMGRR	S	693	693	4743	2	>>PhosphositeRawExpression	49606	45197	39032	32428	61430	43883	59082	65175	48959	65778	53692	42817	65058	56979	53962	>>PhosphositeNormaExpression	0.950212	0.865757	0.747665	0.621164	1.1767	0.840587	1.13173	1.24844	0.937818	1.25999	1.02848	0.820167	1.2462
Q68FM7_S_1326	Q68FM7	ENSMUSG00000041977	213498	Arhgef11	Rho guanine nucleotide exchange factor (GEF) 11	Q68FM7	1326	0.998207	25.1239	3.38539e-13	81.988	68.04	2	LAHLPPRTRNSGIWDSPELDRNPAEEASSSE	S	1326	1326	4749	2	>>PhosphositeRawExpression	37236	41310	58601	54385	56377	87230	88637	91800	93618	95346	95047	103600	106810	112110	80546	>>PhosphositeNormaExpression	0.464423	0.515236	0.730897	0.678313	0.703158	1.08797	1.10552	1.14497	1.16764	1.1892	1.18547	1.29214	1.33218
Q68FM7_T_702	Q68FM7	ENSMUSG00000041977	213498	Arhgef11	Rho guanine nucleotide exchange factor (GEF) 11	Q68FM7	702	0.994067	21.9605	0.00105804	64.275	49.073	2	SSLSTRSLENPTPPFTPKMGRRSIESPNLGF	T	702	702	11613	2	>>PhosphositeRawExpression	49606	45197	39032	32428	61430	43883	59082	65175	48959	65778	53692	42817	65058	56979	53962	>>PhosphositeNormaExpression	0.950212	0.865757	0.747665	0.621164	1.1767	0.840587	1.13173	1.24844	0.937818	1.25999	1.02848	0.820167	1.2462
Q3U5C8_S_111	Q3U5C8	ENSMUSG00000029032	230972	Arhgef16	Rho guanine nucleotide exchange factor (GEF) 16	Q3U5C8	111	1	75.5236	0.000140946	90.725	68.196	1	AVASKAKTKSPARHQSFGAAVLSKEAARRNP	S	111	111	3387	1	>>PhosphositeRawExpression	405820	413520	404790	390440	422310	78715	124180	101150	124430	89370	144280	136010	135200	160820	107040	>>PhosphositeNormaExpression	1.87991	1.91558	1.87514	1.80867	1.9563	0.364638	0.575249	0.468565	0.576407	0.413996	0.66836	0.63005	0.626298
Q3U5C8_S_6	Q3U5C8	ENSMUSG00000029032	230972	Arhgef16	Rho guanine nucleotide exchange factor (GEF) 16	Q3U5C8	6	0.988629	19.4511	3.69959e-07	86.114	52.154	1;2	__________MSQRHSDSSLDEKLLEYRFHA	S	6	6	3388	1	>>PhosphositeRawExpression	42495	52444	51121	63339	45745	45528	62525	73441	57159	64349	181500	188810	179600	169150	220720	>>PhosphositeNormaExpression	0.425538	0.525166	0.511918	0.634267	0.458083	0.45591	0.626116	0.735427	0.572381	0.644381	1.81751	1.89071	1.79849
Q3U5C8_S_231	Q3U5C8	ENSMUSG00000029032	230972	Arhgef16	Rho guanine nucleotide exchange factor (GEF) 16	Q3U5C8	231	0.864997	8.06659	2.98804e-47	139.25	116.85	2	DPQLYQEIRERGLNTSHESDDDILDEPSGPV	S	231	231	3385	2	>>PhosphositeRawExpression	523390	494380	663140	915580	691630	894760	1209200	994670	1189500	968140	2458100	2589300	2152600	2282000	2504000	>>PhosphositeNormaExpression	0.382401	0.361206	0.484506	0.668945	0.505322	0.653733	0.883471	0.72673	0.869077	0.707347	1.79595	1.89181	1.57274
Q3U5C8_S_2	Q3U5C8	ENSMUSG00000029032	230972	Arhgef16	Rho guanine nucleotide exchange factor (GEF) 16	Q3U5C8	2	0.90603	9.75294	1.36803e-05	51.876	39.731	2	______________MSQRHSDSSLDEKLLEY	S	2	2	3390	2	>>PhosphositeRawExpression	158240	191580	194480	169850	200210	78253	98820	96669	93378	105860	263400	268090	273140	278920	293830	>>PhosphositeNormaExpression	0.858532	1.03942	1.05515	0.921522	1.08624	0.424562	0.536148	0.524478	0.506623	0.574344	1.42908	1.45452	1.48192
Q3U5C8_T_230	Q3U5C8	ENSMUSG00000029032	230972	Arhgef16	Rho guanine nucleotide exchange factor (GEF) 16	Q3U5C8	230	0.934153	9.69271	1.70118e-71	153.25	126.82	2	DDPQLYQEIRERGLNTSHESDDDILDEPSGP	T	230	230	11305	2	>>PhosphositeRawExpression	136130	167960	175690	182020	184830	224990	266540	248890	257300	236090	393730	477300	438570	478720	464770	>>PhosphositeNormaExpression	0.471198	0.581374	0.60813	0.630041	0.639767	0.778776	0.922597	0.861503	0.890613	0.817198	1.36285	1.65212	1.51806
Q6P9R4_S_935	Q6P9R4	ENSMUSG00000004568	102098	Arhgef18	rho/rac guanine nucleotide exchange factor (GEF) 18	Q6P9R4	935	0.850159	9.19702	0.000409313	68.569	56.266	2	GIQSLICQRHLGSTSSQVEEGSVSAGLPRRA	S	935	935	5106	2	>>PhosphositeRawExpression	122370	149640	144420	142870	153560	149340	203720	167910	192170	219350	274060	283080	297360	317110	272340	>>PhosphositeNormaExpression	0.594164	0.726572	0.701227	0.693701	0.745606	0.725116	0.989156	0.815282	0.933075	1.06505	1.33069	1.37449	1.44382
P97433_S_1535	P97433	ENSMUSG00000021662	110596	Arhgef28	Rho guanine nucleotide exchange factor (GEF) 28	P97433	1535	0.999971	45.3871	0.00130007	55.763	32.434	2	VQQGLLGHCKHSRQRSLPAVFSPGSKEVTEL	S	1535	1535	2779	2	>>PhosphositeRawExpression	11218	11998	13366	10716	13937	21483	21771	23747	26639	29279	47639	48340	49437	63550	52496	>>PhosphositeNormaExpression	0.377612	0.403868	0.449917	0.360714	0.469137	0.723145	0.732839	0.799354	0.896703	0.985568	1.60359	1.62719	1.66411
P97433_S_1541	P97433	ENSMUSG00000021662	110596	Arhgef28	Rho guanine nucleotide exchange factor (GEF) 28	P97433	1541	0.989047	19.5566	0.00130007	55.763	32.434	2	GHCKHSRQRSLPAVFSPGSKEVTELNRAESL	S	1541	1541	2780	2	>>PhosphositeRawExpression	11218	11998	13366	10716	13937	21483	21771	23747	26639	29279	47639	48340	49437	63550	52496	>>PhosphositeNormaExpression	0.377612	0.403868	0.449917	0.360714	0.469137	0.723145	0.732839	0.799354	0.896703	0.985568	1.60359	1.62719	1.66411
Q9ES28_S_228	Q9ES28	ENSMUSG00000031511	54126	Arhgef7	Rho guanine nucleotide exchange factor (GEF7)	Q9ES28	228	0.985288	18.259	0.00123141	54.281	36.999	1	PSNYVREIKPSEKPVSPKSGTLKSPPKGFDT	S	228	228	9592	1	>>PhosphositeRawExpression	66063	70578	87912	84782	91844	106860	131550	146120	128190	147370	141460	159430	156800	138160	108010	>>PhosphositeNormaExpression	0.561401	0.599769	0.747073	0.720474	0.780487	0.908092	1.11791	1.24172	1.08935	1.25234	1.20212	1.35483	1.33248
Q9ES28_S_673	Q9ES28	ENSMUSG00000031511	54126	Arhgef7	Rho guanine nucleotide exchange factor (GEF7)	Q9ES28	673	1	50.8431	0.00240477	50.843	36.585	1	TMKKLLPKRKPERKPSDEEFAVRKSTAALEE	S	673	673	9593	1	>>PhosphositeRawExpression	72528	109290	89622	87331	92455	99715	109330	111530	112210	111100	233720	228040	241730	231640	238920	>>PhosphositeNormaExpression	0.50154	0.755753	0.619747	0.603904	0.639337	0.689541	0.75603	0.771243	0.775945	0.768269	1.6162	1.57692	1.67159
Q9ES28_S_497	Q9ES28	ENSMUSG00000031511	54126	Arhgef7	Rho guanine nucleotide exchange factor (GEF7)	Q9ES28	497	0.994099	22.2648	0.00189694	101.38	81.077	1	LFPNLLLMLSASPRMSGFIYQGKLPTTGMTI	S	497	497	9594	1	>>PhosphositeRawExpression	301350	343990	331050	348300	397270	341000	419590	385850	421360	415340	548540	575600	571050	647380	592540	>>PhosphositeNormaExpression	0.680739	0.777061	0.74783	0.786797	0.897419	0.770307	0.947839	0.871622	0.951837	0.938238	1.23913	1.30026	1.28998
Q9ES28_S_236	Q9ES28	ENSMUSG00000031511	54126	Arhgef7	Rho guanine nucleotide exchange factor (GEF7)	Q9ES28	236	0.880783	11.6334	0.000110691	69.133	49.688	1	KPSEKPVSPKSGTLKSPPKGFDTTAINKSYY	S	236	236	9595	1	>>PhosphositeRawExpression	196270	222110	209500	221460	224710	358020	422860	464630	423300	449180	413570	456790	460920	525980	425220	>>PhosphositeNormaExpression	0.537773	0.608574	0.574023	0.606793	0.615698	0.980963	1.15862	1.27307	1.15983	1.23074	1.13317	1.25159	1.26291
Q9ES28_S_830	Q9ES28	ENSMUSG00000031511	54126	Arhgef7	Rho guanine nucleotide exchange factor (GEF7)	Q9ES28	830	1	81.5944	0.0051992	95.358	8.6879	1	DEVQELRQDNKKMKKSLEEEQRARKDLEKLV	S	830	830	9596	1	>>PhosphositeRawExpression	229840	246690	257650	238710	268800	197180	206470	226680	194840	209800	111780	104470	124800	112370	119340	>>PhosphositeNormaExpression	1.20993	1.29863	1.35633	1.25662	1.41502	1.038	1.08691	1.1933	1.02568	1.10444	0.588436	0.549954	0.656976
E9Q4N7_S_454	E9Q4N7	ENSMUSG00000069729	239985	Arid1b	AT rich interactive domain 1B (SWI-like)	E9Q4N7	454	0.996385	24.7936	0.000459821	55.763	35.336	1	SPAWAAAQQRSHPAMSPGTPGPTMGRSQGSP	S	454	454	871	1	>>PhosphositeRawExpression	49939	57871	60696	54394	60956	74963	109120	84431	104650	97610	93558	86233	86625	97957	95817	>>PhosphositeNormaExpression	0.616622	0.714563	0.749444	0.67163	0.752655	0.925606	1.34736	1.04251	1.29217	1.20524	1.15521	1.06476	1.0696
E9Q4N7_S_468	E9Q4N7	ENSMUSG00000069729	239985	Arid1b	AT rich interactive domain 1B (SWI-like)	E9Q4N7	468	0.836904	7.10231	0.000672225	61.097	40.991	1	MSPGTPGPTMGRSQGSPMDPMVMKRPQLYGM	S	468	468	872	1	>>PhosphositeRawExpression	9358	16336	11945	11838	11215	22533	31860	28785	20147	24067	25983	29051	21778	29220	30234	>>PhosphositeNormaExpression	0.432773	0.75548	0.552413	0.547464	0.518653	1.04207	1.47341	1.3312	0.931725	1.11301	1.20162	1.3435	1.00715
E9Q4N7_S_1563	E9Q4N7	ENSMUSG00000069729	239985	Arid1b	AT rich interactive domain 1B (SWI-like)	E9Q4N7	1563	0.868952	6.62598	0.00568385	41.554	23.19	2	APSPASFQRSLESRMSPSKSPFLPTMKMQKV	S	1563	1563	868	2	>>PhosphositeRawExpression	39396	47477	56031	46599	58161	145640	167110	170420	158830	169530	209820	213950	208020	204880	221300	>>PhosphositeNormaExpression	0.279119	0.336372	0.396977	0.330152	0.412068	1.03185	1.18397	1.20742	1.1253	1.20111	1.48656	1.51582	1.47381
E9Q4N7_S_1567	E9Q4N7	ENSMUSG00000069729	239985	Arid1b	AT rich interactive domain 1B (SWI-like)	E9Q4N7	1567	0.914653	8.2438	0.00529128	42.338	23.128	2	ASFQRSLESRMSPSKSPFLPTMKMQKVMPTV	S	1567	1567	870	2	>>PhosphositeRawExpression	23405	28494	47355	42421	42204	104570	123540	133180	128800	132110	159420	180970	168910	175020	182210	>>PhosphositeNormaExpression	0.209897	0.255535	0.424681	0.380433	0.378487	0.937786	1.10791	1.19436	1.15508	1.18477	1.42968	1.62294	1.51479
Q8BIX3_S_266	Q8BIX3	ENSMUSG00000027122	212772	Arl14ep	ADP-ribosylation factor-like 14 effector protein	Q8BIX3	266	0.998923	29.7594	6.51586e-05	89.468	72.39	1	EIIHNKHAGKAYGLLSPCHPYDILQK_____	S	266	266	6341	1	>>PhosphositeRawExpression	47519	52607	60605	60043	62472	98572	105240	128690	120350	112640	207470	181040	198920	235900	231690	>>PhosphositeNormaExpression	0.374409	0.414499	0.477516	0.473088	0.492226	0.776664	0.829202	1.01397	0.948256	0.887508	1.63469	1.42644	1.56732
Q9JM93_S_140	Q9JM93	ENSMUSG00000029404	65105	Arl6ip4	ADP-ribosylation factor-like 6 interacting protein 4	Q9JM93	140	1	65.1063	2.32376e-06	100.41	69.453	1	QAEALPGPSLDQWHRSAGEDNDGPVLTDEQK	S	140	140	9832	1	>>PhosphositeRawExpression	79128	93836	82453	82402	88282	99829	117510	107950	108090	122730	126500	151700	117710	131990	146350	>>PhosphositeNormaExpression	0.71654	0.849728	0.746649	0.746188	0.799434	0.903997	1.06411	0.977536	0.978804	1.11138	1.14552	1.37371	1.06592
Q8BH07_S_80	Q8BH07	ENSMUSG00000026960	65103	Arl6ip6	ADP-ribosylation factor-like 6 interacting protein 6	Q8BH07	80	1	53.9948	0.00120503	53.995	40.576	1	SETKRAPLLPRVGDGSPVLPDKRNGIFPATA	S	80	80	6233	1	>>PhosphositeRawExpression	11063	12514	13517	10510	10318	9420	23791	18435	29891	26764	31767	45795	27706	44035	39060	>>PhosphositeNormaExpression	0.467996	0.529378	0.571808	0.444603	0.436481	0.398493	1.00643	0.779853	1.26447	1.13219	1.34383	1.93726	1.17204
Q9D7A8_S_260	Q9D7A8	ENSMUSG00000027599	74252	Armc1	armadillo repeat containing 1	Q9D7A8	260	0.999921	41.1762	8.25109e-05	68.657	57.543	1	ESPTKEQDKAVSRVGSHPEGGASWLSTAANF	S	260	260	9306	1	>>PhosphositeRawExpression	34985	36158	43889	47065	47622	73783	66896	64635	74172	77279	85479	74095	86432	94489	80152	>>PhosphositeNormaExpression	0.531616	0.549441	0.666918	0.715179	0.723643	1.12117	1.01652	0.982164	1.12708	1.1743	1.2989	1.12591	1.31338
Q9D0L7_S_43	Q9D0L7	ENSMUSG00000038525	67211	Armc10	armadillo repeat containing 10	Q9D0L7	43	0.999999	59.8015	0	331.34	290.13	1	TRGPRRGGRRLRPSRSAEDLTDGSYDDILNA	S	43	43	9182	1	>>PhosphositeRawExpression	2049000	2132400	2336500	2359200	2591800	2253600	2696400	2465900	2522600	2445900	1733000	1774200	1872100	1930200	1728700	>>PhosphositeNormaExpression	0.934436	0.97247	1.06555	1.0759	1.18198	1.02774	1.22968	1.12456	1.15042	1.11544	0.790326	0.809115	0.853762
Q9JM76_S_172	Q9JM76	ENSMUSG00000029465	56378	Arpc3	actin related protein 2/3 complex, subunit 3	Q9JM76	172	0.983054	17.635	0.0106448	86.833	82.238	1	SKWWTCFVKRQFMNKSLSGPGQ_________	S	172	172	9831	1	>>PhosphositeRawExpression	33490	35315	36230	24078	34618	37678	38137	41618	35466	42586	41526	53378	48603	44229	47789	>>PhosphositeNormaExpression	0.844653	0.890682	0.913759	0.607273	0.873103	0.950279	0.961856	1.04965	0.89449	1.07406	1.04733	1.34625	1.22582
P56212_S_23	P56212	ENSMUSG00000007656	59046	Arpp19	cAMP-regulated phosphoprotein 19	P56212	23	0.781175	5.52651	0.00277451	53.3	38.947	1	AASAEEQKEMEDKVTSPEKAEEAKLKARYPH	S	23	23	2366	1	>>PhosphositeRawExpression	23939	24854	27673	30603	41548	64871	88654	81411	74465	88114	84661	70010	73370	91590	68045	>>PhosphositeNormaExpression	0.384538	0.399236	0.444519	0.491584	0.667396	1.04204	1.42407	1.30773	1.19615	1.4154	1.35993	1.12459	1.17856
P56212_S_62	P56212	ENSMUSG00000007656	59046	Arpp19	cAMP-regulated phosphoprotein 19	P56212;P60840	62;67	1	97.9654	1.18468e-51	158.4	141.63	1	DFLMKRLQKGQKYFDSGDYNMAKAKMKNKQL;DFLRKRLQKGQKYFDSGDYNMAKAKMKNKQL	S	62	62;67	2367	1	>>PhosphositeRawExpression	796790	879050	1234700	1266400	904350	1064100	1526600	1486100	1755400	1686900	933780	911100	1067000	1104400	884530	>>PhosphositeNormaExpression	0.682916	0.75342	1.05824	1.08541	0.775104	0.912023	1.30842	1.27371	1.50453	1.44582	0.800328	0.780889	0.914509
Q9QWY8_S_1045	Q9QWY8	ENSMUSG00000022377	13196	Asap1	ArfGAP with SH3 domain, ankyrin repeat and PH domain1	Q9QWY8	1045	0.996943	25.1937	7.00987e-06	97.69	74.969	1	QPPSEVTQRSHTGDLSPNVQSRDAIQKQASE	S	1045	1045	9863	1	>>PhosphositeRawExpression	47024	55860	57406	63131	64768	97280	94417	103990	94804	102520	101090	126260	93001	115280	117520	>>PhosphositeNormaExpression	0.528617	0.627946	0.645325	0.709682	0.728084	1.09357	1.06138	1.169	1.06573	1.15247	1.1364	1.41934	1.04546
Q9QWY8_S_858	Q9QWY8	ENSMUSG00000022377	13196	Asap1	ArfGAP with SH3 domain, ankyrin repeat and PH domain1	Q9QWY8	858	0.999856	38.0081	8.93194e-05	87.49	73.827	1;2	PPPPPGHKRTLSDPPSPLPHGPPNKGAIPWG	S	858	858	9865	1	>>PhosphositeRawExpression	26409	35913	33374	32255	37916	48255	55859	52275	59806	55458	57487	70624	75628	75887	71993	>>PhosphositeNormaExpression	0.501984	0.682636	0.634375	0.613105	0.72071	0.917234	1.06177	0.993646	1.1368	1.05415	1.09272	1.34243	1.43754
Q9QWY8_S_854	Q9QWY8	ENSMUSG00000022377	13196	Asap1	ArfGAP with SH3 domain, ankyrin repeat and PH domain1	Q9QWY8	854	0.910964	10.0987	8.93194e-05	87.49	73.827	2	KKRPPPPPPGHKRTLSDPPSPLPHGPPNKGA	S	854	854	9864	2	>>PhosphositeRawExpression	164060	197730	218120	217120	221580	291550	374190	387140	385560	372150	439870	497230	512040	581770	517460	>>PhosphositeNormaExpression	0.457623	0.551541	0.608416	0.605627	0.618067	0.813239	1.04375	1.07987	1.07547	1.03806	1.22696	1.38696	1.42827
Q8BSY0_S_38	Q8BSY0	ENSMUSG00000028207	65973	Asph	aspartate-beta-hydroxylase	Q8BSY0	38	0.962134	14.2323	0	254.07	240.06	1;2;3	SGSGSPSTGSSGSSSSPGARREAKHGGHKNG	S	38	38	6601	1	>>PhosphositeRawExpression	31548	49958	57602	59379	42312	232220	230230	257980	223340	241250	42462	37100	46856	36158	24690	>>PhosphositeNormaExpression	0.293363	0.464557	0.535638	0.552162	0.393457	2.1594	2.1409	2.39894	2.07683	2.24337	0.394852	0.344991	0.435712
Q8BSY0_S_27	Q8BSY0	ENSMUSG00000028207	65973	Asph	aspartate-beta-hydroxylase	Q8BSY0	27	0.976085	16.3685	0	254.07	240.06	2;3	GNSSSSGSGSGSGSGSPSTGSSGSSSSPGAR	S	27	27	6594	2	>>PhosphositeRawExpression	8144.1	50801	48778	20409	45634	384350	437350	412360	480440	489120	612240	650500	660640	683800	724850	>>PhosphositeNormaExpression	0.0213965	0.133466	0.128151	0.0536193	0.119891	1.00978	1.14902	1.08337	1.26223	1.28504	1.6085	1.70902	1.73566
Q8VBT9_S_193	Q8VBT9	ENSMUSG00000025142	68938	Aspscr1	alveolar soft part sarcoma chromosome region, candidate 1 (human)	Q8VBT9	193	0.997115	25.5327	9.375e-219	205.55	195.83	1;2	AGKQESIAVRSKAPGSPVSSLSADQASSSTL	S	193	193	8007	1	>>PhosphositeRawExpression	311980	361850	394980	382940	371250	349660	410100	458930	418440	406910	484400	455250	508970	481760	521490	>>PhosphositeNormaExpression	0.740587	0.858969	0.937614	0.909033	0.881283	0.830032	0.973507	1.08942	0.993304	0.965934	1.14988	1.08068	1.20821
Q8VBT9_T_278	Q8VBT9	ENSMUSG00000025142	68938	Aspscr1	alveolar soft part sarcoma chromosome region, candidate 1 (human)	Q8VBT9	278	0.831509	6.9697	2.49708e-07	95.153	67.818	1	GGQRLGGPSASLRPLTSPSANSSKSFSGPGG	T	278	278	12286	1	>>PhosphositeRawExpression	213600	324530	359890	371990	418190	1187700	1393400	1392900	1387900	1441900	1661600	1793200	1836100	2140500	1781200	>>PhosphositeNormaExpression	0.18097	0.274954	0.304912	0.315164	0.354306	1.00626	1.18054	1.18012	1.17588	1.22163	1.40777	1.51927	1.55561
Q8C0M9_T_49	Q8C0M9	ENSMUSG00000024654	66514	Asrgl1	asparaginase like 1	Q8C0M9	49	1	48.314	0.0222323	48.314	6.7926	2	ANRKELVREGIARAATEGYKILKAGGSAVDA	T	49	49	12033	2	>>PhosphositeRawExpression	52708	54602	66185	50182	65081	19827	28647	19677	27634	22877	23294	22832	24836	18348	23899	>>PhosphositeNormaExpression	1.51859	1.57315	1.90688	1.44581	1.87507	0.571242	0.825357	0.56692	0.796172	0.659116	0.67113	0.65782	0.715558
Q8C0M9_Y_52	Q8C0M9	ENSMUSG00000024654	66514	Asrgl1	asparaginase like 1	Q8C0M9	52	1	48.314	0.0222323	48.314	6.7926	2	KELVREGIARAATEGYKILKAGGSAVDAVEG	Y	52	52	12950	2	>>PhosphositeRawExpression	52708	54602	66185	50182	65081	19827	28647	19677	27634	22877	23294	22832	24836	18348	23899	>>PhosphositeNormaExpression	1.51859	1.57315	1.90688	1.44581	1.87507	0.571242	0.825357	0.56692	0.796172	0.659116	0.67113	0.65782	0.715558
Q8VD46_S_394	Q8VD46	ENSMUSG00000010796	74068	Asz1	ankyrin repeat, SAM and basic leucine zipper domain containing 1	Q8VD46	394	1	67.7257	0.00364151	67.726	43.382	1	TELPVNSHKIVLEWASPRNFTSVCEELVSNV	S	394	394	8081	1	>>PhosphositeRawExpression	39861	42647	66233	49250	57475	74877	75000	66098	89001	81653	161990	155780	170910	152450	149870	>>PhosphositeNormaExpression	0.417219	0.44638	0.693251	0.515493	0.601583	0.783727	0.785014	0.691838	0.931561	0.85465	1.69553	1.63053	1.78889
Q9D5T0_S_317	Q9D5T0	ENSMUSG00000013662	67979	Atad1	ATPase family, AAA domain containing 1	Q9D5T0	317	0.930409	7.51374	0	284.08	261.32	1;2;3	MCRDAALLCVREYVNSTSEESHDEDEIRPVQ	S	317	317	9269	1	>>PhosphositeRawExpression	115580	172320	209830	201100	277280	232700	375720	352240	358730	362820	1588100	1599200	1657900	1649900	1838900	>>PhosphositeNormaExpression	0.157719	0.235146	0.286332	0.274419	0.378373	0.31754	0.512703	0.480663	0.489519	0.4951	2.1671	2.18225	2.26235
Q9D5T0_S_319	Q9D5T0	ENSMUSG00000013662	67979	Atad1	ATPase family, AAA domain containing 1	Q9D5T0	319	0.842888	7.43772	2.84804e-43	132.26	116.74	2;3	RDAALLCVREYVNSTSEESHDEDEIRPVQQQ	S	319	319	9270	2	>>PhosphositeRawExpression	80084	85974	99168	87430	88736	70825	109700	100560	103230	81131	156060	169860	177820	153750	181650	>>PhosphositeNormaExpression	0.688016	0.738618	0.851969	0.751126	0.762346	0.60847	0.942452	0.863928	0.886867	0.697011	1.34074	1.4593	1.52768
Q9D5T0_T_318	Q9D5T0	ENSMUSG00000013662	67979	Atad1	ATPase family, AAA domain containing 1	Q9D5T0	318	0.822417	6.77056	2.84804e-43	132.26	116.74	2;3	CRDAALLCVREYVNSTSEESHDEDEIRPVQQ	T	318	318	12564	2	>>PhosphositeRawExpression	40099	47868	58238	55547	46665	44168	68027	60402	59780	42248	91219	102030	110420	88105	106230	>>PhosphositeNormaExpression	0.589087	0.70322	0.855564	0.816031	0.685547	0.648864	0.999372	0.887355	0.878217	0.620658	1.34008	1.4989	1.62216
E9Q166_S_63	E9Q166	ENSMUSG00000052812	320817	Atad2b	ATPase family, AAA domain containing 2B	E9Q166	63	1	67.5191	0.00058752	67.519	53.51	1	SKTRAASCPAAKAGGSGGALDEARKAEVDGS	S	63	63	765	1	>>PhosphositeRawExpression	3941.5	6751.8	19778	12974	17257	20641	23106	30445	20515	10913	75292	78293	56923	77427	71460	>>PhosphositeNormaExpression	0.112461	0.192645	0.564315	0.37018	0.492384	0.588938	0.659271	0.86867	0.585343	0.311375	2.14826	2.23389	1.62415
E9Q166_T_1097	E9Q166	ENSMUSG00000052812	320817	Atad2b	ATPase family, AAA domain containing 2B	E9Q166	1097	0.999615	35.0375	0.00163759	48.354	34.847	1	EARIKRGLSVTAEQITPHGAGARKTETRVEE	T	1097	1097	10711	1	>>PhosphositeRawExpression	53204	55369	62296	53689	58150	123230	143010	124590	129120	135550	118970	139060	143470	143340	132070	>>PhosphositeNormaExpression	0.494119	0.514226	0.578558	0.498623	0.540053	1.14447	1.32817	1.1571	1.19917	1.25889	1.1049	1.29148	1.33244
Q7TT18_S_593	Q7TT18	ENSMUSG00000030213	54343	Atf7ip	activating transcription factor 7 interacting protein	Q7TT18	593	0.789659	6.37097	0.00500256	43.454	39.927	1	QPPVRNEFSRRKRSKSEDMDSVESKRRRYMD	S	593	593	5706	1	>>PhosphositeRawExpression	90505	111050	111990	115080	107310	141280	187240	166840	180830	156050	181610	255310	214450	234200	219110	>>PhosphositeNormaExpression	0.548991	0.673614	0.679316	0.69806	0.650928	0.856985	1.13577	1.01203	1.09689	0.946578	1.10162	1.54868	1.30082
Q8CDJ3_S_29	Q8CDJ3	ENSMUSG00000037526	100504663	Atg14	autophagy related 14	Q8CDJ3	29	1	68.9432	3.97558e-05	81.224	72.06	1	APGFGPRALARDLVDSVDDAEGLYVAVERCP	S	29	29	7186	1	>>PhosphositeRawExpression	34301	39003	44574	36376	46511	89382	100160	93300	86366	115870	91532	111060	104090	116160	99069	>>PhosphositeNormaExpression	0.42601	0.484407	0.553598	0.451781	0.577655	1.1101	1.24396	1.15876	1.07264	1.43908	1.1368	1.37934	1.29277
Q8CDJ3_T_11	Q8CDJ3	ENSMUSG00000037526	100504663	Atg14	autophagy related 14	Q8CDJ3	11	0.984917	18.149	7.33189e-69	167.71	147.95	1;2	_____MASPSGKGSWTPEAPGFGPRALARDL	T	11	11	12084	1	>>PhosphositeRawExpression	136800	155470	190830	164590	175400	297170	340820	334570	355120	344540	383740	410550	449640	381410	416520	>>PhosphositeNormaExpression	0.452264	0.513988	0.630889	0.544139	0.579877	0.982452	1.12676	1.1061	1.17404	1.13906	1.26865	1.35729	1.48652
Q8CDJ3_S_3	Q8CDJ3	ENSMUSG00000037526	100504663	Atg14	autophagy related 14	Q8CDJ3	3	0.99842	28.1356	1.11823e-39	72.302	59.742	2	_____________MASPSGKGSWTPEAPGFG	S	3	3	7184	2	>>PhosphositeRawExpression	189270	263180	254400	263290	257190	235660	280630	282160	316960	257510	339840	380560	364020	390820	339000	>>PhosphositeNormaExpression	0.643121	0.89426	0.864426	0.894633	0.873906	0.800749	0.953553	0.958752	1.077	0.874993	1.15474	1.29311	1.2369
Q8CDJ3_S_9	Q8CDJ3	ENSMUSG00000037526	100504663	Atg14	autophagy related 14	Q8CDJ3	9	0.944617	12.3905	4.25634e-11	72.302	59.742	2	_______MASPSGKGSWTPEAPGFGPRALAR	S	9	9	7185	2	>>PhosphositeRawExpression	44448	58992	49449	43621	42272	46446	50971	49330	53556	35588	57007	65727	72640	75714	56095	>>PhosphositeNormaExpression	0.831471	1.10354	0.925023	0.816001	0.790765	0.868847	0.953494	0.922797	1.00185	0.665731	1.06641	1.22953	1.35885
Q8C0J2_S_70	Q8C0J2	ENSMUSG00000026289	77040	Atg16l1	autophagy related 16-like 1 (S. cerevisiae)	Q8C0J2	70	1	115.474	4.39136e-128	177.46	156.01	1	KLQAEKHDMPNRHEISPGHDGAWNDSQLQEM	S	70	70	6972	1	>>PhosphositeRawExpression	373040	411910	482050	485840	466040	473600	575900	572970	558680	580720	816440	788270	844560	941100	928970	>>PhosphositeNormaExpression	0.601672	0.664365	0.777492	0.783605	0.75167	0.763864	0.928862	0.924136	0.901088	0.936636	1.31683	1.27139	1.36218
Q8C0J2_S_269	Q8C0J2	ENSMUSG00000026289	77040	Atg16l1	autophagy related 16-like 1 (S. cerevisiae)	Q8C0J2	269	0.999959	44.2892	0.000129779	64.488	46.944	1	TSPVRAVSRAATKRLSQPAGGLLDSITNIFG	S	269	269	6973	1	>>PhosphositeRawExpression	63191	70124	67223	78136	69134	22931	29441	40983	46399	30803	52690	52279	70140	57885	45143	>>PhosphositeNormaExpression	1.19003	1.3206	1.26597	1.47148	1.30196	0.431844	0.554443	0.771806	0.873802	0.580093	0.992276	0.984536	1.3209
Q8C0J2_S_287	Q8C0J2	ENSMUSG00000026289	77040	Atg16l1	autophagy related 16-like 1 (S. cerevisiae)	Q8C0J2	287	0.99493	23.0699	4.45867e-91	169.6	129.46	1;2	AGGLLDSITNIFGRRSVSSIPVPQDIMDTHP	S	287	287	6974	1	>>PhosphositeRawExpression	755770	961030	1090100	1043400	1173400	1630400	2023900	1792200	1860800	1808400	2694500	2866500	3011800	3258300	3049300	>>PhosphositeNormaExpression	0.390649	0.496745	0.56346	0.539321	0.606517	0.842735	1.04613	0.926368	0.961826	0.934741	1.39276	1.48166	1.55676
Q8C0J2_S_304	Q8C0J2	ENSMUSG00000026289	77040	Atg16l1	autophagy related 16-like 1 (S. cerevisiae)	Q8C0J2	304	0.755489	4.65472	4.04319e-29	119.64	106.23	2	SSIPVPQDIMDTHPASGKDVRVPTTASYVFD	S	304	304	6975	2	>>PhosphositeRawExpression	53374	58707	77563	88573	90754	72837	100760	99271	101120	103300	240260	262290	304260	314370	286360	>>PhosphositeNormaExpression	0.355227	0.39072	0.516215	0.589491	0.604007	0.484762	0.670601	0.660691	0.672997	0.687506	1.59903	1.74565	2.02498
Q6P4T0_S_764	Q6P4T0	ENSMUSG00000024773	329015	Atg2a	autophagy related 2A	Q6P4T0	764	0.978918	17.6068	9.93059e-30	122.68	106.92	1;2	ETAYEKGRDLELSTESPCELQQPEPSPFSSK	S	764	764	5057	1	>>PhosphositeRawExpression	123080	179420	203830	182940	229540	429740	408440	383430	402660	401870	521000	535930	595100	608570	563540	>>PhosphositeNormaExpression	0.320016	0.466503	0.529971	0.475656	0.596819	1.11735	1.06197	0.996942	1.04694	1.04489	1.35463	1.39345	1.5473
Q6P4T0_S_1243	Q6P4T0	ENSMUSG00000024773	329015	Atg2a	autophagy related 2A	Q6P4T0	1243	0.964295	15.5513	7.96246e-79	164.05	147.92	1	RPPSPTEIAGQKLSESPASLPSCLPVETALI	S	1243	1243	5059	1	>>PhosphositeRawExpression	18198	28382	38006	44679	52460	76788	103570	114980	92423	98036	173570	155300	162810	165360	179460	>>PhosphositeNormaExpression	0.181493	0.283061	0.379044	0.445595	0.523197	0.765827	1.03293	1.14673	0.921758	0.977738	1.73106	1.54885	1.62375
Q6P4T0_S_1433	Q6P4T0	ENSMUSG00000024773	329015	Atg2a	autophagy related 2A	Q6P4T0	1433	0.81212	6.83497	0.00159297	55.186	42.95	1	HPTYRARVGLTGPRVSPSRSSGPNRPQNSWR	S	1433	1433	5061	1	>>PhosphositeRawExpression	39866	39315	40890	46373	48388	58926	73171	70392	77033	84747	115460	129900	127390	153440	134620	>>PhosphositeNormaExpression	0.482285	0.475619	0.494673	0.561004	0.585381	0.712866	0.885197	0.851577	0.931918	1.02524	1.39679	1.57148	1.54112
Q80XK6_S_1571	Q80XK6	ENSMUSG00000041341	76559	Atg2b	autophagy related 2B	Q80XK6	1571	0.844103	7.34188	0.000822857	59.607	40.51	1	WHLYGGKDFATAPPTSPAKSYIPHSSPSQTP	S	1571	1571	6002	1	>>PhosphositeRawExpression	6148.7	10477	10786	11207	12138	19856	19165	15533	18347	20302	27060	24291	25026	24214	23332	>>PhosphositeNormaExpression	0.344294	0.586656	0.603958	0.627532	0.679663	1.11183	1.07314	0.869765	1.02733	1.1368	1.51522	1.36017	1.40132
Q8BH66_S_10	Q8BH66	ENSMUSG00000021066	73991	Atl1	atlastin GTPase 1	Q8BH66	10	1	48.1774	1.48545e-15	134.14	98.403	1;2	______MAKSRRDRNSWGGFSEKSSDWSSEE	S	10	10	6242	1	>>PhosphositeRawExpression	233600	272470	275920	285490	270430	307640	353440	337940	348600	349700	361740	395320	436300	386090	386920	>>PhosphositeNormaExpression	0.700576	0.817149	0.827495	0.856196	0.81103	0.922625	1.05998	1.0135	1.04547	1.04876	1.08487	1.18558	1.30848
Q8BH66_S_22	Q8BH66	ENSMUSG00000021066	73991	Atl1	atlastin GTPase 1	Q8BH66	22	0.988526	24.0904	8.26387e-85	174.39	155.57	1;2	DRNSWGGFSEKSSDWSSEEEEPVRKAGPVQV	S	22	22	6246	1	>>PhosphositeRawExpression	495210	454130	499760	505630	547930	610480	676410	714390	724900	733180	349220	338750	371950	353850	326790	>>PhosphositeNormaExpression	0.964372	0.884373	0.973232	0.984664	1.06704	1.18885	1.31724	1.3912	1.41167	1.42779	0.680071	0.659682	0.724335
Q8BH66_S_15	Q8BH66	ENSMUSG00000021066	73991	Atl1	atlastin GTPase 1	Q8BH66	15	1	48.1774	0.0061894	48.177	39.223	2	_MAKSRRDRNSWGGFSEKSSDWSSEEEEPVR	S	15	15	6243	2	>>PhosphositeRawExpression	35034	45827	51561	47106	57085	90969	111300	119480	92430	113720	135820	139930	154660	139980	145890	>>PhosphositeNormaExpression	0.354884	0.464214	0.522298	0.47717	0.578255	0.92149	1.12744	1.2103	0.936289	1.15195	1.37582	1.41745	1.56666
Q6DFW5_S_1168	Q6DFW5	ENSMUSG00000037400	76295	Atp11b	ATPase, class VI, type 11B	Q6DFW5	1168	0.999619	34.2284	6.9007e-121	194.17	180.17	1	ASDPFYTNDRSILTLSPMDSSTC________	S	1168	1168	4860	1	>>PhosphositeRawExpression	42161	58379	61654	64541	61827	75595	88538	75490	80562	76500	121860	153500	160060	162900	172880	>>PhosphositeNormaExpression	0.434218	0.601247	0.634977	0.66471	0.636758	0.778556	0.911856	0.777474	0.829711	0.787876	1.25504	1.5809	1.64846
Q9QZW0_S_1123	Q9QZW0	ENSMUSG00000062949	320940	Atp11c	ATPase, class VI, type 11C	Q9QZW0	1123	0.94023	11.9758	3.55649e-05	113.62	104.03	1	LSARPSVRPLLLRTFSDESNIL_________	S	1123	1123	10017	1	>>PhosphositeRawExpression	65019	79381	91372	100200	104620	100220	127450	118700	116760	122670	195290	171710	188140	212190	188370	>>PhosphositeNormaExpression	0.492048	0.600736	0.691482	0.75829	0.791739	0.758441	0.964511	0.898293	0.883612	0.928337	1.47791	1.29946	1.4238
Q9EPE9_S_22	Q9EPE9	ENSMUSG00000031862	170759	Atp13a1	ATPase type 13A1	Q9EPE9	22	0.999706	35.3105	0.00219819	67.153	49.786	1	AVPCGARPGGARDNGSPQPGSRLRPGLAAGP	S	22	22	9488	1	>>PhosphositeRawExpression	10912	9918.3	5414.9	16452	14172	20132	20743	21434	34086	24896	65634	71695	72747	80772	74011	>>PhosphositeNormaExpression	0.301426	0.273977	0.149578	0.454459	0.391478	0.556113	0.572991	0.592079	0.941569	0.68771	1.81303	1.98045	2.00951
Q9EPE9_S_896	Q9EPE9	ENSMUSG00000031862	170759	Atp13a1	ATPase type 13A1	Q9EPE9	896	0.999991	50.6565	8.15944e-40	155.48	103.23	1;2	NAPERVVERRRRPRDSPVLSNSGPRVSRSTK	S	896	896	9489	1	>>PhosphositeRawExpression	88905	104750	100970	102750	113370	128170	158790	160630	168210	147770	181760	183490	196620	179560	196180	>>PhosphositeNormaExpression	0.602902	0.710354	0.68472	0.696791	0.76881	0.869175	1.07682	1.0893	1.1407	1.00209	1.23259	1.24432	1.33336
Q9EPE9_S_902	Q9EPE9	ENSMUSG00000031862	170759	Atp13a1	ATPase type 13A1	Q9EPE9	902	0.999625	34.2577	3.35216e-05	110.08	86.472	1;2	VERRRRPRDSPVLSNSGPRVSRSTKQKSALL	S	902	902	9490	1	>>PhosphositeRawExpression	19535	22339	22734	17640	27372	71877	85719	70056	82365	71123	63834	58478	63876	61660	60842	>>PhosphositeNormaExpression	0.366533	0.419144	0.426556	0.330978	0.513578	1.34862	1.60834	1.31445	1.54541	1.33447	1.19771	1.09722	1.1985
O55143_S_663	O55143	ENSMUSG00000029467	11938	Atp2a2	ATPase, Ca++ transporting, cardiac muscle, slow twitch 2	O55143	663	0.999888	39.5128	2.25416e-179	214.67	188.23	1	TSKAFTGREFDELSPSAQRDACLNARCFARV	S	663	663	1432	1	>>PhosphositeRawExpression	610460	650160	740680	745080	707580	700030	838740	848230	875650	841370	1054000	1074200	1111300	1121700	1135900	>>PhosphositeNormaExpression	0.701405	0.74702	0.851025	0.856081	0.812994	0.804319	0.963694	0.974598	1.0061	0.966716	1.21102	1.23423	1.27686
G5E829_S_1155	G5E829	ENSMUSG00000019943	67972	Atp2b1	ATPase, Ca++ transporting, plasma membrane 1	G5E829	1155	1	114.777	2.9506e-47	139.93	125.56	1;2	SIHNFMTHPEFRIEDSEPHIPLIDDTDAEDD	S	1155	1155	1126	1	>>PhosphositeRawExpression	149520	176710	169080	187220	206680	175990	220540	203290	240230	199360	225110	222330	265100	262800	239570	>>PhosphositeNormaExpression	0.713465	0.843208	0.8068	0.893359	0.986216	0.839772	1.05235	0.97004	1.14631	0.951287	1.07416	1.06089	1.26498
Q0VF55_S_8	Q0VF55	ENSMUSG00000031376	320707	Atp2b3	ATPase, Ca++ transporting, plasma membrane 3	Q0VF55	8	0.790873	5.77696	0.000113424	47.392	36.538	1	________MGDMANSSIEFHPKPQQQREVPH	S	8	8	3094	1	>>PhosphositeRawExpression	16021	23793	16393	10382	16216	24551	38072	38170	42631	39991	57646	64083	68185	54284	45693	>>PhosphositeNormaExpression	0.432135	0.641769	0.442169	0.280034	0.437395	0.662215	1.02692	1.02956	1.14989	1.07868	1.55489	1.72851	1.83916
Q80XR2_S_912	Q80XR2	ENSMUSG00000032570	235574	Atp2c1	ATPase, Ca++-sequestering	Q80XR2	912	0.872569	8.70793	4.3337e-16	131.13	117.22	1	VERSREKVQKNAGSASSSFLEV_________	S	912	912	6010	1	>>PhosphositeRawExpression	13164	23567	26351	21691	18743	22969	39178	33075	31654	30419	37593	45982	48039	62835	61012	>>PhosphositeNormaExpression	0.382473	0.684726	0.765614	0.63022	0.544568	0.667352	1.1383	0.960976	0.91969	0.883807	1.09224	1.33598	1.39575
P15920_S_700	P15920	ENSMUSG00000038023	21871	Atp6v0a2	ATPase, H+ transporting, lysosomal V0 subunit A2	P15920	700	1	100.445	5.87542e-67	157.11	136.35	2	RSGYTLVRKDSEEEVSLLGNQDIEEGNSRME	S	700	700	1788	2	>>PhosphositeRawExpression	137340	155620	188250	153640	177250	288680	351750	338820	351340	329820	443380	477250	468800	535150	485170	>>PhosphositeNormaExpression	0.421956	0.478119	0.578369	0.472035	0.544574	0.886925	1.0807	1.04097	1.07944	1.01332	1.36222	1.46628	1.44032
Q8BVE3_S_483	Q8BVE3	ENSMUSG00000033793	108664	Atp6v1h	ATPase, H+ transporting, lysosomal V1 subunit H	Q8BVE3	483	0.970224	15.1788	0.000251145	63.29	44.458	1	GKQLQSEQPQTAAARS_______________	S	483	483	6824	1	>>PhosphositeRawExpression	4748.4	8256.1	8225	10104	7971	6944.4	7034.3	5665.9	11902	8813.6	22669	16797	18173	25583	20666	>>PhosphositeNormaExpression	0.388041	0.674692	0.67215	0.825703	0.651393	0.567499	0.574846	0.46302	0.972636	0.720251	1.85252	1.37266	1.4851
Q9JKK8_S_431	Q9JKK8	ENSMUSG00000032409	245000	Atr	ataxia telangiectasia and Rad3 related	Q9JKK8	431	0.994935	22.9322	0.000107058	76.21	67.501	1	CQAQQENLSGNNDEVSPKRRKLSSSLSSYKK	S	431	431	9781	1	>>PhosphositeRawExpression	60991	80867	68400	86209	78136	88444	90105	99864	107030	95501	154920	149200	174910	176050	178950	>>PhosphositeNormaExpression	0.541476	0.717934	0.607253	0.76536	0.693688	0.785202	0.799949	0.886589	0.950208	0.847854	1.37537	1.32459	1.55284
Q8BMG1_S_14	Q8BMG1	ENSMUSG00000025646	111828493	Atrip	ATR interacting protein	Q8BMG1	14	0.999667	34.7694	0.00149781	46.461	21.543	1	__MAGTPAPNSHRKQSGGLEPFPGLSRSIEN	S	14	14	6463	1	>>PhosphositeRawExpression	25828	36444	27828	30515	39056	46443	39919	55650	54041	56764	104930	122980	120560	131050	115800	>>PhosphositeNormaExpression	0.384418	0.542425	0.414186	0.454179	0.581301	0.691248	0.594146	0.828283	0.804335	0.844863	1.56176	1.83041	1.79439
Q8BMG1_S_239	Q8BMG1	ENSMUSG00000025646	111828493	Atrip	ATR interacting protein	Q8BMG1	239	0.856787	7.76889	0.00722271	44.616	20.272	1	SPRKGSSVVLKSEACSPHVGKTTFPTKESFS	S	239	239	6464	1	>>PhosphositeRawExpression	19498	30130	32714	28603	37095	102880	93728	100050	89136	103330	95614	92316	90271	103440	93873	>>PhosphositeNormaExpression	0.262852	0.406182	0.441017	0.385597	0.500077	1.38692	1.26355	1.34877	1.20164	1.39299	1.28897	1.24451	1.21694
Q61687_S_2471	Q61687	ENSMUSG00000031229	22589	Atrx	ATRX, chromatin remodeler	Q61687	2471	0.99998	46.9561	0.00174216	61.375	32.399	1	QRAPPPTVRSKNPGPSPGKSM__________	S	2471	2471	4427	1	>>PhosphositeRawExpression	11494	13796	16669	18240	20024	20142	27042	19190	20628	24003	77199	76788	81555	87451	75203	>>PhosphositeNormaExpression	0.292506	0.351089	0.424202	0.464182	0.509582	0.512585	0.68818	0.488358	0.524953	0.610842	1.9646	1.95415	2.07546
Q61687_S_1232	Q61687	ENSMUSG00000031229	22589	Atrx	ATRX, chromatin remodeler	Q61687	1232	0.998694	28.836	9.06645e-05	74.444	64.656	1	HTGFCQSSGDEALSKSVPATVDDDDDDNDPE	S	1232	1232	4428	1	>>PhosphositeRawExpression	25314	27443	26450	22634	25974	19693	35188	25216	26745	36057	42759	43653	37706	33705	47031	>>PhosphositeNormaExpression	0.798435	0.865586	0.834266	0.713904	0.819252	0.621141	1.10987	0.795344	0.84357	1.13728	1.34867	1.37687	1.18929
Q61687_S_854	Q61687	ENSMUSG00000031229	22589	Atrx	ATRX, chromatin remodeler	Q61687	854	0.942331	16.7594	0.000112795	76.85	68.545	1;2	VDNGGHERAKTTQEGSSADDTGDTEGRQGGS	S	854	854	4429	1	>>PhosphositeRawExpression	15593	12620	13188	7361.9	12966	12209	11303	12477	7920.2	11636	41452	55483	42792	54405	48679	>>PhosphositeNormaExpression	0.649555	0.525709	0.54937	0.306673	0.540122	0.508588	0.470847	0.519752	0.32993	0.484719	1.72676	2.31125	1.78258
Q61687_S_315	Q61687	ENSMUSG00000031229	22589	Atrx	ATRX, chromatin remodeler	Q61687	315	0.990565	20.9128	0.00335023	54.598	37.162	1	DSEKTSKVCDQTSKFSPKKSSSSCNGEEKKL	S	315	315	4431	1	>>PhosphositeRawExpression	15159	11116	11495	13327	11869	15678	16282	21686	19693	18212	27494	24553	31477	33491	35789	>>PhosphositeNormaExpression	0.739894	0.54256	0.561058	0.650476	0.579313	0.765226	0.794707	1.05847	0.961194	0.888908	1.34195	1.1984	1.53636
Q61687_S_626	Q61687	ENSMUSG00000031229	22589	Atrx	ATRX, chromatin remodeler	Q61687	626	1	86.1572	3.50597e-17	107.91	95.229	2	GVARSSEKCRPREEISDHENNVTILLEDSDL	S	626	626	4422	2	>>PhosphositeRawExpression	27909	31421	37291	38741	34880	54338	65328	50757	68572	59526	110110	109650	103510	130100	122720	>>PhosphositeNormaExpression	0.400664	0.451083	0.535353	0.556169	0.50074	0.780081	0.937854	0.728672	0.984426	0.85456	1.58075	1.57414	1.486
Q61687_S_644	Q61687	ENSMUSG00000031229	22589	Atrx	ATRX, chromatin remodeler	Q61687	644	0.933014	11.446	3.50597e-17	107.91	95.229	2	ENNVTILLEDSDLRRSPRVKTTPLRRQTESN	S	644	644	4423	2	>>PhosphositeRawExpression	27909	31421	37291	38741	34880	54338	65328	50757	68572	59526	110110	109650	103510	130100	122720	>>PhosphositeNormaExpression	0.400664	0.451083	0.535353	0.556169	0.50074	0.780081	0.937854	0.728672	0.984426	0.85456	1.58075	1.57414	1.486
P0C7T6_S_619	P0C7T6	ENSMUSG00000069895	52335	Atxn1l	ataxin 1-like	P0C7T6	619	1	64.931	1.34974e-05	86.546	76.062	1	ERPERTVLGPRDLCDSEGKNQPSGEGSRVGE	S	619	619	1674	1	>>PhosphositeRawExpression	9710.9	25703	9789.3	18419	19324	37332	37811	49598	42620	42799	89663	118950	95513	111600	97931	>>PhosphositeNormaExpression	0.180553	0.477891	0.182011	0.342461	0.359288	0.694107	0.703013	0.922167	0.792426	0.795754	1.66709	2.21162	1.77586
O70305_S_741	O70305	ENSMUSG00000042605	20239	Atxn2	ataxin 2	O70305	741	0.816141	7.16956	0.00228008	66.595	40.859	1	NSPAGSKENVKASETSPSFSKADNKGMSPVV	S	741	741	1451	1	>>PhosphositeRawExpression	71781	96037	91799	93838	105880	170650	231270	222630	223820	215740	285790	313790	319510	300940	302510	>>PhosphositeNormaExpression	0.353487	0.472936	0.452066	0.462107	0.521408	0.840369	1.13889	1.09634	1.10221	1.06241	1.40738	1.54526	1.57343
O70305_S_860	O70305	ENSMUSG00000042605	20239	Atxn2	ataxin 2	O70305	860	0.78579	5.74955	5.9211e-06	87.326	69.837	1	HKRGPEVTSQGVQTSSPACKQEKDDREEKKD	S	860	860	1452	1	>>PhosphositeRawExpression	84873	95509	125020	126480	115950	186200	224710	206020	219810	228440	312060	324960	330630	356420	351560	>>PhosphositeNormaExpression	0.387119	0.435631	0.570235	0.576895	0.528866	0.849287	1.02494	0.939689	1.00259	1.04195	1.42335	1.48219	1.50805
O70305_T_710	O70305	ENSMUSG00000042605	20239	Atxn2	ataxin 2	O70305	710	0.860392	7.89787	0.0107859	98.048	52.052	1	AASPTPASPASNRALTPSIEAKDSRLQDQRQ	T	710	710	10864	1	>>PhosphositeRawExpression	61219	73247	62418	73413	75395	121780	138430	131450	152330	145530	167020	178590	197940	208550	191040	>>PhosphositeNormaExpression	0.464167	0.555364	0.473258	0.556622	0.57165	0.923344	1.04959	0.996663	1.15498	1.10342	1.26636	1.35408	1.50079
O70305_S_653	O70305	ENSMUSG00000042605	20239	Atxn2	ataxin 2	O70305	653	0.77043	7.20747	0.00134524	41.247	23.013	2	AGGTWSSVVSGVPRLSPKTHRPRSPRQSSIG	S	653	653	1457	2	>>PhosphositeRawExpression	47825	64801	69839	68428	66947	115680	154200	125830	165630	167650	216170	213150	235410	274860	233360	>>PhosphositeNormaExpression	0.323174	0.437888	0.471932	0.462397	0.452389	0.781699	1.042	0.850287	1.11923	1.13288	1.46075	1.44035	1.59077
Q7TQH0_S_687	Q7TQH0	ENSMUSG00000032637	233871	Atxn2l	ataxin 2-like	Q7TQH0	687	0.986486	18.6465	2.47658e-06	114.89	96.669	1;2;3	TKPLLSVNKSTSTPTSPGPRTHSTPSIPVLT	S	687	687	5643	1	>>PhosphositeRawExpression	66552	80363	107270	90898	103760	122750	152340	145160	134120	125760	307390	298510	305140	327900	317800	>>PhosphositeNormaExpression	0.3717	0.448836	0.599115	0.507675	0.579511	0.685572	0.850836	0.810734	0.749075	0.702383	1.71681	1.66721	1.70424
Q7TQH0_S_303	Q7TQH0	ENSMUSG00000032637	233871	Atxn2l	ataxin 2-like	Q7TQH0	303	0.75122	4.79952	0.00231855	83.948	70.895	1	RQRELRAAQLAREIESSPQYRLRIAMENDDG	S	303	303	5644	1	>>PhosphositeRawExpression	26039	38701	37124	37805	46691	56049	65702	65708	80652	73477	153410	171870	167910	191740	174460	>>PhosphositeNormaExpression	0.281536	0.418438	0.401387	0.40875	0.504827	0.606006	0.710375	0.71044	0.872015	0.794439	1.65868	1.85827	1.81546
Q7TQH0_S_304	Q7TQH0	ENSMUSG00000032637	233871	Atxn2l	ataxin 2-like	Q7TQH0	304	0.996812	24.9506	1.70674e-13	132.88	114.1	1	QRELRAAQLAREIESSPQYRLRIAMENDDGR	S	304	304	5645	1	>>PhosphositeRawExpression	241320	363770	456890	456180	443170	830770	1447300	1347700	1301600	1270500	3291400	3467600	3522100	3709300	3858100	>>PhosphositeNormaExpression	0.139182	0.209805	0.263512	0.263103	0.255599	0.479148	0.834734	0.777289	0.750701	0.732764	1.89832	1.99995	2.03138
Q7TQH0_S_597	Q7TQH0	ENSMUSG00000032637	233871	Atxn2l	ataxin 2-like	Q7TQH0	597	0.999991	51.0328	1.83026e-207	213.47	179.56	1	KEKEVDGLLTSDPMGSPVSSKTESILDKEDK	S	597	597	5646	1	>>PhosphositeRawExpression	324330	408450	430370	423200	450840	436100	569700	526980	603160	561470	1382000	1468000	1518900	1466900	1521100	>>PhosphositeNormaExpression	0.402345	0.506699	0.533892	0.524997	0.559285	0.541	0.706736	0.65374	0.748245	0.696526	1.71443	1.82111	1.88426
Q7TQH0_S_388	Q7TQH0	ENSMUSG00000032637	233871	Atxn2l	ataxin 2-like	Q7TQH0	388	0.879928	8.66485	4.6246e-27	131.13	115.97	1	GLSSLPPRGPHHLDNSSPGPGSEARGINGGP	S	388	388	5647	1	>>PhosphositeRawExpression	80040	78327	121560	110430	122120	186980	265330	250080	267340	231790	607390	648080	646530	639000	704810	>>PhosphositeNormaExpression	0.242066	0.236885	0.367635	0.333975	0.369329	0.565486	0.80244	0.75632	0.808519	0.701005	1.83694	1.96	1.95531
Q7TQH0_S_109	Q7TQH0	ENSMUSG00000032637	233871	Atxn2l	ataxin 2-like	Q7TQH0	109	1	93.1297	3.85646e-14	111.45	96.546	1	IGSVRGQTTGKGPPQSPVFEGVYNNSRMLHF	S	109	109	5648	1	>>PhosphositeRawExpression	158120	168170	205970	185870	202570	226980	309170	306650	344130	293600	581200	652220	645110	629890	635270	>>PhosphositeNormaExpression	0.427743	0.45493	0.557186	0.502812	0.547988	0.614021	0.83636	0.829543	0.930933	0.79424	1.57225	1.76437	1.74514
Q7TQH0_S_562	Q7TQH0	ENSMUSG00000032637	233871	Atxn2l	ataxin 2-like	Q7TQH0	562	0.958619	13.8233	4.79323e-10	106.39	95.481	1;2	ELRKFGAQFKLQPSSSPETGLDPFPSRILKE	S	562	562	5650	1	>>PhosphositeRawExpression	54139	64246	73277	86375	83633	140160	158340	140170	158130	147380	315240	309640	310140	330560	314350	>>PhosphositeNormaExpression	0.302365	0.358812	0.40925	0.482402	0.467088	0.782789	0.884324	0.782845	0.883151	0.823113	1.76061	1.72933	1.73212
Q7TQH0_S_337	Q7TQH0	ENSMUSG00000032637	233871	Atxn2l	ataxin 2-like	Q7TQH0	337	0.999501	34.4901	1.24258e-43	155.39	112.79	1	EEKHSAVQRQGSGRESPSLVSREGKYIPLPQ	S	337	337	5652	1	>>PhosphositeRawExpression	33207	30417	38268	52609	48215	91376	139260	129040	119180	134510	369980	374580	409370	513520	391340	>>PhosphositeNormaExpression	0.173262	0.158704	0.199668	0.274494	0.251568	0.476766	0.726606	0.673282	0.621836	0.701823	1.93042	1.95442	2.13594
Q7TQH0_T_505	Q7TQH0	ENSMUSG00000032637	233871	Atxn2l	ataxin 2-like	Q7TQH0	505	0.946693	15.3033	0.000254379	67.364	49.069	1	PGAGSISPASPKLSLTPTDVKELPTKEPSRN	T	505	505	11789	1	>>PhosphositeRawExpression	26745	46690	38031	32358	50247	65895	104800	92359	117750	85466	312660	342000	313350	351190	324820	>>PhosphositeNormaExpression	0.174094	0.303924	0.247559	0.210631	0.327078	0.428937	0.682185	0.601201	0.766481	0.556332	2.03523	2.22621	2.03972
Q7TQH0_T_507	Q7TQH0	ENSMUSG00000032637	233871	Atxn2l	ataxin 2-like	Q7TQH0	507	0.824645	6.77501	0.0100939	80.102	54.056	1	AGSISPASPKLSLTPTDVKELPTKEPSRNLE	T	507	507	11790	1	>>PhosphositeRawExpression	80246	101480	127410	119710	116900	155010	226480	217090	226800	203400	568360	594700	588240	651070	612850	>>PhosphositeNormaExpression	0.262256	0.331652	0.416396	0.391231	0.382047	0.506597	0.740172	0.709484	0.741217	0.664743	1.85749	1.94357	1.92246
Q7TQH0_S_561	Q7TQH0	ENSMUSG00000032637	233871	Atxn2l	ataxin 2-like	Q7TQH0	561	0.83565	6.45394	5.40441e-05	74.047	56.829	2	EELRKFGAQFKLQPSSSPETGLDPFPSRILK	S	561	561	5649	2	>>PhosphositeRawExpression	12249	15508	19207	18743	16167	26629	25195	27868	24127	26678	52236	57351	57197	50135	54964	>>PhosphositeNormaExpression	0.379419	0.480368	0.594946	0.580573	0.500781	0.824846	0.780427	0.863225	0.747345	0.826364	1.61804	1.77647	1.7717
Q7TQH0_T_684	Q7TQH0	ENSMUSG00000032637	233871	Atxn2l	ataxin 2-like	Q7TQH0	684	0.927233	11.6641	0.000100304	111.52	91.763	2	FNPTKPLLSVNKSTSTPTSPGPRTHSTPSIP	T	684	684	11787	2	>>PhosphositeRawExpression	13059	22011	41539	22785	36978	82788	112240	108320	110990	93407	309010	343690	377430	404810	375950	>>PhosphositeNormaExpression	0.07979	0.134486	0.253802	0.139215	0.225934	0.505832	0.685782	0.661831	0.678145	0.570713	1.88804	2.09993	2.30608
Q7TQH0_S_681	Q7TQH0	ENSMUSG00000032637	233871	Atxn2l	ataxin 2-like	Q7TQH0	681	0.805144	6.47023	0.00120583	50.531	42.379	3	AKEFNPTKPLLSVNKSTSTPTSPGPRTHSTP	S	681	681	5641	3	>>PhosphositeRawExpression	12005	9527	9730.8	11527	13328	6152.1	20863	10383	25107	13929	83359	92708	71446	82058	95050	>>PhosphositeNormaExpression	0.323194	0.256482	0.261969	0.310326	0.358811	0.165625	0.561666	0.279527	0.675921	0.374991	2.24416	2.49585	1.92344
Q9CVD2_S_219	Q9CVD2	ENSMUSG00000021189	110616	Atxn3	ataxin 3	Q9CVD2	219	1	57.0089	2.35892e-18	115.85	105.93	1	ALKADLERVLEAADGSGIFDEDEDDLQRALA	S	219	219	8977	1	>>PhosphositeRawExpression	112530	132310	142190	127310	150130	184640	221190	240590	237400	240510	309430	287730	324750	327970	313380	>>PhosphositeNormaExpression	0.503556	0.592069	0.63628	0.569694	0.671811	0.826238	0.989794	1.07661	1.06233	1.07625	1.38466	1.28755	1.45321
Q9CVD2_S_268	Q9CVD2	ENSMUSG00000021189	110616	Atxn3	ataxin 3	Q9CVD2	268	0.999888	39.5563	4.25833e-66	155.61	140.36	2;3	IQLSMQGSSRSMCENSPQTSSPDLSSEELRR	S	268	268	8974	2	>>PhosphositeRawExpression	38848	52082	73152	44942	63531	125880	176350	163170	159440	174520	201480	210630	220550	179290	198920	>>PhosphositeNormaExpression	0.279779	0.375089	0.526833	0.323668	0.457544	0.906575	1.27005	1.17513	1.14827	1.25687	1.45104	1.51694	1.58838
Q9CVD2_S_273	Q9CVD2	ENSMUSG00000021189	110616	Atxn3	ataxin 3	Q9CVD2	273	0.996927	25.3428	4.25833e-66	155.61	140.36	2;3	QGSSRSMCENSPQTSSPDLSSEELRRRREAY	S	273	273	8976	2	>>PhosphositeRawExpression	49493	62444	87255	56853	74315	145290	210060	188530	188990	205940	249930	256320	279860	235140	265860	>>PhosphositeNormaExpression	0.29042	0.366415	0.512004	0.333608	0.436073	0.852547	1.23261	1.10628	1.10897	1.20844	1.46656	1.50406	1.64219
Q9CVD2_S_263	Q9CVD2	ENSMUSG00000021189	110616	Atxn3	ataxin 3	Q9CVD2	263	0.989628	19.6074	2.62095e-05	82.479	80.071	3	DLRRAIQLSMQGSSRSMCENSPQTSSPDLSS	S	263	263	8973	3	>>PhosphositeRawExpression	8925.6	21249	19851	12515	21030	39955	56479	63025	56369	53208	78049	101820	101480	104780	99666	>>PhosphositeNormaExpression	0.15969	0.38017	0.355158	0.223908	0.376252	0.714842	1.01048	1.12759	1.00851	0.951954	1.39639	1.82168	1.8156
B2RUM3_S_4	B2RUM3	ENSMUSG00000081044	385493	AU015836	expressed sequence AU015836	B2RUM3	4	0.999521	33.1975	3.84661e-62	110.87	94.24	1	____________MAYSPQEEKDKVVFVTKED	S	4	4	532	1	>>PhosphositeRawExpression	636160	965060	1061100	986890	1079400	3052400	3694800	3598300	3576800	3733400	4694900	4907200	4954200	5205600	5016300	>>PhosphositeNormaExpression	0.20233	0.306937	0.337482	0.31388	0.343302	0.970813	1.17513	1.14444	1.1376	1.1874	1.49321	1.56073	1.57568
B2RUM3_S_253	B2RUM3	ENSMUSG00000081044	385493	AU015836	expressed sequence AU015836	B2RUM3	253	0.846064	7.40064	5.77242e-05	75.358	58.673	1	AEPAKPKEEADAAEASSGGKLQYFSA_____	S	253	253	533	1	>>PhosphositeRawExpression	16935	19821	18406	20228	20326	17347	32695	35854	35797	31116	31060	30112	47203	33467	39262	>>PhosphositeNormaExpression	0.591266	0.692027	0.642624	0.706237	0.709659	0.60565	1.14151	1.2518	1.24981	1.08638	1.08442	1.05133	1.64804
B2RUM3_S_254	B2RUM3	ENSMUSG00000081044	385493	AU015836	expressed sequence AU015836	B2RUM3	254	0.889696	9.0665	6.07712e-11	106.86	95.806	1;2	EPAKPKEEADAAEASSGGKLQYFSA______	S	254	254	534	1	>>PhosphositeRawExpression	196930	220790	223020	262470	236730	238950	322520	294840	334200	298980	496350	559410	557230	611970	550660	>>PhosphositeNormaExpression	0.546517	0.612733	0.618921	0.728402	0.656969	0.66313	0.895052	0.818235	0.927466	0.829724	1.37746	1.55246	1.54641
B2RUM3_S_262	B2RUM3	ENSMUSG00000081044	385493	AU015836	expressed sequence AU015836	B2RUM3	262	0.997019	25.6046	1.90934e-06	90.475	77.673	2	ADAAEASSGGKLQYFSA______________	S	262	262	535	2	>>PhosphositeRawExpression	21910	20863	29322	39625	35060	45657	54579	58041	50609	61337	137890	135420	118440	134520	139740	>>PhosphositeNormaExpression	0.303459	0.288958	0.406117	0.548816	0.48559	0.632361	0.755933	0.803882	0.700947	0.849533	1.90981	1.8756	1.64042
E9PWS4_S_77	E9PWS4	ENSMUSG00000054753	245128	AU018091	expressed sequence AU018091	E9PWS4	77	0.824999	6.85884	8.13756e-20	125.23	84.417	1	LVRRRPLAANEQSESSLSRCLTTLDLVSLGV	S	77	77	697	1	>>PhosphositeRawExpression	18254	16021	14819	12870	23794	23998	29873	34787	29192	35742	47355	51659	47593	51411	59887	>>PhosphositeNormaExpression	0.550643	0.483283	0.447024	0.388231	0.717761	0.723914	0.901137	1.04937	0.880594	1.07818	1.42849	1.55833	1.43567
Q80U56_S_368	Q80U56	ENSMUSG00000029787	78937	Avl9	AVL9 cell migration associated	Q80U56	368	0.983164	17.6816	3.42416e-30	132.14	120	1	SDQTHLFQKDSLPSDSPPITVQPQANNRQVV	S	368	368	5810	1	>>PhosphositeRawExpression	92852	117200	146700	114830	146970	216960	276930	299220	323890	277720	493870	492930	565460	531320	564410	>>PhosphositeNormaExpression	0.298799	0.377151	0.472082	0.369524	0.472951	0.69818	0.891164	0.962894	1.04228	0.893706	1.58928	1.58625	1.81966
Q6NZK5_S_558	Q6NZK5	ENSMUSG00000033632	225289	AW554918	expressed sequence AW554918	Q6NZK5	558	0.995242	23.337	9.47012e-115	181.85	162.78	1	TSRYETSLLDLVQSLSPNSAPKSQPHPSRAA	S	558	558	4972	1	>>PhosphositeRawExpression	22378	22427	23021	25455	8645.4	30695	47734	45021	32478	43722	51243	52532	39751	53247	55980	>>PhosphositeNormaExpression	0.605542	0.606868	0.622942	0.688805	0.233942	0.830598	1.29167	1.21826	0.878846	1.18311	1.38662	1.4215	1.07565
Q6NZK5_S_521	Q6NZK5	ENSMUSG00000033632	225289	AW554918	expressed sequence AW554918	Q6NZK5	521	0.812871	7.28364	0.0263412	57.347	43.578	2	PQRETVTGVRKDASTSPMSTRSPKEPLTPAS	S	521	521	4967	2	>>PhosphositeRawExpression	91444	94311	93022	107080	90353	24418	29877	32897	30729	28281	28614	30839	29762	41383	30143	>>PhosphositeNormaExpression	1.75146	1.80637	1.78168	2.05094	1.73056	0.467686	0.572245	0.630088	0.588563	0.541676	0.548054	0.59067	0.570042
Q6NZK5_S_524	Q6NZK5	ENSMUSG00000033632	225289	AW554918	expressed sequence AW554918	Q6NZK5	524	0.803153	6.22223	0.0263412	50.786	42.689	2	ETVTGVRKDASTSPMSTRSPKEPLTPASLSS	S	524	524	4968	2	>>PhosphositeRawExpression	91444	94311	93022	107080	90353	24418	29877	32897	30729	28281	28614	30839	29762	41383	30143	>>PhosphositeNormaExpression	1.75146	1.80637	1.78168	2.05094	1.73056	0.467686	0.572245	0.630088	0.588563	0.541676	0.548054	0.59067	0.570042
Q6NZK5_S_549	Q6NZK5	ENSMUSG00000033632	225289	AW554918	expressed sequence AW554918	Q6NZK5	549	0.896614	9.72315	1.57205e-69	161.66	133.03	2	PASLSSQHKTSRYETSLLDLVQSLSPNSAPK	S	549	549	4970	2	>>PhosphositeRawExpression	12052	6147.6	5481	9796.4	10678	15351	15692	16260	22649	26364	11167	15242	15323	14568	8407.2	>>PhosphositeNormaExpression	0.881088	0.449434	0.4007	0.716187	0.780638	1.12227	1.1472	1.18872	1.6558	1.9274	0.816388	1.1143	1.12022
O35625_S_77	O35625	ENSMUSG00000024182	12005	Axin1	axin 1	O35625	77	0.977105	17.7011	1.09624e-14	108.32	78.989	1	RRSDLDLGYEPEGSASPTPPYLRWAESLHSL	S	77	77	1350	1	>>PhosphositeRawExpression	61329	67286	52322	64126	56522	68072	77171	93244	117830	79651	108810	113040	105550	114370	132770	>>PhosphositeNormaExpression	0.70112	0.769221	0.598151	0.733096	0.646166	0.778207	0.882228	1.06598	1.34705	0.91058	1.24393	1.29229	1.20666
O35625_S_217	O35625	ENSMUSG00000024182	12005	Axin1	axin 1	O35625	217	0.919186	13.4225	6.97424e-18	113.31	102.84	1	LKSDIYLEYTRTGSESPKVCSDQSSGSGTGK	S	217	217	1351	1	>>PhosphositeRawExpression	73291	68990	88172	95346	81773	107600	155450	149430	157560	154680	116010	131440	134740	181610	119340	>>PhosphositeNormaExpression	0.605567	0.57003	0.728521	0.787796	0.675649	0.889045	1.28441	1.23466	1.30184	1.27804	0.958532	1.08602	1.11329
O88566_S_73	O88566	ENSMUSG00000000142	12006	Axin2	axin 2	O88566	73	0.980673	17.0561	0.00290732	74.841	61.804	1	NEDGLGEPEGRASPDSPLTRWTKSLHSLLGD	S	73	73	1570	1	>>PhosphositeRawExpression	15421	15704	16781	14202	20974	42928	37203	45092	53717	42364	63845	72013	76806	70267	57221	>>PhosphositeNormaExpression	0.358885	0.365471	0.390536	0.330516	0.488117	0.999041	0.865806	1.0494	1.25013	0.985915	1.48583	1.67592	1.78747
O88566_S_454	O88566	ENSMUSG00000000142	12006	Axin2	axin 2	O88566	454	0.999549	33.4729	6.58438e-05	94.463	77.779	2	LDDHLSRVLKTPGCQSPGVGRYSPRSRSPDH	S	454	454	1571	2	>>PhosphositeRawExpression	177450	227320	234580	227370	244470	376530	416630	439930	456910	436810	513220	501830	531070	545130	508730	>>PhosphositeNormaExpression	0.455937	0.584072	0.602726	0.5842	0.628137	0.967449	1.07048	1.13035	1.17398	1.12233	1.31866	1.28939	1.36452
O88566_S_461	O88566	ENSMUSG00000000142	12006	Axin2	axin 2	O88566	461	0.998536	28.3438	6.58438e-05	94.463	77.779	2	VLKTPGCQSPGVGRYSPRSRSPDHHHQHHHH	S	461	461	1572	2	>>PhosphositeRawExpression	177450	227320	234580	227370	244470	376530	416630	439930	456910	436810	513220	501830	531070	545130	508730	>>PhosphositeNormaExpression	0.455937	0.584072	0.602726	0.5842	0.628137	0.967449	1.07048	1.13035	1.17398	1.12233	1.31866	1.28939	1.36452
Q3UI43_S_33	Q3UI43	ENSMUSG00000031820	68251	Babam1	BRISC and BRCA1 A complex member 1	Q3UI43	33	1	57.785	0.005853	57.785	30.999	1	EEGEETISEPRPHTRSNPEGAEDRALGAQAS	S	33	33	3516	1	>>PhosphositeRawExpression	78343	83371	91499	84473	100270	80770	122900	122780	122830	118680	130830	138380	137490	140960	152350	>>PhosphositeNormaExpression	0.68886	0.733071	0.80454	0.742761	0.881662	0.710201	1.08064	1.07959	1.08003	1.04354	1.15037	1.21676	1.20893
Q61337_S_128	Q61337	ENSMUSG00000024959	12015	Bad	BCL2-associated agonist of cell death	Q61337	128	0.99989	40.427	0.000311689	52.268	46.009	2	YPAGTEEDEGMEEELSPFRGRSRSAPPNLWA	S	128	128	4379	2	>>PhosphositeRawExpression	9346.9	11214	10614	10886	16301	19237	23711	21119	15744	24462	57648	60795	53708	59361	58030	>>PhosphositeNormaExpression	0.310063	0.372	0.352097	0.36112	0.540751	0.638146	0.786562	0.700578	0.522273	0.811474	1.91235	2.01674	1.78165
Q8CI61_S_175	Q8CI61	ENSMUSG00000037316	67384	Bag4	BCL2-associated athanogene 4	Q8CI61	175	0.999656	34.3709	0.00371982	64.394	34.587	1;2	YTQSNYSTEVPNTYRSPGNSPTPMSRWMYSQ	S	175	175	7317	1	>>PhosphositeRawExpression	10104	10367	8498	13627	15940	37273	38805	39969	40434	36201	20353	14698	15156	16737	16222	>>PhosphositeNormaExpression	0.453251	0.465049	0.381208	0.611288	0.715046	1.67201	1.74074	1.79295	1.81381	1.62393	0.913007	0.659332	0.679877
Q8CI61_S_179	Q8CI61	ENSMUSG00000037316	67384	Bag4	BCL2-associated athanogene 4	Q8CI61	179	0.991316	20.6035	0.000420778	74.987	55.856	2	NYSTEVPNTYRSPGNSPTPMSRWMYSQQDCP	S	179	179	7318	2	>>PhosphositeRawExpression	109270	116280	122590	122490	128470	198770	259430	260590	251220	255420	283430	321460	297790	344690	298690	>>PhosphositeNormaExpression	0.48628	0.517476	0.545557	0.545112	0.571725	0.884578	1.15453	1.15969	1.11799	1.13669	1.26134	1.43058	1.32524
Q9Z1R2_S_995	Q9Z1R2	ENSMUSG00000024392	224727	Bag6	BCL2-associated athanogene 6	Q9Z1R2	995	0.999848	41.9075	3.56711e-23	114.06	100.96	1;2	QGAERTSPEPQRENASPAPGTTAEEAMSRGP	S	995	995	10370	1	>>PhosphositeRawExpression	146630	207410	219680	211950	194530	216740	308940	307740	328290	304530	521030	562630	560910	673780	573230	>>PhosphositeNormaExpression	0.412035	0.582828	0.617308	0.595586	0.546635	0.609046	0.868131	0.864759	0.922505	0.855739	1.46411	1.58101	1.57617
Q9Z1R2_S_1139	Q9Z1R2	ENSMUSG00000024392	224727	Bag6	BCL2-associated athanogene 6	Q9Z1R2	1139	0.999994	52.295	4.80198e-05	96.604	77.824	1	LRSDIQKRLQEDPNYSPQRFPNAHRAFADDP	S	1139	1139	10371	1	>>PhosphositeRawExpression	302850	306380	315030	326700	347450	331990	344100	359620	365780	370390	556310	583440	607730	606710	594740	>>PhosphositeNormaExpression	0.718878	0.727257	0.74779	0.775491	0.824746	0.788048	0.816794	0.853634	0.868256	0.879199	1.32052	1.38492	1.44258
Q497V6_S_182	Q497V6	ENSMUSG00000040007	228536	Bahd1	bromo adjacent homology domain containing 1	Q497V6	182	1	62.8909	0.000843721	62.891	47.747	1	KRPRLGDLGEGSRDLSPELAPDEGARRDGDP	S	182	182	3743	1	>>PhosphositeRawExpression	34700	44922	46230	45649	42854	44540	64116	59237	71276	58998	99198	123470	125120	105790	126790	>>PhosphositeNormaExpression	0.47626	0.616558	0.63451	0.626536	0.588174	0.611315	0.879997	0.813032	0.978269	0.809752	1.3615	1.69464	1.71728
Q9DBJ3_S_281	Q9DBJ3	ENSMUSG00000038859	66898	Baiap2l1	BAI1-associated protein 2-like 1	Q9DBJ3	281	0.984239	18.5256	0.000222742	72.496	47.702	1	RSKMIGKDYDTLSKYSPKMPPAPSVKAYTSP	S	281	281	9411	1	>>PhosphositeRawExpression	82560	97467	134330	106550	130870	212710	282170	263160	276110	279040	634060	679420	684150	672710	701600	>>PhosphositeNormaExpression	0.236475	0.279173	0.38476	0.30519	0.374849	0.609262	0.808216	0.753766	0.790858	0.79925	1.81613	1.94605	1.9596
Q9DBJ3_S_261	Q9DBJ3	ENSMUSG00000038859	66898	Baiap2l1	BAI1-associated protein 2-like 1	Q9DBJ3	261	0.989488	20.552	3.52184e-14	104.41	91.014	1;2	IKTPISTPVSGTPQPSPMIERSKMIGKDYDT	S	261	261	9412	1	>>PhosphositeRawExpression	55296	66441	72219	69681	73394	70131	114890	97385	110740	106920	132730	163060	154370	167510	168290	>>PhosphositeNormaExpression	0.511036	0.614036	0.667435	0.643979	0.678294	0.648138	1.06179	0.900015	1.02344	0.988135	1.22667	1.50697	1.42666
Q9DBJ3_S_413	Q9DBJ3	ENSMUSG00000038859	66898	Baiap2l1	BAI1-associated protein 2-like 1	Q9DBJ3	413	0.831284	7.03006	6.67724e-11	105.16	91.476	1	TKLLEENEAMSVPTPSPAPVRSISTVDLTEK	S	413	413	9413	1	>>PhosphositeRawExpression	47853	78740	84458	90433	82777	94165	139450	151110	141470	136160	208380	219960	232680	227890	218490	>>PhosphositeNormaExpression	0.333236	0.548325	0.588143	0.629752	0.576437	0.65574	0.971093	1.05229	0.98516	0.948182	1.4511	1.53174	1.62032
Q9DBJ3_S_421	Q9DBJ3	ENSMUSG00000038859	66898	Baiap2l1	BAI1-associated protein 2-like 1	Q9DBJ3	421	0.815006	8.26667	0.000333884	100.72	58.004	1	AMSVPTPSPAPVRSISTVDLTEKSSVVIPPP	S	421	421	9414	1	>>PhosphositeRawExpression	57053	57050	71629	52939	55872	43276	47391	55980	59764	44466	65850	63132	68633	56452	59065	>>PhosphositeNormaExpression	0.996789	0.996736	1.25145	0.924912	0.976155	0.756087	0.827981	0.978042	1.04415	0.776878	1.15048	1.103	1.19911
Q9DBJ3_T_248	Q9DBJ3	ENSMUSG00000038859	66898	Baiap2l1	BAI1-associated protein 2-like 1	Q9DBJ3	248	0.952146	15.3248	3.52184e-14	98.114	85.312	2	TKVPEKIMNMIEEIKTPISTPVSGTPQPSPM	T	248	248	12594	2	>>PhosphositeRawExpression	0	6680.6	5283.9	3160.2	4012.2	8954.6	11528	12281	9774.2	7996.3	17790	19003	25068	29094	23043	>>PhosphositeNormaExpression	0	0.545596	0.431529	0.258089	0.327671	0.73131	0.941476	1.00297	0.798246	0.653047	1.45289	1.55195	2.04727
Q80Y61_S_459	Q80Y61	ENSMUSG00000018126	207495	Baiap2l2	BAI1-associated protein 2-like 2	Q80Y61	459	0.999987	51.9436	9.382e-05	71.548	50.001	1	QSRSRTPSRVPSRAPSPAPPPLPSSRRSSVG	S	459	459	6036	1	>>PhosphositeRawExpression	48636	38391	42257	43730	54620	53864	74744	67400	71687	61231	65756	65855	81995	81996	77632	>>PhosphositeNormaExpression	0.784625	0.619347	0.681716	0.705479	0.881163	0.868967	1.20582	1.08734	1.1565	0.987816	1.06082	1.06241	1.32279
Q80Y61_S_225	Q80Y61	ENSMUSG00000018126	207495	Baiap2l2	BAI1-associated protein 2-like 2	Q80Y61	225	0.836259	8.72477	0.00990771	40.552	12.255	1	QNRVLLWKEQSEASRSPSRAHSPGLLGPALG	S	225	225	6037	1	>>PhosphositeRawExpression	4976.9	0	0	4907	5327	8776	11721	13919	17721	11892	9898.2	10925	16043	8797.9	13454	>>PhosphositeNormaExpression	0.539568	0	0	0.531989	0.577524	0.951445	1.27073	1.50902	1.92121	1.28926	1.07311	1.18443	1.73929
Q80Y61_S_423	Q80Y61	ENSMUSG00000018126	207495	Baiap2l2	BAI1-associated protein 2-like 2	Q80Y61	423	0.86812	8.184	9.1208e-145	184.36	170.53	1	MNELPSRSYPLRGSHSLDDLLDRPGNPTASS	S	423	423	6038	1	>>PhosphositeRawExpression	20412	44380	44206	55331	44379	47828	56625	56168	78667	44114	57987	70174	56362	61545	79912	>>PhosphositeNormaExpression	0.374262	0.813725	0.810534	1.01452	0.813706	0.876945	1.03824	1.02986	1.44239	0.808847	1.06321	1.28667	1.03342
Q8VBU8_S_98	Q8VBU8	ENSMUSG00000025316	53325	Banp	BTG3 associated nuclear protein	Q8VBU8	98	1	77.1059	6.55426e-12	99.515	82.157	2	KSLEEKLDLVTNKQHSPIQVPMVAGSPLGAT	S	98	98	8014	2	>>PhosphositeRawExpression	86422	105370	144020	130820	141190	176140	261440	244200	245210	228100	560980	606020	548950	633870	634400	>>PhosphositeNormaExpression	0.273076	0.332948	0.455075	0.413365	0.446133	0.556568	0.826099	0.771624	0.774815	0.720751	1.77259	1.9149	1.73457
Q8VBU8_S_108	Q8VBU8	ENSMUSG00000025316	53325	Banp	BTG3 associated nuclear protein	Q8VBU8	108	0.999642	36.0781	6.55426e-12	99.515	82.157	2	TNKQHSPIQVPMVAGSPLGATQTCNKVRCVV	S	108	108	8015	2	>>PhosphositeRawExpression	86422	105370	144020	130820	141190	176140	261440	244200	245210	228100	560980	606020	548950	633870	634400	>>PhosphositeNormaExpression	0.273076	0.332948	0.455075	0.413365	0.446133	0.556568	0.826099	0.771624	0.774815	0.720751	1.77259	1.9149	1.73457
O88379_S_1370	O88379	ENSMUSG00000035021	217578	Baz1a	bromodomain adjacent to zinc finger domain 1A	O88379	1370	0.970369	15.7918	0.00247127	48.919	35.938	2	SKRRGRKGADHTPEHSPSFTNFRVSTSRSSR	S	1370	1370	1530	2	>>PhosphositeRawExpression	18151	21868	22153	23089	34290	22720	32100	32170	37089	23043	70894	78172	95057	92538	91534	>>PhosphositeNormaExpression	0.391823	0.472061	0.478213	0.498418	0.740213	0.490453	0.692937	0.694448	0.800634	0.497425	1.53038	1.68749	2.05198
O88379_S_1412	O88379	ENSMUSG00000035021	217578	Baz1a	bromodomain adjacent to zinc finger domain 1A	O88379	1412	0.844653	7.23481	0.00915014	47.754	32.626	2	SLQHSESKRRGRKRQSTESSPVPLNRRSSGR	S	1412	1412	1531	2	>>PhosphositeRawExpression	7483.1	5107.5	3266.9	8170	6290.7	5687	10453	9457.4	8559.5	10862	51496	56664	61109	64517	65803	>>PhosphositeNormaExpression	0.299383	0.20434	0.130702	0.326864	0.251678	0.227525	0.418202	0.378371	0.342447	0.434566	2.06025	2.26701	2.44484
O88379_T_1366	O88379	ENSMUSG00000035021	217578	Baz1a	bromodomain adjacent to zinc finger domain 1A	O88379	1366	0.999123	32.1259	0.00247127	48.919	35.938	2	LSPHSKRRGRKGADHTPEHSPSFTNFRVSTS	T	1366	1366	10883	2	>>PhosphositeRawExpression	18151	21868	22153	23089	34290	22720	32100	32170	37089	23043	70894	78172	95057	92538	91534	>>PhosphositeNormaExpression	0.391823	0.472061	0.478213	0.498418	0.740213	0.490453	0.692937	0.694448	0.800634	0.497425	1.53038	1.68749	2.05198
Q9Z277_S_374	Q9Z277	ENSMUSG00000002748	22385	Baz1b	bromodomain adjacent to zinc finger domain, 1B	Q9Z277	374	1	55.0637	0.0146974	55.064	34.9	1	SKSPEEHLEGVMKIMSPNNNKLHSFHIPKKG	S	374	374	10420	1	>>PhosphositeRawExpression	39678	56451	48747	46166	45630	83308	92388	91069	112000	102150	160270	151850	146580	166380	161140	>>PhosphositeNormaExpression	0.395776	0.563081	0.486236	0.460491	0.455145	0.830971	0.921541	0.908385	1.11716	1.01891	1.59864	1.51466	1.46209
Q9Z277_S_1466	Q9Z277	ENSMUSG00000002748	22385	Baz1b	bromodomain adjacent to zinc finger domain, 1B	Q9Z277	1466	0.977474	16.4584	0.00013778	67.605	62.428	2	RKFPDRLADDEGDSDSESVGQSRGRRQKK__	S	1466	1466	10422	2	>>PhosphositeRawExpression	19475	24798	27497	20149	29962	60570	48924	64407	76231	63451	76476	84995	82041	84860	97176	>>PhosphositeNormaExpression	0.339281	0.432015	0.479035	0.351023	0.521979	1.05521	0.852323	1.12206	1.32805	1.1054	1.33232	1.48073	1.42927
Q9Z277_S_325	Q9Z277	ENSMUSG00000002748	22385	Baz1b	bromodomain adjacent to zinc finger domain, 1B	Q9Z277	325	0.910678	11.2858	2.83613e-06	100.77	67.146	2	TGSPDRKPSKKPKRDSSSLSSPLNPKLWCHV	S	325	325	10424	2	>>PhosphositeRawExpression	41829	50149	62814	67047	61653	163760	187020	190490	186100	181230	184950	208570	209460	225880	187860	>>PhosphositeNormaExpression	0.28406	0.340561	0.426569	0.455315	0.418684	1.11209	1.27005	1.29361	1.2638	1.23073	1.25599	1.41639	1.42244
Q9Z277_S_329	Q9Z277	ENSMUSG00000002748	22385	Baz1b	bromodomain adjacent to zinc finger domain, 1B	Q9Z277	329	0.931522	11.3964	2.83613e-06	100.77	67.146	2	DRKPSKKPKRDSSSLSSPLNPKLWCHVHLEK	S	329	329	10425	2	>>PhosphositeRawExpression	41829	50149	62814	67047	61653	163760	187020	190490	186100	181230	184950	208570	209460	225880	187860	>>PhosphositeNormaExpression	0.28406	0.340561	0.426569	0.455315	0.418684	1.11209	1.27005	1.29361	1.2638	1.23073	1.25599	1.41639	1.42244
Q3TQI7_S_15	Q3TQI7	ENSMUSG00000026851	227707	BC005624	cDNA sequence BC005624	Q3TQI7	15	1	90.0429	6.51953e-27	129.02	111.95	1;2	_MRITGKTFRRRRADSESEEDEQESEEVRLK	S	15	15	3279	1	>>PhosphositeRawExpression	15311	10879	10178	15151	18919	11746	20191	15638	16289	18397	20844	22445	20439	28600	18667	>>PhosphositeNormaExpression	0.870953	0.618842	0.578967	0.861851	1.07619	0.668161	1.14855	0.889554	0.926585	1.0465	1.18569	1.27676	1.16265
Q9R069_S_615	Q9R069	ENSMUSG00000002980	57278	Bcam	basal cell adhesion molecule	Q9R069	615	1	42.7176	0.0231103	42.718	40.925	1	TGLLMGGPSGGGRGGSGGFGDEC________	S	615	615	10030	1	>>PhosphositeRawExpression	10452	10600	5491.8	5757.2	11575	13128	15498	16379	20953	20499	46546	36477	59243	34312	53455	>>PhosphositeNormaExpression	0.435058	0.441218	0.228593	0.23964	0.481802	0.546444	0.645094	0.681765	0.872155	0.853258	1.93745	1.51833	2.46595
Q61140_S_143	Q61140	ENSMUSG00000031955	12927	Bcar1	breast cancer anti-estrogen resistance 1	Q61140	143	0.999857	38.6701	0.000110874	62.582	43.09	1	QQGLYQAPGPNPQFQSPPAKQTSTFSKQTPH	S	143	143	4315	1	>>PhosphositeRawExpression	110850	126590	138750	121270	137840	170570	178500	174850	199030	184690	190960	204140	208130	264020	209010	>>PhosphositeNormaExpression	0.634831	0.724973	0.794613	0.694506	0.789401	0.976844	1.02226	1.00136	1.13983	1.05771	1.09362	1.1691	1.19195
Q61140_S_432	Q61140	ENSMUSG00000031955	12927	Bcar1	breast cancer anti-estrogen resistance 1	Q61140	432	0.970396	14.0558	0.00378088	56.139	42.477	2	PPPAEREAPTDGKRLSASSTGSTRSSQSASS	S	432	432	4313	2	>>PhosphositeRawExpression	13746	16506	21610	15084	13758	14810	30980	33184	38619	29318	60886	54224	64836	55046	50155	>>PhosphositeNormaExpression	0.402116	0.482856	0.632165	0.441257	0.402467	0.433242	0.906268	0.970743	1.12973	0.857649	1.78112	1.58623	1.89667
Q9QZK2_S_176	Q9QZK2	ENSMUSG00000028121	29815	Bcar3	breast cancer anti-estrogen resistance 3	Q9QZK2	176	0.855729	7.90283	3.7279e-05	75.548	61.531	1	LVQRDGDFLVRDSLSSPGNFVLTCQWKNLAQ	S	176	176	9973	1	>>PhosphositeRawExpression	137250	174610	188040	163860	230400	366660	512770	462240	490870	494420	706730	780920	800490	824500	753130	>>PhosphositeNormaExpression	0.290501	0.369577	0.398003	0.346824	0.487661	0.776067	1.08532	0.97837	1.03897	1.04648	1.49585	1.65288	1.6943
Q9QZK2_S_77	Q9QZK2	ENSMUSG00000028121	29815	Bcar3	breast cancer anti-estrogen resistance 3	Q9QZK2	77	0.838327	7.20908	4.79401e-30	133.51	118.99	1	RSCDNAGHSKSPRQSSPLTQDIIQENPLQDR	S	77	77	9974	1	>>PhosphositeRawExpression	67470	67392	74346	77388	68549	83373	110450	102470	112540	94023	159970	166240	170310	214910	211240	>>PhosphositeNormaExpression	0.568353	0.567696	0.626275	0.6519	0.577442	0.702317	0.930408	0.863186	0.948013	0.79203	1.34755	1.40037	1.43466
Q9QZK2_S_378	Q9QZK2	ENSMUSG00000028121	29815	Bcar3	breast cancer anti-estrogen resistance 3	Q9QZK2	378	0.804123	6.1334	0.0189817	54.416	14.415	1	TGSEPTLSPALVRRFSSDARTGEALRGSDSQ	S	378	378	9975	1	>>PhosphositeRawExpression	8786.1	13699	11868	10095	13120	9358.5	10258	13528	14044	14349	22620	20117	19887	17107	14357	>>PhosphositeNormaExpression	0.618178	0.963842	0.835016	0.71027	0.923105	0.658451	0.721738	0.951811	0.988116	1.00958	1.59151	1.4154	1.39922
Q9QZK2_S_370	Q9QZK2	ENSMUSG00000028121	29815	Bcar3	breast cancer anti-estrogen resistance 3	Q9QZK2	370	0.987101	19.5866	0.00197282	78.814	65.306	2	CPSSPVFRTGSEPTLSPALVRRFSSDARTGE	S	370	370	9977	2	>>PhosphositeRawExpression	94704	117570	137220	122300	136040	204880	255260	226840	262140	255190	291510	328460	329160	426900	314860	>>PhosphositeNormaExpression	0.405523	0.503435	0.587576	0.523689	0.582524	0.877297	1.09302	0.971329	1.12248	1.09272	1.24825	1.40647	1.40946
Q9QZK2_T_363	Q9QZK2	ENSMUSG00000028121	29815	Bcar3	breast cancer anti-estrogen resistance 3	Q9QZK2	363	0.794257	5.92264	0.00197282	78.814	65.306	2	PSMDTSPCPSSPVFRTGSEPTLSPALVRRFS	T	363	363	12737	2	>>PhosphositeRawExpression	94704	117570	137220	122300	136040	204880	255260	226840	262140	255190	291510	328460	329160	426900	314860	>>PhosphositeNormaExpression	0.405523	0.503435	0.587576	0.523689	0.582524	0.877297	1.09302	0.971329	1.12248	1.09272	1.24825	1.40647	1.40946
Q8CCN5_S_9	Q8CCN5	ENSMUSG00000059439	192197	Bcas3	breast carcinoma amplified sequence 3	Q8CCN5	9	0.957974	14.5274	2.13994e-05	77.468	64.59	1	_______MNETMATDSPRRPSRCTGGVVVRP	S	9	9	7161	1	>>PhosphositeRawExpression	10702	11673	13010	9994.5	9357.6	10226	9864.2	13592	12514	15248	19397	22765	25872	18133	18931	>>PhosphositeNormaExpression	0.725463	0.791285	0.881917	0.677503	0.63433	0.693196	0.668671	0.92137	0.848294	1.03363	1.31488	1.54319	1.7538
Q8CCN5_S_570	Q8CCN5	ENSMUSG00000059439	192197	Bcas3	breast carcinoma amplified sequence 3	Q8CCN5	570	0.99075	20.3056	0.001377	65.563	43.029	1	FSIKAPCKVKSPPQISPSKSMGGEFCVAAVF	S	570	570	7162	1	>>PhosphositeRawExpression	9610.5	10156	12838	10721	11661	22556	25895	34083	25924	23814	19324	15011	21199	15924	18610	>>PhosphositeNormaExpression	0.519811	0.549316	0.69438	0.579876	0.630719	1.22001	1.40061	1.84348	1.40217	1.28805	1.04519	0.811913	1.14661
P59017_S_35	P59017	ENSMUSG00000009112	94044	Bcl2l13	BCL2-like 13 (apoptosis facilitator)	P59017	35	1	89.0949	5.39229e-18	109.08	91.164	1	LSYLGLLSQEKQQGPSPPGVQLDVAPQSLNP	S	35	35	2460	1	>>PhosphositeRawExpression	8946.9	4304.7	0	10250	5059.1	5533.8	14349	17474	15882	12237	51433	78218	69267	78231	76025	>>PhosphositeNormaExpression	0.30009	0.144385	0	0.343798	0.169689	0.185611	0.481283	0.5861	0.532702	0.410444	1.72513	2.62353	2.3233
P59017_S_387	P59017	ENSMUSG00000009112	94044	Bcl2l13	BCL2-like 13 (apoptosis facilitator)	P59017	387	0.996048	24.0147	0.000316456	98.407	81.04	1	GAAQLSEERAGSRKKSHTGEAAAVRGAKSGL	S	387	387	2461	1	>>PhosphositeRawExpression	142260	137610	146320	129670	145350	128380	128500	131890	151630	132840	182140	170410	179780	195290	155420	>>PhosphositeNormaExpression	0.945253	0.914356	0.97223	0.861599	0.965785	0.853027	0.853824	0.876349	1.00751	0.882662	1.21024	1.1323	1.19456
Q9CXE2_S_207	Q9CXE2	ENSMUSG00000029438	77045	Bcl7a	B cell CLL/lymphoma 7A	Q9CXE2	207	0.999435	32.4757	0.00810375	49.418	34.856	1	VPPSKKMKLEASQQNSEEM____________	S	207	207	9048	1	>>PhosphositeRawExpression	27905	22383	23245	28733	25753	37654	35971	36281	32763	30520	36856	34936	49120	44985	46100	>>PhosphositeNormaExpression	0.81561	0.654212	0.679407	0.839811	0.752711	1.10055	1.05136	1.06042	0.9576	0.892041	1.07723	1.02111	1.43568
Q8K019_S_383	Q8K019	ENSMUSG00000037608	72567	Bclaf1	BCL2-associated transcription factor 1	Q8K019	383	0.996068	24.5666	5.98243e-23	112.23	100.17	1	RADGDWDDQEVLDYFSDKESAKQKFHDSEGD	S	383	383	7394	1	>>PhosphositeRawExpression	323840	344990	349810	399090	392730	302060	408040	382080	442670	417480	475140	446230	471480	511170	449920	>>PhosphositeNormaExpression	0.79415	0.846016	0.857836	0.978685	0.963088	0.740739	1.00063	0.936971	1.08556	1.02378	1.16518	1.09429	1.15621
Q8K019_S_177	Q8K019	ENSMUSG00000037608	72567	Bclaf1	BCL2-associated transcription factor 1	Q8K019	177	1	60.2093	0.000404761	60.209	49.575	1	QEKQTKKAEGEPQEESPLKSKSQEEPKDTFE	S	177	177	7395	1	>>PhosphositeRawExpression	163860	165990	165220	191990	197260	136920	164940	176290	187650	194400	203710	203190	249980	248230	214720	>>PhosphositeNormaExpression	0.8581	0.869255	0.865222	1.00541	1.03301	0.717021	0.863756	0.923194	0.982684	1.01803	1.06679	1.06406	1.30909
Q8K019_S_494	Q8K019	ENSMUSG00000037608	72567	Bclaf1	BCL2-associated transcription factor 1	Q8K019	494	1	88.3377	0.000971184	88.338	64.962	1	EDKGSDRITVKKEVQSPEQVKSEKLKELFDY	S	494	494	7396	1	>>PhosphositeRawExpression	110830	120060	128110	144870	124220	108250	123390	155130	145790	136480	160410	164950	196780	199780	199440	>>PhosphositeNormaExpression	0.749361	0.811768	0.866197	0.979518	0.839896	0.731917	0.834284	1.04889	0.985738	0.92279	1.08459	1.11529	1.3305
Q8K019_S_395	Q8K019	ENSMUSG00000037608	72567	Bclaf1	BCL2-associated transcription factor 1	Q8K019	395	1	151.555	0	357.67	329.16	1;2	DYFSDKESAKQKFHDSEGDDTEETEDYRQFR	S	395	395	7397	1	>>PhosphositeRawExpression	379550	389950	404660	409510	413430	336900	435540	413240	444910	442220	538330	516300	554380	574020	541760	>>PhosphositeNormaExpression	0.837896	0.860855	0.893329	0.904035	0.912689	0.743741	0.961499	0.91227	0.982185	0.976246	1.18842	1.13979	1.22385
Q8K019_T_839	Q8K019	ENSMUSG00000037608	72567	Bclaf1	BCL2-associated transcription factor 1	Q8K019	839	0.789495	5.74087	0.00233932	59.871	45.713	1	TFQKRPKEEEWDPEYTPKSKKYFLHDDRDDG	T	839	839	12136	1	>>PhosphositeRawExpression	105960	98783	116430	124640	138150	157320	202540	165220	189220	185760	178280	181770	224980	192890	192010	>>PhosphositeNormaExpression	0.64769	0.60382	0.711688	0.761873	0.844454	0.961632	1.23804	1.00992	1.15662	1.13547	1.08975	1.11108	1.37521
Q8K019_S_258	Q8K019	ENSMUSG00000037608	72567	Bclaf1	BCL2-associated transcription factor 1	Q8K019	258	0.878584	8.45923	0.00158733	47.392	36.287	3	DAPMLSTVHSAKNTPSQHSHSIQHSPERSGS	S	258	258	7400	3	>>PhosphositeRawExpression	6630.6	8504.2	7841.4	7725.7	5844.7	16555	23633	25371	30749	19897	22900	18782	25677	29012	29735	>>PhosphositeNormaExpression	0.356666	0.457449	0.421796	0.415572	0.314392	0.890508	1.27124	1.36473	1.65402	1.07028	1.23181	1.0103	1.38119
Q8K019_S_261	Q8K019	ENSMUSG00000037608	72567	Bclaf1	BCL2-associated transcription factor 1	Q8K019	261	0.975095	15.6169	0.00158733	47.392	36.287	3	MLSTVHSAKNTPSQHSHSIQHSPERSGSGSV	S	261	261	7401	3	>>PhosphositeRawExpression	6630.6	8504.2	7841.4	7725.7	5844.7	16555	23633	25371	30749	19897	22900	18782	25677	29012	29735	>>PhosphositeNormaExpression	0.356666	0.457449	0.421796	0.415572	0.314392	0.890508	1.27124	1.36473	1.65402	1.07028	1.23181	1.0103	1.38119
A2AQH4_S_1474	A2AQH4	ENSMUSG00000036959	320376	Bcorl1	BCL6 co-repressor-like 1	A2AQH4	1474	0.894554	9.86785	4.80223e-05	84.468	64.63	1	TPSKYRSAGPEEASESPTARQIPPEARRLIV	S	1474	1474	329	1	>>PhosphositeRawExpression	25326	30404	33421	34558	42865	56272	66822	76988	70052	66873	90425	92662	99189	100160	92443	>>PhosphositeNormaExpression	0.388253	0.4661	0.512351	0.529781	0.65713	0.862662	1.0244	1.18024	1.07391	1.02518	1.38623	1.42053	1.52059
Q921C5_S_602	Q921C5	ENSMUSG00000037933	76895	Bicd2	BICD cargo adaptor 2	Q921C5	602	0.969562	15.973	5.90171e-06	76.002	66.043	1;2	LATEVGRADGGTGDNSPSPSSSLPSPLSDPR	S	602	602	8493	1	>>PhosphositeRawExpression	57698	70643	57567	64532	68504	130450	134090	153780	144830	144470	109350	123620	135160	133570	120370	>>PhosphositeNormaExpression	0.524962	0.642741	0.52377	0.587141	0.62328	1.18689	1.22001	1.39916	1.31773	1.31445	0.994915	1.12475	1.22975
D3Z6Q9_S_430	D3Z6Q9	ENSMUSG00000098112	668218	Bin2	bridging integrator 2	D3Z6Q9	430	0.999988	51.9669	1.07151e-116	179.44	168.07	1;2;3;4	PPPRASGSGSCNAPGSPEGSSQLCSPRASPD	S	430	430	635	1	>>PhosphositeRawExpression	946020	1054500	1129500	1047300	1107600	1075900	1141500	1245300	1312700	1188200	432820	449910	483170	451820	374940	>>PhosphositeNormaExpression	1.05573	1.17679	1.26049	1.16876	1.23605	1.20068	1.27388	1.38972	1.46494	1.326	0.483016	0.502088	0.539205
D3Z6Q9_S_439	D3Z6Q9	ENSMUSG00000098112	668218	Bin2	bridging integrator 2	D3Z6Q9	439	0.997566	28.4167	8.1364e-97	156.56	147.32	1;2;3;4	SCNAPGSPEGSSQLCSPRASPDASSNPEPAE	S	439	439	638	1	>>PhosphositeRawExpression	45102	30174	51401	52373	52239	90803	82007	76893	75622	86010	46929	48416	36861	49202	48576	>>PhosphositeNormaExpression	0.775297	0.518687	0.883575	0.900284	0.897981	1.56089	1.40969	1.32178	1.29993	1.4785	0.806702	0.832264	0.633635
D3Z6Q9_S_443	D3Z6Q9	ENSMUSG00000098112	668218	Bin2	bridging integrator 2	D3Z6Q9	443	0.999558	30.8026	1.96739e-168	208.79	174.74	1;2;3;4	PGSPEGSSQLCSPRASPDASSNPEPAETREK	S	443	443	639	1	>>PhosphositeRawExpression	119810	142060	163750	156480	173110	408770	472500	482070	472220	482710	326920	337170	360600	376120	305410	>>PhosphositeNormaExpression	0.375996	0.445823	0.513892	0.491077	0.543266	1.28283	1.48283	1.51287	1.48195	1.51488	1.02596	1.05813	1.13166
D3Z6Q9_S_447	D3Z6Q9	ENSMUSG00000098112	668218	Bin2	bridging integrator 2	D3Z6Q9	447	0.928139	11.1413	0.000150158	72.417	55.844	1;2	EGSSQLCSPRASPDASSNPEPAETREKEGAG	S	447	447	640	1	>>PhosphositeRawExpression	4813.1	7983	7873.9	8044.6	10563	20377	31421	23217	19741	22515	25709	13788	19604	25903	31736	>>PhosphositeNormaExpression	0.264177	0.438163	0.432175	0.441544	0.579772	1.11843	1.72461	1.27431	1.08352	1.23578	1.41109	0.756782	1.07601
D3Z6Q9_S_448	D3Z6Q9	ENSMUSG00000098112	668218	Bin2	bridging integrator 2	D3Z6Q9	448	0.900871	9.58464	1.06251e-24	127.71	105.95	1;2	GSSQLCSPRASPDASSNPEPAETREKEGAGS	S	448	448	641	1	>>PhosphositeRawExpression	29128	26547	34320	35317	27224	24223	25443	27180	23208	26363	14269	4096.5	15338	9732.9	17951	>>PhosphositeNormaExpression	1.28377	1.17002	1.5126	1.55654	1.19986	1.06759	1.12136	1.19792	1.02286	1.16191	0.628885	0.180547	0.676
D3Z6Q9_S_392	D3Z6Q9	ENSMUSG00000098112	668218	Bin2	bridging integrator 2	D3Z6Q9	392	0.895206	9.31714	0.000802102	67.153	51.951	1	DTPSPGDVVLRARASSEGAEQSKRAASIQRT	S	392	392	642	1	>>PhosphositeRawExpression	30317	20868	26818	12882	26451	33657	30680	40618	44189	35538	54990	56394	74233	53674	57187	>>PhosphositeNormaExpression	0.75983	0.523011	0.672135	0.322859	0.662937	0.843539	0.768927	1.018	1.1075	0.890683	1.3782	1.41339	1.86049
D3Z6Q9_S_380	D3Z6Q9	ENSMUSG00000098112	668218	Bin2	bridging integrator 2	D3Z6Q9	380	0.999736	35.784	1.33737e-29	147.28	122.43	1	SAQSPGRGQTGKDTPSPGDVVLRARASSEGA	S	380	380	643	1	>>PhosphositeRawExpression	280540	331010	388090	362330	393670	737870	874530	891920	912250	882360	1391800	1423600	1486100	1545100	1603400	>>PhosphositeNormaExpression	0.311606	0.367664	0.431065	0.402453	0.437263	0.819578	0.971371	0.990687	1.01327	0.980068	1.54592	1.58124	1.65066
D3Z6Q9_S_463	D3Z6Q9	ENSMUSG00000098112	668218	Bin2	bridging integrator 2	D3Z6Q9	463	0.885036	8.86397	0.000462154	61.648	50.369	1	SNPEPAETREKEGAGSSGPEEPRAVSTKSAT	S	463	463	644	1	>>PhosphositeRawExpression	118600	134800	132030	136710	134030	113490	150380	138950	146750	146940	194490	188290	200840	201350	204830	>>PhosphositeNormaExpression	0.759452	0.863188	0.84545	0.875418	0.858257	0.72673	0.962954	0.889762	0.939709	0.940926	1.24541	1.20571	1.28607
D3Z6Q9_S_464	D3Z6Q9	ENSMUSG00000098112	668218	Bin2	bridging integrator 2	D3Z6Q9	464	0.90327	9.70256	1.63734e-06	107.17	82.311	1	NPEPAETREKEGAGSSGPEEPRAVSTKSATQ	S	464	464	645	1	>>PhosphositeRawExpression	40254	51631	43277	37061	50925	38348	39566	53299	42530	35824	70665	81492	70954	73031	76172	>>PhosphositeNormaExpression	0.750048	0.962034	0.806375	0.690553	0.948879	0.714533	0.737228	0.993113	0.792456	0.667504	1.31669	1.51843	1.32208
D3Z6Q9_S_422	D3Z6Q9	ENSMUSG00000098112	668218	Bin2	bridging integrator 2	D3Z6Q9	422	0.835474	9.06167	3.9534e-17	107.3	99.765	2;4	TSAPPSRPPPPRASGSGSCNAPGSPEGSSQL	S	422	422	633	2	>>PhosphositeRawExpression	7825.2	8933	2667.9	11502	7182.4	8615.2	14193	9639.3	9277.9	11044	16012	12670	9070.2	13747	9527.3	>>PhosphositeNormaExpression	0.7727	0.882089	0.263442	1.13577	0.709226	0.850708	1.40149	0.951833	0.916146	1.09054	1.58111	1.2511	0.895637
D3Z6Q9_S_424	D3Z6Q9	ENSMUSG00000098112	668218	Bin2	bridging integrator 2	D3Z6Q9	424	0.976275	16.3032	5.99201e-59	149.16	133.04	2;3	APPSRPPPPRASGSGSCNAPGSPEGSSQLCS	S	424	424	634	2	>>PhosphositeRawExpression	14623	17534	20205	18273	23859	28574	33057	27532	26017	29656	20373	24234	32994	25051	26028	>>PhosphositeNormaExpression	0.59603	0.714682	0.823551	0.744803	0.972487	1.16467	1.3474	1.1222	1.06045	1.20877	0.830399	0.987772	1.34483
D3Z6Q9_S_434	D3Z6Q9	ENSMUSG00000098112	668218	Bin2	bridging integrator 2	D3Z6Q9	434	0.901357	12.3193	2.08819e-69	139.71	133.46	3;4	ASGSGSCNAPGSPEGSSQLCSPRASPDASSN	S	434	434	636	3	>>PhosphositeRawExpression	53213	83504	96455	98773	100290	147140	206040	192510	183510	173710	593920	591850	658550	673660	656980	>>PhosphositeNormaExpression	0.176979	0.277723	0.320796	0.328506	0.333551	0.489368	0.685261	0.640262	0.610329	0.577736	1.9753	1.96841	2.19025
D3Z6Q9_S_435	D3Z6Q9	ENSMUSG00000098112	668218	Bin2	bridging integrator 2	D3Z6Q9	435	0.901466	12.3193	6.86543e-23	94.642	89.586	3;4	SGSGSCNAPGSPEGSSQLCSPRASPDASSNP	S	435	435	637	3	>>PhosphositeRawExpression	34743	55863	71245	75579	73771	98308	126100	125900	130260	108280	447010	436680	493550	516120	485350	>>PhosphositeNormaExpression	0.158946	0.255568	0.325939	0.345766	0.337495	0.449749	0.576895	0.57598	0.595927	0.49537	2.04503	1.99777	2.25794
O08863_S_79	O08863	ENSMUSG00000032000	11796	Birc3	baculoviral IAP repeat-containing 3	O08863	79	1	64.6401	0.00912442	64.64	41.264	1	CFCCGLMLDNWKQGDSPMEKHRKLYPSCNFV	S	79	79	1279	1	>>PhosphositeRawExpression	43646	42102	46551	44136	56922	29937	42984	45908	63350	38042	188720	187930	201030	220510	199420	>>PhosphositeNormaExpression	0.451141	0.435181	0.481168	0.456206	0.588366	0.30944	0.444298	0.474522	0.654808	0.393216	1.95068	1.94251	2.07792
O88738_S_483	O88738	ENSMUSG00000024073	12211	Birc6	baculoviral IAP repeat-containing 6	O88738	483	0.975693	16.0418	2.54783e-11	109.05	78.512	1;2	DIPKLEGDSDDLLEDSDSEEHSRSDSVTGHT	S	483	483	1601	1	>>PhosphositeRawExpression	152980	168540	179170	189070	179530	163030	205680	195890	197670	190310	282910	260860	283350	272060	283090	>>PhosphositeNormaExpression	0.716167	0.78901	0.838774	0.885121	0.84046	0.763216	0.962879	0.917048	0.925381	0.890925	1.32443	1.2212	1.32649
O88738_S_4850	O88738	ENSMUSG00000024073	12211	Birc6	baculoviral IAP repeat-containing 6	O88738	4850	1	117.62	4.83183e-16	117.62	96.615	1	KLPCPEGLDPDIEDASPVCRATAGAEDTLTH	S	4850	4850	1603	1	>>PhosphositeRawExpression	33018	16112	27451	40701	37610	59224	64695	42608	65643	55065	99011	88793	110130	116690	114060	>>PhosphositeNormaExpression	0.510161	0.248946	0.424145	0.628871	0.581112	0.91507	0.999602	0.658336	1.01425	0.850809	1.52982	1.37194	1.70162
O88738_S_584	O88738	ENSMUSG00000024073	12211	Birc6	baculoviral IAP repeat-containing 6	O88738	584	0.863759	9.96442	0.001497	47.548	28.489	1	CLLAGGLLTYKSPATSPISSNSHRSLDGLSR	S	584	584	1604	1	>>PhosphositeRawExpression	6340.3	4474.3	10580	12514	10459	8786.6	13853	11492	10477	10259	18647	13610	22580	16567	17009	>>PhosphositeNormaExpression	0.506823	0.357661	0.845732	1.00033	0.836059	0.702373	1.10736	0.918634	0.837498	0.820072	1.49058	1.08794	1.80497
O88738_S_623	O88738	ENSMUSG00000024073	12211	Birc6	baculoviral IAP repeat-containing 6	O88738	623	0.992943	22.4666	3.37551e-21	110.98	101.68	1	QGSTDNESCTNSELNSPLVRRTLPVLLLYSI	S	623	623	1605	1	>>PhosphositeRawExpression	0	0	3994	0	0	0	4363.9	0	0	0	11405	4073.4	3765.7	8239.4	6578.9	>>PhosphositeNormaExpression	0	0	1.4123	0	0	0	1.54309	0	0	0	4.03286	1.44037	1.33157
O88738_S_476	O88738	ENSMUSG00000024073	12211	Birc6	baculoviral IAP repeat-containing 6	O88738	476	0.999273	30.6897	0.000216138	61.801	57.683	2	EDSSSCSDIPKLEGDSDDLLEDSDSEEHSRS	S	476	476	1600	2	>>PhosphositeRawExpression	30658	30198	39713	32295	35597	45131	49500	44895	41348	38031	60989	51632	58695	58108	69781	>>PhosphositeNormaExpression	0.669807	0.659757	0.867638	0.705572	0.777713	0.986009	1.08146	0.980853	0.903359	0.83089	1.33247	1.12804	1.28235
O88738_S_485	O88738	ENSMUSG00000024073	12211	Birc6	baculoviral IAP repeat-containing 6	O88738	485	0.987977	22.3645	0.000352457	53.964	50.06	2	PKLEGDSDDLLEDSDSEEHSRSDSVTGHTSQ	S	485	485	1602	2	>>PhosphositeRawExpression	45160	45524	51052	46244	48860	61354	61596	59260	77131	78950	58812	84125	74356	90292	79086	>>PhosphositeNormaExpression	0.704303	0.70998	0.796193	0.721209	0.762007	0.95686	0.960634	0.924203	1.20291	1.23128	0.917216	1.31199	1.15964
O88700_T_1311	O88700	ENSMUSG00000030528	12144	Blm	Bloom syndrome, RecQ like helicase	O88700	1311	0.997374	26.9859	0.00014518	57.578	51.603	1	PAEDGSPGARGAPEDTEEEEEEAPVSSHYFA	T	1311	1311	10904	1	>>PhosphositeRawExpression	8887.8	15143	9200.9	12885	12170	8466.8	12330	14391	14777	15861	26177	26078	25320	23359	26645	>>PhosphositeNormaExpression	0.529684	0.902474	0.548344	0.767904	0.725293	0.504594	0.734828	0.857657	0.880661	0.945264	1.56006	1.55416	1.50899
Q91Z96_S_13	Q91Z96	ENSMUSG00000034663	140780	Bmp2k	BMP2 inducible kinase	Q91Z96	13	0.767078	5.1763	5.45504e-25	110.67	97.82	1	___MKKFSRMPKSEGSGGGAAAGGAAGGGLG	S	13	13	8440	1	>>PhosphositeRawExpression	137810	196110	167330	177400	193050	176360	213300	251130	212400	238130	231750	201890	221390	229720	217980	>>PhosphositeNormaExpression	0.674272	0.959521	0.818707	0.867977	0.944549	0.862888	1.04363	1.22872	1.03922	1.16511	1.1339	0.987801	1.08321
Q91Z96_S_908	Q91Z96	ENSMUSG00000034663	140780	Bmp2k	BMP2 inducible kinase	Q91Z96	908	0.999993	52.4751	1.57944e-08	101.6	88.145	1	PAVGPDARPLPARPRSVDIFGSTPFQPFSVS	S	908	908	8442	1	>>PhosphositeRawExpression	32228	44145	45096	46575	56774	42691	54095	52117	56085	48179	103250	99302	115960	116470	111040	>>PhosphositeNormaExpression	0.472087	0.646651	0.660581	0.682246	0.831645	0.625352	0.792402	0.763427	0.821552	0.705742	1.51244	1.45461	1.69862
O35607_S_586	O35607	ENSMUSG00000067336	12168	Bmpr2	bone morphogenetic protein receptor, type II (serine/threonine kinase)	O35607	586	0.999988	49.2731	0.00164388	67.879	41.277	1	SMSSTPLTIGEKNRNSINYERQQAQARIPSP	S	586	586	1341	1	>>PhosphositeRawExpression	37977	52418	55836	57657	44362	78533	81289	84455	78121	71399	19827	18753	22330	25027	16385	>>PhosphositeNormaExpression	0.765286	1.05629	1.12517	1.16186	0.893952	1.58254	1.63808	1.70188	1.57424	1.43878	0.39954	0.377897	0.449978
O35914_S_956	O35914	ENSMUSG00000025105	12173	Bnc1	basonuclin 1	O35914	956	0.778935	7.58641	0.022138	43.297	32.883	1	NRHSQNPNLHKSLASSPSHLQ__________	S	956	956	1383	1	>>PhosphositeRawExpression	81363	89748	87587	99414	78666	72938	98044	118690	100400	92409	130430	128710	134010	119410	118190	>>PhosphositeNormaExpression	0.787379	0.868524	0.847611	0.962065	0.761279	0.705848	0.948807	1.14861	0.971607	0.894275	1.26222	1.24557	1.29686
O35914_S_952	O35914	ENSMUSG00000025105	12173	Bnc1	basonuclin 1	O35914	952	0.998704	27.4795	0.0049987	68.069	49.323	2	VRSRNRHSQNPNLHKSLASSPSHLQ______	S	952	952	1381	2	>>PhosphositeRawExpression	23148	16195	17929	25231	24520	41652	47419	40994	45962	63907	53916	61339	62347	63997	62228	>>PhosphositeNormaExpression	0.533541	0.373281	0.413248	0.581552	0.565164	0.960042	1.09297	0.944876	1.05938	1.473	1.24272	1.41381	1.43704
Q9Z2F7_S_116	Q9Z2F7	ENSMUSG00000022051	12177	Bnip3l	BCL2/adenovirus E1B interacting protein 3-like	Q9Z2F7	116	1	58.0243	0.00066689	58.024	38.949	2;3	GQIMFDVEMHTSRDHSSQSEEEVVEGEKEVE	S	116	116	10460	2	>>PhosphositeRawExpression	81368	94719	109370	103340	106520	79337	98072	89302	99766	92724	250270	246300	255370	276240	259300	>>PhosphositeNormaExpression	0.544389	0.633714	0.731736	0.691392	0.712668	0.530801	0.656147	0.597472	0.667481	0.620366	1.67442	1.64786	1.70854
Q9Z2F7_S_117	Q9Z2F7	ENSMUSG00000022051	12177	Bnip3l	BCL2/adenovirus E1B interacting protein 3-like	Q9Z2F7	117	1	58.0243	0.00066689	58.024	38.949	2;3	QIMFDVEMHTSRDHSSQSEEEVVEGEKEVEA	S	117	117	10461	2	>>PhosphositeRawExpression	81368	94719	109370	103340	106520	79337	98072	89302	99766	92724	250270	246300	255370	276240	259300	>>PhosphositeNormaExpression	0.544389	0.633714	0.731736	0.691392	0.712668	0.530801	0.656147	0.597472	0.667481	0.620366	1.67442	1.64786	1.70854
Q9Z2F7_S_119	Q9Z2F7	ENSMUSG00000022051	12177	Bnip3l	BCL2/adenovirus E1B interacting protein 3-like	Q9Z2F7	119	1	58.0243	0.00066689	58.024	38.949	2;3	MFDVEMHTSRDHSSQSEEEVVEGEKEVEALK	S	119	119	10462	2	>>PhosphositeRawExpression	81368	94719	109370	103340	106520	79337	98072	89302	99766	92724	250270	246300	255370	276240	259300	>>PhosphositeNormaExpression	0.544389	0.633714	0.731736	0.691392	0.712668	0.530801	0.656147	0.597472	0.667481	0.620366	1.67442	1.64786	1.70854
E9Q6J5_S_2888	E9Q6J5	ENSMUSG00000061755	665775	Bod1l	biorientation of chromosomes in cell division 1-like	E9Q6J5	2888	0.795486	10.6818	2.93903e-05	80.738	66.307	1	EKTASMRLRGRKPKRSLTSSDDAESSEPERK	S	2888	2888	936	1	>>PhosphositeRawExpression	3483.8	2542.7	6445.3	10461	3709	7521.2	14332	3956.8	9188.2	13970	47669	52624	48381	59048	63887	>>PhosphositeNormaExpression	0.150502	0.109846	0.27844	0.451919	0.16023	0.324919	0.619148	0.170935	0.396934	0.60351	2.05932	2.27338	2.09008
Q9D8S9_S_123	Q9D8S9	ENSMUSG00000015943	69168	Bola1	bolA-like 1 (E. coli)	Q9D8S9	123	0.999112	30.512	0.000235137	64.136	52.866	1	AKTPAQWRENPQLDISPPCLGGSKKTRGTS_	S	123	123	9346	1	>>PhosphositeRawExpression	48353	51583	81357	58796	72890	87613	114400	109250	92961	89650	286280	270650	290980	300760	302480	>>PhosphositeNormaExpression	0.321211	0.342668	0.540458	0.390584	0.484211	0.582016	0.759964	0.725752	0.617543	0.595548	1.90177	1.79794	1.93299
Q9D8S9_S_81	Q9D8S9	ENSMUSG00000015943	69168	Bola1	bolA-like 1 (E. coli)	Q9D8S9	81	1	48.7855	0.00216825	98.048	59.756	1	THFRVAVVSSRFEGMSPLQRHRLVHEALSEE	S	81	81	9347	1	>>PhosphositeRawExpression	166850	192880	228100	226340	229250	289380	360820	354160	341590	342990	624890	617090	650990	731830	609580	>>PhosphositeNormaExpression	0.41945	0.484888	0.573429	0.569004	0.57632	0.727483	0.907078	0.890335	0.858735	0.862255	1.57093	1.55132	1.63655
Q8BS90_T_504	Q8BS90	ENSMUSG00000022070	77744	Bora	bora, aurora kinase A activator	Q8BS90	504	0.999914	41.3425	0.000237739	86.005	74.087	1	PVPFEVEMKSQVNNVTPGHTAQRCWMKSPRP	T	504	504	11957	1	>>PhosphositeRawExpression	9517.3	4683.5	14469	11751	14258	27521	29177	32064	31087	28089	43767	37279	48556	50067	46278	>>PhosphositeNormaExpression	0.333111	0.163925	0.506424	0.411292	0.499039	0.963252	1.02121	1.12226	1.08806	0.983132	1.53187	1.30479	1.69949
Q8BS90_S_305	Q8BS90	ENSMUSG00000022070	77744	Bora	bora, aurora kinase A activator	Q8BS90	305	0.998634	30.8782	0.00234909	46.578	35.307	2	GIVNPSIRSPYIDGCSPIKNWSPRRLRGGPQ	S	305	305	6586	2	>>PhosphositeRawExpression	42651	51413	53206	58941	61343	36299	55465	46167	43294	41474	87268	101030	96395	90326	99943	>>PhosphositeNormaExpression	0.662821	0.798988	0.826852	0.915977	0.953306	0.564107	0.861958	0.717462	0.672814	0.64453	1.3562	1.57006	1.49803
Q8BS90_S_311	Q8BS90	ENSMUSG00000022070	77744	Bora	bora, aurora kinase A activator	Q8BS90	311	0.999762	38.6805	0.00234909	46.578	35.307	2	IRSPYIDGCSPIKNWSPRRLRGGPQCLSSLV	S	311	311	6587	2	>>PhosphositeRawExpression	42651	51413	53206	58941	61343	36299	55465	46167	43294	41474	87268	101030	96395	90326	99943	>>PhosphositeNormaExpression	0.662821	0.798988	0.826852	0.915977	0.953306	0.564107	0.861958	0.717462	0.672814	0.64453	1.3562	1.57006	1.49803
Q9D6W8_S_130	Q9D6W8	ENSMUSG00000045176	71923	Borcs6	BLOC-1 related complex subunit 6	Q9D6W8	130	1	66.381	9.06285e-62	139.31	132.66	1	PSEDQPSALRVCRRGSPGGVEMNVELPQQEG	S	130	130	9290	1	>>PhosphositeRawExpression	135060	181630	210530	201940	242060	217710	301490	295930	326310	280010	428580	460610	487960	509400	483130	>>PhosphositeNormaExpression	0.425399	0.572081	0.663107	0.636052	0.762418	0.685722	0.949605	0.932092	1.02778	0.881949	1.3499	1.45079	1.53693
Q9D6W8_S_43	Q9D6W8	ENSMUSG00000045176	71923	Borcs6	BLOC-1 related complex subunit 6	Q9D6W8	43	0.858948	7.84589	8.98206e-14	115.57	101.29	1	RPSRTPSKPPSVRTLSGEEEAESVGVSSRHP	S	43	43	9291	1	>>PhosphositeRawExpression	20186	20543	19055	25936	22325	30285	30250	37663	38508	31748	53685	43599	54235	53527	47254	>>PhosphositeNormaExpression	0.572599	0.582726	0.540517	0.735705	0.633275	0.859069	0.858077	1.06835	1.09232	0.900569	1.52284	1.23674	1.53844
Q99MP8_S_109	Q99MP8	ENSMUSG00000029458	72399	Brap	BRCA1 associated protein	Q99MP8	109	0.929841	12.7543	0.000117517	69.763	53.019	2	SAAPVSAQRSREQSESVNTAPESPSKQLPDQ	S	109	109	8754	2	>>PhosphositeRawExpression	15637	9251.5	15535	9268.9	14905	20775	25736	26942	26185	28348	56268	62204	52912	59368	72250	>>PhosphositeNormaExpression	0.473289	0.280017	0.470202	0.280544	0.451133	0.628802	0.778958	0.81546	0.792548	0.858016	1.70308	1.88274	1.6015
P48754_S_686	P48754	ENSMUSG00000017146	12189	Brca1	breast cancer 1, early onset	P48754	686	1	55.196	0.00220652	55.196	34.533	1	AKKNEPNEHIRKRRASDAFPEEKLMNKAGLL	S	686	686	2225	1	>>PhosphositeRawExpression	44084	39388	47139	41260	46143	29844	42074	40232	49275	34624	61740	67307	44746	60663	57212	>>PhosphositeNormaExpression	0.936986	0.837175	1.00192	0.876963	0.980749	0.634321	0.894264	0.855113	1.04732	0.735918	1.31226	1.43058	0.951056
P48754_T_1199	P48754	ENSMUSG00000017146	12189	Brca1	breast cancer 1, early onset	P48754	1199	0.884308	8.83882	0.0225246	62.408	44.543	1	EDLPCFQHLLSRISNTPELTRCSSAVTQRMP	T	1199	1199	11073	1	>>PhosphositeRawExpression	18026	16846	26134	20864	24038	43726	51210	45657	40421	58914	46684	51889	39530	48118	41251	>>PhosphositeNormaExpression	0.471631	0.440758	0.683769	0.545885	0.628929	1.14404	1.33986	1.19457	1.05757	1.54142	1.22144	1.35762	1.03426
P48754_S_1154	P48754	ENSMUSG00000017146	12189	Brca1	breast cancer 1, early onset	P48754	1154	0.95567	14.2599	0.000418256	64.507	36.21	2	VFNGSILRRESSRSPSPVTHASKSQSLHRAS	S	1154	1154	2223	2	>>PhosphositeRawExpression	38166	36450	47497	51080	36302	47652	77577	66801	61534	73445	37168	40085	39000	35866	28253	>>PhosphositeNormaExpression	0.79859	0.762684	0.993833	1.0688	0.759587	0.997076	1.62323	1.39775	1.28754	1.53677	0.777708	0.838743	0.816041
P97929_S_1758	P97929	ENSMUSG00000041147	12190	Brca2	breast cancer 2, early onset	P97929	1758	0.999963	44.3045	9.53592e-09	120.96	87.093	1	SDVPPDMKNAEGNTISPRVSATKERNLHPQT	S	1758	1758	2858	1	>>PhosphositeRawExpression	30680	40309	46083	41158	55532	98299	102570	102450	109490	105110	161470	169450	166250	205010	180250	>>PhosphositeNormaExpression	0.285111	0.374593	0.428251	0.382483	0.516061	0.913497	0.953187	0.952072	1.0175	0.976792	1.50055	1.57471	1.54497
P97929_S_3207	P97929	ENSMUSG00000041147	12190	Brca2	breast cancer 2, early onset	P97929	3207	0.910266	10.2645	8.40478e-05	79.762	71.262	2	RALDFLSRLPLPSPVSPICTFVSPAAQKAFQ	S	3207	3207	2856	2	>>PhosphositeRawExpression	4621.3	2482.9	9383.7	3206.5	12381	10146	17669	13682	11785	21133	20954	21242	20704	13709	26738	>>PhosphositeNormaExpression	0.330349	0.177487	0.670784	0.229213	0.885042	0.725276	1.26305	0.978043	0.842438	1.51067	1.49787	1.51846	1.48
P97929_S_3214	P97929	ENSMUSG00000041147	12190	Brca2	breast cancer 2, early onset	P97929	3214	0.990812	20.4059	8.40478e-05	79.762	71.262	2	RLPLPSPVSPICTFVSPAAQKAFQPPRSCGT	S	3214	3214	2857	2	>>PhosphositeRawExpression	4621.3	2482.9	9383.7	3206.5	12381	10146	17669	13682	11785	21133	20954	21242	20704	13709	26738	>>PhosphositeNormaExpression	0.330349	0.177487	0.670784	0.229213	0.885042	0.725276	1.26305	0.978043	0.842438	1.51067	1.49787	1.51846	1.48
P97929_S_217	P97929	ENSMUSG00000041147	12190	Brca2	breast cancer 2, early onset	P97929	217	0.972284	19.0343	0.00280322	51.495	31.114	2	IARDEEARSSVTPADSPATLKSCFSNHNESP	S	217	217	2859	2	>>PhosphositeRawExpression	67996	75903	83916	80950	108760	175740	189290	189620	243590	226970	265550	335160	305520	337470	343040	>>PhosphositeNormaExpression	0.336672	0.375823	0.415498	0.400812	0.538509	0.870151	0.937242	0.938876	1.2061	1.12381	1.31483	1.6595	1.51274
P97929_T_213	P97929	ENSMUSG00000041147	12190	Brca2	breast cancer 2, early onset	P97929	213	0.941823	14.8581	0.00280322	51.495	31.114	2	STVLIARDEEARSSVTPADSPATLKSCFSNH	T	213	213	11180	2	>>PhosphositeRawExpression	67996	75903	83916	80950	108760	175740	189290	189620	243590	226970	265550	335160	305520	337470	343040	>>PhosphositeNormaExpression	0.336672	0.375823	0.415498	0.400812	0.538509	0.870151	0.937242	0.938876	1.2061	1.12381	1.31483	1.6595	1.51274
G5E8P1_S_1052	G5E8P1	ENSMUSG00000022387	223770	Brd1	bromodomain containing 1	G5E8P1	1052	1	51.8748	0.00609111	51.875	40.464	2	DRAMNHLSRVHGEPASDLSDID_________	S	1052	1052	1157	2	>>PhosphositeRawExpression	19365	19676	24572	26340	37316	19991	28858	33399	27922	24526	57751	60324	58414	62711	60937	>>PhosphositeNormaExpression	0.516766	0.525065	0.655717	0.702897	0.995798	0.533471	0.770092	0.891271	0.745114	0.65449	1.54112	1.60978	1.55881
G5E8P1_S_1055	G5E8P1	ENSMUSG00000022387	223770	Brd1	bromodomain containing 1	G5E8P1	1055	1	51.8748	0.00609111	51.875	40.464	2	MNHLSRVHGEPASDLSDID____________	S	1055	1055	1158	2	>>PhosphositeRawExpression	19365	19676	24572	26340	37316	19991	28858	33399	27922	24526	57751	60324	58414	62711	60937	>>PhosphositeNormaExpression	0.516766	0.525065	0.655717	0.702897	0.995798	0.533471	0.770092	0.891271	0.745114	0.65449	1.54112	1.60978	1.55881
O88665_S_265	O88665	ENSMUSG00000031660	26992	Brd7	bromodomain containing 7	O88665	265	0.999163	32.1206	7.70023e-05	82.908	67.979	1	LQKTRKQKERTDACQSGEDSGCWQREREDSG	S	265	265	1590	1	>>PhosphositeRawExpression	7343.8	9078.1	11138	5733.1	6196.3	5106	8229.3	8712.3	7126.3	6244.8	11771	9826	15554	20571	16804	>>PhosphositeNormaExpression	0.737162	0.911248	1.11802	0.575481	0.621977	0.512534	0.826047	0.87453	0.715329	0.626845	1.18156	0.986322	1.56129
Q8CFK2_S_358	Q8CFK2	ENSMUSG00000011158	72308	Brf1	BRF1, RNA polymerase III transcription initiation factor 90 kDa subunit	Q8CFK2	358	0.82587	7.10917	2.16073e-22	134.98	115.22	1	LANLSKDGSGEDATSSPRCEEDTEDEELEAA	S	358	358	7195	1	>>PhosphositeRawExpression	48924	52559	53020	57133	53606	80252	84073	88420	76612	88490	60906	79688	86666	83450	84865	>>PhosphositeNormaExpression	0.680342	0.73089	0.737301	0.794497	0.74545	1.11599	1.16913	1.22958	1.06537	1.23055	0.846964	1.10815	1.20519
Q5SXJ3_S_994	Q5SXJ3	ENSMUSG00000034329	237911	Brip1	BRCA1 interacting protein C-terminal helicase 1	Q5SXJ3	994	0.779125	6.33765	0.0160602	54.191	31.12	1	LQTMKTEKNEISRSSSPTFGKQTEPVNWPIF	S	994	994	4137	1	>>PhosphositeRawExpression	39047	42736	37790	42580	40702	56965	87198	81116	73322	64843	114790	110760	118630	118880	124960	>>PhosphositeNormaExpression	0.507403	0.55534	0.491069	0.553313	0.528909	0.740242	1.13311	1.05408	0.952796	0.842614	1.49166	1.43929	1.54156
Q6DIA7_S_579	Q6DIA7	ENSMUSG00000008129	74666	Brme1	break repair meiotic recombinase recruitment factor 1	Q6DIA7	579	0.993797	22.1921	0.03855	48.794	8.7927	1	STHRDLEAFKRRKTKSLPYLTKGLGSLPRGD	S	579	579	4869	1	>>PhosphositeRawExpression	66235	75566	71032	90934	89316	98150	101540	91555	108400	122930	124900	143620	143610	155730	142560	>>PhosphositeNormaExpression	0.610995	0.69707	0.655245	0.838834	0.823909	0.905399	0.936671	0.844563	0.999952	1.13399	1.15216	1.32484	1.32475
Q69Z98_S_368	Q69Z98	ENSMUSG00000053046	75770	Brsk2	BR serine/threonine kinase 2	Q69Z98	368	1	43.2968	0.038276	43.297	33.31	1	LPPRNEIDPPRKRVDSPMLNRHGKRRPERKS	S	368	368	4758	1	>>PhosphositeRawExpression	9442.9	18928	14411	15949	17858	35841	39933	42561	41053	37356	58218	49512	57600	53448	52961	>>PhosphositeNormaExpression	0.259862	0.520885	0.396581	0.438905	0.49144	0.986319	1.09893	1.17125	1.12975	1.02801	1.60212	1.36254	1.58511
Q69Z98_S_383	Q69Z98	ENSMUSG00000053046	75770	Brsk2	BR serine/threonine kinase 2	Q69Z98	383	0.999994	52.4584	8.33327e-08	99.441	83.675	2	SPMLNRHGKRRPERKSMEVLSVTDGGSPVPA	S	383	383	4756	2	>>PhosphositeRawExpression	40921	45102	58370	52055	61339	66341	64228	69415	84592	72424	97048	93137	103420	93305	92079	>>PhosphositeNormaExpression	0.561189	0.618527	0.800484	0.71388	0.841201	0.909798	0.88082	0.951955	1.16009	0.99322	1.33091	1.27728	1.4183
Q69Z98_S_394	Q69Z98	ENSMUSG00000053046	75770	Brsk2	BR serine/threonine kinase 2	Q69Z98	394	0.941701	12.1147	8.33327e-08	99.441	83.675	2	PERKSMEVLSVTDGGSPVPARRAIEMAQHGQ	S	394	394	4757	2	>>PhosphositeRawExpression	40921	45102	58370	52055	61339	66341	64228	69415	84592	72424	97048	93137	103420	93305	92079	>>PhosphositeNormaExpression	0.561189	0.618527	0.800484	0.71388	0.841201	0.909798	0.88082	0.951955	1.16009	0.99322	1.33091	1.27728	1.4183
Q921C3_S_1857	Q921C3	ENSMUSG00000022914	93871	Brwd1	bromodomain and WD repeat domain containing 1	Q921C3	1857	0.999556	34.2692	7.49462e-06	87.863	76.295	1;2	APQCLSHRGSETDVDSDGGAVREKSYSNENG	S	1857	1857	8485	1	>>PhosphositeRawExpression	240120	263190	259570	268170	259410	176660	208610	201210	216910	231380	342070	342230	343280	359130	312790	>>PhosphositeNormaExpression	0.894917	0.980898	0.967407	0.999458	0.96681	0.658404	0.777481	0.749901	0.808414	0.862344	1.27488	1.27548	1.27939
Q921C3_S_1810	Q921C3	ENSMUSG00000022914	93871	Brwd1	bromodomain and WD repeat domain containing 1	Q921C3	1810	1	49.9729	0.000752276	62.924	45.898	1;2	VLCKNTHLCKKAKILSDSEDCEEKCGERRGP	S	1810	1810	8486	1	>>PhosphositeRawExpression	13159	20838	20909	20277	18550	26889	17896	26655	24745	26070	27974	22859	35244	34911	35408	>>PhosphositeNormaExpression	0.530058	0.839375	0.842235	0.816778	0.747213	1.08312	0.720869	1.07369	0.996753	1.05013	1.12682	0.920783	1.41966
Q921C3_S_418	Q921C3	ENSMUSG00000022914	93871	Brwd1	bromodomain and WD repeat domain containing 1	Q921C3	418	0.789806	6.46215	0.000384243	76.326	61.124	1	RSILLDMSARISGDTSSEEERFMKPKVTMIA	S	418	418	8488	1	>>PhosphositeRawExpression	24065	22610	32210	29410	31510	92250	120140	118910	126790	108780	105850	90613	84998	86618	75112	>>PhosphositeNormaExpression	0.313928	0.294947	0.420179	0.383653	0.411048	1.2034	1.56723	1.55118	1.65398	1.41903	1.38081	1.18205	1.1088
Q921C3_T_687	Q921C3	ENSMUSG00000022914	93871	Brwd1	bromodomain and WD repeat domain containing 1	Q921C3	687	0.948274	12.6323	3.84695e-32	130.14	114.6	1	VDQDGTANGLPSGEGTPRRGSFRRLSLDIQS	T	687	687	12381	1	>>PhosphositeRawExpression	59881	59596	77904	74710	76752	86661	126080	112890	136880	109750	150910	160060	176420	169250	172750	>>PhosphositeNormaExpression	0.513121	0.510679	0.66756	0.640191	0.657689	0.742599	1.08038	0.967356	1.17293	0.940449	1.29315	1.37156	1.51174
Q921C3_S_2153	Q921C3	ENSMUSG00000022914	93871	Brwd1	bromodomain and WD repeat domain containing 1	Q921C3	2153	0.99936	32.0251	1.45019e-24	119.38	110.33	2	PDTSPKASDLGSVTDSDVDCTDNTQTQRKKK	S	2153	2153	8484	2	>>PhosphositeRawExpression	40017	39418	40361	41092	45786	33701	47455	43771	37567	46433	57388	47812	53562	59896	63229	>>PhosphositeNormaExpression	0.860595	0.847714	0.867993	0.883714	0.984662	0.724765	1.02056	0.941328	0.807906	0.998576	1.23417	1.02823	1.15189
Q921C3_S_697	Q921C3	ENSMUSG00000022914	93871	Brwd1	bromodomain and WD repeat domain containing 1	Q921C3	697	1	73.2937	1.90161e-05	73.294	48.441	2	PSGEGTPRRGSFRRLSLDIQSPPNIGLRRSG	S	697	697	8489	2	>>PhosphositeRawExpression	27413	39340	38244	41748	47159	57153	48975	58984	59188	54505	76809	63599	90871	62927	81771	>>PhosphositeNormaExpression	0.484508	0.69531	0.675939	0.73787	0.833506	1.01014	0.865603	1.04251	1.04611	0.963342	1.35755	1.12407	1.60609
Q921C3_S_702	Q921C3	ENSMUSG00000022914	93871	Brwd1	bromodomain and WD repeat domain containing 1	Q921C3	702	1	73.2937	1.90161e-05	73.294	48.441	2	TPRRGSFRRLSLDIQSPPNIGLRRSGQVEGV	S	702	702	8490	2	>>PhosphositeRawExpression	27413	39340	38244	41748	47159	57153	48975	58984	59188	54505	76809	63599	90871	62927	81771	>>PhosphositeNormaExpression	0.484508	0.69531	0.675939	0.73787	0.833506	1.01014	0.865603	1.04251	1.04611	0.963342	1.35755	1.12407	1.60609
Q921C3_T_2151	Q921C3	ENSMUSG00000022914	93871	Brwd1	bromodomain and WD repeat domain containing 1	Q921C3	2151	0.999156	30.8044	1.45019e-24	119.38	110.33	2	CGPDTSPKASDLGSVTDSDVDCTDNTQTQRK	T	2151	2151	12378	2	>>PhosphositeRawExpression	40017	39418	40361	41092	45786	33701	47455	43771	37567	46433	57388	47812	53562	59896	63229	>>PhosphositeNormaExpression	0.860595	0.847714	0.867993	0.883714	0.984662	0.724765	1.02056	0.941328	0.807906	0.998576	1.23417	1.02823	1.15189
Q921C3_T_1853	Q921C3	ENSMUSG00000022914	93871	Brwd1	bromodomain and WD repeat domain containing 1	Q921C3	1853	0.952618	12.9072	0.0185859	63.212	49.799	2	EAILAPQCLSHRGSETDVDSDGGAVREKSYS	T	1853	1853	12379	2	>>PhosphositeRawExpression	229640	249490	234230	242320	246150	194870	216600	216470	230060	209060	95199	105460	119960	119850	117290	>>PhosphositeNormaExpression	1.21862	1.32395	1.24297	1.2859	1.30623	1.0341	1.14942	1.14873	1.22084	1.10941	0.505187	0.559638	0.636584
Q921C3_S_1782	Q921C3	ENSMUSG00000022914	93871	Brwd1	bromodomain and WD repeat domain containing 1	Q921C3	1782	0.997891	27.5555	0.000286882	59.356	49.698	3	STGDPSTSGQKLRADSISEEADSEPESSVLC	S	1782	1782	8481	3	>>PhosphositeRawExpression	101620	115620	125970	140490	127610	120630	141640	150770	156240	150210	169150	196150	175590	206320	191010	>>PhosphositeNormaExpression	0.671788	0.764339	0.83276	0.928749	0.843602	0.797459	0.936351	0.996708	1.03287	0.993006	1.11821	1.29671	1.16079
Q921C3_S_1784	Q921C3	ENSMUSG00000022914	93871	Brwd1	bromodomain and WD repeat domain containing 1	Q921C3	1784	0.997803	27.5555	0.000286882	59.356	49.698	3	GDPSTSGQKLRADSISEEADSEPESSVLCKN	S	1784	1784	8482	3	>>PhosphositeRawExpression	101620	115620	125970	140490	127610	120630	141640	150770	156240	150210	169150	196150	175590	206320	191010	>>PhosphositeNormaExpression	0.671788	0.764339	0.83276	0.928749	0.843602	0.797459	0.936351	0.996708	1.03287	0.993006	1.11821	1.29671	1.16079
Q921C3_S_1789	Q921C3	ENSMUSG00000022914	93871	Brwd1	bromodomain and WD repeat domain containing 1	Q921C3	1789	0.845852	8.12251	0.000286882	59.356	49.698	3	SGQKLRADSISEEADSEPESSVLCKNTHLCK	S	1789	1789	8483	3	>>PhosphositeRawExpression	101620	115620	125970	140490	127610	120630	141640	150770	156240	150210	169150	196150	175590	206320	191010	>>PhosphositeNormaExpression	0.671788	0.764339	0.83276	0.928749	0.843602	0.797459	0.936351	0.996708	1.03287	0.993006	1.11821	1.29671	1.16079
Q9Z2E9_S_280	Q9Z2E9	ENSMUSG00000071657	14705	Bscl2	Berardinelli-Seip congenital lipodystrophy 2 (seipin)	Q9Z2E9	280	1	46.4809	1.77084e-05	111.52	96.649	1	RHRFSLQVNIRQRDNSHHGAPRRISRHQPGQ	S	280	280	10458	1	>>PhosphositeRawExpression	868110	921580	914070	929050	987760	723030	908310	930320	947210	829520	1232000	1326000	1296500	1399900	1287300	>>PhosphositeNormaExpression	0.840071	0.891814	0.884546	0.899042	0.955856	0.699677	0.878972	0.900271	0.916616	0.802727	1.19221	1.28317	1.25462
Q80Y55_S_166	Q80Y55	ENSMUSG00000040859	100383	Bsdc1	BSD domain containing 1	Q80Y55	166	0.892749	9.22383	0.000536709	54.271	43.326	1	CLEEKKGEISELLVGSPSIRALYTKMVPAAV	S	166	166	6034	1	>>PhosphositeRawExpression	15710	24820	19830	20757	23678	27195	37237	23741	33940	31418	103660	121200	128670	110570	121780	>>PhosphositeNormaExpression	0.279138	0.441006	0.352343	0.368814	0.420715	0.483206	0.661634	0.421834	0.603052	0.558241	1.84185	2.1535	2.28623
Q80Y55_S_415	Q80Y55	ENSMUSG00000040859	100383	Bsdc1	BSD domain containing 1	Q80Y55	415	1	145.708	0	260.08	238.84	1	MTEEEVQMALSKVDASGELEDVEWEDWE___	S	415	415	6035	1	>>PhosphositeRawExpression	10902	22407	26293	26929	16254	54995	62667	70941	55264	60313	53483	83077	70763	87160	82362	>>PhosphositeNormaExpression	0.208635	0.428809	0.503177	0.515348	0.311058	1.05246	1.19928	1.35762	1.0576	1.15423	1.02352	1.58987	1.35421
Q80Y55_S_234	Q80Y55	ENSMUSG00000040859	100383	Bsdc1	BSD domain containing 1	Q80Y55	234	1	122.161	6.90972e-65	142.91	120.9	2	PGWEEEEEELEGIVPSPKEAKIPKETKTTTS	S	234	234	6033	2	>>PhosphositeRawExpression	28277	58003	73877	70030	82151	222630	279830	238610	270240	271660	346270	379630	368580	404210	409070	>>PhosphositeNormaExpression	0.121081	0.248367	0.316338	0.299866	0.351767	0.953293	1.19822	1.02172	1.15716	1.16324	1.48271	1.62556	1.57825
Q80X66_S_119	Q80X66	ENSMUSG00000038187	68815	Btbd10	BTB (POZ) domain containing 10	Q80X66	119	0.999898	45.4818	3.7978e-08	104.41	78.678	1;2	DHSSSRPSSPRPQRASPNGSMSSAGNSSRNS	S	119	119	5970	1	>>PhosphositeRawExpression	13532	16820	25531	19056	23252	86693	100300	92368	98220	98245	67981	97040	86718	85470	84540	>>PhosphositeNormaExpression	0.203843	0.253373	0.384593	0.287055	0.350263	1.30592	1.5109	1.39141	1.47956	1.47994	1.02405	1.46179	1.3063
Q80X66_S_123	Q80X66	ENSMUSG00000038187	68815	Btbd10	BTB (POZ) domain containing 10	Q80X66	123	0.804945	9.18785	0.00423721	53.995	31.521	2	SRPSSPRPQRASPNGSMSSAGNSSRNSSQSS	S	123	123	5971	2	>>PhosphositeRawExpression	0	0	0	0	0	8148	5144.8	12120	5736.8	9161.3	27574	26712	23890	25471	31293	>>PhosphositeNormaExpression	0	0	0	0	0	0.6974	0.440352	1.03737	0.491022	0.78413	2.3601	2.28632	2.04478
Q80TK0_S_785	Q80TK0	ENSMUSG00000111375	100503185	Btbd8	BTB (POZ) domain containing 8	Q80TK0	785	0.874742	8.44076	3.77211e-15	114.88	103.08	1	RVRKQGGGDHQIHSASDDEIPRKKPEPWSRS	S	785	785	5747	1	>>PhosphositeRawExpression	15816	21345	17074	22448	16767	23160	26644	21955	21897	18004	21135	17522	21058	16953	20593	>>PhosphositeNormaExpression	0.784599	1.05888	0.847006	1.1136	0.831776	1.14892	1.32175	1.08914	1.08626	0.893141	1.04846	0.86923	1.04464
Q80TK0_S_722	Q80TK0	ENSMUSG00000111375	100503185	Btbd8	BTB (POZ) domain containing 8	Q80TK0	722	0.999729	35.9253	1.69337e-07	95.957	83.811	1	SDDIKPRSEDYDAGGSQDDEGSHDRGISKCS	S	722	722	5748	1	>>PhosphositeRawExpression	8114.1	9135.9	9565.3	9939.6	11805	9762.1	5344.1	10483	10537	11899	6640.8	9472.5	12465	11528	10873	>>PhosphositeNormaExpression	0.824803	0.928669	0.972318	1.01037	1.19998	0.992323	0.543231	1.0656	1.07109	1.20954	0.675041	0.962885	1.26707
O70552_S_146	O70552	ENSMUSG00000032056	56057	Btg4	BTG anti-proliferation factor 4	O70552	146	0.909891	9.60206	3.44027e-38	138.45	125.25	1;2;3	SCAVNRATGDCSSGTSSDEESCSREAQIIPK	S	146	146	1518	1	>>PhosphositeRawExpression	2686.4	6334.1	8477.8	4386.1	10148	0	21272	10632	14549	8302.8	145260	131840	132340	159750	129100	>>PhosphositeNormaExpression	0.0513274	0.121022	0.16198	0.0838025	0.193892	0	0.406431	0.203139	0.277979	0.158636	2.77539	2.51898	2.52854
O70552_S_147	O70552	ENSMUSG00000032056	56057	Btg4	BTG anti-proliferation factor 4	O70552	147	0.932387	11.5175	0	288.46	268.08	1;2;3	CAVNRATGDCSSGTSSDEESCSREAQIIPKV	S	147	147	1519	1	>>PhosphositeRawExpression	3639.5	9010.2	6508	11180	19961	0	29843	13072	11805	0	378130	384410	384700	361740	439930	>>PhosphositeNormaExpression	0.0265795	0.0658022	0.0475284	0.0816484	0.145777	0	0.217946	0.0954658	0.0862128	0	2.76151	2.80738	2.80949
O70552_T_145	O70552	ENSMUSG00000032056	56057	Btg4	BTG anti-proliferation factor 4	O70552	145	0.839814	9.72827	7.90897e-06	88.385	76.467	2;3	VSCAVNRATGDCSSGTSSDEESCSREAQIIP	T	145	145	10878	2	>>PhosphositeRawExpression	0	0	0	0	0	0	0	0	0	0	18113	16628	20035	18870	17633	>>PhosphositeNormaExpression	0	0	0	0	0	0	0	0	0	0	2.97653	2.7325	3.29238
Q62556_S_518	Q62556	ENSMUSG00000000706	12231	Btn1a1	butyrophilin, subfamily 1, member A1	Q62556	518	0.989369	19.6877	0.000301479	81.338	68.284	1	TSGDKDTLHSKLIPFSPSQAAP_________	S	518	518	4601	1	>>PhosphositeRawExpression	25914	30341	33415	30223	35668	58551	73302	55347	64202	67756	76280	81524	91935	86404	79171	>>PhosphositeNormaExpression	0.436737	0.511346	0.563153	0.509358	0.601124	0.986778	1.23538	0.93278	1.08202	1.14191	1.28557	1.37395	1.54941
O08901_S_399	O08901	ENSMUSG00000027379	12235	Bub1	BUB1, mitotic checkpoint serine/threonine kinase	O08901	399	0.999973	45.7607	0.000191338	61.703	45.397	1	PVSGQSLTDSRCVNQSVHEFMPQCGPETKEV	S	399	399	1280	1	>>PhosphositeRawExpression	19459	25227	21694	16005	27104	56548	61557	63404	71330	65931	56333	67448	74004	80720	68978	>>PhosphositeNormaExpression	0.376266	0.487797	0.419482	0.309478	0.524092	1.09343	1.19029	1.226	1.37926	1.27486	1.08927	1.3042	1.43097
O08901_S_499	O08901	ENSMUSG00000027379	12235	Bub1	BUB1, mitotic checkpoint serine/threonine kinase	O08901	499	0.799938	6.01891	0.00021995	66.215	35.388	1	NEDAFEAQFQKNAVSSGDWGVKKIMTLSSAF	S	499	499	1281	1	>>PhosphositeRawExpression	49489	60929	69684	55291	77862	97899	136230	125210	120640	130830	345800	391400	379710	502480	384520	>>PhosphositeNormaExpression	0.253532	0.312139	0.356991	0.283256	0.398887	0.501536	0.697906	0.64145	0.618038	0.670242	1.77153	2.00514	1.94525
O08901_S_579	O08901	ENSMUSG00000027379	12235	Bub1	BUB1, mitotic checkpoint serine/threonine kinase	O08901	579	0.99865	28.6898	0.0148176	78.113	32.433	1	DSTVCGIRCNKTLAPSPKSIGDFTSAAQLSS	S	579	579	1282	1	>>PhosphositeRawExpression	151180	171780	192890	186850	198720	305440	362580	332730	359010	368660	336920	366750	366520	396520	384180	>>PhosphositeNormaExpression	0.506101	0.575063	0.645732	0.625512	0.665249	1.02251	1.2138	1.11387	1.20185	1.23415	1.1279	1.22776	1.22699
O08901_S_447	O08901	ENSMUSG00000027379	12235	Bub1	BUB1, mitotic checkpoint serine/threonine kinase	O08901	447	0.995932	23.8884	2.52151e-14	131.53	92.268	1	TSLGMVQGTPCKVQPSPTVHTKEALGFIMDM	S	447	447	1283	1	>>PhosphositeRawExpression	104900	106900	131180	105560	132550	245690	298930	295500	302260	295480	365550	361500	379600	385480	394160	>>PhosphositeNormaExpression	0.40292	0.410602	0.503861	0.405455	0.509124	0.943694	1.14819	1.13501	1.16098	1.13494	1.40408	1.38852	1.45804
O08901_T_432	O08901	ENSMUSG00000027379	12235	Bub1	BUB1, mitotic checkpoint serine/threonine kinase	O08901	432	0.825503	7.04409	4.73743e-06	68.934	61.222	3	TNKVASINDFHTTPNTSLGMVQGTPCKVQPS	T	432	432	10828	3	>>PhosphositeRawExpression	27994	20228	30355	27553	24191	50242	78128	61544	70880	66453	61768	67659	73137	86264	80848	>>PhosphositeNormaExpression	0.507601	0.366784	0.550412	0.499605	0.438643	0.911013	1.41666	1.11595	1.28523	1.20496	1.12001	1.22683	1.32616
O08901_T_440	O08901	ENSMUSG00000027379	12235	Bub1	BUB1, mitotic checkpoint serine/threonine kinase	O08901	440	0.988359	18.79	4.73743e-06	68.934	61.222	3	DFHTTPNTSLGMVQGTPCKVQPSPTVHTKEA	T	440	440	10829	3	>>PhosphositeRawExpression	27994	20228	30355	27553	24191	50242	78128	61544	70880	66453	61768	67659	73137	86264	80848	>>PhosphositeNormaExpression	0.507601	0.366784	0.550412	0.499605	0.438643	0.911013	1.41666	1.11595	1.28523	1.20496	1.12001	1.22683	1.32616
Q9Z1S0_S_873	Q9Z1S0	ENSMUSG00000040084	12236	Bub1b	BUB1B, mitotic checkpoint serine/threonine kinase	Q9Z1S0	873	1	65.805	0.000464526	65.805	46.227	1	IVEKLHRAEIVHGDLSPRSLILRNRIHDPYD	S	873	873	10373	1	>>PhosphositeRawExpression	8336.3	5541	4294.4	11171	10448	11994	9774.2	10315	10703	15934	31352	38703	43465	39790	42549	>>PhosphositeNormaExpression	0.424787	0.282349	0.218827	0.569233	0.532391	0.61117	0.498057	0.525614	0.545385	0.811938	1.59758	1.97216	2.21482
Q9Z1S0_S_535	Q9Z1S0	ENSMUSG00000040084	12236	Bub1b	BUB1B, mitotic checkpoint serine/threonine kinase	Q9Z1S0	535	0.999353	31.8878	1.99451e-09	109.85	86.93	1	PFSIFDESLSDKKDKSPATGGPQVLNAQRRP	S	535	535	10374	1	>>PhosphositeRawExpression	64431	110090	133530	102850	157350	215610	294370	290970	236350	258630	966540	1054200	1166000	1190800	1119300	>>PhosphositeNormaExpression	0.131295	0.224337	0.272102	0.209584	0.320642	0.439362	0.599856	0.592927	0.481625	0.527026	1.96958	2.14821	2.37603
Q9Z1S0_S_428	Q9Z1S0	ENSMUSG00000040084	12236	Bub1b	BUB1B, mitotic checkpoint serine/threonine kinase	Q9Z1S0	428	0.780091	5.49903	4.99509e-21	142.43	77.716	1	FRKKLKERREAELLTSAKKREEMQKQIEEME	S	428	428	10375	1	>>PhosphositeRawExpression	62856	57135	77455	65952	95500	85821	120150	111600	125640	121580	527740	540440	530250	542230	575380	>>PhosphositeNormaExpression	0.259041	0.235464	0.319206	0.2718	0.393573	0.353684	0.49516	0.459924	0.517786	0.501054	2.17491	2.22725	2.18526
Q9Z1S0_S_502	Q9Z1S0	ENSMUSG00000040084	12236	Bub1b	BUB1B, mitotic checkpoint serine/threonine kinase	Q9Z1S0	502	1	190.261	2.56569e-169	209.85	192.15	1	LSCSICPLSSNPREISPAENILQEQPDSKGS	S	502	502	10376	1	>>PhosphositeRawExpression	108980	111030	163990	154220	160010	164920	246160	165760	206000	187380	738030	812420	895440	743430	853000	>>PhosphositeNormaExpression	0.286249	0.291633	0.430739	0.405077	0.420285	0.433182	0.646568	0.435388	0.541083	0.492175	1.93852	2.13392	2.35198
Q9Z1S0_S_514	Q9Z1S0	ENSMUSG00000040084	12236	Bub1b	BUB1B, mitotic checkpoint serine/threonine kinase	Q9Z1S0	514	1	70.7947	1.28603e-05	95.094	70.904	1	REISPAENILQEQPDSKGSSMPFSIFDESLS	S	514	514	10377	1	>>PhosphositeRawExpression	108920	101450	122330	109890	121970	144830	198680	215700	197810	169630	411980	455180	477850	469380	478820	>>PhosphositeNormaExpression	0.431717	0.402109	0.48487	0.435562	0.483443	0.574051	0.787492	0.854953	0.784044	0.672349	1.63293	1.80416	1.89402
Q9Z1S0_S_1050	Q9Z1S0	ENSMUSG00000040084	12236	Bub1b	BUB1B, mitotic checkpoint serine/threonine kinase	Q9Z1S0	1050	0.999988	49.3683	8.23288e-08	106.4	102.47	1	EALLTQQDKQPGGSQSPA_____________	S	1050	1050	10378	1	>>PhosphositeRawExpression	256520	324490	320970	310250	333560	360960	493770	447190	454230	457850	973720	1061900	1074100	1104500	1084800	>>PhosphositeNormaExpression	0.424758	0.537306	0.531477	0.513726	0.552324	0.597694	0.817607	0.740478	0.752135	0.758129	1.61233	1.75834	1.77854
Q9Z1S0_S_677	Q9Z1S0	ENSMUSG00000040084	12236	Bub1b	BUB1B, mitotic checkpoint serine/threonine kinase	Q9Z1S0	677	0.992886	21.7168	3.91831e-265	241.15	187.82	1;2	IEESREATHSSGFSRSSSSAPSTSSIKGFQL	S	677	677	10379	1	>>PhosphositeRawExpression	206150	262870	332910	285640	350800	264560	384800	366380	400700	340250	1465000	1585900	1640400	1759700	1674000	>>PhosphositeNormaExpression	0.273166	0.348324	0.441133	0.378496	0.464839	0.350564	0.509891	0.485483	0.53096	0.450859	1.94124	2.10145	2.17366
Q9Z1S0_T_427	Q9Z1S0	ENSMUSG00000040084	12236	Bub1b	BUB1B, mitotic checkpoint serine/threonine kinase	Q9Z1S0	427	0.887204	8.95732	0.00248255	62.924	41.051	1	VFRKKLKERREAELLTSAKKREEMQKQIEEM	T	427	427	12835	1	>>PhosphositeRawExpression	16958	26907	25789	18526	32060	27928	53475	52177	46501	45241	151710	145330	161410	154910	146710	>>PhosphositeNormaExpression	0.230068	0.365045	0.349877	0.25134	0.434955	0.378896	0.72549	0.70788	0.630874	0.61378	2.05823	1.97168	2.18983
Q9Z1S0_S_680	Q9Z1S0	ENSMUSG00000040084	12236	Bub1b	BUB1B, mitotic checkpoint serine/threonine kinase	Q9Z1S0	680	0.783546	7.82349	2.37927e-06	68.972	50.704	2	SREATHSSGFSRSSSSAPSTSSIKGFQLLEK	S	680	680	10380	2	>>PhosphositeRawExpression	8318.4	14506	13360	9148.4	17262	42586	39064	51649	60934	32970	74574	82312	82083	74477	98195	>>PhosphositeNormaExpression	0.177886	0.310205	0.285698	0.195635	0.369141	0.910685	0.835369	1.10449	1.30305	0.705051	1.59474	1.76021	1.75531
O54825_S_97	O54825	ENSMUSG00000023988	53414	Bysl	bystin-like	O54825	97	0.994517	22.5856	0.00055924	42.172	30.558	1	RERATRLGPGLPQDGSDEEDEEWPTLEKAAK	S	97	97	1392	1	>>PhosphositeRawExpression	79860	89281	105110	95010	115020	88768	84153	96126	107450	97663	98479	72108	82495	116870	111940	>>PhosphositeNormaExpression	0.831683	0.929795	1.09464	0.989459	1.19785	0.924453	0.876391	1.00108	1.11901	1.01709	1.02559	0.750951	0.859124
Q9CQC6_S_411	Q9CQC6	ENSMUSG00000051223	66882	Bzw1	basic leucine zipper and W2 domains 1	Q9CQC6	411	1	40.0246	2.63461e-09	110.92	104.39	1;2	QMKKFVEWLKNAEEESESEAEEGD_______	S	411	411	8887	1	>>PhosphositeRawExpression	60252	68770	65290	62442	72163	68953	74503	70409	68956	66935	80324	96718	98520	116410	91973	>>PhosphositeNormaExpression	0.777366	0.887265	0.842366	0.805621	0.931041	0.889626	0.961231	0.908411	0.889665	0.86359	1.03633	1.24785	1.2711
E9Q3C1_T_440	E9Q3C1	ENSMUSG00000045975	207781	C2cd2	C2 calcium-dependent domain containing 2	E9Q3C1	440	0.859554	8.00831	0.000218575	67.364	50.733	2;3	DTGRATPLNSESPVRTPVTVKVIEKDISVQA	T	440	440	10726	2	>>PhosphositeRawExpression	46339	57153	86701	80665	87035	258110	319340	298660	286430	310180	265260	280410	302190	299940	312380	>>PhosphositeNormaExpression	0.211221	0.260513	0.395198	0.367685	0.39672	1.17651	1.45561	1.36134	1.3056	1.41385	1.2091	1.27816	1.37743
E9Q3C1_T_430	E9Q3C1	ENSMUSG00000045975	207781	C2cd2	C2 calcium-dependent domain containing 2	E9Q3C1	430	0.829795	7.1798	0.0173923	42.828	30.151	3	VTAVKTKPRFDTGRATPLNSESPVRTPVTVK	T	430	430	10725	3	>>PhosphositeRawExpression	32337	35165	49430	42534	36657	102180	109280	102120	98785	116360	173210	157610	188760	235390	186800	>>PhosphositeNormaExpression	0.291041	0.316494	0.444883	0.382817	0.329923	0.919647	0.983549	0.919107	0.889091	1.04727	1.55894	1.41853	1.69889
Q52KB6_S_453	Q52KB6	ENSMUSG00000047248	277939	C2cd3	C2 calcium-dependent domain containing 3	Q52KB6	453	0.944218	13.7611	0.000696282	45.511	35.59	1	FYTVPKSDVGTSELPSEDDGVEPSRTMNQSK	S	453	453	3846	1	>>PhosphositeRawExpression	42652	44169	39239	38603	44072	38431	42689	53008	50806	49988	61928	75364	67951	82801	56089	>>PhosphositeNormaExpression	0.81212	0.841005	0.747134	0.735025	0.839158	0.73175	0.812824	1.0093	0.967377	0.951802	1.17915	1.43498	1.29383
Q52KB6_S_2215	Q52KB6	ENSMUSG00000047248	277939	C2cd3	C2 calcium-dependent domain containing 3	Q52KB6	2215	1	42.5556	0.0144543	42.556	15.527	2	PLHLPSQSKREDYKDSPAVRQKQVPTGSEVS	S	2215	2215	3845	2	>>PhosphositeRawExpression	11712	16563	11369	10450	14015	20297	19846	17045	26160	19501	16244	22019	24750	18343	18908	>>PhosphositeNormaExpression	0.657431	0.929733	0.638177	0.586591	0.786705	1.13933	1.11402	0.956789	1.46844	1.09465	0.911826	1.23599	1.38929
Q52KB6_Y_2212	Q52KB6	ENSMUSG00000047248	277939	C2cd3	C2 calcium-dependent domain containing 3	Q52KB6	2212	1	42.5556	0.0144543	42.556	15.527	2	ETFPLHLPSQSKREDYKDSPAVRQKQVPTGS	Y	2212	2212	12921	2	>>PhosphositeRawExpression	11712	16563	11369	10450	14015	20297	19846	17045	26160	19501	16244	22019	24750	18343	18908	>>PhosphositeNormaExpression	0.657431	0.929733	0.638177	0.586591	0.786705	1.13933	1.11402	0.956789	1.46844	1.09465	0.911826	1.23599	1.38929
Q7TPS5_S_321	Q7TPS5	ENSMUSG00000030279	74741	C2cd5	C2 calcium-dependent domain containing 5	Q7TPS5	321	0.992038	21.0667	0.00128834	84.658	31.869	1	SSDTDLSLTPKTGMGSGSAGKEGGPFKALLR	S	321	321	5606	1	>>PhosphositeRawExpression	65735	68719	55657	70642	54190	72139	100940	89112	106920	98699	139770	144540	152310	170150	134180	>>PhosphositeNormaExpression	0.647124	0.6765	0.547912	0.695431	0.53347	0.710168	0.993698	0.877258	1.05257	0.971636	1.37596	1.42292	1.49941
Q7TPS5_S_323	Q7TPS5	ENSMUSG00000030279	74741	C2cd5	C2 calcium-dependent domain containing 5	Q7TPS5	323	0.964739	14.3713	0.00107764	94.191	53.602	1	DTDLSLTPKTGMGSGSAGKEGGPFKALLRQQ	S	323	323	5607	1	>>PhosphositeRawExpression	26762	27614	38372	38545	32675	37033	53322	48779	52491	53053	91934	89941	89354	118370	92436	>>PhosphositeNormaExpression	0.4507	0.465049	0.646225	0.649138	0.550281	0.623674	0.897998	0.821489	0.884003	0.893468	1.54826	1.5147	1.50481
Q7TPS5_T_339	Q7TPS5	ENSMUSG00000030279	74741	C2cd5	C2 calcium-dependent domain containing 5	Q7TPS5	339	0.998614	28.5754	0.00563336	82.774	47.55	1	AGKEGGPFKALLRQQTQSALEQREFPFLTLT	T	339	339	11769	1	>>PhosphositeRawExpression	264950	256960	278370	282640	320180	108980	141470	153920	144080	147350	100490	110570	116950	105680	104560	>>PhosphositeNormaExpression	1.50702	1.46158	1.58336	1.60764	1.82117	0.619874	0.804676	0.875491	0.819521	0.838121	0.571583	0.628918	0.665207
Q7TPS5_T_314	Q7TPS5	ENSMUSG00000030279	74741	C2cd5	C2 calcium-dependent domain containing 5	Q7TPS5	314	0.999999	59.3326	1.1567e-187	214.86	186.89	1;2;3	SYSRQSSSSDTDLSLTPKTGMGSGSAGKEGG	T	314	314	11770	1	>>PhosphositeRawExpression	136860	122250	160330	163510	158670	222380	268190	278340	301470	259050	381060	356660	361200	346860	360800	>>PhosphositeNormaExpression	0.529421	0.472905	0.620211	0.632513	0.61379	0.860242	1.03745	1.07671	1.16619	1.00209	1.47407	1.37968	1.39725
Q7TPS5_S_250	Q7TPS5	ENSMUSG00000030279	74741	C2cd5	C2 calcium-dependent domain containing 5	Q7TPS5	250	0.873533	8.44874	4.46294e-36	126.05	112.82	2	VVRAIGTACTLDKLSSPAAFLPACSSPSREL	S	250	250	5591	2	>>PhosphositeRawExpression	103170	101590	116530	122790	136350	132430	161660	153910	168990	154000	432980	472210	512570	516370	519810	>>PhosphositeNormaExpression	0.406676	0.400448	0.459339	0.484015	0.537466	0.522014	0.637233	0.606684	0.666126	0.607038	1.70672	1.86136	2.02045
Q7TPS5_S_295	Q7TPS5	ENSMUSG00000030279	74741	C2cd5	C2 calcium-dependent domain containing 5	Q7TPS5	295	0.846679	11.1905	3.35586e-14	86.146	77.527	2	SSGPSTPLKNQTYSFSPSKSYSRQSSSSDTD	S	295	295	5594	2	>>PhosphositeRawExpression	252280	240040	285400	321210	315750	329270	407940	426650	419830	414130	704880	743310	748980	726870	756520	>>PhosphositeNormaExpression	0.533507	0.507623	0.603548	0.679277	0.66773	0.696321	0.862688	0.902255	0.887833	0.875779	1.49064	1.57191	1.5839
Q7TPS5_S_662	Q7TPS5	ENSMUSG00000030279	74741	C2cd5	C2 calcium-dependent domain containing 5	Q7TPS5	662	0.898211	9.44547	3.48512e-07	93.552	84.843	2;3	EPRQRSRLLRSQSESSDEVTELDLSHGKKDA	S	662	662	5604	2	>>PhosphositeRawExpression	1782600	1935400	1917300	1998800	1969100	1150900	1554300	1597800	1599200	1585200	1417900	1521800	1624900	1593800	1431000	>>PhosphositeNormaExpression	1.08343	1.1763	1.1653	1.21483	1.19678	0.699494	0.944672	0.97111	0.971961	0.963452	0.861771	0.924919	0.987581
Q7TPS5_S_671	Q7TPS5	ENSMUSG00000030279	74741	C2cd5	C2 calcium-dependent domain containing 5	Q7TPS5	671	0.997673	26.5513	3.19836e-05	82.849	72.334	3	RSQSESSDEVTELDLSHGKKDAFVLEIDDTD	S	671	671	5605	3	>>PhosphositeRawExpression	71222	73862	83626	80436	101510	183880	200520	213630	213630	237950	207950	212030	238340	243300	225720	>>PhosphositeNormaExpression	0.412864	0.428168	0.484769	0.466277	0.58844	1.06593	1.16239	1.23838	1.23838	1.37936	1.20546	1.22911	1.38162
G3X8Q1_S_1702	G3X8Q1	ENSMUSG00000020196	104248	Cabin1	calcineurin binding protein 1	G3X8Q1	1702	0.999999	59.883	1.18696e-08	104.88	84.231	1	TTDVSHKASPEDGQESPQHPKKLPLADGSGP	S	1702	1702	1107	1	>>PhosphositeRawExpression	29254	38033	52034	48773	49877	80970	103520	83021	103320	94213	132050	133560	152590	140110	137380	>>PhosphositeNormaExpression	0.318277	0.41379	0.566118	0.530639	0.542651	0.880935	1.12627	0.90325	1.1241	1.02502	1.43667	1.4531	1.66014
O88427_S_32	O88427	ENSMUSG00000024112	58226	Cacna1h	calcium channel, voltage-dependent, T type, alpha 1H subunit	O88427	32	0.881475	8.71399	0.00482	40.515	21.919	1	ASPSAPAAPVRASPASPGVPGREEQRGSGSS	S	32	32	1538	1	>>PhosphositeRawExpression	3470.3	12484	6352.7	9880	6933.9	12983	15819	11675	19459	12549	14663	9136.8	15310	9710.8	18446	>>PhosphositeNormaExpression	0.291015	1.04689	0.532729	0.828523	0.581467	1.08874	1.32656	0.979049	1.6318	1.05234	1.22962	0.766199	1.28388
O88427_S_601	O88427	ENSMUSG00000024112	58226	Cacna1h	calcium channel, voltage-dependent, T type, alpha 1H subunit	O88427	601	0.999996	53.9447	0.00012081	84.507	56.844	2	PQERARVAHTIATAASLKLASGLGTMNYPTI	S	601	601	1543	2	>>PhosphositeRawExpression	13505	16526	14936	27974	21058	74542	93452	93715	81268	93055	47834	43036	58608	59186	46667	>>PhosphositeNormaExpression	0.257938	0.315638	0.28527	0.534289	0.402197	1.42371	1.78488	1.78991	1.55218	1.7773	0.913604	0.821965	1.11938
O88427_T_595	O88427	ENSMUSG00000024112	58226	Cacna1h	calcium channel, voltage-dependent, T type, alpha 1H subunit	O88427	595	0.999972	45.4744	0.00012081	84.507	56.844	2	DCHVEGPQERARVAHTIATAASLKLASGLGT	T	595	595	10886	2	>>PhosphositeRawExpression	13505	16526	14936	27974	21058	74542	93452	93715	81268	93055	47834	43036	58608	59186	46667	>>PhosphositeNormaExpression	0.257938	0.315638	0.28527	0.534289	0.402197	1.42371	1.78488	1.78991	1.55218	1.7773	0.913604	0.821965	1.11938
P54285_S_393	P54285	ENSMUSG00000003352	12297	Cacnb3	calcium channel, voltage-dependent, beta 3 subunit	P54285	393	1	86.3126	0.000917176	86.313	53.789	1	GLQNQQLLGERVEEHSPLERDSLMPSDEASE	S	393	393	2355	1	>>PhosphositeRawExpression	0	8913.8	0	10558	8236.7	10427	13538	13219	8444.1	7634.8	20216	23466	26613	32395	22686	>>PhosphositeNormaExpression	0	0.64797	0	0.767492	0.59875	0.757969	0.984117	0.960928	0.613826	0.554996	1.46956	1.70581	1.93458
Q8R0X2_S_366	Q8R0X2	ENSMUSG00000033417	78832	Cacul1	CDK2 associated, cullin domain 1	Q8R0X2	366	0.99348	21.9911	7.50147e-06	88.036	70.441	1	GDQSRKRAGDELAYNSPSACASSRGYR____	S	366	366	7820	1	>>PhosphositeRawExpression	24075	27276	23037	30120	22676	39446	42889	53435	57000	46578	47946	51702	42617	52340	55648	>>PhosphositeNormaExpression	0.585496	0.663343	0.560252	0.732508	0.551473	0.959313	1.04305	1.29952	1.38622	1.13276	1.16603	1.25737	1.03643
Q923T9_T_388	Q923T9	ENSMUSG00000021820	12325	Camk2g	calcium/calmodulin-dependent protein kinase II gamma	Q923T9	388	0.795619	6.79648	0.000155319	87.932	73.579	1	NATDGIKGSTESCNTTTEDEDLKVRKQEIIK	T	388	388	12395	1	>>PhosphositeRawExpression	80782	99765	100540	104870	103110	141700	188900	191740	161940	168530	176160	179040	178670	188850	181030	>>PhosphositeNormaExpression	0.539595	0.666395	0.671572	0.700495	0.688739	0.946506	1.26179	1.28076	1.0817	1.12572	1.17669	1.19592	1.19345
Q923T9_T_387	Q923T9	ENSMUSG00000021820	12325	Camk2g	calcium/calmodulin-dependent protein kinase II gamma	Q923T9	387	0.751262	6.61118	0.000536294	64.52	49.43	2	HNATDGIKGSTESCNTTTEDEDLKVRKQEII	T	387	387	12394	2	>>PhosphositeRawExpression	285060	305850	301760	310430	349970	94299	124290	124760	135080	109520	114790	103100	105750	102610	109670	>>PhosphositeNormaExpression	1.59731	1.7138	1.69089	1.73947	1.96103	0.528396	0.696448	0.699082	0.756909	0.613686	0.643216	0.577712	0.592561
P49070_S_53	P49070	ENSMUSG00000021501	12328	Caml	calcium modulating ligand	P49070	53	0.967656	13.054	1.71225e-07	99.059	86.257	1;2	SEQRINRIMGFHRPGSGSEEENQTKSKPQDS	S	53	53	2240	1	>>PhosphositeRawExpression	83409	103110	88275	90026	119980	87855	112710	120330	101080	118150	168260	173900	173980	192820	184730	>>PhosphositeNormaExpression	0.652103	0.806128	0.690146	0.703836	0.93802	0.686863	0.881183	0.940757	0.790258	0.923713	1.31548	1.35957	1.3602
P49070_T_16	P49070	ENSMUSG00000021501	12328	Caml	calcium modulating ligand	P49070	16	0.818885	7.01018	8.19733e-10	81.967	70.276	1	MEPVPAATDGGERPATPSGLSASQRRAELRR	T	16	16	11075	1	>>PhosphositeRawExpression	179620	198100	214790	207300	217970	227610	274880	293370	299880	266820	357070	341080	373750	363830	404430	>>PhosphositeNormaExpression	0.638384	0.704063	0.763381	0.736761	0.774683	0.808944	0.976946	1.04266	1.0658	0.9483	1.26906	1.21223	1.32834
A2AHC3_S_415	A2AHC3	ENSMUSG00000026933	227634	Camsap1	calmodulin regulated spectrin-associated protein 1	A2AHC3	415	0.992015	21.6056	5.78466e-40	143.28	121.23	1	HSEEPECLGKGASTFSPSHPLLPLRQKQQKV	S	415	415	256	1	>>PhosphositeRawExpression	26153	22942	25211	31638	35047	79589	105000	82298	100310	87797	117660	107730	105140	112450	99038	>>PhosphositeNormaExpression	0.344722	0.302398	0.332306	0.41702	0.461954	1.04906	1.384	1.08477	1.32218	1.15725	1.55087	1.41999	1.38585
A2AHC3_S_1041	A2AHC3	ENSMUSG00000026933	227634	Camsap1	calmodulin regulated spectrin-associated protein 1	A2AHC3	1041	0.793653	5.85041	1.9255e-77	158.2	134.63	1;2	AILKISQQQEQLLMKSPTVPTPGTKNNCQDQ	S	1041	1041	257	1	>>PhosphositeRawExpression	50301	68185	74794	69526	67575	131210	149680	109140	155940	119580	108430	146890	128040	133590	132300	>>PhosphositeNormaExpression	0.458621	0.621679	0.681937	0.633906	0.616118	1.19631	1.36471	0.995088	1.42179	1.09028	0.988615	1.33928	1.16741
A2AHC3_S_216	A2AHC3	ENSMUSG00000026933	227634	Camsap1	calmodulin regulated spectrin-associated protein 1	A2AHC3	216	1	69.716	0.000297237	69.716	45.865	1	EITEKEVKLKQQPLESPAHQKVRYRREHLSA	S	216	216	258	1	>>PhosphositeRawExpression	106440	126300	147130	145490	158850	269690	320250	330770	337760	299970	370580	389990	388460	436550	419040	>>PhosphositeNormaExpression	0.375912	0.446051	0.519616	0.513824	0.561007	0.952459	1.13102	1.16817	1.19286	1.0594	1.30877	1.37732	1.37192
A2AHC3_S_858	A2AHC3	ENSMUSG00000026933	227634	Camsap1	calmodulin regulated spectrin-associated protein 1	A2AHC3	858	1	54.9816	0.0181571	54.982	24.418	1	SCPAPLTTWRQKREQSPGRHSKDPASLLASE	S	858	858	260	1	>>PhosphositeRawExpression	15910	19517	30126	25109	24800	27681	30510	49400	40763	38626	30433	31494	28947	29956	25270	>>PhosphositeNormaExpression	0.532057	0.652681	1.00746	0.839687	0.829354	0.925699	1.02031	1.65202	1.36318	1.29172	1.01773	1.05321	0.968036
A2AHC3_S_1133	A2AHC3	ENSMUSG00000026933	227634	Camsap1	calmodulin regulated spectrin-associated protein 1	A2AHC3	1133	0.989492	19.7389	1.81351e-05	94.717	78.98	1	TLPQSRSLPPSTHPRSPSDPGGELPEKCLFD	S	1133	1133	263	1	>>PhosphositeRawExpression	125160	127940	144590	130700	152650	222650	255930	246040	272080	257420	237930	266340	238070	265470	229090	>>PhosphositeNormaExpression	0.591855	0.605001	0.683735	0.618053	0.72185	1.05286	1.21024	1.16347	1.28661	1.21728	1.12512	1.25947	1.12578
A2AHC3_S_553	A2AHC3	ENSMUSG00000026933	227634	Camsap1	calmodulin regulated spectrin-associated protein 1	A2AHC3	553	0.999558	34.1443	4.15934e-05	78.324	51.81	1;2	DEELVAIIRTDVSPPSPQMPRTSPQAPGLVA	S	553	553	265	1	>>PhosphositeRawExpression	139650	137180	139130	145980	142130	138910	178240	164520	163440	156400	222300	210040	237670	247470	253870	>>PhosphositeNormaExpression	0.78252	0.768679	0.779606	0.817989	0.796416	0.778373	0.998756	0.921877	0.915825	0.876377	1.24564	1.17695	1.33177
A2AHC3_S_572	A2AHC3	ENSMUSG00000026933	227634	Camsap1	calmodulin regulated spectrin-associated protein 1	A2AHC3	572	0.981276	17.2835	4.50518e-07	99.957	81.361	1;2	PRTSPQAPGLVASIRSPQRQADTLESKPDSF	S	572	572	267	1	>>PhosphositeRawExpression	63865	75876	63141	66498	71928	57978	74240	91366	85921	95994	28669	37731	24451	38583	31156	>>PhosphositeNormaExpression	1.05574	1.25429	1.04377	1.09927	1.18903	0.958423	1.22725	1.51035	1.42034	1.58686	0.473922	0.623724	0.404195
A2AHC3_T_1202	A2AHC3	ENSMUSG00000026933	227634	Camsap1	calmodulin regulated spectrin-associated protein 1	A2AHC3	1202	1	69.0301	0.00140751	69.03	54.058	1	KEAGLSSSTITGKEHTPVEEPLRSKASLIEV	T	1202	1202	10604	1	>>PhosphositeRawExpression	8403.2	10970	12272	11900	13445	16813	17149	15456	25938	19898	32817	40064	38686	35168	42268	>>PhosphositeNormaExpression	0.369374	0.482202	0.539433	0.523081	0.590994	0.739039	0.753808	0.67939	1.14014	0.874645	1.44252	1.76107	1.7005
A2AHC3_T_1111	A2AHC3	ENSMUSG00000026933	227634	Camsap1	calmodulin regulated spectrin-associated protein 1	A2AHC3	1111	0.910641	11.291	7.46126e-05	73.11	49.548	1	LKVPKDRQQGCSRSKTPTPSVETLPQSRSLP	T	1111	1111	10609	1	>>PhosphositeRawExpression	81504	74475	78167	77194	101960	115240	151790	121670	133570	128640	173920	182340	169880	175190	199980	>>PhosphositeNormaExpression	0.622003	0.568361	0.596537	0.589111	0.778115	0.879462	1.1584	0.928533	1.01935	0.981725	1.32728	1.39154	1.29645
A2AHC3_T_837	A2AHC3	ENSMUSG00000026933	227634	Camsap1	calmodulin regulated spectrin-associated protein 1	A2AHC3	837	0.783573	6.07297	1.94682e-11	96.052	83.706	1	NSCETKSSTSSSQKTTPDASESCPAPLTTWR	T	837	837	10610	1	>>PhosphositeRawExpression	32154	29919	43452	38585	34964	51575	70100	61002	64457	65053	114030	101620	110360	112920	105770	>>PhosphositeNormaExpression	0.465568	0.433206	0.629155	0.558684	0.506255	0.74677	1.015	0.883267	0.933293	0.941923	1.65108	1.47139	1.59794
A2AHC3_T_559	A2AHC3	ENSMUSG00000026933	227634	Camsap1	calmodulin regulated spectrin-associated protein 1	A2AHC3	559	0.889185	9.04407	0.0018817	67.115	29.924	1	IIRTDVSPPSPQMPRTSPQAPGLVASIRSPQ	T	559	559	10612	1	>>PhosphositeRawExpression	146220	154820	164190	147380	174870	152890	218190	194080	208360	210920	205030	225010	242390	256750	228380	>>PhosphositeNormaExpression	0.748699	0.792735	0.840712	0.754639	0.895398	0.782852	1.11721	0.99376	1.06688	1.07999	1.04983	1.15213	1.24112
A2AHC3_S_379	A2AHC3	ENSMUSG00000026933	227634	Camsap1	calmodulin regulated spectrin-associated protein 1	A2AHC3	379	0.978819	14.7993	0.000184395	45.856	40.062	2	SNATKRSFLGSPAAMSPADQPPSTQPLAEGS	S	379	379	262	2	>>PhosphositeRawExpression	8995.6	5458.4	8828.7	8209.1	10492	18882	19179	17208	22277	21417	22912	18663	21625	24535	20498	>>PhosphositeNormaExpression	0.541513	0.328582	0.531466	0.494167	0.631592	1.13665	1.15453	1.03588	1.34102	1.28925	1.37925	1.12347	1.30177
A2AHC3_S_550	A2AHC3	ENSMUSG00000026933	227634	Camsap1	calmodulin regulated spectrin-associated protein 1	A2AHC3	550	0.990395	20.1306	0.00570943	59.294	46.667	2	EDEDEELVAIIRTDVSPPSPQMPRTSPQAPG	S	550	550	264	2	>>PhosphositeRawExpression	305640	354060	322220	318240	376050	364970	439710	422280	402920	391620	458650	501810	484950	565020	455860	>>PhosphositeNormaExpression	0.74377	0.8616	0.784117	0.774432	0.915112	0.888149	1.07003	1.02761	0.9805	0.953001	1.11612	1.22115	1.18012
Q8C1B1_S_1291	Q8C1B1	ENSMUSG00000041570	67886	Camsap2	calmodulin regulated spectrin-associated protein family, member 2	Q8C1B1	1291	0.968965	14.9493	5.19412e-05	83.081	41.972	1	SGKRTPRSESVEGFLSPSRCGSRNGEKDWEN	S	1291	1291	7025	1	>>PhosphositeRawExpression	17803	32355	23851	28168	35045	42253	76373	53736	70833	59123	271600	264490	254320	326940	298240	>>PhosphositeNormaExpression	0.143949	0.261612	0.192852	0.227758	0.283363	0.341645	0.617528	0.434492	0.572733	0.47805	2.19607	2.13858	2.05635
Q80VC9_S_754	Q80VC9	ENSMUSG00000044433	69697	Camsap3	calmodulin regulated spectrin-associated protein family, member 3	Q80VC9	754	1	46.7059	0.00551555	88.136	33.979	1;2	AAWVIPGPATGPKAASPSPARRAPAARRSPG	S	754	754	5868	1	>>PhosphositeRawExpression	477930	520820	528310	555620	556240	243230	287120	281450	290370	265760	172740	184970	212480	189060	170580	>>PhosphositeNormaExpression	1.45218	1.5825	1.60526	1.68824	1.69012	0.739049	0.872408	0.85518	0.882283	0.807506	0.524867	0.562028	0.645616
Q80VC9_S_756	Q80VC9	ENSMUSG00000044433	69697	Camsap3	calmodulin regulated spectrin-associated protein family, member 3	Q80VC9	756	1	46.7059	0.00646529	80.219	26.062	1;2	WVIPGPATGPKAASPSPARRAPAARRSPGPG	S	756	756	5869	1	>>PhosphositeRawExpression	207150	226360	231840	250440	236970	119660	142940	130710	147770	133340	87835	95260	118420	110940	93567	>>PhosphositeNormaExpression	1.33175	1.45525	1.49048	1.61006	1.52346	0.769286	0.918952	0.840326	0.950003	0.857234	0.564685	0.61242	0.761314
Q80VC9_S_586	Q80VC9	ENSMUSG00000044433	69697	Camsap3	calmodulin regulated spectrin-associated protein family, member 3	Q80VC9	586	0.943741	12.688	2.31778e-61	136.87	122.7	1;2	RKKQLVKAEAESGLGSPTSTPVAPEALSSEM	S	586	586	5870	1	>>PhosphositeRawExpression	91788	107870	106100	106470	96566	154080	205740	166430	172310	188370	198000	201020	213480	209530	208070	>>PhosphositeNormaExpression	0.567568	0.66701	0.656066	0.658354	0.597113	0.952748	1.27219	1.02911	1.06547	1.16478	1.22433	1.243	1.32005
Q80VC9_S_1077	Q80VC9	ENSMUSG00000044433	69697	Camsap3	calmodulin regulated spectrin-associated protein family, member 3	Q80VC9	1077	0.992606	21.3935	1.54259e-05	96.745	74.752	1;2	APNNLGVKRPTSRAPSPSGLMSPSRLPGSRE	S	1077	1077	5872	1	>>PhosphositeRawExpression	315680	341450	334470	360820	363720	160410	200090	189510	214190	172370	292110	316720	309220	306250	321490	>>PhosphositeNormaExpression	1.12783	1.2199	1.19496	1.2891	1.29946	0.573098	0.714862	0.677063	0.765238	0.615827	1.04362	1.13155	1.10475
Q80VC9_S_1083	Q80VC9	ENSMUSG00000044433	69697	Camsap3	calmodulin regulated spectrin-associated protein family, member 3	Q80VC9	1083	0.968141	15.0389	3.787e-05	81.884	64.396	1;2	VKRPTSRAPSPSGLMSPSRLPGSRERDWENG	S	1083	1083	5874	1	>>PhosphositeRawExpression	27790	29588	28213	34852	33466	55123	60590	72532	86386	60971	39966	44132	44940	38125	39482	>>PhosphositeNormaExpression	0.598788	0.63753	0.607903	0.750952	0.721088	1.18773	1.30553	1.56284	1.86135	1.31374	0.861143	0.950908	0.968317
Q80VC9_S_193	Q80VC9	ENSMUSG00000044433	69697	Camsap3	calmodulin regulated spectrin-associated protein family, member 3	Q80VC9	193	1	91.8017	2.56982e-35	121.44	108.38	1;2	RRLQEKTEQEAAQRASPAAPLDGASPAQPSI	S	193	193	5875	1	>>PhosphositeRawExpression	32594	37859	56653	55201	56795	68422	65280	60676	75322	81998	97539	87301	98239	120950	99380	>>PhosphositeNormaExpression	0.446816	0.518991	0.77663	0.756725	0.778576	0.937965	0.894893	0.831779	1.03255	1.12407	1.33712	1.19677	1.34671
Q80VC9_S_202	Q80VC9	ENSMUSG00000044433	69697	Camsap3	calmodulin regulated spectrin-associated protein family, member 3	Q80VC9	202	0.999996	54.3974	6.24649e-69	158.89	140.52	1;2	EAAQRASPAAPLDGASPAQPSIRYRKDRAIA	S	202	202	5876	1	>>PhosphositeRawExpression	71906	110590	107100	94200	103110	211380	245370	235660	264990	239530	205900	238110	290300	274450	259510	>>PhosphositeNormaExpression	0.365363	0.561921	0.544188	0.478641	0.523914	1.07405	1.24675	1.19742	1.34645	1.21708	1.0462	1.20987	1.47505
Q80VC9_S_555	Q80VC9	ENSMUSG00000044433	69697	Camsap3	calmodulin regulated spectrin-associated protein family, member 3	Q80VC9	555	0.910354	10.0668	4.82529e-57	162.64	136.15	1;2	KPPPPSEGSPKAVASSPAANNSEVKMTSFAE	S	555	555	5877	1	>>PhosphositeRawExpression	189930	326030	344980	319610	361200	541240	789900	803860	777190	732940	1651200	1733100	1792200	1902400	1812300	>>PhosphositeNormaExpression	0.202368	0.34738	0.367571	0.34054	0.384854	0.576684	0.841628	0.856502	0.828085	0.780937	1.75933	1.84659	1.90956
Q80VC9_S_334	Q80VC9	ENSMUSG00000044433	69697	Camsap3	calmodulin regulated spectrin-associated protein family, member 3	Q80VC9	334	1	94.7168	2.39448e-10	125.22	101.84	1	PDFVQAKDLPDGHAVSPRNTETVPSQNNSGS	S	334	334	5879	1	>>PhosphositeRawExpression	95221	101250	101640	121460	109680	229960	259780	260880	262390	239290	259990	282730	288820	273970	272610	>>PhosphositeNormaExpression	0.452045	0.480667	0.482519	0.576611	0.520687	1.0917	1.23326	1.23848	1.24565	1.13599	1.23426	1.34221	1.37112
Q80VC9_S_1103	Q80VC9	ENSMUSG00000044433	69697	Camsap3	calmodulin regulated spectrin-associated protein family, member 3	Q80VC9	1103	0.888069	9.83735	9.4855e-47	136.3	125.69	1;2	PGSRERDWENGSNASSPASVPEYTGPRLYKE	S	1103	1103	5882	1	>>PhosphositeRawExpression	14672	19875	26738	26569	23440	99768	109160	113730	107490	100980	50807	71923	70589	66173	63771	>>PhosphositeNormaExpression	0.2279	0.308719	0.415322	0.412697	0.364094	1.5497	1.69558	1.76657	1.66964	1.56852	0.789186	1.11718	1.09646
Q80VC9_S_683	Q80VC9	ENSMUSG00000044433	69697	Camsap3	calmodulin regulated spectrin-associated protein family, member 3	Q80VC9	683	0.985257	16.9195	5.18266e-17	104.97	93.492	1;2	EGQGEPSLRHKSVTFSPDLGPVPPEGLGDYN	S	683	683	5884	1	>>PhosphositeRawExpression	61693	88961	94536	85209	92963	161680	181970	185520	186400	195390	182520	201330	211420	208040	219180	>>PhosphositeNormaExpression	0.392647	0.566195	0.601677	0.542315	0.591666	1.02902	1.15815	1.18075	1.18635	1.24357	1.16165	1.28137	1.34559
Q80VC9_S_362	Q80VC9	ENSMUSG00000044433	69697	Camsap3	calmodulin regulated spectrin-associated protein family, member 3	Q80VC9	362	1	42.1179	3.11381e-14	109.26	98.219	1;2	SGSSSPVFNFRHPLLSPGGPQSPLRGSTGSL	S	362	362	5885	1	>>PhosphositeRawExpression	58626	50218	68681	58943	47282	52521	50467	51178	53979	61203	67287	64266	72835	71401	84246	>>PhosphositeNormaExpression	0.963047	0.824929	1.12822	0.968254	0.7767	0.86276	0.829019	0.840699	0.886711	1.00538	1.10532	1.0557	1.19646
Q80VC9_S_812	Q80VC9	ENSMUSG00000044433	69697	Camsap3	calmodulin regulated spectrin-associated protein family, member 3	Q80VC9	812	0.797067	5.94272	0.00101431	56.121	39.181	1	TPPHDVDSLPHLRKFSPSQVPVQTRSSILLS	S	812	812	5887	1	>>PhosphositeRawExpression	44797	78231	93697	58556	119590	141980	232730	217060	230350	210050	386110	395250	480540	361930	405690	>>PhosphositeNormaExpression	0.1944	0.339489	0.406605	0.254108	0.51897	0.616133	1.00995	0.941948	0.999621	0.911527	1.67555	1.71522	2.08534
Q80VC9_S_351	Q80VC9	ENSMUSG00000044433	69697	Camsap3	calmodulin regulated spectrin-associated protein family, member 3	Q80VC9	351	0.82073	6.74474	3.23048e-66	154.1	131.46	1	RNTETVPSQNNSGSSSPVFNFRHPLLSPGGP	S	351	351	5891	1	>>PhosphositeRawExpression	66157	68055	98055	85335	81896	88917	102390	112200	106120	105920	149400	144450	148920	164550	133760	>>PhosphositeNormaExpression	0.599203	0.616394	0.888112	0.772904	0.741756	0.805347	0.927376	1.01623	0.961159	0.959348	1.35316	1.30833	1.34881
Q80VC9_S_1023	Q80VC9	ENSMUSG00000044433	69697	Camsap3	calmodulin regulated spectrin-associated protein family, member 3	Q80VC9	1023	0.999973	45.7013	0.000440067	86.772	69.747	1;2	TGGPGRGGRRATRPRSGCCDDSALARSPARG	S	1023	1023	5895	1	>>PhosphositeRawExpression	112360	130090	146570	136280	160650	141910	206030	207850	208570	220240	565580	587640	627590	655190	687990	>>PhosphositeNormaExpression	0.351525	0.406994	0.458553	0.42636	0.502603	0.443974	0.644577	0.650271	0.652523	0.689034	1.76945	1.83847	1.96345
Q80VC9_S_1034	Q80VC9	ENSMUSG00000044433	69697	Camsap3	calmodulin regulated spectrin-associated protein family, member 3	Q80VC9	1034	0.999964	44.4566	3.86232e-25	129.11	110.65	1;2	TRPRSGCCDDSALARSPARGLLGSRLSKVYS	S	1034	1034	5896	1	>>PhosphositeRawExpression	21037	43449	34118	40214	30661	238880	250930	247240	256220	247870	48043	60653	67878	57420	58235	>>PhosphositeNormaExpression	0.18531	0.382732	0.300538	0.354236	0.270086	2.10424	2.21039	2.17788	2.25698	2.18343	0.4232	0.534278	0.597922
Q80VC9_S_548	Q80VC9	ENSMUSG00000044433	69697	Camsap3	calmodulin regulated spectrin-associated protein family, member 3	Q80VC9	548	0.778698	5.46389	3.43644e-07	92.41	75.744	1;2	CSTGEILKPPPPSEGSPKAVASSPAANNSEV	S	548	548	5899	1	>>PhosphositeRawExpression	301060	293400	295820	325330	305960	177970	201870	220470	241240	210380	335230	309540	305480	343650	333760	>>PhosphositeNormaExpression	1.07492	1.04757	1.05621	1.16157	1.09241	0.635432	0.720765	0.787175	0.861334	0.75115	1.19692	1.10519	1.0907
Q80VC9_S_9	Q80VC9	ENSMUSG00000044433	69697	Camsap3	calmodulin regulated spectrin-associated protein family, member 3	Q80VC9	9	1	96.8199	1.23106e-16	96.82	70.436	1	_______MVEAAPAGSGPLRRTFLVPEIKSL	S	9	9	5902	1	>>PhosphositeRawExpression	18311	22639	13226	16425	21258	17239	15776	23531	24165	22455	33163	29331	38145	35642	31759	>>PhosphositeNormaExpression	0.756517	0.935328	0.546431	0.678597	0.878272	0.712228	0.651784	0.972181	0.998375	0.927726	1.37013	1.21181	1.57596
Q80VC9_S_1051	Q80VC9	ENSMUSG00000044433	69697	Camsap3	calmodulin regulated spectrin-associated protein family, member 3	Q80VC9	1051	0.828338	7.65274	3.04608e-06	83.362	69.347	1	ARGLLGSRLSKVYSQSTLSLSTVANEAPNNL	S	1051	1051	5903	1	>>PhosphositeRawExpression	65460	83395	91068	91769	81951	94120	108630	119220	133550	117980	92537	83298	113580	108080	116550	>>PhosphositeNormaExpression	0.654082	0.83329	0.909959	0.916964	0.818861	0.940455	1.08544	1.19126	1.33444	1.17887	0.924638	0.832321	1.1349
Q80VC9_S_561	Q80VC9	ENSMUSG00000044433	69697	Camsap3	calmodulin regulated spectrin-associated protein family, member 3	Q80VC9	561	1	136.102	4.82529e-57	162.64	136.15	2	EGSPKAVASSPAANNSEVKMTSFAERKKQLV	S	561	561	5878	2	>>PhosphositeRawExpression	70434	87094	91552	88989	101820	148860	202030	187680	181560	195600	368540	403380	401340	369820	396570	>>PhosphositeNormaExpression	0.320614	0.39645	0.416743	0.405076	0.463483	0.677608	0.919637	0.854316	0.826458	0.890367	1.67759	1.83618	1.82689
Q80VC9_S_1099	Q80VC9	ENSMUSG00000044433	69697	Camsap3	calmodulin regulated spectrin-associated protein family, member 3	Q80VC9	1099	0.99983	37.6112	9.26876e-17	104.91	94.943	2	PSRLPGSRERDWENGSNASSPASVPEYTGPR	S	1099	1099	5880	2	>>PhosphositeRawExpression	17043	19539	28884	25032	15614	65891	58650	79575	95579	74436	44327	39270	53949	44608	47280	>>PhosphositeNormaExpression	0.360227	0.412984	0.610503	0.529086	0.330023	1.3927	1.23965	1.68193	2.02019	1.57331	0.936912	0.830025	1.14029
Q80VC9_S_679	Q80VC9	ENSMUSG00000044433	69697	Camsap3	calmodulin regulated spectrin-associated protein family, member 3	Q80VC9	679	0.967826	14.2564	5.18266e-17	104.97	93.492	2	RPAGEGQGEPSLRHKSVTFSPDLGPVPPEGL	S	679	679	5883	2	>>PhosphositeRawExpression	84071	109090	120970	112380	145470	168230	228780	188510	223080	196310	686640	725260	749420	842670	751110	>>PhosphositeNormaExpression	0.236509	0.306893	0.340314	0.316148	0.409237	0.473266	0.643606	0.530318	0.62757	0.552261	1.93166	2.04031	2.10827
Q80VC9_S_347	Q80VC9	ENSMUSG00000044433	69697	Camsap3	calmodulin regulated spectrin-associated protein family, member 3	Q80VC9	347	0.99919	30.9115	2.29586e-106	177.3	150.22	2	AVSPRNTETVPSQNNSGSSSPVFNFRHPLLS	S	347	347	5889	2	>>PhosphositeRawExpression	451540	462180	516810	455890	510080	469630	560970	583000	596860	519360	669960	689500	737900	748790	713470	>>PhosphositeNormaExpression	0.779777	0.798152	0.892494	0.78729	0.880872	0.811018	0.968755	1.0068	1.03073	0.896898	1.15697	1.19072	1.2743
Q80VC9_S_773	Q80VC9	ENSMUSG00000044433	69697	Camsap3	calmodulin regulated spectrin-associated protein family, member 3	Q80VC9	773	0.989979	17.5823	4.19628e-05	97.488	73.189	2;3	ARRAPAARRSPGPGPSPTPRSPKHARPAELK	S	773	773	5893	2	>>PhosphositeRawExpression	102070	110940	119030	126020	145600	285230	324030	333900	319800	303290	310160	354650	345600	318340	348050	>>PhosphositeNormaExpression	0.398015	0.432603	0.46415	0.491407	0.567758	1.11224	1.26353	1.30202	1.24704	1.18266	1.20945	1.38294	1.34765
Q80VC9_T_775	Q80VC9	ENSMUSG00000044433	69697	Camsap3	calmodulin regulated spectrin-associated protein family, member 3	Q80VC9	775	0.922133	10.2143	0.000130596	94.575	69.721	2;3	RAPAARRSPGPGPSPTPRSPKHARPAELKLA	T	775	775	11842	2	>>PhosphositeRawExpression	38200	66933	59440	63274	60896	194430	235520	231640	245790	240030	197690	189560	195070	183530	198730	>>PhosphositeNormaExpression	0.238677	0.418204	0.371387	0.395342	0.380484	1.21482	1.47155	1.44731	1.53572	1.49973	1.23519	1.18439	1.21882
Q80VC9_S_778	Q80VC9	ENSMUSG00000044433	69697	Camsap3	calmodulin regulated spectrin-associated protein family, member 3	Q80VC9	778	0.991182	19.7008	0.00028284	97.488	73.189	3	AARRSPGPGPSPTPRSPKHARPAELKLAPLT	S	778	778	5894	3	>>PhosphositeRawExpression	106700	195210	273400	192270	244520	1220800	1337000	1367200	1382700	1382000	1241800	1356400	1310700	1436600	1385500	>>PhosphositeNormaExpression	0.110893	0.202882	0.284144	0.199826	0.254129	1.26878	1.38954	1.42093	1.43704	1.43631	1.2906	1.40971	1.36221
Q6ZQ38_S_1220	Q6ZQ38	ENSMUSG00000020114	71902	Cand1	cullin associated and neddylation disassociated 1	Q6ZQ38	1220	0.883972	9.16024	2.88804e-44	151.26	139.64	1	NPELAAIFESIQKDSSSTNLESMDTS_____	S	1220	1220	5373	1	>>PhosphositeRawExpression	86870	93250	121620	125680	129370	161100	195780	195750	210740	191510	282990	278830	290440	284120	312060	>>PhosphositeNormaExpression	0.440203	0.472533	0.616295	0.636868	0.655567	0.816355	0.992092	0.991939	1.0679	0.970454	1.43402	1.41294	1.47177
Q6ZQ38_S_1221	Q6ZQ38	ENSMUSG00000020114	71902	Cand1	cullin associated and neddylation disassociated 1	Q6ZQ38	1221	0.900304	10.4771	2.0108e-19	129.34	118.42	1	PELAAIFESIQKDSSSTNLESMDTS______	S	1221	1221	5374	1	>>PhosphositeRawExpression	148850	164800	163570	152010	184610	199450	240440	253860	269520	248380	362340	364630	383630	437240	417770	>>PhosphositeNormaExpression	0.559432	0.619378	0.614755	0.571309	0.693831	0.749605	0.903661	0.954098	1.01295	0.933502	1.36181	1.37041	1.44182
P35564_S_563	P35564	ENSMUSG00000020368	12330	Canx	calnexin	P35564	563	0.99989	39.8261	4.00378e-141	190.19	163.71	1;2	EEKQKSDAEEDGVTGSQDEEDSKPKAEEDEI	S	563	563	2046	1	>>PhosphositeRawExpression	97562	105980	105940	96125	117810	101280	117590	131120	101110	138810	69906	75970	88258	72787	60725	>>PhosphositeNormaExpression	0.988154	1.07342	1.07301	0.9736	1.19324	1.02581	1.19101	1.32805	1.02409	1.40593	0.708041	0.76946	0.893919
Q05A80_S_853	Q05A80	ENSMUSG00000030309	232560	Caprin2	caprin family member 2	Q05A80	853	0.984014	22.6035	3.84373e-268	225.72	194.49	1;2	QANSRAGWSDSSQVSSPERDSETFNSGDSGL	S	853	853	2977	1	>>PhosphositeRawExpression	131740	126490	145220	126490	147880	136570	140770	125930	129230	132490	93573	101890	117320	102280	89153	>>PhosphositeNormaExpression	1.06988	1.02725	1.17936	1.02725	1.20096	1.10911	1.14322	1.0227	1.0495	1.07597	0.759922	0.827465	0.952775
Q05A80_S_782	Q05A80	ENSMUSG00000030309	232560	Caprin2	caprin family member 2	Q05A80	782	0.999945	44.3652	3.73677e-39	135.64	115.89	1	RGCSHGGRLLMSSYQSPGGYKGFDSYRGLPS	S	782	782	2984	1	>>PhosphositeRawExpression	424540	531860	603500	510880	619810	2222300	2553300	2467900	2529800	2508200	863430	838830	868990	895750	828310	>>PhosphositeNormaExpression	0.330512	0.414062	0.469835	0.397729	0.482533	1.7301	1.98779	1.9213	1.96949	1.95268	0.672195	0.653043	0.676524
Q05A80_S_638	Q05A80	ENSMUSG00000030309	232560	Caprin2	caprin family member 2	Q05A80	638	0.988088	19.8672	0.000738509	53.565	27.626	1	MVVSPCKPKPASALASPNPPLSKSFQLPPAS	S	638	638	2985	1	>>PhosphositeRawExpression	24165	34286	52509	39975	40346	64855	92301	84305	82885	82893	157180	140640	152670	184750	166480	>>PhosphositeNormaExpression	0.258866	0.367287	0.5625	0.42823	0.432204	0.694756	0.98877	0.903113	0.887901	0.887987	1.68378	1.5066	1.63547
Q05A80_S_378	Q05A80	ENSMUSG00000030309	232560	Caprin2	caprin family member 2	Q05A80	378	0.887334	10.4389	0.00194358	42.314	26.008	1	TLQEEQKQQVPITPVSQWKPESPKSKVGSPQ	S	378	378	2986	1	>>PhosphositeRawExpression	146890	166390	177700	170500	174770	141130	160740	174940	166950	182040	111650	105990	115160	110800	95519	>>PhosphositeNormaExpression	1.00099	1.13387	1.21095	1.16188	1.19098	0.961739	1.09537	1.19214	1.13769	1.24052	0.760846	0.722275	0.784765
Q05A80_S_384	Q05A80	ENSMUSG00000030309	232560	Caprin2	caprin family member 2	Q05A80	384	0.999999	64.9919	1.42198e-41	145.9	129.76	1;2	KQQVPITPVSQWKPESPKSKVGSPQEEQNVQ	S	384	384	2987	1	>>PhosphositeRawExpression	857190	892120	894800	957600	950620	526710	587310	607030	663440	630040	457120	435570	491880	509980	456560	>>PhosphositeNormaExpression	1.29642	1.34925	1.3533	1.44828	1.43772	0.7966	0.888251	0.918076	1.00339	0.952876	0.691351	0.658759	0.743922
Q05A80_S_264	Q05A80	ENSMUSG00000030309	232560	Caprin2	caprin family member 2	Q05A80	264	0.856652	7.76759	4.8847e-165	197.01	178.04	1	VLMQSEMKKQLLKSESIKESESLTELVQPEI	S	264	264	2988	1	>>PhosphositeRawExpression	135900	132890	150210	156980	147350	105500	139740	137810	142620	128450	91960	88466	107660	81744	84968	>>PhosphositeNormaExpression	1.11257	1.08793	1.22972	1.28514	1.20631	0.863693	1.144	1.1282	1.16758	1.05158	0.752846	0.724241	0.881376
Q05A80_S_831	Q05A80	ENSMUSG00000030309	232560	Caprin2	caprin family member 2	Q05A80	831	0.977358	17.2793	0.0011116	63.76	37.717	1	TAYSQRDNFQQCYKRSGTSSGLQANSRAGWS	S	831	831	2989	1	>>PhosphositeRawExpression	30016	37833	40678	39257	42205	115610	113710	114830	106740	122330	53562	40388	47931	54286	45389	>>PhosphositeNormaExpression	0.448105	0.564804	0.607276	0.586062	0.630073	1.72593	1.69756	1.71428	1.59351	1.82625	0.79962	0.602947	0.715555
Q05A80_S_841	Q05A80	ENSMUSG00000030309	232560	Caprin2	caprin family member 2	Q05A80	841	0.999999	61.1133	0.00010628	77.776	48.818	1	QCYKRSGTSSGLQANSRAGWSDSSQVSSPER	S	841	841	2992	1	>>PhosphositeRawExpression	49610	41286	42271	50163	49344	128020	122960	127100	123370	163880	19236	24691	27630	28711	28047	>>PhosphositeNormaExpression	0.725067	0.603409	0.617805	0.733149	0.721179	1.87106	1.7971	1.85761	1.80309	2.39516	0.281141	0.360867	0.403822
Q05A80_S_391	Q05A80	ENSMUSG00000030309	232560	Caprin2	caprin family member 2	Q05A80	391	1	219.898	9.2288e-270	229.28	206.88	1;2	PVSQWKPESPKSKVGSPQEEQNVQETPKPWV	S	391	391	2994	1	>>PhosphositeRawExpression	1201300	1290500	1419000	1437800	1393900	1691300	1792900	1820300	2016900	1946100	991810	985330	1094500	1137900	1105800	>>PhosphositeNormaExpression	0.844981	0.907723	0.998108	1.01133	0.980453	1.18964	1.26111	1.28038	1.41866	1.36886	0.697628	0.69307	0.769859
Q05A80_T_882	Q05A80	ENSMUSG00000030309	232560	Caprin2	caprin family member 2	Q05A80	882	0.969302	15.3196	1.01062e-163	191.12	160.26	1;2	GLGDSRSMTPVDVPVTSPAAAILPVHIYPLP	T	882	882	11220	1	>>PhosphositeRawExpression	2919.8	0	5176.2	2779.8	0	27203	11968	31826	21774	27764	9526.4	12614	12953	21975	18325	>>PhosphositeNormaExpression	0.21178	0	0.375442	0.201625	0	1.9731	0.868067	2.30842	1.57932	2.01379	0.690972	0.914923	0.939512
Q05A80_S_846	Q05A80	ENSMUSG00000030309	232560	Caprin2	caprin family member 2	Q05A80	846	0.992999	22.8836	1.21956e-09	72.348	59.419	2	SGTSSGLQANSRAGWSDSSQVSSPERDSETF	S	846	846	2974	2	>>PhosphositeRawExpression	4602.6	0	0	3354	5786.2	16291	14237	8649.5	6676.2	17241	12188	0	13146	12428	9985.7	>>PhosphositeNormaExpression	0.554151	0	0	0.40382	0.696656	1.96143	1.71413	1.0414	0.803811	2.07581	1.46743	0	1.58277
Q05A80_S_849	Q05A80	ENSMUSG00000030309	232560	Caprin2	caprin family member 2	Q05A80	849	0.812412	6.91785	4.47534e-50	129.59	117.36	2	SSGLQANSRAGWSDSSQVSSPERDSETFNSG	S	849	849	2975	2	>>PhosphositeRawExpression	151680	177500	225540	197160	199680	506400	489800	548810	566150	573430	175400	156470	177860	183440	186300	>>PhosphositeNormaExpression	0.503851	0.58962	0.749199	0.654927	0.663298	1.68216	1.62702	1.82304	1.88064	1.90482	0.582644	0.519763	0.590816
Q05A80_S_852	Q05A80	ENSMUSG00000030309	232560	Caprin2	caprin family member 2	Q05A80	852	0.959255	17.1111	7.35941e-178	196.84	184.34	1;2	LQANSRAGWSDSSQVSSPERDSETFNSGDSG	S	852	852	2976	2	>>PhosphositeRawExpression	209100	224660	276820	236500	245050	537310	528410	567710	576640	577620	199010	151400	205900	175870	188430	>>PhosphositeNormaExpression	0.640046	0.687674	0.847334	0.723916	0.750087	1.64468	1.61744	1.73774	1.76507	1.76807	0.609161	0.463429	0.630251
Q05A80_S_871	Q05A80	ENSMUSG00000030309	232560	Caprin2	caprin family member 2	Q05A80	871	0.753432	9.63298	6.34217e-06	57.14	50.417	2	RDSETFNSGDSGLGDSRSMTPVDVPVTSPAA	S	871	871	2981	2	>>PhosphositeRawExpression	23223	22344	25201	22115	24500	53738	50648	58056	51692	52704	41377	41704	44458	59105	54579	>>PhosphositeNormaExpression	0.556956	0.535875	0.604395	0.530383	0.587583	1.2888	1.21469	1.39235	1.23973	1.264	0.992343	1.00019	1.06623
Q05A80_S_455	Q05A80	ENSMUSG00000030309	232560	Caprin2	caprin family member 2	Q05A80	455	0.999678	34.8994	0.000147691	78.794	67.007	2	PVCREQASVQPGTPVSWENNAENQKHSLVPQ	S	455	455	2982	2	>>PhosphositeRawExpression	42309	51450	42907	53251	50465	118420	137020	117980	123680	150050	68556	84912	85767	84360	83533	>>PhosphositeNormaExpression	0.490194	0.596102	0.497123	0.616969	0.58469	1.37202	1.58752	1.36692	1.43296	1.73849	0.794293	0.983795	0.993701
Q05A80_S_883	Q05A80	ENSMUSG00000030309	232560	Caprin2	caprin family member 2	Q05A80	883	0.965672	14.8303	1.57493e-55	142.37	123.58	2	LGDSRSMTPVDVPVTSPAAAILPVHIYPLPQ	S	883	883	2993	2	>>PhosphositeRawExpression	13090	18123	21970	29867	16612	87084	113740	98489	118740	133080	60538	62336	64112	81056	68943	>>PhosphositeNormaExpression	0.198779	0.275208	0.333627	0.453547	0.252263	1.32242	1.72721	1.49561	1.80313	2.0209	0.919304	0.946608	0.973577
Q05A80_T_452	Q05A80	ENSMUSG00000030309	232560	Caprin2	caprin family member 2	Q05A80	452	0.997106	25.3668	1.27774e-17	81.665	72.085	1;2	WTTPVCREQASVQPGTPVSWENNAENQKHSL	T	452	452	11217	2	>>PhosphositeRawExpression	42309	51450	42907	53251	50465	118420	137020	117980	123680	150050	68556	84912	85767	84360	83533	>>PhosphositeNormaExpression	0.490194	0.596102	0.497123	0.616969	0.58469	1.37202	1.58752	1.36692	1.43296	1.73849	0.794293	0.983795	0.993701
Q05A80_T_375	Q05A80	ENSMUSG00000030309	232560	Caprin2	caprin family member 2	Q05A80	375	0.999398	32.1825	1.84407e-14	117.43	100.06	2	LRPTLQEEQKQQVPITPVSQWKPESPKSKVG	T	375	375	11218	2	>>PhosphositeRawExpression	99879	129690	132050	131040	126450	448300	550920	538840	559120	575070	328100	328690	362530	389450	364190	>>PhosphositeNormaExpression	0.295831	0.384129	0.391119	0.388127	0.374532	1.32782	1.63177	1.59599	1.65606	1.7033	0.971799	0.973546	1.07378
Q05A80_T_875	Q05A80	ENSMUSG00000030309	232560	Caprin2	caprin family member 2	Q05A80	875	0.909534	10.053	1.01062e-163	191.12	160.26	2	TFNSGDSGLGDSRSMTPVDVPVTSPAAAILP	T	875	875	11219	2	>>PhosphositeRawExpression	6859	14719	29826	20542	24628	75407	101470	116070	100290	113820	97617	93124	114520	118960	128670	>>PhosphositeNormaExpression	0.0889607	0.190904	0.386841	0.266428	0.319423	0.978023	1.31606	1.50542	1.30075	1.47624	1.26608	1.20781	1.48532
Q05A80_T_401	Q05A80	ENSMUSG00000030309	232560	Caprin2	caprin family member 2	Q05A80	401	1	117.702	9.2288e-270	229.28	206.88	2	KSKVGSPQEEQNVQETPKPWVVQSQKEQDPK	T	401	401	11221	2	>>PhosphositeRawExpression	338840	437160	470270	438070	478050	1197400	1334100	1353300	1390800	1452900	865770	848860	954010	1020200	940850	>>PhosphositeNormaExpression	0.375916	0.484994	0.521727	0.486004	0.530358	1.32842	1.48008	1.50138	1.54298	1.61188	0.960502	0.941742	1.0584
P47754_S_9	P47754	ENSMUSG00000015733	12343	Capza2	capping protein (actin filament) muscle Z-line, alpha 2	P47754	9	1	52.0261	1.93764e-05	52.026	35.086	1	_______MADLEEQLSDEEKVRIAAKFIIHA	S	9	9	2168	1	>>PhosphositeRawExpression	44599	68109	77242	73999	69213	63276	85362	94170	86052	88589	84021	110730	92889	103590	91162	>>PhosphositeNormaExpression	0.542566	0.828575	0.939681	0.900229	0.842005	0.769779	1.03846	1.14562	1.04686	1.07772	1.02215	1.34708	1.13003
Q9CR86_S_31	Q9CR86	ENSMUSG00000008393	52502	Carhsp1	calcium regulated heat stable protein 1	Q9CR86	31	1	55.8063	2.33897e-15	118.08	97.84	1;2;3	QTSVGLLDTPRTRDRSPSPLRGNVVPSPLPT	S	31	31	8932	1	>>PhosphositeRawExpression	297270	357450	348680	350990	360030	503830	543790	527110	538660	499890	460670	384490	501120	519030	469020	>>PhosphositeNormaExpression	0.669323	0.804822	0.785076	0.790277	0.810631	1.13441	1.22438	1.18682	1.21283	1.12554	1.03723	0.865705	1.1283
Q9CR86_S_42	Q9CR86	ENSMUSG00000008393	52502	Carhsp1	calcium regulated heat stable protein 1	Q9CR86	42	0.999937	41.9978	0.000216031	96.745	70.361	1;2;3	TRDRSPSPLRGNVVPSPLPTRRTRTFSATVR	S	42	42	8934	1	>>PhosphositeRawExpression	420280	480330	497880	507220	517380	738140	839280	840260	882670	841750	843620	860010	897010	921090	933320	>>PhosphositeNormaExpression	0.572057	0.653792	0.67768	0.690393	0.704222	1.00471	1.14237	1.1437	1.20143	1.14573	1.14828	1.17059	1.22095
Q9CR86_S_33	Q9CR86	ENSMUSG00000008393	52502	Carhsp1	calcium regulated heat stable protein 1	Q9CR86	33	1	55.8063	2.33897e-15	118.08	97.84	2;3	SVGLLDTPRTRDRSPSPLRGNVVPSPLPTRR	S	33	33	8933	2	>>PhosphositeRawExpression	2401500	2560900	2635400	2602100	2764200	1451100	1712700	1696800	1801000	1651600	1613400	1598800	1677700	1698400	1605900	>>PhosphositeNormaExpression	1.22228	1.30341	1.34133	1.32438	1.40688	0.738561	0.871707	0.863614	0.916648	0.840609	0.821166	0.813735	0.853893
Q6EDY6_S_1323	Q6EDY6	ENSMUSG00000021338	68732	Carmil1	capping protein regulator and myosin 1 linker 1	Q6EDY6	1323	0.849329	7.51344	1.55472e-06	116.51	96.749	1	VSSDKERDGQNSSQSSPRSFSQEASRRSWGP	S	1323	1323	4876	1	>>PhosphositeRawExpression	7206.8	11571	16775	11228	17903	28419	39019	31598	31411	35176	63901	66013	56065	64290	64794	>>PhosphositeNormaExpression	0.198218	0.318252	0.461384	0.308818	0.492409	0.781644	1.07319	0.86908	0.863937	0.96749	1.75755	1.81564	1.54203
Q6EDY6_S_1335	Q6EDY6	ENSMUSG00000021338	68732	Carmil1	capping protein regulator and myosin 1 linker 1	Q6EDY6	1335	1	66.2951	5.69726e-07	107.35	90.269	1	SQSSPRSFSQEASRRSWGPAQEYQEQKQRSS	S	1335	1335	4881	1	>>PhosphositeRawExpression	69849	65526	85758	90814	77302	111470	160920	118640	129480	140720	234180	256580	256350	257480	260350	>>PhosphositeNormaExpression	0.452503	0.424498	0.555567	0.588321	0.500786	0.722137	1.04249	0.768587	0.838811	0.911628	1.51709	1.6622	1.66071
Q6EDY6_S_1289	Q6EDY6	ENSMUSG00000021338	68732	Carmil1	capping protein regulator and myosin 1 linker 1	Q6EDY6	1289	0.832352	9.44269	0.000179521	66.447	60.286	2;3	PQKPRTASRPEDTPDSPSGPSSPKVALLPPI	S	1289	1289	4883	2	>>PhosphositeRawExpression	11648	24875	23923	19779	23454	37342	50879	47314	63871	57751	48703	41552	58991	50473	47295	>>PhosphositeNormaExpression	0.287439	0.613844	0.590351	0.488089	0.578778	0.921494	1.25555	1.16757	1.57615	1.42513	1.20185	1.02538	1.45573
Q6EDY6_S_1295	Q6EDY6	ENSMUSG00000021338	68732	Carmil1	capping protein regulator and myosin 1 linker 1	Q6EDY6	1295	0.795128	5.92528	0.000179521	66.447	60.286	2;3	ASRPEDTPDSPSGPSSPKVALLPPILKKVSS	S	1295	1295	4884	2	>>PhosphositeRawExpression	11648	24875	23923	19779	23454	37342	50879	47314	63871	57751	48703	41552	58991	50473	47295	>>PhosphositeNormaExpression	0.287439	0.613844	0.590351	0.488089	0.578778	0.921494	1.25555	1.16757	1.57615	1.42513	1.20185	1.02538	1.45573
Q3V3V9_S_1134	Q3V3V9	ENSMUSG00000050357	234695	Carmil2	capping protein regulator and myosin 1 linker 2	Q3V3V9	1134	0.997573	32.2446	0.0007347	45.611	23.601	1	SKRKQSKDGEIKKAGSDGDIMDSSTETPPIS	S	1134	1134	3740	1	>>PhosphositeRawExpression	28522	37133	37441	42313	45792	34135	39999	39678	41745	40864	55881	63016	56920	60377	51436	>>PhosphositeNormaExpression	0.633586	0.82487	0.831712	0.939938	1.01722	0.758272	0.888535	0.881404	0.92732	0.90775	1.24134	1.39983	1.26442
Q9ER72_S_102	Q9ER72	ENSMUSG00000010755	27267	Cars	cysteinyl-tRNA synthetase	Q9ER72	102	0.999135	30.6249	0.00066249	53.278	37.885	1	CRLQASKGRRVQPQWSPPAGTEPCRLRLYNS	S	102	102	9531	1	>>PhosphositeRawExpression	38112	34850	32497	31095	33582	34927	51264	59939	56291	47545	91891	97742	101130	102460	98555	>>PhosphositeNormaExpression	0.626925	0.573266	0.53456	0.511498	0.552408	0.574533	0.843269	0.985969	0.925961	0.782093	1.51156	1.60781	1.66354
Q8VHK1_S_694	Q8VHK1	ENSMUSG00000034471	140721	Caskin2	CASK-interacting protein 2	Q8VHK1	694	0.96633	14.578	0.00772143	63.091	39.061	2	MAGGGSEPLPLPPARSPSQESIGARSRGSGH	S	694	694	8210	2	>>PhosphositeRawExpression	93529	71833	70721	105910	96206	51231	64003	62421	66699	55085	25324	27036	19502	21309	34325	>>PhosphositeNormaExpression	1.62164	1.24547	1.22619	1.83631	1.66805	0.888261	1.10971	1.08228	1.15645	0.955083	0.439076	0.46876	0.338133
Q8VHK1_S_699	Q8VHK1	ENSMUSG00000034471	140721	Caskin2	CASK-interacting protein 2	Q8VHK1	699	0.999833	37.6175	0.00772143	63.091	39.061	2	SEPLPLPPARSPSQESIGARSRGSGHSQEQP	S	699	699	8211	2	>>PhosphositeRawExpression	93529	71833	70721	105910	96206	51231	64003	62421	66699	55085	25324	27036	19502	21309	34325	>>PhosphositeNormaExpression	1.62164	1.24547	1.22619	1.83631	1.66805	0.888261	1.10971	1.08228	1.15645	0.955083	0.439076	0.46876	0.338133
Q8VHK1_S_393	Q8VHK1	ENSMUSG00000034471	140721	Caskin2	CASK-interacting protein 2	Q8VHK1	393	0.999918	42.7774	5.49094e-05	61.89	53.898	2	PLPSVPYGQLPRVGLSPDSPAGDRNSVGSEG	S	393	393	8217	2	>>PhosphositeRawExpression	18825	23656	29194	28454	26858	28353	35556	43522	40019	41640	62182	50439	57909	65765	54978	>>PhosphositeNormaExpression	0.46493	0.584243	0.721018	0.702741	0.663324	0.700247	0.878143	1.07488	0.988367	1.0284	1.53574	1.24571	1.4302
Q8VHK1_S_396	Q8VHK1	ENSMUSG00000034471	140721	Caskin2	CASK-interacting protein 2	Q8VHK1	396	0.998199	27.8355	5.49094e-05	61.89	53.898	2	SVPYGQLPRVGLSPDSPAGDRNSVGSEGSVG	S	396	396	8218	2	>>PhosphositeRawExpression	18825	23656	29194	28454	26858	28353	35556	43522	40019	41640	62182	50439	57909	65765	54978	>>PhosphositeNormaExpression	0.46493	0.584243	0.721018	0.702741	0.663324	0.700247	0.878143	1.07488	0.988367	1.0284	1.53574	1.24571	1.4302
Q8VHK1_S_704	Q8VHK1	ENSMUSG00000034471	140721	Caskin2	CASK-interacting protein 2	Q8VHK1	704	0.996716	24.9059	0.0283109	48.115	40.582	3	LPPARSPSQESIGARSRGSGHSQEQPVPQPS	S	704	704	8212	3	>>PhosphositeRawExpression	9529.4	11078	10916	13791	16008	9420.5	11041	10379	12994	12752	5264.4	4708.3	7498.4	6739	10836	>>PhosphositeNormaExpression	0.93453	1.0864	1.07051	1.35246	1.56987	0.92385	1.08277	1.01785	1.2743	1.25056	0.516269	0.461734	0.735354
Q8VHK1_S_707	Q8VHK1	ENSMUSG00000034471	140721	Caskin2	CASK-interacting protein 2	Q8VHK1	707	0.996716	24.9059	0.0283109	48.115	40.582	3	ARSPSQESIGARSRGSGHSQEQPVPQPSVGD	S	707	707	8213	3	>>PhosphositeRawExpression	9529.4	11078	10916	13791	16008	9420.5	11041	10379	12994	12752	5264.4	4708.3	7498.4	6739	10836	>>PhosphositeNormaExpression	0.93453	1.0864	1.07051	1.35246	1.56987	0.92385	1.08277	1.01785	1.2743	1.25056	0.516269	0.461734	0.735354
Q8VHK1_S_710	Q8VHK1	ENSMUSG00000034471	140721	Caskin2	CASK-interacting protein 2	Q8VHK1	710	0.996716	24.9059	0.0283109	48.115	40.582	3	PSQESIGARSRGSGHSQEQPVPQPSVGDPSA	S	710	710	8214	3	>>PhosphositeRawExpression	9529.4	11078	10916	13791	16008	9420.5	11041	10379	12994	12752	5264.4	4708.3	7498.4	6739	10836	>>PhosphositeNormaExpression	0.93453	1.0864	1.07051	1.35246	1.56987	0.92385	1.08277	1.01785	1.2743	1.25056	0.516269	0.461734	0.735354
P29594_S_340	P29594	ENSMUSG00000029863	12366	Casp2	caspase 2	P29594	340	0.912628	10.1976	1.22284e-06	88.264	74.809	1	TDRGVDQQDGKNHTQSPGCEESDAGKEELMK	S	340	340	1968	1	>>PhosphositeRawExpression	82527	84619	95165	95506	113070	133210	161660	150590	164160	155250	330030	332720	369880	404880	376010	>>PhosphositeNormaExpression	0.405967	0.416258	0.468136	0.469813	0.556214	0.655286	0.795238	0.740782	0.807536	0.763706	1.62348	1.63672	1.81951
O89110_S_213	O89110	ENSMUSG00000026029	12370	Casp8	caspase 8	O89110	213	0.999634	34.4173	4.06751e-05	83.423	70.494	1	SVLDEMSLKMAELCDSPREQDSESRTSDKVY	S	213	213	1634	1	>>PhosphositeRawExpression	58834	89078	73200	76831	90652	130180	137680	156280	150700	169670	200230	214750	223640	258880	222890	>>PhosphositeNormaExpression	0.391618	0.592932	0.487243	0.511412	0.603409	0.866521	0.916443	1.04025	1.00311	1.12938	1.3328	1.42945	1.48862
P51125_S_11	P51125	ENSMUSG00000021585	12380	Cast	calpastatin	P51125	11	0.957116	13.5071	1.93888e-05	46.877	38.838	1	_____MSQPGPKPAASPRPSRGAAARHTQEH	S	11	11	2270	1	>>PhosphositeRawExpression	0	7773.2	6472.4	6579.9	13278	23418	40449	27953	31940	32865	53640	44755	54876	47665	54027	>>PhosphositeNormaExpression	0	0.261611	0.217832	0.22145	0.446879	0.788146	1.36133	0.940774	1.07496	1.10609	1.80528	1.50625	1.84688
P51125_T_479	P51125	ENSMUSG00000021585	12380	Cast	calpastatin	P51125	479	0.998978	31.1176	0.000114177	81.51	68.31	1	KPSTPAEKKSNDTSQTPPGETVPRASMCSIR	T	479	479	11083	1	>>PhosphositeRawExpression	13181	25184	19475	13155	23803	24694	34105	25055	31721	35416	43424	45354	50589	45847	45671	>>PhosphositeNormaExpression	0.41478	0.792491	0.61284	0.413962	0.749034	0.777072	1.07322	0.788432	0.998198	1.11447	1.36647	1.4272	1.59194
Q9CWL2_S_67	Q9CWL2	ENSMUSG00000028977	69743	Casz1	castor zinc finger 1	Q9CWL2	67	0.985949	18.5185	0.0312225	41.08	6.3593	1	SQAEGSPLHPRDKERSGPESGVSRAPRSEED	S	67	67	9001	1	>>PhosphositeRawExpression	7277.6	13004	8062.9	8506.3	14513	11860	23587	25830	20568	10356	83940	92279	88888	96255	100270	>>PhosphositeNormaExpression	0.180378	0.322308	0.199842	0.210831	0.359709	0.293954	0.584611	0.640205	0.509785	0.256677	2.08048	2.28717	2.20312
P23198_S_95	P23198	ENSMUSG00000029836	12417	Cbx3	chromobox 3	P23198	95	0.999643	35.3082	1.35301e-29	147.24	102.11	1	QKAGKEKDGTKRKSLSDSESDDSKSKKKRDA	S	95	95	1852	1	>>PhosphositeRawExpression	148650	133090	154320	145500	157360	92824	101280	91437	109420	94170	37436	37007	35781	34466	25012	>>PhosphositeNormaExpression	1.59524	1.42826	1.65609	1.56143	1.68871	0.996142	1.08689	0.981257	1.17424	1.01059	0.401745	0.397141	0.383984
Q8K1A6_S_667	Q8K1A6	ENSMUSG00000036686	212139	Cc2d1a	coiled-coil and C2 domain containing 1A	Q8K1A6	667	0.951871	14.1154	0.000124122	74.579	65.782	1	LFIVKGINLPTPTGLSPSDLDAFVRFDFPYP	S	667	667	7438	1	>>PhosphositeRawExpression	0	8956.6	4449.5	0	3901.3	9206.9	11103	9660.9	7874.8	12573	18754	19200	24914	22387	21173	>>PhosphositeNormaExpression	0	0.771438	0.383238	0	0.336022	0.792996	0.956309	0.8321	0.678262	1.08292	1.61529	1.65371	2.14586
Q8K1A6_S_312	Q8K1A6	ENSMUSG00000036686	212139	Cc2d1a	coiled-coil and C2 domain containing 1A	Q8K1A6	312	0.999996	61.1696	4.16354e-15	75.654	66.804	1	ELVDLSRLPPPPDQLSPEPPLPAAQPLTSAS	S	312	312	7440	1	>>PhosphositeRawExpression	11650	19517	20269	21403	27703	25044	32948	30390	40097	46031	48762	59481	67370	61023	53515	>>PhosphositeNormaExpression	0.309181	0.517964	0.537922	0.568017	0.735214	0.664646	0.874411	0.806524	1.06414	1.22162	1.2941	1.57857	1.78794
Q8BRN9_S_520	Q8BRN9	ENSMUSG00000028582	319965	Cc2d1b	coiled-coil and C2 domain containing 1B	Q8BRN9	520	0.771021	5.74637	0.00965599	63.076	15.481	1	HLLTEPKASSSKESLSPSVREQVTLLEARKL	S	520	520	6565	1	>>PhosphositeRawExpression	67595	94214	94812	94418	103940	132340	166400	151740	176790	154180	271420	277890	277590	296130	313050	>>PhosphositeNormaExpression	0.379391	0.528795	0.532152	0.52994	0.583384	0.742785	0.933954	0.851672	0.99227	0.865367	1.5234	1.55971	1.55803
Q8BRN9_S_502	Q8BRN9	ENSMUSG00000028582	319965	Cc2d1b	coiled-coil and C2 domain containing 1B	Q8BRN9	502	0.883389	9.21717	2.79508e-05	82.975	65.897	1	PAQAPLAKKPAQTLVSPSHLLTEPKASSSKE	S	502	502	6567	1	>>PhosphositeRawExpression	9001.8	14696	22619	17480	22017	43859	65881	53388	52707	53192	70958	68932	86535	97894	94544	>>PhosphositeNormaExpression	0.17452	0.284915	0.438521	0.338889	0.426849	0.850306	1.27725	1.03505	1.02184	1.03125	1.37568	1.3364	1.67768
Q8BRN9_S_583	Q8BRN9	ENSMUSG00000028582	319965	Cc2d1b	coiled-coil and C2 domain containing 1B	Q8BRN9	583	1	42.4541	0.0019595	42.454	32.471	2	IQARAGQPIDLSKVPSPLTDEEGDFILIHHE	S	583	583	6570	2	>>PhosphositeRawExpression	6760.4	20270	11683	11725	11068	12038	6944.7	15457	12158	15214	24083	23063	18186	27013	15246	>>PhosphositeNormaExpression	0.43916	1.31675	0.758935	0.761663	0.718984	0.781996	0.451132	1.0041	0.789791	0.988311	1.56445	1.49819	1.18137
Q8BRN9_T_586	Q8BRN9	ENSMUSG00000028582	319965	Cc2d1b	coiled-coil and C2 domain containing 1B	Q8BRN9	586	1	42.4541	0.0019595	42.454	32.471	2	RAGQPIDLSKVPSPLTDEEGDFILIHHEDLR	T	586	586	11955	2	>>PhosphositeRawExpression	6760.4	20270	11683	11725	11068	12038	6944.7	15457	12158	15214	24083	23063	18186	27013	15246	>>PhosphositeNormaExpression	0.43916	1.31675	0.758935	0.761663	0.718984	0.781996	0.451132	1.0041	0.789791	0.988311	1.56445	1.49819	1.18137
Q8VE99_T_90	Q8VE99	ENSMUSG00000042111	69668	Ccdc115	coiled-coil domain containing 115	Q8VE99	90	1	85.1533	2.04274e-20	119.62	106.85	1;2	QDGPQTFRVIKADAQTPEEVGPSEASLRRRK	T	90	90	12321	1	>>PhosphositeRawExpression	89445	81850	85183	93606	95554	104090	107310	116480	138870	116780	205270	216270	228120	208540	249140	>>PhosphositeNormaExpression	0.627976	0.574653	0.598053	0.657189	0.670866	0.730795	0.753402	0.817783	0.974979	0.819889	1.44116	1.51839	1.60159
Q6PB51_S_52	Q6PB51	ENSMUSG00000020482	104479	Ccdc117	coiled-coil domain containing 117	Q6PB51	52	0.988753	19.4407	0.00340923	70.929	50.229	1	GHDLAPRPGVRGAPSSPGGRTARGRVSIHCR	S	52	52	5126	1	>>PhosphositeRawExpression	95545	132390	101560	109770	123320	257140	285420	279870	368290	267560	630550	622930	639170	639360	715800	>>PhosphositeNormaExpression	0.272018	0.376916	0.289143	0.312517	0.351094	0.732082	0.812595	0.796794	1.04853	0.761747	1.79519	1.77349	1.81973
Q8R344_S_165	Q8R344	ENSMUSG00000019659	72654	Ccdc12	coiled-coil domain containing 12	Q8R344	165	1	110.944	4.52335e-185	210.56	202.17	1	LASAVDATTGQEACDSD______________	S	165	165	7908	1	>>PhosphositeRawExpression	243050	278460	271190	288090	297040	298730	343860	361610	355130	365340	474320	476160	489540	515470	486570	>>PhosphositeNormaExpression	0.657536	0.753333	0.733665	0.779386	0.803598	0.808171	0.930263	0.978283	0.960753	0.988374	1.2832	1.28818	1.32438
A2AEV7_S_253	A2AEV7	ENSMUSG00000031150	54648	Ccdc120	coiled-coil domain containing 120	A2AEV7	253	0.999987	48.9728	3.25181e-08	119.34	89.785	1	SPPKAWDQFRAVSGGSPERRAPWKPPPSDIY	S	253	253	242	1	>>PhosphositeRawExpression	332470	383240	383570	398000	403500	362440	422510	407370	432360	439130	481650	493870	529860	492620	505340	>>PhosphositeNormaExpression	0.771043	0.888785	0.88955	0.923016	0.935771	0.840547	0.979858	0.944746	1.0027	1.0184	1.11701	1.14535	1.22882
A2AEV7_S_357	A2AEV7	ENSMUSG00000031150	54648	Ccdc120	coiled-coil domain containing 120	A2AEV7	357	0.935764	12.5708	0.000324745	91.076	60.418	1	SDRASLFAARTRRSNSSEALLVDRAAAGGAG	S	357	357	246	1	>>PhosphositeRawExpression	186040	189430	206600	215390	228890	233810	261790	275320	301350	269560	283480	351730	344020	364260	393520	>>PhosphositeNormaExpression	0.679774	0.69216	0.754898	0.787016	0.836344	0.854321	0.956557	1.00599	1.10111	0.984948	1.03581	1.28519	1.25702
A2AEV7_S_280	A2AEV7	ENSMUSG00000031150	54648	Ccdc120	coiled-coil domain containing 120	A2AEV7	280	0.868662	7.74415	0.00190499	47.606	42.289	2;3	SDIYGDLKSRRNSVASPTSPTRSLPRSASSF	S	280	280	244	2	>>PhosphositeRawExpression	24112	38856	28306	28100	35810	52301	72091	65048	64045	68706	56694	60672	63294	74831	66431	>>PhosphositeNormaExpression	0.452498	0.729191	0.531204	0.527338	0.672028	0.981506	1.3529	1.22072	1.2019	1.28937	1.06395	1.1386	1.18781
A2AEV7_S_283	A2AEV7	ENSMUSG00000031150	54648	Ccdc120	coiled-coil domain containing 120	A2AEV7	283	0.974688	15.0762	6.19361e-06	96.866	86.943	2;3	YGDLKSRRNSVASPTSPTRSLPRSASSFEGR	S	283	283	245	2	>>PhosphositeRawExpression	24112	38856	28306	28100	35810	52301	72091	65048	64045	68706	56694	60672	63294	74831	66431	>>PhosphositeNormaExpression	0.452498	0.729191	0.531204	0.527338	0.672028	0.981506	1.3529	1.22072	1.2019	1.28937	1.06395	1.1386	1.18781
A2AEV7_S_277	A2AEV7	ENSMUSG00000031150	54648	Ccdc120	coiled-coil domain containing 120	A2AEV7	277	0.967432	12.8381	6.19361e-06	96.866	86.943	3	PPPSDIYGDLKSRRNSVASPTSPTRSLPRSA	S	277	277	243	3	>>PhosphositeRawExpression	26150	41069	33940	37620	46079	115770	130660	125270	131550	130930	96045	96729	116660	110460	109440	>>PhosphositeNormaExpression	0.290906	0.456873	0.377566	0.418505	0.512607	1.28789	1.45353	1.39357	1.46343	1.45653	1.06846	1.07606	1.29779
A2AEV7_T_282	A2AEV7	ENSMUSG00000031150	54648	Ccdc120	coiled-coil domain containing 120	A2AEV7	282	0.895484	8.64121	6.19361e-06	96.866	86.943	3	IYGDLKSRRNSVASPTSPTRSLPRSASSFEG	T	282	282	10602	3	>>PhosphositeRawExpression	20832	29332	27554	28611	31950	78460	96325	84544	92857	95652	71754	58517	82115	82755	75689	>>PhosphositeNormaExpression	0.326538	0.459775	0.431905	0.448473	0.500811	1.22985	1.50988	1.32521	1.45552	1.49933	1.12473	0.917245	1.28714
Q9D8X2_S_136	Q9D8X2	ENSMUSG00000007721	234388	Ccdc124	coiled-coil domain containing 124	Q9D8X2	136	1	114.239	1.22697e-05	114.24	72.956	1	LPLEENLNRRLQEEGSVEARTVEDAIAVLSV	S	136	136	9352	1	>>PhosphositeRawExpression	129350	143710	163970	160440	151250	109190	133160	138720	149140	120680	181900	184410	195950	194710	200800	>>PhosphositeNormaExpression	0.823054	0.914426	1.04334	1.02088	0.962403	0.694776	0.847297	0.882675	0.948977	0.767886	1.15743	1.1734	1.24683
Q9D516_S_306	Q9D516	ENSMUSG00000004994	67736	Ccdc130	coiled-coil domain containing 130	Q9D516	306	1	81.6164	3.22206e-08	99.441	89.276	1	GDLGIVRRKSRDVPESPQCAADNSLSEEQRR	S	306	306	9265	1	>>PhosphositeRawExpression	42168	42352	38185	31575	33926	40888	61245	61615	53674	52135	50368	56027	64811	58798	53218	>>PhosphositeNormaExpression	0.853621	0.857345	0.772991	0.639183	0.686775	0.827709	1.2398	1.24729	1.08654	1.05539	1.01962	1.13417	1.31199
Q8K2J4_S_366	Q8K2J4	ENSMUSG00000022833	239839	Ccdc14	coiled-coil domain containing 14	Q8K2J4	366	0.85459	7.78464	1.19577e-19	105.56	90.794	1	PAHGKDALSDSQAYQSPSQLQPAFLATNEEK	S	366	366	7542	1	>>PhosphositeRawExpression	70224	62431	66505	61018	99560	99782	132410	135570	142820	136860	188400	195260	231840	195020	184330	>>PhosphositeNormaExpression	0.526146	0.467758	0.498282	0.457171	0.745943	0.747606	0.992068	1.01574	1.07006	1.02541	1.41157	1.46297	1.73704
Q8C9S4_S_745	Q8C9S4	ENSMUSG00000035173	213993	Ccdc186	coiled-coil domain containing 186	Q8C9S4	745	0.962249	18.2136	1.18138e-28	143.96	121.83	1;2	GNHDKDISSMGSRSSSSGSLNARISAEDRSP	S	745	745	7125	1	>>PhosphositeRawExpression	65299	60100	88169	70134	83907	93518	101200	106510	97301	107820	206400	212510	219780	209390	222540	>>PhosphositeNormaExpression	0.503701	0.463597	0.680114	0.540997	0.647238	0.721375	0.780632	0.821592	0.750556	0.831697	1.59212	1.63925	1.69533
Q78PG9_S_204	Q78PG9	ENSMUSG00000022035	67179	Ccdc25	coiled-coil domain containing 25	Q78PG9	204	0.999999	61.2828	7.59967e-06	93.345	86.904	1	LMKVENMSSNQDGNDSDEFM___________	S	204	204	5444	1	>>PhosphositeRawExpression	519720	586050	595040	633220	628090	583540	712070	669600	729330	682160	803480	825000	837500	862410	785450	>>PhosphositeNormaExpression	0.74582	0.841006	0.853907	0.908697	0.901335	0.837404	1.02185	0.960904	1.04662	0.978928	1.15303	1.18391	1.20185
Q9CR29_T_137	Q9CR29	ENSMUSG00000020925	52715	Ccdc43	coiled-coil domain containing 43	Q9CR29	137	0.996891	30.463	2.34713e-21	88.635	75.233	1	EKQRKAALLAQYADVTDEEDEADKKDDAGAS	T	137	137	12504	1	>>PhosphositeRawExpression	14616	18644	16474	22325	17766	16554	27502	14873	13078	17468	22830	23192	24346	30290	37072	>>PhosphositeNormaExpression	0.691543	0.882125	0.779453	1.05629	0.840583	0.783238	1.30123	0.703703	0.618774	0.826483	1.08018	1.09731	1.15191
D3YZP9_S_277	D3YZP9	ENSMUSG00000048701	76551	Ccdc6	coiled-coil domain containing 6	D3YZP9	277	1	43.9912	0.00758064	45.915	31.658	1	VERLKKQLRAAQLQHSEKMAQYLEEERHMRE	S	277	277	603	1	>>PhosphositeRawExpression	12656	19171	28361	14969	32660	32582	52134	56693	47478	56106	130590	125840	143420	145620	137400	>>PhosphositeNormaExpression	0.1833	0.277658	0.410759	0.2168	0.473023	0.471893	0.755069	0.821098	0.687635	0.812597	1.89137	1.82257	2.07719
D3YZP9_S_31	D3YZP9	ENSMUSG00000048701	76551	Ccdc6	coiled-coil domain containing 6	D3YZP9	31	0.971828	15.8652	4.32992e-69	88.344	82.891	1;2	GPAAMQSSCSATSGGSGGGGGGKSGGIVISP	S	31	31	610	1	>>PhosphositeRawExpression	63653	83082	105030	92793	87204	160860	212270	208240	202850	228020	304460	290300	296640	316640	287920	>>PhosphositeNormaExpression	0.324764	0.423893	0.535874	0.47344	0.444924	0.820725	1.08302	1.06246	1.03496	1.16338	1.55339	1.48114	1.51349
D3YZP9_S_247	D3YZP9	ENSMUSG00000048701	76551	Ccdc6	coiled-coil domain containing 6	D3YZP9	247	1	65.4225	2.01315e-19	129.77	119.99	1;2	VSAPPSPRDISMEIDSPENMMRHIRFLKNEV	S	247	247	616	1	>>PhosphositeRawExpression	224160	248290	285110	254660	283680	344010	421540	419760	454500	378870	621790	556210	651370	644150	681840	>>PhosphositeNormaExpression	0.519696	0.575639	0.661003	0.590407	0.657688	0.797558	0.977304	0.973177	1.05372	0.878378	1.44157	1.28953	1.51015
D3YZP9_S_237	D3YZP9	ENSMUSG00000048701	76551	Ccdc6	coiled-coil domain containing 6	D3YZP9	237	1	43.3163	7.77017e-12	126.1	102.86	1;2	RILQEKLDQPVSAPPSPRDISMEIDSPENMM	S	237	237	618	1	>>PhosphositeRawExpression	443210	525820	572440	547480	554720	821230	993680	932550	1011800	999520	942170	1028900	1078000	1101700	999390	>>PhosphositeNormaExpression	0.529623	0.628339	0.684049	0.654223	0.662874	0.981346	1.18742	1.11437	1.20907	1.1944	1.12587	1.22951	1.28818
D3YZP9_S_316	D3YZP9	ENSMUSG00000048701	76551	Ccdc6	coiled-coil domain containing 6	D3YZP9	316	0.99926	32.4172	3.59158e-27	120.11	94.519	1;2	LQREMERREALCRQLSESESSLEMDDERYFN	S	316	316	619	1	>>PhosphositeRawExpression	32399	38911	40599	43917	49524	50997	58393	59731	62411	56706	68036	60293	66462	68538	57915	>>PhosphositeNormaExpression	0.596424	0.716301	0.747375	0.808455	0.911673	0.938789	1.07494	1.09957	1.14891	1.04388	1.25245	1.10992	1.22348
D3YZP9_S_321	D3YZP9	ENSMUSG00000048701	76551	Ccdc6	coiled-coil domain containing 6	D3YZP9	321	0.78127	5.52945	3.59158e-27	124.25	106.95	1;2	ERREALCRQLSESESSLEMDDERYFNEMSAQ	S	321	321	622	1	>>PhosphositeRawExpression	22750	34514	36387	34192	34053	53105	75036	84850	59380	67203	119840	121890	116140	136210	126400	>>PhosphositeNormaExpression	0.304158	0.461438	0.486479	0.457133	0.455274	0.709992	1.0032	1.13441	0.793886	0.898476	1.60221	1.62962	1.55274
D3YZP9_S_45	D3YZP9	ENSMUSG00000048701	76551	Ccdc6	coiled-coil domain containing 6	D3YZP9	45	1	73.7509	1.89088e-51	151.22	137.8	1	GSGGGGGGKSGGIVISPFRLEELTNRLASLQ	S	45	45	626	1	>>PhosphositeRawExpression	65223	73526	84633	77616	84487	119900	161800	150500	145710	143170	466480	460580	483750	627560	487020	>>PhosphositeNormaExpression	0.269371	0.303663	0.349535	0.320555	0.348932	0.495188	0.668235	0.621566	0.601783	0.591293	1.92657	1.9022	1.99789
D3YZP9_S_388	D3YZP9	ENSMUSG00000048701	76551	Ccdc6	coiled-coil domain containing 6	D3YZP9	388	0.999887	41.7669	8.64779e-44	127.17	117.11	2;3	TPPTSLTRAGMSYYNSPGLHVQHMGASHGIT	S	388	388	612	2	>>PhosphositeRawExpression	190040	261640	272610	264800	280730	416230	502860	502320	539190	537120	497970	541400	565270	589020	583970	>>PhosphositeNormaExpression	0.435527	0.599618	0.624758	0.60686	0.643368	0.953902	1.15244	1.1512	1.2357	1.23095	1.14123	1.24076	1.29547
D3YZP9_S_406	D3YZP9	ENSMUSG00000048701	76551	Ccdc6	coiled-coil domain containing 6	D3YZP9	406	0.862091	10.1223	8.64779e-44	127.17	117.11	2	LHVQHMGASHGITRPSPRRSSSPDKFKRPTP	S	406	406	614	2	>>PhosphositeRawExpression	185130	252340	264200	257980	267780	406800	490820	493130	517050	530920	475320	521470	544500	572870	564670	>>PhosphositeNormaExpression	0.437661	0.59655	0.624588	0.609884	0.633052	0.961705	1.16033	1.1658	1.22234	1.25513	1.12369	1.23279	1.28724
D3YZP9_S_242	D3YZP9	ENSMUSG00000048701	76551	Ccdc6	coiled-coil domain containing 6	D3YZP9	242	1	65.4225	2.01315e-19	129.77	119.99	2	KLDQPVSAPPSPRDISMEIDSPENMMRHIRF	S	242	242	615	2	>>PhosphositeRawExpression	124300	149010	178570	189520	170280	302480	406090	374150	382880	372840	751570	823470	781590	876240	842040	>>PhosphositeNormaExpression	0.277248	0.332363	0.398296	0.422719	0.379805	0.674674	0.905773	0.834532	0.854004	0.83161	1.67636	1.83673	1.74332
D3YZP9_S_233	D3YZP9	ENSMUSG00000048701	76551	Ccdc6	coiled-coil domain containing 6	D3YZP9	233	1	43.3163	1.49267e-06	109.99	93.658	2	EAEKRILQEKLDQPVSAPPSPRDISMEIDSP	S	233	233	617	2	>>PhosphositeRawExpression	548410	593100	658850	647300	669520	597100	773290	742580	765680	725170	1623500	1631700	1674200	1836100	1744700	>>PhosphositeNormaExpression	0.540085	0.584097	0.648849	0.637474	0.659357	0.588036	0.761552	0.731308	0.754057	0.714162	1.59886	1.60693	1.64879
D3YZP9_S_384	D3YZP9	ENSMUSG00000048701	76551	Ccdc6	coiled-coil domain containing 6	D3YZP9	384	0.897523	12.6876	6.05833e-05	52.586	41.897	3	TVGFTPPTSLTRAGMSYYNSPGLHVQHMGAS	S	384	384	611	3	>>PhosphositeRawExpression	44348	53842	64496	66072	55952	71630	93540	86158	94573	102180	87197	76267	86861	86289	92810	>>PhosphositeNormaExpression	0.572373	0.694906	0.832411	0.852751	0.722138	0.924485	1.20726	1.11199	1.2206	1.31877	1.1254	0.984332	1.12106
Q3UJV1_S_330	Q3UJV1	ENSMUSG00000074358	232933	Ccdc61	coiled-coil domain containing 61	Q3UJV1	330	0.998948	32.9638	0.00265189	48.351	34.688	2	ESSRGARGRGRPAHPSPSPTGSRAPRFDPTA	S	330	330	3564	2	>>PhosphositeRawExpression	68024	80938	75540	69468	86495	101020	110500	123480	103930	115160	101000	109580	106470	115300	109680	>>PhosphositeNormaExpression	0.691027	0.822215	0.767379	0.705696	0.878666	1.02622	1.12252	1.25438	1.05578	1.16986	1.02602	1.11318	1.08158
Q3UJV1_S_332	Q3UJV1	ENSMUSG00000074358	232933	Ccdc61	coiled-coil domain containing 61	Q3UJV1	332	0.94277	13.4999	0.00265189	48.351	34.688	2	SRGARGRGRPAHPSPSPTGSRAPRFDPTAFV	S	332	332	3565	2	>>PhosphositeRawExpression	68024	80938	75540	69468	86495	101020	110500	123480	103930	115160	101000	109580	106470	115300	109680	>>PhosphositeNormaExpression	0.691027	0.822215	0.767379	0.705696	0.878666	1.02622	1.12252	1.25438	1.05578	1.16986	1.02602	1.11318	1.08158
Q3TCJ8_S_77	Q3TCJ8	ENSMUSG00000049588	52570	Ccdc69	coiled-coil domain containing 69	Q3TCJ8	77	0.997462	25.9853	3.36088e-42	138.11	104.02	1	QEAKASLQNTCASHVSPQEATQAKMNKVDGS	S	77	77	3215	1	>>PhosphositeRawExpression	122190	158040	160010	155430	205030	212930	300730	264740	299470	263290	572210	624840	662630	577650	628680	>>PhosphositeNormaExpression	0.351939	0.455196	0.46087	0.447678	0.590539	0.613293	0.866179	0.762519	0.86255	0.758343	1.64811	1.7997	1.90854
E9Q6B2_S_247	E9Q6B2	ENSMUSG00000084883	668158	Ccdc85c	coiled-coil domain containing 85C	E9Q6B2	247	0.999066	30.2925	0.00147182	53.3	37.097	1	GPHKVPDGKAGATRRSLDDLSAPPHHRSIPN	S	247	247	924	1	>>PhosphositeRawExpression	30234	41148	35195	41375	30085	24073	31983	40918	36533	23633	48357	49668	55770	56355	62630	>>PhosphositeNormaExpression	0.745957	1.01524	0.868359	1.02084	0.742281	0.593948	0.78911	1.00956	0.901371	0.583092	1.1931	1.22545	1.376
Q5SNZ0_S_1677	Q5SNZ0	ENSMUSG00000032740	108686	Ccdc88a	coiled coil domain containing 88A	Q5SNZ0	1677	0.988649	19.4003	2.46887e-141	189.9	171.88	1	SETIESRAHHKMKAGSPGSEVVTLQQFLEES	S	1677	1677	4061	1	>>PhosphositeRawExpression	4162.6	15038	6012.1	9418.6	6601.9	12741	17193	14326	13804	18100	10839	13978	17997	15839	12127	>>PhosphositeNormaExpression	0.33181	1.19871	0.479237	0.750776	0.526251	1.01561	1.37049	1.14196	1.10035	1.44279	0.863999	1.11422	1.43458
Q6VGS5_S_1856	Q6VGS5	ENSMUSG00000021182	68339	Ccdc88c	coiled-coil domain containing 88C	Q6VGS5	1856	0.978865	16.785	0.0116084	46.592	29.96	1	HILARERTPIVGKADSPSPGQGTRGRPLDTR	S	1856	1856	5294	1	>>PhosphositeRawExpression	8577.4	6302.1	11526	9190.3	7242.2	16966	30672	24973	17676	25433	10689	11316	11828	17937	14513	>>PhosphositeNormaExpression	0.572231	0.420437	0.768943	0.61312	0.483155	1.13187	2.04625	1.66604	1.17923	1.69673	0.713104	0.754933	0.789091
Q6VGS5_S_1454	Q6VGS5	ENSMUSG00000021182	68339	Ccdc88c	coiled-coil domain containing 88C	Q6VGS5	1454	1	71.91	1.26663e-15	115.01	98.7	1	SQALRSQTENPDNPPSGPNCVEERDTHNGPV	S	1454	1454	5295	1	>>PhosphositeRawExpression	43419	73156	68211	72280	63600	168440	211940	202710	224340	207510	169410	167790	194540	183220	183670	>>PhosphositeNormaExpression	0.291502	0.491148	0.457948	0.485267	0.426992	1.13086	1.4229	1.36094	1.50615	1.39316	1.13737	1.12649	1.30608
Q8VDN4_S_261	Q8VDN4	ENSMUSG00000037979	215707	Ccdc92	coiled-coil domain containing 92	Q8VDN4	261	0.998345	27.8056	0.000105085	108.5	61.194	1	VIPPIASDRSATGQHSPARDKPHKTHVGVAH	S	261	261	8143	1	>>PhosphositeRawExpression	40301	58075	68979	58349	63414	112100	120980	118990	132200	120100	49462	64438	74948	59531	64102	>>PhosphositeNormaExpression	0.501269	0.722344	0.85797	0.725752	0.788752	1.39431	1.50477	1.48001	1.64432	1.49382	0.615215	0.801488	0.932213
Q9DBT3_S_254	Q9DBT3	ENSMUSG00000002608	52132	Ccdc97	coiled-coil domain containing 97	Q9DBT3	254	1	156.702	2.85119e-72	156.7	148.31	1	QQQEEEEACFEEEEDSDEEDQRSDKDSEAWV	S	254	254	9431	1	>>PhosphositeRawExpression	15379	11595	12175	8363.1	12707	12297	22594	10431	19491	11750	17602	17527	19032	18066	18276	>>PhosphositeNormaExpression	1.01496	0.765228	0.803506	0.551935	0.838616	0.811558	1.49112	0.688409	1.28634	0.775458	1.16167	1.15672	1.25604
Q8K2Y9_S_425	Q8K2Y9	ENSMUSG00000000378	216527	Ccm2	cerebral cavernous malformation 2	Q8K2Y9	425	0.999953	43.2605	2.78549e-21	139.76	120.98	1;2;3	NGNRTTGSPDDRSAPSEGDEWDRMISDISSD	S	425	425	7585	1	>>PhosphositeRawExpression	312180	319990	337690	351060	336680	411830	447160	458470	482890	465520	380790	383590	392330	397980	399150	>>PhosphositeNormaExpression	0.796742	0.816675	0.861848	0.895971	0.859271	1.05107	1.14124	1.1701	1.23243	1.18809	0.971848	0.978994	1.0013
Q8K2Y9_S_164	Q8K2Y9	ENSMUSG00000000378	216527	Ccm2	cerebral cavernous malformation 2	Q8K2Y9	164	0.896782	9.87196	0.000762991	44.711	29.456	1	AAHLVVLKTAQDPGISPSQSLCAESSRGLSA	S	164	164	7586	1	>>PhosphositeRawExpression	130050	144690	147890	153330	150050	282190	312960	320510	366550	327920	311770	345460	355680	394590	341400	>>PhosphositeNormaExpression	0.477535	0.531292	0.543042	0.563018	0.550974	1.03618	1.14917	1.17689	1.34595	1.2041	1.1448	1.26851	1.30603
Q8K2Y9_S_417	Q8K2Y9	ENSMUSG00000000378	216527	Ccm2	cerebral cavernous malformation 2	Q8K2Y9	417	0.955878	14.5634	0.000425144	88.136	51.443	1;3	STTSTSTINGNRTTGSPDDRSAPSEGDEWDR	S	417	417	7587	1	>>PhosphositeRawExpression	70056	98584	50977	64644	61946	167510	159260	141800	245930	162510	58227	52249	51815	173140	51003	>>PhosphositeNormaExpression	0.652837	0.918684	0.475044	0.602404	0.577262	1.56099	1.48411	1.3214	2.29177	1.5144	0.542605	0.486897	0.482853
P30276_S_397	P30276	ENSMUSG00000032218	12442	Ccnb2	cyclin B2	P30276	397	1	99.5604	1.49819e-13	127.76	117.78	1	LNSKIIKDLASPLLGSP______________	S	397	397	1969	1	>>PhosphositeRawExpression	46174	54427	48349	40524	57441	111600	142740	138850	134120	131830	151760	179030	181300	221430	166350	>>PhosphositeNormaExpression	0.383521	0.45207	0.401586	0.336592	0.477105	0.926949	1.1856	1.15329	1.114	1.09498	1.26052	1.48702	1.50588
P30282_S_264	P30282	ENSMUSG00000034165	12445	Ccnd3	cyclin D3	P30282	264	0.997198	25.5138	4.30815e-05	75.669	59.779	1	AALRESLREAAQTAPSPVPKAPRGSSSQGPS	S	264	264	1970	1	>>PhosphositeRawExpression	44621	49814	38507	48938	41362	83068	93149	74484	81598	83719	90724	108600	101690	105890	94440	>>PhosphositeNormaExpression	0.586808	0.6551	0.506403	0.64358	0.543949	1.09242	1.225	0.979534	1.07309	1.10098	1.1931	1.42819	1.33732
Q9Z238_S_21	Q9Z238	ENSMUSG00000028212	12448	Ccne2	cyclin E2	Q9Z238	21	0.883455	8.79691	0.000160181	63.165	55.714	1	SRLQAKQHAQPNQPDSPQETQIIQAKKRKTA	S	21	21	10417	1	>>PhosphositeRawExpression	37086	55442	47093	60658	62564	61505	65596	73842	85339	77509	175100	149390	161860	169640	138840	>>PhosphositeNormaExpression	0.39135	0.585052	0.496949	0.640094	0.660207	0.649032	0.692202	0.779218	0.90054	0.817914	1.84774	1.57644	1.70803
Q52KE7_S_358	Q52KE7	ENSMUSG00000027829	56706	Ccnl1	cyclin L1	Q52KE7	358	0.951706	12.9461	0.000317794	66.246	41.864	1	ASKPSSPREVKAEEKSPVSINVKTVKKEPED	S	358	358	3847	1	>>PhosphositeRawExpression	101810	108750	126000	112390	156580	103010	132230	138760	136210	142130	197720	207320	218410	223190	208670	>>PhosphositeNormaExpression	0.660195	0.705198	0.817057	0.728802	1.01536	0.667977	0.857456	0.8998	0.883265	0.921653	1.28213	1.34438	1.4163
Q9JJA7_S_366	Q9JJA7	ENSMUSG00000029068	56036	Ccnl2	cyclin L2	Q9JJA7	366	1	51.9983	0.00160744	51.998	33.838	1	SAKRKMEGPKKAQGHSPVNGLLKGQESRSQS	S	366	366	9717	1	>>PhosphositeRawExpression	26053	29733	35257	36975	42066	47097	65515	62452	63671	50019	324860	342700	326930	346390	347420	>>PhosphositeNormaExpression	0.182007	0.207716	0.246307	0.258309	0.293875	0.329022	0.457691	0.436292	0.444808	0.349435	2.26949	2.39412	2.28395
P0C242_T_3	P0C242	ENSMUSG00000042417	218630	Ccno	cyclin O	P0C242	3	1	104.415	1.40364e-15	127.88	112.02	2;3	_____________MVTPCPASPGSPAAGAGR	T	3	3	10924	2	>>PhosphositeRawExpression	192320	236530	252190	268820	223760	286570	351160	340730	362960	355290	394370	425460	422070	493960	472120	>>PhosphositeNormaExpression	0.568063	0.698648	0.744903	0.794024	0.660929	0.846453	1.03723	1.00643	1.07209	1.04943	1.16487	1.2567	1.24668
Q9WU84_S_267	Q9WU84	ENSMUSG00000034108	12460	Ccs	copper chaperone for superoxide dismutase	Q9WU84	267	1	48.6592	0.000983828	63.185	50.609	1	WEERGRPIAGQGRKDSAQPPAHL________	S	267	267	10193	1	>>PhosphositeRawExpression	70183	70880	72505	77073	74572	27347	34607	31039	33339	33704	59843	52688	58619	56039	51846	>>PhosphositeNormaExpression	1.30892	1.32192	1.35223	1.43742	1.39078	0.510025	0.645425	0.578881	0.621777	0.628584	1.11608	0.982638	1.09325
Q3UHI0_S_198	Q3UHI0	ENSMUSG00000058690	72972	Ccser2	coiled-coil serine rich 2	Q3UHI0	198	0.775513	7.94898	3.71114e-09	109.87	96.469	2	NVQKPRVNSCASRSSSGESLAQSPDNAKSIT	S	198	198	3483	2	>>PhosphositeRawExpression	36607	41193	33686	44412	40053	54731	66084	63211	66881	67827	44056	33881	30194	42218	35820	>>PhosphositeNormaExpression	0.78348	0.881632	0.720963	0.950526	0.857233	1.17138	1.41436	1.35287	1.43142	1.45166	0.942907	0.725137	0.646226
P80314_S_260	P80314	ENSMUSG00000034024	12461	Cct2	chaperonin containing Tcp1, subunit 2 (beta)	P80314	260	0.959479	13.7435	0.00707422	54.471	37.035	1	DTDKIKIFGSRVRVDSTAKVAEIEHAEKEKM	S	260	260	2714	1	>>PhosphositeRawExpression	413410	504790	542280	596280	636790	1262300	1413800	1356400	1430300	1407700	2564100	2768200	2944700	2916800	2853200	>>PhosphositeNormaExpression	0.262638	0.320691	0.344508	0.378814	0.40455	0.801934	0.898181	0.861715	0.908664	0.894306	1.62896	1.75863	1.87076
P80318_S_252	P80318	ENSMUSG00000001416	12462	Cct3	chaperonin containing Tcp1, subunit 3 (gamma)	P80318	252	0.995889	23.8432	1.73412e-10	105.16	91.749	1	RIVLLDSSLEYKKGESQTDIEITREEDFTRI	S	252	252	2716	1	>>PhosphositeRawExpression	24156	35631	43889	50973	52540	55712	86125	77574	86966	65020	245640	272400	272160	276110	297350	>>PhosphositeNormaExpression	0.186557	0.275179	0.338956	0.393665	0.405767	0.430265	0.665145	0.599105	0.67164	0.502151	1.89708	2.10375	2.1019
P80313_S_533	P80313	ENSMUSG00000030007	12468	Cct7	chaperonin containing Tcp1, subunit 7 (eta)	P80313	533	0.999954	46.4202	0.00129817	63.091	40.45	1	ETIKNPRSTVDPPAPSAGRGRGQARFH____	S	533	533	2711	1	>>PhosphositeRawExpression	34460	51631	55362	48224	53994	70582	105580	98897	111960	101030	237460	220890	257890	266920	258760	>>PhosphositeNormaExpression	0.261902	0.392404	0.420761	0.366511	0.410364	0.536435	0.802426	0.751634	0.850915	0.767845	1.80474	1.6788	1.96001
Q9JLQ0_S_404	Q9JLQ0	ENSMUSG00000061665	12488	Cd2ap	CD2-associated protein	Q9JLQ0	404	1	72.2757	0.000118012	105.4	51.925	1	PKKPTAPTKASNLLRSPGAVYPKRPEKPVPP	S	404	404	9805	1	>>PhosphositeRawExpression	417800	541790	569230	534660	647600	838410	987940	931540	1001100	950620	1241100	1258200	1252200	1309700	1304400	>>PhosphositeNormaExpression	0.454582	0.589488	0.619344	0.58173	0.704613	0.912221	1.07492	1.01355	1.08923	1.03431	1.35036	1.36897	1.36244
Q9JLQ0_S_458	Q9JLQ0	ENSMUSG00000061665	12488	Cd2ap	CD2-associated protein	Q9JLQ0	458	1	95.6181	9.83365e-09	120.77	97.166	1	SKPKLDPEQLPVRPKSVDLDAFVARNSKETD	S	458	458	9808	1	>>PhosphositeRawExpression	93056	125190	136460	119400	143650	173140	215360	198730	210030	183140	487110	519180	541560	555370	536510	>>PhosphositeNormaExpression	0.329372	0.44311	0.483	0.422616	0.508449	0.612829	0.762267	0.703405	0.743401	0.648224	1.72413	1.83764	1.91685
Q9JLQ0_S_233	Q9JLQ0	ENSMUSG00000061665	12488	Cd2ap	CD2-associated protein	Q9JLQ0	233	0.800999	9.00033	0.00721918	50.284	36.776	1;2	DIFKEGSVKLRTRTSSSETEEKKTEKPLILQ	S	233	233	9810	1	>>PhosphositeRawExpression	42206	48112	49529	54163	47588	81038	75971	86451	78516	81862	61846	58317	60948	65285	61686	>>PhosphositeNormaExpression	0.663952	0.75686	0.779152	0.85205	0.748617	1.27483	1.19512	1.35998	1.23515	1.28779	0.972913	0.917397	0.958786
Q9JLQ0_S_510	Q9JLQ0	ENSMUSG00000061665	12488	Cd2ap	CD2-associated protein	Q9JLQ0	510	0.961248	13.3927	0.000762846	57.525	40.646	2	KMPGRRLPGRFNGGHSPTQSPEKTLKLPKED	S	510	510	9806	2	>>PhosphositeRawExpression	137060	159160	176290	184930	173000	198840	293970	276840	276250	261410	441630	446010	473140	508970	478960	>>PhosphositeNormaExpression	0.458245	0.532134	0.589407	0.618294	0.578407	0.6648	0.982857	0.925585	0.923612	0.873996	1.47654	1.49119	1.58189
Q9JLQ0_T_512	Q9JLQ0	ENSMUSG00000061665	12488	Cd2ap	CD2-associated protein	Q9JLQ0	512	0.885134	8.67373	4.62693e-05	73.833	57.117	2	PGRRLPGRFNGGHSPTQSPEKTLKLPKEDDS	T	512	512	12696	2	>>PhosphositeRawExpression	133020	127340	150570	134840	149890	172480	215400	188660	191640	192020	206650	218260	206030	220660	210470	>>PhosphositeNormaExpression	0.734125	0.702777	0.830982	0.744169	0.827229	0.951901	1.18877	1.0412	1.05764	1.05974	1.14048	1.20456	1.13706
Q8BIF0_S_226	Q8BIF0	ENSMUSG00000035776	171486	Cd99l2	CD99 antigen-like 2	Q8BIF0	226	0.924681	10.8908	0.000635147	49.768	32.28	1	VCEEPQVTYSKQETQSAEPPPPEPPRI____	S	226	226	6315	1	>>PhosphositeRawExpression	22267	22405	25170	25650	22520	33390	29952	37210	36692	29565	31949	39853	32614	32497	41555	>>PhosphositeNormaExpression	0.720943	0.725411	0.814934	0.830475	0.729135	1.08107	0.969762	1.20476	1.18798	0.957232	1.03442	1.29033	1.05595
Q9JJ66_S_41	Q9JJ66	ENSMUSG00000006398	107995	Cdc20	cell division cycle 20	Q9JJ66	41	0.999978	46.6013	0.00215948	62.694	32.758	1	ARWQRKAKEATGPAPSPMRAANRSHSAGRTP	S	41	41	9714	1	>>PhosphositeRawExpression	48241	67202	69463	70545	85561	112170	132600	136340	133320	137720	113430	105120	129830	113750	124860	>>PhosphositeNormaExpression	0.45794	0.637932	0.659395	0.669667	0.81221	1.0648	1.25874	1.29424	1.26557	1.30734	1.07676	0.997879	1.23244
Q9JJ66_T_106	Q9JJ66	ENSMUSG00000006398	107995	Cdc20	cell division cycle 20	Q9JJ66	106	0.995753	23.7007	0.00531662	43.024	24.886	1	ASFLLSKENQPEDRGTPTKKEHQKAWSLNLN	T	106	106	12664	1	>>PhosphositeRawExpression	10363	10280	13812	14941	12925	36998	45484	46716	48581	51360	84281	85362	90781	87336	76726	>>PhosphositeNormaExpression	0.217118	0.215379	0.289379	0.313033	0.270796	0.775156	0.952949	0.978761	1.01784	1.07606	1.7658	1.78844	1.90198
P30306_S_186	P30306	ENSMUSG00000027330	12531	Cdc25b	cell division cycle 25B	P30306	186	0.999993	51.6006	0.000192006	70.99	53.073	1	DSWRKTEAGYRAAANSPGEDKENDGYIFKMP	S	186	186	1971	1	>>PhosphositeRawExpression	23946	44408	46918	38834	44614	127210	150960	160210	144050	146530	104790	108630	109310	120530	117930	>>PhosphositeNormaExpression	0.24125	0.4474	0.472687	0.391243	0.449475	1.28161	1.52088	1.61408	1.45127	1.47625	1.05573	1.09442	1.10127
P30306_S_78	P30306	ENSMUSG00000027330	12531	Cdc25b	cell division cycle 25B	P30306	78	0.844129	7.33644	0.000352128	91.858	58.629	1	AGLGSEPPKAQVGSLSFQNRLADLSLSRRTS	S	78	78	1972	1	>>PhosphositeRawExpression	90911	98606	112280	106780	114550	273140	305610	318060	276690	296210	245980	242650	272290	264650	247790	>>PhosphositeNormaExpression	0.417508	0.452848	0.515646	0.490387	0.526071	1.25439	1.40351	1.46069	1.2707	1.36034	1.12966	1.11437	1.25049
P30306_S_87	P30306	ENSMUSG00000027330	12531	Cdc25b	cell division cycle 25B	P30306	87	0.997531	26.0644	0.0185767	52.579	15.234	1	AQVGSLSFQNRLADLSLSRRTSECSLSSESS	S	87	87	1973	1	>>PhosphositeRawExpression	26032	27961	30051	33761	35406	78254	84633	95853	96507	88685	58187	60813	80049	64168	69427	>>PhosphositeNormaExpression	0.419967	0.451087	0.484805	0.544657	0.571195	1.26245	1.36536	1.54637	1.55692	1.43073	0.938715	0.98108	1.29141
P30306_S_158	P30306	ENSMUSG00000027330	12531	Cdc25b	cell division cycle 25B	P30306	158	0.999996	57.1982	3.45567e-05	78.552	62.287	1	TIKRFRSLPVRLLEHSPVLQSITNSRALDSW	S	158	158	1974	1	>>PhosphositeRawExpression	67405	77504	100110	90922	80437	187340	211640	221220	233370	212660	228810	228430	262990	243530	241550	>>PhosphositeNormaExpression	0.376155	0.432513	0.558667	0.507393	0.448881	1.04546	1.18106	1.23452	1.30233	1.18675	1.27688	1.27476	1.46762
P30306_S_248	P30306	ENSMUSG00000027330	12531	Cdc25b	cell division cycle 25B	P30306	248	0.999928	44.0709	0.000118129	77.053	66.694	1;2	LMCLTTEWKMEVEELSPVAQSSSLTPVERAS	S	248	248	1975	1	>>PhosphositeRawExpression	72300	88055	106530	104840	122840	178820	284800	257910	267740	246260	697540	738340	747950	882470	801420	>>PhosphositeNormaExpression	0.193736	0.235954	0.28546	0.280931	0.329164	0.479169	0.763155	0.6911	0.717441	0.659882	1.86914	1.97847	2.00422
P30306_S_209	P30306	ENSMUSG00000027330	12531	Cdc25b	cell division cycle 25B	P30306	209	0.825	6.76594	1.61004e-05	86.211	65.561	1	DGYIFKMPQELPHSSSAQALAEWVSRRQAFT	S	209	209	1977	1	>>PhosphositeRawExpression	86039	82623	86485	93549	91443	81639	94663	81366	97762	78275	80203	80131	90939	93889	79304	>>PhosphositeNormaExpression	0.99405	0.954583	0.999203	1.08082	1.05648	0.943215	1.09369	0.940061	1.12949	0.904349	0.926624	0.925792	1.05066
P30306_S_351	P30306	ENSMUSG00000027330	12531	Cdc25b	cell division cycle 25B	P30306	351	0.999157	30.736	1.01397e-75	169.85	140.11	1	RPQDRDVPVQSKRRKSVTPLEEQQLEEPKAR	S	351	351	1978	1	>>PhosphositeRawExpression	539850	561490	517700	576900	649580	392260	432110	438270	484630	467960	390770	364990	359510	301320	380190	>>PhosphositeNormaExpression	1.18086	1.22819	1.1324	1.2619	1.42088	0.85802	0.945187	0.958662	1.06007	1.0236	0.854761	0.798371	0.786384
P30306_S_15	P30306	ENSMUSG00000027330	12531	Cdc25b	cell division cycle 25B	P30306	15	0.999991	50.6118	0.00201371	67.385	29.827	1;2	_MEVPLQKSAPGSALSPARVLGGIQRPRHLS	S	15	15	1982	1	>>PhosphositeRawExpression	26605	42103	22349	31469	29109	34169	44302	48187	43672	42034	29249	30630	37696	33402	38612	>>PhosphositeNormaExpression	0.747908	1.18358	0.628266	0.884643	0.8183	0.960544	1.2454	1.35461	1.22769	1.18164	0.822236	0.861058	1.05969
P30306_S_319	P30306	ENSMUSG00000027330	12531	Cdc25b	cell division cycle 25B	P30306	319	0.83852	8.00517	0.00113587	49.559	26.184	1	EQDLIMFSKCQRLFRSPSMPCSVIRPILKRL	S	319	319	1983	1	>>PhosphositeRawExpression	286240	263030	290810	285500	297260	132530	165670	146580	173200	159250	84609	85175	80766	87259	65653	>>PhosphositeNormaExpression	1.64914	1.51542	1.67547	1.64488	1.71263	0.763559	0.954492	0.844507	0.997875	0.917504	0.487467	0.490728	0.465326
P30306_S_12	P30306	ENSMUSG00000027330	12531	Cdc25b	cell division cycle 25B	P30306	12	0.993879	22.1052	0.00265211	67.385	29.827	2	____MEVPLQKSAPGSALSPARVLGGIQRPR	S	12	12	1981	2	>>PhosphositeRawExpression	25909	19169	25317	33486	24248	67346	88521	72480	74232	79329	105760	89388	80647	96261	79437	>>PhosphositeNormaExpression	0.404184	0.299039	0.394949	0.522386	0.378272	1.05061	1.38094	1.1307	1.15803	1.23754	1.64987	1.39447	1.2581
Q7TT50_S_970	Q7TT50	ENSMUSG00000021279	217866	Cdc42bpb	CDC42 binding protein kinase beta	Q7TT50	970	0.791526	8.83115	1.26305e-121	195.6	172	1	FNTAPLAHDLTFRTSSASDQETQASKMDLSP	S	970	970	5707	1	>>PhosphositeRawExpression	9792.9	9864.7	12380	15958	11630	24930	22100	19126	21062	18265	29227	35706	24428	35362	26680	>>PhosphositeNormaExpression	0.464101	0.467504	0.586708	0.756276	0.551165	1.18147	1.04735	0.906412	0.998162	0.865608	1.38512	1.69217	1.15768
Q9JM96_S_64	Q9JM96	ENSMUSG00000041598	56699	Cdc42ep4	CDC42 effector protein (Rho GTPase binding) 4	Q9JM96	64	1	66.754	1.29833e-05	95.767	81.414	1	DTSFLTSKAREADDESLDEQASASKLSLLSR	S	64	64	9833	1	>>PhosphositeRawExpression	82579	88258	85464	79194	74595	50292	78937	57870	69145	60253	28774	39661	41897	35728	42571	>>PhosphositeNormaExpression	1.35343	1.44651	1.40072	1.29795	1.22258	0.824263	1.29374	0.948463	1.13325	0.987519	0.471593	0.650025	0.686672
Q14B71_S_133	Q14B71	ENSMUSG00000048922	108912	Cdca2	cell division cycle associated 2	Q14B71	133	1	52.6925	0.0038882	52.693	34.381	1	KAVLSPLAREPHFEGSPRLYRNASVLRERMS	S	133	133	3153	1	>>PhosphositeRawExpression	0	9556.2	10723	11559	10863	30523	36980	39004	35284	36789	32004	37746	33523	28515	30128	>>PhosphositeNormaExpression	0	0.374071	0.419745	0.452469	0.425225	1.1948	1.44756	1.52679	1.38117	1.44008	1.25278	1.47754	1.31224
Q14B71_S_165	Q14B71	ENSMUSG00000048922	108912	Cdca2	cell division cycle associated 2	Q14B71	165	0.851987	7.8457	0.00139041	57.328	40.302	1	FRSAFHSIQETKMASSPSAAEADGESRISDL	S	165	165	3155	1	>>PhosphositeRawExpression	15244	12286	11953	15690	17321	36041	44362	48564	50606	52441	54915	53348	55574	57631	49708	>>PhosphositeNormaExpression	0.397197	0.320124	0.311447	0.408818	0.451315	0.939083	1.15589	1.26538	1.31859	1.3664	1.43086	1.39003	1.44803
Q99M54_S_67	Q99M54	ENSMUSG00000023505	14793	Cdca3	cell division cycle associated 3	Q99M54	67	0.984775	18.1078	8.82076e-20	122.1	100.02	1;2	EQLNGLKQAQDPDPRSPTLGIARTPMKISGP	S	67	67	8733	1	>>PhosphositeRawExpression	21479	24046	36027	18948	34353	24565	39976	37898	38099	36873	199840	226230	247460	270640	249230	>>PhosphositeNormaExpression	0.213982	0.239555	0.358915	0.188767	0.342238	0.244726	0.398256	0.377554	0.379557	0.367343	1.99088	2.25379	2.46529
Q99M54_S_197	Q99M54	ENSMUSG00000023505	14793	Cdca3	cell division cycle associated 3	Q99M54	197	0.977499	16.3873	2.28412e-07	90.518	78.73	2	SKRSRRKANSKVLGRSPLTILQDDNSPGTLT	S	197	197	8734	2	>>PhosphositeRawExpression	11771	12233	39450	12641	26235	20653	29655	12179	44541	27360	181280	150820	145450	178420	165880	>>PhosphositeNormaExpression	0.166796	0.173343	0.55901	0.179124	0.371752	0.292655	0.420214	0.172577	0.63115	0.387694	2.56875	2.13713	2.06104
Q99M54_S_207	Q99M54	ENSMUSG00000023505	14793	Cdca3	cell division cycle associated 3	Q99M54	207	0.99352	22.2487	2.28412e-07	90.518	78.73	2	KVLGRSPLTILQDDNSPGTLTLRQGKRPSAL	S	207	207	8735	2	>>PhosphositeRawExpression	11771	12233	39450	12641	26235	20653	29655	12179	44541	27360	181280	150820	145450	178420	165880	>>PhosphositeNormaExpression	0.166796	0.173343	0.55901	0.179124	0.371752	0.292655	0.420214	0.172577	0.63115	0.387694	2.56875	2.13713	2.06104
Q9CPY3_S_178	Q9CPY3	ENSMUSG00000024791	67849	Cdca5	cell division cycle associated 5	Q9CPY3	178	0.998648	28.6873	4.94804e-05	78.717	69.62	1	RSFFGFEGPDDLPGVSPVVCSKLIETPKVPA	S	178	178	8868	1	>>PhosphositeRawExpression	3422.5	8947.5	8631.9	7031.9	11262	48686	62864	66925	61149	57456	65363	64843	78024	70766	70076	>>PhosphositeNormaExpression	0.0748963	0.195803	0.188896	0.153883	0.246452	1.06542	1.37568	1.46455	1.33815	1.25734	1.43037	1.41899	1.70744
Q9CPY3_S_222	Q9CPY3	ENSMUSG00000024791	67849	Cdca5	cell division cycle associated 5	Q9CPY3	222	0.999832	37.7546	0.000110738	89.629	70.358	1	DSTKDLVPARTLPGISPPVVKEKRKKKVPEI	S	222	222	8869	1	>>PhosphositeRawExpression	6677.3	11494	23097	16226	17701	63748	66963	66876	76340	65261	91937	94266	113590	103090	99961	>>PhosphositeNormaExpression	0.109198	0.187969	0.37772	0.265354	0.289476	1.04251	1.09509	1.09367	1.24844	1.06725	1.5035	1.54159	1.85761
Q8BHX3_S_228	Q8BHX3	ENSMUSG00000028873	52276	Cdca8	cell division cycle associated 8	Q8BHX3	228	0.996077	27.0369	5.49954e-06	90.22	62.521	1	TPAAKEQVYNISINGSPLADSKEISLSVPIG	S	228	228	6293	1	>>PhosphositeRawExpression	28302	32428	51928	38483	54657	54447	97147	100670	96960	85605	176910	215980	172010	200290	217630	>>PhosphositeNormaExpression	0.261499	0.299622	0.479794	0.355568	0.505009	0.503068	0.897599	0.93015	0.895872	0.790956	1.63458	1.99557	1.5893
P09803_S_772	P09803	ENSMUSG00000000303	12550	Cdh1	cadherin 1	P09803	772	1	74.0071	2.13506e-12	98.839	91.96	1	YDEEGGGEEDQDFDLSQLHRGLDARPEVTRN	S	772	772	1667	1	>>PhosphositeRawExpression	6919.6	6825.4	10298	8566	16089	34081	19319	22365	17664	32013	18921	24979	33149	29749	37158	>>PhosphositeNormaExpression	0.326298	0.321856	0.485608	0.403935	0.758686	1.60711	0.910999	1.05463	0.832956	1.50959	0.892231	1.1779	1.56316
P11440_T_14	P11440	ENSMUSG00000019942	12534	Cdk1	cyclin-dependent kinase 1	P11440;Q80YP0;P97377	14;14;14	1	73.853	1.37627e-08	119.45	49.998	1;2	__MEDYIKIEKIGEGTYGVVYKGRHRVTGQI	T	14	14	10927	1	>>PhosphositeRawExpression	124580	121530	127470	160320	136950	85457	95057	93794	99312	89186	89541	77361	94207	87406	81127	>>PhosphositeNormaExpression	1.19536	1.16609	1.22309	1.53829	1.31405	0.819968	0.912081	0.899963	0.952909	0.855749	0.859155	0.742286	0.903926
P11440_T_161	P11440	ENSMUSG00000019942	12534	Cdk1	cyclin-dependent kinase 1	P11440	161	0.999998	59.9882	2.15347e-16	132.31	109.99	1	DFGLARAFGIPIRVYTHEVVTLWYRSPEVLL	T	161	161	10928	1	>>PhosphositeRawExpression	139210	195170	188770	188380	181110	207820	246340	255640	240960	257900	275350	269440	278140	306000	301030	>>PhosphositeNormaExpression	0.591333	0.829038	0.801853	0.800196	0.769315	0.882773	1.0464	1.0859	1.02354	1.0955	1.16963	1.14452	1.18148
Q14AX6_S_25	Q14AX6	ENSMUSG00000003119	69131	Cdk12	cyclin-dependent kinase 12	Q14AX6	25	0.865138	8.44774	1.20361e-14	108.49	90.167	1	KKDGSGGASGTSQPSSGGGSSNSRERHRLVS	S	25	25	3138	1	>>PhosphositeRawExpression	6850.3	5306.4	8542.2	0	8188.3	23110	29481	29020	30854	23569	31553	22254	34049	40784	38353	>>PhosphositeNormaExpression	0.309582	0.239809	0.386043	0	0.370049	1.0444	1.33232	1.31148	1.39437	1.06514	1.42596	1.00571	1.53876
Q14AX6_S_384	Q14AX6	ENSMUSG00000003119	69131	Cdk12	cyclin-dependent kinase 12	Q14AX6	384	0.911505	7.12022	0.000221082	59.661	44.967	2	SKKKRSGSRSRHSSISPVRLPLNSSLGAELS	S	384	384	3144	2	>>PhosphositeRawExpression	87047	87544	88578	84337	75290	51899	87922	79141	96832	78309	116960	124220	152410	166170	141650	>>PhosphositeNormaExpression	0.859973	0.864883	0.875099	0.8332	0.743821	0.512732	0.868618	0.781867	0.956643	0.773647	1.1555	1.22722	1.50572
Q14AX6_S_302	Q14AX6	ENSMUSG00000003119	69131	Cdk12	cyclin-dependent kinase 12	Q14AX6	302	0.955007	13.4965	0.0431158	61.78	36.607	2	STRSPSPYSRRQRSVSPYSRRRSSSYERSGS	S	302	302	3146	2	>>PhosphositeRawExpression	49320	48918	60077	54631	52074	40490	42101	44758	45099	42892	60232	60980	63852	49681	48476	>>PhosphositeNormaExpression	0.968856	0.960959	1.18017	1.07319	1.02296	0.795397	0.827044	0.879239	0.885937	0.842583	1.18321	1.19791	1.25433
Q14AX6_S_319	Q14AX6	ENSMUSG00000003119	69131	Cdk12	cyclin-dependent kinase 12	Q14AX6	319	0.807469	8.68027	0.000488013	63.691	53.891	2	YSRRRSSSYERSGSYSGRSPSPYGRRRSSSP	S	319	319	3147	2	>>PhosphositeRawExpression	35434	40445	52355	39295	46929	50265	49211	55162	55362	47927	31289	33448	25872	39097	34744	>>PhosphositeNormaExpression	0.834612	0.952641	1.23317	0.925554	1.10536	1.18394	1.15911	1.29928	1.304	1.12887	0.736981	0.787834	0.609389
Q04735_S_95	Q04735	ENSMUSG00000031065	18555	Cdk16	cyclin-dependent kinase 16	Q04735	95	0.998122	27.6549	6.62394e-23	111.82	83.646	1	GESDQASATSSDEVQSPVRVRMRNHPPRKIS	S	95	95	2938	1	>>PhosphositeRawExpression	8882.3	19342	10842	11692	12597	12400	17858	14790	12205	17498	16253	16435	15263	16869	12699	>>PhosphositeNormaExpression	0.617898	1.34553	0.754225	0.813355	0.876312	0.862607	1.24229	1.02887	0.849042	1.21725	1.13064	1.1433	1.06177
Q8K389_S_1243	Q8K389	ENSMUSG00000039298	214444	Cdk5rap2	CDK5 regulatory subunit associated protein 2	Q8K389	1243	0.827894	6.89078	0.00106425	46.178	29.685	1	LFGEIHDLQNKFQDLSPSRYDSLVQSQAREL	S	1243	1243	7614	1	>>PhosphositeRawExpression	31137	41657	51986	38825	40385	77230	88389	104170	102470	80888	183800	155400	171190	185950	187890	>>PhosphositeNormaExpression	0.303013	0.40539	0.505908	0.37783	0.393012	0.751573	0.860168	1.01374	0.997199	0.787171	1.78867	1.51229	1.66596
Q8K389_S_1689	Q8K389	ENSMUSG00000039298	214444	Cdk5rap2	CDK5 regulatory subunit associated protein 2	Q8K389	1689	0.923994	12.0146	0.000259459	64.2	48.062	1	QTLLAKMDVQTQEALSPTSHKLGPKGSSSVP	S	1689	1689	7615	1	>>PhosphositeRawExpression	37885	38740	42320	42449	46145	123060	112410	134310	149650	132120	97164	99497	108820	124640	110070	>>PhosphositeNormaExpression	0.40612	0.415285	0.453662	0.455045	0.494665	1.31918	1.20501	1.43978	1.60422	1.4163	1.04158	1.06659	1.16653
Q8K389_S_254	Q8K389	ENSMUSG00000039298	214444	Cdk5rap2	CDK5 regulatory subunit associated protein 2	Q8K389	254	0.874298	8.44533	0.000106747	69.122	55.709	1;2	LKEEKSQMASPDENVSSGELRGLSATLREEK	S	254	254	7618	1	>>PhosphositeRawExpression	55572	71781	78095	80007	91929	107110	106960	134770	87128	128650	104540	101570	115810	110150	173430	>>PhosphositeNormaExpression	0.538662	0.695776	0.756978	0.775511	0.891072	1.03822	1.03677	1.30633	0.844535	1.24701	1.01331	0.984522	1.12255
Q8K389_S_248	Q8K389	ENSMUSG00000039298	214444	Cdk5rap2	CDK5 regulatory subunit associated protein 2	Q8K389	248	0.987183	19.0658	0.000490508	56.882	47.951	2	EALIQCLKEEKSQMASPDENVSSGELRGLSA	S	248	248	7617	2	>>PhosphositeRawExpression	26927	23570	34932	38451	36347	29741	37414	41684	44224	47587	59277	72501	69476	71901	82642	>>PhosphositeNormaExpression	0.563583	0.493321	0.731127	0.80478	0.760743	0.62248	0.783076	0.872447	0.925609	0.995997	1.24067	1.51745	1.45413
Q99J95_T_186	Q99J95	ENSMUSG00000009555	107951	Cdk9	cyclin-dependent kinase 9 (CDC2-related kinase)	Q99J95	186	0.996947	25.3736	0.00655041	58.32	32.998	1	ARAFSLAKNSQPNRYTNRVVTLWYRPPELLL	T	186	186	12417	1	>>PhosphositeRawExpression	74584	72713	75056	73443	79299	33727	43430	39564	54842	38253	18040	24627	24898	29066	20229	>>PhosphositeNormaExpression	1.5942	1.5542	1.60428	1.56981	1.69498	0.720898	0.928294	0.84566	1.17222	0.817639	0.385596	0.52639	0.532182
P46414_S_178	P46414	ENSMUSG00000003031	12576	Cdkn1b	cyclin-dependent kinase inhibitor 1B	P46414	178	0.996904	26.0106	1.05353e-91	173.4	157.1	2	QNKRANRTEENVSDGSPNAGTVEQTPKKPGL	S	178	178	2142	2	>>PhosphositeRawExpression	94774	83025	114500	103550	110270	121550	182900	143720	162210	186400	241680	271830	249220	342530	247940	>>PhosphositeNormaExpression	0.535225	0.468874	0.646625	0.584786	0.622737	0.686439	1.03291	0.811641	0.916061	1.05267	1.36486	1.53513	1.40744
P46414_T_187	P46414	ENSMUSG00000003031	12576	Cdkn1b	cyclin-dependent kinase inhibitor 1B	P46414	187	1	80.9839	1.05353e-91	173.4	157.1	2	ENVSDGSPNAGTVEQTPKKPGLRRQT_____	T	187	187	11057	2	>>PhosphositeRawExpression	94774	83025	114500	103550	110270	121550	182900	143720	162210	186400	241680	271830	249220	342530	247940	>>PhosphositeNormaExpression	0.535225	0.468874	0.646625	0.584786	0.622737	0.686439	1.03291	0.811641	0.916061	1.05267	1.36486	1.53513	1.40744
P60334_S_194	P60334	ENSMUSG00000033022	12583	Cdo1	cysteine dioxygenase 1, cytosolic	P60334	194	0.860679	10.0579	2.47143e-05	102.52	77.67	1	MTFHSKFGIRTPFTTSGSLENN_________	S	194	194	2524	1	>>PhosphositeRawExpression	46691	69164	66560	60717	69413	128990	143520	157090	148290	123790	234760	273080	274550	289910	283750	>>PhosphositeNormaExpression	0.295478	0.437696	0.421217	0.38424	0.439272	0.816298	0.908249	0.994125	0.938435	0.78339	1.48565	1.72815	1.73746
P97817_S_188	P97817	ENSMUSG00000030878	12585	Cdr2	cerebellar degeneration-related 2	P97817	188	0.996307	24.3183	1.42717e-13	107.57	96.271	1	DHVFAEKITSLQSQQSPDEEENEHLKKAVTM	S	188	188	2827	1	>>PhosphositeRawExpression	156630	192740	210350	208450	220110	238760	324860	342440	313950	297210	1004900	1163500	1089600	1279200	1116500	>>PhosphositeNormaExpression	0.287951	0.354336	0.386711	0.383218	0.404654	0.43894	0.597228	0.629547	0.577171	0.546395	1.84742	2.139	2.00314
Q8R4E9_S_30	Q8R4E9	ENSMUSG00000006585	67177	Cdt1	chromatin licensing and DNA replication factor 1	Q8R4E9	30	0.999797	37.2126	0.000113951	70.917	52.322	1;2	PGLTTPRAKSICLTPSPGGLVAPAFTRSSSR	S	30	30	7958	1	>>PhosphositeRawExpression	32253	49794	54203	53187	50609	63256	91257	81432	89714	78301	182640	157610	160580	165720	175270	>>PhosphositeNormaExpression	0.325607	0.50269	0.547201	0.536944	0.510918	0.638594	0.921275	0.822088	0.905698	0.79048	1.84382	1.59114	1.62112
Q8R4E9_T_28	Q8R4E9	ENSMUSG00000006585	67177	Cdt1	chromatin licensing and DNA replication factor 1	Q8R4E9	28	0.98467	18.0776	0.000398583	67.364	44.645	2	RRPGLTTPRAKSICLTPSPGGLVAPAFTRSS	T	28	28	12266	2	>>PhosphositeRawExpression	50508	57463	57024	60396	57163	38512	57355	49142	55939	49041	82840	63489	78607	75748	74653	>>PhosphositeNormaExpression	0.834494	0.949404	0.942151	0.997863	0.944448	0.636296	0.94762	0.811924	0.924225	0.810256	1.36868	1.04897	1.29875
Q4VAA2_S_51	Q4VAA2	ENSMUSG00000032803	321022	Cdv3	carnitine deficiency-associated gene expressed in ventricle 3	Q4VAA2	51	0.773337	7.27794	3.27743e-15	89.681	74.02	1	GGSSAAAGSRPGDGGSLGSGARSGDGGSLGS	S	51	51	3790	1	>>PhosphositeRawExpression	10644	11953	17244	15761	12409	19463	22398	23318	30473	22352	37420	44975	53561	53748	50217	>>PhosphositeNormaExpression	0.374845	0.420944	0.607274	0.555048	0.437002	0.68542	0.78878	0.82118	1.07315	0.787161	1.3178	1.58386	1.88623
Q4VAA2_S_155	Q4VAA2	ENSMUSG00000032803	321022	Cdv3	carnitine deficiency-associated gene expressed in ventricle 3	Q4VAA2	155	1	103.712	2.37122e-10	103.71	89.089	1	KREDPGDNWEEGGGGSGAEKSSGPWNKTAPV	S	155	155	3792	1	>>PhosphositeRawExpression	147310	152240	141870	170680	148040	167910	209900	236980	214680	226530	208300	232220	241720	255310	213800	>>PhosphositeNormaExpression	0.744619	0.769539	0.717121	0.862749	0.748309	0.848748	1.061	1.19788	1.08516	1.14506	1.05291	1.17382	1.22184
Q4VAA2_S_90	Q4VAA2	ENSMUSG00000032803	321022	Cdv3	carnitine deficiency-associated gene expressed in ventricle 3	Q4VAA2	90	0.999969	45.1402	1.65952e-08	117.79	74.28	1	SSGSGARSGDGGSSRSGDGGSAGPAGKAITK	S	90	90	3793	1	>>PhosphositeRawExpression	239310	283860	258170	283250	316120	245570	313770	313170	296130	318160	375220	330960	369420	406140	365050	>>PhosphositeNormaExpression	0.761439	0.903188	0.821448	0.901247	1.00583	0.781357	0.998356	0.996447	0.942229	1.01232	1.19388	1.05305	1.17542
Q4VAA2_S_95	Q4VAA2	ENSMUSG00000032803	321022	Cdv3	carnitine deficiency-associated gene expressed in ventricle 3	Q4VAA2	95	0.99895	29.7829	3.82722e-05	77.894	51.188	1	ARSGDGGSSRSGDGGSAGPAGKAITKDENEW	S	95	95	3794	1	>>PhosphositeRawExpression	237200	259960	288890	275750	306750	247270	318310	301820	297430	347670	528170	554700	578330	630990	574670	>>PhosphositeNormaExpression	0.619008	0.678403	0.7539	0.719609	0.800508	0.645287	0.830676	0.787643	0.776186	0.907295	1.37834	1.44757	1.50924
Q4VAA2_S_63	Q4VAA2	ENSMUSG00000032803	321022	Cdv3	carnitine deficiency-associated gene expressed in ventricle 3	Q4VAA2	63	0.999979	46.8731	6.93968e-82	177.64	162.63	1;2	DGGSLGSGARSGDGGSLGSGSRSGDGGSSGS	S	63	63	3795	1	>>PhosphositeRawExpression	247370	285710	256220	304810	281110	328800	338860	375820	352910	370350	510180	558540	590220	720080	567540	>>PhosphositeNormaExpression	0.609434	0.70389	0.631237	0.750946	0.692557	0.810049	0.834833	0.92589	0.869448	0.912414	1.25691	1.37605	1.4541
Q4VAA2_S_66	Q4VAA2	ENSMUSG00000032803	321022	Cdv3	carnitine deficiency-associated gene expressed in ventricle 3	Q4VAA2	66	0.998874	29.8116	4.46575e-08	115.35	103.99	1;2	SLGSGARSGDGGSLGSGSRSGDGGSSGSGAR	S	66	66	3796	1	>>PhosphositeRawExpression	39086	31273	45209	55568	50933	72397	86861	76263	92436	81397	191550	201110	246070	241940	229620	>>PhosphositeNormaExpression	0.336617	0.26933	0.389349	0.478563	0.438646	0.623498	0.748065	0.656793	0.796078	0.701008	1.64967	1.732	2.11921
Q4VAA2_S_82	Q4VAA2	ENSMUSG00000032803	321022	Cdv3	carnitine deficiency-associated gene expressed in ventricle 3	Q4VAA2	82	0.790032	8.58432	0.000384992	49.266	42.99	1	GSRSGDGGSSGSGARSGDGGSSRSGDGGSAG	S	82	82	3799	1	>>PhosphositeRawExpression	11661	7544.8	11424	16783	10855	8865.4	16806	15284	17706	8371.6	26815	26328	27031	31508	27548	>>PhosphositeNormaExpression	0.661227	0.427822	0.647788	0.951666	0.615524	0.502705	0.95297	0.866667	1.004	0.474705	1.52052	1.49291	1.53277
Q4VAA2_S_281	Q4VAA2	ENSMUSG00000032803	321022	Cdv3	carnitine deficiency-associated gene expressed in ventricle 3	Q4VAA2	281	0.932093	11.3761	0.0128059	81.297	77.444	1	QYAVLENQKYSHTQYS_______________	S	281	281	3800	1	>>PhosphositeRawExpression	0	9027.8	10537	12710	11958	13613	14630	25887	20961	16520	37483	41577	39143	32004	47091	>>PhosphositeNormaExpression	0	0.406485	0.474438	0.572279	0.538419	0.612937	0.658729	1.16558	0.943787	0.743827	1.6877	1.87204	1.76245
Q4VAA2_T_205	Q4VAA2	ENSMUSG00000032803	321022	Cdv3	carnitine deficiency-associated gene expressed in ventricle 3	Q4VAA2	205	0.999999	62.8343	3.47163e-58	145.18	131.58	1	GVYRPPGARLTTTRKTPQGPPEIYSDTQFPS	T	205	205	11401	1	>>PhosphositeRawExpression	107410	149060	169300	153840	170660	463480	466100	423880	459940	461150	716380	749280	760400	767760	741700	>>PhosphositeNormaExpression	0.238324	0.330738	0.375647	0.341344	0.378664	1.02838	1.03419	0.940515	1.02053	1.02321	1.58952	1.66252	1.68719
Q4VAA2_T_182	Q4VAA2	ENSMUSG00000032803	321022	Cdv3	carnitine deficiency-associated gene expressed in ventricle 3	Q4VAA2	182	0.963741	14.4704	1.32605e-18	99.709	86.656	1	TAPVQAPPAPVTVTETPEPAMPSGVYRPPGA	T	182	182	11402	1	>>PhosphositeRawExpression	19158	25853	26814	30282	38399	43436	51259	49960	52225	45373	61515	49897	65374	65826	60198	>>PhosphositeNormaExpression	0.41917	0.565654	0.586681	0.662559	0.840156	0.950364	1.12153	1.09311	1.14266	0.992745	1.34593	1.09173	1.43036
E9Q2Z1_S_1051	E9Q2Z1	ENSMUSG00000071226	330409	Cecr2	CECR2, histone acetyl-lysine reader	E9Q2Z1	1051	0.78283	5.56868	4.23072e-44	132.57	119.63	1	AETGNLPENGVVGEASPCRSEGKGLDGSGSE	S	1051	1051	784	1	>>PhosphositeRawExpression	173030	177140	228520	212640	191870	153830	263460	241300	222250	229470	505490	477330	506730	516610	467410	>>PhosphositeNormaExpression	0.568295	0.581794	0.750545	0.698389	0.630173	0.505235	0.865301	0.79252	0.729952	0.753665	1.66022	1.56773	1.66429
E9Q2Z1_S_402	E9Q2Z1	ENSMUSG00000071226	330409	Cecr2	CECR2, histone acetyl-lysine reader	E9Q2Z1	402	0.999997	54.8477	1.09709e-20	126.25	108.76	1	QGKELPPELSHLDLNSPMREGKKTKDLFELD	S	402	402	785	1	>>PhosphositeRawExpression	26314	32558	47119	46813	50035	64845	120650	89645	89917	102340	184520	182750	174690	203520	182110	>>PhosphositeNormaExpression	0.247029	0.305647	0.442342	0.439469	0.469716	0.608749	1.13263	0.841565	0.844119	0.960743	1.73223	1.71561	1.63995
E9Q2Z1_S_585	E9Q2Z1	ENSMUSG00000071226	330409	Cecr2	CECR2, histone acetyl-lysine reader	E9Q2Z1	585	0.956785	13.4949	8.16455e-15	132.5	86.15	1	VENGGKSLPPARRAASSGDDQSRSSIQLPPE	S	585	585	789	1	>>PhosphositeRawExpression	0	0	4720	0	2936.7	10770	19817	11546	5728.9	7457	93544	113750	105460	115480	97980	>>PhosphositeNormaExpression	0	0	0.120165	0	0.0747646	0.27419	0.504515	0.293946	0.14585	0.189846	2.38151	2.89593	2.68487
E9Q2Z1_S_1210	E9Q2Z1	ENSMUSG00000071226	330409	Cecr2	CECR2, histone acetyl-lysine reader	E9Q2Z1	1210	0.970812	15.2194	4.20287e-05	76.156	63.991	1	PQGFSDWQRSLPSQRSPSGPPGSHPPRSLFS	S	1210	1210	790	1	>>PhosphositeRawExpression	11742	15988	15182	11827	13762	18761	21469	20699	23346	18367	34753	32269	35310	28161	31077	>>PhosphositeNormaExpression	0.529375	0.720801	0.684464	0.533207	0.620445	0.845819	0.967906	0.933192	1.05253	0.828056	1.5668	1.45481	1.59191
E9Q2Z1_T_526	E9Q2Z1	ENSMUSG00000071226	330409	Cecr2	CECR2, histone acetyl-lysine reader	E9Q2Z1	526	1	93.3969	2.79986e-07	93.397	70.642	1	FHRAMTKHFPGEDGDTDEEFWIKEDEKREKR	T	526	526	10718	1	>>PhosphositeRawExpression	90942	108610	120320	110920	123550	106860	159120	135210	120130	124440	279170	302830	311140	359780	301970	>>PhosphositeNormaExpression	0.495148	0.591345	0.655102	0.603922	0.672688	0.581817	0.866355	0.736173	0.654067	0.677534	1.51999	1.64881	1.69405
O35161_S_2976	O35161	ENSMUSG00000016028	12614	Celsr1	cadherin, EGF LAG seven-pass G-type receptor 1	O35161	2976	0.947632	12.9025	8.86306e-23	139.46	119.7	1	PLKSRLREKLADCEQSPTSSRTSSLGSGDGV	S	2976	2976	1301	1	>>PhosphositeRawExpression	40242	51665	64795	54890	66270	110360	147420	132500	141700	133040	241130	219520	240180	229790	233970	>>PhosphositeNormaExpression	0.286424	0.367727	0.461181	0.390681	0.471679	0.785491	1.04927	0.943073	1.00855	0.946916	1.71625	1.56244	1.70949
Q6RT24_S_2414	Q6RT24	ENSMUSG00000045328	229841	Cenpe	centromere protein E	Q6RT24	2414	1	66.3353	0.000137977	83.418	70.281	1	SQCRAQNLQDPVPKDSPKSWFFDNRSKSLPA	S	2414	2414	5284	1	>>PhosphositeRawExpression	153180	176940	213820	226440	213790	343270	424410	426870	449420	450260	560560	545330	575720	597920	578010	>>PhosphositeNormaExpression	0.387083	0.447124	0.540319	0.572209	0.540243	0.867436	1.07248	1.07869	1.13568	1.1378	1.41652	1.37804	1.45483
Q6RT24_S_2383	Q6RT24	ENSMUSG00000045328	229841	Cenpe	centromere protein E	Q6RT24	2383	0.999933	45.3678	7.62021e-05	75.911	57.994	1;2	KRDSYRETTCENSPKSPKVTRTDSKRRQNTT	S	2383	2383	5286	1	>>PhosphositeRawExpression	95006	95630	104170	95835	108560	38788	48552	48755	62182	58055	64330	56243	66392	67931	71149	>>PhosphositeNormaExpression	1.3176	1.32626	1.44469	1.3291	1.50558	0.537936	0.673349	0.676165	0.862379	0.805143	0.892169	0.780013	0.920766
Q6RT24_S_1020	Q6RT24	ENSMUSG00000045328	229841	Cenpe	centromere protein E	Q6RT24	1020	0.999949	42.9406	6.87317e-78	153.25	139.3	1	DEAQQKMDGIDEQNESAHTLLGGGKDNEVTE	S	1020	1020	5287	1	>>PhosphositeRawExpression	14790	31796	47134	24565	35909	55178	76591	74080	75317	73987	108340	143870	120130	168090	97754	>>PhosphositeNormaExpression	0.193328	0.415623	0.616114	0.321102	0.469386	0.721262	1.00116	0.96834	0.984509	0.967124	1.41617	1.8806	1.57028
Q6RT24_S_2380	Q6RT24	ENSMUSG00000045328	229841	Cenpe	centromere protein E	Q6RT24	2380	0.978449	19.6988	7.62021e-05	75.911	57.994	2	RTLKRDSYRETTCENSPKSPKVTRTDSKRRQ	S	2380	2380	5285	2	>>PhosphositeRawExpression	82192	112190	151900	134820	176940	463370	591200	561350	573960	577960	1003300	1044800	1067000	1098100	1074700	>>PhosphositeNormaExpression	0.141486	0.193125	0.261482	0.232081	0.304586	0.79765	1.0177	0.966314	0.988021	0.994907	1.72709	1.79853	1.83675
E9Q3P4_S_247	E9Q3P4	ENSMUSG00000026605	108000	Cenpf	centromere protein F	E9Q3P4	247	1	103.613	5.84795e-33	133.95	104.06	1;2	LRRDGSAAHFLGEEVSPNKSSMKTGRGDCSS	S	247	247	833	1	>>PhosphositeRawExpression	402080	462750	563850	485840	521110	990550	1168000	1206800	1259700	1192200	1250300	1291100	1327100	1432700	1416400	>>PhosphositeNormaExpression	0.402873	0.463662	0.564962	0.486798	0.522138	0.992503	1.1703	1.20918	1.26218	1.19455	1.25277	1.29365	1.32972
E9Q3P4_S_765	E9Q3P4	ENSMUSG00000026605	108000	Cenpf	centromere protein F	E9Q3P4	765	0.89886	9.49428	8.38047e-08	111.94	98.736	1	MEYETLRDLLKSRGSSLVTNEDNQRSSEDNQ	S	765	765	837	1	>>PhosphositeRawExpression	137060	170640	171560	184860	175840	74151	94054	111910	91972	94649	186600	198820	214020	188580	217940	>>PhosphositeNormaExpression	0.888978	1.10678	1.11275	1.19901	1.14051	0.480947	0.610039	0.725854	0.596535	0.613898	1.2103	1.28956	1.38814
E9Q3P4_S_1652	E9Q3P4	ENSMUSG00000026605	108000	Cenpf	centromere protein F	E9Q3P4	1652	0.89998	7.27021	5.28499e-05	62.683	54.323	1;2	LELEVARLQLQELDLSSRSLLGTDLESVVRC	S	1652	1652	841	1	>>PhosphositeRawExpression	175780	208390	193440	183140	212460	254110	230900	271170	260720	213520	299070	295120	330170	318900	290290	>>PhosphositeNormaExpression	0.705532	0.836419	0.776414	0.735073	0.852755	1.01993	0.926768	1.0884	1.04646	0.85701	1.20038	1.18453	1.32521
E9Q3P4_S_1655	E9Q3P4	ENSMUSG00000026605	108000	Cenpf	centromere protein F	E9Q3P4	1655	0.999995	52.6203	1.54527e-98	182.1	129.52	1;2	EVARLQLQELDLSSRSLLGTDLESVVRCQND	S	1655	1655	843	1	>>PhosphositeRawExpression	56332	87926	109220	100660	110660	320800	384210	400650	368400	415270	395730	391950	394890	418030	407440	>>PhosphositeNormaExpression	0.193706	0.302347	0.37557	0.346135	0.380522	1.10312	1.32117	1.3777	1.2668	1.42797	1.36078	1.34778	1.35789
E9Q3P4_S_2907	E9Q3P4	ENSMUSG00000026605	108000	Cenpf	centromere protein F	E9Q3P4	2907	0.842737	8.13319	2.64202e-39	134.67	119.17	1	TRTSPRFATQKLVGSSPSLGKENVVESSKPT	S	2907	2907	844	1	>>PhosphositeRawExpression	112780	119700	116780	120990	117450	381370	441950	430350	391910	429100	440410	527630	521920	486810	418780	>>PhosphositeNormaExpression	0.334465	0.354987	0.346327	0.358813	0.348314	1.13101	1.31066	1.27626	1.16226	1.27256	1.3061	1.56476	1.54783
E9Q3P4_S_2966	E9Q3P4	ENSMUSG00000026605	108000	Cenpf	centromere protein F	E9Q3P4	2966	0.86757	10.8008	0.00421485	48.351	18.542	1	KSLTASNIPGRNSTESPREGLRAKRAYPASS	S	2966	2966	846	1	>>PhosphositeRawExpression	15479	23764	30223	21667	26040	128400	144710	139810	135390	142540	175310	176990	174030	213720	183540	>>PhosphositeNormaExpression	0.134086	0.205854	0.261805	0.187689	0.22557	1.11226	1.25354	1.2111	1.17281	1.23474	1.51861	1.53317	1.50753
E9Q3P4_S_2783	E9Q3P4	ENSMUSG00000026605	108000	Cenpf	centromere protein F	E9Q3P4	2783	0.832171	7.01382	7.41097e-11	90.559	79.556	1;2;3	VARLKSRQSRQDLQSSPLLNSSIPGPSPNTS	S	2783	2783	848	1	>>PhosphositeRawExpression	45257	48534	60247	37154	38965	54961	69844	83763	89842	67955	56675	51357	60633	59218	85432	>>PhosphositeNormaExpression	0.746128	0.800154	0.99326	0.612538	0.642395	0.906113	1.15148	1.38096	1.48118	1.12034	0.934371	0.846696	0.999624
E9Q3P4_S_1710	E9Q3P4	ENSMUSG00000026605	108000	Cenpf	centromere protein F	E9Q3P4	1710	0.795757	6.5371	1.72485e-127	175.34	166.05	1	QTCDKDIQQDLGLETSVTESETTRLTGEGCE	S	1710	1710	852	1	>>PhosphositeRawExpression	50712	60924	69803	77090	69239	201580	247330	206670	250470	283960	203270	217820	223550	253280	235240	>>PhosphositeNormaExpression	0.286947	0.344731	0.394972	0.436204	0.39178	1.14062	1.39949	1.16942	1.41725	1.60675	1.15018	1.23251	1.26493
E9Q3P4_S_827	E9Q3P4	ENSMUSG00000026605	108000	Cenpf	centromere protein F	E9Q3P4	827	0.974666	18.6349	2.94887e-24	120.85	105.76	1;2	SINSERSDCSVDGGRSPEHIAILQNRVTSLE	S	827	827	854	1	>>PhosphositeRawExpression	73232	88575	96127	98304	110350	197290	221130	210970	224270	242850	273380	314810	293170	339100	315970	>>PhosphositeNormaExpression	0.354402	0.428654	0.465201	0.475737	0.534033	0.954774	1.07015	1.02098	1.08534	1.17526	1.32301	1.52351	1.41878
[truncated: 5,263 more rows]
[truncated: 51 more columns]
