# Supplementary material for: The global phosphorylation landscape of mouse oocytes during meiotic maturation
Source: EMBO J. 2024 Sep 10;43(20):4752–85. doi: 10.1038/s44318-024-00222-1 (PMC11480333; doi:10.1038/s44318-024-00222-1)
Supplement: Supplementary file 7 — Dataset EV4 [file 44318_2024_222_MOESM7_ESM.xlsx]

## Sheet: Legend
Dataset EV4.
Regulated proteins (GVBDGV, MII/GV, MII/GVBD), FC>1.5, padjust<0.05

## Sheet: Sheet1
ProteinID	ENSEMBL	ENTREZID	SYMBOL	GENENAME	Protein IDs	Majority protein IDs	Peptides	Razor + unique peptides	Unique peptides	Sequence coverage [%]	Unique + razor sequence coverage [%]	Unique sequence coverage [%]	id	>>ProteinRawExpression	Raw_GV-1	Raw_GV-2	Raw_GV-3	Raw_GV-4	Raw_GV-5	Raw_GVBD-1	Raw_GVBD-2	Raw_GVBD-3	Raw_GVBD-4	Raw_GVBD-5	Raw_MII-1	Raw_MII-2	Raw_MII-3	Raw_MII-4	Raw_MII-5	>>ProteinNormaExpression	GV-1	GV-2	GV-3	GV-4	GV-5	GVBD-1	GVBD-2	GVBD-3	GVBD-4	GVBD-5	MII-1	MII-2	MII-3	MII-4	MII-5	>>ProteinDiffResult	GV_mean	GVBD_mean	MII_mean
A0A075B5N7	ENSMUSG00000076594	667899	Igkv6-13	immunoglobulin kappa variable 6-13	A0A075B5N7	A0A075B5N7	2	1	1	18.9	9.5	9.5	0	>>ProteinRawExpression	149030	169530	159540	180970	153510	82947	111090	103540	109860	97213	84877	75378	94918	80295	93744	>>ProteinNormaExpression	1.28	1.45607	1.37027	1.55433	1.31848	0.712423	0.95414	0.889294	0.943576	0.834952	0.728999	0.647413	0.81524	0.689645	0.805157	>>ProteinDiffResult	1.39583	0.866877	0.737291
A0A075B5Q9	ENSMUSG00000094134	780792	Ighv5-15	immunoglobulin heavy variable 5-15	A0A075B5Q9;A0A075B5R1;A0A075B5Q4;A0A075B5Q0;A0A075B5P9;P18527;P18528;P18529;P18526;P18525	A0A075B5Q9;A0A075B5R1;A0A075B5Q4;A0A075B5Q0;A0A075B5P9;P18527;P18528;P18529;P18526;P18525	1	1	1	9.5	9.5	9.5	2	>>ProteinRawExpression	68535	44150	51946	56752	72174	47398	46891	50670	59409	59377	32731	33278	33342	31504	27694	>>ProteinNormaExpression	1.43609	0.925123	1.08848	1.18919	1.51234	0.993182	0.982558	1.06174	1.24486	1.24419	0.685848	0.69731	0.698651	0.660137	0.580302	>>ProteinDiffResult	1.23024	1.10531	0.66445
A0A087WPF7	ENSMUSG00000029673	319974	Auts2	autism susceptibility candidate 2	A0A087WPF7	A0A087WPF7	2	2	2	1.8	1.8	1.8	9	>>ProteinRawExpression	79503	88108	101680	90876	87647	90710	92326	96303	95217	94759	58995	62432	54752	73524	57013	>>ProteinNormaExpression	0.974425	1.07989	1.24624	1.11382	1.07424	1.11178	1.13159	1.18033	1.16702	1.16141	0.72307	0.765195	0.671065	0.901144	0.698777	>>ProteinDiffResult	1.09772	1.15043	0.75185
A0A087WQI7	ENSMUSG00000101303	547097	B020011L13Rik	RIKEN cDNA B020011L13 gene	A0A087WQI7;A0A087WSP8;A0A087WS64;O88253;F6VWU8;E9Q0Q3;B1B1D3;Q3U4L8;Q80ZX2;Q9Z117;Q7M6Y0;Q8BZ17;Q7M6Y1;Q9CZ29;Q7M6X9;B2RUK9;E9Q1L8;Q8C827	A0A087WQI7;A0A087WSP8;A0A087WS64	4	4	2	15.3	15.3	4.4	12	>>ProteinRawExpression	659740	817870	779900	781840	836030	593130	930250	812100	803800	877450	2394200	2524900	2693100	3141900	2733900	>>ProteinNormaExpression	0.462865	0.573807	0.547167	0.548529	0.586547	0.416132	0.652651	0.569759	0.563935	0.615607	1.67974	1.77144	1.88944	2.20432	1.91807	>>ProteinDiffResult	0.543783	0.563617	1.8926
A0A0J9YU71	ENSMUSG00000055202	240063	Zfp811	zinc finger protein 811	A0A0J9YU71	A0A0J9YU71	1	1	1	1.6	1.6	1.6	19	>>ProteinRawExpression	1198400	1264300	1355500	1399400	1394700	929550	1006000	1060000	1052800	1092400	824520	864020	869690	903340	832200	>>ProteinNormaExpression	1.12022	1.18182	1.26707	1.30811	1.30372	0.86891	0.940373	0.990851	0.98412	1.02114	0.770732	0.807655	0.812955	0.84441	0.777911	>>ProteinDiffResult	1.23619	0.961078	0.802733
A0A0N4SWI3	ENSMUSG00000090891	52372	D6Ertd527e	DNA segment, Chr 6, ERATO Doi 527, expressed	A0A0N4SWI3	A0A0N4SWI3	12	12	12	49.4	49.4	49.4	24	>>ProteinRawExpression	2828300	3116300	3399400	3479700	3689600	2456900	3579100	3329900	3386300	3255500	9287400	9829800	10242000	10542000	10645000	>>ProteinNormaExpression	0.510725	0.562731	0.613852	0.628353	0.666256	0.443659	0.646302	0.601302	0.611487	0.587867	1.67709	1.77503	1.84947	1.90364	1.92224	>>ProteinDiffResult	0.596383	0.578123	1.82549
A0A140T8K0	ENSMUSG00000062621	258873	Olfr911-ps1	olfactory receptor 911, pseudogene 1	A0A140T8K0	A0A140T8K0	1	1	1	5.5	5.5	5.5	30	>>ProteinRawExpression	684300	737370	760740	810390	786830	750720	907500	873190	897900	907290	1101000	1158300	1119500	1361800	1056900	>>ProteinNormaExpression	0.737725	0.794938	0.820132	0.873659	0.848259	0.80933	0.97835	0.941362	0.968001	0.978124	1.18696	1.24873	1.2069	1.46812	1.13941	>>ProteinDiffResult	0.814943	0.935033	1.25002
A0A140T8N7	ENSMUSG00000094930	381784	Igkv6-25	immunoglobulin kappa chain variable 6-25	A0A140T8N7;A0A140T8P1;A0A140T8N5	A0A140T8N7;A0A140T8P1;A0A140T8N5	3	3	2	32.2	32.2	24.3	31	>>ProteinRawExpression	312760	361100	361250	369890	350270	640940	754270	705710	730160	745570	317760	336740	364840	374750	320680	>>ProteinNormaExpression	0.665759	0.768659	0.768978	0.78737	0.745605	1.36434	1.60558	1.50222	1.55426	1.58706	0.676403	0.716805	0.77662	0.797715	0.682618	>>ProteinDiffResult	0.747274	1.52269	0.730032
A0A1Y7VJN6	ENSMUSG00000076615	380795	Ighg3	Immunoglobulin heavy constant gamma 3	A0A1Y7VJN6;P03987	A0A1Y7VJN6;P03987	7	7	7	25.1	25.1	25.1	40	>>ProteinRawExpression	491970	534280	580680	508400	600780	1188600	1326700	1313200	1371800	1360100	543290	549440	569150	573920	495070	>>ProteinNormaExpression	0.614585	0.66744	0.725404	0.635109	0.750513	1.48484	1.65736	1.64049	1.7137	1.69908	0.678695	0.686378	0.711	0.716959	0.618457	>>ProteinDiffResult	0.67861	1.63909	0.682298
A0A338P6K9	ENSMUSG00000074994	99003	Qser1	glutamine and serine rich 1	A0A338P6K9	A0A338P6K9	1	1	1	0.6	0.6	0.6	47	>>ProteinRawExpression	21792	27101	39784	29141	36779	31439	22211	31641	25723	27678	51378	61892	51361	55167	55091	>>ProteinNormaExpression	0.575313	0.715471	1.0503	0.769328	0.970972	0.829995	0.586374	0.835328	0.679092	0.730704	1.35639	1.63396	1.35594	1.45642	1.45441	>>ProteinDiffResult	0.816278	0.732299	1.45142
A0A494BAR6	ENSMUSG00000039330	78306	Tsga10ip	testis specific 10 interacting protein	A0A494BAR6	A0A494BAR6	1	1	1	2.3	2.3	2.3	49	>>ProteinRawExpression	259910	310690	305800	348420	314230	151790	173590	167400	172790	171360	91107	100900	97613	80871	88771	>>ProteinNormaExpression	1.37507	1.64372	1.61785	1.84333	1.66245	0.803053	0.918387	0.885639	0.914155	0.906589	0.482006	0.533817	0.516427	0.427852	0.469648	>>ProteinDiffResult	1.62849	0.885565	0.48595
A2A4E2	ENSMUSG00000079112	97476	Fam90a1a	family with sequence similarity 90, member A1A	A2A4E2	A2A4E2	10	10	10	24.2	24.2	24.2	60	>>ProteinRawExpression	682080	825860	853200	859940	913510	730810	991520	980360	961850	968800	2444500	2599000	2631100	3039500	2719000	>>ProteinNormaExpression	0.460843	0.557988	0.57646	0.581014	0.617208	0.493768	0.669915	0.662375	0.649868	0.654564	1.65161	1.756	1.77769	2.05362	1.83708	>>ProteinDiffResult	0.558702	0.626098	1.8152
A2A690	ENSMUSG00000053580	77097	Tanc2	tetratricopeptide repeat, ankyrin repeat and coiled-coil containing 2	A2A690	A2A690	13	12	12	8.3	7.9	7.9	67	>>ProteinRawExpression	1813600	1937300	1997300	2054700	2030600	1574500	1725200	1779900	1836400	1751000	1038400	1044500	1179400	1182500	1116500	>>ProteinNormaExpression	1.13059	1.2077	1.24511	1.28089	1.26587	0.981535	1.07548	1.10958	1.1448	1.09156	0.647333	0.651136	0.735232	0.737164	0.69602	>>ProteinDiffResult	1.22603	1.08059	0.693377
A2A6Q5	ENSMUSG00000020687	217232	Cdc27	cell division cycle 27	A2A6Q5	A2A6Q5	5	5	5	6.1	6.1	6.1	70	>>ProteinRawExpression	281320	262800	295920	272300	313810	230400	285290	256210	252580	287970	843950	845500	837890	870860	851750	>>ProteinNormaExpression	0.603816	0.564066	0.635153	0.584456	0.673552	0.494523	0.612337	0.549921	0.54213	0.61809	1.81143	1.81475	1.79842	1.86919	1.82817	>>ProteinDiffResult	0.612209	0.5634	1.82439
A2A8L5	ENSMUSG00000033295	19268	Ptprf	protein tyrosine phosphatase, receptor type, F	A2A8L5	A2A8L5	25	25	18	20.7	20.7	15.8	73	>>ProteinRawExpression	3283100	3506100	3675100	3725600	3928300	2445600	2774500	2743400	2970500	2714500	2169700	2215300	2328300	2324700	2141200	>>ProteinNormaExpression	1.14671	1.2246	1.28363	1.30127	1.37206	0.854191	0.969068	0.958206	1.03753	0.948111	0.757826	0.773753	0.813221	0.811963	0.747871	>>ProteinDiffResult	1.26565	0.95342	0.780927
A2A995	ENSMUSG00000078612	242594	Fyb2	FYN binding protein 2	A2A995	A2A995	16	16	16	29.4	29.4	29.4	79	>>ProteinRawExpression	2980100	3207400	3253400	3259800	3361700	2307400	2645000	2657200	2741400	2784800	1896400	1952600	2075300	2337100	1865600	>>ProteinNormaExpression	1.13671	1.22341	1.24096	1.2434	1.28227	0.880123	1.0089	1.01355	1.04567	1.06222	0.723353	0.74479	0.791592	0.891451	0.711605	>>ProteinDiffResult	1.22535	1.00209	0.772558
A2A9R3	ENSMUSG00000035427	434903	Mageb4	MAGE family member B4	A2A9R3;Q8BQJ2;Q9D4D2	A2A9R3;Q8BQJ2;Q9D4D2	2	1	1	3.2	2	2	81	>>ProteinRawExpression	77761	74523	89189	85887	87151	43107	39584	40523	48204	43023	37619	32449	37807	39179	33748	>>ProteinNormaExpression	1.44046	1.38047	1.65215	1.59098	1.6144	0.79852	0.73326	0.750654	0.892938	0.796964	0.69686	0.60109	0.700342	0.725757	0.625153	>>ProteinDiffResult	1.53569	0.794467	0.66984
A2ABV5	ENSMUSG00000064127	26896	Med14	mediator complex subunit 14	A2ABV5	A2ABV5	2	2	2	1.1	1.1	1.1	83	>>ProteinRawExpression	533580	584750	577960	583550	618450	365260	390940	401390	418550	388360	272470	311420	325600	260880	313450	>>ProteinNormaExpression	1.2611	1.38204	1.36599	1.3792	1.46169	0.86328	0.923974	0.948672	0.989229	0.917876	0.643974	0.736031	0.769545	0.616581	0.740829	>>ProteinDiffResult	1.37	0.928606	0.701392
Q8R3R5	ENSMUSG00000098923	226351	Tmem185b	transmembrane protein 185B	Q8R3R5;A2AF53	Q8R3R5;A2AF53	1	1	1	2.6	2.6	2.6	94	>>ProteinRawExpression	175290	207150	185190	206040	205520	139400	169280	160740	169430	169840	89762	104880	87568	106940	86353	>>ProteinNormaExpression	1.16169	1.37283	1.2273	1.36548	1.36203	0.923838	1.12186	1.06526	1.12285	1.12557	0.594875	0.695066	0.580335	0.708718	0.572283	>>ProteinDiffResult	1.29787	1.07188	0.630255
A2AJI0	ENSMUSG00000028849	245877	Map7d1	MAP7 domain containing 1	A2AJI0	A2AJI0	1	1	1	1.5	1.5	1.5	108	>>ProteinRawExpression	43019	48749	51766	38085	49407	41539	26130	39322	40400	39117	23050	23410	33203	29736	21925	>>ProteinNormaExpression	1.17569	1.33228	1.41474	1.04084	1.35027	1.13524	0.714119	1.07465	1.10411	1.06905	0.629944	0.639783	0.90742	0.812669	0.599199	>>ProteinDiffResult	1.26276	1.01943	0.717803
A2AJW4	ENSMUSG00000049999	228966	Ppp1r3d	protein phosphatase 1, regulatory subunit 3D	A2AJW4	A2AJW4	4	4	4	17.6	17.6	17.6	110	>>ProteinRawExpression	172880	210680	216660	208600	219490	168340	218680	210220	228510	206290	401530	419630	457500	503890	440900	>>ProteinNormaExpression	0.60535	0.73771	0.758649	0.730426	0.768558	0.589453	0.765722	0.736099	0.800142	0.722338	1.40598	1.46936	1.60197	1.7644	1.54384	>>ProteinDiffResult	0.720139	0.722751	1.55711
A2AM29	ENSMUSG00000028496	70122	Mllt3	myeloid/lymphoid or mixed-lineage leukemia; translocated to, 3	A2AM29	A2AM29	2	2	2	4.9	4.9	4.9	117	>>ProteinRawExpression	165170	170070	161390	192930	182880	124630	169000	140770	185520	172080	100070	95568	127770	135370	105790	>>ProteinNormaExpression	1.1115	1.14448	1.08607	1.29831	1.23068	0.838691	1.13728	0.947305	1.24845	1.158	0.673416	0.64312	0.859822	0.910966	0.711909	>>ProteinDiffResult	1.17421	1.06595	0.759847
A2APB8	ENSMUSG00000027469	72119	Tpx2	TPX2, microtubule-associated	A2APB8	A2APB8	36	36	36	46.6	46.6	46.6	122	>>ProteinRawExpression	3034600	3429500	3872300	3687900	4110100	3966000	4967100	4855300	5095300	4746000	13670000	14346000	14615000	16215000	15336000	>>ProteinNormaExpression	0.392588	0.443676	0.500961	0.477105	0.531726	0.513083	0.642596	0.628132	0.659181	0.613992	1.76849	1.85595	1.89075	2.09774	1.98403	>>ProteinDiffResult	0.469211	0.611397	1.91939
A2APV2	ENSMUSG00000036053	71409	Fmnl2	formin-like 2	A2APV2	A2APV2	27	18	17	22.7	15.8	14.9	123	>>ProteinRawExpression	3827900	4132200	4155800	4207900	4412400	3397500	3747700	3719900	3920200	3874200	1827100	1874100	2021700	2063200	1798800	>>ProteinNormaExpression	1.17227	1.26546	1.27269	1.28864	1.35127	1.04046	1.14771	1.1392	1.20054	1.18645	0.559538	0.573931	0.619133	0.631842	0.550871	>>ProteinDiffResult	1.27007	1.14287	0.587063
A2AWA9	ENSMUSG00000035437	227800	Rabgap1	RAB GTPase activating protein 1	A2AWA9	A2AWA9	38	38	36	39.8	39.8	38.3	136	>>ProteinRawExpression	9768500	10498000	10481000	11288000	11287000	7117700	8128700	8229700	8361100	8628400	6401100	6620100	6887700	7292400	6548600	>>ProteinNormaExpression	1.14889	1.23469	1.23269	1.3276	1.32749	0.837127	0.956033	0.967912	0.983366	1.0148	0.752846	0.778603	0.810076	0.857674	0.770194	>>ProteinDiffResult	1.25427	0.951848	0.793879
Q62012	ENSMUSG00000094885	18422	Ott	ovary testis transcribed	Q62012;B1B0X0;A2BI02;A2AJU2;A2BI72;A2ADW8;B1AZM2;B1AVZ5;B1AV09	Q62012;B1B0X0;A2BI02;A2AJU2;A2BI72;A2ADW8;B1AZM2;B1AVZ5;B1AV09	2	2	2	3.6	3.6	3.6	142	>>ProteinRawExpression	121380	120220	117320	116640	119090	68778	82876	72984	90192	84866	69219	59381	87432	74943	78582	>>ProteinNormaExpression	1.33492	1.32216	1.29027	1.28279	1.30973	0.75641	0.911458	0.802667	0.991918	0.933344	0.76126	0.653063	0.961564	0.824212	0.864233	>>ProteinDiffResult	1.30797	0.879159	0.812866
Q9JJR2	ENSMUSG00000067764	27084	Xlr5c	X-linked lymphocyte-regulated 5C	Q9JJR2;A2BI50;A2BI45	Q9JJR2;A2BI50;A2BI45	1	1	1	6.1	6.1	6.1	144	>>ProteinRawExpression	60468	65799	63868	65831	69899	49053	60826	53328	62422	56303	38509	36232	46444	47903	42507	>>ProteinNormaExpression	1.10694	1.20453	1.16918	1.20512	1.27959	0.897977	1.1135	0.976236	1.14271	1.0307	0.704956	0.663272	0.850216	0.876925	0.778144	>>ProteinDiffResult	1.19307	1.03222	0.774702
A3KGV1	ENSMUSG00000026790	18286	Odf2	outer dense fiber of sperm tails 2	A3KGV1	A3KGV1	11	11	11	12.9	12.9	12.9	152	>>ProteinRawExpression	882970	973420	948580	975420	1097800	901460	960190	1026200	1221000	1067900	1593300	1659000	1734400	2084600	1788400	>>ProteinNormaExpression	0.700227	0.771958	0.752259	0.773544	0.870595	0.714891	0.761466	0.813814	0.968298	0.846884	1.26355	1.31565	1.37544	1.65316	1.41827	>>ProteinDiffResult	0.773717	0.82107	1.40521
A6H8H2	ENSMUSG00000038024	329877	Dennd4c	DENN/MADD domain containing 4C	A6H8H2	A6H8H2	8	8	8	5	5	5	161	>>ProteinRawExpression	669270	691420	755280	728000	781290	503690	564020	570930	655940	624630	862860	839340	909160	914070	942010	>>ProteinNormaExpression	0.911654	0.941826	1.02881	0.991654	1.06424	0.686107	0.768286	0.777699	0.893496	0.850847	1.17535	1.14332	1.23842	1.24511	1.28317	>>ProteinDiffResult	0.987638	0.795287	1.21707
A6X935	ENSMUSG00000021922	16427	Itih4	inter alpha-trypsin inhibitor, heavy chain 4	A6X935;CON__Q3T052	A6X935	16	16	16	16.6	16.6	16.6	166	>>ProteinRawExpression	3650900	3953700	4097000	4196400	4480900	3596700	4356400	4228800	4394000	4135400	8111200	8594100	8839200	9500000	8873600	>>ProteinNormaExpression	0.644214	0.697644	0.722929	0.740469	0.79067	0.63465	0.768701	0.746186	0.775336	0.729705	1.43125	1.51646	1.55971	1.67631	1.56578	>>ProteinDiffResult	0.719185	0.730916	1.5499
A8DUK4	ENSMUSG00000073940	101488143	Hbb-bt	hemoglobin, beta adult t chain	A8DUK4;P02089;CON__Q3SX09;CON__P02070;P02104	A8DUK4;P02089	5	1	1	40.1	6.1	6.1	171	>>ProteinRawExpression	197640	211870	207460	218490	237400	112920	129010	145030	139730	106460	260750	216840	243450	272030	251050	>>ProteinNormaExpression	1.0049	1.07726	1.05483	1.11092	1.20707	0.574144	0.655954	0.737408	0.71046	0.541298	1.32579	1.10253	1.23783	1.38314	1.27647	>>ProteinDiffResult	1.091	0.643853	1.26515
B1AVB3	ENSMUSG00000000037	107815	Scml2	Scm polycomb group protein like 2	B1AVB3	B1AVB3	4	4	4	18.9	18.9	18.9	180	>>ProteinRawExpression	357570	398080	446960	431620	466550	303800	416780	434130	456620	446180	1224600	1251700	1265700	1376900	1318300	>>ProteinNormaExpression	0.506211	0.563561	0.63276	0.611043	0.660493	0.430089	0.590034	0.614596	0.646435	0.631656	1.73366	1.77203	1.79185	1.94927	1.86631	>>ProteinDiffResult	0.594813	0.582562	1.82262
B1AVP0	ENSMUSG00000062866	215789	Phactr2	phosphatase and actin regulator 2	B1AVP0	B1AVP0	6	6	6	11.6	11.6	11.6	181	>>ProteinRawExpression	486750	561140	567150	599410	580860	532530	602000	585960	625010	640270	226400	233640	231480	196730	210260	>>ProteinNormaExpression	1.06129	1.22349	1.23659	1.30693	1.26649	1.16111	1.31258	1.27761	1.36275	1.39602	0.493634	0.50942	0.50471	0.428943	0.458443	>>ProteinDiffResult	1.21896	1.30201	0.47903
B1AXB9	ENSMUSG00000068113	236749	Tesl1	testin LIM domain protein like 1	B1AXB9	B1AXB9	2	1	1	5.6	3.4	3.4	184	>>ProteinRawExpression	54175	57954	50983	71015	54463	75138	85439	79493	85412	84233	37434	37403	54116	49346	34818	>>ProteinNormaExpression	0.891601	0.953795	0.839068	1.16875	0.896341	1.23661	1.40614	1.30828	1.40569	1.38629	0.616081	0.615571	0.89063	0.812127	0.573028	>>ProteinDiffResult	0.949911	1.3486	0.701487
B1AXD8	ENSMUSG00000028291	433693	Akirin2	akirin 2	B1AXD8;Q99LF1	B1AXD8	6	6	6	30.3	30.3	30.3	185	>>ProteinRawExpression	1411900	1667600	1671300	1721000	1886200	1731500	1900400	1870200	2112200	1969100	4526500	4908800	4924300	5273600	5317100	>>ProteinNormaExpression	0.493767	0.58319	0.584484	0.601865	0.659638	0.605537	0.664604	0.654043	0.738674	0.68863	1.583	1.7167	1.72212	1.84427	1.85949	>>ProteinDiffResult	0.584589	0.670298	1.74511
B1B0V2	ENSMUSG00000073294	102991	Ezhip	EZH inhibitory protein	B1B0V2	B1B0V2	23	23	23	43.6	43.6	43.6	193	>>ProteinRawExpression	4351200	4669900	5171100	5269300	6194000	2914200	3958200	3782900	4225500	3576000	21447000	22819000	23059000	23970000	24502000	>>ProteinNormaExpression	0.408156	0.438051	0.485066	0.494277	0.581017	0.273361	0.371292	0.354848	0.396365	0.33544	2.0118	2.14049	2.16301	2.24846	2.29837	>>ProteinDiffResult	0.481313	0.346261	2.17243
B1B212	ENSMUSG00000075297	667281	H60b	histocompatibility 60b	B1B212	B1B212	1	1	1	4.4	4.4	4.4	194	>>ProteinRawExpression	25273	38702	40155	28818	21982	51906	56482	50232	48399	61430	25488	39079	26670	23084	25252	>>ProteinNormaExpression	0.673406	1.03122	1.06994	0.767863	0.585716	1.38305	1.50498	1.33844	1.2896	1.63682	0.679134	1.04127	0.710629	0.615079	0.672846	>>ProteinDiffResult	0.82563	1.43058	0.743792
B2RPU2	ENSMUSG00000066438	217682	Plekhd1	pleckstrin homology domain containing, family D (with coiled-coil domains) member 1	B2RPU2	B2RPU2	9	9	9	21.2	21.2	21.2	197	>>ProteinRawExpression	3005300	3041900	3212000	3290900	3353200	3094700	3083100	3138400	3238200	3286000	914200	883310	967270	944160	785190	>>ProteinNormaExpression	1.24399	1.25914	1.32955	1.36221	1.388	1.281	1.27619	1.29908	1.34039	1.36018	0.378417	0.36563	0.400384	0.390818	0.325015	>>ProteinDiffResult	1.31658	1.31137	0.372053
B2RQE8	ENSMUSG00000050730	71544	Arhgap42	Rho GTPase activating protein 42	B2RQE8	B2RQE8	5	5	5	5.9	5.9	5.9	201	>>ProteinRawExpression	1187100	1193200	1292400	1332200	1349000	766730	840370	855610	903050	879100	289100	301750	334190	333540	256950	>>ProteinNormaExpression	1.46988	1.47743	1.60026	1.64954	1.67034	0.949371	1.04055	1.05942	1.11816	1.08851	0.357966	0.373629	0.413796	0.412992	0.318157	>>ProteinDiffResult	1.57349	1.0512	0.375308
B2RT41	ENSMUSG00000034163	216345	Zfc3h1	zinc finger, C3H1-type containing	B2RT41	B2RT41	3	3	3	2.1	2.1	2.1	206	>>ProteinRawExpression	135510	167150	180220	173770	176210	132040	173260	147080	168860	151440	288260	282910	332510	300970	310830	>>ProteinNormaExpression	0.651277	0.803343	0.866159	0.83516	0.846887	0.6346	0.832709	0.706884	0.811562	0.727839	1.38541	1.3597	1.59808	1.4465	1.49389	>>ProteinDiffResult	0.800565	0.742719	1.45672
B2RU40	ENSMUSG00000079654	101359	Prrt4	proline-rich transmembrane protein 4	B2RU40	B2RU40	3	3	3	5.4	5.4	5.4	207	>>ProteinRawExpression	742360	804610	797400	871320	921940	780250	885570	881730	917710	1001900	154130	150700	185380	176600	150570	>>ProteinNormaExpression	1.18183	1.28093	1.26945	1.38713	1.46772	1.24215	1.40982	1.40371	1.46099	1.59501	0.245373	0.239913	0.295123	0.281145	0.239706	>>ProteinDiffResult	1.31741	1.42233	0.260252
B7ZNG4	ENSMUSG00000032783	78733	Troap	trophinin associated protein	B7ZNG4	B7ZNG4	4	4	4	5.7	5.7	5.7	221	>>ProteinRawExpression	312430	349900	352250	368310	422870	312060	383850	408670	405600	379480	826330	842510	890970	985840	885470	>>ProteinNormaExpression	0.576685	0.645847	0.650184	0.679828	0.780535	0.576002	0.708512	0.754325	0.748658	0.700446	1.52524	1.55511	1.64456	1.81967	1.6344	>>ProteinDiffResult	0.666616	0.697588	1.6358
B9EJR8	ENSMUSG00000025857	433956	Dnaaf5	dynein, axonemal assembly factor 5	B9EJR8	B9EJR8	30	30	30	39.9	39.9	39.9	228	>>ProteinRawExpression	4597300	4953300	5187000	5351200	5489200	4467700	5289300	5144200	5383100	5208100	8349200	8838800	9056500	9831100	9254500	>>ProteinNormaExpression	0.715344	0.770738	0.807102	0.832651	0.854124	0.695178	0.82302	0.800442	0.837615	0.810385	1.29914	1.37532	1.4092	1.52973	1.44001	>>ProteinDiffResult	0.795992	0.793328	1.41068
C0HKG6	ENSMUSG00000094724	68195	Rnaset2b	ribonuclease T2B	C0HKG6;C0HKG5	C0HKG6;C0HKG5	5	5	5	21.2	21.2	21.2	232	>>ProteinRawExpression	1861300	2035600	2098100	2178200	2155900	1889000	1813900	1897200	1842400	1927500	1055100	1012100	1000800	1032300	933910	>>ProteinNormaExpression	1.12882	1.23453	1.27243	1.32101	1.30749	1.14562	1.10008	1.15059	1.11736	1.16897	0.639886	0.613808	0.606955	0.626059	0.566388	>>ProteinDiffResult	1.25286	1.13652	0.610619
D2J0Y4	ENSMUSG00000030994	71007	D7Ertd443e	DNA segment, Chr 7, ERATO Doi 443, expressed	D2J0Y4	D2J0Y4	9	9	9	16.6	16.6	16.6	263	>>ProteinRawExpression	2432300	2597600	2664900	2763700	2807900	2056800	2277400	2245800	2408100	2256900	1654900	1773100	1821600	1831000	1748700	>>ProteinNormaExpression	1.09429	1.16866	1.19894	1.24339	1.26328	0.925355	1.0246	1.01039	1.08341	1.01538	0.74454	0.797719	0.819539	0.823768	0.786741	>>ProteinDiffResult	1.19371	1.01183	0.794461
D3YY91	ENSMUSG00000034883	69706	Lrr1	leucine rich repeat protein 1	D3YY91	D3YY91	19	19	19	49.1	49.1	49.1	268	>>ProteinRawExpression	4616000	4811900	5082900	5210600	5401600	4117000	4256500	4326400	4406000	4180100	6181900	6467000	6704400	6979500	6596300	>>ProteinNormaExpression	0.872721	0.909758	0.960995	0.985138	1.02125	0.778378	0.804752	0.817968	0.833017	0.790308	1.16878	1.22268	1.26756	1.31957	1.24712	>>ProteinDiffResult	0.949972	0.804884	1.24514
D3YYQ8	ENSMUSG00000038011	56087	Dnah10	dynein, axonemal, heavy chain 10	D3YYQ8	D3YYQ8	12	12	12	3.4	3.4	3.4	269	>>ProteinRawExpression	1384800	1588800	1592900	1619800	1547200	1395400	1553800	1618300	1616500	1605200	929630	955690	1014300	1067500	980440	>>ProteinNormaExpression	1.01474	1.16423	1.16723	1.18694	1.13374	1.02251	1.13858	1.18584	1.18452	1.17624	0.681205	0.700301	0.743249	0.782232	0.718437	>>ProteinDiffResult	1.13338	1.14154	0.725085
D3YYU8	ENSMUSG00000026211	98733	Obsl1	obscurin-like 1	D3YYU8	D3YYU8	15	15	15	10.6	10.6	10.6	270	>>ProteinRawExpression	2185800	2516700	2570700	2716700	2758600	2442800	2683000	2773000	2745700	2947600	1322500	1338000	1448800	1529800	1426500	>>ProteinNormaExpression	0.981465	1.13004	1.15429	1.21985	1.23866	1.09686	1.20472	1.24513	1.23287	1.32353	0.593827	0.600787	0.650538	0.686908	0.640525	>>ProteinDiffResult	1.14486	1.22062	0.634517
D3Z2H9	ENSMUSG00000058126	621054	Tpm3-rs7	tropomyosin 3, related sequence 7	D3Z2H9	D3Z2H9	33	33	16	75.4	75.4	39.1	277	>>ProteinRawExpression	44314000	47509000	48645000	50331000	51136000	34747000	38551000	40488000	39577000	40132000	12061000	13367000	13183000	12595000	10849000	>>ProteinNormaExpression	1.33614	1.43248	1.46673	1.51756	1.54184	1.04768	1.16238	1.22078	1.19331	1.21005	0.363659	0.403037	0.397489	0.37976	0.327115	>>ProteinDiffResult	1.45895	1.16684	0.374212
E9PUA5	ENSMUSG00000024301	16580	Kifc5b	kinesin family member C5B	E9PUA5;Q9QWT9	E9PUA5;Q9QWT9	13	13	13	22	22	22	293	>>ProteinRawExpression	998020	1141200	1231300	1210400	1308600	998530	1198000	1192800	1246800	1174400	2818700	2923500	2997700	3403200	3146500	>>ProteinNormaExpression	0.554668	0.634243	0.684318	0.672702	0.727279	0.554952	0.665811	0.662921	0.692932	0.652695	1.56654	1.62479	1.66603	1.89139	1.74873	>>ProteinDiffResult	0.654642	0.645862	1.6995
E9PUQ8	ENSMUSG00000070738	227333	Dgkd	diacylglycerol kinase, delta	E9PUQ8	E9PUQ8	5	4	4	7	5.8	5.8	296	>>ProteinRawExpression	342630	362480	355190	364590	363530	338830	382060	378460	411740	385640	215530	223350	236960	231840	184470	>>ProteinNormaExpression	1.07581	1.13813	1.11524	1.14476	1.14143	1.06387	1.19961	1.18831	1.2928	1.21085	0.676732	0.701285	0.744019	0.727943	0.579208	>>ProteinDiffResult	1.12307	1.19109	0.685837
E9PV87	ENSMUSG00000034601	76967	2700049A03Rik	RIKEN cDNA 2700049A03 gene	E9PV87	E9PV87	15	15	15	11.3	11.3	11.3	300	>>ProteinRawExpression	773630	946900	936250	964200	986460	759640	967370	966680	1007100	948440	1932900	2016500	2138000	2125600	2092200	>>ProteinNormaExpression	0.593218	0.726081	0.717914	0.739346	0.756415	0.58249	0.741777	0.741248	0.772242	0.727262	1.48214	1.54625	1.63941	1.62991	1.60429	>>ProteinDiffResult	0.706595	0.713004	1.5804
E9PWI7	ENSMUSG00000070686	381654	Pramel34	PRAME like 34	E9PWI7;D3YUK0;E9PZS2;Q8C6L9;Q499F0;Q3UL33;J3QPH3;J3QK78;D3YUJ6;A0A0J9YU01;J3QN52;L7N456;K9J7D1;A0A0J9YUV1;A0A0J9YUM1;L7N277	E9PWI7;D3YUK0;E9PZS2;Q8C6L9	7	7	7	17.9	17.9	17.9	308	>>ProteinRawExpression	854010	956020	1010700	1039100	1004300	918010	1070200	1060400	1113400	1048600	1780200	1829600	1939900	2155600	1880500	>>ProteinNormaExpression	0.651567	0.729395	0.771113	0.792781	0.76623	0.700395	0.816509	0.809032	0.849468	0.800029	1.3582	1.39589	1.48005	1.64461	1.43473	>>ProteinDiffResult	0.742217	0.795087	1.4627
E9PWR4	ENSMUSG00000048264	208440	Dip2c	disco interacting protein 2 homolog C	E9PWR4	E9PWR4	10	9	7	8.2	7.5	6.1	309	>>ProteinRawExpression	1141900	1137800	1166000	1226000	1290500	989000	975250	1015200	1035800	1000200	728320	720400	783090	813520	749980	>>ProteinNormaExpression	1.15945	1.15529	1.18392	1.24484	1.31033	1.0042	0.990238	1.0308	1.05172	1.01557	0.739513	0.731472	0.795125	0.826023	0.761506	>>ProteinDiffResult	1.21077	1.01851	0.770728
E9PXV9	ENSMUSG00000074369	246792	Obox2	oocyte specific homeobox 2	E9PXV9	E9PXV9	12	7	5	75.5	37.7	28.5	314	>>ProteinRawExpression	1244900	1483100	1536700	1674000	1726800	1124900	1484800	1455500	1496200	1516300	4169900	4462100	4505700	5376100	4688600	>>ProteinNormaExpression	0.492112	0.586274	0.607462	0.661737	0.682609	0.444676	0.586946	0.575363	0.591452	0.599398	1.64837	1.76388	1.78112	2.12519	1.85342	>>ProteinDiffResult	0.606039	0.559567	1.83439
E9PYF7	ENSMUSG00000074238	211556	Ap1ar	adaptor-related protein complex 1 associated regulatory protein	E9PYF7;Q9CS72	E9PYF7	3	3	3	9.7	9.7	9.7	320	>>ProteinRawExpression	336030	335970	352670	361050	346790	265630	261320	284020	295730	245950	217620	221630	268850	230600	216130	>>ProteinNormaExpression	1.18879	1.18858	1.24766	1.2773	1.22685	0.939731	0.924483	1.00479	1.04622	0.870108	0.769884	0.78407	0.951123	0.815804	0.764613	>>ProteinDiffResult	1.22584	0.957066	0.817099
E9Q0S6	ENSMUSG00000055322	21961	Tns1	tensin 1	E9Q0S6;Q5SSZ5	E9Q0S6	5	3	3	2.4	1.4	1.4	328	>>ProteinRawExpression	112270	121440	116670	106780	135660	121720	128530	132980	137000	123320	37819	32831	34409	32927	34074	>>ProteinNormaExpression	1.19569	1.29336	1.24255	1.13722	1.4448	1.29634	1.36886	1.41626	1.45907	1.31338	0.402778	0.349655	0.366461	0.350678	0.362893	>>ProteinDiffResult	1.26273	1.37078	0.366493
E9Q137	ENSMUSG00000040813	21767	Tex264	testis expressed gene 264	E9Q137	E9Q137	10	10	10	42.1	42.1	42.1	329	>>ProteinRawExpression	9749600	10246000	10520000	11152000	10855000	8461600	9177800	9359700	9969500	9550900	6218200	6483000	7054700	7387600	6670900	>>ProteinNormaExpression	1.10077	1.15681	1.18775	1.2591	1.22557	0.955347	1.03621	1.05675	1.12559	1.07833	0.702058	0.731955	0.796502	0.834088	0.75317	>>ProteinDiffResult	1.186	1.05045	0.763555
E9Q238	ENSMUSG00000032702	107351	Kank1	KN motif and ankyrin repeat domains 1	E9Q238	E9Q238	8	8	8	7.7	7.7	7.7	332	>>ProteinRawExpression	902310	917170	910230	1001400	984490	883510	888280	894370	938800	898600	389520	383030	449220	439360	419020	>>ProteinNormaExpression	1.19783	1.21756	1.20834	1.32937	1.30692	1.17287	1.1792	1.18729	1.24627	1.1929	0.517094	0.508478	0.596346	0.583257	0.556255	>>ProteinDiffResult	1.25201	1.19571	0.552286
E9Q286	ENSMUSG00000034525	218333	Ice1	interactor of little elongation complex ELL subunit 1	E9Q286	E9Q286	13	13	13	7.3	7.3	7.3	333	>>ProteinRawExpression	522320	604470	613520	680740	806870	375350	501700	463170	558710	520770	1441200	1511000	1526600	1656800	1631800	>>ProteinNormaExpression	0.584032	0.675888	0.686007	0.761169	0.902201	0.419697	0.560976	0.517893	0.624721	0.582299	1.61148	1.68952	1.70697	1.85255	1.8246	>>ProteinDiffResult	0.72186	0.541117	1.73702
E9Q2Z1	ENSMUSG00000071226	330409	Cecr2	CECR2, histone acetyl-lysine reader	E9Q2Z1	E9Q2Z1	15	15	15	12.5	12.5	12.5	336	>>ProteinRawExpression	2073600	2409600	2635000	2744100	2679200	2010300	2458000	2705400	2716600	2508100	3733400	3981800	4267000	4134100	3996400	>>ProteinNormaExpression	0.690393	0.802262	0.877308	0.913632	0.892024	0.669318	0.818377	0.900747	0.904476	0.835057	1.24301	1.32572	1.42067	1.37642	1.33058	>>ProteinDiffResult	0.835124	0.825595	1.33928
E9Q5C9	ENSMUSG00000015176	70769	Nolc1	nucleolar and coiled-body phosphoprotein 1	E9Q5C9	E9Q5C9	25	25	25	26.4	26.4	26.4	353	>>ProteinRawExpression	8154300	8422400	8697800	8887500	9356600	5851400	5992400	5793700	5845700	5831700	4819400	4815200	5096200	5396500	4646700	>>ProteinNormaExpression	1.25313	1.29433	1.33665	1.3658	1.43789	0.899224	0.920892	0.890357	0.898348	0.896197	0.74063	0.739984	0.783167	0.829316	0.71409	>>ProteinDiffResult	1.33756	0.901004	0.761437
E9Q5K9	ENSMUSG00000035851	231386	Ythdc1	YTH domain containing 1	E9Q5K9	E9Q5K9	5	5	5	5.4	5.4	5.4	356	>>ProteinRawExpression	342540	382530	399150	359770	376730	302550	334530	311310	323190	332170	716800	778980	737410	772290	779150	>>ProteinNormaExpression	0.708791	0.79154	0.82593	0.744444	0.779538	0.626043	0.692217	0.64417	0.668752	0.687334	1.48322	1.61188	1.52587	1.59804	1.61223	>>ProteinDiffResult	0.770049	0.663703	1.56625
E9Q616	ENSMUSG00000069833	66395	Ahnak	AHNAK nucleoprotein (desmoyokin)	E9Q616	E9Q616	9	9	9	12	12	12	357	>>ProteinRawExpression	1680200	1889200	1948000	1990100	1997800	1553100	1646000	1701000	1804900	1804500	872020	911460	940750	966290	874070	>>ProteinNormaExpression	1.11619	1.25504	1.2941	1.32207	1.32718	1.03176	1.09348	1.13001	1.19904	1.19877	0.579303	0.605504	0.624962	0.641928	0.580664	>>ProteinDiffResult	1.26292	1.13061	0.606472
E9Q634	ENSMUSG00000032220	71602	Myo1e	myosin IE	E9Q634;P70248	E9Q634	37	37	37	34.3	34.3	34.3	358	>>ProteinRawExpression	11081000	11680000	11718000	12222000	12412000	13332000	15257000	15357000	15467000	15619000	5782800	6043000	6683200	6575400	5654100	>>ProteinNormaExpression	1.00808	1.06257	1.06603	1.11188	1.12916	1.21286	1.38798	1.39708	1.40708	1.42091	0.526081	0.549752	0.607993	0.598186	0.514372	>>ProteinDiffResult	1.07554	1.36518	0.559277
E9Q6B2	ENSMUSG00000084883	668158	Ccdc85c	coiled-coil domain containing 85C	E9Q6B2	E9Q6B2	9	9	8	26	26	19.3	360	>>ProteinRawExpression	1574100	1706400	1744900	1790600	1803000	1274400	1389900	1402400	1441700	1371600	817740	933130	1012800	990450	895980	>>ProteinNormaExpression	1.17184	1.27033	1.29899	1.33301	1.34224	0.948727	1.03471	1.04402	1.07327	1.02109	0.608767	0.694669	0.753979	0.737341	0.667012	>>ProteinDiffResult	1.28328	1.02436	0.692354
E9Q6R7	ENSMUSG00000019820	22288	Utrn	utrophin	E9Q6R7	E9Q6R7	19	19	19	7.2	7.2	7.2	364	>>ProteinRawExpression	1314800	1424500	1519100	1417700	1475500	1259600	1388200	1368600	1423200	1452900	830220	841560	944990	880340	786390	>>ProteinNormaExpression	1.07608	1.16586	1.24329	1.1603	1.2076	1.0309	1.13616	1.12011	1.1648	1.18911	0.679483	0.688764	0.773416	0.720504	0.643611	>>ProteinDiffResult	1.17063	1.12822	0.701156
E9QAE1	ENSMUSG00000049690	210356	Nckap5	NCK-associated protein 5	E9QAE1	E9QAE1	8	8	8	5.1	5.1	5.1	385	>>ProteinRawExpression	263340	312770	374560	365920	388750	260010	320560	309800	353140	323290	899020	880120	901200	1055600	929870	>>ProteinNormaExpression	0.497622	0.591028	0.70779	0.691463	0.734604	0.49133	0.605748	0.585416	0.667313	0.610907	1.69884	1.66312	1.70296	1.99472	1.75714	>>ProteinDiffResult	0.644501	0.592143	1.76336
F6TQW2	ENSMUSG00000076612	404711	Ighg2c	immunoglobulin heavy constant gamma 2C	F6TQW2;P01864	F6TQW2;P01864	4	4	3	14.4	14.4	10.4	391	>>ProteinRawExpression	1110600	1252000	1274700	1291400	1328500	580560	706500	705190	744410	676730	570730	574280	616350	666990	596790	>>ProteinNormaExpression	1.31217	1.47924	1.50606	1.52579	1.56962	0.685931	0.834729	0.833182	0.87952	0.799556	0.674317	0.678512	0.728217	0.788048	0.705107	>>ProteinDiffResult	1.47858	0.806584	0.71484
F6VAN0	ENSMUSG00000026663	226641	Atf6	activating transcription factor 6	F6VAN0	F6VAN0	3	3	3	5.3	5.3	5.3	393	>>ProteinRawExpression	175860	214280	232820	260400	253210	196700	270190	278180	264360	261010	606780	625640	635520	720580	653400	>>ProteinNormaExpression	0.466973	0.568993	0.618223	0.691458	0.672366	0.522311	0.717454	0.738671	0.701974	0.693078	1.61123	1.66131	1.68754	1.91341	1.73502	>>ProteinDiffResult	0.603603	0.674698	1.7217
F7BJB9	ENSMUSG00000039456	338467	Morc3	microrchidia 3	F7BJB9	F7BJB9	2	2	2	2.8	2.8	2.8	396	>>ProteinRawExpression	55288	68011	77997	77911	84996	57673	66691	71287	78541	68546	135060	149330	158480	186890	154640	>>ProteinNormaExpression	0.55609	0.684059	0.784499	0.783634	0.854895	0.580079	0.670782	0.717009	0.78997	0.68944	1.35844	1.50197	1.594	1.87975	1.55538	>>ProteinDiffResult	0.732635	0.689456	1.57791
F7BWT7	ENSMUSG00000037031	70423	Tspan15	tetraspanin 15	F7BWT7	F7BWT7	1	1	1	4.1	4.1	4.1	397	>>ProteinRawExpression	62064	78615	80541	85314	83867	66101	70606	78316	78217	77322	46794	51359	51305	44156	42900	>>ProteinNormaExpression	0.933315	1.18221	1.21117	1.28295	1.26119	0.994023	1.06177	1.17771	1.17622	1.16276	0.703685	0.772334	0.771522	0.664015	0.645128	>>ProteinDiffResult	1.17417	1.1145	0.711337
F8VQG7	ENSMUSG00000037795	333789	N4bp2	NEDD4 binding protein 2	F8VQG7	F8VQG7	13	13	13	9.4	9.4	9.4	411	>>ProteinRawExpression	721920	825490	832620	865220	872180	701660	783890	788180	825710	742860	1828200	1937500	2035000	2125200	2008500	>>ProteinNormaExpression	0.605159	0.691978	0.697955	0.725283	0.731117	0.588176	0.657107	0.660703	0.692163	0.622713	1.53251	1.62414	1.70587	1.78148	1.68365	>>ProteinDiffResult	0.690298	0.644172	1.66553
Q9D7G0	ENSMUSG00000031432	19139	Prps1	phosphoribosyl pyrophosphate synthetase 1	Q9D7G0;G3UXL2;Q8C5R8	Q9D7G0;G3UXL2;Q8C5R8	5	5	2	16.7	16.7	6.9	412	>>ProteinRawExpression	826000	857190	865710	908070	887590	971110	1032500	1105800	1107200	1089700	533900	560190	625270	639840	536450	>>ProteinNormaExpression	0.987525	1.02481	1.035	1.08564	1.06116	1.16101	1.23441	1.32204	1.32371	1.30279	0.638304	0.669736	0.747542	0.764961	0.641353	>>ProteinDiffResult	1.03883	1.26879	0.692379
G3X8R7	ENSMUSG00000052763	232784	Zfp212	Zinc finger protein 212	G3X8R7;Q3U133	G3X8R7	4	4	4	10.4	10.4	10.4	414	>>ProteinRawExpression	436070	493580	513790	514880	507920	464820	601180	549740	572570	570870	764600	805950	782660	888820	819390	>>ProteinNormaExpression	0.704335	0.797225	0.829868	0.831628	0.820387	0.750772	0.971019	0.887934	0.924809	0.922063	1.23497	1.30176	1.26414	1.43561	1.32347	>>ProteinDiffResult	0.796689	0.891319	1.31199
G3X912	ENSMUSG00000031986	244666	Sprtn	SprT-like N-terminal domain	G3X912	G3X912	3	3	3	5.2	5.2	5.2	417	>>ProteinRawExpression	166970	186780	214070	214140	230820	155040	191120	173850	200920	174750	615870	612580	668260	773140	642620	>>ProteinNormaExpression	0.479713	0.536629	0.615034	0.615235	0.663158	0.445438	0.549098	0.49948	0.577253	0.502066	1.76943	1.75997	1.91995	2.22127	1.84628	>>ProteinDiffResult	0.581954	0.514667	1.90338
G3X987	ENSMUSG00000051124	317758	Gimap9	GTPase, IMAP family member 9	G3X987	G3X987	1	1	1	3.4	3.4	3.4	420	>>ProteinRawExpression	7661.9	12195	8676.7	9053.7	9932.5	3631.3	0	0	9402	12875	0	4134	0	0	8334.8	>>ProteinNormaExpression	1.33798	2.12959	1.51519	1.58103	1.73449	0.634126	0	0	1.64185	2.24833	0	0.721912	0	0	1.45549	>>ProteinDiffResult	1.65966	0.904863	0.43548
G3X9J0	ENSMUSG00000030583	74206	Sipa1l3	signal-induced proliferation-associated 1 like 3	G3X9J0	G3X9J0	5	5	4	2.8	2.8	2.2	422	>>ProteinRawExpression	1549100	1794000	1783700	1880300	1863600	1495600	1748900	1774300	1862400	1899400	1087800	1181400	1184000	1305400	1145700	>>ProteinNormaExpression	0.986453	1.1424	1.13584	1.19736	1.18672	0.952385	1.11368	1.12986	1.18596	1.20952	0.692702	0.752305	0.753961	0.831267	0.729572	>>ProteinDiffResult	1.12976	1.11828	0.751961
G3X9P6	ENSMUSG00000074366	252829	Obox5	oocyte specific homeobox 5	G3X9P6	G3X9P6	13	11	11	40.9	35.1	35.1	424	>>ProteinRawExpression	1330600	1523400	1870500	1942700	2108500	1213200	1741200	1586500	1789200	1419100	10695000	11504000	11902000	14209000	12357000	>>ProteinNormaExpression	0.258563	0.296028	0.363477	0.377507	0.409726	0.23575	0.338352	0.30829	0.347679	0.275761	2.07826	2.23547	2.31281	2.76111	2.40122	>>ProteinDiffResult	0.34106	0.301166	2.35777
G5E8B9	ENSMUSG00000022601	271377	Zbtb11	zinc finger and BTB domain containing 11	G5E8B9	G5E8B9	1	1	1	2.1	2.1	2.1	432	>>ProteinRawExpression	26699	26008	37249	33715	33400	10285	13310	13983	21423	8511.1	2548.2	10695	0	0	6871.9	>>ProteinNormaExpression	1.63665	1.59429	2.28336	2.06673	2.04742	0.630471	0.815903	0.857158	1.31323	0.52173	0.156205	0.655604	0	0	0.421247	>>ProteinDiffResult	1.92569	0.827698	0.246611
G5E8C2	ENSMUSG00000043881	211255	Kbtbd7	kelch repeat and BTB (POZ) domain containing 7	G5E8C2	G5E8C2	28	28	16	48.3	48.3	33.2	433	>>ProteinRawExpression	9298200	9876400	10395000	10648000	11023000	8036400	9590700	9394900	9567000	9431000	14217000	14975000	15390000	15759000	15568000	>>ProteinNormaExpression	0.805413	0.855497	0.900418	0.922333	0.954815	0.696115	0.830749	0.813789	0.828696	0.816916	1.23148	1.29714	1.33309	1.36505	1.3485	>>ProteinDiffResult	0.887695	0.797253	1.31505
G5E8D7	ENSMUSG00000055933	225923	Oosp3	oocyte secreted protein 3	G5E8D7	G5E8D7	2	2	2	8.7	8.7	8.7	434	>>ProteinRawExpression	148590	183020	203580	214220	222780	159210	193720	190660	205740	164910	612440	655990	697650	663070	703840	>>ProteinNormaExpression	0.42703	0.525978	0.585065	0.615643	0.640244	0.457551	0.556729	0.547934	0.591273	0.473932	1.76008	1.88524	2.00496	1.90559	2.02275	>>ProteinDiffResult	0.558792	0.525484	1.91572
G5E8K5	ENSMUSG00000069601	11735	Ank3	ankyrin 3, epithelial	G5E8K5	G5E8K5	4	4	3	2.1	2.1	1.6	436	>>ProteinRawExpression	586290	607090	655090	663120	668860	436910	484510	496770	558500	554470	289230	316090	317570	294360	329110	>>ProteinNormaExpression	1.21168	1.25467	1.35387	1.37047	1.38233	0.902959	1.00133	1.02667	1.15425	1.14592	0.59775	0.653261	0.65632	0.608352	0.68017	>>ProteinDiffResult	1.3146	1.04623	0.63917
G5E8X8	ENSMUSG00000066463	18379	Omt2a	oocyte maturation, alpha	G5E8X8;D3YX29	G5E8X8;D3YX29	3	3	3	19	19	19	439	>>ProteinRawExpression	433400	493400	551830	486510	544430	429490	438580	466140	486210	450240	1379300	1368500	1549300	1554800	1402800	>>ProteinNormaExpression	0.540178	0.61496	0.687785	0.606372	0.678562	0.535304	0.546634	0.580984	0.605999	0.561167	1.71912	1.70566	1.931	1.93786	1.74841	>>ProteinDiffResult	0.625572	0.566017	1.80841
J3QPJ2	ENSMUSG00000094556	100039914	Gm20821	predicted gene, 20821	J3QPJ2	J3QPJ2	1	1	1	4.8	4.8	4.8	446	>>ProteinRawExpression	1130100	1110300	1229200	1264100	1357400	770280	981860	1041500	883850	1041300	771230	801860	822770	821750	800060	>>ProteinNormaExpression	1.14324	1.12321	1.2435	1.2788	1.37319	0.779238	0.993279	1.05361	0.894129	1.05341	0.780199	0.811185	0.832339	0.831307	0.809364	>>ProteinDiffResult	1.23239	0.954734	0.812879
O08532	ENSMUSG00000040118	12293	Cacna2d1	calcium channel, voltage-dependent, alpha2/delta subunit 1	O08532	O08532	8	8	8	6.5	6.5	6.5	452	>>ProteinRawExpression	862030	961650	898980	953150	1062400	876870	845410	860970	987270	892500	533000	607560	518530	563990	865550	>>ProteinNormaExpression	1.05212	1.17371	1.09722	1.16334	1.29668	1.07024	1.03184	1.05083	1.20498	1.08931	0.650536	0.741538	0.632875	0.68836	1.05642	>>ProteinDiffResult	1.15661	1.08944	0.753946
O08543	ENSMUSG00000048915	13640	Efna5	ephrin A5	O08543	O08543	3	3	3	15.8	15.8	15.8	453	>>ProteinRawExpression	323540	357660	364060	355500	391540	290840	324400	348600	352130	352680	149520	159940	192310	148600	172370	>>ProteinNormaExpression	1.13293	1.2524	1.27481	1.24484	1.37104	1.01842	1.13594	1.22068	1.23304	1.23496	0.523567	0.560055	0.673403	0.520346	0.60358	>>ProteinDiffResult	1.2552	1.16861	0.57619
O08553	ENSMUSG00000022048	12934	Dpysl2	dihydropyrimidinase-like 2	O08553;P97427	O08553	10	10	7	23.6	23.6	16.1	456	>>ProteinRawExpression	1049000	1073200	1157800	1135100	1180300	944180	1141500	1013000	1161200	1046500	625630	610180	639800	676830	594600	>>ProteinNormaExpression	1.12002	1.14586	1.23619	1.21195	1.26021	1.00811	1.21879	1.08159	1.23982	1.11735	0.667988	0.651492	0.683118	0.722655	0.634858	>>ProteinDiffResult	1.19485	1.13313	0.672022
O08573	ENSMUSG00000001123	16859	Lgals9	lectin, galactose binding, soluble 9	O08573	O08573	10	10	10	32.3	32.3	32.3	457	>>ProteinRawExpression	1150100	1219400	1260800	1315100	1361400	956200	977270	994620	1069500	1024600	581200	618120	685170	685640	590440	>>ProteinNormaExpression	1.19062	1.26236	1.30522	1.36143	1.40936	0.989885	1.0117	1.02966	1.10718	1.06069	0.601675	0.639895	0.709307	0.709794	0.61124	>>ProteinDiffResult	1.3058	1.03982	0.654382
O08583	ENSMUSG00000025134	21681	Alyref	Aly/REF export factor	O08583;Q9JJW6	O08583	6	6	5	23.1	23.1	18	460	>>ProteinRawExpression	913920	1023100	1057600	1021000	1107300	644380	762920	721430	764490	779610	669270	701390	719370	666030	649680	>>ProteinNormaExpression	1.12353	1.25776	1.30017	1.25517	1.36127	0.792174	0.937902	0.886896	0.939832	0.95842	0.822772	0.862259	0.884363	0.818789	0.798689	>>ProteinDiffResult	1.25958	0.903045	0.837375
O08600	ENSMUSG00000015337	13804	Endog	endonuclease G	O08600	O08600	2	2	2	5.8	5.8	5.8	464	>>ProteinRawExpression	269890	264120	286070	267480	285690	193270	228620	236140	255890	206290	125360	143770	131440	142050	132290	>>ProteinNormaExpression	1.27774	1.25042	1.35434	1.26633	1.35254	0.914997	1.08235	1.11796	1.21146	0.976638	0.593491	0.68065	0.622276	0.672507	0.6263	>>ProteinDiffResult	1.30027	1.06068	0.639045
O08603	ENSMUSG00000078452	19369	Raet1b	retinoic acid early transcript beta	O08603	O08603	4	4	2	14.6	14.6	6.3	467	>>ProteinRawExpression	855310	851390	873300	937000	952040	1076600	1169000	1199200	1252700	1218100	676630	687240	711560	783610	723280	>>ProteinNormaExpression	0.918571	0.914361	0.937892	1.0063	1.02246	1.15623	1.25546	1.2879	1.34535	1.30819	0.726676	0.73807	0.764189	0.841568	0.776776	>>ProteinDiffResult	0.959917	1.27063	0.769456
O08604	ENSMUSG00000078452	19370	Raet1c	retinoic acid early transcript gamma	O08604	O08604	3	2	2	13.8	9.1	9.1	468	>>ProteinRawExpression	205410	219320	206240	217000	230720	344100	341180	336450	370210	347500	156320	149770	166170	162350	132720	>>ProteinNormaExpression	0.859346	0.917539	0.862818	0.907833	0.965232	1.43956	1.42735	1.40756	1.5488	1.45379	0.653975	0.626572	0.695183	0.679202	0.555243	>>ProteinDiffResult	0.902554	1.45541	0.642035
O08740	ENSMUSG00000039771	20022	Polr2j	polymerase (RNA) II (DNA directed) polypeptide J	O08740	O08740	3	3	3	37.6	37.6	37.6	481	>>ProteinRawExpression	2024600	2205100	2255400	2359400	2257900	1685600	1950300	2012100	2030800	2147300	1355100	1408600	1509100	1535100	1387400	>>ProteinNormaExpression	1.07983	1.1761	1.20293	1.2584	1.20426	0.899025	1.0402	1.07317	1.08314	1.14528	0.722751	0.751285	0.804888	0.818755	0.739978	>>ProteinDiffResult	1.18431	1.04816	0.767531
O08849	ENSMUSG00000026360	19735	Rgs2	regulator of G-protein signaling 2	O08849	O08849	9	9	9	42.2	42.2	42.2	495	>>ProteinRawExpression	1131800	1264600	1362800	1373800	1391200	1738400	1919100	1989300	2057000	1986900	2234500	2374200	2375300	2724500	2366400	>>ProteinNormaExpression	0.60011	0.670524	0.722593	0.728425	0.737651	0.921746	1.01756	1.05478	1.09068	1.05351	1.18479	1.25886	1.25945	1.4446	1.25473	>>ProteinDiffResult	0.691861	1.02765	1.28049
O08859	ENSMUSG00000053475	21930	Tnfaip6	tumor necrosis factor alpha induced protein 6	O08859	O08859	2	2	2	7.3	7.3	7.3	497	>>ProteinRawExpression	40683	50017	57989	58670	53336	84852	117690	112860	112340	128760	81783	75689	97677	97843	90865	>>ProteinNormaExpression	0.483917	0.594943	0.689768	0.697869	0.634422	1.0093	1.3999	1.34245	1.33626	1.53158	0.972793	0.900306	1.16185	1.16382	1.08082	>>ProteinDiffResult	0.620184	1.3239	1.05592
O08863	ENSMUSG00000032000	11796	Birc3	baculoviral IAP repeat-containing 3	O08863;Q62210	O08863	16	16	16	27.5	27.5	27.5	498	>>ProteinRawExpression	1241700	1329400	1329300	1420500	1500900	1068700	1357600	1290400	1288600	1268800	3225800	3431500	3379900	3823100	3379000	>>ProteinNormaExpression	0.61399	0.657355	0.657306	0.702402	0.742158	0.528446	0.671299	0.638071	0.637181	0.62739	1.59508	1.69679	1.67128	1.89043	1.67083	>>ProteinDiffResult	0.674642	0.620477	1.70488
O08969	ENSMUSG00000010760	22113	Phlda2	pleckstrin homology like domain, family A, member 2	O08969	O08969	1	1	1	9.7	9.7	9.7	506	>>ProteinRawExpression	85914	114460	106020	103360	121930	79088	135100	126180	114720	123450	233610	285090	289910	306260	286520	>>ProteinNormaExpression	0.513101	0.683585	0.633179	0.617293	0.728198	0.472334	0.806852	0.75358	0.685138	0.737276	1.39518	1.70263	1.73142	1.82906	1.71117	>>ProteinDiffResult	0.635071	0.691036	1.67389
O08989	ENSMUSG00000032470	17532	Mras	muscle and microspikes RAS	O08989	O08989	5	5	5	31.2	31.2	31.2	507	>>ProteinRawExpression	411250	438090	472800	487230	460730	463110	469450	508940	514040	519300	204310	218660	203660	214780	209360	>>ProteinNormaExpression	1.06436	1.13383	1.22366	1.26101	1.19243	1.19858	1.21499	1.3172	1.3304	1.34401	0.528779	0.565919	0.527097	0.555877	0.541849	>>ProteinDiffResult	1.17506	1.28104	0.543904
O35114	ENSMUSG00000029426	12492	Scarb2	scavenger receptor class B, member 2	O35114	O35114	2	2	2	4.2	4.2	4.2	534	>>ProteinRawExpression	93741	112350	120150	108720	123440	129580	139000	135370	140100	124790	79817	72979	71688	72141	66670	>>ProteinNormaExpression	0.884051	1.05955	1.13311	1.02531	1.16414	1.22204	1.31088	1.27665	1.32125	1.17687	0.752737	0.688249	0.676074	0.680346	0.62875	>>ProteinDiffResult	1.05323	1.26154	0.685231
O35134	ENSMUSG00000049553	20019	Polr1a	polymerase (RNA) I polypeptide A	O35134	O35134	7	7	7	5.2	5.2	5.2	538	>>ProteinRawExpression	355860	423320	420850	407880	411600	294330	345170	324980	362070	327140	250080	244740	260430	239280	234840	>>ProteinNormaExpression	1.0888	1.2952	1.28764	1.24796	1.25934	0.900538	1.05609	0.994315	1.1078	1.00092	0.76515	0.748811	0.796817	0.732106	0.718521	>>ProteinDiffResult	1.23579	1.01193	0.752281
O35215	ENSMUSG00000001666	13202	Ddt	D-dopachrome tautomerase	O35215	O35215	8	8	8	78.8	78.8	78.8	546	>>ProteinRawExpression	2341000	2558400	2751400	2801500	2922400	2858400	3241400	3168500	3314400	3343400	4035300	4383700	4486000	4934200	4556200	>>ProteinNormaExpression	0.679257	0.742337	0.798337	0.812874	0.847954	0.829384	0.940514	0.919362	0.961695	0.97011	1.17087	1.27196	1.30164	1.43169	1.32201	>>ProteinDiffResult	0.776152	0.924213	1.29964
O35280	ENSMUSG00000032113	12649	Chek1	checkpoint kinase 1	O35280	O35280	24	24	24	47.1	47.1	47.1	552	>>ProteinRawExpression	5461400	6114300	6403600	6582400	6580900	5616500	6576200	6590600	6800100	6805100	9454800	9861400	10392000	11042000	10346000	>>ProteinNormaExpression	0.714673	0.80011	0.837968	0.861365	0.861169	0.734969	0.860554	0.862439	0.889853	0.890508	1.23724	1.29045	1.35989	1.44494	1.35387	>>ProteinDiffResult	0.815057	0.847665	1.33728
O35316	ENSMUSG00000030096	21366	Slc6a6	solute carrier family 6 (neurotransmitter transporter, taurine), member 6	O35316	O35316	3	3	3	5.6	5.6	5.6	555	>>ProteinRawExpression	366970	378160	424300	413730	422780	431790	496880	511170	539310	516220	304620	310660	312710	310600	325310	>>ProteinNormaExpression	0.907561	0.935236	1.04935	1.0232	1.04559	1.06787	1.22884	1.26419	1.33378	1.27667	0.753362	0.7683	0.77337	0.768151	0.804531	>>ProteinDiffResult	0.992187	1.23427	0.773543
O35347	ENSMUSG00000003531	13353	Dgcr6	DiGeorge syndrome critical region gene 6	O35347	O35347	3	3	3	14.1	14.1	14.1	560	>>ProteinRawExpression	433200	466600	454420	463410	460720	294760	308790	342530	324510	339690	231840	239510	243560	246010	207920	>>ProteinNormaExpression	1.28483	1.38389	1.34777	1.37443	1.36645	0.874232	0.915843	1.01591	0.962467	1.00749	0.687617	0.710365	0.722377	0.729643	0.616672	>>ProteinDiffResult	1.35148	0.955189	0.693335
O35448	ENSMUSG00000015474	54397	Ppt2	palmitoyl-protein thioesterase 2	O35448	O35448	5	5	5	19.2	19.2	19.2	572	>>ProteinRawExpression	851390	926120	975120	994830	997610	901710	1038400	1038900	1072300	1098600	1445400	1501800	1536600	1598300	1580500	>>ProteinNormaExpression	0.72737	0.791214	0.833076	0.849915	0.85229	0.77036	0.887138	0.887565	0.9161	0.938569	1.23485	1.28304	1.31277	1.36548	1.35027	>>ProteinDiffResult	0.810773	0.879946	1.30928
O35450	ENSMUSG00000033739	56299	Fkbpl	FK506 binding protein-like	O35450	O35450	2	2	2	5.5	5.5	5.5	573	>>ProteinRawExpression	103570	98253	124700	136000	105450	96956	110830	90760	103480	97085	57217	58486	72306	68719	52341	>>ProteinNormaExpression	1.12891	1.07095	1.35922	1.48239	1.1494	1.05682	1.20804	0.98928	1.12793	1.05822	0.623662	0.637495	0.788132	0.749034	0.570514	>>ProteinDiffResult	1.23818	1.08806	0.673767
O35459	ENSMUSG00000053898	51798	Ech1	enoyl coenzyme A hydratase 1, peroxisomal	O35459	O35459	5	5	5	16.2	16.2	16.2	575	>>ProteinRawExpression	523460	535790	613860	618630	594970	402000	439890	425760	403330	439180	359150	365430	414520	378010	397810	>>ProteinNormaExpression	1.13602	1.16277	1.3322	1.34255	1.29121	0.872422	0.954651	0.923986	0.875309	0.953111	0.779429	0.793058	0.899593	0.820359	0.863329	>>ProteinDiffResult	1.25295	0.915896	0.831154
O35607	ENSMUSG00000067336	12168	Bmpr2	bone morphogenetic protein receptor, type II (serine/threonine kinase)	O35607	O35607	18	18	18	23.2	23.2	23.2	586	>>ProteinRawExpression	4376100	4826200	4930500	4984400	5166900	4364300	4727800	5226500	5137000	5223700	2248300	2359000	2456700	2520200	2392700	>>ProteinNormaExpression	1.07714	1.18793	1.21361	1.22687	1.27179	1.07424	1.16371	1.28646	1.26443	1.28577	0.553402	0.58065	0.604698	0.620328	0.588945	>>ProteinDiffResult	1.19547	1.21493	0.589605
O35621	ENSMUSG00000022474	29858	Pmm1	phosphomannomutase 1	O35621	O35621	4	2	2	16.4	9.5	9.5	589	>>ProteinRawExpression	321100	388970	368140	393760	392060	324350	345720	345170	382820	361690	166480	180960	195360	202600	155290	>>ProteinNormaExpression	1.06454	1.28955	1.2205	1.30543	1.2998	1.07532	1.14617	1.14434	1.26917	1.19911	0.551932	0.599938	0.647678	0.671681	0.514834	>>ProteinDiffResult	1.23597	1.16682	0.597212
O35632	ENSMUSG00000010047	15587	Hyal2	hyaluronoglucosaminidase 2	O35632	O35632	5	5	5	13.3	13.3	13.3	592	>>ProteinRawExpression	960510	1016000	1033300	1011700	1017300	883440	936830	958130	991230	980160	631130	657150	664600	763810	636680	>>ProteinNormaExpression	1.09631	1.15964	1.17939	1.15474	1.16113	1.00834	1.06928	1.09359	1.13137	1.11874	0.72036	0.750059	0.758562	0.871799	0.726695	>>ProteinDiffResult	1.15024	1.08426	0.765495
O35646	ENSMUSG00000067276	12338	Capn6	calpain 6	O35646	O35646	1	1	1	2.8	2.8	2.8	594	>>ProteinRawExpression	40590	36396	35372	34095	26272	40442	32102	27656	24972	27191	14632	8737	9396.8	19486	17027	>>ProteinNormaExpression	1.54387	1.38435	1.3454	1.29683	0.999273	1.53824	1.22102	1.05191	0.949826	1.03423	0.556538	0.332318	0.357413	0.741163	0.647633	>>ProteinDiffResult	1.31394	1.15905	0.527013
O35682	ENSMUSG00000068566	50918	Myadm	myeloid-associated differentiation marker	O35682	O35682	2	2	2	7.5	7.5	7.5	602	>>ProteinRawExpression	611050	705210	638880	727440	742530	636290	671570	682430	717280	728080	379390	443840	444620	514470	467090	>>ProteinNormaExpression	1.0061	1.16114	1.05192	1.19774	1.22258	1.04766	1.10575	1.12363	1.18101	1.19879	0.62467	0.730788	0.732072	0.847081	0.769069	>>ProteinDiffResult	1.1279	1.13137	0.740736
O35684	ENSMUSG00000027834	20713	Serpini1	serine (or cysteine) peptidase inhibitor, clade I, member 1	O35684	O35684	13	13	13	41	41	41	604	>>ProteinRawExpression	2938700	3161200	3135800	3364500	3379800	2677400	3021300	3249000	3118400	3162100	1613300	1737800	1846300	1924200	1520900	>>ProteinNormaExpression	1.10614	1.18989	1.18033	1.26641	1.27217	1.00779	1.13723	1.22294	1.17378	1.19023	0.607254	0.654116	0.694956	0.724278	0.572474	>>ProteinDiffResult	1.20299	1.14639	0.650616
O35874	ENSMUSG00000020142	55963	Slc1a4	solute carrier family 1 (glutamate/neutral amino acid transporter), member 4	O35874	O35874	1	1	1	2.1	2.1	2.1	617	>>ProteinRawExpression	137300	158050	155240	169080	162640	116270	144310	132450	136820	144210	79390	94950	89220	96818	81713	>>ProteinNormaExpression	1.08483	1.24877	1.22657	1.33592	1.28504	0.918665	1.14021	1.04651	1.08103	1.13942	0.627271	0.750213	0.704939	0.764972	0.645626	>>ProteinDiffResult	1.23623	1.06517	0.698604
O54826	ENSMUSG00000026743	17354	Mllt10	myeloid/lymphoid or mixed-lineage leukemia; translocated to, 10	O54826	O54826	15	15	14	16	16	16	634	>>ProteinRawExpression	2639600	3014900	3031900	3127600	3202300	2609700	3052300	3028300	3209200	3161000	5045500	5322100	5377700	5768000	5489100	>>ProteinNormaExpression	0.693668	0.792294	0.796761	0.821911	0.841541	0.68581	0.802122	0.795815	0.843354	0.830688	1.32592	1.39861	1.41322	1.51579	1.4425	>>ProteinDiffResult	0.789235	0.791558	1.41921
O54879	ENSMUSG00000015217	15354	Hmgb3	high mobility group box 3	O54879	O54879	7	5	5	26.5	22.5	22.5	636	>>ProteinRawExpression	1173500	1262700	1230400	1353400	1375500	1051400	1082300	1095800	1152500	1127400	780870	828690	849130	893040	773090	>>ProteinNormaExpression	1.09812	1.18159	1.15136	1.26646	1.28714	0.98386	1.01278	1.02541	1.07847	1.05498	0.730708	0.775456	0.794583	0.835673	0.723428	>>ProteinDiffResult	1.19693	1.0311	0.77197
O54901	ENSMUSG00000022661	17470	Cd200	CD200 antigen	O54901	O54901	6	6	6	19.4	19.4	19.4	638	>>ProteinRawExpression	1124300	1207300	1225400	1254000	1243800	1270600	1325000	1394000	1417200	1437400	675240	665890	682650	686230	608780	>>ProteinNormaExpression	1.03988	1.11664	1.13339	1.15984	1.1504	1.17519	1.22551	1.28932	1.31078	1.32947	0.624536	0.615888	0.63139	0.634701	0.563067	>>ProteinDiffResult	1.12003	1.26605	0.613917
O54931	ENSMUSG00000038729	677884	Pakap	paralemmin A kinase anchor protein	O54931	O54931	6	6	6	9	9	9	641	>>ProteinRawExpression	597270	657960	677950	662540	696800	769360	854550	906290	872460	988810	179180	194730	216170	221420	186720	>>ProteinNormaExpression	1.03189	1.13674	1.17127	1.14465	1.20384	1.3292	1.47638	1.56577	1.50732	1.70834	0.309564	0.336429	0.373471	0.382541	0.322591	>>ProteinDiffResult	1.13768	1.5174	0.344919
O55128	ENSMUSG00000021963	20220	Sap18	Sin3-associated polypeptide 18	O55128	O55128	9	9	9	52.3	52.3	52.3	667	>>ProteinRawExpression	4565600	4892100	4923500	5067000	5107300	4363200	4756000	4893400	4818700	4905800	2485400	2534100	2603700	2628000	2333700	>>ProteinNormaExpression	1.12495	1.2054	1.21313	1.24849	1.25842	1.07508	1.17186	1.20572	1.18731	1.20877	0.612394	0.624393	0.641542	0.64753	0.575015	>>ProteinDiffResult	1.21008	1.16975	0.620175
O55131	ENSMUSG00000001833	235072	Septin7	septin 7	O55131	O55131	37	37	34	69.7	69.7	66.1	668	>>ProteinRawExpression	26290000	27582000	29483000	30057000	30152000	22533000	26058000	26536000	27019000	27398000	16774000	17350000	18775000	18968000	17114000	>>ProteinNormaExpression	1.0891	1.14262	1.22137	1.24515	1.24909	0.933458	1.07949	1.09929	1.1193	1.135	0.694884	0.718746	0.777778	0.785774	0.708969	>>ProteinDiffResult	1.18946	1.07331	0.73723
O55176	ENSMUSG00000034403	18744	Pja1	praja ring finger ubiquitin ligase 1	O55176	O55176	11	11	11	22	22	22	672	>>ProteinRawExpression	1416100	1497800	1436700	1569800	1540100	1107100	1194200	1218100	1271100	1272900	540140	564790	620090	597080	557720	>>ProteinNormaExpression	1.29492	1.36963	1.31376	1.43547	1.40831	1.01236	1.09201	1.11386	1.16233	1.16397	0.493918	0.516459	0.567027	0.545986	0.509994	>>ProteinDiffResult	1.36442	1.10891	0.526677
O55222	ENSMUSG00000030890	16202	Ilk	integrin linked kinase	O55222	O55222	12	12	12	25.2	25.2	25.2	674	>>ProteinRawExpression	5023200	5575600	5564000	5887300	5721700	4646600	5108900	5393300	5434800	5452700	2856300	2737700	3052200	3115700	2791900	>>ProteinNormaExpression	1.10219	1.2234	1.22086	1.29179	1.25546	1.01956	1.121	1.1834	1.19251	1.19643	0.626731	0.600707	0.669715	0.683648	0.6126	>>ProteinDiffResult	1.21874	1.14258	0.63868
O70201	ENSMUSG00000017716	11799	Birc5	baculoviral IAP repeat-containing 5	O70201	O70201	9	9	9	59.3	59.3	59.3	686	>>ProteinRawExpression	3187400	3496700	3550700	3677800	3745200	3050200	3327800	3463200	3571500	3551900	1643500	1642200	1765400	1841400	1640100	>>ProteinNormaExpression	1.10789	1.2154	1.23417	1.27835	1.30177	1.0602	1.15669	1.20375	1.2414	1.23458	0.571255	0.570803	0.613625	0.640042	0.570073	>>ProteinDiffResult	1.22751	1.17933	0.59316
O70311	ENSMUSG00000026643	18108	Nmt2	N-myristoyltransferase 2	O70311	O70311	5	3	3	13	6.8	6.8	698	>>ProteinRawExpression	289100	310540	294620	354810	340820	220270	252200	243760	229710	208630	141150	139210	152970	149650	119280	>>ProteinNormaExpression	1.25815	1.35146	1.28218	1.54412	1.48324	0.958607	1.09757	1.06083	0.99969	0.90795	0.61428	0.605837	0.66572	0.651271	0.519102	>>ProteinDiffResult	1.38383	1.00493	0.611242
O70333	ENSMUSG00000024146	56724	Cript	cysteine-rich PDZ-binding protein	O70333	O70333	1	1	1	7.9	7.9	7.9	701	>>ProteinRawExpression	202520	201040	229920	197840	208810	148090	151970	190720	187010	175770	62505	65926	77884	56616	52161	>>ProteinNormaExpression	1.37533	1.36528	1.5614	1.34355	1.41804	1.00569	1.03204	1.29519	1.27	1.19367	0.424476	0.447708	0.528916	0.384483	0.354229	>>ProteinDiffResult	1.41272	1.15932	0.427963
O70491	ENSMUSG00000032327	20897	Stra6	stimulated by retinoic acid gene 6	O70491	O70491	5	5	5	9.4	9.4	9.4	716	>>ProteinRawExpression	887220	903630	978700	972850	1005900	1103000	1201500	1175600	1236900	1216400	609610	665840	678410	749010	585770	>>ProteinNormaExpression	0.952611	0.970231	1.05083	1.04455	1.08004	1.18429	1.29005	1.26225	1.32806	1.30605	0.65454	0.714915	0.728411	0.804215	0.628943	>>ProteinDiffResult	1.01965	1.27414	0.706205
O70546	ENSMUSG00000037369	22289	Kdm6a	lysine (K)-specific demethylase 6A	O70546;P79457	O70546	11	11	11	8.2	8.2	8.2	721	>>ProteinRawExpression	1023900	1200400	1251600	1326600	1462800	1198800	1325900	1370800	1391300	1381800	2250000	2342900	2424500	2724300	2522900	>>ProteinNormaExpression	0.609501	0.714566	0.745044	0.78969	0.870766	0.713614	0.789273	0.816001	0.828204	0.822549	1.33937	1.39467	1.44324	1.6217	1.50182	>>ProteinDiffResult	0.745913	0.793928	1.46016
O70552	ENSMUSG00000032056	56057	Btg4	BTG anti-proliferation factor 4	O70552	O70552	13	13	13	70	70	70	723	>>ProteinRawExpression	1075100	1316500	1432200	1460200	1589100	879720	1442600	1265900	1433100	1205000	7959900	8309400	8537700	9115800	8657400	>>ProteinNormaExpression	0.28963	0.354663	0.385832	0.393376	0.428101	0.236995	0.388634	0.341031	0.386075	0.324625	2.14438	2.23854	2.30004	2.45578	2.33229	>>ProteinDiffResult	0.37032	0.335472	2.29421
O88428	ENSMUSG00000024899	23972	Papss2	3'-phosphoadenosine 5'-phosphosulfate synthase 2	O88428	O88428	3	3	1	4.5	4.5	1.1	740	>>ProteinRawExpression	371670	410470	376340	392600	421620	435900	485840	517720	514730	543180	732630	744960	792420	844210	791100	>>ProteinNormaExpression	0.665647	0.735136	0.67401	0.703131	0.755105	0.78068	0.870121	0.927217	0.921862	0.972814	1.31211	1.33419	1.41919	1.51195	1.41683	>>ProteinDiffResult	0.706606	0.894539	1.39886
O88492	ENSMUSG00000002831	57435	Plin4	perilipin 4	O88492	O88492	10	10	10	33.6	33.6	33.6	748	>>ProteinRawExpression	1724200	2024000	2054000	2038700	2049400	2259700	2551600	2673800	2619300	2716100	1244100	1419400	1416100	1187000	1305400	>>ProteinNormaExpression	0.883215	1.03679	1.05215	1.04432	1.0498	1.15752	1.30705	1.36964	1.34173	1.39131	0.637285	0.727082	0.725392	0.608036	0.668686	>>ProteinDiffResult	1.01325	1.31345	0.673296
O88502	ENSMUSG00000025584	18584	Pde8a	phosphodiesterase 8A	O88502	O88502	3	3	3	3.6	3.6	3.6	749	>>ProteinRawExpression	282180	296600	317320	304690	306350	277390	323320	351860	340930	295650	200080	184960	195950	191710	203620	>>ProteinNormaExpression	1.03931	1.09242	1.16873	1.12222	1.12833	1.02167	1.19083	1.29595	1.25569	1.08892	0.736923	0.681234	0.721712	0.706095	0.749961	>>ProteinDiffResult	1.1102	1.17061	0.719185
O88513	ENSMUSG00000006715	57441	Gmnn	geminin	O88513	O88513	3	3	3	18.4	18.4	18.4	751	>>ProteinRawExpression	465030	584730	579320	623370	623560	559130	719320	692190	745100	749460	1340500	1440300	1493100	1543200	1509800	>>ProteinNormaExpression	0.510345	0.641709	0.635772	0.684114	0.684323	0.613614	0.789414	0.759641	0.817706	0.822491	1.47113	1.58065	1.6386	1.69358	1.65692	>>ProteinDiffResult	0.631253	0.760573	1.60817
O88574	ENSMUSG00000031609	60406	Sap30	sin3 associated polypeptide	O88574	O88574	5	5	5	16.8	16.8	16.8	764	>>ProteinRawExpression	395540	580670	561120	584650	728870	493360	786400	645300	755370	666340	4240100	4593000	5132400	5248800	5018800	>>ProteinNormaExpression	0.194971	0.286226	0.276589	0.288187	0.359277	0.243188	0.387635	0.318083	0.372339	0.328454	2.09004	2.264	2.52988	2.58725	2.47388	>>ProteinDiffResult	0.28105	0.32994	2.38901
O88735	ENSMUSG00000019996	17761	Map7	microtubule-associated protein 7	O88735	O88735	12	12	12	15.9	15.9	15.9	778	>>ProteinRawExpression	3310400	3508600	3564100	3636900	3774600	2121800	2294100	2330800	2743400	2343400	2089800	2021300	2260300	2340000	2173000	>>ProteinNormaExpression	1.2257	1.29908	1.31963	1.34658	1.39757	0.785609	0.849405	0.862993	1.01576	0.867658	0.773761	0.748399	0.83689	0.866399	0.804566	>>ProteinDiffResult	1.31771	0.876285	0.806003
O88878	ENSMUSG00000024750	22682	Zfand5	zinc finger, AN1-type domain 5	O88878	O88878	7	6	6	54	49.3	49.3	794	>>ProteinRawExpression	428810	443330	531770	476640	506650	462940	569720	538920	530400	513520	1059500	1005700	1084000	1136200	1078800	>>ProteinNormaExpression	0.620451	0.64146	0.769425	0.689657	0.733078	0.669834	0.824335	0.77977	0.767443	0.743019	1.533	1.45516	1.56845	1.64398	1.56093	>>ProteinDiffResult	0.690814	0.75688	1.55231
O88907	ENSMUSG00000032405	56469	Pias1	protein inhibitor of activated STAT 1	O88907;Q8C5D8	O88907	3	3	3	7.1	7.1	7.1	795	>>ProteinRawExpression	160420	193070	217720	220510	236640	151010	236210	200330	231150	210550	307690	333570	340700	350160	359270	>>ProteinNormaExpression	0.641851	0.772486	0.871112	0.882275	0.946812	0.604201	0.945092	0.801534	0.924847	0.842425	1.23109	1.33464	1.36316	1.40101	1.43746	>>ProteinDiffResult	0.822907	0.82362	1.35347
O88947	ENSMUSG00000031444	14058	F10	coagulation factor X	O88947	O88947	8	8	8	18.9	18.9	18.9	796	>>ProteinRawExpression	726510	771390	864020	936750	924130	769000	926080	850470	894770	926840	2196500	2365600	2317300	2553100	2280800	>>ProteinNormaExpression	0.536744	0.569901	0.638336	0.692069	0.682745	0.568135	0.684186	0.628325	0.661054	0.684747	1.62277	1.7477	1.71202	1.88622	1.68505	>>ProteinDiffResult	0.623959	0.645289	1.73075
O89026	ENSMUSG00000022883	19876	Robo1	roundabout guidance receptor 1	O89026	O89026	5	5	5	3.8	3.8	3.8	807	>>ProteinRawExpression	620460	718080	729710	796050	733030	654360	778990	767900	781290	829320	425620	447620	456890	474440	432470	>>ProteinNormaExpression	0.964823	1.11662	1.13471	1.23787	1.13987	1.01754	1.21134	1.19409	1.21492	1.2896	0.661844	0.696054	0.710469	0.73776	0.672496	>>ProteinDiffResult	1.11878	1.1855	0.695725
P00520	ENSMUSG00000026842	11350	Abl1	c-abl oncogene 1, non-receptor tyrosine kinase	P00520	P00520	5	2	2	5.2	1.5	1.5	822	>>ProteinRawExpression	42477000	42632000	45292000	47941000	48215000	25739000	31771000	28404000	31631000	30246000	29673000	27589000	29511000	31358000	27833000	>>ProteinNormaExpression	1.22456	1.22903	1.30572	1.38208	1.38998	0.742026	0.915922	0.818855	0.911886	0.871958	0.855439	0.795359	0.850768	0.904015	0.802394	>>ProteinDiffResult	1.30628	0.852129	0.841595
P00536	ENSMUSG00000078365	17451	Mos	Moloney sarcoma oncogene	P00536	P00536	10	10	9	26.8	26.8	24.2	823	>>ProteinRawExpression	1118700	1212200	1342800	1383500	1368700	1231000	1396900	1314700	1456300	1466700	4558800	4825400	4965200	5325400	5083200	>>ProteinNormaExpression	0.441018	0.477878	0.529363	0.545408	0.539573	0.485289	0.550691	0.518285	0.574107	0.578207	1.79719	1.90229	1.9574	2.0994	2.00392	>>ProteinDiffResult	0.506648	0.541316	1.95204
P01837	ENSMUSG00000076609	16071	Igkc	immunoglobulin kappa constant	P01837	P01837	5	5	5	68.2	68.2	68.2	827	>>ProteinRawExpression	1812500	1932000	1940500	2000800	2032000	2442700	2718000	2828900	2800700	2984300	1382600	1520500	1530600	1625900	1392100	>>ProteinNormaExpression	0.8786	0.936527	0.940648	0.969878	0.985002	1.18409	1.31754	1.3713	1.35763	1.44662	0.670209	0.737055	0.741951	0.788147	0.674814	>>ProteinDiffResult	0.942131	1.33543	0.722435
P01869	ENSMUSG00000076614	16017	Ighg1	immunoglobulin heavy constant gamma 1 (G1m marker)	P01869	P01869	2	2	2	9.7	9.7	9.7	830	>>ProteinRawExpression	176920	192660	170490	197760	193390	232400	271450	255310	265490	304660	171360	169400	186140	186180	161610	>>ProteinNormaExpression	0.846448	0.921753	0.815684	0.946154	0.925246	1.11188	1.29871	1.22149	1.2702	1.4576	0.819847	0.810469	0.89056	0.890751	0.773199	>>ProteinDiffResult	0.891057	1.27198	0.836965
P01887	ENSMUSG00000060802	12010	B2m	beta-2 microglobulin	P01887	P01887	3	3	3	52.1	52.1	52.1	832	>>ProteinRawExpression	502700	516010	555510	551920	565460	430230	469820	474850	498410	505990	331100	335670	356810	376370	357860	>>ProteinNormaExpression	1.10423	1.13347	1.22024	1.21235	1.24209	0.945047	1.03201	1.04306	1.09481	1.11146	0.727297	0.737335	0.783772	0.826737	0.786078	>>ProteinDiffResult	1.18248	1.04528	0.772244
P01897		14980	H2-L	histocompatibility 2, D region locus L	P01897	P01897	7	5	3	21.8	16.6	8	833	>>ProteinRawExpression	1312000	1442700	1415400	1544700	1490000	1014400	1176900	1206100	1318600	1171400	653460	703570	704360	658640	601120	>>ProteinNormaExpression	1.19902	1.31847	1.29352	1.41169	1.3617	0.92705	1.07556	1.10224	1.20506	1.07053	0.597191	0.642986	0.643708	0.601925	0.549358	>>ProteinDiffResult	1.31688	1.07609	0.607033
P02802	ENSMUSG00000031765	17748	Mt1	metallothionein 1	P02802	P02802	1	1	1	19.7	19.7	19.7	842	>>ProteinRawExpression	96396	86164	98212	92156	104960	109770	112690	135470	128740	119060	51080	58921	56016	69949	45720	>>ProteinNormaExpression	1.05906	0.946646	1.07901	1.01248	1.15315	1.206	1.23808	1.48835	1.41441	1.30806	0.561194	0.647339	0.615423	0.768499	0.502306	>>ProteinDiffResult	1.05007	1.33098	0.618952
P03975			Iap		P03975	P03975	11	11	11	19.4	19.4	19.4	850	>>ProteinRawExpression	2814700	3036300	3127100	3167400	3275600	2269700	2546600	2592000	2611900	2537700	1826100	1953000	2122800	2034900	1917400	>>ProteinNormaExpression	1.11596	1.20382	1.23982	1.2558	1.2987	0.899884	1.00967	1.02767	1.03556	1.00614	0.724007	0.77432	0.841642	0.806791	0.760205	>>ProteinDiffResult	1.22282	0.995784	0.781393
P04925	ENSMUSG00000079037	19122	Prnp	prion protein	P04925	P04925	2	2	2	8.7	8.7	8.7	852	>>ProteinRawExpression	176110	194770	189840	199450	217080	228810	256680	241580	241360	233820	103850	103240	124210	124820	123800	>>ProteinNormaExpression	0.957321	1.05876	1.03196	1.0842	1.18003	1.24379	1.39529	1.31321	1.31201	1.27103	0.564521	0.561205	0.675196	0.678512	0.672968	>>ProteinDiffResult	1.06245	1.30707	0.63048
P05063	ENSMUSG00000017390	11676	Aldoc	aldolase C, fructose-bisphosphate	P05063	P05063	16	9	9	49	35.3	35.3	853	>>ProteinRawExpression	1870700	2129700	2253100	2383800	2440600	3206700	3593700	3875600	3908100	4070700	2537200	2792100	2803600	2796800	2819500	>>ProteinNormaExpression	0.645337	0.734685	0.777254	0.822342	0.841937	1.10622	1.23972	1.33697	1.34818	1.40427	0.875261	0.963194	0.967161	0.964815	0.972646	>>ProteinDiffResult	0.764311	1.28707	0.948615
P06151	ENSMUSG00000063229	16828	Ldha	lactate dehydrogenase A	P06151	P06151	17	13	13	44.9	34.6	34.6	864	>>ProteinRawExpression	4952000	5150000	5631600	5487800	5756400	6307300	6989200	7140500	7196700	7460200	1563600	1645800	1770200	1852000	1543700	>>ProteinNormaExpression	1.05441	1.09657	1.19911	1.1685	1.22569	1.34299	1.48818	1.5204	1.53236	1.58847	0.332931	0.350434	0.376922	0.394339	0.328694	>>ProteinDiffResult	1.14886	1.49448	0.356664
P06728	ENSMUSG00000032080	11808	Apoa4	apolipoprotein A-IV	P06728	P06728	15	15	15	43.8	43.8	43.8	866	>>ProteinRawExpression	2543900	2968200	3072800	3204700	3377900	2125600	2629800	2436500	2582600	2545300	4943600	4895100	5129600	5333200	5109100	>>ProteinNormaExpression	0.721361	0.841678	0.871339	0.908741	0.957855	0.602746	0.74572	0.690906	0.732335	0.721758	1.40183	1.38808	1.45458	1.51231	1.44876	>>ProteinDiffResult	0.860195	0.698693	1.44111
P06795	ENSMUSG00000028970	18669	Abcb1b	ATP-binding cassette, sub-family B (MDR/TAP), member 1B	P06795;P21440	P06795;P21440	3	1	1	2	0.7	0.7	868	>>ProteinRawExpression	77252	66830	75360	90397	94852	82517	88382	78767	85901	76067	149970	124340	158720	146180	137310	>>ProteinNormaExpression	0.755967	0.65398	0.737452	0.8846	0.928196	0.807489	0.864882	0.770792	0.840604	0.744371	1.46757	1.21676	1.55319	1.43048	1.34368	>>ProteinDiffResult	0.792039	0.805627	1.40233
P06802	ENSMUSG00000037370	18605	Enpp1	ectonucleotide pyrophosphatase/phosphodiesterase 1	P06802	P06802	4	4	4	5	5	5	871	>>ProteinRawExpression	311220	338530	364600	338600	363770	405000	383460	453440	428000	417570	228410	236020	274760	264230	228680	>>ProteinNormaExpression	0.926932	1.00827	1.08592	1.00848	1.08345	1.20625	1.14209	1.35052	1.27475	1.24368	0.680292	0.702958	0.81834	0.786978	0.681097	>>ProteinDiffResult	1.02261	1.24346	0.733933
P07356	ENSMUSG00000032231	12306	Anxa2	annexin A2	P07356;REV__Q8BND4	P07356	16	16	16	45.1	45.1	45.1	875	>>ProteinRawExpression	4533800	5032500	5041700	5070200	5120800	7245000	7691900	7734700	7933200	7919600	4328000	4645600	4665700	4661800	4402000	>>ProteinNormaExpression	0.790535	0.877491	0.879095	0.884065	0.892888	1.26327	1.3412	1.34866	1.38327	1.3809	0.754651	0.810029	0.813534	0.812854	0.767554	>>ProteinDiffResult	0.864815	1.34346	0.791725
P08207	ENSMUSG00000041959	20194	S100a10	S100 calcium binding protein A10 (calpactin)	P08207	P08207	1	1	1	17.5	17.5	17.5	887	>>ProteinRawExpression	148620	173900	160270	168710	177970	204440	195390	224590	220990	235580	95577	92849	107590	113090	103960	>>ProteinNormaExpression	0.919858	1.07632	0.991964	1.0442	1.10151	1.26535	1.20933	1.39006	1.36778	1.45808	0.591558	0.574673	0.66591	0.699951	0.643443	>>ProteinDiffResult	1.02677	1.33812	0.635107
P09055	ENSMUSG00000025809	16412	Itgb1	integrin beta 1 (fibronectin receptor beta)	P09055	P09055	28	28	28	33.2	33.2	33.2	896	>>ProteinRawExpression	13980000	14890000	14889000	16015000	15811000	14272000	15854000	16183000	16301000	16556000	8496500	8889500	9180000	10341000	8539600	>>ProteinNormaExpression	1.04747	1.11565	1.11557	1.19994	1.18465	1.06934	1.18788	1.21253	1.22137	1.24047	0.636609	0.666054	0.68782	0.774809	0.639838	>>ProteinDiffResult	1.13266	1.18632	0.681026
P09242	ENSMUSG00000028766	11647	Alpl	alkaline phosphatase, liver/bone/kidney	P09242	P09242	2	2	2	5.5	5.5	5.5	898	>>ProteinRawExpression	224250	265490	237440	239150	256580	121750	123410	144540	146980	123590	110420	116620	117140	107980	127310	>>ProteinNormaExpression	1.36591	1.6171	1.44625	1.45666	1.56283	0.741579	0.75169	0.880393	0.895255	0.752787	0.672568	0.710332	0.7135	0.657706	0.775445	>>ProteinDiffResult	1.48975	0.804341	0.70591
P09602	ENSMUSG00000070713	15331	Gm10282	predicted pseudogene 10282	P09602;A0A087WR34	P09602	5	5	5	57.8	57.8	57.8	903	>>ProteinRawExpression	1313800	1435000	1404700	1495100	1528400	958490	1035500	1107300	1132200	1122700	860500	895490	927140	1065500	912330	>>ProteinNormaExpression	1.14615	1.25188	1.22545	1.30431	1.33336	0.836177	0.90336	0.965997	0.98772	0.979432	0.750691	0.781216	0.808827	0.929531	0.795907	>>ProteinDiffResult	1.25223	0.934537	0.813235
Q3THW5	ENSMUSG00000041126	77605	H2az2	H2A.Z histone variant 2	Q3THW5;P0C0S6	Q3THW5;P0C0S6	4	2	2	31.2	18.8	18.8	911	>>ProteinRawExpression	354880	377610	373270	423340	409950	283370	310550	316640	332390	345700	214280	198330	217370	223440	230510	>>ProteinNormaExpression	1.1543	1.22823	1.21412	1.37698	1.33342	0.921702	1.01011	1.02992	1.08115	1.12444	0.696977	0.645097	0.707028	0.726771	0.749767	>>ProteinDiffResult	1.26141	1.03346	0.705128
P0C673	ENSMUSG00000022790	207683	Igsf11	immunoglobulin superfamily, member 11	P0C673	P0C673	3	3	3	7	7	7	913	>>ProteinRawExpression	886380	860870	873630	893960	932290	767790	779130	778860	772930	807440	362190	361480	399050	378840	375260	>>ProteinNormaExpression	1.29966	1.26226	1.28097	1.31078	1.36698	1.12578	1.14241	1.14201	1.13332	1.18392	0.531065	0.530024	0.585112	0.555478	0.550229	>>ProteinDiffResult	1.30413	1.14549	0.550382
P0C8K7	ENSMUSG00000078350	68859	Smim1	small integral membrane protein 1	P0C8K7	P0C8K7	1	1	1	15.4	15.4	15.4	916	>>ProteinRawExpression	38383	42457	35740	42837	54411	28165	26391	34252	34857	43693	50383	46591	46990	53729	54332	>>ProteinNormaExpression	0.909247	1.00575	0.846637	1.01476	1.28893	0.667195	0.625171	0.811388	0.82572	1.03503	1.19351	1.10368	1.11314	1.27277	1.28706	>>ProteinDiffResult	1.01307	0.792902	1.19403
P10404					P10404;P11370	P10404	10	10	9	19.5	19.5	18.3	923	>>ProteinRawExpression	1746300	1751100	1808500	1924600	1975100	1596500	1777800	1763600	1887100	1783600	1062600	1091400	1151600	1315800	1124800	>>ProteinNormaExpression	1.10244	1.10547	1.14171	1.215	1.24689	1.00787	1.12233	1.11337	1.19133	1.12599	0.670822	0.689004	0.727008	0.830668	0.710089	>>ProteinDiffResult	1.1623	1.11218	0.725518
P10493	ENSMUSG00000005397	18073	Nid1	nidogen 1	P10493	P10493	1	1	1	0.7	0.7	0.7	924	>>ProteinRawExpression	10101	7860.2	12771	5923.2	10060	5791.4	15929	8718.2	14354	11137	21004	23913	28645	30378	27699	>>ProteinNormaExpression	0.646715	0.503248	0.817661	0.379232	0.64409	0.370794	1.01985	0.558182	0.919013	0.713045	1.34478	1.53103	1.83399	1.94495	1.77342	>>ProteinDiffResult	0.598189	0.716177	1.68563
P10711	ENSMUSG00000033813	21399	Tcea1	transcription elongation factor A (SII) 1	P10711;Q9QVN7	P10711	20	20	20	62.1	62.1	62.1	930	>>ProteinRawExpression	4550300	4717300	5076900	5477300	5364800	3597700	4306800	4486100	4834200	4383100	8064600	8584400	9158700	9675200	8945300	>>ProteinNormaExpression	0.748218	0.775679	0.834809	0.900648	0.882149	0.59158	0.708179	0.737662	0.794901	0.720725	1.32608	1.41156	1.50599	1.59092	1.4709	>>ProteinDiffResult	0.8283	0.710609	1.46109
P10852	ENSMUSG00000010095	17254	Slc3a2	solute carrier family 3 (activators of dibasic and neutral amino acid transport), member 2	P10852	P10852	25	25	25	48.7	48.7	48.7	933	>>ProteinRawExpression	14884000	15620000	16363000	17021000	17324000	16990000	18662000	19283000	19419000	20115000	8008700	8532100	9218400	9286600	8599200	>>ProteinNormaExpression	1.01794	1.06827	1.11909	1.16409	1.18481	1.16197	1.27632	1.31879	1.32809	1.37569	0.547726	0.583522	0.630459	0.635123	0.588111	>>ProteinDiffResult	1.11084	1.29217	0.596988
P11214	ENSMUSG00000031538	18791	Plat	plasminogen activator, tissue	P11214	P11214	29	29	29	64.4	64.4	64.4	939	>>ProteinRawExpression	3812900	4258200	5195800	5228400	6043100	3239700	5281300	4684300	5143600	4731500	28108000	30283000	30869000	34625000	32290000	>>ProteinNormaExpression	0.280644	0.31342	0.382431	0.38483	0.444795	0.238454	0.388724	0.344782	0.378589	0.348256	2.06886	2.22894	2.27208	2.54853	2.37667	>>ProteinDiffResult	0.361224	0.339761	2.29901
P12246	ENSMUSG00000026542	20219	Apcs	serum amyloid P-component	P12246	P12246	6	6	6	27.7	27.7	27.7	951	>>ProteinRawExpression	876620	971540	1012500	1056100	1024000	891970	1027900	1005100	1059800	1036900	1585300	1645800	1724500	1888800	1866900	>>ProteinNormaExpression	0.70416	0.780406	0.813308	0.848331	0.822546	0.71649	0.825679	0.807364	0.851303	0.832908	1.27342	1.32202	1.38523	1.51721	1.49962	>>ProteinDiffResult	0.79375	0.806749	1.3995
P12804	ENSMUSG00000039899	14190	Fgl2	fibrinogen-like protein 2	P12804	P12804	2	2	2	6.5	6.5	6.5	956	>>ProteinRawExpression	51859	45518	48717	48876	57412	34748	52395	40717	59161	49449	291760	281660	306380	329310	298080	>>ProteinNormaExpression	0.389714	0.342062	0.366102	0.367297	0.431444	0.261127	0.393742	0.305983	0.444587	0.371603	2.19254	2.11664	2.30241	2.47472	2.24003	>>ProteinDiffResult	0.379324	0.355408	2.26527
P12815	ENSMUSG00000021576	18570	Pdcd6	programmed cell death 6	P12815	P12815	8	8	7	59.7	59.7	42.4	957	>>ProteinRawExpression	1450500	1569900	1665300	1673700	1722500	1388900	1538600	1585800	1651700	1559400	2197200	2264000	2298200	2552200	2464400	>>ProteinNormaExpression	0.788821	0.853754	0.905635	0.910203	0.936742	0.755321	0.836732	0.862401	0.898239	0.848044	1.1949	1.23122	1.24982	1.38796	1.34021	>>ProteinDiffResult	0.879031	0.840147	1.28082
P13562	ENSMUSG00000015812	14714	Gnrh1	gonadotropin releasing hormone 1	P13562	P13562	2	2	2	34.4	34.4	34.4	962	>>ProteinRawExpression	659150	728140	757580	776610	827860	489260	598820	578810	557640	577600	392830	386000	445990	458790	398770	>>ProteinNormaExpression	1.14517	1.26503	1.31618	1.34924	1.43828	0.850015	1.04036	1.00559	0.968815	1.00349	0.682482	0.670616	0.77484	0.797078	0.692802	>>ProteinDiffResult	1.30278	0.973655	0.723564
P14094	ENSMUSG00000026576	11931	Atp1b1	ATPase, Na+/K+ transporting, beta 1 polypeptide	P14094	P14094	13	13	13	34.2	34.2	34.2	966	>>ProteinRawExpression	5403600	5801000	5978900	5992100	6159500	6019800	6439000	6701200	6769300	6704000	3370500	3640500	3961100	4061900	3582100	>>ProteinNormaExpression	1.00583	1.0798	1.11291	1.11537	1.14653	1.12053	1.19856	1.24736	1.26004	1.24788	0.627385	0.677643	0.737319	0.756082	0.666772	>>ProteinDiffResult	1.09209	1.21487	0.69304
P14602	ENSMUSG00000004951	15507	Hspb1	heat shock protein 1	P14602	P14602	9	9	9	52.6	52.6	52.6	975	>>ProteinRawExpression	1440000	1549500	1565800	1654800	1676500	1063200	1167900	1178700	1231900	1225100	903290	880750	908810	992470	877960	>>ProteinNormaExpression	1.17925	1.26893	1.28227	1.35516	1.37293	0.870682	0.956423	0.965268	1.00883	1.00327	0.739727	0.721269	0.744248	0.812759	0.718984	>>ProteinDiffResult	1.29171	0.960895	0.747397
P14873	ENSMUSG00000052727	17755	Map1b	microtubule-associated protein 1B	P14873;Q9QYR6	P14873	60	60	60	31.9	31.9	31.9	980	>>ProteinRawExpression	16068000	17641000	17721000	18295000	18621000	13603000	15467000	15565000	16077000	16031000	9158400	9599000	9819000	10328000	9721700	>>ProteinNormaExpression	1.12776	1.23817	1.24378	1.28407	1.30695	0.954752	1.08558	1.09246	1.12839	1.12517	0.6428	0.673724	0.689165	0.72489	0.682336	>>ProteinDiffResult	1.24015	1.07727	0.682583
P15116	ENSMUSG00000024304	12558	Cdh2	cadherin 2	P15116	P15116	13	13	13	19.3	19.3	19.3	983	>>ProteinRawExpression	2110400	2221000	2229600	2334000	2341400	1784400	1889300	1970000	1989800	2043800	871880	934680	976790	982660	870500	>>ProteinNormaExpression	1.23897	1.3039	1.30895	1.37024	1.37459	1.04758	1.10917	1.15655	1.16817	1.19987	0.511863	0.548731	0.573453	0.576899	0.511053	>>ProteinDiffResult	1.31933	1.13627	0.5444
P15208	ENSMUSG00000005534	16337	Insr	insulin receptor	P15208	P15208	7	4	4	3.9	2.3	2.3	984	>>ProteinRawExpression	779710	920590	873300	958660	944580	850340	990560	997030	970690	1014700	554350	597140	563250	644970	539840	>>ProteinNormaExpression	0.958683	1.1319	1.07376	1.17871	1.1614	1.04552	1.21793	1.22589	1.1935	1.24761	0.681594	0.734206	0.692537	0.793015	0.663753	>>ProteinDiffResult	1.10089	1.18609	0.713021
P15626	ENSMUSG00000040562	14863	Gstm2	glutathione S-transferase, mu 2	P15626;Q80W21;Q8R5I6;P19639;O35660	P15626;Q80W21	9	7	5	38.5	31.2	19.7	989	>>ProteinRawExpression	1482200	1545300	1709100	1626000	1731800	1330900	1394100	1467300	1454700	1328200	797170	850380	972350	753750	768590	>>ProteinNormaExpression	1.15726	1.20652	1.33441	1.26953	1.35213	1.03912	1.08847	1.14562	1.13578	1.03702	0.622405	0.66395	0.75918	0.588504	0.600091	>>ProteinDiffResult	1.26397	1.0892	0.646826
P15864	ENSMUSG00000036181	50708	H1f2	H1.2 linker histone, cluster member	P15864;Q07133	P15864	11	11	3	37.7	37.7	15.6	990	>>ProteinRawExpression	2896300	2989200	3052100	3121700	3274900	1054100	1228000	1265300	1388100	1168500	1382800	1413200	1530800	1522600	1452800	>>ProteinNormaExpression	1.51162	1.5601	1.59293	1.62926	1.70921	0.550149	0.64091	0.660377	0.724468	0.609856	0.721702	0.737568	0.798945	0.794665	0.758236	>>ProteinDiffResult	1.60062	0.637152	0.762223
P16045	ENSMUSG00000068220	16852	Lgals1	lectin, galactose binding, soluble 1	P16045	P16045	11	11	11	76.3	76.3	76.3	992	>>ProteinRawExpression	26679000	27915000	28911000	29627000	30548000	13472000	15360000	15558000	16079000	15331000	5511400	5538600	6215900	5583800	4886100	>>ProteinNormaExpression	1.61877	1.69376	1.7542	1.79764	1.85352	0.817423	0.931979	0.943993	0.975605	0.93022	0.334408	0.336059	0.377154	0.338801	0.296468	>>ProteinDiffResult	1.74358	0.919844	0.336578
P16110	ENSMUSG00000050335	16854	Lgals3	lectin, galactose binding, soluble 3	P16110	P16110	8	8	8	26.5	26.5	26.5	993	>>ProteinRawExpression	6275700	6983400	7122400	7477200	7390200	5500700	5990100	6438900	6509900	6430000	3273400	3706000	3775200	3965800	3491200	>>ProteinNormaExpression	1.11627	1.24215	1.26688	1.32999	1.31451	0.978423	1.06547	1.1453	1.15793	1.14372	0.582248	0.659195	0.671504	0.705406	0.620988	>>ProteinDiffResult	1.25396	1.09817	0.647868
P16546	ENSMUSG00000057738	20740	Sptan1	spectrin alpha, non-erythrocytic 1	P16546;REV__Q6NZJ6;P08032	P16546	111	111	111	50	50	50	999	>>ProteinRawExpression	31702000	34107000	35072000	35526000	36321000	25439000	28235000	29220000	29634000	29210000	20290000	21392000	22451000	22720000	21056000	>>ProteinNormaExpression	1.12585	1.21126	1.24553	1.26165	1.28988	0.903427	1.00272	1.0377	1.05241	1.03735	0.720568	0.759704	0.797313	0.806866	0.747772	>>ProteinDiffResult	1.22683	1.00672	0.766445
P16675	ENSMUSG00000017760	19025	Ctsa	cathepsin A	P16675	P16675	2	2	2	6.5	6.5	6.5	1001	>>ProteinRawExpression	358280	354440	370510	347680	384730	349390	356330	391050	394450	362080	162580	190100	191010	158610	176360	>>ProteinNormaExpression	1.18177	1.1691	1.22211	1.1468	1.26901	1.15244	1.17533	1.28986	1.30107	1.1943	0.536261	0.627034	0.630036	0.523166	0.581713	>>ProteinDiffResult	1.19776	1.2226	0.579642
P17095	ENSMUSG00000046711	15361	Hmga1	high mobility group AT-hook 1	P17095	P17095	7	7	7	43	43	43	1004	>>ProteinRawExpression	3021700	3116700	3162600	3370000	3413500	2398600	2568200	2793800	2746100	2927700	1712000	1801800	1835600	2152000	1758600	>>ProteinNormaExpression	1.16882	1.20557	1.22332	1.30354	1.32037	0.927798	0.993401	1.08067	1.06221	1.13246	0.662216	0.696951	0.710025	0.832411	0.680241	>>ProteinDiffResult	1.24432	1.03931	0.716369
P17809	ENSMUSG00000028645	20525	Slc2a1	solute carrier family 2 (facilitated glucose transporter), member 1	P17809	P17809	4	4	4	7.1	7.1	7.1	1015	>>ProteinRawExpression	860020	884440	935910	928820	926110	1389200	1533900	1555600	1591100	1575800	416730	460410	472050	503350	443240	>>ProteinNormaExpression	0.891109	0.916412	0.969742	0.962396	0.959588	1.43942	1.58935	1.61183	1.64862	1.63276	0.431794	0.477053	0.489114	0.521546	0.459263	>>ProteinDiffResult	0.939849	1.5844	0.475754
P18052	ENSMUSG00000027303	19262	Ptpra	protein tyrosine phosphatase, receptor type, A	P18052	P18052	17	17	16	28.1	28.1	25.9	1018	>>ProteinRawExpression	1604800	1716700	1805800	1850300	1819300	1400700	1634900	1652600	1663300	1598100	1081200	989190	1126300	1149400	1018100	>>ProteinNormaExpression	1.0887	1.16462	1.22506	1.25525	1.23422	0.950242	1.10912	1.12113	1.12839	1.08416	0.733491	0.671071	0.764087	0.779759	0.690684	>>ProteinDiffResult	1.19357	1.07861	0.727819
P18572	ENSMUSG00000023175	12215	Bsg	basigin	P18572	P18572	10	10	10	24.7	24.7	24.7	1021	>>ProteinRawExpression	10745000	10967000	11326000	11071000	11305000	10813000	12248000	12482000	11952000	12403000	3826900	4037000	4370400	4364900	3725300	>>ProteinNormaExpression	1.18829	1.21284	1.25254	1.22434	1.25022	1.19581	1.3545	1.38038	1.32177	1.37164	0.423216	0.446451	0.483321	0.482713	0.41198	>>ProteinDiffResult	1.22564	1.32482	0.449536
P19137	ENSMUSG00000032796	16772	Lama1	laminin, alpha 1	P19137	P19137	2	2	2	0.7	0.7	0.7	1027	>>ProteinRawExpression	93536	105560	109680	107980	103370	80726	84347	77844	89429	99762	117960	135870	146450	140590	130790	>>ProteinNormaExpression	0.863997	0.975064	1.01312	0.997417	0.954834	0.745671	0.779118	0.719049	0.826061	0.921507	1.0896	1.25504	1.35277	1.29864	1.20811	>>ProteinDiffResult	0.960887	0.798281	1.24083
P19182	ENSMUSG00000001627	15982	Ifrd1	interferon-related developmental regulator 1	P19182	P19182	8	8	8	20.9	20.9	20.9	1029	>>ProteinRawExpression	274180	362520	418790	404570	374150	312390	413720	454860	404300	340160	1408300	1551900	1616500	1664100	1556200	>>ProteinNormaExpression	0.355873	0.470535	0.543571	0.525114	0.48563	0.405468	0.53699	0.590388	0.524763	0.441512	1.82791	2.0143	2.09814	2.15993	2.01988	>>ProteinDiffResult	0.476144	0.499824	2.02403
P19324	ENSMUSG00000070436	12406	Serpinh1	serine (or cysteine) peptidase inhibitor, clade H, member 1	P19324	P19324	9	9	9	26.6	26.6	26.6	1033	>>ProteinRawExpression	1086500	1223700	1181300	1252700	1292700	869220	967690	1052300	998410	968930	519090	540080	583100	619520	539650	>>ProteinNormaExpression	1.19004	1.34032	1.29388	1.37208	1.41589	0.952056	1.05991	1.15258	1.09356	1.06127	0.568559	0.591549	0.638669	0.67856	0.591078	>>ProteinDiffResult	1.32244	1.06387	0.613683
P19788	ENSMUSG00000030218	17313	Mgp	matrix Gla protein	P19788	P19788	1	1	1	10.6	10.6	10.6	1038	>>ProteinRawExpression	53386	63794	64545	68810	67776	56730	45693	69079	47644	71016	80400	87602	86246	119010	78349	>>ProteinNormaExpression	0.755405	0.902677	0.913304	0.973653	0.959022	0.802722	0.64655	0.977459	0.674157	1.00487	1.13765	1.23956	1.22037	1.68398	1.10863	>>ProteinDiffResult	0.900812	0.821151	1.27804
P20152	ENSMUSG00000026728	22352	Vim	vimentin	P20152;P31001;CON__O43790;CON__Q6NT21;CON__Q6ISB0;CON__Q9NSB2;CON__P78386;E9Q1Y9;CON__Q61726;CON__Q14533;CON__P78385;Q6IMF0;CON__Q9DCV7;Q9Z2T6;P46660;P03995;Q9DCV7;P97861;Q9ERE2;P15331;P08553	P20152	16	15	14	37.6	36.1	34.1	1042	>>ProteinRawExpression	1759400	1854600	1801800	1960900	1979400	1508500	1680900	1724900	1734800	1670100	776110	767250	885520	873620	764480	>>ProteinNormaExpression	1.21381	1.27949	1.24306	1.35283	1.36559	1.04071	1.15965	1.19001	1.19684	1.1522	0.535438	0.529326	0.61092	0.60271	0.527415	>>ProteinDiffResult	1.29095	1.14788	0.561162
P20352	ENSMUSG00000028128	14066	F3	coagulation factor III	P20352	P20352	4	4	4	24.5	24.5	24.5	1044	>>ProteinRawExpression	193940	286930	263310	273930	269370	991550	1041200	1016600	1071600	1053900	276870	283070	313520	294680	291720	>>ProteinNormaExpression	0.367209	0.543278	0.498555	0.518663	0.510029	1.87742	1.97142	1.92485	2.02898	1.99547	0.52423	0.535969	0.593624	0.557952	0.552347	>>ProteinDiffResult	0.487547	1.95963	0.552824
P20444	ENSMUSG00000050965	18750	Prkca	protein kinase C, alpha	P20444;P68404;P63318	P20444	7	7	7	12.1	12.1	12.1	1046	>>ProteinRawExpression	1377300	1495400	1566400	1606000	1641800	2134900	2416900	2496600	2475900	2633300	1919900	2010100	2091600	2194300	1955100	>>ProteinNormaExpression	0.688294	0.747314	0.782796	0.802585	0.820476	1.0669	1.20783	1.24766	1.23731	1.31597	0.959454	1.00453	1.04526	1.09658	0.977045	>>ProteinDiffResult	0.768293	1.21513	1.01657
P20918	ENSMUSG00000059481	18815	Plg	plasminogen	P20918;CON__P06868	P20918	32	32	32	45.6	45.6	45.6	1049	>>ProteinRawExpression	3905600	4409500	4776500	4744000	4998300	4522800	5332200	5225200	5570300	5484100	9505800	10205000	10350000	11701000	10234000	>>ProteinNormaExpression	0.580245	0.655108	0.709632	0.704804	0.742584	0.67194	0.792191	0.776294	0.827565	0.814758	1.41225	1.51613	1.53767	1.73839	1.52044	>>ProteinDiffResult	0.678474	0.77655	1.54498
P21107	ENSMUSG00000027940	59069	Tpm3	tropomyosin 3, gamma	P21107	P21107	21	3	3	44.9	9.5	9.5	1050	>>ProteinRawExpression	1103700	1214900	1267000	1355700	1257800	828290	963960	956580	1032700	995000	485320	508090	576040	521450	458920	>>ProteinNormaExpression	1.22403	1.34735	1.40513	1.5035	1.39493	0.918591	1.06905	1.06087	1.14529	1.10348	0.53823	0.563482	0.63884	0.578299	0.508952	>>ProteinDiffResult	1.37499	1.05945	0.56556
P21278	ENSMUSG00000034781	14672	Gna11	guanine nucleotide binding protein, alpha 11	P21278	P21278	10	7	7	32	24.2	24.2	1053	>>ProteinRawExpression	4299000	4463600	4244300	4598700	4655300	3867400	4514400	4638600	4390800	4434900	2592700	2626000	3048700	2980200	2584100	>>ProteinNormaExpression	1.11299	1.1556	1.09883	1.19058	1.20523	1.00125	1.16875	1.20091	1.13675	1.14817	0.671235	0.679856	0.789291	0.771557	0.669009	>>ProteinDiffResult	1.15264	1.13117	0.71619
P21279	ENSMUSG00000024639	14682	Gnaq	guanine nucleotide binding protein, alpha q polypeptide	P21279;P30677;O70443	P21279	12	11	9	34	31.8	26.2	1054	>>ProteinRawExpression	4570600	4796500	5097800	5144600	5358000	4064400	4811700	4929800	5022400	5004900	2447000	2569200	2781500	2920600	2439000	>>ProteinNormaExpression	1.10654	1.16123	1.23417	1.24551	1.29717	0.983989	1.16491	1.1935	1.21592	1.21168	0.592417	0.622002	0.6734	0.707076	0.590481	>>ProteinDiffResult	1.20892	1.154	0.637075
P23198	ENSMUSG00000029836	12417	Cbx3	chromobox 3	P23198	P23198	3	2	2	23	14.2	14.2	1074	>>ProteinRawExpression	187400	181200	214350	239670	221770	112640	129830	146240	162460	141160	119400	137060	149930	122760	122500	>>ProteinNormaExpression	1.17695	1.13801	1.34621	1.50523	1.39281	0.707428	0.815389	0.918451	1.02032	0.886546	0.749884	0.860796	0.941625	0.770986	0.769353	>>ProteinDiffResult	1.31184	0.869627	0.818529
P23249	ENSMUSG00000002227	17454	Mov10	Mov10 RISC complex RNA helicase	P23249	P23249	5	5	5	5.6	5.6	5.6	1076	>>ProteinRawExpression	735450	821810	784820	772000	808230	741900	803150	798630	818330	754580	469630	490730	502580	462040	389090	>>ProteinNormaExpression	1.08655	1.21414	1.15949	1.14055	1.19408	1.09608	1.18657	1.1799	1.209	1.11482	0.693831	0.725005	0.742512	0.682618	0.574842	>>ProteinDiffResult	1.15896	1.15727	0.683762
P23336	ENSMUSG00000035778	14594	Ggta1	glycoprotein galactosyltransferase alpha 1, 3	P23336	P23336	3	3	3	10.2	10.2	10.2	1077	>>ProteinRawExpression	309970	353560	345710	367640	355680	270010	339640	334990	381850	361560	600060	634050	624600	701910	679590	>>ProteinNormaExpression	0.698045	0.796208	0.77853	0.827916	0.800982	0.608056	0.764861	0.754389	0.859917	0.814224	1.35132	1.42786	1.40658	1.58068	1.53042	>>ProteinDiffResult	0.780336	0.760289	1.45937
P23708	ENSMUSG00000023994	18044	Nfya	nuclear transcription factor-Y alpha	P23708	P23708	1	1	1	6.6	6.6	6.6	1083	>>ProteinRawExpression	59999	56492	57395	50470	47631	41741	57464	48189	64753	43943	81502	72759	79839	72645	91272	>>ProteinNormaExpression	0.971807	0.915004	0.92963	0.817466	0.771482	0.676081	0.930748	0.78052	1.04881	0.711747	1.32009	1.17848	1.29316	1.17664	1.47834	>>ProteinDiffResult	0.881078	0.829581	1.28934
P23949	ENSMUSG00000045817	12193	Zfp36l2	zinc finger protein 36, C3H type-like 2	P23949	P23949	5	5	5	13.8	13.8	13.8	1085	>>ProteinRawExpression	338140	367400	377610	345830	400170	225530	243510	277720	319020	275250	209180	188520	218420	225520	236940	>>ProteinNormaExpression	1.19378	1.29708	1.33313	1.22093	1.41278	0.796221	0.859698	0.980474	1.12628	0.971754	0.738498	0.665559	0.771119	0.796185	0.836503	>>ProteinDiffResult	1.29154	0.946886	0.761573
P23950	ENSMUSG00000021127	12192	Zfp36l1	zinc finger protein 36, C3H type-like 1	P23950	P23950	2	2	2	4.7	4.7	4.7	1086	>>ProteinRawExpression	80203	86977	87196	90000	67864	277930	280570	260190	311760	298030	58054	72483	76205	92076	56660	>>ProteinNormaExpression	0.547785	0.594052	0.595547	0.614699	0.46351	1.89826	1.91629	1.77709	2.12932	2.03554	0.396508	0.495058	0.520479	0.628878	0.386987	>>ProteinDiffResult	0.563119	1.9513	0.485582
P24270	ENSMUSG00000027187	12359	Cat	catalase	P24270	P24270	1	1	1	2.7	2.7	2.7	1088	>>ProteinRawExpression	47081	55296	51520	55654	44599	24736	34402	28907	35579	31622	24680	23631	25347	24244	25833	>>ProteinNormaExpression	1.32466	1.55579	1.44955	1.56586	1.25482	0.695964	0.967923	0.813318	1.00104	0.889706	0.694388	0.664874	0.713155	0.682121	0.726829	>>ProteinDiffResult	1.43014	0.87359	0.696274
P24288	ENSMUSG00000030268	12035	Bcat1	branched chain aminotransferase 1, cytosolic	P24288	P24288	2	2	2	4.7	4.7	4.7	1089	>>ProteinRawExpression	297800	329580	321220	326540	335800	252040	234980	269980	262540	282820	137970	140210	145900	153530	161280	>>ProteinNormaExpression	1.2231	1.35363	1.31929	1.34114	1.37917	1.03516	0.965092	1.10884	1.07828	1.16158	0.56666	0.57586	0.59923	0.630567	0.662397	>>ProteinDiffResult	1.32327	1.06979	0.606943
P24860	ENSMUSG00000041431	268697	Ccnb1	cyclin B1	P24860	P24860	9	9	9	21.6	21.6	21.6	1098	>>ProteinRawExpression	2050600	2254500	2406500	2539300	2531800	2309100	2672500	2613400	2750100	2725600	4570500	4697900	4916500	5500400	5097100	>>ProteinNormaExpression	0.619694	0.681313	0.727247	0.76738	0.765113	0.697813	0.807633	0.789773	0.831084	0.82368	1.38121	1.41971	1.48577	1.66223	1.54035	>>ProteinDiffResult	0.712149	0.789996	1.49785
P25916	ENSMUSG00000026739	12151	Bmi1	Bmi1 polycomb ring finger oncogene	P25916	P25916	1	1	1	3.4	3.4	3.4	1102	>>ProteinRawExpression	137860	142980	166770	152920	177500	135540	179620	198210	184910	188740	384190	434280	415330	413590	420820	>>ProteinNormaExpression	0.553913	0.574484	0.670071	0.614423	0.713184	0.544591	0.721702	0.796395	0.742957	0.758345	1.54365	1.74491	1.66877	1.66178	1.69083	>>ProteinDiffResult	0.625215	0.712798	1.66199
P26039	ENSMUSG00000028465	21894	Tln1	talin 1	P26039	P26039	96	96	82	47.9	47.9	42.7	1103	>>ProteinRawExpression	22438000	23921000	25232000	25491000	26492000	23870000	27591000	27731000	28038000	28352000	15991000	16640000	17995000	18049000	16953000	>>ProteinNormaExpression	0.976176	1.0407	1.09773	1.109	1.15255	1.03848	1.20036	1.20645	1.21981	1.23347	0.695696	0.723932	0.782881	0.785231	0.737549	>>ProteinDiffResult	1.07523	1.17971	0.745058
P26041	ENSMUSG00000031207	17698	Msn	moesin	P26041	P26041	32	15	15	45.1	28.1	28.1	1105	>>ProteinRawExpression	2108200	2196600	2302900	2301900	2295700	1930100	2218100	2237400	2206900	2183000	1330800	1330300	1385800	1477700	1326000	>>ProteinNormaExpression	1.09682	1.14282	1.19812	1.1976	1.19437	1.00417	1.154	1.16404	1.14818	1.13574	0.69237	0.69211	0.720985	0.768797	0.689873	>>ProteinDiffResult	1.16595	1.12123	0.712827
P26645	ENSMUSG00000069662	17118	Marcks	myristoylated alanine rich protein kinase C substrate	P26645	P26645	7	7	7	20.7	20.7	20.7	1117	>>ProteinRawExpression	6570000	6849400	7013600	6747000	7246400	5905100	6957500	7001000	7158400	7882100	1744200	1539400	2141600	1813700	1455500	>>ProteinNormaExpression	1.26306	1.31677	1.34834	1.29709	1.39309	1.13523	1.33755	1.34592	1.37618	1.5153	0.335316	0.295944	0.411715	0.348677	0.279815	>>ProteinDiffResult	1.32367	1.34204	0.334293
P27600	ENSMUSG00000000149	14673	Gna12	guanine nucleotide binding protein, alpha 12	P27600	P27600	4	3	3	9.5	7.4	7.4	1122	>>ProteinRawExpression	325520	334690	366070	347750	407920	268660	312440	285880	333000	308730	216080	198780	213530	201060	190130	>>ProteinNormaExpression	1.13284	1.16475	1.27395	1.2102	1.4196	0.93496	1.08732	0.994887	1.15887	1.07441	0.751977	0.691771	0.743102	0.699706	0.661668	>>ProteinDiffResult	1.24027	1.05009	0.709645
P28563	ENSMUSG00000024190	19252	Dusp1	dual specificity phosphatase 1	P28563	P28563	1	1	1	3.5	3.5	3.5	1136	>>ProteinRawExpression	86511	121560	126950	130850	138780	94252	129430	133370	136220	112910	332190	331480	341290	376800	376850	>>ProteinNormaExpression	0.437006	0.614055	0.641282	0.660983	0.701041	0.476109	0.653809	0.673712	0.688109	0.570359	1.67804	1.67446	1.72401	1.90339	1.90364	>>ProteinDiffResult	0.610873	0.61242	1.77671
P28658	ENSMUSG00000016541	54138	Atxn10	ataxin 10	P28658	P28658	6	6	6	15.6	15.6	15.6	1142	>>ProteinRawExpression	888330	930160	931720	982490	1009000	821790	879060	919730	926000	895270	500540	502360	576970	586590	479220	>>ProteinNormaExpression	1.12644	1.17949	1.18146	1.24584	1.27946	1.04207	1.11469	1.16626	1.17421	1.13524	0.634707	0.637015	0.731624	0.743823	0.607673	>>ProteinDiffResult	1.20254	1.12649	0.670968
P28661	ENSMUSG00000020486	18952	Septin4	septin 4	P28661	P28661	3	2	2	7.1	5.6	5.6	1145	>>ProteinRawExpression	109730	135690	142900	118930	140940	123420	126320	124820	123110	117300	75466	64181	76652	59551	59412	>>ProteinNormaExpression	1.02973	1.27335	1.34101	1.11607	1.32262	1.1582	1.18542	1.17134	1.1553	1.10077	0.708192	0.602291	0.719322	0.558842	0.557537	>>ProteinDiffResult	1.21656	1.15421	0.629237
P28667	ENSMUSG00000047945	17357	Marcksl1	MARCKS-like 1	P28667	P28667	9	9	9	65.5	65.5	65.5	1148	>>ProteinRawExpression	5446900	5484400	5860700	5861800	6527700	4562100	5394700	5405200	5197100	5315000	2100200	1949400	2355500	1541000	1960900	>>ProteinNormaExpression	1.2577	1.26636	1.35325	1.3535	1.50726	1.0534	1.24565	1.24807	1.20002	1.22724	0.484941	0.450121	0.54389	0.35582	0.452776	>>ProteinDiffResult	1.34761	1.19488	0.457509
P30276	ENSMUSG00000032218	12442	Ccnb2	cyclin B2	P30276	P30276	10	10	10	25.4	25.4	25.4	1166	>>ProteinRawExpression	2320100	2462600	2542800	2559700	2683800	2280500	2546100	2631000	2652000	2679400	1335200	1364600	1446800	1534800	1392900	>>ProteinNormaExpression	1.07305	1.13896	1.17605	1.18387	1.24126	1.05474	1.17758	1.21684	1.22656	1.23923	0.617533	0.63113	0.669148	0.709848	0.644219	>>ProteinDiffResult	1.16264	1.18299	0.654375
P30306	ENSMUSG00000027330	12531	Cdc25b	cell division cycle 25B	P30306;P48964	P30306	12	12	12	22.6	22.6	22.6	1167	>>ProteinRawExpression	4352600	4417200	4461500	4651200	4594600	3475800	3793600	3954400	3950300	3983100	1462000	1556000	1739900	1689800	1430100	>>ProteinNormaExpression	1.31865	1.33822	1.35164	1.40911	1.39196	1.05302	1.14929	1.19801	1.19677	1.20671	0.442922	0.4714	0.527114	0.511935	0.433258	>>ProteinDiffResult	1.36192	1.16076	0.477326
P30658	ENSMUSG00000025577	12416	Cbx2	chromobox 2	P30658	P30658	3	3	3	8.1	8.1	8.1	1170	>>ProteinRawExpression	50227	47989	51050	43429	55746	50228	62034	47179	45983	48535	211670	247430	237280	225330	251840	>>ProteinNormaExpression	0.449539	0.429509	0.456905	0.388696	0.498935	0.449548	0.555213	0.422259	0.411555	0.434395	1.89448	2.21454	2.12369	2.01674	2.25401	>>ProteinDiffResult	0.444717	0.454594	2.10069
P31324	ENSMUSG00000002997	19088	Prkar2b	protein kinase, cAMP dependent regulatory, type II beta	P31324	P31324	17	14	14	40.9	31	31	1174	>>ProteinRawExpression	3676200	3940400	3943000	4116300	4258600	3993100	4252700	4485900	4511000	4467600	2213800	2295600	2416100	2331800	2393800	>>ProteinNormaExpression	1.03466	1.10902	1.10975	1.15852	1.19857	1.12385	1.19691	1.26255	1.26961	1.2574	0.623069	0.646091	0.680005	0.656279	0.673729	>>ProteinDiffResult	1.1221	1.22206	0.655835
P33174	ENSMUSG00000034311	16571	Kif4	kinesin family member 4	P33174	P33174	46	46	46	39.1	39.1	39.1	1187	>>ProteinRawExpression	8181400	9219500	9635900	9719200	9950400	7845100	9558000	9435600	9655500	9949500	12869000	13696000	14683000	15379000	14069000	>>ProteinNormaExpression	0.749002	0.844039	0.88216	0.889786	0.910952	0.718214	0.875028	0.863823	0.883955	0.91087	1.17815	1.25386	1.34422	1.40794	1.28801	>>ProteinDiffResult	0.855188	0.850378	1.29443
P33611	ENSMUSG00000024833	18969	Pola2	polymerase (DNA directed), alpha 2	P33611	P33611	4	4	4	6.7	6.7	6.7	1191	>>ProteinRawExpression	673200	696050	760470	752420	790830	658490	790510	741140	776620	787930	1158600	1250900	1297100	1271100	1331200	>>ProteinNormaExpression	0.735119	0.76007	0.830415	0.821625	0.863568	0.719056	0.863218	0.809307	0.848051	0.860401	1.26516	1.36595	1.4164	1.38801	1.45364	>>ProteinDiffResult	0.802159	0.820007	1.37783
P33622	ENSMUSG00000032081	11814	Apoc3	apolipoprotein C-III	P33622	P33622	4	4	4	50.5	50.5	50.5	1192	>>ProteinRawExpression	469750	508450	570120	558730	604410	681060	648020	732250	709160	709760	892030	940260	1035900	1079200	952520	>>ProteinNormaExpression	0.635277	0.687614	0.771015	0.755611	0.817387	0.921047	0.876364	0.990275	0.959048	0.95986	1.20636	1.27158	1.40092	1.45948	1.28816	>>ProteinDiffResult	0.733381	0.941319	1.3253
P34914	ENSMUSG00000022040	13850	Ephx2	epoxide hydrolase 2, cytoplasmic	P34914	P34914	15	15	15	38.3	38.3	38.3	1196	>>ProteinRawExpression	3746900	3778800	3958200	4052500	4033300	4036100	4262400	4343300	4691800	4582100	1911200	1949000	2104000	2120600	1864500	>>ProteinNormaExpression	1.09272	1.10202	1.15434	1.18184	1.17624	1.17706	1.24305	1.26664	1.36828	1.33629	0.557367	0.568391	0.613594	0.618435	0.543748	>>ProteinDiffResult	1.14143	1.27826	0.580307
P35803	ENSMUSG00000031342	14758	Gpm6b	glycoprotein m6b	P35803	P35803	3	3	3	10.1	10.1	10.1	1221	>>ProteinRawExpression	2921800	2922300	3219500	3066800	3105000	2724400	2879000	3221100	3000700	2986400	1695000	1889000	1913500	1963100	1828000	>>ProteinNormaExpression	1.11418	1.11437	1.2277	1.16947	1.18404	1.03891	1.09786	1.22831	1.14427	1.13882	0.646361	0.72034	0.729683	0.748597	0.697078	>>ProteinDiffResult	1.16196	1.12963	0.708412
P35846	ENSMUSG00000001827	14275	Folr1	folate receptor 1 (adult)	P35846	P35846	2	2	2	9.8	9.8	9.8	1223	>>ProteinRawExpression	353050	419800	387900	423890	424680	356430	415070	412380	411120	433850	243200	245590	260920	261020	265580	>>ProteinNormaExpression	0.996476	1.18488	1.09484	1.19642	1.19865	1.00602	1.17153	1.16393	1.16038	1.22453	0.686427	0.693172	0.736441	0.736723	0.749594	>>ProteinDiffResult	1.13425	1.14528	0.720471
P35951	ENSMUSG00000032193	16835	Ldlr	low density lipoprotein receptor	P35951	P35951	6	6	6	8.1	8.1	8.1	1225	>>ProteinRawExpression	306650	354370	348260	343550	372790	363170	380100	427510	446350	423600	237350	251440	277140	296440	253410	>>ProteinNormaExpression	0.905083	1.04593	1.0279	1.01399	1.1003	1.0719	1.12187	1.2618	1.31741	1.25026	0.700543	0.74213	0.817984	0.874948	0.747944	>>ProteinDiffResult	1.01864	1.20465	0.77671
P39447	ENSMUSG00000030516	21872	Tjp1	tight junction protein 1	P39447	P39447	71	71	71	41	41	41	1242	>>ProteinRawExpression	34380000	36357000	36926000	38385000	38816000	28021000	30930000	32095000	32990000	32429000	14837000	15518000	16790000	17362000	14842000	>>ProteinNormaExpression	1.22588	1.29637	1.31666	1.36868	1.38405	0.999137	1.10286	1.1444	1.17632	1.15631	0.529039	0.553321	0.598676	0.619072	0.529217	>>ProteinDiffResult	1.31833	1.11581	0.565865
P42208	ENSMUSG00000026276	18000	Septin2	septin 2	P42208	P42208	24	23	23	76.5	76.5	76.5	1259	>>ProteinRawExpression	12810000	13769000	13870000	14450000	14952000	10462000	12032000	12058000	11828000	11611000	7382100	7711600	8355700	7908600	7423000	>>ProteinNormaExpression	1.1532	1.23953	1.24863	1.30084	1.34603	0.941827	1.08316	1.0855	1.0648	1.04526	0.664563	0.694226	0.75221	0.711961	0.668245	>>ProteinDiffResult	1.25765	1.04411	0.698241
P43274	ENSMUSG00000051627	50709	H1f4	H1.4 linker histone, cluster member	P43274	P43274	7	1	1	26	7.3	7.3	1272	>>ProteinRawExpression	64445	73872	69356	74940	75031	19653	22090	26848	26205	23944	14467	17635	18908	15208	17189	>>ProteinNormaExpression	1.72685	1.97945	1.85844	2.00807	2.01051	0.526616	0.591917	0.719411	0.702182	0.641597	0.387654	0.472542	0.506653	0.407509	0.460592	>>ProteinDiffResult	1.91667	0.636345	0.44699
P43275	ENSMUSG00000049539	80838	H1f1	H1.1 linker histone, cluster member	P43275	P43275	4	3	2	18.8	15.5	15	1273	>>ProteinRawExpression	585600	628450	680280	690230	705380	268170	354670	344910	355220	348700	344600	349860	367960	367440	371790	>>ProteinNormaExpression	1.29878	1.39382	1.50877	1.53084	1.56444	0.594765	0.78661	0.764964	0.78783	0.77337	0.764276	0.775942	0.816086	0.814932	0.82458	>>ProteinDiffResult	1.45933	0.741508	0.799163
P46735	ENSMUSG00000018417	17912	Myo1b	myosin IB	P46735;O88329	P46735	60	60	60	51.5	51.5	51.5	1296	>>ProteinRawExpression	60899000	63975000	66368000	66994000	69147000	65438000	71324000	74962000	73136000	76766000	15402000	15643000	17846000	16731000	13186000	>>ProteinNormaExpression	1.18972	1.24981	1.29656	1.30879	1.35085	1.27839	1.39338	1.46445	1.42878	1.49969	0.300892	0.3056	0.348638	0.326855	0.2576	>>ProteinDiffResult	1.27914	1.41294	0.307917
P47226	ENSMUSG00000029552	21753	Tes	testin LIM domain protein	P47226;A2ALC6	P47226	12	12	11	34.8	34.8	32.6	1302	>>ProteinRawExpression	1820300	1955400	2041400	2097100	2140600	2425400	2721900	2782200	2839800	2754300	1436700	1488900	1624100	1594100	1423900	>>ProteinNormaExpression	0.876659	0.941723	0.983141	1.00997	1.03092	1.16808	1.31087	1.33991	1.36765	1.32647	0.691916	0.717056	0.782169	0.767721	0.685752	>>ProteinDiffResult	0.968481	1.3026	0.728923
P47955	ENSMUSG00000007892	56040	Rplp1	ribosomal protein, large, P1	P47955	P47955	3	3	3	66.7	66.7	66.7	1324	>>ProteinRawExpression	8552500	7523600	9051800	7065800	9320200	7529900	7497500	7708800	7653300	6318700	4643200	5308700	6033200	5078800	6496600	>>ProteinNormaExpression	1.21275	1.06685	1.28355	1.00193	1.32161	1.06774	1.06315	1.09311	1.08524	0.895993	0.658407	0.752775	0.855509	0.720175	0.92122	>>ProteinDiffResult	1.17734	1.04105	0.781617
P48302	ENSMUSG00000022122	13618	Ednrb	endothelin receptor type B	P48302	P48302	3	2	2	6.8	5.2	5.2	1332	>>ProteinRawExpression	248530	288550	269900	322370	331810	154240	204430	160290	206730	153870	124100	124610	175410	136340	134440	>>ProteinNormaExpression	1.22807	1.42582	1.33366	1.59294	1.63958	0.762151	1.01016	0.792046	1.02152	0.760322	0.613219	0.615739	0.866759	0.673701	0.664312	>>ProteinDiffResult	1.44401	0.869239	0.686746
P48759	ENSMUSG00000027832	19288	Ptx3	pentraxin related gene	P48759	P48759	12	12	12	40.9	40.9	40.9	1342	>>ProteinRawExpression	689520	829480	907200	919540	968510	2913600	3106600	3092800	3180900	3191000	3062100	3292500	3331700	3490100	3166800	>>ProteinNormaExpression	0.286168	0.344255	0.376511	0.381633	0.401956	1.20922	1.28932	1.28359	1.32015	1.32435	1.27085	1.36647	1.38274	1.44848	1.3143	>>ProteinDiffResult	0.358105	1.28533	1.35657
P48760	ENSMUSG00000009566	14287	Fpgs	folylpolyglutamyl synthetase	P48760	P48760	9	9	9	19.3	19.3	19.3	1343	>>ProteinRawExpression	1318600	1350200	1534100	1508300	1707900	1148900	1418700	1411200	1568300	1342200	3593600	3805700	3999200	4653700	3910900	>>ProteinNormaExpression	0.577127	0.590958	0.671447	0.660155	0.747516	0.502852	0.620939	0.617656	0.686416	0.587456	1.57285	1.66568	1.75038	2.03684	1.71173	>>ProteinDiffResult	0.64944	0.603064	1.7475
P49312	ENSMUSG00000046434	15382	Hnrnpa1	heterogeneous nuclear ribonucleoprotein A1	P49312;V9GXF8	P49312	29	27	26	74.1	71.9	71.2	1353	>>ProteinRawExpression	29988000	31976000	33174000	34608000	34838000	25238000	29981000	30483000	30713000	31601000	19193000	19908000	20526000	20980000	19911000	>>ProteinNormaExpression	1.08884	1.16102	1.20452	1.25659	1.26494	0.916373	1.08859	1.10681	1.11517	1.14741	0.696883	0.722844	0.745283	0.761768	0.722953	>>ProteinDiffResult	1.19518	1.07487	0.729946
P49446	ENSMUSG00000041836	19267	Ptpre	protein tyrosine phosphatase, receptor type, E	P49446	P49446	7	6	6	11.9	9.3	9.3	1356	>>ProteinRawExpression	627180	670160	716650	738720	761370	686630	746860	713470	774370	767380	328910	355870	328060	387300	322180	>>ProteinNormaExpression	1.05407	1.12631	1.20444	1.24153	1.2796	1.15399	1.25521	1.19909	1.30145	1.2897	0.552783	0.598093	0.551355	0.650916	0.541472	>>ProteinDiffResult	1.18119	1.23989	0.578924
P50283	ENSMUSG00000025163	12516	Cd7	CD7 antigen	P50283	P50283	9	9	9	30.5	30.5	30.5	1369	>>ProteinRawExpression	3227300	3424000	3604100	3542200	3634900	2331000	2546200	2601500	2718600	2735800	1973000	2003300	1974700	2203300	1899200	>>ProteinNormaExpression	1.19769	1.27069	1.33752	1.31455	1.34895	0.865061	0.944925	0.965447	1.0089	1.01529	0.732203	0.743448	0.732834	0.81767	0.704815	>>ProteinDiffResult	1.29388	0.959925	0.746194
P50543	ENSMUSG00000027907	20195	S100a11	S100 calcium binding protein A11	P50543	P50543	3	3	3	30.6	30.6	30.6	1375	>>ProteinRawExpression	345600	344380	356130	362040	388550	344010	362240	395140	392830	389940	141310	148580	167830	215040	154110	>>ProteinNormaExpression	1.15002	1.14596	1.18506	1.20473	1.29295	1.14473	1.2054	1.31487	1.30719	1.29757	0.470226	0.494417	0.558474	0.715571	0.512819	>>ProteinDiffResult	1.19575	1.25395	0.550301
P51432	ENSMUSG00000024960	18797	Plcb3	phospholipase C, beta 3	P51432	P51432	4	4	4	2.8	2.8	2.8	1384	>>ProteinRawExpression	522640	562170	557510	569190	558500	519380	628010	600300	598420	571110	309780	343400	335100	345920	311860	>>ProteinNormaExpression	1.06904	1.1499	1.14037	1.16426	1.14239	1.06237	1.28457	1.22789	1.22405	1.16819	0.633645	0.702413	0.685436	0.707568	0.637899	>>ProteinDiffResult	1.13319	1.19342	0.673392
P51656	ENSMUSG00000019301	15485	Hsd17b1	hydroxysteroid (17-beta) dehydrogenase 1	P51656	P51656	5	5	5	18.6	18.6	18.6	1386	>>ProteinRawExpression	488880	481150	524070	485640	504230	591790	650370	629070	659960	706670	194080	201760	205180	196630	181330	>>ProteinNormaExpression	1.09438	1.07707	1.17315	1.08712	1.12874	1.32474	1.45588	1.4082	1.47734	1.58191	0.434455	0.451647	0.459303	0.440163	0.405914	>>ProteinDiffResult	1.11209	1.44961	0.438296
P51830	ENSMUSG00000005580	11515	Adcy9	adenylate cyclase 9	P51830	P51830	15	15	15	13.8	13.8	13.8	1390	>>ProteinRawExpression	1254900	1277900	1318400	1458400	1449700	1167000	1304000	1305400	1318100	1354100	747170	719920	828170	823560	726950	>>ProteinNormaExpression	1.10378	1.12401	1.15963	1.28277	1.27512	1.02647	1.14697	1.1482	1.15937	1.19103	0.657193	0.633224	0.728439	0.724384	0.639408	>>ProteinDiffResult	1.18906	1.13441	0.676529
P51912	ENSMUSG00000001918	20514	Slc1a5	solute carrier family 1 (neutral amino acid transporter), member 5	P51912	P51912	1	1	1	1.6	1.6	1.6	1396	>>ProteinRawExpression	462950	498760	492430	534120	522760	438860	485100	508330	514490	541350	198000	214760	218170	218840	199600	>>ProteinNormaExpression	1.14809	1.2369	1.2212	1.32459	1.29642	1.08835	1.20302	1.26063	1.27591	1.34252	0.491029	0.532593	0.54105	0.542711	0.494997	>>ProteinDiffResult	1.24544	1.23409	0.520476
P52332	ENSMUSG00000028530	16451	Jak1	Janus kinase 1	P52332	P52332	23	23	23	21.9	21.9	21.9	1401	>>ProteinRawExpression	4187500	4474800	4661600	4807600	4818800	3332200	3786400	3767800	3998000	3834100	2493300	2553900	2807400	2785900	2670900	>>ProteinNormaExpression	1.14246	1.22084	1.2718	1.31164	1.31469	0.909109	1.03303	1.02795	1.09076	1.04604	0.680236	0.696769	0.76593	0.760065	0.72869	>>ProteinDiffResult	1.25229	1.02138	0.726338
P52795	ENSMUSG00000031217	13641	Efnb1	ephrin B1	P52795	P52795	3	3	3	12.2	12.2	12.2	1412	>>ProteinRawExpression	384600	422330	420110	405100	416290	366190	416240	410010	419810	439330	216450	197840	217820	207740	203180	>>ProteinNormaExpression	1.12171	1.23175	1.22528	1.1815	1.21414	1.06802	1.21399	1.19582	1.2244	1.28133	0.63129	0.577013	0.635286	0.605887	0.592587	>>ProteinDiffResult	1.19488	1.19671	0.608413
P53395	ENSMUSG00000000340	13171	Dbt	dihydrolipoamide branched chain transacylase E2	P53395	P53395	3	3	3	7.7	7.7	7.7	1418	>>ProteinRawExpression	688340	702380	682820	768570	766670	370400	428660	431840	433230	406220	502400	525050	599470	633500	547010	>>ProteinNormaExpression	1.21664	1.24146	1.20688	1.35845	1.35509	0.654682	0.757657	0.763277	0.765734	0.717994	0.887992	0.928026	1.05956	1.11971	0.966841	>>ProteinDiffResult	1.2757	0.731869	0.992427
P53986	ENSMUSG00000032902	20501	Slc16a1	solute carrier family 16 (monocarboxylic acid transporters), member 1	P53986	P53986	8	8	8	12.2	12.2	12.2	1429	>>ProteinRawExpression	3470500	3917300	3994400	4117500	4244900	3495500	4001100	4282000	4182300	4387900	1742300	1871600	1985600	2021600	1759000	>>ProteinNormaExpression	1.05223	1.1877	1.21107	1.2484	1.28702	1.05981	1.2131	1.29827	1.26804	1.33038	0.528252	0.567455	0.602019	0.612934	0.533316	>>ProteinDiffResult	1.19728	1.23392	0.568795
P54071	ENSMUSG00000030541	269951	Idh2	isocitrate dehydrogenase 2 (NADP+), mitochondrial	P54071	P54071	9	7	7	23	19.5	19.5	1433	>>ProteinRawExpression	1350700	1455300	1440900	1554700	1489100	1058900	1222200	1174900	1240900	1218500	587820	610060	574730	692780	498560	>>ProteinNormaExpression	1.25296	1.35	1.33664	1.4422	1.38135	0.982279	1.13376	1.08989	1.15111	1.13033	0.545286	0.565917	0.533143	0.642651	0.462485	>>ProteinDiffResult	1.35263	1.09747	0.549896
P54116	ENSMUSG00000026880	13830	Stom	stomatin	P54116	P54116	8	8	8	34.2	34.2	34.2	1435	>>ProteinRawExpression	2460100	2480200	2373000	2543500	2553200	967110	1197200	1224700	1206600	1114700	849990	864220	931610	859030	793510	>>ProteinNormaExpression	1.64602	1.65947	1.58774	1.70182	1.70831	0.647079	0.801029	0.819429	0.807318	0.745829	0.568716	0.578237	0.623326	0.574764	0.530926	>>ProteinDiffResult	1.66067	0.764137	0.575194
P54761	ENSMUSG00000029710	13846	Ephb4	Eph receptor B4	P54761;P54754;Q60629;O09127;P35991;Q03145;P29319;Q8CBF3;P54763;Q61772;Q62413	P54761	12	12	12	15.5	15.5	15.5	1443	>>ProteinRawExpression	1080000	1059500	1174500	1139800	1169700	788290	889120	940260	953160	938130	541920	567300	662360	619690	578700	>>ProteinNormaExpression	1.23641	1.21294	1.3446	1.30487	1.3391	0.902455	1.01789	1.07643	1.0912	1.074	0.620404	0.64946	0.758287	0.709437	0.662511	>>ProteinDiffResult	1.28759	1.03239	0.68002
P54818	ENSMUSG00000021003	14420	Galc	galactosylceramidase	P54818	P54818	3	3	3	4.8	4.8	4.8	1446	>>ProteinRawExpression	248020	279580	284250	234010	275200	240440	219280	230910	222960	213960	158700	160770	164180	164290	145060	>>ProteinNormaExpression	1.14767	1.29371	1.31532	1.08284	1.27344	1.1126	1.01468	1.0685	1.03171	0.990064	0.734357	0.743936	0.759715	0.760224	0.671241	>>ProteinDiffResult	1.2226	1.04351	0.733895
P56280	ENSMUSG00000041359	21432	Tcl1	T cell lymphoma breakpoint 1	P56280	P56280	6	6	6	34.5	34.5	34.5	1464	>>ProteinRawExpression	1598800	1947200	2147700	2138800	2443600	1622300	2590400	2277700	2294400	2087600	11006000	11667000	12177000	12908000	13107000	>>ProteinNormaExpression	0.292415	0.356136	0.392807	0.39118	0.446926	0.296713	0.473776	0.416584	0.419638	0.381815	2.01296	2.13386	2.22713	2.36083	2.39723	>>ProteinDiffResult	0.375893	0.397705	2.2264
P56546	ENSMUSG00000030970	13017	Ctbp2	C-terminal binding protein 2	P56546	P56546	14	14	8	31.5	31.5	21.8	1477	>>ProteinRawExpression	3510700	3625100	3781600	3868200	4124300	3225100	3827900	3875700	3819900	3828600	9994700	10467000	10805000	11311000	11057000	>>ProteinNormaExpression	0.577913	0.596745	0.622507	0.636763	0.678921	0.530899	0.630129	0.637998	0.628812	0.630244	1.64528	1.72302	1.77866	1.86196	1.82015	>>ProteinDiffResult	0.62257	0.611617	1.76581
P56840	ENSMUSG00000066359	27379	Tcl1b1	T cell leukemia/lymphoma 1B, 1	P56840	P56840	1	1	1	8.6	8.6	8.6	1480	>>ProteinRawExpression	105610	142750	132900	136420	139240	110410	120510	120720	143090	127660	224110	247830	243990	290920	256560	>>ProteinNormaExpression	0.623014	0.84211	0.784003	0.804768	0.821404	0.65133	0.710912	0.712151	0.844116	0.753091	1.32207	1.462	1.43934	1.71619	1.5135	>>ProteinDiffResult	0.77506	0.73432	1.49062
P56842	ENSMUSG00000068940	27378	Tcl1b3	T cell leukemia/lymphoma 1B, 3	P56842	P56842	2	2	2	13.1	13.1	13.1	1482	>>ProteinRawExpression	97362	109930	132040	125430	145390	83657	151940	114790	132990	116960	535010	540650	528770	603390	579680	>>ProteinNormaExpression	0.365291	0.412445	0.495399	0.470599	0.545487	0.313872	0.570062	0.430679	0.498963	0.438821	2.0073	2.02846	1.98388	2.26385	2.17489	>>ProteinDiffResult	0.457844	0.450479	2.09168
P56844	ENSMUSG00000079007	27380	Tcl1b4	T cell leukemia/lymphoma 1B, 4	P56844	P56844	4	4	4	41.7	41.7	41.7	1483	>>ProteinRawExpression	274770	322710	340630	348220	384380	289800	407770	342810	422640	340310	1430300	1458000	1486000	1482100	1536300	>>ProteinNormaExpression	0.379281	0.445456	0.470192	0.480669	0.530582	0.400028	0.562869	0.473201	0.583395	0.46975	1.97433	2.01256	2.05121	2.04583	2.12065	>>ProteinDiffResult	0.461236	0.497848	2.04092
P56845	ENSMUSG00000000701	27382	Tcl1b5	T cell leukemia/lymphoma 1B, 5	P56845	P56845	1	1	1	9.9	9.9	9.9	1484	>>ProteinRawExpression	101470	106740	123160	146050	135860	134470	148700	116730	129190	133820	406770	437390	449530	651080	456180	>>ProteinNormaExpression	0.413922	0.43542	0.502401	0.595776	0.554208	0.548538	0.606586	0.476172	0.526999	0.545886	1.65932	1.78423	1.83375	2.65592	1.86088	>>ProteinDiffResult	0.500345	0.540836	1.95882
P56959	ENSMUSG00000030795	233908	Fus	fused in sarcoma	P56959	P56959	12	12	10	18.5	18.5	18.5	1486	>>ProteinRawExpression	2243200	2595100	2582900	2726800	2743800	1745300	2068600	2105300	2160600	2129400	2920900	3071500	3084900	3192100	3149600	>>ProteinNormaExpression	0.87352	1.01055	1.0058	1.06184	1.06846	0.679634	0.80553	0.819821	0.841355	0.829206	1.13742	1.19607	1.20129	1.24303	1.22648	>>ProteinDiffResult	1.00403	0.795109	1.20086
P57787	ENSMUSG00000025161	80879	Slc16a3	solute carrier family 16 (monocarboxylic acid transporters), member 3	P57787	P57787	10	10	10	19.1	19.1	19.1	1494	>>ProteinRawExpression	6029200	6419900	6887700	6549300	6995800	6802700	7505700	7791700	7757400	8199900	2480700	2508300	2754800	1982300	2364700	>>ProteinNormaExpression	1.08922	1.1598	1.24431	1.18318	1.26384	1.22896	1.35596	1.40763	1.40143	1.48137	0.448157	0.453143	0.497675	0.358117	0.4272	>>ProteinDiffResult	1.18807	1.37507	0.436858
P58044	ENSMUSG00000058258	319554	Idi1	isopentenyl-diphosphate delta isomerase	P58044	P58044	7	7	7	36.1	36.1	36.1	1496	>>ProteinRawExpression	1095400	1305700	1369600	1433900	1388500	1197000	1424800	1486900	1480300	1481400	2079300	2151700	2252500	2474300	2288200	>>ProteinNormaExpression	0.659628	0.786266	0.824746	0.863466	0.836127	0.720809	0.857986	0.895381	0.891407	0.892069	1.25211	1.29571	1.35641	1.48997	1.37791	>>ProteinDiffResult	0.794046	0.851531	1.35442
P58242	ENSMUSG00000028885	100340	Smpdl3b	sphingomyelin phosphodiesterase, acid-like 3B	P58242	P58242	9	9	9	28.1	28.1	28.1	1503	>>ProteinRawExpression	4789800	4935900	5275200	5531100	5541800	4377800	4603600	5018900	4948700	5103400	1294300	1379900	1510700	1601200	1290200	>>ProteinNormaExpression	1.25601	1.29432	1.3833	1.4504	1.45321	1.14797	1.20719	1.31609	1.29768	1.33825	0.3394	0.361846	0.396145	0.419877	0.338324	>>ProteinDiffResult	1.36745	1.26143	0.371118
P58771	ENSMUSG00000032366	22003	Tpm1	tropomyosin 1, alpha	P58771	P58771	29	20	16	63.7	47.2	39.1	1515	>>ProteinRawExpression	11519000	12669000	12826000	12788000	14211000	11500000	12744000	13690000	13379000	13688000	7134000	7212000	7212400	7334700	6580400	>>ProteinNormaExpression	1.05044	1.15532	1.16963	1.16617	1.29593	1.04871	1.16216	1.24842	1.22006	1.24824	0.650566	0.657679	0.657716	0.668868	0.600082	>>ProteinDiffResult	1.1675	1.18552	0.646982
P59048	ENSMUSG00000027472	68559	Pdrg1	p53 and DNA damage regulated 1	P59048	P59048	4	4	4	31.6	31.6	31.6	1522	>>ProteinRawExpression	763750	809990	838730	852030	884490	718880	831070	843810	843790	839210	487120	522080	524990	587530	544200	>>ProteinNormaExpression	1.05184	1.11552	1.1551	1.17342	1.21812	0.990041	1.14455	1.16209	1.16207	1.15576	0.670861	0.719008	0.723016	0.809146	0.749472	>>ProteinDiffResult	1.1428	1.1229	0.734301
P59280	ENSMUSG00000029312	246293	Klhl8	kelch-like 8	P59280	P59280	21	21	21	44.7	44.7	44.7	1527	>>ProteinRawExpression	6525700	6804800	6888900	7113700	7391000	5969300	6267300	6695700	7152600	6927100	4212200	4446200	4820200	5111100	4313500	>>ProteinNormaExpression	1.07995	1.12613	1.14005	1.17725	1.22314	0.987866	1.03718	1.10808	1.18369	1.14637	0.697082	0.735807	0.7977	0.845842	0.713846	>>ProteinDiffResult	1.14931	1.09264	0.758055
P59764	ENSMUSG00000035954	238130	Dock4	dedicator of cytokinesis 4	P59764	P59764	5	5	5	3	3	3	1539	>>ProteinRawExpression	412560	405650	437140	411240	452690	451180	490210	522710	535240	554690	222570	227470	285210	261450	229070	>>ProteinNormaExpression	1.04904	1.03147	1.11155	1.04569	1.15109	1.14725	1.24649	1.32913	1.36099	1.41045	0.565944	0.578404	0.725223	0.664807	0.582472	>>ProteinDiffResult	1.07777	1.29886	0.62337
P60710	ENSMUSG00000029580	11461	Actb	actin, beta	P60710;Q8BFZ3;V9GXQ2	P60710	30	1	1	81.1	4.5	4.5	1557	>>ProteinRawExpression	19464000	25837000	21137000	30668000	27983000	29015000	21729000	26750000	29025000	24502000	15180000	15588000	15953000	15311000	18379000	>>ProteinNormaExpression	0.867583	1.15165	0.942155	1.36699	1.24731	1.29331	0.968543	1.19235	1.29375	1.09215	0.676629	0.694815	0.711085	0.682469	0.819221	>>ProteinDiffResult	1.11514	1.16802	0.716844
P61025	ENSMUSG00000028044	54124	Cks1b	CDC28 protein kinase 1b	P61025;Q3UNC9	P61025;Q3UNC9	4	3	3	65.8	65.8	65.8	1569	>>ProteinRawExpression	87496	106660	109020	94243	126170	86449	111270	107440	112590	113730	245890	267500	256990	258370	266550	>>ProteinNormaExpression	0.558398	0.680702	0.695763	0.601457	0.805214	0.551716	0.710123	0.68568	0.718547	0.725823	1.56926	1.70718	1.6401	1.64891	1.70112	>>ProteinDiffResult	0.668307	0.678378	1.65332
P61226	ENSMUSG00000036894	74012	Rap2b	RAP2B, member of RAS oncogene family	P61226	P61226	12	12	7	62.8	62.8	36.6	1587	>>ProteinRawExpression	13577000	13900000	14624000	14092000	14739000	9966000	11162000	11353000	11605000	12186000	6551300	6978700	7578800	7333500	6437300	>>ProteinNormaExpression	1.25648	1.28637	1.35338	1.30414	1.36402	0.922302	1.03299	1.05066	1.07398	1.12775	0.606289	0.645843	0.701379	0.678678	0.595739	>>ProteinDiffResult	1.31288	1.04154	0.645585
P61750	ENSMUSG00000021877	11843	Arf4	ADP-ribosylation factor 4	P61750	P61750	12	3	3	63.9	19.4	19.4	1599	>>ProteinRawExpression	558800	597090	579740	608360	618550	462540	521260	522440	548020	515740	366180	382310	385140	427810	384310	>>ProteinNormaExpression	1.12084	1.19765	1.16285	1.22025	1.24069	0.927766	1.04555	1.04791	1.09922	1.03447	0.734486	0.76684	0.772516	0.858104	0.770851	>>ProteinDiffResult	1.18846	1.03098	0.780559
P61793	ENSMUSG00000038668	14745	Lpar1	lysophosphatidic acid receptor 1	P61793	P61793	1	1	1	3.6	3.6	3.6	1601	>>ProteinRawExpression	79107	67595	81822	79697	70860	70581	81496	74350	75998	68985	30955	40596	41840	57309	31566	>>ProteinNormaExpression	1.24544	1.0642	1.28819	1.25473	1.1156	1.11121	1.28306	1.17055	1.1965	1.08608	0.487349	0.639135	0.65872	0.90226	0.496968	>>ProteinDiffResult	1.19363	1.16948	0.636886
P61957	ENSMUSG00000020738	170930	Sumo2	small ubiquitin-like modifier 2	P61957	P61957	3	2	2	27.4	14.7	14.7	1605	>>ProteinRawExpression	1079400	1010900	1140100	1252300	1245100	856640	1059500	978670	1037300	910880	1539400	1622200	1693400	1975200	1728400	>>ProteinNormaExpression	0.846394	0.792681	0.893991	0.981971	0.976325	0.67172	0.83079	0.767408	0.813382	0.714252	1.2071	1.27202	1.32785	1.54882	1.3553	>>ProteinDiffResult	0.898272	0.75951	1.34222
P62046	ENSMUSG00000068015	380916	Lrch1	leucine-rich repeats and calponin homology (CH) domain containing 1	P62046	P62046	3	3	3	6.8	6.8	6.8	1613	>>ProteinRawExpression	170470	165050	183290	177370	171960	130710	143820	154690	150790	150740	73449	71316	72501	72493	81446	>>ProteinNormaExpression	1.29793	1.25667	1.39554	1.35047	1.30928	0.995206	1.09502	1.17779	1.14809	1.14771	0.559229	0.542989	0.552011	0.551951	0.620117	>>ProteinDiffResult	1.32198	1.11276	0.56526
P62257	ENSMUSG00000039159	22214	Ube2h	ubiquitin-conjugating enzyme E2H	P62257	P62257	7	7	7	32.2	32.2	32.2	1627	>>ProteinRawExpression	2342000	2737700	2985700	2805700	2990000	2105000	2625300	2703100	2549800	2590700	4439800	5024500	5105400	5210700	4960200	>>ProteinNormaExpression	0.68646	0.802443	0.875134	0.822374	0.876394	0.616993	0.769498	0.792301	0.747368	0.759356	1.30134	1.47272	1.49644	1.5273	1.45388	>>ProteinDiffResult	0.812561	0.737103	1.45034
P62746	ENSMUSG00000054364	11852	Rhob	ras homolog family member B	P62746	P62746	7	5	5	33.2	19.9	19.9	1654	>>ProteinRawExpression	776380	965830	901880	884450	925800	950780	1077100	1125400	1105400	1135700	686130	747950	717130	696390	676650	>>ProteinNormaExpression	0.870839	1.08334	1.01161	0.992057	1.03844	1.06646	1.20815	1.26232	1.23989	1.27388	0.769608	0.83895	0.80438	0.781117	0.758975	>>ProteinDiffResult	0.999256	1.21014	0.790606
P62876	ENSMUSG00000038489	66491	Polr2l	polymerase (RNA) II (DNA directed) polypeptide L	P62876	P62876	2	2	2	29.9	29.9	29.9	1673	>>ProteinRawExpression	349340	363580	398930	377760	382540	279740	362940	350180	386910	310220	191590	201110	215800	210460	180670	>>ProteinNormaExpression	1.1487	1.19552	1.31176	1.24215	1.25787	0.91984	1.19342	1.15146	1.27224	1.02006	0.629986	0.661289	0.709593	0.692034	0.594079	>>ProteinDiffResult	1.2312	1.1114	0.657396
P62880	ENSMUSG00000029713	14693	Gnb2	guanine nucleotide binding protein (G protein), beta 2	P62880	P62880	17	17	7	60.9	60.9	31.8	1675	>>ProteinRawExpression	10494000	10902000	11652000	11898000	11911000	10065000	10999000	10876000	11176000	11557000	5843100	6232500	6262800	6460200	5828100	>>ProteinNormaExpression	1.1073	1.15035	1.22949	1.25545	1.25682	1.06203	1.16059	1.14761	1.17926	1.21946	0.616548	0.657637	0.660834	0.681663	0.614966	>>ProteinDiffResult	1.19988	1.15379	0.64633
P62897	ENSMUSG00000058927	13063	Gm10053	predicted gene 10053	P62897;CON__P62894;P00015	P62897	10	10	10	59	59	59	1678	>>ProteinRawExpression	4656600	4911500	5250100	5435700	5870100	8576100	9708400	9653500	9834600	10111000	10444000	11661000	11995000	14013000	11769000	>>ProteinNormaExpression	0.521691	0.550248	0.588182	0.608976	0.657643	0.960803	1.08766	1.08151	1.1018	1.13276	1.17007	1.30641	1.34383	1.56991	1.31851	>>ProteinDiffResult	0.585348	1.0729	1.34175
P63087	ENSMUSG00000004455	434233	Ppp1cc	protein phosphatase 1 catalytic subunit gamma	P63087	P63087	21	5	4	70	24.8	21.4	1704	>>ProteinRawExpression	6189400	6609000	6977500	7341200	7378400	3925700	4361400	4516600	4817700	4843100	5827800	6221900	6323900	6841000	6525000	>>ProteinNormaExpression	1.04669	1.11765	1.17997	1.24147	1.24776	0.663876	0.737557	0.763803	0.814722	0.819017	0.98554	1.05219	1.06944	1.15688	1.10344	>>ProteinDiffResult	1.16671	0.759795	1.0735
P63154	ENSMUSG00000001767	66877	Crnkl1	crooked neck pre-mRNA splicing factor 1	P63154	P63154	4	4	4	8.4	8.4	8.4	1707	>>ProteinRawExpression	356300	459430	425930	438970	484830	317700	397190	406920	428090	382940	737600	777350	778480	831370	786280	>>ProteinNormaExpression	0.66728	0.860422	0.797683	0.822105	0.907992	0.59499	0.743859	0.762081	0.801729	0.717172	1.38138	1.45582	1.45794	1.55699	1.47255	>>ProteinDiffResult	0.811096	0.723966	1.46494
P68181	ENSMUSG00000005034	18749	Prkacb	protein kinase, cAMP dependent, catalytic, beta	P68181	P68181	13	4	4	40.5	20.5	20.5	1729	>>ProteinRawExpression	578310	668620	686610	750520	718110	531720	638780	692430	706100	726200	406380	426770	447720	476000	432320	>>ProteinNormaExpression	0.976151	1.12859	1.15895	1.26683	1.21212	0.89751	1.07822	1.16878	1.19185	1.22578	0.685944	0.720361	0.755723	0.803458	0.729729	>>ProteinDiffResult	1.14853	1.11243	0.739043
P70166	ENSMUSG00000025586	12877	Cpeb1	cytoplasmic polyadenylation element binding protein 1	P70166;REV__Q8BMF4	P70166	30	30	30	64.2	64.2	64.2	1738	>>ProteinRawExpression	46826000	50282000	50559000	51545000	55483000	42777000	47346000	50501000	52451000	50675000	21681000	20947000	24222000	21884000	20085000	>>ProteinNormaExpression	1.15665	1.24201	1.24886	1.27321	1.37048	1.05663	1.16949	1.24742	1.29559	1.25172	0.535541	0.517411	0.598307	0.540556	0.496119	>>ProteinDiffResult	1.25824	1.20417	0.537587
P70271	ENSMUSG00000020388	30794	Pdlim4	PDZ and LIM domain 4	P70271	P70271	6	6	6	21.5	21.5	21.5	1751	>>ProteinRawExpression	1217200	1369400	1424700	1456500	1479000	1016500	1213800	1235600	1228600	1325300	869630	886390	904410	995180	825150	>>ProteinNormaExpression	1.04646	1.17731	1.22486	1.2522	1.27154	0.873914	1.04354	1.06228	1.05626	1.1394	0.747646	0.762055	0.777547	0.855585	0.709405	>>ProteinDiffResult	1.19447	1.03508	0.770448
P70290	ENSMUSG00000031402	17524	Mpp1	membrane protein, palmitoylated	P70290	P70290	1	1	1	2.4	2.4	2.4	1755	>>ProteinRawExpression	115110	130040	125340	126930	137570	110040	119030	113380	115160	105250	50283	40151	67404	63143	46106	>>ProteinNormaExpression	1.17865	1.33152	1.2834	1.29968	1.40863	1.12674	1.21879	1.16094	1.17916	1.07769	0.514865	0.41112	0.690173	0.646543	0.472095	>>ProteinDiffResult	1.30038	1.15266	0.546959
P70387	ENSMUSG00000006611	15216	Hfe	homeostatic iron regulator	P70387	P70387	1	1	1	3.9	3.9	3.9	1771	>>ProteinRawExpression	207490	282770	271990	264360	277000	176620	229200	264670	238510	267050	149370	161000	182530	124700	156300	>>ProteinNormaExpression	0.956598	1.30366	1.25396	1.21879	1.27706	0.814277	1.05669	1.22022	1.09961	1.23119	0.688646	0.742264	0.841524	0.574909	0.720595	>>ProteinDiffResult	1.20202	1.0844	0.713588
P70399	ENSMUSG00000043909	27223	Trp53bp1	transformation related protein 53 binding protein 1	P70399	P70399	2	2	2	1.8	1.8	1.8	1775	>>ProteinRawExpression	36818	61558	69307	81422	61804	42070	69306	76218	70810	65111	262080	287990	331360	285250	295590	>>ProteinNormaExpression	0.2634	0.440393	0.495831	0.582503	0.442153	0.300974	0.495823	0.545273	0.506583	0.465812	1.87495	2.06031	2.37059	2.04071	2.11469	>>ProteinDiffResult	0.444856	0.462893	2.09225
P70414	ENSMUSG00000054640	20541	Slc8a1	solute carrier family 8 (sodium/calcium exchanger), member 1	P70414	P70414	6	6	6	7.9	7.9	7.9	1777	>>ProteinRawExpression	647200	750860	717430	757280	769320	886110	913340	949360	1004000	948620	275450	263100	279250	296160	226180	>>ProteinNormaExpression	1.00251	1.16308	1.1113	1.17303	1.19168	1.37259	1.41476	1.47056	1.5552	1.46941	0.426672	0.407542	0.432559	0.458752	0.350353	>>ProteinDiffResult	1.12832	1.4565	0.415176
P70424	ENSMUSG00000062312	13866	Erbb2	erb-b2 receptor tyrosine kinase 2	P70424	P70424	14	13	13	13.9	13	13	1778	>>ProteinRawExpression	2957300	3195600	3216000	3342100	3403500	2671100	2850100	2769300	3006200	2795300	1528500	1545300	1594200	1748000	1607800	>>ProteinNormaExpression	1.16032	1.25382	1.26183	1.3113	1.33539	1.04803	1.11826	1.08656	1.17951	1.09676	0.599721	0.606312	0.625499	0.685843	0.630835	>>ProteinDiffResult	1.26453	1.10582	0.629642
P70429	ENSMUSG00000021262	14026	Evl	Ena-vasodilator stimulated phosphoprotein	P70429	P70429	6	5	5	16.4	14.3	14.3	1779	>>ProteinRawExpression	772280	795290	820930	888710	854250	712930	759970	770080	769290	766680	509880	499710	544870	589000	530440	>>ProteinNormaExpression	1.09447	1.12708	1.16342	1.25947	1.21064	1.01036	1.07702	1.09135	1.09023	1.08653	0.722598	0.708185	0.772185	0.834726	0.751735	>>ProteinDiffResult	1.17101	1.0711	0.757886
P70452	ENSMUSG00000030805	20909	Stx4a	syntaxin 4A (placental)	P70452	P70452	5	5	5	15.8	15.8	15.8	1781	>>ProteinRawExpression	1049500	1059800	1019600	1167300	1119900	1012500	1180400	1108400	1159200	1199000	588100	600660	628410	676410	591160	>>ProteinNormaExpression	1.11173	1.12264	1.08006	1.23652	1.18631	1.07254	1.25039	1.17412	1.22794	1.2701	0.622972	0.636277	0.665673	0.716519	0.626214	>>ProteinDiffResult	1.14745	1.19902	0.653531
P70460	ENSMUSG00000030403	22323	Vasp	vasodilator-stimulated phosphoprotein	P70460	P70460	7	7	7	24.8	24.8	24.8	1782	>>ProteinRawExpression	848140	978340	965450	969390	956040	850130	940290	1008900	978380	1053600	600960	610010	632240	647660	621020	>>ProteinNormaExpression	1.00486	1.15912	1.14385	1.14852	1.1327	1.00722	1.11404	1.19533	1.15917	1.24829	0.712007	0.722729	0.749067	0.767336	0.735774	>>ProteinDiffResult	1.11781	1.14481	0.737383
P70677	ENSMUSG00000031628	12367	Casp3	caspase 3	P70677	P70677	2	2	2	11.6	11.6	11.6	1786	>>ProteinRawExpression	221560	254290	245080	243730	248470	234870	268380	236090	237900	270620	96045	96398	118860	107450	96688	>>ProteinNormaExpression	1.11657	1.28152	1.2351	1.2283	1.25219	1.18365	1.35253	1.1898	1.19892	1.36381	0.484028	0.485807	0.599006	0.541504	0.487268	>>ProteinDiffResult	1.22274	1.25774	0.519523
P84096	ENSMUSG00000073982	56212	Rhog	ras homolog family member G	P84096;Q8R527;Q9ER71	P84096	8	7	7	50.8	45	45	1810	>>ProteinRawExpression	1993000	2175300	2321700	2427200	2281500	2132400	2455200	2427200	2450300	2555300	1293600	1360000	1452900	1539500	1315600	>>ProteinNormaExpression	0.990534	1.08114	1.1539	1.20633	1.13392	1.05982	1.22025	1.20633	1.21781	1.27	0.642927	0.675929	0.722101	0.765141	0.653862	>>ProteinDiffResult	1.11317	1.19484	0.691992
P97287	ENSMUSG00000038612	17210	Mcl1	myeloid cell leukemia sequence 1	P97287	P97287	2	2	2	7.9	7.9	7.9	1817	>>ProteinRawExpression	578070	636390	582310	598490	654670	477800	517460	523070	571130	467470	373350	360860	414840	392800	312290	>>ProteinNormaExpression	1.16218	1.27943	1.17071	1.20324	1.31618	0.960595	1.04033	1.05161	1.14823	0.939827	0.750603	0.725493	0.834017	0.789706	0.627845	>>ProteinDiffResult	1.22635	1.02812	0.745533
P97304	ENSMUSG00000029642	20018	Polr1d	polymerase (RNA) I polypeptide D	P97304	P97304	5	5	5	42.1	42.1	42.1	1819	>>ProteinRawExpression	803240	894030	878500	840650	867040	708130	733650	787390	773170	907810	575390	565450	542720	600110	550620	>>ProteinNormaExpression	1.09256	1.21605	1.19492	1.14344	1.17934	0.963189	0.997901	1.071	1.05166	1.23479	0.782638	0.769117	0.7382	0.816261	0.748946	>>ProteinDiffResult	1.16526	1.06371	0.771033
P97314	ENSMUSG00000020186	13008	Csrp2	cysteine and glycine-rich protein 2	P97314	P97314	12	12	12	61.1	61.1	61.1	1823	>>ProteinRawExpression	7831500	8538000	8546000	9101000	9107800	6107700	6918100	7374900	7325900	7898400	2116700	2370900	2460400	2711900	2151000	>>ProteinNormaExpression	1.29718	1.4142	1.41552	1.50745	1.50858	1.01165	1.14588	1.22155	1.21343	1.30826	0.350601	0.392706	0.40753	0.449187	0.356282	>>ProteinDiffResult	1.42858	1.18015	0.391261
P97329	ENSMUSG00000003779	19348	Kif20a	kinesin family member 20A	P97329	P97329	29	29	29	42.8	42.8	42.8	1825	>>ProteinRawExpression	2476300	2803500	3080700	3111500	3322800	2843000	3493600	3504800	3677500	3545800	7205100	7655200	7756000	8317800	7687500	>>ProteinNormaExpression	0.527014	0.596649	0.655644	0.662199	0.707168	0.605056	0.743518	0.745902	0.782657	0.754628	1.53341	1.6292	1.65066	1.77022	1.63608	>>ProteinDiffResult	0.629735	0.726352	1.64391
P97352	ENSMUSG00000042312	20196	S100a13	S100 calcium binding protein A13	P97352	P97352	3	3	3	26.5	26.5	26.5	1828	>>ProteinRawExpression	308860	330890	356500	383590	395820	278540	355510	337370	381920	378960	716080	751060	784930	747800	830260	>>ProteinNormaExpression	0.63135	0.676382	0.728732	0.784107	0.809107	0.569372	0.726708	0.689628	0.780694	0.774643	1.46376	1.53526	1.6045	1.5286	1.69716	>>ProteinDiffResult	0.725935	0.708209	1.56586
P97371	ENSMUSG00000022216	19186	Psme1	proteasome (prosome, macropain) activator subunit 1 (PA28 alpha)	P97371	P97371	6	6	6	28.1	28.1	28.1	1833	>>ProteinRawExpression	432450	464410	480050	504880	510690	430600	484540	515070	513500	513280	244530	238130	254110	268400	249460	>>ProteinNormaExpression	1.06269	1.14122	1.17966	1.24067	1.25495	1.05814	1.19069	1.26571	1.26186	1.26132	0.600899	0.585172	0.624441	0.659557	0.613014	>>ProteinDiffResult	1.17584	1.20754	0.616617
P97372	ENSMUSG00000078153	621823	Psme2b	protease (prosome, macropain) activator subunit 2B	P97372	P97372	3	3	3	14.2	14.2	14.2	1834	>>ProteinRawExpression	514950	604710	621710	633210	597140	523470	617700	590740	619690	611490	280290	279870	348520	334690	299370	>>ProteinNormaExpression	1.03299	1.21305	1.24715	1.27022	1.19787	1.05008	1.23911	1.18503	1.2431	1.22665	0.562263	0.561421	0.699133	0.67139	0.600538	>>ProteinDiffResult	1.19226	1.18879	0.618949
P97429	ENSMUSG00000029994	11746	Anxa4	annexin A4	P97429	P97429	14	13	13	49.2	47	47	1844	>>ProteinRawExpression	2226900	2404600	2444100	2469800	2690900	1957800	2173700	2228400	2301300	2314500	1414100	1531900	1505900	1698300	1590500	>>ProteinNormaExpression	1.07918	1.16529	1.18444	1.19689	1.30404	0.94877	1.0534	1.07991	1.11523	1.12163	0.685288	0.742375	0.729775	0.823014	0.770773	>>ProteinDiffResult	1.18597	1.06379	0.750245
P97434	ENSMUSG00000005417	26936	Mprip	myosin phosphatase Rho interacting protein	P97434	P97434	35	35	34	40.1	40.1	39.3	1847	>>ProteinRawExpression	9695700	10402000	10777000	10920000	11083000	7651000	8530500	8925800	8994300	9093700	4934100	5259600	5182600	5498300	4771000	>>ProteinNormaExpression	1.19485	1.28189	1.3281	1.34573	1.36581	0.942872	1.05126	1.09997	1.10841	1.12066	0.608054	0.648167	0.638678	0.677583	0.587955	>>ProteinDiffResult	1.30328	1.06464	0.632087
P97440	ENSMUSG00000004642	20492	Slbp	stem-loop binding protein	P97440	P97440	13	13	13	43.3	43.3	43.3	1848	>>ProteinRawExpression	4728800	5318400	5807200	6256100	6564800	5035800	6191400	6226500	6682200	6671100	14706000	15509000	15977000	17473000	16725000	>>ProteinNormaExpression	0.50712	0.570349	0.622768	0.670908	0.704014	0.540043	0.66397	0.667734	0.716604	0.715413	1.57708	1.6632	1.71338	1.87382	1.7936	>>ProteinDiffResult	0.615032	0.660753	1.72422
P97477	ENSMUSG00000027496	20878	Aurka	aurora kinase A	P97477	P97477	18	18	18	48.4	48.4	48.4	1856	>>ProteinRawExpression	6085900	6358800	6816600	6919200	6919200	6395400	7640700	7172000	7974300	8006000	9018300	9766700	10187000	10875000	9968600	>>ProteinNormaExpression	0.760081	0.794164	0.851339	0.864153	0.864153	0.798735	0.954263	0.895726	0.995927	0.999886	1.12631	1.21978	1.27228	1.3582	1.245	>>ProteinDiffResult	0.826778	0.928907	1.24431
P97792	ENSMUSG00000022865	13052	Cxadr	coxsackie virus and adenovirus receptor	P97792	P97792	15	15	15	41.1	41.1	41.1	1871	>>ProteinRawExpression	4580800	4897000	5093400	5191100	5331300	4115000	4628600	4605300	4638900	4815100	2903000	2958100	3105600	3290600	2827400	>>ProteinNormaExpression	1.09099	1.1663	1.21308	1.23635	1.26974	0.980054	1.10238	1.09683	1.10483	1.14679	0.691397	0.70452	0.739649	0.78371	0.673391	>>ProteinDiffResult	1.19529	1.08618	0.718533
P97801	ENSMUSG00000021645	20595	Smn1	survival motor neuron 1	P97801	P97801	4	4	4	27.4	27.4	27.4	1873	>>ProteinRawExpression	610590	672470	665040	735250	783110	502360	569190	648670	575040	546230	859320	873710	862780	1046600	902670	>>ProteinNormaExpression	0.843898	0.929422	0.919153	1.01619	1.08234	0.694313	0.786679	0.896528	0.794764	0.754946	1.18767	1.20756	1.19245	1.44651	1.24758	>>ProteinDiffResult	0.958201	0.785446	1.25635
P97812	ENSMUSG00000006538	16147	Ihh	Indian hedgehog	P97812;Q62226	P97812;Q62226	4	4	4	12.2	12.2	12.2	1875	>>ProteinRawExpression	575720	572230	591430	624710	630990	734020	843350	819000	830970	815070	419640	447810	451740	506510	414540	>>ProteinNormaExpression	0.93081	0.925167	0.956209	1.01002	1.02017	1.18675	1.36351	1.32414	1.34349	1.31778	0.678463	0.724008	0.730362	0.818913	0.670218	>>ProteinDiffResult	0.968474	1.30713	0.724393
P97817	ENSMUSG00000030878	12585	Cdr2	cerebellar degeneration-related 2	P97817	P97817	14	14	14	35.4	35.4	35.4	1877	>>ProteinRawExpression	5566200	6137500	6471200	6480500	6499300	5278500	5887600	6190800	6794300	6380800	3818100	4104400	4267000	4351400	3895200	>>ProteinNormaExpression	1.01668	1.12103	1.18199	1.18368	1.18712	0.964135	1.07539	1.13077	1.241	1.16547	0.697389	0.749682	0.779382	0.794798	0.711471	>>ProteinDiffResult	1.1381	1.11535	0.746544
P97822	ENSMUSG00000015749	66471	Anp32e	acidic (leucine-rich) nuclear phosphoprotein 32 family, member E	P97822	P97822	2	2	2	5.4	5.4	5.4	1880	>>ProteinRawExpression	100350	128650	131760	140360	150200	94797	130970	109580	128630	98258	290730	271840	274540	322190	286500	>>ProteinNormaExpression	0.566021	0.725646	0.743188	0.791696	0.847198	0.534699	0.738732	0.618082	0.725533	0.554221	1.63985	1.5333	1.54853	1.8173	1.61599	>>ProteinDiffResult	0.73475	0.634253	1.631
P97855	ENSMUSG00000018583	27041	G3bp1	GTPase activating protein (SH3 domain) binding protein 1	P97855	P97855	9	9	9	24.7	24.7	24.7	1883	>>ProteinRawExpression	2008200	2228400	2260700	2303500	2382700	1691700	1787000	1869000	2000600	1911800	1252000	1338700	1402600	1471000	1326500	>>ProteinNormaExpression	1.10606	1.22734	1.24513	1.26871	1.31233	0.931744	0.984233	1.0294	1.10188	1.05297	0.689569	0.737321	0.772516	0.810189	0.730602	>>ProteinDiffResult	1.23192	1.02004	0.748039
P97872	ENSMUSG00000028088	14263	Fmo5	flavin containing monooxygenase 5	P97872	P97872	2	2	2	4.7	4.7	4.7	1887	>>ProteinRawExpression	211730	239100	258800	267740	242000	135220	170380	184680	188120	168010	153460	158640	177150	160860	136660	>>ProteinNormaExpression	1.11337	1.2573	1.36089	1.4079	1.27255	0.711048	0.895935	0.971131	0.98922	0.883473	0.806962	0.834201	0.931535	0.845875	0.71862	>>ProteinDiffResult	1.2824	0.890161	0.827439
P97950	ENSMUSG00000031104	19337	Rab33a	RAB33A, member RAS oncogene family	P97950	P97950	1	1	1	5.1	5.1	5.1	1891	>>ProteinRawExpression	11995	16988	16761	19348	18312	18653	17294	21243	17872	13807	7700.3	9985.5	7467.2	12056	6184.8	>>ProteinNormaExpression	0.834273	1.18154	1.16576	1.34569	1.27363	1.29735	1.20283	1.47749	1.24303	0.960301	0.535569	0.694509	0.519357	0.838516	0.430164	>>ProteinDiffResult	1.16018	1.2362	0.603623
P98063	ENSMUSG00000022098	12153	Bmp1	bone morphogenetic protein 1	P98063	P98063	1	1	1	1	1	1	1892	>>ProteinRawExpression	68091	78948	67792	81059	100020	60425	71186	85365	81166	74932	161050	158910	168070	187900	182620	>>ProteinNormaExpression	0.627554	0.727616	0.624798	0.747072	0.921824	0.556901	0.656078	0.786758	0.748058	0.690603	1.4843	1.46458	1.549	1.73176	1.6831	>>ProteinDiffResult	0.729773	0.68768	1.58255
Q00420	ENSMUSG00000027361	14391	Gabpb1	GA repeat binding protein, beta 1	Q00420	Q00420	2	2	2	4.4	4.4	4.4	1907	>>ProteinRawExpression	446380	448890	450170	468770	446390	410450	436800	474600	439360	445130	292600	295840	295570	313620	302790	>>ProteinNormaExpression	1.12205	1.12836	1.13158	1.17834	1.12208	1.03174	1.09797	1.19299	1.10441	1.11891	0.735501	0.743645	0.742967	0.788339	0.761115	>>ProteinDiffResult	1.13648	1.1092	0.754313
Q01237	ENSMUSG00000021670	15357	Hmgcr	3-hydroxy-3-methylglutaryl-Coenzyme A reductase	Q01237	Q01237	6	6	6	8.7	8.7	8.7	1915	>>ProteinRawExpression	266700	294700	297780	299790	341820	279380	350480	301220	338290	312680	766530	802840	806580	900440	814050	>>ProteinNormaExpression	0.557695	0.616245	0.622686	0.626889	0.714778	0.58421	0.732886	0.629879	0.707396	0.653843	1.60289	1.67881	1.68663	1.8829	1.70225	>>ProteinDiffResult	0.627658	0.661643	1.7107
Q01279	ENSMUSG00000020122	13649	Egfr	epidermal growth factor receptor	Q01279;Q61527	Q01279	20	20	19	22.1	22.1	21.1	1916	>>ProteinRawExpression	3703300	4169000	4321600	4318000	4458000	2575400	3138000	3088900	3279500	3254000	2187400	2195100	2328600	2567600	2111900	>>ProteinNormaExpression	1.16465	1.31111	1.3591	1.35797	1.402	0.809937	0.986869	0.971428	1.03137	1.02335	0.687915	0.690337	0.732321	0.807484	0.664171	>>ProteinDiffResult	1.31896	0.964591	0.716446
Q01338	ENSMUSG00000033717	11551	Adra2a	adrenergic receptor, alpha 2a	Q01338	Q01338	2	2	2	4.9	4.9	4.9	1918	>>ProteinRawExpression	76380	89932	96420	88357	103590	85974	95260	74817	91456	74419	42954	36941	58387	42780	35917	>>ProteinNormaExpression	1.04766	1.23354	1.32253	1.21194	1.42088	1.17925	1.30662	1.02622	1.25444	1.02076	0.589173	0.506696	0.800858	0.586786	0.492651	>>ProteinDiffResult	1.24731	1.15746	0.595233
Q01339	ENSMUSG00000000049	11818	Apoh	apolipoprotein H	Q01339	Q01339	9	9	8	30.7	30.7	28.1	1919	>>ProteinRawExpression	1604000	1704000	1809400	1903000	1838800	1079800	1184800	1230800	1299600	1222600	913630	951480	1011200	999970	963020	>>ProteinNormaExpression	1.22032	1.2964	1.37659	1.4478	1.39896	0.821511	0.901395	0.936392	0.988735	0.930154	0.695089	0.723886	0.769321	0.760777	0.732665	>>ProteinDiffResult	1.34802	0.915637	0.736347
Q03173	ENSMUSG00000022995	13800	Enah	ENAH actin regulator	Q03173	Q03173	16	16	15	17.2	17.2	16.1	1934	>>ProteinRawExpression	2821500	2953700	3012600	3107800	3121500	2836200	3119700	3188500	3169600	3338900	1274700	1300500	1420800	1429700	1319800	>>ProteinNormaExpression	1.13115	1.18415	1.20776	1.24593	1.25142	1.13704	1.2507	1.27828	1.2707	1.33858	0.511032	0.521375	0.569604	0.573172	0.529112	>>ProteinDiffResult	1.20408	1.25506	0.540859
Q04692	ENSMUSG00000029920	13990	Smarcad1	SWI/SNF-related, matrix-associated actin-dependent regulator of chromatin, subfamily a, containing DEAD/H box 1	Q04692	Q04692	4	4	4	4.8	4.8	4.8	1943	>>ProteinRawExpression	411920	404030	459480	486990	500010	354360	449480	428320	437030	466770	604230	665140	713620	760580	626970	>>ProteinNormaExpression	0.795322	0.780088	0.887149	0.940265	0.965403	0.684187	0.867842	0.826986	0.843803	0.901224	1.16663	1.28423	1.37783	1.4685	1.21053	>>ProteinDiffResult	0.873645	0.824809	1.30155
Q04736	ENSMUSG00000014932	22612	Yes1	YES proto-oncogene 1, Src family tyrosine kinase	Q04736	Q04736	7	4	4	14.4	8.9	8.9	1945	>>ProteinRawExpression	477990	485550	528700	509410	522400	458410	530560	498300	524470	533080	314540	310270	365540	365660	317730	>>ProteinNormaExpression	1.06336	1.08018	1.17618	1.13326	1.16216	1.01981	1.18031	1.10855	1.16677	1.18592	0.699744	0.690245	0.813201	0.813468	0.706841	>>ProteinDiffResult	1.12303	1.13227	0.7447
Q04998	ENSMUSG00000041324	16323	Inhba	inhibin beta-A	Q04998	Q04998	1	1	1	2.4	2.4	2.4	1949	>>ProteinRawExpression	160030	172470	163200	188870	183010	244530	290930	287080	278240	292570	179970	210930	225380	224400	191260	>>ProteinNormaExpression	0.728984	0.785652	0.743424	0.860359	0.833665	1.11391	1.32527	1.30773	1.26747	1.33274	0.819817	0.960849	1.02667	1.02221	0.871246	>>ProteinDiffResult	0.790417	1.26942	0.940159
Q05793	ENSMUSG00000028763	15530	Hspg2	perlecan (heparan sulfate proteoglycan 2)	Q05793	Q05793	7	7	7	2.2	2.2	2.2	1953	>>ProteinRawExpression	569280	664150	692450	707620	723300	657840	766160	763760	814110	818060	1134300	1201800	1255200	1328900	1290400	>>ProteinNormaExpression	0.637857	0.744155	0.775864	0.792862	0.81043	0.737085	0.858453	0.855764	0.91218	0.916605	1.27094	1.34657	1.4064	1.48898	1.44584	>>ProteinDiffResult	0.752234	0.856018	1.39175
Q05909	ENSMUSG00000021745	19270	Ptprg	protein tyrosine phosphatase, receptor type, G	Q05909	Q05909	10	10	10	7.4	7.4	7.4	1955	>>ProteinRawExpression	3056300	3371300	3369700	3578700	3481600	2557000	2903500	3063800	3003000	3095700	1421900	1518900	1615300	1636700	1447700	>>ProteinNormaExpression	1.17186	1.29264	1.29203	1.37216	1.33493	0.980417	1.11327	1.17474	1.15142	1.18697	0.545192	0.582384	0.619346	0.627551	0.555084	>>ProteinDiffResult	1.29272	1.12136	0.585911
Q05928	ENSMUSG00000082361	12223	Btc	betacellulin, epidermal growth factor family member	Q05928	Q05928	1	1	1	4	4	4	1958	>>ProteinRawExpression	39185	47147	38183	49320	50120	93309	100850	99769	133180	112850	121680	140070	151060	141010	129770	>>ProteinNormaExpression	0.406061	0.488569	0.395678	0.511087	0.519377	0.966931	1.04508	1.03387	1.3801	1.16943	1.26093	1.4515	1.56539	1.46124	1.34476	>>ProteinDiffResult	0.464154	1.11908	1.41676
Q05A80	ENSMUSG00000030309	232560	Caprin2	caprin family member 2	Q05A80	Q05A80	41	41	41	48.6	48.6	48.6	1959	>>ProteinRawExpression	25911000	27539000	28040000	29496000	29360000	20882000	22914000	23920000	24077000	24130000	9405900	9611600	10573000	10066000	8619400	>>ProteinNormaExpression	1.27622	1.3564	1.38108	1.45279	1.44609	1.02852	1.1286	1.17815	1.18588	1.18849	0.463277	0.473408	0.520761	0.495789	0.424538	>>ProteinDiffResult	1.38252	1.14193	0.475555
Q06649	ENSMUSG00000054520	24055	Sh3bp2	SH3-domain binding protein 2	Q06649	Q06649	12	12	12	23.3	23.3	23.3	1966	>>ProteinRawExpression	2021800	2182600	2305200	2362300	2478600	1901400	2258300	2166000	2287100	2214500	3435000	3661300	3680000	3943100	3698700	>>ProteinNormaExpression	0.747046	0.806461	0.851761	0.872859	0.915831	0.702559	0.834432	0.800327	0.845073	0.818248	1.26922	1.35283	1.35974	1.45696	1.36665	>>ProteinDiffResult	0.838792	0.800128	1.36108
Q07235	ENSMUSG00000026249	20720	Serpine2	serine (or cysteine) peptidase inhibitor, clade E, member 2	Q07235;A2RSF9	Q07235	6	6	6	18.4	18.4	18.4	1973	>>ProteinRawExpression	506540	532610	565850	575820	632510	484660	612180	557660	635700	597080	980840	1058800	1007500	1181100	1067300	>>ProteinNormaExpression	0.690978	0.726541	0.771884	0.785484	0.862816	0.661131	0.835083	0.760712	0.867167	0.814485	1.33798	1.44432	1.37434	1.61115	1.45592	>>ProteinDiffResult	0.76754	0.787716	1.44474
Q08288	ENSMUSG00000067367	17089	Lyar	Ly1 antibody reactive clone	Q08288	Q08288	16	16	16	38.7	38.7	38.7	1981	>>ProteinRawExpression	3634200	3867200	3910700	4052700	4137700	3212100	3609800	3739200	3705700	3750700	1916800	1894400	2008300	2072800	1999200	>>ProteinNormaExpression	1.14736	1.22093	1.23466	1.27949	1.30633	1.0141	1.13966	1.18051	1.16994	1.18414	0.605159	0.598087	0.634046	0.65441	0.631174	>>ProteinDiffResult	1.23775	1.13767	0.624575
Q08481	ENSMUSG00000020717	18613	Pecam1	platelet/endothelial cell adhesion molecule 1	Q08481	Q08481	7	7	7	14.2	14.2	14.2	1983	>>ProteinRawExpression	2091700	2185500	2193600	2334500	2363500	1779400	1925700	2074400	2046900	2100900	1230900	1369300	1461100	1515300	1337000	>>ProteinNormaExpression	1.12017	1.1704	1.17474	1.25019	1.26572	0.95292	1.03127	1.1109	1.09617	1.12509	0.659182	0.7333	0.782461	0.811487	0.716002	>>ProteinDiffResult	1.19624	1.06327	0.740486
Q08857	ENSMUSG00000002944	12491	Cd36	CD36 molecule	Q08857	Q08857	12	12	12	27.5	27.5	27.5	1987	>>ProteinRawExpression	3285200	3294600	3443400	3644800	3713000	3333500	3628700	3650200	3680700	3812300	2101200	2201200	2266600	2611600	2098000	>>ProteinNormaExpression	1.05374	1.05675	1.10448	1.16908	1.19095	1.06923	1.16392	1.17081	1.18059	1.22281	0.673966	0.706041	0.727018	0.837678	0.672939	>>ProteinDiffResult	1.115	1.16147	0.723528
Q08879	ENSMUSG00000006369	14114	Fbln1	fibulin 1	Q08879;CON__ENSEMBL:ENSBTAP00000016046	Q08879	12	12	12	19.6	19.6	19.6	1988	>>ProteinRawExpression	1465100	1551000	1638400	1601000	1638100	1236100	1492500	1556900	1575700	1443800	2083700	2131400	2316600	2493300	2214500	>>ProteinNormaExpression	0.831244	0.87998	0.929568	0.908348	0.929397	0.701317	0.846789	0.883327	0.893994	0.819159	1.18221	1.20928	1.31435	1.41461	1.25643	>>ProteinDiffResult	0.895707	0.828917	1.27538
Q09143	ENSMUSG00000041313	11987	Slc7a1	solute carrier family 7 (cationic amino acid transporter, y+ system), member 1	Q09143	Q09143	6	6	6	14.3	14.3	14.3	1991	>>ProteinRawExpression	1759800	1909400	1922300	2088800	2120500	1873600	2113800	2246100	2277900	2244100	1133800	1302800	1360500	1408600	1240500	>>ProteinNormaExpression	0.977576	1.06068	1.06785	1.16034	1.17795	1.04079	1.17422	1.24772	1.26538	1.24661	0.629831	0.723711	0.755763	0.782483	0.689103	>>ProteinDiffResult	1.08888	1.19494	0.716178
Q0VBD2	ENSMUSG00000026669	70024	Mcm10	minichromosome maintenance 10 replication initiation factor	Q0VBD2	Q0VBD2	2	2	2	2.3	2.3	2.3	1998	>>ProteinRawExpression	119880	121510	115230	144380	146220	165810	188320	194050	199440	203030	253980	264510	295080	291320	249040	>>ProteinNormaExpression	0.609188	0.617471	0.585558	0.733688	0.743038	0.842588	0.956975	0.986093	1.01348	1.03173	1.29064	1.34415	1.49949	1.48038	1.26553	>>ProteinDiffResult	0.657788	0.966173	1.37604
Q0VBL3	ENSMUSG00000048109	229700	Rbm15	RNA binding motif protein 15	Q0VBL3	Q0VBL3	7	7	7	10.3	10.3	10.3	1999	>>ProteinRawExpression	475850	514300	558510	536480	562800	504610	546630	504970	541460	535510	775590	805520	857900	885850	813490	>>ProteinNormaExpression	0.757766	0.818995	0.889397	0.854316	0.896229	0.803564	0.870479	0.804138	0.862246	0.852771	1.23509	1.28275	1.36616	1.41067	1.29544	>>ProteinDiffResult	0.84334	0.83864	1.31802
Q0VGB7	ENSMUSG00000052144	232314	Ppp4r2	protein phosphatase 4, regulatory subunit 2	Q0VGB7	Q0VGB7	13	13	13	36.2	36.2	36.2	2002	>>ProteinRawExpression	2838800	3003400	3082300	3087800	3224900	2545200	2993400	2855800	3046100	2937700	3836200	4385800	4370800	4772400	4292600	>>ProteinNormaExpression	0.830492	0.878646	0.901728	0.903337	0.943446	0.7446	0.875721	0.835466	0.891138	0.859426	1.12228	1.28307	1.27868	1.39617	1.2558	>>ProteinDiffResult	0.89153	0.84127	1.2672
Q14BI7	ENSMUSG00000054003	74691	Tdrd9	tudor domain containing 9	Q14BI7	Q14BI7	23	23	23	17.4	17.4	17.4	2015	>>ProteinRawExpression	4739200	4883100	5067700	5200900	5213800	3509800	3943500	3971100	4149500	3941300	3129900	3395500	3403100	3560800	3156400	>>ProteinNormaExpression	1.16032	1.19556	1.24075	1.27337	1.27652	0.859324	0.965509	0.972267	1.01595	0.964971	0.766311	0.831339	0.8332	0.871811	0.772799	>>ProteinDiffResult	1.2293	0.955603	0.815092
Q2V6D6	ENSMUSG00000034438	76074	Gbp8	guanylate-binding protein 8	Q2V6D6;A4UUI3	Q2V6D6	5	5	5	11.4	11.4	11.4	2030	>>ProteinRawExpression	605440	672430	664140	644660	636930	340660	403690	406690	393600	416950	363350	342560	344040	370080	325400	>>ProteinNormaExpression	1.31036	1.45535	1.4374	1.39524	1.37851	0.737293	0.87371	0.880203	0.851872	0.902408	0.786402	0.741406	0.744609	0.800967	0.704266	>>ProteinDiffResult	1.39537	0.849097	0.75553
Q3SYK4	ENSMUSG00000071235	432677	Vrtn	vertebrae development associated	Q3SYK4	Q3SYK4	7	7	7	13.1	13.1	13.1	2039	>>ProteinRawExpression	1759900	1795200	1952200	2024200	1993800	1201200	1386900	1274200	1380900	1339800	1076700	1131700	1142800	1168800	1166200	>>ProteinNormaExpression	1.21125	1.23554	1.3436	1.39315	1.37223	0.826722	0.95453	0.876964	0.9504	0.922113	0.741036	0.778889	0.786529	0.804423	0.802634	>>ProteinDiffResult	1.31115	0.906146	0.782702
Q3TCJ1	ENSMUSG00000030965	109359	Abraxas2	BRISC complex subunit	Q3TCJ1	Q3TCJ1	9	9	9	19.3	19.3	19.3	2055	>>ProteinRawExpression	4190800	4698500	4893800	5451200	5282500	1713800	2001300	1946500	2059000	2065900	2063100	2040300	2008000	2087700	1763700	>>ProteinNormaExpression	1.42009	1.59213	1.65831	1.84719	1.79003	0.580738	0.67816	0.659591	0.697712	0.70005	0.699102	0.691376	0.68043	0.707438	0.597647	>>ProteinDiffResult	1.66155	0.66325	0.675198
Q3TCJ8	ENSMUSG00000049588	52570	Ccdc69	coiled-coil domain containing 69	Q3TCJ8	Q3TCJ8	9	9	9	43.6	43.6	43.6	2056	>>ProteinRawExpression	1686400	1798400	1959700	1985200	2156400	1774500	2237000	2234800	2309800	2332200	3298100	3649900	3828100	4147100	3745400	>>ProteinNormaExpression	0.646246	0.689165	0.750977	0.760749	0.826355	0.680007	0.857241	0.856398	0.885139	0.893723	1.26387	1.39868	1.46697	1.58921	1.43528	>>ProteinDiffResult	0.734698	0.834502	1.4308
Q3TCN2	ENSMUSG00000029598	71772	Plbd2	phospholipase B domain containing 2	Q3TCN2	Q3TCN2	3	3	3	5.1	5.1	5.1	2057	>>ProteinRawExpression	365690	381080	387030	399660	414150	371610	389230	405370	419710	419310	251440	248450	268370	253510	260230	>>ProteinNormaExpression	1.04785	1.09195	1.109	1.14519	1.18671	1.06482	1.11531	1.16155	1.20264	1.2015	0.72048	0.711913	0.768992	0.726412	0.745667	>>ProteinDiffResult	1.11614	1.14916	0.734693
Q3TCX3	ENSMUSG00000028060	74200	Khdc4	KH domain containing 4, pre-mRNA splicing factor	Q3TCX3	Q3TCX3	2	2	2	3.9	3.9	3.9	2058	>>ProteinRawExpression	11685	17593	16561	18865	22214	12220	14410	18790	19491	17522	84762	65085	97328	83703	93803	>>ProteinNormaExpression	0.29506	0.444244	0.418185	0.476363	0.560929	0.308569	0.363869	0.474469	0.49217	0.442451	2.14034	1.64347	2.45765	2.1136	2.36864	>>ProteinDiffResult	0.438956	0.416306	2.14474
Q3TDN0	ENSMUSG00000030768	68897	Disp1	dispatched RND transporter family member 1	Q3TDN0	Q3TDN0	2	2	2	1.6	1.6	1.6	2062	>>ProteinRawExpression	97037	106790	106240	119010	109760	116120	122730	110690	118160	109890	73949	65312	71052	67095	64071	>>ProteinNormaExpression	0.998387	1.09873	1.09307	1.22446	1.12929	1.19473	1.26274	1.13886	1.21572	1.13063	0.760841	0.671977	0.731035	0.690322	0.659209	>>ProteinDiffResult	1.10879	1.18853	0.702677
Q3TEW6	ENSMUSG00000026566	68481	Mpzl1	myelin protein zero-like 1	Q3TEW6	Q3TEW6	4	4	4	11.9	11.9	11.9	2067	>>ProteinRawExpression	1432900	1172600	1399400	1401500	1449300	1242200	1520800	1475300	1516900	1450800	785090	810950	1066700	900100	848440	>>ProteinNormaExpression	1.16351	0.952147	1.13631	1.13801	1.17683	1.00866	1.23488	1.19794	1.23172	1.17804	0.637491	0.658489	0.866157	0.730878	0.688931	>>ProteinDiffResult	1.11336	1.17025	0.716389
Q3THG9	ENSMUSG00000075528	69684	Aarsd1	alanyl-tRNA synthetase domain containing 1	Q3THG9	Q3THG9	13	13	13	38.3	38.3	38.3	2074	>>ProteinRawExpression	3053800	3250700	3317100	3354900	3436500	2356600	2604200	2677900	2800100	2690300	1407000	1350500	1543100	1501700	1328300	>>ProteinNormaExpression	1.24908	1.32961	1.35677	1.37223	1.40561	0.963905	1.06518	1.09532	1.14531	1.1004	0.575496	0.552386	0.631164	0.614231	0.543306	>>ProteinDiffResult	1.34266	1.07402	0.583317
Q3TIX6	ENSMUSG00000026843	320267	Fubp3	far upstream element (FUSE) binding protein 3	Q3TIX6	Q3TIX6	3	1	1	3.3	1.7	1.7	2083	>>ProteinRawExpression	85274	87068	83713	79485	91913	52907	74626	68546	78477	70415	152690	134530	156880	149490	151010	>>ProteinNormaExpression	0.843171	0.860909	0.827736	0.78593	0.908816	0.523133	0.737885	0.677768	0.775963	0.696248	1.50977	1.3302	1.55119	1.47812	1.49315	>>ProteinDiffResult	0.845312	0.682199	1.47249
Q3TJ91	ENSMUSG00000020782	217325	Llgl2	LLGL2 scribble cell polarity complex component	Q3TJ91	Q3TJ91	2	2	2	2.2	2.2	2.2	2085	>>ProteinRawExpression	115680	133630	145190	145730	116520	91290	129980	127980	113720	124850	266950	284130	285390	289060	270950	>>ProteinNormaExpression	0.657011	0.75896	0.824615	0.827682	0.661782	0.518487	0.738229	0.72687	0.645879	0.709093	1.51616	1.61373	1.62089	1.64173	1.53888	>>ProteinDiffResult	0.74601	0.667712	1.58628
Q3TLR7	ENSMUSG00000037474	76843	Dtl	denticleless E3 ubiquitin protein ligase	Q3TLR7	Q3TLR7	4	4	4	4.7	4.7	4.7	2095	>>ProteinRawExpression	130600	143560	156490	136110	159330	151760	163720	166660	169390	158740	266070	266540	307000	288590	292350	>>ProteinNormaExpression	0.662516	0.72826	0.793852	0.690467	0.808259	0.769858	0.830529	0.845443	0.859292	0.805266	1.34974	1.35212	1.55737	1.46398	1.48305	>>ProteinDiffResult	0.736671	0.822078	1.44125
Q3TVC7	ENSMUSG00000023572	17151	Ccndbp1	cyclin D-type binding-protein 1	Q3TVC7	Q3TVC7	8	8	8	24.2	24.2	24.2	2116	>>ProteinRawExpression	1027800	1063600	1230100	1323400	1400500	977300	1239400	1290100	1303800	1170500	3828900	4026600	4208500	4532900	4290200	>>ProteinNormaExpression	0.468408	0.484724	0.560604	0.603125	0.638262	0.445393	0.564842	0.587948	0.594192	0.533442	1.74498	1.83508	1.91798	2.06582	1.95521	>>ProteinDiffResult	0.551025	0.545164	1.90381
Q3TXX3	ENSMUSG00000018820	319740	Zfyve27	zinc finger, FYVE domain containing 27	Q3TXX3	Q3TXX3	1	1	1	2.9	2.9	2.9	2127	>>ProteinRawExpression	77209	82886	81560	76019	92920	57803	67790	52912	68595	75550	48891	48371	45501	51155	43300	>>ProteinNormaExpression	1.19339	1.28113	1.26064	1.17499	1.43622	0.893435	1.0478	0.817837	1.06024	1.16774	0.755686	0.747649	0.703289	0.79068	0.669269	>>ProteinDiffResult	1.26927	0.997412	0.733315
Q3U0V1	ENSMUSG00000007670	16549	Khsrp	KH-type splicing regulatory protein	Q3U0V1	Q3U0V1	13	8	8	19.1	14.8	14.8	2141	>>ProteinRawExpression	553110	665420	702730	644090	663250	434810	535280	520030	554570	516120	911250	935760	1022900	966470	989780	>>ProteinNormaExpression	0.781555	0.940251	0.992971	0.910111	0.937185	0.614395	0.756361	0.734812	0.783618	0.729287	1.28761	1.32225	1.44538	1.36564	1.39858	>>ProteinDiffResult	0.912415	0.723695	1.36389
Q3U1J0	ENSMUSG00000031170	209837	Slc38a5	solute carrier family 38, member 5	Q3U1J0	Q3U1J0	6	6	5	13.6	13.6	10.6	2147	>>ProteinRawExpression	1479400	1529900	1596300	1516300	1594200	1353200	1473200	1543300	1515800	1577700	461930	463480	459080	482150	405850	>>ProteinNormaExpression	1.27156	1.31497	1.37204	1.30328	1.37023	1.16309	1.26623	1.32648	1.30285	1.35605	0.397034	0.398366	0.394584	0.414413	0.348832	>>ProteinDiffResult	1.32641	1.28294	0.390646
Q3U308	ENSMUSG00000049482	66965	Ctu2	cytosolic thiouridylase subunit 2	Q3U308	Q3U308	2	2	2	6	6	6	2157	>>ProteinRawExpression	277770	310150	327460	335140	325140	262740	284600	284570	284230	277200	79365	86609	97583	81875	86328	>>ProteinNormaExpression	1.22518	1.368	1.44435	1.47823	1.43412	1.15889	1.25531	1.25518	1.25368	1.22267	0.350061	0.382013	0.430417	0.361133	0.380774	>>ProteinDiffResult	1.38998	1.22914	0.38088
Q3U5C7	ENSMUSG00000036158	106042	Prickle1	prickle planar cell polarity protein 1	Q3U5C7	Q3U5C7	8	8	8	15.3	15.3	15.3	2170	>>ProteinRawExpression	1185200	1294600	1277800	1375600	1353400	999100	1052800	1141600	1117800	1091400	695990	725120	825640	781000	710190	>>ProteinNormaExpression	1.13763	1.24264	1.22651	1.32039	1.29908	0.958999	1.01054	1.09578	1.07293	1.04759	0.668055	0.696015	0.792501	0.749653	0.681685	>>ProteinDiffResult	1.24525	1.03717	0.717582
Q3UBX0	ENSMUSG00000034659	68539	Tmem109	transmembrane protein 109	Q3UBX0	Q3UBX0	3	3	3	7.8	7.8	7.8	2184	>>ProteinRawExpression	1012900	1255200	1166500	1327300	1410200	945660	1356600	1347100	1329600	1208200	2375200	2475400	2420100	2471700	2450500	>>ProteinNormaExpression	0.618825	0.766857	0.712666	0.810906	0.861554	0.577746	0.828807	0.823003	0.812311	0.738143	1.45111	1.51233	1.47855	1.51007	1.49712	>>ProteinDiffResult	0.754162	0.756002	1.48984
Q3UC65	ENSMUSG00000037266	27981	Rsrp1	arginine/serine rich protein 1	Q3UC65	Q3UC65	2	2	2	7.7	7.7	7.7	2185	>>ProteinRawExpression	78324	71016	102280	91000	118470	81449	106870	99066	112000	82668	420640	433610	487670	525990	476290	>>ProteinNormaExpression	0.357389	0.324043	0.466699	0.415229	0.540573	0.371648	0.487643	0.452034	0.511051	0.37721	1.91936	1.97854	2.22522	2.40007	2.17329	>>ProteinDiffResult	0.420787	0.439917	2.1393
Q3UDK1	ENSMUSG00000042726	231712	Trafd1	TRAF type zinc finger domain containing 1	Q3UDK1	Q3UDK1	23	23	23	45.2	45.2	45.2	2188	>>ProteinRawExpression	3941300	4126800	4438900	4673900	4767200	4075300	4883400	4799500	4925400	4825100	7733500	8130900	8367400	9859300	8322800	>>ProteinNormaExpression	0.672801	0.704467	0.757744	0.79786	0.813787	0.695676	0.833623	0.8193	0.840792	0.82367	1.32015	1.38799	1.42836	1.68304	1.42075	>>ProteinDiffResult	0.749332	0.802612	1.44806
Q3UFY7	ENSMUSG00000017176	68106	Nt5c3b	5'-nucleotidase, cytosolic IIIB	Q3UFY7	Q3UFY7	3	3	3	8.7	8.7	8.7	2199	>>ProteinRawExpression	619990	661900	649850	666660	693120	595420	756610	740240	722030	707760	432940	431530	462300	468350	401280	>>ProteinNormaExpression	1.03217	1.10194	1.08188	1.10987	1.15392	0.991267	1.25962	1.23237	1.20205	1.17829	0.720767	0.71842	0.769647	0.779719	0.668059	>>ProteinDiffResult	1.09596	1.17272	0.731322
Q3UHK6	ENSMUSG00000048078	23966	Tenm4	teneurin transmembrane protein 4	Q3UHK6;Q9WTS4;Q9WTS5;Q9WTS6	Q3UHK6	82	82	82	36.7	36.7	36.7	2221	>>ProteinRawExpression	32810000	34982000	35928000	37026000	37239000	26622000	28370000	28734000	29297000	29496000	15798000	16312000	17101000	18195000	15753000	>>ProteinNormaExpression	1.21921	1.29992	1.33507	1.37588	1.38379	0.989266	1.05422	1.06775	1.08867	1.09606	0.587049	0.606149	0.635468	0.676121	0.585377	>>ProteinDiffResult	1.32277	1.05919	0.618033
Q3UIK4	ENSMUSG00000028114	210529	Mettl14	methyltransferase like 14	Q3UIK4	Q3UIK4	3	3	3	7	7	7	2228	>>ProteinRawExpression	233810	269590	259810	283780	272040	211070	232870	235830	242040	258440	327250	351540	392530	356160	356580	>>ProteinNormaExpression	0.818789	0.944088	0.909839	0.993781	0.952668	0.739154	0.815497	0.825863	0.84761	0.905041	1.14601	1.23107	1.37462	1.24725	1.24872	>>ProteinDiffResult	0.923833	0.826633	1.24953
Q3UIL6	ENSMUSG00000045659	233765	Plekha7	pleckstrin homology domain containing, family A member 7	Q3UIL6	Q3UIL6	11	11	11	10.4	10.4	10.4	2229	>>ProteinRawExpression	2587300	2655300	2857700	2849800	2877100	1369900	1574100	1568500	1617700	1662300	1136800	1171100	1258400	1199500	1151600	>>ProteinNormaExpression	1.40935	1.44639	1.55665	1.55234	1.56721	0.746211	0.857443	0.854393	0.881193	0.905488	0.619237	0.637921	0.685475	0.653391	0.627299	>>ProteinDiffResult	1.50639	0.848946	0.644665
Q3UJC8	ENSMUSG00000062822	67392	4833420G17Rik	RIKEN cDNA 4833420G17 gene	Q3UJC8	Q3UJC8	1	1	1	2.5	2.5	2.5	2234	>>ProteinRawExpression	25788	20473	27961	29339	29184	22006	27711	32697	18788	26023	40831	45553	45217	53354	39027	>>ProteinNormaExpression	0.799294	0.634557	0.866646	0.909357	0.904553	0.682072	0.858897	1.01344	0.58233	0.806578	1.26555	1.41191	1.40149	1.6537	1.20963	>>ProteinDiffResult	0.822881	0.788663	1.38846
Q3UJD6	ENSMUSG00000006676	71472	Usp19	ubiquitin specific peptidase 19	Q3UJD6	Q3UJD6	49	49	49	45.1	45.1	45.1	2235	>>ProteinRawExpression	14757000	16132000	16558000	17410000	17174000	14111000	16744000	16702000	17214000	17219000	22677000	24261000	25663000	28138000	24187000	>>ProteinNormaExpression	0.766075	0.837455	0.859569	0.903799	0.891548	0.732539	0.869225	0.867045	0.893624	0.893884	1.17722	1.25945	1.33223	1.46072	1.25561	>>ProteinDiffResult	0.851689	0.851263	1.29705
Q3UKJ7	ENSMUSG00000028409	74255	Smu1	smu-1 suppressor of mec-8 and unc-52 homolog (C. elegans)	Q3UKJ7	Q3UKJ7	15	15	15	32	32	32	2239	>>ProteinRawExpression	2459100	2393300	2781000	2900700	2708000	2079800	2556400	2486200	2672700	2480700	4986900	5056700	5654300	5667700	5397700	>>ProteinNormaExpression	0.70554	0.686662	0.797897	0.83224	0.776952	0.596715	0.733457	0.713316	0.766824	0.711738	1.43079	1.45082	1.62228	1.62612	1.54865	>>ProteinDiffResult	0.759858	0.70441	1.53573
Q3UMG5	ENSMUSG00000031290	210297	Lrch2	leucine-rich repeats and calponin homology (CH) domain containing 2	Q3UMG5	Q3UMG5	5	5	5	7.1	7.1	7.1	2252	>>ProteinRawExpression	916260	966750	945130	1036200	986590	668480	757170	791660	842570	793240	323570	318280	351960	396710	315110	>>ProteinNormaExpression	1.3203	1.39305	1.3619	1.49313	1.42164	0.963257	1.09106	1.14076	1.21412	1.14303	0.466254	0.458631	0.507163	0.571646	0.454063	>>ProteinDiffResult	1.39801	1.11044	0.491551
Q3UMT1	ENSMUSG00000019254	232807	Ppp1r12c	protein phosphatase 1, regulatory subunit 12C	Q3UMT1	Q3UMT1	6	6	6	8.6	8.6	8.6	2255	>>ProteinRawExpression	683700	743520	807280	793890	807130	519190	591690	614820	644050	610460	460780	478560	482270	476540	473360	>>ProteinNormaExpression	1.11628	1.21394	1.31805	1.29618	1.3178	0.847681	0.966052	1.00382	1.05154	0.996698	0.752315	0.781345	0.787402	0.778047	0.772855	>>ProteinDiffResult	1.25245	0.973157	0.774393
Q3UPF5	ENSMUSG00000029826	78781	Zc3hav1	zinc finger CCCH type, antiviral 1	Q3UPF5	Q3UPF5	3	3	3	3.9	3.9	3.9	2263	>>ProteinRawExpression	191760	206340	199630	229040	237210	193610	214010	227680	226390	226430	112100	120320	123230	128030	147710	>>ProteinNormaExpression	1.03338	1.11195	1.07579	1.23428	1.27831	1.04335	1.15328	1.22695	1.22	1.22021	0.604098	0.648395	0.664076	0.689943	0.795997	>>ProteinDiffResult	1.14674	1.17276	0.680502
Q3UQ44	ENSMUSG00000021676	544963	Iqgap2	IQ motif containing GTPase activating protein 2	Q3UQ44	Q3UQ44	20	16	16	15.2	13.1	13.1	2268	>>ProteinRawExpression	1152300	1304000	1306400	1358400	1391200	1165100	1212400	1208300	1271300	1160600	1783700	1895600	1982100	2071200	1938700	>>ProteinNormaExpression	0.778535	0.881029	0.882651	0.917784	0.939945	0.787184	0.819141	0.816371	0.858936	0.784143	1.20513	1.28074	1.33918	1.39938	1.30986	>>ProteinDiffResult	0.879989	0.813155	1.30686
Q3UQN2	ENSMUSG00000041685	218503	Fcho2	FCH domain only 2	Q3UQN2	Q3UQN2	5	5	5	5.7	5.7	5.7	2271	>>ProteinRawExpression	780350	914400	876790	1029000	929370	735590	912400	935580	939900	902940	1165900	1241300	1345100	1530000	1369400	>>ProteinNormaExpression	0.749951	0.878779	0.842634	0.988915	0.893166	0.706935	0.876857	0.899134	0.903286	0.867765	1.12048	1.19294	1.2927	1.4704	1.31605	>>ProteinDiffResult	0.870689	0.850795	1.27852
Q3UR78	ENSMUSG00000070858	381633	Gm1673	predicted gene 1673	Q3UR78	Q3UR78	2	2	2	20	20	20	2273	>>ProteinRawExpression	72465	80297	81254	69214	79494	61782	72726	76614	77977	67118	43395	41648	42750	40475	48711	>>ProteinNormaExpression	1.1371	1.26	1.27501	1.08608	1.2474	0.969464	1.14119	1.2022	1.22359	1.05319	0.680941	0.653527	0.67082	0.635121	0.764358	>>ProteinDiffResult	1.20112	1.11793	0.680953
Q3URE1	ENSMUSG00000015016	257633	Acsf3	acyl-CoA synthetase family member 3	Q3URE1	Q3URE1	2	2	2	4.5	4.5	4.5	2275	>>ProteinRawExpression	185050	239750	221330	237320	206750	272830	384710	360230	330390	357820	436200	474990	463350	498560	489010	>>ProteinNormaExpression	0.538114	0.697179	0.643614	0.690112	0.601217	0.793373	1.11871	1.04753	0.960754	1.04052	1.26844	1.38124	1.34739	1.44978	1.42201	>>ProteinDiffResult	0.634047	0.992178	1.37378
Q3US41	ENSMUSG00000040728	207920	Esrp1	epithelial splicing regulatory protein 1	Q3US41;Q8K0G8	Q3US41	26	26	26	45.3	45.3	45.3	2281	>>ProteinRawExpression	13914000	14435000	14747000	15102000	15574000	11742000	12817000	13288000	13725000	14008000	7894500	8469600	8842500	9219600	8284400	>>ProteinNormaExpression	1.14636	1.18929	1.21499	1.24424	1.28313	0.967415	1.05598	1.09479	1.13079	1.15411	0.650422	0.697804	0.728527	0.759596	0.682545	>>ProteinDiffResult	1.2156	1.08062	0.703779
Q3USJ8	ENSMUSG00000030691	207278	Fchsd2	FCH and double SH3 domains 2	Q3USJ8	Q3USJ8	2	2	2	3.4	3.4	3.4	2283	>>ProteinRawExpression	79856	93939	96848	100820	85286	57100	75951	70836	71785	54666	158880	159000	176000	162670	179170	>>ProteinNormaExpression	0.738128	0.868301	0.89519	0.931904	0.788319	0.527789	0.702034	0.654754	0.663526	0.505291	1.46857	1.46968	1.62681	1.5036	1.65611	>>ProteinDiffResult	0.844368	0.610679	1.54495
Q3UT76	ENSMUSG00000071262	105590	Zfp957	zinc finger protein 957	Q3UT76;Q9EPQ8	Q3UT76	9	9	9	22.2	22.2	22.2	2286	>>ProteinRawExpression	752410	851260	978060	900760	978650	800150	918610	978740	979560	950690	3200800	3310500	3487900	3634100	3535300	>>ProteinNormaExpression	0.429826	0.486296	0.558732	0.514573	0.559069	0.457098	0.52477	0.55912	0.559589	0.543096	1.82851	1.89117	1.99252	2.07604	2.0196	>>ProteinDiffResult	0.509699	0.528735	1.96157
Q3UU96	ENSMUSG00000026490	226751	Cdc42bpa	CDC42 binding protein kinase alpha	Q3UU96	Q3UU96	17	8	8	9.5	5.6	5.6	2294	>>ProteinRawExpression	786200	876330	907230	916800	891950	692300	820540	839130	799520	807020	393470	450280	486610	516560	407370	>>ProteinNormaExpression	1.11346	1.24111	1.28487	1.29842	1.26323	0.980474	1.16209	1.18842	1.13232	1.14295	0.557254	0.637711	0.689164	0.731581	0.57694	>>ProteinDiffResult	1.24022	1.12125	0.63853
Q3UUJ4	ENSMUSG00000069631	72149	Strada	STE20-related kinase adaptor alpha	Q3UUJ4	Q3UUJ4	5	5	5	11.6	11.6	11.6	2296	>>ProteinRawExpression	681260	726410	743960	765250	786700	613770	712720	706140	726500	657410	406090	427010	448950	491850	409830	>>ProteinNormaExpression	1.09835	1.17114	1.19944	1.23376	1.26835	0.989542	1.14907	1.13846	1.17129	1.0599	0.654713	0.688441	0.723813	0.792978	0.660743	>>ProteinDiffResult	1.19421	1.10165	0.704138
Q3UV17	ENSMUSG00000075402	77055	Krt76	keratin 76	Q3UV17;CON__Q7RTS7;CON__Q32MB2	Q3UV17	9	2	2	13.8	3.9	3.9	2298	>>ProteinRawExpression	163380	178060	203170	191990	168000	237000	216930	216700	224290	230510	273230	260910	279890	311970	286270	>>ProteinNormaExpression	0.711937	0.775906	0.885324	0.836606	0.732069	1.03274	0.945284	0.944281	0.977355	1.00446	1.19061	1.13693	1.21964	1.35943	1.24744	>>ProteinDiffResult	0.788368	0.980824	1.23081
Q3UWW6	ENSMUSG00000074802	237436	Gas2l3	growth arrest-specific 2 like 3	Q3UWW6	Q3UWW6	1	1	1	1.9	1.9	1.9	2310	>>ProteinRawExpression	34151	32061	46711	35312	49367	35804	52815	45309	46762	38495	67866	57491	58049	59649	74530	>>ProteinNormaExpression	0.697555	0.654866	0.954101	0.721269	1.00835	0.731319	1.07878	0.925464	0.955143	0.786284	1.3862	1.17429	1.18569	1.21837	1.52232	>>ProteinDiffResult	0.807228	0.895398	1.29737
Q3UWX6	ENSMUSG00000038925	105418	E330034G19Rik	RIKEN cDNA E330034G19 gene	Q3UWX6	Q3UWX6	22	22	22	55.8	55.8	55.8	2311	>>ProteinRawExpression	7177900	7988500	8654800	9167000	9655500	6647000	9622200	8897400	9378700	8470800	35181000	38483000	38630000	46562000	41768000	>>ProteinNormaExpression	0.37609	0.418562	0.453473	0.48031	0.505905	0.348273	0.504161	0.466184	0.491402	0.443832	1.84333	2.01634	2.02404	2.43964	2.18846	>>ProteinDiffResult	0.446868	0.450771	2.10236
Q3UWZ0	ENSMUSG00000071089	333307	Trim75	tripartite motif-containing 75	Q3UWZ0	Q3UWZ0	5	5	5	16.9	16.9	16.9	2313	>>ProteinRawExpression	156050	183200	188910	189080	219970	186160	207840	214390	211830	198170	670420	743170	671060	746810	712840	>>ProteinNormaExpression	0.425599	0.499645	0.515218	0.515682	0.599929	0.507718	0.566847	0.584711	0.577729	0.540473	1.82845	2.02686	1.8302	2.03679	1.94414	>>ProteinDiffResult	0.511215	0.555496	1.93329
Q3UX83	ENSMUSG00000075023	381411	Accsl	1-aminocyclopropane-1-carboxylate synthase (non-functional)-like	Q3UX83	Q3UX83	18	18	17	32.6	32.6	30.3	2317	>>ProteinRawExpression	3238500	3763000	4150800	4273600	4575500	3100100	3934300	3799400	4130800	3933600	13753000	14427000	14959000	15261000	15107000	>>ProteinNormaExpression	0.432159	0.50215	0.5539	0.570287	0.610574	0.41369	0.525009	0.507008	0.551231	0.524916	1.83526	1.9252	1.99619	2.03649	2.01594	>>ProteinDiffResult	0.533814	0.504371	1.96182
Q3UXB0	ENSMUSG00000047508	234988	Mbd3l2	methyl-CpG binding domain protein 3-like 2	Q3UXB0	Q3UXB0	3	3	3	19.7	19.7	19.7	2318	>>ProteinRawExpression	24129	29893	40897	16937	41011	19178	37717	25726	27093	32074	209950	232810	229370	283950	228470	>>ProteinNormaExpression	0.244682	0.303132	0.414719	0.171751	0.415875	0.194476	0.382472	0.260877	0.274739	0.325249	2.12902	2.36083	2.32595	2.87942	2.31682	>>ProteinDiffResult	0.310032	0.287563	2.40241
Q3UXL1	ENSMUSG00000025955	70861	Akr1cl	aldo-keto reductase family 1, member C-like	Q3UXL1;Q8VC77;P70694	Q3UXL1	7	7	7	32.3	32.3	32.3	2319	>>ProteinRawExpression	3308700	3586200	3667500	3817800	3835400	2892600	3203200	3300500	3410800	3441400	1524400	1538800	1623600	1717800	1532300	>>ProteinNormaExpression	1.1705	1.26867	1.29743	1.3506	1.35683	1.0233	1.13318	1.1676	1.20662	1.21745	0.53928	0.544374	0.574373	0.607698	0.542074	>>ProteinDiffResult	1.28881	1.14963	0.56156
Q3V3R4	ENSMUSG00000042284	109700	Itga1	integrin alpha 1	Q3V3R4	Q3V3R4	10	10	10	10.2	10.2	10.2	2341	>>ProteinRawExpression	1968500	2138300	2183500	2223200	2239500	1928200	2087000	2250300	2163700	2245000	869070	928410	1032000	1073700	873110	>>ProteinNormaExpression	1.12685	1.22405	1.24993	1.27265	1.28199	1.10378	1.19469	1.28817	1.23859	1.28513	0.497493	0.531462	0.590761	0.614632	0.499806	>>ProteinDiffResult	1.2311	1.22207	0.546831
Q4KL20	ENSMUSG00000055942	194588	Obox7	oocyte specific homeobox 7	Q4KL20	Q4KL20	8	5	5	39.4	28.9	28.9	2358	>>ProteinRawExpression	867160	923790	947760	964090	996590	772770	919300	867860	832730	944990	1518500	1587100	1797000	1833200	1721000	>>ProteinNormaExpression	0.743542	0.792099	0.812652	0.826654	0.854521	0.662608	0.788249	0.744142	0.71402	0.810277	1.30203	1.36085	1.54083	1.57187	1.47566	>>ProteinDiffResult	0.805893	0.743859	1.45025
Q4KML4	ENSMUSG00000078453	73112	Abracl	ABRA C-terminal like	Q4KML4	Q4KML4	2	2	2	30.9	30.9	30.9	2359	>>ProteinRawExpression	133540	125240	131100	156840	159080	150350	158030	163980	156510	154410	99209	95665	108950	118100	89107	>>ProteinNormaExpression	1.00149	0.939248	0.983195	1.17623	1.19303	1.12756	1.18516	1.22978	1.17376	1.15801	0.744026	0.717448	0.81708	0.885701	0.668265	>>ProteinDiffResult	1.05864	1.17485	0.766504
Q4PZA2	ENSMUSG00000057530	230857	Ece1	endothelin converting enzyme 1	Q4PZA2	Q4PZA2	3	3	3	3.6	3.6	3.6	2365	>>ProteinRawExpression	670060	758190	761890	756620	749980	435770	534180	534420	562790	522100	282180	303210	289750	333060	292690	>>ProteinNormaExpression	1.29075	1.46051	1.46764	1.45749	1.4447	0.83943	1.029	1.02946	1.08411	1.00573	0.543567	0.584078	0.55815	0.641578	0.563813	>>ProteinDiffResult	1.42422	0.997546	0.578237
Q4VAC9	ENSMUSG00000052609	263406	Plekhg3	pleckstrin homology domain containing, family G (with RhoGef domain) member 3	Q4VAC9;Q6KAU7	Q4VAC9	12	12	12	12.6	12.6	12.6	2370	>>ProteinRawExpression	1363600	1478400	1515400	1553700	1551000	1171200	1334200	1349900	1367000	1261000	854680	874840	981790	958240	980270	>>ProteinNormaExpression	1.09996	1.19256	1.22241	1.25331	1.25113	0.944759	1.07624	1.08891	1.1027	1.0172	0.689435	0.705697	0.79197	0.772973	0.790744	>>ProteinDiffResult	1.20387	1.04596	0.750164
Q4VBD9	ENSMUSG00000027439	74533	Gzf1	GDNF-inducible zinc finger protein 1	Q4VBD9	Q4VBD9	4	4	4	6.8	6.8	6.8	2372	>>ProteinRawExpression	270130	302870	299090	310130	331750	270040	320610	320360	321760	316230	460320	489100	544380	576900	547050	>>ProteinNormaExpression	0.713281	0.799731	0.78975	0.818901	0.875989	0.713043	0.846574	0.845914	0.849611	0.835009	1.21548	1.29147	1.43744	1.52331	1.44449	>>ProteinDiffResult	0.799531	0.81803	1.38244
Q569L8	ENSMUSG00000064128	219103	Cenpj	centromere protein J	Q569L8	Q569L8	25	25	25	18.1	18.1	18.1	2388	>>ProteinRawExpression	3031800	3482200	3799000	3808800	3864700	2976100	3883800	3787000	4095300	3679400	7092900	7464900	7762000	8014800	7422000	>>ProteinNormaExpression	0.613189	0.704284	0.768357	0.77034	0.781645	0.601924	0.785508	0.76593	0.828285	0.744168	1.43456	1.5098	1.56988	1.62101	1.50112	>>ProteinDiffResult	0.727563	0.745163	1.52727
Q5DTM8	ENSMUSG00000028309	109331	Rnf20	ring finger protein 20	Q5DTM8	Q5DTM8	20	20	19	23.4	23.4	22.7	2402	>>ProteinRawExpression	2645700	2908800	2979700	3077000	3058200	2548500	2917400	2849300	3055300	2984400	4106500	4336700	4350500	4679300	4336800	>>ProteinNormaExpression	0.780687	0.858321	0.879242	0.907954	0.902406	0.752005	0.860859	0.840764	0.90155	0.880629	1.21174	1.27966	1.28373	1.38076	1.27969	>>ProteinDiffResult	0.865722	0.847162	1.28712
Q5DTT3	ENSMUSG00000033799	105203	Tasor2	transcription activation suppressor family member 2	Q5DTT3	Q5DTT3	3	3	3	1.3	1.3	1.3	2403	>>ProteinRawExpression	154670	200090	171370	195150	219080	153510	175640	167910	195720	182680	459610	527730	516840	611560	540370	>>ProteinNormaExpression	0.518803	0.671153	0.574819	0.654583	0.734851	0.514912	0.589142	0.563213	0.656495	0.612756	1.54165	1.77014	1.73361	2.05133	1.81254	>>ProteinDiffResult	0.630842	0.587303	1.78185
Q5DTT8	ENSMUSG00000050424	385377	Pnma5	paraneoplastic antigen family 5	Q5DTT8	Q5DTT8	3	3	3	5.8	5.8	5.8	2404	>>ProteinRawExpression	152400	172620	165600	188410	198210	130840	169840	161990	186940	162180	354060	348900	358310	364530	334720	>>ProteinNormaExpression	0.662695	0.75062	0.720094	0.819281	0.861895	0.568944	0.738531	0.704396	0.812889	0.705222	1.53959	1.51715	1.55807	1.58512	1.45549	>>ProteinDiffResult	0.762917	0.705996	1.53109
Q5DTU0	ENSMUSG00000025083	226250	Afap1l2	actin filament associated protein 1-like 2	Q5DTU0	Q5DTU0	7	7	7	11	11	11	2405	>>ProteinRawExpression	806790	909830	894810	914380	960460	737130	886880	876140	910940	810990	1700200	1817600	1883600	2125700	1837200	>>ProteinNormaExpression	0.669622	0.755144	0.742677	0.75892	0.797166	0.611806	0.736096	0.727182	0.756065	0.673108	1.41114	1.50858	1.56336	1.7643	1.52485	>>ProteinDiffResult	0.744706	0.700851	1.55444
Q5DTW7	ENSMUSG00000032712	67246	Resf1	retroelement silencing factor 1	Q5DTW7	Q5DTW7	17	17	17	12.5	12.5	12.5	2406	>>ProteinRawExpression	2067300	2301500	2432300	2431100	2551800	2021600	2411700	2491000	2522400	2486400	3605300	3678100	3839700	4207600	3871700	>>ProteinNormaExpression	0.722504	0.804355	0.850068	0.849649	0.891832	0.706532	0.842869	0.870583	0.881557	0.868976	1.26002	1.28546	1.34194	1.47052	1.35313	>>ProteinDiffResult	0.823682	0.834103	1.34222
Q5DU05	ENSMUSG00000043987	214552	Cep164	centrosomal protein 164	Q5DU05	Q5DU05	4	4	4	2.6	2.6	2.6	2407	>>ProteinRawExpression	2555800	2587900	2707600	2843600	2993300	1410700	1653600	1635900	1709600	1679100	1420300	1520400	1693300	1652700	1598300	>>ProteinNormaExpression	1.29246	1.30869	1.36922	1.438	1.5137	0.713385	0.836219	0.827268	0.864538	0.849114	0.71824	0.76886	0.856295	0.835763	0.808254	>>ProteinDiffResult	1.38441	0.818105	0.797482
Q5EBH1	ENSMUSG00000026430	54354	Rassf5	Ras association (RalGDS/AF-6) domain family member 5	Q5EBH1	Q5EBH1	10	10	10	24.7	24.7	24.7	2413	>>ProteinRawExpression	1345700	1546000	1502200	1645800	1612700	1368400	1608900	1644000	1619300	1639400	2659600	2810400	2876100	3124400	2953200	>>ProteinNormaExpression	0.673836	0.774133	0.752201	0.824106	0.807532	0.685203	0.805629	0.823205	0.810837	0.820901	1.33175	1.40726	1.44016	1.56449	1.47876	>>ProteinDiffResult	0.766361	0.789155	1.44448
Q5I043	ENSMUSG00000032267	235323	Usp28	ubiquitin specific peptidase 28	Q5I043	Q5I043	18	18	18	21.2	21.2	21.2	2430	>>ProteinRawExpression	1766300	2121300	2128000	2310800	2340500	1684400	2125200	2040800	2143000	2135800	4979300	5193600	5454200	5947300	5334900	>>ProteinNormaExpression	0.555377	0.667	0.669107	0.726584	0.735923	0.529626	0.668226	0.641688	0.673823	0.671559	1.56564	1.63302	1.71496	1.87001	1.67745	>>ProteinDiffResult	0.670798	0.636984	1.69222
Q5M8N4	ENSMUSG00000022223	654795	Sdr39u1	short chain dehydrogenase/reductase family 39U, member 1	Q5M8N4	Q5M8N4	1	1	1	6.8	6.8	6.8	2434	>>ProteinRawExpression	116780	128680	116040	125480	129230	111680	141370	134750	137430	143140	201850	186250	203810	217920	219710	>>ProteinNormaExpression	0.756962	0.834097	0.752165	0.813355	0.837662	0.723904	0.916353	0.873442	0.890814	0.927826	1.30838	1.20726	1.32109	1.41255	1.42415	>>ProteinDiffResult	0.798848	0.866468	1.33468
Q5NCY0	ENSMUSG00000018476	216850	Kdm6b	KDM1 lysine (K)-specific demethylase 6B	Q5NCY0	Q5NCY0	1	1	1	0.8	0.8	0.8	2446	>>ProteinRawExpression	36848	42519	48485	53356	54713	38464	44824	56253	49634	44946	54726	80677	78065	101650	73021	>>ProteinNormaExpression	0.64406	0.743182	0.847461	0.9326	0.956319	0.672306	0.783471	0.983237	0.867544	0.785604	0.956546	1.41014	1.36448	1.77672	1.27632	>>ProteinDiffResult	0.824725	0.818432	1.35684
Q5PR69	ENSMUSG00000036377	320827	Cracd	capping protein inhibiting regulator of actin	Q5PR69	Q5PR69	5	5	5	5.2	5.2	5.2	2449	>>ProteinRawExpression	531470	496620	497730	488490	540880	413000	437720	416430	439560	443100	140250	137320	152280	128900	110410	>>ProteinNormaExpression	1.4834	1.38613	1.38923	1.36344	1.50967	1.15274	1.22174	1.16231	1.22687	1.23675	0.391457	0.383279	0.425034	0.359777	0.308169	>>ProteinDiffResult	1.42638	1.20008	0.373543
Q5PR73	ENSMUSG00000047842	68203	Diras2	DIRAS family, GTP-binding RAS-like 2	Q5PR73;Q91Z61	Q5PR73	4	4	4	22.1	22.1	22.1	2450	>>ProteinRawExpression	325260	358470	384310	373280	422190	338600	456130	397770	394100	400900	1215700	1369500	1346600	1444100	1366200	>>ProteinNormaExpression	0.460573	0.507599	0.544189	0.52857	0.597827	0.479463	0.645887	0.563248	0.558051	0.56768	1.72145	1.93923	1.90681	2.04487	1.93456	>>ProteinDiffResult	0.527752	0.562866	1.90938
Q5RJG1	ENSMUSG00000061458	217431	Nol10	nucleolar protein 10	Q5RJG1	Q5RJG1	1	1	1	1.7	1.7	1.7	2454	>>ProteinRawExpression	148630	163860	170890	154760	194160	112450	142790	137840	145910	138870	259920	267140	272830	310770	285730	>>ProteinNormaExpression	0.767043	0.845642	0.881922	0.798679	1.00201	0.580327	0.736905	0.711359	0.753006	0.716674	1.34138	1.37864	1.40801	1.60381	1.47458	>>ProteinDiffResult	0.85906	0.699654	1.44129
Q5SQY2	ENSMUSG00000044502	69556	Bod1	biorientation of chromosomes in cell division 1	Q5SQY2;E9Q6J5	Q5SQY2	8	8	8	40.5	40.5	40.5	2464	>>ProteinRawExpression	1502800	1628900	1710900	1775600	1813800	1350000	1634300	1569200	1663100	1634000	3362100	3497700	3619900	3723700	3578700	>>ProteinNormaExpression	0.661741	0.717267	0.753375	0.781865	0.798686	0.594457	0.719645	0.690979	0.732327	0.719513	1.48046	1.54017	1.59398	1.63969	1.57584	>>ProteinDiffResult	0.742587	0.691384	1.56603
Q5SSF7	ENSMUSG00000044468	74645	Tent5c	terminal nucleotidyltransferase 5C	Q5SSF7	Q5SSF7	5	5	5	15.1	15.1	15.1	2468	>>ProteinRawExpression	523350	555120	578070	570020	551250	386920	393860	448790	442730	391430	245970	245230	259950	251390	237760	>>ProteinNormaExpression	1.29077	1.36913	1.42573	1.40587	1.35958	0.954284	0.9714	1.10688	1.09193	0.965407	0.60665	0.604825	0.64113	0.620018	0.586401	>>ProteinDiffResult	1.37022	1.01798	0.611805
Q5SX79	ENSMUSG00000018387	71774	Shroom1	shroom family member 1	Q5SX79	Q5SX79	1	1	1	1.2	1.2	1.2	2493	>>ProteinRawExpression	116540	109960	118500	125770	115580	105120	95367	94093	83209	95745	13547	9811	11068	17011	7606.2	>>ProteinNormaExpression	1.5623	1.47409	1.58858	1.68603	1.54943	1.40921	1.27846	1.26138	1.11547	1.28353	0.181607	0.131523	0.148374	0.228044	0.101966	>>ProteinDiffResult	1.57209	1.26961	0.158303
Q5SXY1	ENSMUSG00000042331	432572	Specc1	sperm antigen with calponin homology and coiled-coil domains 1	Q5SXY1	Q5SXY1	7	7	7	9.1	9.1	9.1	2495	>>ProteinRawExpression	894070	980030	960100	971570	979070	591100	620960	668080	645560	643770	332880	371230	386160	396570	335840	>>ProteinNormaExpression	1.3717	1.50358	1.473	1.4906	1.5021	0.906874	0.952686	1.02498	0.990428	0.987681	0.510709	0.569546	0.592452	0.608423	0.515251	>>ProteinDiffResult	1.46819	0.972529	0.559276
Q5SYD0	ENSMUSG00000035441	338367	Myo1d	myosin ID	Q5SYD0	Q5SYD0	23	23	23	27.5	27.5	27.5	2496	>>ProteinRawExpression	2446200	2661500	2743500	2803300	2778100	2178300	2426000	2677100	2650100	2602300	1677300	1742000	1820400	1740700	1708400	>>ProteinNormaExpression	1.0588	1.15199	1.18748	1.21337	1.20246	0.942846	1.05006	1.15874	1.14706	1.12637	0.725995	0.753999	0.787934	0.753437	0.739456	>>ProteinDiffResult	1.16282	1.08501	0.752164
Q5TIS6	ENSMUSG00000068302	384452	Noto	notochord homeobox	Q5TIS6	Q5TIS6	3	3	3	20.4	20.4	20.4	2498	>>ProteinRawExpression	77920	97730	80151	79063	84437	137780	64678	65427	73162	76370	40524	49819	45820	56595	35637	>>ProteinNormaExpression	1.09735	1.37633	1.12877	1.11345	1.18913	1.94036	0.910861	0.921409	1.03034	1.07552	0.5707	0.701602	0.645284	0.797028	0.501876	>>ProteinDiffResult	1.181	1.1757	0.643298
Q5XFR0	ENSMUSG00000069867	382035	Pabpn1l	poly(A)binding protein nuclear 1-like	Q5XFR0	Q5XFR0	9	8	8	33.7	31.1	31.1	2513	>>ProteinRawExpression	1905900	2152800	2465500	2559000	2801300	1892000	2266800	2214900	2537100	2338900	5935500	6201900	6020600	6501400	6411600	>>ProteinNormaExpression	0.527412	0.595736	0.682268	0.708142	0.775193	0.523566	0.627283	0.612921	0.702082	0.647235	1.64251	1.71623	1.66606	1.79911	1.77426	>>ProteinDiffResult	0.657751	0.622617	1.71963
Q60520	ENSMUSG00000042557	20466	Sin3a	transcriptional regulator, SIN3A (yeast)	Q60520	Q60520	31	31	30	29.1	29.1	27.3	2524	>>ProteinRawExpression	4092200	4694700	5132100	5234900	5604300	3901800	5249800	5045900	5144300	5003900	17692000	18499000	19276000	19750000	19343000	>>ProteinNormaExpression	0.427268	0.490175	0.535844	0.546578	0.585147	0.407388	0.548134	0.526844	0.537118	0.522459	1.84723	1.93149	2.01261	2.0621	2.01961	>>ProteinDiffResult	0.517003	0.508389	1.97461
Q60598	ENSMUSG00000031078	13043	Cttn	cortactin	Q60598	Q60598	35	35	35	51.5	51.5	51.5	2530	>>ProteinRawExpression	17659000	18179000	19161000	19364000	20020000	17919000	19693000	20356000	20568000	20593000	11493000	12283000	12872000	13243000	12031000	>>ProteinNormaExpression	1.037	1.06754	1.1252	1.13712	1.17565	1.05227	1.15644	1.19538	1.20783	1.20929	0.67491	0.721302	0.75589	0.777676	0.706503	>>ProteinDiffResult	1.1085	1.16424	0.727256
Q60610	ENSMUSG00000002489	21844	Tiam1	T cell lymphoma invasion and metastasis 1	Q60610	Q60610	4	4	3	3.8	3.8	3.2	2532	>>ProteinRawExpression	677870	722880	708460	748440	755840	593230	798650	771990	800790	760710	1073800	1103800	1168100	1401900	1165200	>>ProteinNormaExpression	0.767304	0.818252	0.80193	0.847184	0.855561	0.671497	0.904019	0.873841	0.906441	0.861073	1.21547	1.24943	1.32221	1.58686	1.31893	>>ProteinDiffResult	0.818046	0.843374	1.33858
Q60720	ENSMUSG00000019590	13056	Cyb561	cytochrome b-561	Q60720	Q60720	1	1	1	4.4	4.4	4.4	2547	>>ProteinRawExpression	87543	100390	105310	113410	111030	76924	94317	80094	102210	105750	48609	47337	58925	64218	45537	>>ProteinNormaExpression	1.05762	1.21283	1.27227	1.37012	1.34137	0.92933	1.13946	0.967627	1.23481	1.27758	0.587252	0.571885	0.711882	0.775827	0.550139	>>ProteinDiffResult	1.25084	1.10976	0.639397
Q60751	ENSMUSG00000005533	16001	Igf1r	insulin-like growth factor I receptor	Q60751	Q60751	24	24	21	20.2	20.2	18.7	2553	>>ProteinRawExpression	3286400	3473900	3515600	3619100	3691700	3192100	3531500	3605700	3548000	3703600	1706200	1705300	1832200	1702300	1729200	>>ProteinNormaExpression	1.12438	1.18853	1.2028	1.23821	1.26305	1.09212	1.20824	1.23362	1.21388	1.26712	0.583745	0.583437	0.626853	0.58241	0.591614	>>ProteinDiffResult	1.20339	1.203	0.593612
Q60767	ENSMUSG00000026980	17076	Ly75	lymphocyte antigen 75	Q60767	Q60767	3	3	3	1.8	1.8	1.8	2558	>>ProteinRawExpression	306900	297110	327030	335940	336210	220910	260170	270350	254830	239020	193150	184970	213290	253230	155590	>>ProteinNormaExpression	1.19612	1.15796	1.27457	1.3093	1.31035	0.860979	1.01399	1.05367	0.99318	0.931561	0.752787	0.720906	0.831281	0.986944	0.6064	>>ProteinDiffResult	1.24966	0.970676	0.779663
Q60809	ENSMUSG00000031601	18983	Cnot7	CCR4-NOT transcription complex, subunit 7	Q60809	Q60809	11	11	10	33.3	33.3	30.9	2563	>>ProteinRawExpression	2241500	2437700	2594000	2681800	2757400	1942300	2440300	2370100	2537200	2432000	5609900	5905700	6038000	6866000	6041700	>>ProteinNormaExpression	0.612481	0.666092	0.7088	0.732791	0.753448	0.530726	0.666802	0.64762	0.69328	0.664534	1.53288	1.61371	1.64986	1.87611	1.65087	>>ProteinDiffResult	0.694722	0.640592	1.66469
Q60838	ENSMUSG00000020888	13543	Dvl2	dishevelled segment polarity protein 2	Q60838	Q60838	7	4	4	12.2	7.7	7.7	2565	>>ProteinRawExpression	137160	150410	168770	160830	170310	143830	153450	146110	146790	157840	412990	407400	405340	444620	430730	>>ProteinNormaExpression	0.565751	0.620404	0.696135	0.663384	0.702487	0.593263	0.632944	0.602668	0.605473	0.651051	1.70348	1.68043	1.67193	1.83395	1.77666	>>ProteinDiffResult	0.649632	0.61708	1.73329
Q60854	ENSMUSG00000060147	20719	Serpinb6a	serine (or cysteine) peptidase inhibitor, clade B, member 6a	Q60854;W4VSP4	Q60854	19	19	19	56.3	56.3	56.3	2568	>>ProteinRawExpression	9846400	10502000	10907000	11104000	11107000	8218100	9532700	9557400	9730500	9741300	5202000	5459100	5911400	5923900	5571000	>>ProteinNormaExpression	1.15105	1.22769	1.27504	1.29807	1.29842	0.960703	1.11438	1.11727	1.1375	1.13877	0.608119	0.638174	0.691048	0.692509	0.651255	>>ProteinDiffResult	1.25005	1.09372	0.656221
Q60899	ENSMUSG00000008489	15569	Elavl2	ELAV like RNA binding protein 1	Q60899;Q61701	Q60899;Q61701	22	22	14	63.1	63.1	37.2	2577	>>ProteinRawExpression	14767000	16271000	16774000	17621000	17804000	10370000	12056000	12585000	12776000	12875000	10246000	10779000	11340000	11531000	10438000	>>ProteinNormaExpression	1.1174	1.2312	1.26926	1.33336	1.3472	0.784683	0.91226	0.952288	0.966741	0.974232	0.7753	0.815631	0.858081	0.872534	0.789828	>>ProteinDiffResult	1.25968	0.918041	0.822275
Q60943	ENSMUSG00000002897	16172	Il17ra	interleukin 17 receptor A	Q60943	Q60943	2	2	2	3.1	3.1	3.1	2584	>>ProteinRawExpression	94431	111260	120490	121640	121600	60903	61880	84982	76477	59399	42410	43886	44090	47537	42013	>>ProteinNormaExpression	1.25019	1.47299	1.59519	1.61042	1.60989	0.806308	0.819242	1.12509	1.0125	0.786396	0.561475	0.581016	0.583717	0.629352	0.556219	>>ProteinDiffResult	1.50774	0.909907	0.582356
Q60973	ENSMUSG00000031353	245688	Rbbp7	retinoblastoma binding protein 7, chromatin remodeling factor	Q60973	Q60973	16	16	9	41.4	41.4	32	2591	>>ProteinRawExpression	12080000	12942000	13377000	13961000	14585000	9777900	12268000	11975000	12473000	11995000	24421000	26078000	27412000	29729000	27195000	>>ProteinNormaExpression	0.696203	0.745882	0.770953	0.80461	0.840573	0.563527	0.707038	0.690152	0.718853	0.691304	1.40745	1.50295	1.57983	1.71336	1.56732	>>ProteinDiffResult	0.771644	0.674175	1.55418
Q61009	ENSMUSG00000037936	20778	Scarb1	scavenger receptor class B, member 1	Q61009	Q61009	9	9	9	15.5	15.5	15.5	2595	>>ProteinRawExpression	1603700	1719600	1804600	1729100	1832600	1836800	2121900	2097600	2064100	2100700	1050300	1062100	1181300	1089500	1074100	>>ProteinNormaExpression	0.987176	1.05852	1.11084	1.06437	1.12808	1.13066	1.30616	1.2912	1.27058	1.29311	0.646524	0.653788	0.727163	0.670654	0.661174	>>ProteinDiffResult	1.0698	1.25834	0.671861
Q61024	ENSMUSG00000029752	27053	Asns	asparagine synthetase	Q61024	Q61024	3	3	3	5.3	5.3	5.3	2598	>>ProteinRawExpression	530660	553870	546420	569240	563140	465210	553180	527190	548820	525870	371170	323200	369310	363400	360590	>>ProteinNormaExpression	1.10997	1.15852	1.14294	1.19067	1.17791	0.97307	1.15708	1.10271	1.14796	1.09995	0.776369	0.676031	0.772478	0.760116	0.754239	>>ProteinDiffResult	1.156	1.09615	0.747847
Q61112	ENSMUSG00000029076	20318	Sdf4	stromal cell derived factor 4	Q61112	Q61112	9	9	9	24.9	24.9	24.9	2614	>>ProteinRawExpression	3973900	4087400	4165600	4221900	4458600	2900800	3335100	3237000	3215000	3238300	2611300	2627800	2664400	3151900	2557400	>>ProteinNormaExpression	1.18162	1.21537	1.23862	1.25536	1.32574	0.862539	0.991676	0.962507	0.955965	0.962893	0.776458	0.781364	0.792247	0.937203	0.760431	>>ProteinDiffResult	1.24334	0.947116	0.80954
Q61193	ENSMUSG00000041354	19732	Rgl2	ral guanine nucleotide dissociation stimulator-like 2	Q61193	Q61193	6	6	6	12.6	12.6	12.6	2634	>>ProteinRawExpression	1538600	1706600	1739700	1705900	1767800	1335600	1410200	1660400	1646600	1726100	901800	921710	1009100	1042900	911420	>>ProteinNormaExpression	1.09772	1.21758	1.2412	1.21708	1.26125	0.952891	1.00612	1.18462	1.17478	1.2315	0.643394	0.657599	0.719948	0.744063	0.650258	>>ProteinDiffResult	1.20697	1.10998	0.683053
Q61221	ENSMUSG00000021109	15251	Hif1a	hypoxia inducible factor 1, alpha subunit	Q61221	Q61221	4	4	4	4.8	4.8	4.8	2643	>>ProteinRawExpression	119520	137420	190260	189050	205250	123730	204530	171510	196080	161650	1097500	1149300	1190400	1453100	1205700	>>ProteinNormaExpression	0.229994	0.264439	0.366119	0.363791	0.394965	0.238095	0.393579	0.330038	0.377319	0.311065	2.11193	2.21161	2.2907	2.79622	2.32014	>>ProteinDiffResult	0.323861	0.330019	2.34612
Q61235	ENSMUSG00000041308	20650	Sntb2	syntrophin, basic 2	Q61235	Q61235	13	13	13	23.8	23.8	23.8	2645	>>ProteinRawExpression	3081100	3676100	3367500	3287300	3501400	2735000	3071700	3210100	3431200	3035900	2019600	1895700	2251900	1943500	1868300	>>ProteinNormaExpression	1.09062	1.30123	1.192	1.16361	1.2394	0.968112	1.08729	1.13628	1.21455	1.07462	0.714881	0.671024	0.797108	0.687943	0.661325	>>ProteinDiffResult	1.19737	1.09617	0.706456
Q61263	ENSMUSG00000026600	20652	Soat1	sterol O-acyltransferase 1	Q61263	Q61263	7	7	7	16.7	16.7	16.7	2649	>>ProteinRawExpression	1695200	1773400	1797500	1939100	1979400	1317200	1495600	1449700	1514700	1456600	1056400	1191800	1166900	1302500	1147700	>>ProteinNormaExpression	1.1411	1.19374	1.20997	1.30528	1.33241	0.886657	1.00674	0.975848	1.0196	0.980492	0.711103	0.802246	0.785484	0.876762	0.77256	>>ProteinDiffResult	1.2365	0.973869	0.789631
Q61382	ENSMUSG00000017386	22032	Traf4	TNF receptor associated factor 4	Q61382	Q61382	3	3	3	7.9	7.9	7.9	2655	>>ProteinRawExpression	397370	430710	420600	497370	469750	336210	405540	392610	424890	430100	256060	294510	289230	285450	324360	>>ProteinNormaExpression	1.05408	1.14252	1.1157	1.31934	1.24607	0.891842	1.07575	1.04145	1.12708	1.1409	0.679233	0.781227	0.767221	0.757194	0.860408	>>ProteinDiffResult	1.17554	1.0554	0.769057
Q7TSF0	ENSMUSG00000034774	211924	Dsg1c	desmoglein 1 gamma	Q7TSF0;Q61495;Q7TSF1	Q7TSF0;Q61495;Q7TSF1	1	1	1	1.1	1.1	1.1	2666	>>ProteinRawExpression	71421	76213	77365	70092	73391	49352	59778	69349	67592	68207	107910	107030	121150	111620	115620	>>ProteinNormaExpression	0.859741	0.917426	0.931293	0.843743	0.883455	0.594082	0.719587	0.834799	0.813649	0.821052	1.29898	1.28839	1.45836	1.34364	1.39179	>>ProteinDiffResult	0.887132	0.756634	1.35623
Q61545	ENSMUSG00000009079	14030	Ewsr1	Ewing sarcoma breakpoint region 1	Q61545	Q61545	7	7	7	15.6	15.6	15.6	2672	>>ProteinRawExpression	1049000	1102400	1187500	1202700	1223000	578020	659800	662990	718540	676170	987490	1108800	1124500	1161600	1075000	>>ProteinNormaExpression	1.08386	1.13904	1.22697	1.24267	1.26365	0.597231	0.681728	0.685024	0.742421	0.698643	1.02031	1.14565	1.16187	1.20021	1.11073	>>ProteinDiffResult	1.19124	0.681009	1.12775
Q61553	ENSMUSG00000029581	14086	Fscn1	fascin actin-bundling protein 1	Q61553	Q61553	29	29	28	72.4	72.4	68.2	2674	>>ProteinRawExpression	16065000	16616000	17216000	18335000	17335000	13806000	14786000	15554000	15905000	15946000	4411000	4580200	4987400	4892800	3796200	>>ProteinNormaExpression	1.308	1.35286	1.40171	1.49282	1.4114	1.12407	1.20387	1.2664	1.29497	1.29831	0.35914	0.372916	0.40607	0.398368	0.309084	>>ProteinDiffResult	1.39336	1.23752	0.369116
Q61614	ENSMUSG00000031616	13617	Ednra	endothelin receptor type A	Q61614	Q61614	6	6	5	14.1	14.1	12.4	2680	>>ProteinRawExpression	760410	840740	856580	902290	870890	788460	881560	927020	945190	861140	471040	453200	519560	475680	435180	>>ProteinNormaExpression	1.03797	1.14762	1.16924	1.23163	1.18877	1.07625	1.20334	1.26539	1.29019	1.17546	0.642974	0.618622	0.709204	0.649307	0.594025	>>ProteinDiffResult	1.15505	1.20213	0.642826
Q61656	ENSMUSG00000020719	13207	Ddx5	DEAD box helicase 5	Q61656	Q61656	27	26	19	47.6	45.8	33.7	2683	>>ProteinRawExpression	8315200	8968200	9237200	9452200	9794100	5089500	5945300	5872700	6387100	5966200	8760300	9384800	9697900	10366000	9823500	>>ProteinNormaExpression	1.01355	1.09315	1.12594	1.15214	1.19382	0.620367	0.724682	0.715833	0.778534	0.727229	1.06781	1.14393	1.18209	1.26353	1.1974	>>ProteinDiffResult	1.11572	0.713329	1.17095
Q61687	ENSMUSG00000031229	22589	Atrx	ATRX, chromatin remodeler	Q61687	Q61687	17	17	17	9.5	9.5	9.5	2685	>>ProteinRawExpression	751680	862390	883220	937210	938570	684470	884010	833380	905770	839870	2251900	2292000	2303500	2444500	2442200	>>ProteinNormaExpression	0.556672	0.63866	0.654086	0.69407	0.695077	0.506898	0.654671	0.617176	0.670786	0.621982	1.66769	1.69739	1.7059	1.81032	1.80862	>>ProteinDiffResult	0.647713	0.614303	1.73798
Q61702	ENSMUSG00000006529	16424	Itih1	inter-alpha trypsin inhibitor, heavy chain 1	Q61702;CON__Q0VCM5	Q61702	15	15	15	21.1	21.1	21.1	2688	>>ProteinRawExpression	1562500	1717800	1823200	1814000	1893400	1941500	2136700	2173800	2348500	2269300	2448100	2589600	2714700	2889200	2674900	>>ProteinNormaExpression	0.710288	0.780884	0.828798	0.824615	0.860709	0.882575	0.97131	0.988175	1.06759	1.03159	1.11287	1.17719	1.23406	1.31338	1.21597	>>ProteinDiffResult	0.801059	0.988247	1.21069
Q61703	ENSMUSG00000037254	16425	Itih2	inter-alpha trypsin inhibitor, heavy chain 2	Q61703	Q61703	18	18	9	18	18	9	2689	>>ProteinRawExpression	1606100	1925400	2081200	2058100	2317000	4471000	5040600	5017500	5077900	5079900	6709700	7158300	7497500	8083300	7222200	>>ProteinNormaExpression	0.337673	0.404804	0.43756	0.432703	0.487135	0.940001	1.05976	1.0549	1.0676	1.06802	1.41067	1.50499	1.5763	1.69946	1.51842	>>ProteinDiffResult	0.419975	1.03805	1.54197
Q61712	ENSMUSG00000026740	13418	Dnajc1	DnaJ heat shock protein family (Hsp40) member C1	Q61712	Q61712	3	3	3	6.2	6.2	6.2	2691	>>ProteinRawExpression	365100	385230	383540	387420	373080	250830	279210	273790	301030	281650	222870	214880	250220	229260	228050	>>ProteinNormaExpression	1.2373	1.30552	1.29979	1.31294	1.26435	0.850048	0.946227	0.927858	1.02017	0.954496	0.755294	0.728216	0.847981	0.776949	0.772848	>>ProteinDiffResult	1.28398	0.93976	0.776258
Q61823	ENSMUSG00000024975	18569	Pdcd4	programmed cell death 4	Q61823	Q61823	12	12	12	38.6	38.6	38.6	2703	>>ProteinRawExpression	2323400	2539500	2497400	2581900	2577300	1752500	1981300	1975900	2061000	1988300	936790	950880	1055200	1118000	929420	>>ProteinNormaExpression	1.27805	1.39693	1.37377	1.42025	1.41772	0.964014	1.08987	1.0869	1.13371	1.09372	0.515309	0.52306	0.580444	0.614989	0.511255	>>ProteinDiffResult	1.37734	1.07364	0.549011
Q61838	ENSMUSG00000030359	11287	Pzp	PZP, alpha-2-macroglobulin like	Q61838	Q61838	4	4	4	3.7	3.7	3.7	2704	>>ProteinRawExpression	267110	273700	324250	298270	326690	240590	316620	302240	317130	305910	443230	434710	504910	514630	465040	>>ProteinNormaExpression	0.751008	0.769536	0.911663	0.838618	0.918523	0.676444	0.890211	0.84978	0.891644	0.860098	1.24619	1.22223	1.41961	1.44694	1.30751	>>ProteinDiffResult	0.83787	0.833635	1.32849
Q61879	ENSMUSG00000020900	77579	Myh10	myosin, heavy polypeptide 10, non-muscle	Q61879	Q61879	119	86	84	55.7	44.1	43.4	2706	>>ProteinRawExpression	32052000	33943000	34940000	35986000	36548000	31990000	35945000	36336000	37192000	37384000	19409000	20479000	21586000	22419000	20119000	>>ProteinNormaExpression	1.05358	1.11574	1.14852	1.1829	1.20137	1.05155	1.18155	1.1944	1.22254	1.22885	0.637995	0.673167	0.709555	0.736937	0.661334	>>ProteinDiffResult	1.14042	1.17578	0.683798
Q61941	ENSMUSG00000116207	18115	Nnt	nicotinamide nucleotide transhydrogenase	Q61941	Q61941	4	4	4	5.8	5.8	5.8	2710	>>ProteinRawExpression	978170	1060300	1047900	1123700	1064300	465310	568370	594470	600310	586060	409420	446220	440390	523180	423770	>>ProteinNormaExpression	1.42013	1.53936	1.52136	1.63141	1.54517	0.675546	0.82517	0.863063	0.871541	0.850853	0.594404	0.64783	0.639366	0.759562	0.615237	>>ProteinDiffResult	1.53149	0.817234	0.65128
Q62010	ENSMUSG00000074340	12659	Ovgp1	oviductal glycoprotein 1	Q62010	Q62010	20	20	20	28.2	28.2	28.2	2713	>>ProteinRawExpression	3907700	4635500	5457300	5246300	5669700	3581200	5197600	4744900	4961500	4194200	25675000	27174000	27443000	30739000	29120000	>>ProteinNormaExpression	0.312205	0.370352	0.43601	0.419152	0.45298	0.286119	0.415261	0.379093	0.396398	0.335095	2.0513	2.17106	2.19255	2.45589	2.32654	>>ProteinDiffResult	0.39814	0.362393	2.23947
Q62059	ENSMUSG00000021614	13003	Vcan	versican	Q62059	Q62059	22	22	22	7	7	7	2717	>>ProteinRawExpression	4203200	4876000	5172400	5377300	5641100	3917400	4786300	4821100	5122900	5042900	9160800	9815600	10074000	10842000	10154000	>>ProteinNormaExpression	0.636803	0.738736	0.783642	0.814685	0.854652	0.593503	0.725146	0.730418	0.776142	0.764022	1.3879	1.48711	1.52626	1.64261	1.53838	>>ProteinDiffResult	0.765703	0.717846	1.51645
Q62074	ENSMUSG00000037643	18759	Prkci	protein kinase C, iota	Q62074	Q62074	2	2	2	5.5	5.5	5.5	2719	>>ProteinRawExpression	335740	365440	336890	360160	357350	258570	283180	306080	311790	304910	229100	198560	231520	273140	218660	>>ProteinNormaExpression	1.15214	1.25406	1.15608	1.23594	1.2263	0.887319	0.971771	1.05036	1.06995	1.04634	0.786188	0.681386	0.794493	0.937318	0.750362	>>ProteinDiffResult	1.2049	1.00515	0.789949
Q62083	ENSMUSG00000068206	18693	Pick1	protein interacting with C kinase 1	Q62083	Q62083	7	7	7	15.4	15.4	15.4	2721	>>ProteinRawExpression	848860	984390	968100	1048300	1072900	858150	1096900	1064100	1159900	1117300	1361800	1459500	1524900	1564800	1548700	>>ProteinNormaExpression	0.720244	0.835239	0.821417	0.889465	0.910338	0.728126	0.930702	0.902871	0.984156	0.948011	1.15546	1.23836	1.29385	1.32771	1.31405	>>ProteinDiffResult	0.83534	0.898773	1.26589
Q62084	ENSMUSG00000056612	18938	Ppp1r14b	protein phosphatase 1, regulatory inhibitor subunit 14B	Q62084	Q62084	1	1	1	17	17	17	2722	>>ProteinRawExpression	201950	200820	224880	247060	222270	175030	175060	200750	168150	193080	40758	51945	42159	45166	31580	>>ProteinNormaExpression	1.36412	1.35649	1.51901	1.66883	1.50138	1.18228	1.18249	1.35602	1.13581	1.30421	0.27531	0.350876	0.284774	0.305085	0.213315	>>ProteinDiffResult	1.48197	1.23216	0.285872
Q62093	ENSMUSG00000034120	20382	Srsf2	serine and arginine-rich splicing factor 2	Q62093	Q62093	7	7	6	26.7	26.7	26.7	2723	>>ProteinRawExpression	2784700	2813300	2915100	3098500	2929600	2265500	2490100	2648700	2588900	2513200	1742200	1772000	1907500	1905100	1728000	>>ProteinNormaExpression	1.157	1.16888	1.21118	1.28738	1.2172	0.941281	1.0346	1.10049	1.07565	1.0442	0.723858	0.736239	0.792537	0.79154	0.717958	>>ProteinDiffResult	1.20833	1.03924	0.752426
Q62165	ENSMUSG00000039952	13138	Dag1	dystroglycan 1	Q62165	Q62165	7	7	7	10.4	10.4	10.4	2730	>>ProteinRawExpression	1894600	2006200	2033400	2087300	2066100	1479600	1517800	1704600	1706400	1614500	996040	1056800	989540	932530	934560	>>ProteinNormaExpression	1.23454	1.30726	1.32498	1.3601	1.34629	0.964119	0.989011	1.11073	1.1119	1.05202	0.649028	0.688619	0.644792	0.607644	0.608967	>>ProteinDiffResult	1.31463	1.04556	0.63981
Q62176	ENSMUSG00000027510	56190	Rbm38	RNA binding motif protein 38	Q62176;D3Z4I3	Q62176;D3Z4I3	10	10	10	43.9	43.9	43.9	2733	>>ProteinRawExpression	12217000	11878000	12814000	13029000	13304000	11700000	13223000	13440000	12882000	13684000	6551500	7054400	7265900	7321500	6886200	>>ProteinNormaExpression	1.12254	1.09139	1.17739	1.19715	1.22242	1.07503	1.21497	1.23491	1.18364	1.25733	0.601974	0.648182	0.667615	0.672724	0.632727	>>ProteinDiffResult	1.16218	1.19318	0.644644
Q62188	ENSMUSG00000024501	22240	Dpysl3	dihydropyrimidinase-like 3	Q62188	Q62188	9	6	6	22.5	14.9	14.9	2735	>>ProteinRawExpression	618940	619080	635640	661440	657140	471650	514450	547650	537860	512110	290720	291720	321300	287030	294030	>>ProteinNormaExpression	1.27867	1.27896	1.31317	1.36647	1.35759	0.974381	1.0628	1.13139	1.11116	1.05797	0.600598	0.602664	0.663773	0.592975	0.607436	>>ProteinDiffResult	1.31897	1.06754	0.613489
Q62273	ENSMUSG00000034320	13521	Slc26a2	solute carrier family 26 (sulfate transporter), member 2	Q62273	Q62273	7	7	7	10.7	10.7	10.7	2744	>>ProteinRawExpression	457780	493770	473690	484070	502110	481560	521650	516380	540250	549270	326020	304550	323280	379040	300590	>>ProteinNormaExpression	1.03196	1.1131	1.06783	1.09123	1.1319	1.08557	1.17595	1.16406	1.21787	1.23821	0.73494	0.686541	0.728764	0.854462	0.677614	>>ProteinDiffResult	1.0872	1.17633	0.736464
Q62314		22135	Tgoln2	trans-golgi network protein 2	Q62314	Q62314	2	2	1	6.9	6.9	2.5	2749	>>ProteinRawExpression	318810	367670	351790	349550	347950	253770	270140	283890	258290	303160	197730	240110	200830	257210	214010	>>ProteinNormaExpression	1.13458	1.30846	1.25195	1.24398	1.23828	0.903115	0.961373	1.01031	0.919201	1.07888	0.703681	0.854502	0.714713	0.915358	0.761618	>>ProteinDiffResult	1.23545	0.974576	0.789974
Q62415	ENSMUSG00000021285	21981	Ppp1r13b	protein phosphatase 1, regulatory subunit 13B	Q62415	Q62415	11	11	11	10.9	10.9	10.9	2757	>>ProteinRawExpression	2167300	2325800	2362700	2404700	2477400	1631200	1861000	1945200	1999400	1903500	1144100	1165500	1222900	1290300	1106700	>>ProteinNormaExpression	1.20371	1.29174	1.31224	1.33556	1.37594	0.905964	1.03359	1.08036	1.11046	1.0572	0.63543	0.647315	0.679195	0.716629	0.614658	>>ProteinDiffResult	1.30384	1.03752	0.658645
Q62469	ENSMUSG00000015533	16398	Itga2	integrin alpha 2	Q62469	Q62469	23	23	23	22.8	22.8	22.8	2771	>>ProteinRawExpression	6062600	6576100	6545900	6920100	6988300	7898200	8646300	9100200	9069500	9268800	3078700	3246300	3601200	3767500	3271000	>>ProteinNormaExpression	0.967017	1.04892	1.04411	1.10379	1.11467	1.25981	1.37913	1.45153	1.44663	1.47842	0.491069	0.517802	0.574411	0.600937	0.521742	>>ProteinDiffResult	1.0557	1.40311	0.541192
Q62470	ENSMUSG00000001507	16400	Itga3	integrin alpha 3	Q62470	Q62470	3	3	3	3.2	3.2	3.2	2772	>>ProteinRawExpression	186190	188990	191070	207520	195070	177080	170260	211600	198370	223290	115320	123560	133270	139510	128610	>>ProteinNormaExpression	1.07844	1.09466	1.10671	1.20199	1.12988	1.02567	0.986172	1.22562	1.14899	1.29333	0.667951	0.715679	0.77192	0.808063	0.744929	>>ProteinDiffResult	1.12233	1.13596	0.741709
Q62481	ENSMUSG00000008958	21427	Vps72	vacuolar protein sorting 72	Q62481	Q62481	4	4	4	13.6	13.6	13.6	2773	>>ProteinRawExpression	397040	473690	465440	460650	608540	487740	520790	494440	890090	549730	987120	1009300	1015300	1093100	1543800	>>ProteinNormaExpression	0.541577	0.646131	0.634877	0.628344	0.830071	0.665295	0.710377	0.674434	1.21412	0.749852	1.34647	1.37672	1.38491	1.49103	2.1058	>>ProteinDiffResult	0.6562	0.802815	1.54099
Q62523	ENSMUSG00000029860	22793	Zyx	zyxin	Q62523	Q62523	9	9	9	25.2	25.2	25.2	2774	>>ProteinRawExpression	1116200	1204900	1196700	1263000	1267500	1178200	1306100	1383900	1283700	1364700	683800	745930	786660	741050	749330	>>ProteinNormaExpression	1.02897	1.11073	1.10318	1.16429	1.16844	1.08612	1.20403	1.27574	1.18338	1.25805	0.630359	0.687634	0.725181	0.683135	0.690768	>>ProteinDiffResult	1.11512	1.20146	0.683415
Q62556	ENSMUSG00000000706	12231	Btn1a1	butyrophilin, subfamily 1, member A1	Q62556;Q8K243	Q62556	10	10	10	19.8	19.8	19.8	2775	>>ProteinRawExpression	1622800	1652500	1683600	1671300	1831600	1334100	1361200	1336000	1332800	1390700	979540	1066000	1040300	1095400	1010000	>>ProteinNormaExpression	1.19278	1.21461	1.23747	1.22842	1.34625	0.980579	1.0005	0.981976	0.979624	1.02218	0.719973	0.783522	0.764633	0.805132	0.742362	>>ProteinDiffResult	1.2439	0.992971	0.763124
Q640L3	ENSMUSG00000034563	72278	Ccpg1	cell cycle progression 1	Q640L3	Q640L3	5	5	5	8.8	8.8	8.8	2787	>>ProteinRawExpression	705740	738030	785420	808170	814540	643560	709380	690640	730450	708230	484380	496320	517320	538020	483450	>>ProteinNormaExpression	1.07433	1.12349	1.19563	1.23026	1.23996	0.979678	1.07987	1.05135	1.11195	1.07812	0.737361	0.755537	0.787505	0.819016	0.735946	>>ProteinDiffResult	1.17273	1.06019	0.767073
Q64152	ENSMUSG00000021660	218490	Btf3	basic transcription factor 3	Q64152	Q64152	3	3	3	18.1	18.1	18.1	2794	>>ProteinRawExpression	764400	800800	786370	833720	824840	563720	713660	687510	741410	687110	533560	505900	550790	428510	565120	>>ProteinNormaExpression	1.14804	1.20271	1.18104	1.25216	1.23882	0.846645	1.07184	1.03256	1.11352	1.03196	0.801348	0.759806	0.827226	0.643575	0.848748	>>ProteinDiffResult	1.20455	1.01931	0.77614
Q64331	ENSMUSG00000033577	17920	Myo6	myosin VI	Q64331;REV__Q9ER72;A6X942	Q64331	70	70	68	44.7	44.7	44.2	2806	>>ProteinRawExpression	38431000	41089000	40654000	42193000	42754000	38833000	43089000	44748000	45422000	45178000	27196000	28570000	29690000	31419000	27714000	>>ProteinNormaExpression	1.01673	1.08705	1.07554	1.11626	1.1311	1.02736	1.13996	1.18385	1.20168	1.19523	0.719496	0.755847	0.785477	0.83122	0.7332	>>ProteinDiffResult	1.08533	1.14962	0.765048
Q64487	ENSMUSG00000028399	19266	Ptprd	protein tyrosine phosphatase, receptor type, D	Q64487	Q64487	9	2	1	6.1	1.3	0.6	2817	>>ProteinRawExpression	122600	115910	115720	108210	127450	49051	64445	50710	60802	62724	41844	40393	44537	43147	51266	>>ProteinNormaExpression	1.67363	1.5823	1.57971	1.47719	1.73984	0.669602	0.879748	0.69225	0.830017	0.856254	0.571218	0.551411	0.607981	0.589006	0.69984	>>ProteinDiffResult	1.61053	0.785574	0.603891
Q64512	ENSMUSG00000034573	19249	Ptpn13	protein tyrosine phosphatase, non-receptor type 13	Q64512	Q64512	5	5	5	2.4	2.4	2.4	2818	>>ProteinRawExpression	270540	301040	332350	317860	332260	241840	278760	308970	307780	322260	172440	188130	191080	183160	179510	>>ProteinNormaExpression	1.03313	1.1496	1.26916	1.21383	1.26882	0.923528	1.06452	1.17988	1.17534	1.23063	0.658506	0.718423	0.729688	0.699443	0.685505	>>ProteinDiffResult	1.18691	1.11478	0.698313
Q64523	ENSMUSG00000068855	319176	H2ac20	H2A clustered histone 20	Q64523;Q6GSS7	Q64523;Q6GSS7	7	2	2	35.7	14	14	2822	>>ProteinRawExpression	1235200	1186300	1355500	1337000	1483200	908700	1086000	1080200	1042300	1018400	1563500	1737700	1722200	1968800	1700400	>>ProteinNormaExpression	0.907106	0.871195	0.995452	0.981866	1.08923	0.667331	0.797536	0.793277	0.765444	0.747892	1.1482	1.27613	1.26475	1.44585	1.24874	>>ProteinDiffResult	0.96897	0.754296	1.27673
Q64729	ENSMUSG00000007613	21812	Tgfbr1	transforming growth factor, beta receptor I	Q64729	Q64729	2	2	2	4.4	4.4	4.4	2828	>>ProteinRawExpression	165590	178910	172960	180330	164540	223940	247420	252400	251430	246720	112740	146440	140340	144690	132630	>>ProteinNormaExpression	0.899594	0.971957	0.939632	0.979671	0.893889	1.21659	1.34415	1.3712	1.36593	1.34035	0.612478	0.795558	0.762419	0.786051	0.720533	>>ProteinDiffResult	0.936949	1.32764	0.735408
Q65Z40	ENSMUSG00000041408	218914	Wapl	WAPL cohesin release factor	Q65Z40	Q65Z40	14	14	14	15.2	15.2	15.2	2832	>>ProteinRawExpression	1190600	1389600	1456900	1517000	1561000	1059100	1347900	1335300	1467800	1322500	3858800	3881400	4149300	4354900	4213300	>>ProteinNormaExpression	0.523641	0.611164	0.640764	0.667196	0.686548	0.465806	0.592824	0.587282	0.645558	0.581653	1.69715	1.70709	1.82492	1.91534	1.85306	>>ProteinDiffResult	0.625863	0.574625	1.79951
Q66JT0	ENSMUSG00000037159	381759	Wee2	WEE1 homolog 2 (S. pombe)	Q66JT0	Q66JT0	15	15	15	27.7	27.7	27.7	2836	>>ProteinRawExpression	2368300	2539200	2806200	2981800	3163600	2832800	3406900	3308100	3526300	3352500	8538800	8880800	9314100	9857500	9356500	>>ProteinNormaExpression	0.465997	0.499624	0.55216	0.586711	0.622483	0.557393	0.670356	0.650915	0.693849	0.659652	1.68013	1.74742	1.83268	1.9396	1.84102	>>ProteinDiffResult	0.545395	0.646433	1.80817
Q66JT5	ENSMUSG00000024269	66648	Tpgs2	tubulin polyglutamylase complex subunit 2	Q66JT5	Q66JT5	1	1	1	6.1	6.1	6.1	2838	>>ProteinRawExpression	87186	83559	105440	93224	117380	59550	53526	67201	70196	74164	27743	33128	36245	41416	34576	>>ProteinNormaExpression	1.32833	1.27307	1.60645	1.42033	1.78836	0.907282	0.815503	1.02385	1.06948	1.12994	0.422682	0.504726	0.552216	0.630999	0.526787	>>ProteinDiffResult	1.48331	0.98921	0.527482
Q66JV4	ENSMUSG00000052137	77604	Rbm12b2	RNA binding motif protein 12 B2	Q66JV4;Q80YR9	Q66JV4;Q80YR9	4	4	4	5.4	5.4	5.4	2839	>>ProteinRawExpression	599800	682480	689350	730180	752360	641060	698980	724860	702950	725400	1106500	1190100	1226800	1324800	1170900	>>ProteinNormaExpression	0.693864	0.78951	0.797458	0.844691	0.870349	0.741595	0.808598	0.838536	0.81319	0.839161	1.28003	1.37674	1.41919	1.53256	1.35453	>>ProteinDiffResult	0.799174	0.808216	1.39261
Q66T02	ENSMUSG00000039713	269608	Plekhg5	pleckstrin homology domain containing, family G (with RhoGef domain) member 5	Q66T02	Q66T02	5	5	5	4.8	4.8	4.8	2841	>>ProteinRawExpression	601330	675890	666550	711130	710320	631940	733600	751220	810340	776580	373810	373420	401810	401450	353050	>>ProteinNormaExpression	1.0053	1.12994	1.11433	1.18886	1.1875	1.05647	1.22642	1.25588	1.35472	1.29828	0.62493	0.624278	0.67174	0.671139	0.590224	>>ProteinDiffResult	1.12519	1.23835	0.636462
Q68FH0	ENSMUSG00000026991	227937	Pkp4	plakophilin 4	Q68FH0;O35927	Q68FH0	22	22	22	21.7	21.7	21.7	2857	>>ProteinRawExpression	4647000	5146200	5061600	5319300	5315100	3467300	3797700	3851900	3963500	3830400	3021600	2996500	3131000	3355500	2934900	>>ProteinNormaExpression	1.16487	1.29	1.26879	1.33339	1.33234	0.86915	0.951972	0.965558	0.993533	0.960168	0.757426	0.751134	0.784849	0.841125	0.735693	>>ProteinDiffResult	1.27788	0.948076	0.774046
Q68FM7	ENSMUSG00000041977	213498	Arhgef11	Rho guanine nucleotide exchange factor (GEF) 11	Q68FM7	Q68FM7	4	4	4	2.8	2.8	2.8	2861	>>ProteinRawExpression	522810	559060	630920	608750	647120	404520	499930	560760	550440	543510	280480	312580	363490	295570	309830	>>ProteinNormaExpression	1.10612	1.18282	1.33485	1.28795	1.36913	0.855853	1.05771	1.18641	1.16458	1.14992	0.593418	0.661333	0.769045	0.625345	0.655515	>>ProteinDiffResult	1.25617	1.0829	0.660931
Q69ZM6	ENSMUSG00000033276	269209	Stk36	serine/threonine kinase 36	Q69ZM6	Q69ZM6	2	1	1	2	1.4	1.4	2871	>>ProteinRawExpression	21041	18172	23497	28678	27612	20969	14448	19862	20369	17441	18309	12526	13289	17191	13226	>>ProteinNormaExpression	1.10112	0.950982	1.22965	1.50078	1.445	1.09736	0.756097	1.03942	1.06596	0.912727	0.958152	0.655514	0.695444	0.899644	0.692147	>>ProteinDiffResult	1.24551	0.974312	0.78018
Q6A0D4	ENSMUSG00000039316	76438	Rftn1	raftlin lipid raft linker 1	Q6A0D4	Q6A0D4	4	4	4	6.9	6.9	6.9	2889	>>ProteinRawExpression	252530	266570	259280	292670	249820	206770	226960	256210	260720	252480	74233	76123	80844	84438	67817	>>ProteinNormaExpression	1.30284	1.37527	1.33766	1.50992	1.28885	1.06675	1.17092	1.32182	1.34509	1.30258	0.382978	0.392729	0.417085	0.435627	0.349877	>>ProteinDiffResult	1.36291	1.24143	0.395659
Q6DYE8	ENSMUSG00000019989	209558	Enpp3	ectonucleotide pyrophosphatase/phosphodiesterase 3	Q6DYE8	Q6DYE8	2	2	2	1.7	1.7	1.7	2905	>>ProteinRawExpression	241550	252050	267840	258000	258140	358550	399810	427900	415180	422190	367540	394030	419700	417720	378810	>>ProteinNormaExpression	0.68635	0.716185	0.761052	0.733092	0.73349	1.0188	1.13604	1.21585	1.17971	1.19963	1.04434	1.11961	1.19255	1.18693	1.07637	>>ProteinDiffResult	0.726034	1.15001	1.12396
Q6IQY5	ENSMUSG00000056267	68121	Cep70	centrosomal protein 70	Q6IQY5	Q6IQY5	6	6	6	10.4	10.4	10.4	2914	>>ProteinRawExpression	303210	290210	314140	294000	325300	296300	308120	324800	335170	330530	511070	500610	505200	579950	481450	>>ProteinNormaExpression	0.797913	0.763702	0.826676	0.773676	0.856044	0.779729	0.810834	0.854728	0.882017	0.869807	1.34491	1.31738	1.32946	1.52617	1.26696	>>ProteinDiffResult	0.803602	0.839423	1.35698
Q6IR34	ENSMUSG00000026930	67839	Gpsm1	G-protein signalling modulator 1 (AGS3-like, C. elegans)	Q6IR34;Q8VDU0	Q6IR34	5	5	5	7.7	7.7	7.7	2915	>>ProteinRawExpression	702310	731400	751220	782710	801200	643500	683410	721670	750410	718060	428780	452250	477260	446270	448960	>>ProteinNormaExpression	1.10433	1.15007	1.18124	1.23075	1.25983	1.01186	1.07461	1.13477	1.17996	1.12909	0.674224	0.711129	0.750455	0.701726	0.705956	>>ProteinDiffResult	1.18524	1.10606	0.708698
Q6IRU2	ENSMUSG00000031799	326618	Tpm4	tropomyosin 4	Q6IRU2	Q6IRU2	30	27	26	73.4	70.6	70.6	2916	>>ProteinRawExpression	11961000	12655000	12694000	13311000	13279000	14595000	15966000	16819000	16993000	17192000	6333300	6610000	6903400	7353700	6134400	>>ProteinNormaExpression	1.00344	1.06166	1.06493	1.1167	1.11401	1.22441	1.33943	1.41099	1.42559	1.44228	0.531318	0.554531	0.579145	0.616922	0.514631	>>ProteinDiffResult	1.07215	1.36854	0.559309
Q6NWW5	ENSMUSG00000028438	109242	Kif24	kinesin family member 24	Q6NWW5	Q6NWW5	4	4	4	4.1	4.1	4.1	2936	>>ProteinRawExpression	338880	379300	360820	436830	399070	324600	328870	358210	355370	332200	250080	220250	244200	271220	246960	>>ProteinNormaExpression	1.04876	1.17385	1.11666	1.3519	1.23504	1.00457	1.01778	1.10858	1.09979	1.02809	0.773944	0.681627	0.755747	0.839368	0.764289	>>ProteinDiffResult	1.18524	1.05176	0.762995
Q6P4P1	ENSMUSG00000041536	74069	Serpina3a	serine (or cysteine) peptidase inhibitor, clade A, member 3A	Q6P4P1	Q6P4P1	4	3	3	11.4	8.5	8.5	2968	>>ProteinRawExpression	385010	450960	462120	464870	443210	345690	410090	456250	439230	454380	224130	236790	236200	252210	250690	>>ProteinNormaExpression	1.04777	1.22725	1.25762	1.26511	1.20616	0.940767	1.11603	1.24165	1.19533	1.23656	0.609952	0.644405	0.642799	0.686369	0.682233	>>ProteinDiffResult	1.20078	1.14607	0.653151
Q6P5D4	ENSMUSG00000036403	381644	Cep135	centrosomal protein 135	Q6P5D4	Q6P5D4	5	5	5	4.3	4.3	4.3	2978	>>ProteinRawExpression	315800	300130	351230	349150	330380	264070	299800	299430	312010	272670	455400	507960	491390	519380	471890	>>ProteinNormaExpression	0.854948	0.812525	0.950865	0.945234	0.894419	0.714902	0.811632	0.81063	0.844687	0.738184	1.23288	1.37517	1.33031	1.40609	1.27752	>>ProteinDiffResult	0.891598	0.784007	1.32439
Q6P5G3	ENSMUSG00000059474	103537	Mbtd1	mbt domain containing 1	Q6P5G3;P59178	Q6P5G3	3	3	3	4.4	4.4	4.4	2985	>>ProteinRawExpression	144220	170900	176050	180500	169510	180420	226380	229040	252470	233730	326980	355070	329210	367710	340460	>>ProteinNormaExpression	0.58743	0.696102	0.717079	0.735204	0.69044	0.734878	0.922081	0.932915	1.02835	0.952018	1.33184	1.44625	1.34092	1.49774	1.38675	>>ProteinDiffResult	0.685251	0.914048	1.4007
Q6P8X1	ENSMUSG00000005656	72183	Snx6	sorting nexin 6	Q6P8X1	Q6P8X1	26	26	22	53.4	53.4	49.8	2996	>>ProteinRawExpression	8966600	9506500	9913600	10275000	10759000	7951400	9803100	9136800	9071500	9875400	5091100	5398000	5856900	6394600	5618400	>>ProteinNormaExpression	1.08802	1.15353	1.20293	1.24679	1.30551	0.964836	1.18952	1.10867	1.10075	1.1983	0.617762	0.655002	0.710686	0.775931	0.681746	>>ProteinDiffResult	1.19936	1.11242	0.688226
Q6P9N1	ENSMUSG00000028995	84652	Fam126a	family with sequence similarity 126, member A	Q6P9N1	Q6P9N1	1	1	1	3.3	3.3	3.3	3000	>>ProteinRawExpression	22611	21044	24312	27372	18088	17778	25490	20959	18077	10412	15520	8986	13506	9236.7	10341	>>ProteinNormaExpression	1.28602	1.19689	1.38276	1.5568	1.02877	1.01114	1.44976	1.19206	1.02814	0.592191	0.882712	0.511086	0.768164	0.525344	0.588152	>>ProteinDiffResult	1.29025	1.05466	0.655092
Q6PA06	ENSMUSG00000059811	56298	Atl2	atlastin GTPase 2	Q6PA06	Q6PA06	16	15	15	28.1	26.2	26.2	3006	>>ProteinRawExpression	1652600	1811100	1961000	2007100	2093300	1587600	1895100	1853700	1936900	1869400	3596200	3700400	3904800	4081400	3937300	>>ProteinNormaExpression	0.654272	0.717023	0.776369	0.79462	0.828747	0.628538	0.750279	0.733889	0.766828	0.740104	1.42375	1.46501	1.54593	1.61585	1.5588	>>ProteinDiffResult	0.754206	0.723928	1.52187
Q6PAJ1	ENSMUSG00000009681	110279	Bcr	BCR activator of RhoGEF and GTPase	Q6PAJ1	Q6PAJ1	6	4	4	5.1	3.7	3.7	3007	>>ProteinRawExpression	149920	187260	176450	171870	176570	194580	217220	201690	204810	215760	109130	127010	138020	133140	131100	>>ProteinNormaExpression	0.887265	1.10825	1.04428	1.01717	1.04499	1.15157	1.28556	1.19365	1.21212	1.27692	0.645859	0.751678	0.816838	0.787957	0.775883	>>ProteinDiffResult	1.02039	1.22397	0.755643
Q6PB51	ENSMUSG00000020482	104479	Ccdc117	coiled-coil domain containing 117	Q6PB51	Q6PB51	16	16	16	65	65	65	3015	>>ProteinRawExpression	2056200	2300000	2484500	2534500	2613600	2046200	2452100	2453600	2537300	2414800	5540700	5719500	5916900	5977300	6140600	>>ProteinNormaExpression	0.579889	0.648645	0.700678	0.714779	0.737086	0.577068	0.69154	0.691963	0.715568	0.681021	1.56259	1.61301	1.66868	1.68572	1.73177	>>ProteinDiffResult	0.676215	0.671432	1.65235
Q6PB75	ENSMUSG00000034575	210106	Tent4a	terminal nucleotidyltransferase 4A	Q6PB75	Q6PB75	3	3	3	4.4	4.4	4.4	3018	>>ProteinRawExpression	197760	231450	247980	221210	236600	202540	245700	217520	241840	206790	421510	399650	425890	431370	405890	>>ProteinNormaExpression	0.684496	0.801105	0.85832	0.765662	0.818931	0.701041	0.850428	0.75289	0.837068	0.715751	1.45895	1.38329	1.47411	1.49308	1.40488	>>ProteinDiffResult	0.785703	0.771435	1.44286
Q6PCL9	ENSMUSG00000020273	216578	Papolg	poly(A) polymerase gamma	Q6PCL9	Q6PCL9	4	4	4	7.7	7.7	7.7	3021	>>ProteinRawExpression	215660	237840	228190	281120	272650	208920	272560	237200	259550	269080	375610	364440	409410	399270	385390	>>ProteinNormaExpression	0.732393	0.807718	0.774946	0.954699	0.925934	0.709504	0.925629	0.805544	0.881446	0.91381	1.27559	1.23766	1.39038	1.35594	1.30881	>>ProteinDiffResult	0.839138	0.847187	1.31368
Q6PD29	ENSMUSG00000043059	101023	Zfp513	zinc finger protein 513	Q6PD29	Q6PD29	3	3	2	7.2	7.2	5.5	3029	>>ProteinRawExpression	323090	333100	357560	389360	401640	279640	368930	372270	360260	378100	650110	663020	666470	721120	692020	>>ProteinNormaExpression	0.696646	0.71823	0.77097	0.839537	0.866015	0.602959	0.795486	0.802688	0.776792	0.815258	1.40177	1.4296	1.43704	1.55488	1.49213	>>ProteinDiffResult	0.77828	0.758637	1.46308
Q6PDH0	ENSMUSG00000048537	102693	Phldb1	pleckstrin homology like domain, family B, member 1	Q6PDH0;REV__Q6Y7W8;Q8K1N2	Q6PDH0	21	21	21	16.3	16.3	16.3	3032	>>ProteinRawExpression	4034000	4403900	4393700	4689000	4585200	3497900	3868000	4008100	4050900	4169700	2381700	2573200	2606100	2592200	2459900	>>ProteinNormaExpression	1.11409	1.21624	1.21343	1.29498	1.26632	0.966031	1.06824	1.10693	1.11876	1.15156	0.657765	0.710652	0.719738	0.715899	0.679361	>>ProteinDiffResult	1.22101	1.08231	0.696683
Q6PDI6	ENSMUSG00000042444	235461	Mindy2	MINDY lysine 48 deubiquitinase 2	Q6PDI6	Q6PDI6	2	2	2	4	4	4	3034	>>ProteinRawExpression	93162	78693	82627	84638	85976	89807	99356	85994	79788	77369	58058	44764	49290	39238	36270	>>ProteinNormaExpression	1.28792	1.08789	1.14228	1.17008	1.18858	1.24154	1.37355	1.18882	1.10303	1.06959	0.802623	0.61884	0.68141	0.542446	0.501415	>>ProteinDiffResult	1.17535	1.19531	0.629347
Q6PDJ1	ENSMUSG00000028532	320508	Cachd1	cache domain containing 1	Q6PDJ1	Q6PDJ1	6	6	6	4.7	4.7	4.7	3035	>>ProteinRawExpression	546500	534600	614210	616710	595220	564350	623240	685400	682450	613040	289140	266460	337610	315290	295820	>>ProteinNormaExpression	1.08146	1.05791	1.21545	1.2204	1.17787	1.11678	1.23332	1.35633	1.35049	1.21313	0.572174	0.527293	0.66809	0.623922	0.585393	>>ProteinDiffResult	1.15062	1.25401	0.595374
Q6PGF5	ENSMUSG00000030138	213895	Bms1	BMS1, ribosome biogenesis factor	Q6PGF5	Q6PGF5	14	14	14	13.1	13.1	13.1	3060	>>ProteinRawExpression	4896100	5280600	5358200	5257500	5217600	3101700	3537500	3587900	3814100	3695900	1607700	1652300	1661700	1805000	1583500	>>ProteinNormaExpression	1.41078	1.52157	1.54393	1.51492	1.50342	0.893736	1.01931	1.03383	1.09901	1.06495	0.463249	0.4761	0.478809	0.5201	0.456276	>>ProteinDiffResult	1.49893	1.02217	0.478907
Q91WB7	ENSMUSG00000025171	226122	Ubtd1	ubiquitin domain containing 1	Q91WB7;Q6PGH0	Q91WB7;Q6PGH0	2	2	2	7.9	7.9	7.9	3062	>>ProteinRawExpression	257720	257890	271940	272120	293830	232440	262900	264720	259240	277260	87811	106800	125920	107120	112600	>>ProteinNormaExpression	1.21173	1.21253	1.27859	1.27944	1.38151	1.09287	1.23609	1.24464	1.21888	1.3036	0.412864	0.502145	0.592043	0.50365	0.529415	>>ProteinDiffResult	1.27276	1.21922	0.508024
Q6PH08	ENSMUSG00000040640	238988	Erc2	ELKS/RAB6-interacting/CAST family member 2	Q6PH08	Q6PH08	8	2	2	7.3	2.4	2.4	3069	>>ProteinRawExpression	191480	206110	208700	200290	219620	158860	159360	178680	180950	203810	125420	118690	123520	142610	103390	>>ProteinNormaExpression	1.13909	1.22612	1.24153	1.1915	1.30649	0.945036	0.948011	1.06294	1.07645	1.21244	0.746106	0.706071	0.734804	0.848367	0.615053	>>ProteinDiffResult	1.22094	1.04898	0.73008
Q6PHZ2	ENSMUSG00000053819	108058	Camk2d	calcium/calmodulin-dependent protein kinase II, delta	Q6PHZ2	Q6PHZ2	6	2	2	13.6	4.2	4.2	3074	>>ProteinRawExpression	147490	125450	155280	141190	150980	154810	144510	167360	137670	135270	39823	46457	42070	54927	38764	>>ProteinNormaExpression	1.31527	1.11872	1.38474	1.25909	1.34639	1.38055	1.28869	1.49246	1.2277	1.2063	0.355129	0.414289	0.375167	0.489822	0.345685	>>ProteinDiffResult	1.28484	1.31914	0.396018
Q6PIJ4	ENSMUSG00000042185	235134	Nfrkb	nuclear factor related to kappa B binding protein	Q6PIJ4	Q6PIJ4	7	7	7	5.7	5.7	5.7	3075	>>ProteinRawExpression	352620	384890	414920	417440	415730	332200	405290	390580	420740	405860	880190	899130	909220	1070100	875130	>>ProteinNormaExpression	0.616897	0.673352	0.725889	0.730298	0.727306	0.581173	0.709041	0.683307	0.736071	0.710039	1.53986	1.573	1.59065	1.8721	1.53101	>>ProteinDiffResult	0.694748	0.683926	1.62133
Q6Q477	ENSMUSG00000026463	381290	Atp2b4	ATPase, Ca++ transporting, plasma membrane 4	Q6Q477	Q6Q477	17	5	5	13.7	3.3	3.3	3080	>>ProteinRawExpression	1136600	1231900	1276500	1269800	1276100	1141300	1278800	1355000	1329400	1411300	629150	629010	653970	739390	659630	>>ProteinNormaExpression	1.06438	1.15362	1.19539	1.18911	1.19501	1.06878	1.19754	1.2689	1.24492	1.32162	0.589171	0.58904	0.612414	0.692406	0.617714	>>ProteinDiffResult	1.1595	1.22035	0.620149
Q6R891	ENSMUSG00000038976	217124	Ppp1r9b	protein phosphatase 1, regulatory subunit 9B	Q6R891	Q6R891	13	13	12	22.2	22.2	20.9	3085	>>ProteinRawExpression	3462600	3757000	3769100	3966500	3947900	2917100	3230300	3262800	3259200	3364800	2023600	2284500	2323800	2595100	2280300	>>ProteinNormaExpression	1.1183	1.21338	1.21729	1.28104	1.27504	0.942122	1.04328	1.05377	1.05261	1.08671	0.653553	0.737815	0.750507	0.838128	0.736458	>>ProteinDiffResult	1.22101	1.0357	0.743292
Q6RT24	ENSMUSG00000045328	229841	Cenpe	centromere protein E	Q6RT24	Q6RT24	112	112	112	47.4	47.4	47.4	3087	>>ProteinRawExpression	16621000	18112000	18950000	19455000	20359000	17676000	20705000	20820000	21489000	21061000	31131000	32796000	33431000	35606000	32937000	>>ProteinNormaExpression	0.690338	0.752266	0.787071	0.808046	0.845593	0.734157	0.859964	0.86474	0.892526	0.87475	1.293	1.36215	1.38853	1.47886	1.36801	>>ProteinDiffResult	0.776663	0.845227	1.37811
Q6S5J6	ENSMUSG00000000600	79264	Krit1	KRIT1, ankyrin repeat containing	Q6S5J6	Q6S5J6	2	2	2	2	2	2	3090	>>ProteinRawExpression	511130	553280	586350	631210	629130	451720	500010	520520	488350	535030	317160	353480	318230	346780	311200	>>ProteinNormaExpression	1.08696	1.17659	1.24692	1.34232	1.3379	0.960619	1.06331	1.10693	1.03852	1.13778	0.674466	0.751703	0.676741	0.737455	0.661792	>>ProteinDiffResult	1.23814	1.06143	0.700432
Q6TDU8	ENSMUSG00000043541	320662	Casc1	cancer susceptibility candidate 1	Q6TDU8	Q6TDU8	1	1	1	1.9	1.9	1.9	3092	>>ProteinRawExpression	76001	92182	95613	93475	96639	57219	65221	81279	74470	74443	53303	59669	60481	63736	50946	>>ProteinNormaExpression	1.04142	1.26314	1.31015	1.28086	1.32421	0.784053	0.893702	1.11374	1.02044	1.02007	0.730394	0.817625	0.828751	0.873354	0.698096	>>ProteinDiffResult	1.24396	0.9664	0.789644
Q6VGS5	ENSMUSG00000021182	68339	Ccdc88c	coiled-coil domain containing 88C	Q6VGS5	Q6VGS5	9	9	9	6.1	6.1	6.1	3096	>>ProteinRawExpression	802640	877220	906540	928310	918160	613180	703050	738150	720530	710610	482680	515040	551080	552370	489470	>>ProteinNormaExpression	1.14564	1.25209	1.29394	1.32502	1.31053	0.875219	1.00349	1.05359	1.02844	1.01428	0.68895	0.735139	0.786581	0.788422	0.698642	>>ProteinDiffResult	1.26545	0.995007	0.739547
Q6VVW5	ENSMUSG00000028469	230103	Npr2	natriuretic peptide receptor 2	Q6VVW5	Q6VVW5	23	23	21	29.1	29.1	27.1	3101	>>ProteinRawExpression	5040400	5516800	5567900	5867500	5872400	4837500	5372100	5404700	5412900	5592800	2739600	2765900	2978200	3219200	2664800	>>ProteinNormaExpression	1.09808	1.20187	1.213	1.27827	1.27934	1.05388	1.17035	1.17745	1.17923	1.21843	0.596839	0.602569	0.64882	0.701323	0.580544	>>ProteinDiffResult	1.21411	1.15987	0.626019
Q6ZPF3	ENSMUSG00000023800	24001	Tiam2	T cell lymphoma invasion and metastasis 2	Q6ZPF3	Q6ZPF3	3	2	2	1.7	1.1	1.1	3111	>>ProteinRawExpression	78697	91275	90774	91538	108270	77020	111960	102720	114220	99667	259270	247660	258460	269880	253950	>>ProteinNormaExpression	0.5234	0.607054	0.603722	0.608803	0.720084	0.512246	0.744626	0.683172	0.759657	0.662867	1.72436	1.64714	1.71897	1.79492	1.68898	>>ProteinDiffResult	0.612612	0.672514	1.71487
Q6ZPF4	ENSMUSG00000023008	22379	Fmnl3	formin-like 3	Q6ZPF4	Q6ZPF4	60	60	51	48.2	48.2	41.6	3112	>>ProteinRawExpression	29931000	31569000	32920000	33632000	34170000	29518000	33031000	33524000	33569000	35147000	16240000	16958000	18032000	19320000	16536000	>>ProteinNormaExpression	1.0842	1.14354	1.19247	1.21827	1.23775	1.06924	1.1965	1.21435	1.21598	1.27314	0.588268	0.614276	0.65318	0.699836	0.59899	>>ProteinDiffResult	1.17525	1.19384	0.63091
Q6ZPR1	ENSMUSG00000031631	66756	Cfap97	cilia and flagella associated protein 97	Q6ZPR1	Q6ZPR1	8	8	8	16.3	16.3	16.3	3116	>>ProteinRawExpression	614430	736810	762930	805900	835950	637970	763260	739340	804110	788280	1278400	1392100	1420200	1529200	1455600	>>ProteinNormaExpression	0.632803	0.758843	0.785744	0.829999	0.860947	0.657047	0.786084	0.761448	0.828155	0.811852	1.31663	1.43373	1.46267	1.57493	1.49913	>>ProteinDiffResult	0.773667	0.768917	1.45742
Q6ZQ03	ENSMUSG00000008200	55935	Fnbp4	formin binding protein 4	Q6ZQ03	Q6ZQ03	3	3	3	3.7	3.7	3.7	3122	>>ProteinRawExpression	204770	222480	238970	250920	260380	192840	253420	234540	273240	271650	370800	381010	423370	445420	394250	>>ProteinNormaExpression	0.695226	0.755354	0.81134	0.851912	0.884031	0.654722	0.8604	0.7963	0.927692	0.922294	1.25892	1.29359	1.43741	1.51227	1.33854	>>ProteinDiffResult	0.799573	0.832282	1.36815
Q71M36	ENSMUSG00000032482	29873	Cspg5	chondroitin sulfate proteoglycan 5	Q71M36	Q71M36	1	1	1	2.8	2.8	2.8	3161	>>ProteinRawExpression	274930	305160	317640	327760	340730	234970	251970	281170	300380	267880	204760	216370	213030	211360	188250	>>ProteinNormaExpression	1.04766	1.16285	1.21041	1.24897	1.29839	0.895383	0.960164	1.07143	1.14464	1.02079	0.780264	0.824505	0.811778	0.805414	0.717351	>>ProteinDiffResult	1.19366	1.01848	0.787862
Q75N73	ENSMUSG00000022094	213053	Slc39a14	solute carrier family 39 (zinc transporter), member 14	Q75N73	Q75N73	1	1	1	1.8	1.8	1.8	3163	>>ProteinRawExpression	236750	203250	229290	237200	252640	221190	231340	210720	198850	223730	58410	53519	63749	49188	50780	>>ProteinNormaExpression	1.40889	1.20953	1.36449	1.41157	1.50345	1.31629	1.37669	1.25398	1.18335	1.33141	0.347595	0.318489	0.379367	0.292715	0.302189	>>ProteinDiffResult	1.37958	1.29234	0.328071
Q768S4	ENSMUSG00000020847	380714	Rph3al	rabphilin 3A-like (without C2 domains)	Q768S4	Q768S4	2	2	2	11.9	11.9	11.9	3164	>>ProteinRawExpression	88777	82586	97657	87604	100090	66096	75369	71981	79098	86050	55978	45246	66866	61836	51722	>>ProteinNormaExpression	1.19222	1.10908	1.31147	1.17647	1.34414	0.887627	1.01216	0.966658	1.06224	1.1556	0.751749	0.607625	0.897967	0.830418	0.694593	>>ProteinDiffResult	1.22667	1.01685	0.75647
Q78S06	ENSMUSG00000045503	66460	Sys1	SYS1 Golgi-localized integral membrane protein homolog (S. cerevisiae)	Q78S06	Q78S06	1	1	1	14.1	14.1	14.1	3178	>>ProteinRawExpression	57594	55665	57436	58668	61405	29105	34784	34323	47065	32710	61450	57200	57135	64715	55465	>>ProteinNormaExpression	1.12971	1.09187	1.12661	1.15077	1.20446	0.570895	0.682289	0.673246	0.923181	0.641607	1.20534	1.12198	1.1207	1.26939	1.08795	>>ProteinDiffResult	1.14068	0.698244	1.16107
Q78WZ7	ENSMUSG00000020561	28071	Polr1f	RNA polymerase I subunit F	Q78WZ7	Q78WZ7	1	1	1	2.7	2.7	2.7	3180	>>ProteinRawExpression	349170	379240	388280	412170	400060	71700	79270	76972	86083	100300	83934	87974	64424	48339	46893	>>ProteinNormaExpression	1.9581	2.12673	2.17743	2.3114	2.24349	0.402085	0.444536	0.43165	0.482743	0.56247	0.470692	0.493347	0.361282	0.271079	0.26297	>>ProteinDiffResult	2.16343	0.464697	0.371874
Q78YZ6	ENSMUSG00000063253	56367	Scoc	short coiled-coil protein	Q78YZ6	Q78YZ6	1	1	1	14.4	14.4	14.4	3183	>>ProteinRawExpression	53769	63574	61038	63865	62074	48912	72072	70910	66500	66651	105750	103630	121300	103250	105900	>>ProteinNormaExpression	0.689821	0.815612	0.783077	0.819346	0.796368	0.627509	0.924636	0.909728	0.853151	0.855088	1.3567	1.3295	1.5562	1.32463	1.35863	>>ProteinDiffResult	0.780845	0.834023	1.38513
Q791V5	ENSMUSG00000027282	56428	Mtch2	mitochondrial carrier 2	Q791V5	Q791V5	2	2	2	5.6	5.6	5.6	3187	>>ProteinRawExpression	178610	196260	202960	200460	202090	153260	166390	196570	177010	195560	117820	123960	126710	135330	114490	>>ProteinNormaExpression	1.07705	1.18349	1.22389	1.20881	1.21864	0.924188	1.00336	1.18536	1.06741	1.17927	0.710478	0.747503	0.764087	0.816067	0.690398	>>ProteinDiffResult	1.18238	1.07192	0.745706
Q7M759	ENSMUSG00000047368	226016	Abhd17b	abhydrolase domain containing 17B	Q7M759	Q7M759	1	1	1	9	9	9	3192	>>ProteinRawExpression	12017	15019	16818	12665	15850	18139	12256	12722	15237	12943	27064	23926	23739	36836	25006	>>ProteinNormaExpression	0.643223	0.803909	0.900202	0.677908	0.848389	0.97091	0.656016	0.680959	0.815578	0.692789	1.44863	1.28067	1.27066	1.97169	1.33847	>>ProteinDiffResult	0.774726	0.76325	1.46202
Q7TME2	ENSMUSG00000002055	54141	Spag5	sperm associated antigen 5	Q7TME2	Q7TME2	17	17	17	17.3	17.3	17.3	3196	>>ProteinRawExpression	1417900	1469100	1595500	1582400	1605900	1426800	1614700	1640000	1631900	1600100	2533200	2535100	2677200	2969400	2655800	>>ProteinNormaExpression	0.734536	0.76106	0.826541	0.819755	0.831929	0.739147	0.836488	0.849594	0.845398	0.828924	1.31231	1.3133	1.38691	1.53828	1.37582	>>ProteinDiffResult	0.794764	0.81991	1.38533
Q7TMY7	ENSMUSG00000040029	320727	Ipo8	importin 8	Q7TMY7	Q7TMY7	27	27	27	29.3	29.3	29.3	3206	>>ProteinRawExpression	7001800	7789900	8291300	8552600	8530800	6327000	7723900	7640000	7864100	7799100	11353000	12156000	12083000	13500000	12383000	>>ProteinNormaExpression	0.755614	0.840664	0.894774	0.922972	0.92062	0.682792	0.833541	0.824487	0.848671	0.841657	1.22518	1.31184	1.30396	1.45688	1.33634	>>ProteinDiffResult	0.866929	0.80623	1.32684
Q7TNG5	ENSMUSG00000040811	72205	Eml2	echinoderm microtubule associated protein like 2	Q7TNG5	Q7TNG5	2	2	2	4.6	4.6	4.6	3216	>>ProteinRawExpression	79686	97369	82220	86042	80884	157360	165400	157230	185100	173310	105060	120490	111850	133860	110280	>>ProteinNormaExpression	0.647453	0.791129	0.668042	0.699096	0.657187	1.27856	1.34388	1.2775	1.50395	1.40815	0.853618	0.978988	0.908788	1.08762	0.896031	>>ProteinDiffResult	0.692581	1.36241	0.945009
Q7TNL7	ENSMUSG00000031383	75590	Dusp9	dual specificity phosphatase 9	Q7TNL7	Q7TNL7	3	2	2	11.3	7.3	7.3	3219	>>ProteinRawExpression	65688	79282	67701	81728	77801	69479	76770	87373	98951	78172	51604	51623	59104	56111	41633	>>ProteinNormaExpression	0.94468	1.14018	0.973629	1.17536	1.11888	0.999199	1.10405	1.25654	1.42305	1.12422	0.742133	0.742407	0.849993	0.80695	0.598737	>>ProteinDiffResult	1.07055	1.18141	0.748044
Q7TNP2	ENSMUSG00000032058	73699	Ppp2r1b	protein phosphatase 2, regulatory subunit A, beta	Q7TNP2	Q7TNP2	9	3	3	17	6.2	6.2	3221	>>ProteinRawExpression	432440	519620	476900	523390	514200	377130	440080	425770	462220	470490	309670	324550	336530	336870	319700	>>ProteinNormaExpression	1.03462	1.2432	1.14099	1.25222	1.23023	0.902288	1.0529	1.01866	1.10587	1.12565	0.740889	0.77649	0.805152	0.805966	0.764886	>>ProteinDiffResult	1.18025	1.04107	0.778677
Q7TPS5	ENSMUSG00000030279	74741	C2cd5	C2 calcium-dependent domain containing 5	Q7TPS5	Q7TPS5	21	21	21	25.5	25.5	25.5	3232	>>ProteinRawExpression	4002900	4392900	4633100	4624500	5008600	4269000	4137400	4162600	4467900	3887800	6136700	6008600	6588600	6783100	6389200	>>ProteinNormaExpression	0.795353	0.872844	0.92057	0.918861	0.99518	0.848225	0.822077	0.827084	0.887746	0.772483	1.21933	1.19387	1.30912	1.34776	1.2695	>>ProteinDiffResult	0.900562	0.831523	1.26792
Q7TQH0	ENSMUSG00000032637	233871	Atxn2l	ataxin 2-like	Q7TQH0	Q7TQH0	27	27	26	29.9	29.9	29.2	3239	>>ProteinRawExpression	8715500	9487500	9816400	10122000	10205000	7453400	8838700	8970000	9423300	8943100	17671000	18826000	19057000	21304000	19377000	>>ProteinNormaExpression	0.69461	0.756137	0.78235	0.806706	0.813321	0.594023	0.704429	0.714893	0.751021	0.712749	1.40835	1.5004	1.51881	1.69789	1.54431	>>ProteinDiffResult	0.770625	0.695423	1.53395
Q7TQK0	ENSMUSG00000026349	72949	Ccnt2	cyclin T2	Q7TQK0	Q7TQK0	5	5	5	7.7	7.7	7.7	3242	>>ProteinRawExpression	478320	556980	544600	587930	540940	430570	561150	518530	527400	532110	816680	856530	870380	982110	895510	>>ProteinNormaExpression	0.73969	0.861332	0.842188	0.909194	0.836528	0.665848	0.867781	0.801872	0.815589	0.822873	1.26294	1.32457	1.34598	1.51877	1.38485	>>ProteinDiffResult	0.837786	0.794792	1.36742
Q7TS73	ENSMUSG00000037962	73121	Rflna	refilin A	Q7TS73	Q7TS73	5	5	5	32.4	32.4	32.4	3247	>>ProteinRawExpression	450150	494030	438580	461670	498540	422680	507590	470110	491560	495000	292310	278870	304980	298450	265580	>>ProteinNormaExpression	1.09435	1.20103	1.06622	1.12236	1.21199	1.02757	1.23399	1.14287	1.19502	1.20338	0.710629	0.677955	0.74143	0.725556	0.645646	>>ProteinDiffResult	1.13919	1.16057	0.700243
Q7TSY8	ENSMUSG00000026039	68549	Sgo2a	shugoshin 2A	Q7TSY8	Q7TSY8	2	2	2	1.5	1.5	1.5	3257	>>ProteinRawExpression	51558	62411	74375	61437	66307	57346	65522	59138	52211	54458	196560	175070	187200	222520	175070	>>ProteinNormaExpression	0.495374	0.599651	0.714602	0.590293	0.637084	0.550986	0.629542	0.568204	0.501648	0.523238	1.88857	1.68209	1.79864	2.13799	1.68209	>>ProteinDiffResult	0.607401	0.554724	1.83788
Q80ST9	ENSMUSG00000032258	75782	Lca5	Leber congenital amaurosis 5 (human)	Q80ST9;REV__Q8BKT3	Q80ST9;REV__Q8BKT3	2	2	2	2	2	2	3263	>>ProteinRawExpression	844810	807420	890600	877460	920810	712380	829780	827850	793310	755610	543280	571650	587740	637020	537190	>>ProteinNormaExpression	1.13785	1.08749	1.19952	1.18183	1.24021	0.959485	1.11761	1.11501	1.06849	1.01771	0.731729	0.76994	0.791611	0.857985	0.723527	>>ProteinDiffResult	1.16938	1.05566	0.774958
Q80SU3	ENSMUSG00000063935	317755	Zar1	zygote arrest 1	Q80SU3	Q80SU3	33	33	32	80.6	80.6	75.3	3264	>>ProteinRawExpression	48111000	49521000	53489000	54176000	55426000	33805000	39380000	38631000	39630000	41170000	23741000	23932000	25281000	26194000	24284000	>>ProteinNormaExpression	1.25122	1.28789	1.39108	1.40895	1.44146	0.879162	1.02415	1.00467	1.03065	1.0707	0.617429	0.622396	0.657479	0.681224	0.63155	>>ProteinDiffResult	1.35612	1.00187	0.642016
Q80SZ7	ENSMUSG00000068523	14707	Gng5	guanine nucleotide binding protein (G protein), gamma 5	Q80SZ7;A0A3B2WD42	Q80SZ7	4	4	4	39.7	39.7	39.7	3269	>>ProteinRawExpression	1905200	1867700	2090000	2055500	2094700	1859100	1970200	2022300	1977800	2050500	817740	799280	870160	905420	882010	>>ProteinNormaExpression	1.18249	1.15922	1.29719	1.27578	1.30011	1.15388	1.22284	1.25517	1.22755	1.27267	0.507543	0.496085	0.540078	0.561963	0.547433	>>ProteinDiffResult	1.24296	1.22642	0.530621
Q80T85	ENSMUSG00000049106	320808	Dcaf5	DDB1 and CUL4 associated factor 5	Q80T85	Q80T85	1	1	1	1	1	1	3271	>>ProteinRawExpression	36218	39692	46970	45932	52941	40690	58450	62927	64306	72424	128750	121700	139780	164110	133480	>>ProteinNormaExpression	0.449589	0.492713	0.583058	0.570173	0.657179	0.505102	0.725564	0.781139	0.798257	0.899029	1.59823	1.51071	1.73515	2.03717	1.65694	>>ProteinDiffResult	0.550542	0.741818	1.70764
Q80TH2	ENSMUSG00000021709	59079	Erbin	Erbb2 interacting protein	Q80TH2	Q80TH2	5	5	5	3.9	3.9	3.9	3277	>>ProteinRawExpression	499150	563040	583200	590020	597470	560210	617980	649970	637990	675070	275520	285420	325360	311790	317470	>>ProteinNormaExpression	0.999678	1.12763	1.16801	1.18167	1.19659	1.12197	1.23767	1.30173	1.27774	1.352	0.551801	0.571628	0.651618	0.624441	0.635817	>>ProteinDiffResult	1.13472	1.25822	0.607061
Q80TK0	ENSMUSG00000111375	100503185	Btbd8	BTB (POZ) domain containing 8	Q80TK0	Q80TK0	2	2	1	2.3	2.3	1.6	3279	>>ProteinRawExpression	56878	44856	50936	42562	64261	43175	42714	43193	48575	41669	24775	17093	24758	19103	19070	>>ProteinNormaExpression	1.46186	1.15288	1.30914	1.09392	1.65162	1.10967	1.09782	1.11014	1.24846	1.07097	0.636761	0.43932	0.636324	0.49098	0.490132	>>ProteinDiffResult	1.33388	1.12741	0.538703
Q80TV8	ENSMUSG00000064302	76707	Clasp1	CLIP associating protein 1	Q80TV8	Q80TV8	17	11	11	11.3	7.4	7.4	3288	>>ProteinRawExpression	943320	1007800	1065000	1005200	1087300	833020	972570	969540	1008200	999120	601980	610060	679660	643560	634200	>>ProteinNormaExpression	1.0834	1.15746	1.22315	1.15447	1.24876	0.956722	1.117	1.11352	1.15792	1.14749	0.691373	0.700653	0.780589	0.739128	0.728378	>>ProteinDiffResult	1.17345	1.09853	0.728024
Q80U49	ENSMUSG00000072825	217882	Cep170b	centrosomal protein 170B	Q80U49	Q80U49	13	13	13	9.1	9.1	9.1	3293	>>ProteinRawExpression	1244300	1402600	1446500	1520900	1496800	1065900	1138200	1160000	1182700	1104300	905990	918520	973170	898440	911510	>>ProteinNormaExpression	1.07454	1.21124	1.24915	1.3134	1.29259	0.920475	0.982911	1.00174	1.02134	0.953636	0.782382	0.793203	0.840397	0.775863	0.787149	>>ProteinDiffResult	1.22818	0.97602	0.795799
Q80U62	ENSMUSG00000035629	100502698	Rubcn	RUN domain and cysteine-rich domain containing, Beclin 1-interacting protein	Q80U62;Q9D2D7	Q80U62	13	13	13	19.5	19.5	19.5	3297	>>ProteinRawExpression	1794800	1910000	2090900	2085100	2281400	1853400	2190600	2168500	2254200	2169400	3350700	3400000	3663000	4088900	3611100	>>ProteinNormaExpression	0.691869	0.736277	0.806011	0.803775	0.879446	0.714458	0.844444	0.835925	0.868961	0.836272	1.29165	1.31065	1.41203	1.57621	1.39203	>>ProteinDiffResult	0.783476	0.820012	1.39651
Q80U72	ENSMUSG00000022568	105782	Scrib	scribbled planar cell polarity	Q80U72	Q80U72	17	17	16	12.9	12.9	12.1	3299	>>ProteinRawExpression	2912500	3051700	3180900	3331200	3365200	2237700	2544100	2714000	2720700	2699500	1520100	1584100	1785400	1748300	1588600	>>ProteinNormaExpression	1.18125	1.23771	1.29011	1.35107	1.36486	0.907568	1.03184	1.10075	1.10346	1.09487	0.616523	0.642481	0.724124	0.709077	0.644306	>>ProteinDiffResult	1.285	1.0477	0.667302
Q80UG5	ENSMUSG00000059248	53860	Septin9	septin 9	Q80UG5	Q80UG5	26	26	26	52.1	52.1	52.1	3303	>>ProteinRawExpression	9171000	9574300	9634900	10064000	10104000	7170900	7660000	7961300	8209000	8100600	1899800	1960900	2292400	2022300	1586800	>>ProteinNormaExpression	1.41219	1.4743	1.48363	1.5497	1.55586	1.10421	1.17952	1.22592	1.26406	1.24737	0.29254	0.301949	0.352995	0.311403	0.244343	>>ProteinDiffResult	1.49514	1.20422	0.300646
Q80UP8	ENSMUSG00000037656	20516	Slc20a2	solute carrier family 20, member 2	Q80UP8	Q80UP8	2	2	2	4	4	4	3313	>>ProteinRawExpression	187780	202700	209980	215290	211340	188010	185830	209420	214390	199340	104470	111400	92182	108890	93534	>>ProteinNormaExpression	1.11132	1.19962	1.2427	1.27413	1.25075	1.11268	1.09978	1.23939	1.2688	1.17973	0.618274	0.659287	0.545551	0.644432	0.553553	>>ProteinDiffResult	1.2157	1.18008	0.604219
Q80VJ3	ENSMUSG00000040658	381101	Dnph1	2'-deoxynucleoside 5'-phosphate N-hydrolase 1	Q80VJ3	Q80VJ3	1	1	1	8.1	8.1	8.1	3330	>>ProteinRawExpression	60488	54357	58477	60702	56202	43618	46259	49684	33870	40821	44309	41742	38411	29568	35189	>>ProteinNormaExpression	1.30795	1.17538	1.26446	1.31258	1.21527	0.943164	1.00027	1.07433	0.73238	0.882684	0.958106	0.902599	0.830572	0.639357	0.760901	>>ProteinDiffResult	1.25513	0.926566	0.818307
Q80VQ0	ENSMUSG00000024885	67689	Aldh3b1	aldehyde dehydrogenase 3 family, member B1	Q80VQ0	Q80VQ0	1	1	1	2.6	2.6	2.6	3338	>>ProteinRawExpression	54731	57988	74049	68690	67080	51121	62726	60840	74737	62859	42822	34986	30522	33665	37333	>>ProteinNormaExpression	1.00837	1.06838	1.36429	1.26555	1.23589	0.941861	1.15567	1.12093	1.37697	1.15812	0.788959	0.644587	0.562342	0.620249	0.687829	>>ProteinDiffResult	1.1885	1.15071	0.660793
Q80WE4	ENSMUSG00000024795	240641	Kif20b	kinesin family member 20B	Q80WE4	Q80WE4	23	23	23	14.7	14.7	14.7	3348	>>ProteinRawExpression	2807600	3170700	3400400	3295600	3533600	2969700	3551800	3572400	3569200	3456600	5690500	6116200	6148800	6559400	6029000	>>ProteinNormaExpression	0.659355	0.744628	0.798572	0.77396	0.829854	0.697424	0.834128	0.838966	0.838214	0.811771	1.33639	1.43637	1.44402	1.54045	1.41589	>>ProteinDiffResult	0.761274	0.8041	1.43463
Q80WS1	ENSMUSG00000040649	108653	Rimklb	ribosomal modification protein rimK-like family member B	Q80WS1	Q80WS1	2	2	2	7.2	7.2	7.2	3356	>>ProteinRawExpression	50741	58787	59837	55921	59112	47663	51442	44338	45745	45814	39237	41729	32576	32938	42563	>>ProteinNormaExpression	1.07435	1.24471	1.26694	1.18403	1.25159	1.00918	1.08919	0.938777	0.968568	0.970029	0.830773	0.883536	0.689738	0.697403	0.901195	>>ProteinDiffResult	1.20432	0.995149	0.800529
Q80XU3	ENSMUSG00000026434	98415	Nucks1	nuclear casein kinase and cyclin-dependent kinase substrate 1	Q80XU3	Q80XU3	4	4	4	14.5	14.5	14.5	3379	>>ProteinRawExpression	1921400	2154700	2140100	2215700	2286900	741770	979520	959300	1024600	1001600	814250	879760	906520	930450	808140	>>ProteinNormaExpression	1.45821	1.63526	1.62418	1.68156	1.73559	0.56295	0.743386	0.72804	0.777598	0.760143	0.617957	0.667675	0.687984	0.706145	0.61332	>>ProteinDiffResult	1.62696	0.714423	0.658616
Q80Y61	ENSMUSG00000018126	207495	Baiap2l2	BAI1-associated protein 2-like 2	Q80Y61	Q80Y61	2	1	1	4.4	2.7	2.7	3384	>>ProteinRawExpression	39179	36518	27686	42259	38520	26583	35455	27659	32023	32065	16292	29005	28708	22984	22760	>>ProteinNormaExpression	1.28401	1.1968	0.907349	1.38495	1.26241	0.871201	1.16196	0.906464	1.04948	1.05086	0.533935	0.950576	0.940843	0.753251	0.74591	>>ProteinDiffResult	1.2071	1.00799	0.784903
Q80YA3	ENSMUSG00000037697	114874	Ddhd1	DDHD domain containing 1	Q80YA3	Q80YA3	15	15	15	25.8	25.8	25.8	3387	>>ProteinRawExpression	5273100	5527800	5773500	5823600	5972700	3650700	3979200	4200200	4159200	4121200	3493200	3690300	3825400	3891500	3656200	>>ProteinNormaExpression	1.17988	1.23687	1.29185	1.30306	1.33642	0.81686	0.890363	0.939813	0.930639	0.922136	0.781619	0.825721	0.85595	0.87074	0.818091	>>ProteinDiffResult	1.26961	0.899962	0.830424
Q80YS6	ENSMUSG00000029094	70292	Afap1	actin filament associated protein 1	Q80YS6	Q80YS6	2	2	2	3.7	3.7	3.7	3397	>>ProteinRawExpression	108220	104440	125850	102330	118660	65842	72986	66261	70619	79732	29505	34241	37097	36792	31179	>>ProteinNormaExpression	1.49785	1.44553	1.74186	1.41633	1.64235	0.911305	1.01018	0.917104	0.977422	1.10355	0.408372	0.473922	0.513451	0.50923	0.431542	>>ProteinDiffResult	1.54878	0.983913	0.467303
Q80YX1	ENSMUSG00000028364	21923	Tnc	tenascin C	Q80YX1	Q80YX1	3	3	3	1.2	1.2	1.2	3401	>>ProteinRawExpression	118950	144970	121920	132700	155830	117640	143190	159780	164710	138140	201390	208450	226230	224560	233300	>>ProteinNormaExpression	0.71606	0.872696	0.733939	0.798833	0.938072	0.708174	0.861981	0.96185	0.991528	0.831581	1.21234	1.25484	1.36187	1.35182	1.40443	>>ProteinDiffResult	0.81192	0.871023	1.31706
Q80ZJ1	ENSMUSG00000051615	76108	Rap2a	RAS related protein 2a	Q80ZJ1	Q80ZJ1	7	2	2	34.4	8.2	8.2	3404	>>ProteinRawExpression	183270	204630	194290	217620	211480	189560	214710	220350	243590	203340	122480	132350	129810	147400	139260	>>ProteinNormaExpression	0.998152	1.11449	1.05817	1.18523	1.15179	1.03241	1.16938	1.2001	1.32668	1.10746	0.667068	0.720824	0.70699	0.802791	0.758458	>>ProteinDiffResult	1.10157	1.16721	0.731226
Q80ZW0	ENSMUSG00000037885	67333	Stk35	serine/threonine kinase 35	Q80ZW0;Q8QZR7	Q80ZW0	5	5	5	12.8	12.8	12.8	3414	>>ProteinRawExpression	843420	1022400	950140	1012100	1114500	990290	1021200	1077000	1204600	1092200	1348900	1483800	1435300	1594500	1596200	>>ProteinNormaExpression	0.711285	0.862225	0.801285	0.853538	0.939896	0.835145	0.861213	0.908271	1.01588	0.921089	1.13757	1.25134	1.21044	1.3447	1.34613	>>ProteinDiffResult	0.833646	0.908319	1.25803
Q810L4	ENSMUSG00000053730	230770	Tmem39b	transmembrane protein 39b	Q810L4	Q810L4	1	1	1	2	2	2	3423	>>ProteinRawExpression	41396	56601	59182	60974	60092	47238	50993	67430	62504	63023	22610	30573	22896	50450	26422	>>ProteinNormaExpression	0.859571	1.1753	1.22889	1.2661	1.24779	0.980877	1.05885	1.40016	1.29787	1.30865	0.469487	0.634835	0.475426	1.04757	0.548642	>>ProteinDiffResult	1.15553	1.20928	0.635193
Q810T2	ENSMUSG00000051592	209091	Ccnb3	cyclin B3	Q810T2	Q810T2	1	1	1	0.9	0.9	0.9	3425	>>ProteinRawExpression	30009	37912	28330	32749	39674	33089	38820	33741	52936	38780	15223	19347	22105	19557	12604	>>ProteinNormaExpression	0.989577	1.25019	0.934211	1.07993	1.30829	1.09114	1.28013	1.11264	1.74562	1.27881	0.501994	0.637987	0.728935	0.644912	0.41563	>>ProteinDiffResult	1.11244	1.30167	0.585892
Q810U5	ENSMUSG00000038127	67501	Ccdc50	coiled-coil domain containing 50	Q810U5	Q810U5	14	14	14	44.9	44.9	44.9	3426	>>ProteinRawExpression	2487900	2691000	2734300	2844700	2904500	2392500	2615600	2712100	2672700	2735000	1304700	1338600	1490200	1460300	1300500	>>ProteinNormaExpression	1.10788	1.19832	1.2176	1.26677	1.2934	1.0654	1.16475	1.20772	1.19017	1.21792	0.580993	0.596088	0.663597	0.650282	0.579122	>>ProteinDiffResult	1.21679	1.16919	0.614016
Q811J3	ENSMUSG00000032293	64602	Ireb2	iron responsive element binding protein 2	Q811J3	Q811J3	12	11	11	16.4	15.6	15.6	3430	>>ProteinRawExpression	921430	1058300	1130900	1193300	1294700	899200	1139100	1132200	1179200	1132700	3434300	3563600	3713800	4007100	3723900	>>ProteinNormaExpression	0.468147	0.537686	0.574572	0.606275	0.657793	0.456853	0.578738	0.575232	0.599111	0.575486	1.74485	1.81054	1.88686	2.03587	1.89199	>>ProteinDiffResult	0.568895	0.557084	1.87402
Q811L6	ENSMUSG00000034751	328329	Mast4	microtubule associated serine/threonine kinase family member 4	Q811L6;Q9R1L5;Q3U214	Q811L6	27	26	23	13.6	13.3	12.1	3431	>>ProteinRawExpression	3013200	3193500	3279200	3470000	3363000	2673500	3069400	3143900	3189000	3202500	1852500	1820300	2110400	2122800	1847000	>>ProteinNormaExpression	1.09305	1.15846	1.18955	1.25876	1.21995	0.969826	1.11344	1.14047	1.15683	1.16172	0.672004	0.660323	0.765559	0.770057	0.670009	>>ProteinDiffResult	1.18395	1.10846	0.70759
Q8BFX1	ENSMUSG00000020496	108660	Rnf187	ring finger protein 187	Q8BFX1	Q8BFX1	2	2	2	10.6	10.6	10.6	3450	>>ProteinRawExpression	164900	167550	170700	172970	181030	141040	150550	164780	150680	161470	37280	35323	46432	35233	41917	>>ProteinNormaExpression	1.35768	1.3795	1.40544	1.42413	1.49049	1.16123	1.23953	1.35669	1.2406	1.32944	0.30694	0.290827	0.382292	0.290086	0.345118	>>ProteinDiffResult	1.41145	1.2655	0.323053
Q8BG30	ENSMUSG00000029111	24116	Nelfa	negative elongation factor complex member A, Whsc2	Q8BG30	Q8BG30	2	2	2	4.7	4.7	4.7	3459	>>ProteinRawExpression	170710	184450	197950	195270	232610	139960	186250	163170	204780	173000	251240	289070	278250	304460	287370	>>ProteinNormaExpression	0.785827	0.849077	0.911221	0.898884	1.07077	0.644276	0.857362	0.751119	0.942661	0.796369	1.15653	1.33067	1.28087	1.40152	1.32285	>>ProteinDiffResult	0.903156	0.798358	1.29849
Q8BG87	ENSMUSG00000034832	194388	Tet3	tet methylcytosine dioxygenase 3	Q8BG87	Q8BG87	14	14	14	9.8	9.8	9.8	3466	>>ProteinRawExpression	1295000	1436200	1603400	1621200	1718100	1926100	1726400	1440100	1586800	1568700	3949700	4174900	4223000	4873800	4286400	>>ProteinNormaExpression	0.518972	0.575557	0.642563	0.649696	0.688529	0.771885	0.691855	0.57712	0.63591	0.628657	1.58284	1.67309	1.69237	1.95318	1.71778	>>ProteinDiffResult	0.615063	0.661086	1.72385
Q8BG95	ENSMUSG00000073557	329251	Ppp1r12b	protein phosphatase 1, regulatory subunit 12B	Q8BG95	Q8BG95	3	2	2	3.7	2	2	3469	>>ProteinRawExpression	387150	394880	395620	393200	402520	331620	355130	357970	355380	326540	236510	239620	261350	253030	224300	>>ProteinNormaExpression	1.18158	1.20517	1.20743	1.20004	1.22849	1.0121	1.08385	1.09252	1.08462	0.996598	0.721827	0.731319	0.797639	0.772246	0.684562	>>ProteinDiffResult	1.20454	1.05394	0.741519
Q8BGF7	ENSMUSG00000005682	103135	Pan2	PAN2 poly(A) specific ribonuclease subunit	Q8BGF7	Q8BGF7	24	24	24	23.7	23.7	23.7	3484	>>ProteinRawExpression	2713300	2892100	3014800	3265500	3297900	2553300	3001900	2911100	2972100	2883700	4806000	5089200	5258800	5797200	5132500	>>ProteinNormaExpression	0.732145	0.780392	0.8135	0.881148	0.889891	0.688971	0.81002	0.785518	0.801978	0.778125	1.29683	1.37325	1.41901	1.56429	1.38493	>>ProteinDiffResult	0.819415	0.772923	1.40766
Q8BGI3	ENSMUSG00000045294	231070	Insig1	insulin induced gene 1	Q8BGI3	Q8BGI3	1	1	1	5	5	5	3489	>>ProteinRawExpression	140850	145080	162990	148330	146570	267210	138060	122390	140490	122270	77811	92395	92329	93054	77284	>>ProteinNormaExpression	1.07404	1.10629	1.24286	1.13107	1.11765	2.03758	1.05276	0.933271	1.07129	0.932356	0.593339	0.704548	0.704044	0.709573	0.58932	>>ProteinDiffResult	1.13438	1.20545	0.660165
Q8BGK6	ENSMUSG00000031904	330836	Slc7a6	solute carrier family 7 (cationic amino acid transporter, y+ system), member 6	Q8BGK6	Q8BGK6	4	4	4	9.9	9.9	9.9	3491	>>ProteinRawExpression	585760	623680	640150	633310	664210	569700	618770	661570	666160	695980	235470	242020	280540	273370	250520	>>ProteinNormaExpression	1.14987	1.22431	1.25664	1.24321	1.30387	1.11834	1.21467	1.29869	1.3077	1.36624	0.462237	0.475095	0.550711	0.536636	0.491781	>>ProteinDiffResult	1.23558	1.26113	0.503292
Q8BGS7	ENSMUSG00000040774	99712	Cept1	choline/ethanolaminephosphotransferase 1	Q8BGS7	Q8BGS7	2	2	2	4.8	4.8	4.8	3503	>>ProteinRawExpression	1160900	1383300	1345200	1356400	1397000	1105600	1359000	1278100	1298200	1303900	1723200	1813300	1972200	2145300	1874600	>>ProteinNormaExpression	0.773377	0.921536	0.896155	0.903616	0.930663	0.736536	0.905348	0.851454	0.864844	0.868641	1.14797	1.208	1.31385	1.42917	1.24883	>>ProteinDiffResult	0.885069	0.845365	1.26957
Q8BGZ2	ENSMUSG00000029461	319604	Fam168a	family with sequence similarity 168, member A	Q8BGZ2	Q8BGZ2	1	1	1	4.1	4.1	4.1	3516	>>ProteinRawExpression	46066	43885	48201	57447	56860	41920	52925	43415	55503	61493	114850	120320	130230	178400	134210	>>ProteinNormaExpression	0.582757	0.555167	0.609766	0.726733	0.719307	0.530308	0.669527	0.549221	0.70214	0.777916	1.45291	1.52211	1.64747	2.25685	1.69782	>>ProteinDiffResult	0.638746	0.645823	1.71543
Q8BH97	ENSMUSG00000019539	52377	Rcn3	reticulocalbin 3, EF-hand calcium binding domain	Q8BH97	Q8BH97	1	1	1	3.7	3.7	3.7	3541	>>ProteinRawExpression	65643	67212	61280	58398	57280	49994	54462	68887	46745	67607	16349	14823	20068	16565	19721	>>ProteinNormaExpression	1.43737	1.47172	1.34183	1.27872	1.25424	1.0947	1.19254	1.5084	1.02356	1.48037	0.35799	0.324575	0.439423	0.362719	0.431825	>>ProteinDiffResult	1.35678	1.25992	0.383307
Q8BHD7	ENSMUSG00000028382	230257	Ptbp3	polypyrimidine tract binding protein 3	Q8BHD7	Q8BHD7	4	1	1	7.1	2.3	2.3	3548	>>ProteinRawExpression	318010	372840	382610	421600	419440	354460	379410	420400	460710	435840	177820	179760	200910	207220	206140	>>ProteinNormaExpression	0.966171	1.13275	1.16244	1.2809	1.27433	1.07691	1.15272	1.27725	1.39972	1.32416	0.540249	0.546143	0.6104	0.629571	0.62629	>>ProteinDiffResult	1.16332	1.24615	0.590531
Q8BHE4	ENSMUSG00000042757	81907	Tmem108	transmembrane protein 108	Q8BHE4	Q8BHE4	1	1	1	1.2	1.2	1.2	3549	>>ProteinRawExpression	192590	209960	213190	214670	222340	229960	245730	223530	240800	239990	149940	145900	133980	182670	133140	>>ProteinNormaExpression	0.969937	1.05742	1.07368	1.08114	1.11977	1.15814	1.23756	1.12576	1.21274	1.20866	0.75514	0.734793	0.674761	0.919977	0.67053	>>ProteinDiffResult	1.06039	1.18857	0.75104
Q8BHE5	ENSMUSG00000029335	110075	Bmp3	bone morphogenetic protein 3	Q8BHE5	Q8BHE5	2	2	2	7.3	7.3	7.3	3550	>>ProteinRawExpression	173110	213270	219930	234190	247440	249120	286040	262010	281390	243150	371240	388060	396220	430530	372890	>>ProteinNormaExpression	0.594391	0.732284	0.755152	0.804115	0.849611	0.855379	0.982148	0.899638	0.966181	0.83488	1.27469	1.33244	1.36046	1.47827	1.28036	>>ProteinDiffResult	0.747111	0.907645	1.34524
Q8BHX3	ENSMUSG00000028873	52276	Cdca8	cell division cycle associated 8	Q8BHX3	Q8BHX3	4	4	4	17.3	17.3	17.3	3568	>>ProteinRawExpression	236820	292290	309250	319360	330850	271010	337720	346690	366490	342030	504540	495490	509670	498860	513840	>>ProteinNormaExpression	0.625966	0.772585	0.817414	0.844137	0.874507	0.716337	0.892666	0.916376	0.968711	0.904058	1.33361	1.30969	1.34717	1.31859	1.35819	>>ProteinDiffResult	0.786922	0.87963	1.33345
Q8BHY3	ENSMUSG00000031075	101772	Ano1	anoctamin 1, calcium activated chloride channel	Q8BHY3	Q8BHY3	3	3	3	4.3	4.3	4.3	3570	>>ProteinRawExpression	193360	188660	191540	184600	203940	215880	214280	210450	236490	200610	71527	76742	78689	102440	90842	>>ProteinNormaExpression	1.179	1.15034	1.1679	1.12559	1.24351	1.31631	1.30656	1.28321	1.44198	1.22321	0.436131	0.46793	0.479801	0.624621	0.553903	>>ProteinDiffResult	1.17327	1.31425	0.512477
Q8BIK4	ENSMUSG00000025558	105445	Dock9	dedicator of cytokinesis 9	Q8BIK4	Q8BIK4	40	40	38	23.4	23.4	22.5	3586	>>ProteinRawExpression	8370400	9073000	9169400	9360400	9521300	8208900	8652300	8845500	8997800	9087900	4415800	4725800	4991900	5271500	4518200	>>ProteinNormaExpression	1.10905	1.20215	1.21492	1.24023	1.26154	1.08765	1.1464	1.172	1.19218	1.20412	0.58508	0.626154	0.661412	0.698458	0.598648	>>ProteinDiffResult	1.20558	1.16047	0.633951
Q8BIX3	ENSMUSG00000027122	212772	Arl14ep	ADP-ribosylation factor-like 14 effector protein	Q8BIX3	Q8BIX3	4	4	4	17.8	17.8	17.8	3593	>>ProteinRawExpression	275690	267880	290530	298230	312680	247380	313150	324570	348450	286350	525260	584900	610790	597780	551440	>>ProteinNormaExpression	0.708705	0.688628	0.746854	0.766648	0.803794	0.63593	0.805002	0.834359	0.895746	0.736108	1.35026	1.50358	1.57013	1.53669	1.41756	>>ProteinDiffResult	0.742926	0.781429	1.47565
Q8BJ34	ENSMUSG00000060657	223989	Marf1	meiosis regulator and mRNA stability 1	Q8BJ34	Q8BJ34	33	33	33	20.6	20.6	20.6	3597	>>ProteinRawExpression	8482800	9274700	9290400	9440700	9650000	6307200	7032900	7291300	7471800	7440000	5544300	5841000	6154600	6167400	5687000	>>ProteinNormaExpression	1.14554	1.25248	1.2546	1.2749	1.30316	0.85174	0.949741	0.984636	1.00901	1.00472	0.748716	0.788784	0.831133	0.832861	0.767987	>>ProteinDiffResult	1.24613	0.959969	0.793896
Q8BJ63	ENSMUSG00000036291	74385	Ap5m1	adaptor-related protein complex 5, mu 1 subunit	Q8BJ63	Q8BJ63	1	1	1	2.4	2.4	2.4	3601	>>ProteinRawExpression	39975	55600	68066	60234	66452	95773	125000	116790	122350	139680	114120	123020	118200	127960	111180	>>ProteinNormaExpression	0.403951	0.561843	0.687813	0.60867	0.671504	0.967795	1.26314	1.18017	1.23636	1.41148	1.15319	1.24313	1.19442	1.29305	1.12348	>>ProteinDiffResult	0.586756	1.21179	1.20146
Q8BKG3	ENSMUSG00000023972	71461	Ptk7	PTK7 protein tyrosine kinase 7	Q8BKG3	Q8BKG3	26	26	26	30.5	30.5	30.5	3630	>>ProteinRawExpression	4866700	5027000	5215100	5235600	5405500	5106400	5599600	5620700	5541700	5888100	2353000	2510200	2657900	2683500	2443100	>>ProteinNormaExpression	1.10349	1.13984	1.18249	1.18714	1.22566	1.15784	1.26967	1.27446	1.25654	1.33509	0.533527	0.569171	0.602661	0.608466	0.553957	>>ProteinDiffResult	1.16772	1.25872	0.573556
Q8BKX1	ENSMUSG00000025372	108100	Baiap2	brain-specific angiogenesis inhibitor 1-associated protein 2	Q8BKX1	Q8BKX1	18	18	18	39.3	39.3	39.3	3640	>>ProteinRawExpression	4083800	4322800	4236100	4556100	4513900	3847600	4225600	4240400	4425800	4319000	2388100	2413200	2719600	2729300	2273900	>>ProteinNormaExpression	1.10782	1.17265	1.14913	1.23594	1.22449	1.04374	1.14628	1.1503	1.20059	1.17162	0.647823	0.654632	0.737749	0.740381	0.616844	>>ProteinDiffResult	1.17801	1.14251	0.679486
Q8BLH7	ENSMUSG00000042606	233876	Hirip3	HIRA interacting protein 3	Q8BLH7	Q8BLH7	12	12	12	21.8	21.8	21.8	3652	>>ProteinRawExpression	1421200	1691100	1586300	1755000	1787500	1771400	1766500	1515700	1735600	2361300	2332400	2303700	2543400	2716300	2588000	>>ProteinNormaExpression	0.713564	0.849076	0.796458	0.88116	0.897478	0.889394	0.886934	0.761011	0.871419	1.18557	1.17106	1.15665	1.277	1.36381	1.2994	>>ProteinDiffResult	0.827547	0.918866	1.25359
Q8BMN4	ENSMUSG00000022802	239833	Lmln	leishmanolysin-like (metallopeptidase M8 family)	Q8BMN4	Q8BMN4	3	3	3	4.6	4.6	4.6	3678	>>ProteinRawExpression	142220	150490	146220	174450	178380	198530	228810	207470	224950	217250	50377	45897	44265	40622	39165	>>ProteinNormaExpression	1.02116	1.08054	1.04988	1.25258	1.28079	1.42547	1.64289	1.48966	1.61517	1.55989	0.361714	0.329547	0.317829	0.291672	0.28121	>>ProteinDiffResult	1.13699	1.54662	0.316394
Q8BPB0	ENSMUSG00000006262	68473	Mob1b	MOB kinase activator 1B	Q8BPB0;Q921Y0	Q8BPB0;Q921Y0	7	7	7	29.2	29.2	29.2	3702	>>ProteinRawExpression	3252400	3445000	3560500	3522000	3588500	2407900	2774900	2723900	2905000	2858700	1910200	2039300	2120600	2233100	1998300	>>ProteinNormaExpression	1.18011	1.24999	1.2919	1.27793	1.30206	0.873687	1.00685	0.988346	1.05406	1.03726	0.693101	0.739944	0.769443	0.810263	0.725067	>>ProteinDiffResult	1.2604	0.992039	0.747564
Q8BPY9	ENSMUSG00000035455	60530	Fignl1	fidgetin-like 1	Q8BPY9	Q8BPY9	9	8	8	17.1	16.1	16.1	3710	>>ProteinRawExpression	823150	868190	860800	882360	899770	841720	941000	906040	1015900	925550	1680900	1817000	1849000	2100800	1716200	>>ProteinNormaExpression	0.681101	0.718368	0.712253	0.730093	0.744498	0.696466	0.778613	0.749686	0.840588	0.76583	1.39083	1.50344	1.52992	1.73827	1.42004	>>ProteinDiffResult	0.717263	0.766237	1.5165
Q8BQ30	ENSMUSG00000034595	76448	Ppp1r18	protein phosphatase 1, regulatory subunit 18	Q8BQ30	Q8BQ30	15	15	15	36	36	36	3711	>>ProteinRawExpression	5078500	5401000	5334700	5696600	5788000	4891100	5387300	5665400	5677200	5798300	3012400	3156400	3349000	3771500	3178900	>>ProteinNormaExpression	1.07011	1.13807	1.1241	1.20036	1.21962	1.03063	1.13518	1.19378	1.19627	1.22179	0.634757	0.6651	0.705684	0.79471	0.669841	>>ProteinDiffResult	1.15045	1.15553	0.694018
Q8BQ46	ENSMUSG00000020680	70439	Taf15	TATA-box binding protein associated factor 15	Q8BQ46	Q8BQ46	8	6	6	17.8	15.3	15.3	3712	>>ProteinRawExpression	781960	814250	888180	873690	928150	710060	816200	805450	860310	801680	1093200	1220200	1265600	1329000	1166500	>>ProteinNormaExpression	0.817128	0.85087	0.928125	0.912983	0.969892	0.741994	0.852907	0.841674	0.899001	0.837734	1.14237	1.27508	1.32252	1.38877	1.21896	>>ProteinDiffResult	0.895799	0.834662	1.26954
Q8BQP8	ENSMUSG00000017639	268451	Rab11fip4	RAB11 family interacting protein 4 (class II)	Q8BQP8	Q8BQP8	8	8	8	17.3	17.3	17.3	3716	>>ProteinRawExpression	1083900	1111800	1186900	1259000	1233800	917540	1045400	1092800	1076600	1031700	520570	519860	586230	548380	505550	>>ProteinNormaExpression	1.18502	1.21552	1.29763	1.37645	1.3489	1.00314	1.14293	1.19475	1.17704	1.12795	0.569135	0.568359	0.640921	0.59954	0.552714	>>ProteinDiffResult	1.28471	1.12916	0.586134
Q8BQY8	ENSMUSG00000020413	15574	Hus1	HUS1 checkpoint clamp component	Q8BQY8	Q8BQY8	1	1	1	3.2	3.2	3.2	3719	>>ProteinRawExpression	92207	100830	88737	85924	111480	61583	81453	79614	92937	87526	142700	138820	145120	148290	154860	>>ProteinNormaExpression	0.857962	0.938197	0.825675	0.799501	1.03729	0.573014	0.757899	0.740788	0.864755	0.814407	1.32779	1.29168	1.3503	1.3798	1.44093	>>ProteinDiffResult	0.891726	0.750173	1.3581
Q8BR92	ENSMUSG00000090053	677884	Pakap	paralemmin A kinase anchor protein	Q8BR92;Q9Z0P4	Q8BR92	5	5	5	14.9	14.9	14.9	3725	>>ProteinRawExpression	1142400	1273100	1295400	1332300	1309700	1272800	1485900	1539000	1569200	1590600	675390	685240	678250	712710	647560	>>ProteinNormaExpression	0.995726	1.10965	1.12908	1.16124	1.14155	1.10938	1.29512	1.34141	1.36773	1.38638	0.588676	0.597261	0.591169	0.621205	0.564419	>>ProteinDiffResult	1.10745	1.3	0.592546
Q8BRG8	ENSMUSG00000029782	72649	Tmem209	transmembrane protein 209	Q8BRG8	Q8BRG8	10	10	10	23.5	23.5	23.5	3727	>>ProteinRawExpression	1686600	1840100	1955900	2081100	2104300	1658400	2116900	2028500	2111800	2106700	4525800	4863500	4989800	5547400	5083500	>>ProteinNormaExpression	0.565969	0.617479	0.656338	0.698351	0.706136	0.556506	0.710364	0.6807	0.708653	0.706942	1.51871	1.63204	1.67442	1.86153	1.70586	>>ProteinDiffResult	0.648855	0.672633	1.67851
Q8BST6	ENSMUSG00000021846	93834	Peli2	pellino 2	Q8BST6	Q8BST6	1	1	1	2.9	2.9	2.9	3740	>>ProteinRawExpression	138660	156650	167890	192990	175870	113480	150960	145110	156710	145610	83471	79587	98705	91763	74878	>>ProteinNormaExpression	1.05454	1.19136	1.27684	1.46773	1.33753	0.863038	1.14808	1.10359	1.19181	1.10739	0.634814	0.605275	0.750672	0.697876	0.569462	>>ProteinDiffResult	1.2656	1.08278	0.65162
Q8BT07	ENSMUSG00000024989	74107	Cep55	centrosomal protein 55	Q8BT07	Q8BT07	14	14	14	30.3	30.3	30.3	3742	>>ProteinRawExpression	1520700	1684700	1838000	1803700	1942600	1381800	1774400	1703500	1784400	1688600	3550200	3658900	3762100	4099800	3892600	>>ProteinNormaExpression	0.632115	0.700285	0.764008	0.749751	0.807488	0.574378	0.737571	0.7081	0.741728	0.701907	1.47572	1.52091	1.56381	1.70418	1.61805	>>ProteinDiffResult	0.730729	0.692737	1.57653
Q8BTE0	ENSMUSG00000026154	68002	Sdhaf4	succinate dehydrogenase complex assembly factor 4	Q8BTE0	Q8BTE0	1	1	1	25	25	25	3746	>>ProteinRawExpression	54190	66453	62183	67437	78631	162840	211280	215460	199140	180160	227350	247360	248410	331590	246410	>>ProteinNormaExpression	0.312768	0.383546	0.358901	0.389225	0.453833	0.939861	1.21944	1.24357	1.14937	1.03983	1.31219	1.42768	1.43374	1.91383	1.4222	>>ProteinDiffResult	0.379655	1.11841	1.50193
Q8BTM8	ENSMUSG00000031328	192176	Flna	filamin, alpha	Q8BTM8	Q8BTM8	120	112	109	56.7	54.9	53.9	3756	>>ProteinRawExpression	53143000	54977000	57700000	58890000	59281000	47126000	53413000	53431000	55563000	55659000	32526000	34042000	36441000	36663000	32920000	>>ProteinNormaExpression	1.10442	1.14254	1.19913	1.22386	1.23198	0.979377	1.11003	1.11041	1.15472	1.15671	0.675959	0.707464	0.75732	0.761934	0.684147	>>ProteinDiffResult	1.18039	1.10225	0.717365
Q8BTW9	ENSMUSG00000030602	70584	Pak4	p21 (RAC1) activated kinase 4	Q8BTW9;Q3ULB5	Q8BTW9	16	16	13	33.2	33.2	28.2	3762	>>ProteinRawExpression	3842000	3628700	3767100	3958600	3807800	2882200	3280400	3568100	3595000	3314600	2078300	2097800	2390200	2283400	2122000	>>ProteinNormaExpression	1.23627	1.16763	1.21216	1.27378	1.22526	0.927424	1.05556	1.14813	1.15679	1.06656	0.668748	0.675023	0.76911	0.734745	0.68281	>>ProteinDiffResult	1.22302	1.07089	0.706087
Q8BVD5	ENSMUSG00000057440	75739	Mpp7	membrane protein, palmitoylated 7 (MAGUK p55 subfamily member 7)	Q8BVD5	Q8BVD5	5	5	5	11.8	11.8	11.8	3794	>>ProteinRawExpression	629400	656320	656190	618180	654990	923360	831050	812660	836490	870040	298310	300380	347840	392740	334720	>>ProteinNormaExpression	1.03038	1.07445	1.07423	1.01201	1.07227	1.51161	1.36049	1.33039	1.3694	1.42432	0.488357	0.491745	0.569441	0.642946	0.547963	>>ProteinDiffResult	1.05267	1.39924	0.54809
Q8BVF2	ENSMUSG00000026078	68833	Pdcl3	phosducin-like 3	Q8BVF2	Q8BVF2	2	2	2	7.5	7.5	7.5	3796	>>ProteinRawExpression	357650	353510	405090	421720	412150	303230	359190	361490	374710	364300	902840	875250	931690	1054500	954150	>>ProteinNormaExpression	0.636277	0.628912	0.720675	0.750261	0.733235	0.539461	0.639017	0.643108	0.666628	0.648108	1.6062	1.55711	1.65752	1.87601	1.69748	>>ProteinDiffResult	0.693872	0.627264	1.67886
Q8BVL3	ENSMUSG00000029146	266781	Snx17	sorting nexin 17	Q8BVL3	Q8BVL3	4	4	4	10.2	10.2	10.2	3802	>>ProteinRawExpression	224980	245320	236680	248900	264550	207810	219690	227660	262260	212300	116460	127480	164130	144270	137490	>>ProteinNormaExpression	1.11011	1.21047	1.16784	1.22813	1.30535	1.02539	1.084	1.12333	1.29405	1.04754	0.574642	0.629017	0.809857	0.711863	0.678409	>>ProteinDiffResult	1.20438	1.11486	0.680758
Q8BVY0	ENSMUSG00000005846	66409	Rsl1d1	ribosomal L1 domain containing 1	Q8BVY0	Q8BVY0	3	3	3	5.8	5.8	5.8	3808	>>ProteinRawExpression	635030	729600	728240	807280	802160	400220	448220	446950	488870	507420	1218300	1311500	1270400	1339300	1348900	>>ProteinNormaExpression	0.763111	0.876755	0.875121	0.970103	0.96395	0.480942	0.538623	0.537097	0.587472	0.609763	1.46402	1.57602	1.52663	1.60943	1.62096	>>ProteinDiffResult	0.889808	0.550779	1.55941
Q8BW45	ENSMUSG00000045291	100502936	E330021D16Rik	RIKEN cDNA E330021D16 gene	Q8BW45	Q8BW45	14	14	13	45	45	42	3812	>>ProteinRawExpression	9018800	10592000	11232000	10768000	11948000	9316300	12673000	12178000	12989000	12224000	38490000	40282000	41229000	44303000	44461000	>>ProteinNormaExpression	0.420517	0.49387	0.523711	0.502076	0.557096	0.434388	0.5909	0.56782	0.605634	0.569965	1.79466	1.87822	1.92237	2.0657	2.07307	>>ProteinDiffResult	0.499454	0.553741	1.9468
Q8BWQ4	ENSMUSG00000046441	234728	Cmtr2	cap methyltransferase 2	Q8BWQ4	Q8BWQ4	2	2	2	2.3	2.3	2.3	3824	>>ProteinRawExpression	122310	117040	133950	137060	145280	87980	115660	111670	134390	133170	268240	301360	286650	312040	299610	>>ProteinNormaExpression	0.677891	0.648682	0.742404	0.759641	0.8052	0.48762	0.641034	0.61892	0.744843	0.738081	1.48669	1.67026	1.58873	1.72945	1.66056	>>ProteinDiffResult	0.726763	0.646099	1.62714
Q8BX02	ENSMUSG00000032194	235041	Kank2	KN motif and ankyrin repeat domains 2	Q8BX02	Q8BX02	3	3	3	5.1	5.1	5.1	3836	>>ProteinRawExpression	203670	240290	234870	233510	208570	144550	157220	194320	174270	165180	126640	137990	147890	200100	130200	>>ProteinNormaExpression	1.13181	1.33531	1.30519	1.29763	1.15904	0.803273	0.873681	1.07985	0.968429	0.917915	0.703746	0.766818	0.821833	1.11197	0.723529	>>ProteinDiffResult	1.24579	0.928629	0.825579
Q8BX17	ENSMUSG00000037275	216766	Gemin5	gem nuclear organelle associated protein 5	Q8BX17	Q8BX17	1	1	1	1.3	1.3	1.3	3840	>>ProteinRawExpression	31078	25390	31769	20756	27953	20960	23316	19395	21889	11272	13400	18151	18921	19224	18993	>>ProteinNormaExpression	1.44564	1.18105	1.47778	0.965494	1.30027	0.974983	1.08458	0.902185	1.0182	0.524333	0.62332	0.844319	0.880137	0.894231	0.883486	>>ProteinDiffResult	1.27405	0.900855	0.825098
Q8BX22	ENSMUSG00000027547	99377	Sall4	spalt like transcription factor 4	Q8BX22;Q62255;Q9ER74	Q8BX22	20	20	20	23.3	23.3	23.3	3841	>>ProteinRawExpression	2612800	2973400	3085200	3262900	3231900	2216500	2809900	2767100	2955700	2657400	5049600	5185200	5511500	5682000	5450600	>>ProteinNormaExpression	0.706777	0.804322	0.834564	0.882633	0.874247	0.599576	0.760094	0.748516	0.799534	0.718842	1.36595	1.40263	1.49089	1.53701	1.47442	>>ProteinDiffResult	0.820509	0.725312	1.45418
Q8BXK4	ENSMUSG00000042742	101148	Bmt2	base methyltransferase of 25S rRNA 2	Q8BXK4	Q8BXK4	1	1	1	2.7	2.7	2.7	3850	>>ProteinRawExpression	55971	58312	61468	66984	78958	53871	54590	72494	71857	66007	35566	40448	40491	38954	39695	>>ProteinNormaExpression	1.00467	1.04669	1.10334	1.20235	1.41728	0.966971	0.979877	1.30125	1.28982	1.18481	0.638401	0.726032	0.726804	0.699215	0.712516	>>ProteinDiffResult	1.15486	1.14454	0.700593
Q8BYH7	ENSMUSG00000038520	233204	Tbc1d17	TBC1 domain family, member 17	Q8BYH7	Q8BYH7	3	3	3	3.1	3.1	3.1	3864	>>ProteinRawExpression	479630	483780	493420	514510	523010	404970	442330	452460	452980	443740	308400	345970	320050	342820	307150	>>ProteinNormaExpression	1.13922	1.14908	1.17198	1.22207	1.24226	0.96189	1.05063	1.07469	1.07592	1.05398	0.732516	0.821753	0.760187	0.814271	0.729547	>>ProteinDiffResult	1.18492	1.04342	0.771655
Q8BYR8	ENSMUSG00000034591	338365	Slc41a2	solute carrier family 41, member 2	Q8BYR8	Q8BYR8	1	1	1	2.3	2.3	2.3	3875	>>ProteinRawExpression	40129	49044	35102	40162	43742	39259	30974	28995	38815	29951	16530	13793	18432	24982	24729	>>ProteinNormaExpression	1.2682	1.54994	1.10933	1.26924	1.38238	1.2407	0.97887	0.916328	1.22667	0.94654	0.522397	0.4359	0.582506	0.789505	0.78151	>>ProteinDiffResult	1.31581	1.06182	0.622364
Q8BZ20	ENSMUSG00000038507	243771	Parp12	poly (ADP-ribose) polymerase family, member 12	Q8BZ20	Q8BZ20	3	3	3	4.8	4.8	4.8	3880	>>ProteinRawExpression	220180	241670	256730	243230	279760	200080	238260	219630	238850	241350	606730	598010	636530	717150	594190	>>ProteinNormaExpression	0.59698	0.655246	0.696079	0.659476	0.75852	0.542482	0.646	0.595488	0.6476	0.654378	1.64504	1.6214	1.72584	1.94443	1.61104	>>ProteinDiffResult	0.67326	0.61719	1.70955
Q8BZ60	ENSMUSG00000020961	108800	Ston2	stonin 2	Q8BZ60	Q8BZ60	19	19	19	25.6	25.6	25.6	3882	>>ProteinRawExpression	3480400	3856100	3872900	3971900	4081200	2909500	3362100	3427500	3544200	3465600	2493600	2546500	2702000	2581800	2493500	>>ProteinNormaExpression	1.07004	1.18555	1.19071	1.22115	1.25476	0.894519	1.03367	1.05378	1.08966	1.06549	0.766651	0.782915	0.830723	0.793768	0.766621	>>ProteinDiffResult	1.18444	1.02742	0.788136
Q8BZQ2	ENSMUSG00000031825	78892	Crispld2	cysteine-rich secretory protein LCCL domain containing 2	Q8BZQ2	Q8BZQ2	3	3	3	7.3	7.3	7.3	3889	>>ProteinRawExpression	196380	232180	249650	262450	261970	196840	239170	259530	252550	252890	394940	418410	430110	466060	430710	>>ProteinNormaExpression	0.648284	0.766466	0.824138	0.866393	0.864808	0.649803	0.789541	0.856753	0.833711	0.834834	1.30377	1.38124	1.41987	1.53854	1.42185	>>ProteinDiffResult	0.794018	0.792928	1.41305
Q8C0R0	ENSMUSG00000033364	319651	Usp37	ubiquitin specific peptidase 37	Q8C0R0	Q8C0R0	3	3	3	3.4	3.4	3.4	3919	>>ProteinRawExpression	101270	116000	116590	113070	102960	97008	92679	100710	101640	100010	159650	154580	155460	197440	174090	>>ProteinNormaExpression	0.806651	0.92398	0.92868	0.900642	0.820112	0.772702	0.73822	0.80219	0.809598	0.796614	1.27167	1.23128	1.23829	1.57268	1.38669	>>ProteinDiffResult	0.876013	0.783865	1.34012
Q8C170	ENSMUSG00000039585	270163	Myo9a	myosin IXa	Q8C170	Q8C170	6	6	6	2.6	2.6	2.6	3931	>>ProteinRawExpression	659660	669270	722590	709180	700340	577560	700940	648970	682320	686710	391890	381620	428090	419780	405840	>>ProteinNormaExpression	1.12637	1.14278	1.23382	1.21093	1.19583	0.986185	1.19686	1.10812	1.16506	1.17256	0.669153	0.651617	0.730965	0.716775	0.692973	>>ProteinDiffResult	1.18195	1.12576	0.692297
Q8C1B1	ENSMUSG00000041570	67886	Camsap2	calmodulin regulated spectrin-associated protein family, member 2	Q8C1B1	Q8C1B1	4	3	3	2.7	2.2	2.2	3935	>>ProteinRawExpression	336850	364780	346480	382820	365700	320370	283130	303040	317070	319270	154210	176840	182030	208180	169520	>>ProteinNormaExpression	1.19442	1.29346	1.22857	1.35742	1.29672	1.13599	1.00394	1.07454	1.12428	1.13209	0.546806	0.627049	0.645452	0.738176	0.601094	>>ProteinDiffResult	1.27412	1.09417	0.631716
Q8C1B2	ENSMUSG00000034640	99929	Tiparp	TCDD-inducible poly(ADP-ribose) polymerase	Q8C1B2	Q8C1B2	5	5	5	9	9	9	3936	>>ProteinRawExpression	407040	460780	512780	487640	519350	348360	487760	428230	501170	418600	1838800	1928500	1955400	2095700	2040100	>>ProteinNormaExpression	0.423112	0.478974	0.533028	0.506895	0.539857	0.362115	0.50702	0.445139	0.520959	0.435129	1.91141	2.00465	2.03261	2.17845	2.12066	>>ProteinDiffResult	0.496373	0.454072	2.04955
Q8C4V4	ENSMUSG00000022124	50789	Fbxl3	F-box and leucine-rich repeat protein 3	Q8C4V4	Q8C4V4	1	1	1	4.4	4.4	4.4	3969	>>ProteinRawExpression	25640	20150	12927	16991	18991	14423	11064	14959	26165	17371	30767	28067	33349	38987	30788	>>ProteinNormaExpression	1.12905	0.887303	0.569239	0.748197	0.836267	0.635115	0.487202	0.658718	1.15217	0.76493	1.35482	1.23593	1.46852	1.71679	1.35575	>>ProteinDiffResult	0.834012	0.739628	1.42636
Q8C522	ENSMUSG00000037419	71946	Endod1	endonuclease domain containing 1	Q8C522	Q8C522	2	2	2	4.8	4.8	4.8	3973	>>ProteinRawExpression	120650	132920	132970	131410	147000	130930	155930	143240	156130	147510	75924	98722	96809	113370	90666	>>ProteinNormaExpression	0.965622	1.06382	1.06422	1.05174	1.17651	1.0479	1.24799	1.14642	1.24959	1.1806	0.607657	0.790121	0.77481	0.907356	0.725645	>>ProteinDiffResult	1.06438	1.1745	0.761118
Q8C5Q4	ENSMUSG00000044221	231413	Grsf1	G-rich RNA sequence binding factor 1	Q8C5Q4	Q8C5Q4	14	14	14	34.2	34.2	34.2	3984	>>ProteinRawExpression	2304400	2519900	2501500	2633900	2705100	1625200	1860300	1923300	1898600	1838100	1438200	1513100	1577000	1555700	1478700	>>ProteinNormaExpression	1.1768	1.28685	1.27745	1.34506	1.38142	0.829946	0.950005	0.982178	0.969564	0.938668	0.73445	0.772699	0.805331	0.794454	0.755132	>>ProteinDiffResult	1.29351	0.934072	0.772413
Q8C6D4	ENSMUSG00000028545	67621	Bend5	BEN domain containing 5	Q8C6D4	Q8C6D4	1	1	1	4.8	4.8	4.8	3988	>>ProteinRawExpression	33626	43205	52602	41663	44785	32185	36808	42868	41911	35651	27306	28196	32364	22658	27957	>>ProteinNormaExpression	0.927554	1.19179	1.451	1.14925	1.23537	0.887805	1.01533	1.18249	1.15609	0.983413	0.75322	0.777771	0.892743	0.625008	0.771178	>>ProteinDiffResult	1.19099	1.04503	0.763984
Q8C761	ENSMUSG00000042050	217935	Dync2i1	dynein 2 intermediate chain 1	Q8C761	Q8C761	2	2	2	1.8	1.8	1.8	4002	>>ProteinRawExpression	148590	148930	143190	146220	146450	86388	101510	104180	88972	97970	81609	87766	97108	78231	95741	>>ProteinNormaExpression	1.34848	1.35157	1.29948	1.32698	1.32906	0.783989	0.921224	0.945455	0.807439	0.889098	0.740619	0.796495	0.881275	0.709962	0.868869	>>ProteinDiffResult	1.33111	0.869441	0.799444
Q8C8U0	ENSMUSG00000016487	67533	Ppfibp1	PTPRF interacting protein, binding protein 1 (liprin beta 1)	Q8C8U0	Q8C8U0	25	23	23	32.8	31.6	31.6	4021	>>ProteinRawExpression	7620600	8209600	8363800	8554200	8737500	6640600	7418000	7597900	7686000	7844400	3529800	3699600	3905500	3918300	3469600	>>ProteinNormaExpression	1.17607	1.26697	1.29077	1.32016	1.34844	1.02483	1.14481	1.17257	1.18617	1.21061	0.544748	0.570953	0.602729	0.604705	0.535457	>>ProteinDiffResult	1.28048	1.1478	0.571718
Q8CC35	ENSMUSG00000043079	104027	Synpo	synaptopodin	Q8CC35	Q8CC35	35	35	35	50.5	50.5	50.5	4041	>>ProteinRawExpression	12626000	13533000	13801000	14283000	14352000	8962400	10361000	10716000	10842000	10706000	4965300	5037900	5482500	5278100	4935400	>>ProteinNormaExpression	1.29824	1.39151	1.41906	1.46862	1.47572	0.921542	1.06535	1.10185	1.11481	1.10082	0.510548	0.518013	0.563728	0.542711	0.507473	>>ProteinDiffResult	1.41063	1.06088	0.528494
Q8CC84	ENSMUSG00000043831	75099	Lysmd4	LysM, putative peptidoglycan-binding, domain containing 4	Q8CC84	Q8CC84	2	2	2	6.1	6.1	6.1	4042	>>ProteinRawExpression	276770	344360	340570	336640	351810	305760	324260	335340	380240	337030	557770	591180	624300	634340	622310	>>ProteinNormaExpression	0.652484	0.811828	0.802893	0.793628	0.829391	0.720828	0.764442	0.790563	0.896415	0.794547	1.31494	1.39371	1.47179	1.49545	1.46709	>>ProteinDiffResult	0.778045	0.793359	1.4286
Q8CCS6	ENSMUSG00000022194	54196	Pabpn1	poly(A) binding protein, nuclear 1	Q8CCS6	Q8CCS6	11	11	10	39.7	39.7	37.4	4052	>>ProteinRawExpression	2269400	2328300	2520900	2411100	2545400	1621000	1896900	1778900	1943100	1728000	4323000	4574100	4813900	5092900	4691700	>>ProteinNormaExpression	0.764303	0.78414	0.849005	0.812026	0.857256	0.545931	0.63885	0.59911	0.65441	0.581967	1.45593	1.5405	1.62126	1.71522	1.5801	>>ProteinDiffResult	0.813346	0.604054	1.5826
Q8CDI2	ENSMUSG00000048230	78803	Fbxo43	F-box protein 43	Q8CDI2	Q8CDI2	3	3	3	7	7	7	4061	>>ProteinRawExpression	134890	158300	202890	189760	220480	133220	216830	187580	213520	186570	1192900	1280600	1291800	1453900	1298800	>>ProteinNormaExpression	0.241968	0.283962	0.363948	0.340395	0.395502	0.238973	0.388954	0.336485	0.383017	0.334673	2.13985	2.29717	2.31726	2.60804	2.32981	>>ProteinDiffResult	0.325155	0.33642	2.33842
Q8CFE2	ENSMUSG00000038005	72612	Hpf1	histone PARylation factor 1	Q8CFE2	Q8CFE2	14	14	14	49.4	49.4	49.4	4079	>>ProteinRawExpression	1488000	1482500	1842600	1788900	2017600	1264700	1702800	1504700	1806200	1542600	7595800	7969400	8145400	8626400	8582800	>>ProteinNormaExpression	0.389119	0.38768	0.481848	0.467805	0.527611	0.330725	0.44529	0.393486	0.472329	0.403397	1.98634	2.08403	2.13006	2.25584	2.24444	>>ProteinDiffResult	0.450813	0.409045	2.14014
Q8CFE4	ENSMUSG00000069539	213326	Scyl2	SCY1-like 2 (S. cerevisiae)	Q8CFE4	Q8CFE4	10	10	10	15.8	15.8	15.8	4081	>>ProteinRawExpression	1086100	1255100	1300400	1316000	1370100	1031200	1329600	1332700	1308400	1311600	2464200	2552100	2701800	2799300	2687600	>>ProteinNormaExpression	0.630325	0.728405	0.754695	0.763749	0.795146	0.598463	0.771641	0.773441	0.759338	0.761195	1.43011	1.48113	1.56801	1.62459	1.55977	>>ProteinDiffResult	0.734464	0.732816	1.53272
Q8CFL8	ENSMUSG00000045822	67538	Zswim3	zinc finger SWIM-type containing 3	Q8CFL8	Q8CFL8	18	18	18	33.2	33.2	33.2	4086	>>ProteinRawExpression	1522300	1678600	1859600	1810600	1864900	1547000	1867700	1909700	2053700	1862100	4461600	4536600	4862900	4842800	4744800	>>ProteinNormaExpression	0.551226	0.607823	0.673363	0.65562	0.675282	0.56017	0.676296	0.691504	0.743647	0.674268	1.61555	1.64271	1.76086	1.75358	1.7181	>>ProteinDiffResult	0.632663	0.669177	1.69816
Q8CGB3	ENSMUSG00000034485	72565	Uaca	uveal autoantigen with coiled-coil domains and ankyrin repeats	Q8CGB3	Q8CGB3	3	3	3	2.2	2.2	2.2	4100	>>ProteinRawExpression	429240	433420	446340	478720	449620	326220	383290	362840	384760	354820	245400	279490	279180	274540	241120	>>ProteinNormaExpression	1.19922	1.2109	1.24699	1.33746	1.25616	0.911399	1.07084	1.01371	1.07495	0.991302	0.685603	0.780844	0.779978	0.767014	0.673645	>>ProteinDiffResult	1.25014	1.01244	0.737417
Q8CGC6	ENSMUSG00000029701	68272	Rbm28	RNA binding motif protein 28	Q8CGC6	Q8CGC6	11	11	11	15.2	15.2	15.2	4103	>>ProteinRawExpression	1043800	1080900	1171500	1209800	1154200	870470	954030	957940	940300	953450	620990	677310	697770	765600	649460	>>ProteinNormaExpression	1.1389	1.17938	1.27823	1.32002	1.25935	0.949775	1.04095	1.04521	1.02597	1.04031	0.677566	0.739017	0.761341	0.835351	0.70863	>>ProteinDiffResult	1.23518	1.02044	0.744381
Q8CGF1	ENSMUSG00000039831	214137	Arhgap29	Rho GTPase activating protein 29	Q8CGF1	Q8CGF1	6	6	6	5.6	5.6	5.6	4105	>>ProteinRawExpression	918050	1032000	1028800	1099700	1034400	914910	934780	985650	1022000	1028900	427250	444480	499620	487300	428490	>>ProteinNormaExpression	1.12082	1.25994	1.25603	1.34259	1.26287	1.11699	1.14124	1.20335	1.24773	1.25615	0.521616	0.542652	0.609971	0.594929	0.52313	>>ProteinDiffResult	1.24845	1.19309	0.55846
Q8CH25	ENSMUSG00000032212	66660	Sltm	SAFB-like, transcription modulator	Q8CH25	Q8CH25	4	4	4	3.1	3.1	3.1	4117	>>ProteinRawExpression	313280	346320	367530	366680	341490	279250	281740	321430	327960	309110	196500	210030	219890	206410	207120	>>ProteinNormaExpression	1.09418	1.20957	1.28365	1.28068	1.1927	0.975321	0.984018	1.12264	1.14545	1.07961	0.686305	0.73356	0.767998	0.720917	0.723397	>>ProteinDiffResult	1.21216	1.06141	0.726435
Q8CHH9	ENSMUSG00000018398	20362	Septin8	septin 8	Q8CHH9	Q8CHH9	9	6	6	28.4	21.9	21.9	4121	>>ProteinRawExpression	1180700	1253800	1298300	1315000	1351600	1169800	1174900	1185300	1197600	1256500	712190	767430	752560	817070	692750	>>ProteinNormaExpression	1.09829	1.16629	1.20768	1.22322	1.25726	1.08815	1.0929	1.10257	1.11401	1.1688	0.662482	0.713866	0.700034	0.760042	0.644399	>>ProteinDiffResult	1.19055	1.11329	0.696164
Q8CI08	ENSMUSG00000036087	75991	Slain2	SLAIN motif family, member 2	Q8CI08	Q8CI08	12	12	12	23.4	23.4	23.4	4136	>>ProteinRawExpression	1037500	1100800	1142600	1210700	1189400	693850	803260	907830	904100	865790	681680	740180	842890	800470	718900	>>ProteinNormaExpression	1.14095	1.21056	1.25653	1.33142	1.308	0.763034	0.883354	0.99835	0.994249	0.952119	0.749651	0.813984	0.926935	0.880285	0.790582	>>ProteinDiffResult	1.24949	0.918221	0.832288
Q8CI59	ENSMUSG00000026389	68428	Steap3	STEAP family member 3	Q8CI59	Q8CI59	6	6	6	13.9	13.9	13.9	4140	>>ProteinRawExpression	1238600	1274900	1310300	1375200	1365900	1110400	1225500	1252200	1279300	1322900	412870	434490	459470	451840	460330	>>ProteinNormaExpression	1.24073	1.2771	1.31256	1.37757	1.36825	1.11231	1.22761	1.25436	1.2815	1.32518	0.413581	0.435239	0.460262	0.452619	0.461123	>>ProteinDiffResult	1.31524	1.24019	0.444565
Q8CIK8	ENSMUSG00000033596	234736	Rfwd3	ring finger and WD repeat domain 3	Q8CIK8	Q8CIK8	1	1	1	1.4	1.4	1.4	4160	>>ProteinRawExpression	4674.9	4512.9	8905.5	0	5331.3	0	10537	0	5906.5	8144.4	16026	19799	16814	20217	22452	>>ProteinNormaExpression	0.489278	0.472323	0.932054	0	0.557977	0	1.10281	0	0.618177	0.852397	1.67729	2.07217	1.75976	2.11592	2.34984	>>ProteinDiffResult	0.490326	0.514677	1.995
Q8CJ26	ENSMUSG00000032491	67169	Nradd	neurotrophin receptor associated death domain	Q8CJ26	Q8CJ26	2	2	2	7.9	7.9	7.9	4170	>>ProteinRawExpression	192170	181870	182770	183700	177480	177460	200270	185040	194240	187380	99981	99359	102410	103900	90379	>>ProteinNormaExpression	1.22224	1.15673	1.16246	1.16837	1.12881	1.12868	1.27376	1.1769	1.23541	1.19178	0.635901	0.631945	0.65135	0.660827	0.57483	>>ProteinDiffResult	1.16772	1.20131	0.630971
Q8CJ67	ENSMUSG00000025920	29819	Stau2	staufen double-stranded RNA binding protein 2	Q8CJ67	Q8CJ67	13	11	11	25.8	23.2	23.2	4175	>>ProteinRawExpression	2153400	3609800	2630700	2390800	2318100	2989900	3209400	2258400	2139200	2139400	1632400	1938900	1746500	1605000	1523200	>>ProteinNormaExpression	0.942129	1.57932	1.15095	1.04599	1.01419	1.3081	1.40414	0.988068	0.935917	0.936004	0.714188	0.848284	0.764107	0.7022	0.666412	>>ProteinDiffResult	1.14652	1.11445	0.739038
Q8HWB2	ENSMUSG00000035929	15015	H2-Q4	histocompatibility 2, Q region locus 4	Q8HWB2;P79568;P14430;P01898;G3UXE9;P14429;Q4KN81;O19441;P14431	Q8HWB2	11	11	7	29.1	29.1	18.6	4180	>>ProteinRawExpression	2288500	2295600	2330400	2377800	2447900	1807900	2026300	1984400	2189300	2087200	1482400	1448300	1511800	1616300	1500200	>>ProteinNormaExpression	1.16783	1.17145	1.18921	1.2134	1.24917	0.922577	1.03403	1.01265	1.11721	1.0651	0.756473	0.739072	0.771476	0.824803	0.765557	>>ProteinDiffResult	1.19821	1.03031	0.771476
Q8JZK6	ENSMUSG00000109718	260296	Trim61	tripartite motif-containing 61	Q8JZK6	Q8JZK6	15	15	15	36	36	36	4181	>>ProteinRawExpression	1122600	1270700	1334200	1358900	1423600	1166500	1404900	1445700	1433200	1315600	2939900	3088900	3175200	3383700	3220600	>>ProteinNormaExpression	0.578974	0.655356	0.688106	0.700844	0.734213	0.601615	0.724569	0.745611	0.739164	0.678513	1.51624	1.59308	1.63759	1.74512	1.661	>>ProteinDiffResult	0.671499	0.697894	1.63061
Q8K010	ENSMUSG00000022562	75475	Oplah	5-oxoprolinase (ATP-hydrolysing)	Q8K010	Q8K010	2	2	2	1.8	1.8	1.8	4201	>>ProteinRawExpression	220120	248240	245590	255810	274760	181740	183390	188250	193320	192920	126770	111550	129050	119520	118990	>>ProteinNormaExpression	1.18343	1.33461	1.32037	1.37531	1.47719	0.97709	0.985961	1.01209	1.03935	1.0372	0.681554	0.599727	0.693812	0.642576	0.639727	>>ProteinDiffResult	1.33818	1.01034	0.651479
Q8K039	ENSMUSG00000032551	66202	1110059G10Rik	RIKEN cDNA 1110059G10 gene	Q8K039	Q8K039	3	3	3	22.6	22.6	22.6	4206	>>ProteinRawExpression	109410	139800	165600	179270	193360	143800	175540	168500	188300	162950	755270	783790	837470	893370	800860	>>ProteinNormaExpression	0.288058	0.36807	0.435997	0.471988	0.509084	0.378601	0.462167	0.443632	0.495762	0.42902	1.9885	2.06359	2.20492	2.35209	2.10853	>>ProteinDiffResult	0.414639	0.441836	2.14352
Q8K094	ENSMUSG00000040511	52118	Pvr	poliovirus receptor	Q8K094	Q8K094	6	6	6	19.9	19.9	19.9	4210	>>ProteinRawExpression	1496600	1438500	1615600	1717400	1610500	1545200	1640700	1742100	1805600	1822200	1031700	1088700	1091800	1304900	1094200	>>ProteinNormaExpression	1.01829	0.978762	1.09926	1.16853	1.09579	1.05136	1.11634	1.18533	1.22854	1.23983	0.701974	0.740757	0.742866	0.88786	0.744499	>>ProteinDiffResult	1.07213	1.16428	0.763591
Q8K0V2	ENSMUSG00000048787	233805	Dcun1d3	DCN1, defective in cullin neddylation 1, domain containing 3 (S. cerevisiae)	Q8K0V2	Q8K0V2	1	1	1	3.3	3.3	3.3	4228	>>ProteinRawExpression	101270	72981	93037	87843	87737	95932	98040	106330	97209	86907	44816	32716	49851	41746	28699	>>ProteinNormaExpression	1.35013	0.972981	1.24037	1.17112	1.16971	1.27896	1.30707	1.41759	1.29599	1.15864	0.597486	0.436169	0.664613	0.556557	0.382615	>>ProteinDiffResult	1.18086	1.29165	0.527488
Q8K194	ENSMUSG00000001158	66618	Snrnp27	small nuclear ribonucleoprotein 27 (U4/U6.U5)	Q8K194	Q8K194	2	2	2	19.4	19.4	19.4	4239	>>ProteinRawExpression	159490	162060	154820	178460	192550	154550	173520	187220	176870	168370	298200	353110	345260	353470	334680	>>ProteinNormaExpression	0.705161	0.716524	0.684513	0.789034	0.851331	0.683319	0.767192	0.827765	0.782004	0.744422	1.31845	1.56122	1.52651	1.56281	1.47974	>>ProteinDiffResult	0.749312	0.760941	1.48975
Q8K1C0	ENSMUSG00000026634	52477	Angel2	angel homolog 2	Q8K1C0	Q8K1C0	2	2	2	5.3	5.3	5.3	4242	>>ProteinRawExpression	24059	36998	36898	30456	40489	29061	29277	29626	28522	37036	51674	63593	67954	71942	47890	>>ProteinNormaExpression	0.576977	0.887278	0.884879	0.730389	0.970998	0.696934	0.702114	0.710484	0.684008	0.888189	1.23923	1.52507	1.62966	1.7253	1.14849	>>ProteinDiffResult	0.810104	0.736346	1.45355
Q8K1I3	ENSMUSG00000026295	75396	Spp2	secreted phosphoprotein 2	Q8K1I3	Q8K1I3	3	3	3	14.3	14.3	14.3	4246	>>ProteinRawExpression	594500	614260	676780	682470	724180	493590	613290	609690	678920	650950	985870	1037900	1057200	1165500	1083700	>>ProteinNormaExpression	0.764217	0.789618	0.869987	0.877301	0.930918	0.6345	0.788372	0.783744	0.872738	0.836783	1.26732	1.3342	1.35901	1.49823	1.39307	>>ProteinDiffResult	0.846408	0.783227	1.37036
Q8K201	ENSMUSG00000036275	213673	9530068E07Rik	RIKEN cDNA 9530068E07 gene	Q8K201	Q8K201	3	3	3	9.7	9.7	9.7	4256	>>ProteinRawExpression	499550	581670	593680	628330	636700	567750	578220	593980	685620	621750	928580	926500	1054200	1197500	1044000	>>ProteinNormaExpression	0.672763	0.783357	0.799531	0.846195	0.857468	0.76461	0.77871	0.799935	0.92335	0.837334	1.25055	1.24775	1.41973	1.61272	1.40599	>>ProteinDiffResult	0.791863	0.820788	1.38735
Q8K285	ENSMUSG00000070000	74015	Fcho1	FCH domain only 1	Q8K285	Q8K285	5	5	5	5.8	5.8	5.8	4269	>>ProteinRawExpression	733370	865300	893680	899910	911250	715050	822550	852940	887440	836870	476980	548530	575430	621160	553840	>>ProteinNormaExpression	0.982692	1.15947	1.1975	1.20585	1.22105	0.958144	1.10219	1.14291	1.18914	1.12138	0.639138	0.735012	0.771058	0.832334	0.742128	>>ProteinDiffResult	1.15331	1.10275	0.743934
Q8K298	ENSMUSG00000036777	68743	Anln	anillin, actin binding protein	Q8K298	Q8K298	24	24	24	26.3	26.3	26.3	4272	>>ProteinRawExpression	2666700	3164800	3348900	3428100	3579100	2679900	3369200	3244600	3497900	3397600	6023800	6379300	6580500	7314100	6646500	>>ProteinNormaExpression	0.612368	0.726749	0.769025	0.787212	0.821887	0.615399	0.773687	0.745074	0.803241	0.780209	1.38328	1.46491	1.51111	1.67957	1.52627	>>ProteinDiffResult	0.743449	0.743522	1.51303
Q8K2H6	ENSMUSG00000036977	68999	Anapc10	anaphase promoting complex subunit 10	Q8K2H6	Q8K2H6	2	2	1	13.5	13.5	6.5	4281	>>ProteinRawExpression	93382	129430	111530	88005	100120	65065	98330	86144	96220	76323	143700	150430	156100	162870	129910	>>ProteinNormaExpression	0.830033	1.15045	0.991343	0.782239	0.889924	0.578335	0.874014	0.765698	0.855259	0.678403	1.27729	1.33711	1.38751	1.44768	1.15472	>>ProteinDiffResult	0.928798	0.750342	1.32086
Q8K2J4	ENSMUSG00000022833	239839	Ccdc14	coiled-coil domain containing 14	Q8K2J4	Q8K2J4	3	3	3	3.6	3.6	3.6	4284	>>ProteinRawExpression	182640	202260	220500	245310	336240	152430	224160	232310	316430	394170	747130	856000	787870	924430	924860	>>ProteinNormaExpression	0.406063	0.449684	0.490237	0.545397	0.747561	0.338897	0.498374	0.516494	0.703518	0.876357	1.66109	1.90314	1.75167	2.05528	2.05624	>>ProteinDiffResult	0.527788	0.586728	1.88548
Q8K2J7	ENSMUSG00000047881	100532	Rell1	RELT-like 1	Q8K2J7	Q8K2J7	1	1	1	5.9	5.9	5.9	4285	>>ProteinRawExpression	89570	70039	77602	92474	80385	109790	130570	122070	121200	114180	44221	45447	43437	56006	54336	>>ProteinNormaExpression	1.0737	0.839577	0.930236	1.10851	0.963597	1.31608	1.56518	1.46329	1.45286	1.36871	0.530089	0.544786	0.520691	0.671359	0.651341	>>ProteinDiffResult	0.983124	1.43322	0.583653
Q8K2Q5	ENSMUSG00000042198	66433	Chchd7	coiled-coil-helix-coiled-coil-helix domain containing 7	Q8K2Q5	Q8K2Q5	2	2	2	34.1	34.1	34.1	4291	>>ProteinRawExpression	130650	151960	148910	156400	160240	132700	130210	136020	137740	157900	76031	64082	96396	85886	64767	>>ProteinNormaExpression	1.07096	1.24565	1.22065	1.28204	1.31352	1.08777	1.06736	1.11498	1.12908	1.29434	0.623242	0.525293	0.790178	0.704025	0.530908	>>ProteinDiffResult	1.22656	1.13871	0.634729
Q8K2W6	ENSMUSG00000047777	230936	Phf13	PHD finger protein 13	Q8K2W6	Q8K2W6	2	2	2	4.1	4.1	4.1	4300	>>ProteinRawExpression	180550	179580	217490	220850	197180	171110	224640	208110	212440	219110	441650	465660	442550	493370	499130	>>ProteinNormaExpression	0.619252	0.615925	0.745949	0.757474	0.67629	0.586875	0.770473	0.713778	0.728629	0.751506	1.51478	1.59713	1.51786	1.69217	1.71192	>>ProteinDiffResult	0.682978	0.710252	1.60677
Q8K2Y0	ENSMUSG00000022120	72486	Obi1	ORC ubiquitin ligase 1	Q8K2Y0	Q8K2Y0	2	2	2	2.6	2.6	2.6	4303	>>ProteinRawExpression	38000	49917	60164	50957	60821	42022	38899	50065	39576	38913	157950	163770	185410	260090	168640	>>ProteinNormaExpression	0.405638	0.532848	0.642232	0.54395	0.649245	0.448572	0.415234	0.534428	0.422461	0.415384	1.68607	1.74819	1.97919	2.77638	1.80018	>>ProteinDiffResult	0.554782	0.447216	1.998
Q8K2Z4	ENSMUSG00000038252	68298	Ncapd2	non-SMC condensin I complex, subunit D2	Q8K2Z4	Q8K2Z4	2	2	2	2.2	2.2	2.2	4307	>>ProteinRawExpression	19628	23359	18453	24957	18815	19848	19876	17699	21648	22324	8579.9	13976	11347	10295	14147	>>ProteinNormaExpression	1.11122	1.32245	1.0447	1.41292	1.06519	1.12368	1.12526	1.00201	1.22558	1.26385	0.485743	0.791238	0.6424	0.582842	0.800919	>>ProteinDiffResult	1.1913	1.14808	0.660628
Q8K2Z8	ENSMUSG00000032307	109161	Ube2q2	ubiquitin-conjugating enzyme E2Q family member 2	Q8K2Z8	Q8K2Z8	3	1	1	9	4.2	4.2	4308	>>ProteinRawExpression	256330	288510	291580	301420	281360	200100	199820	219880	220300	200210	152450	171830	152000	160010	154260	>>ProteinNormaExpression	1.18304	1.33156	1.34573	1.39114	1.29856	0.923521	0.922229	1.01481	1.01675	0.924029	0.703602	0.793047	0.701526	0.738494	0.711956	>>ProteinDiffResult	1.31001	0.960268	0.729725
Q8K310	ENSMUSG00000037236	17184	Matr3	matrin 3	Q8K310	Q8K310	15	15	15	17.4	17.4	17.4	4309	>>ProteinRawExpression	2826300	3027200	3080900	3152200	3144400	1703700	1973100	1978500	2052300	2028100	2088200	2126800	2262000	2533900	2207300	>>ProteinNormaExpression	1.17161	1.25489	1.27715	1.30671	1.30347	0.706248	0.817924	0.820163	0.850755	0.840724	0.865637	0.881638	0.937684	1.0504	0.915009	>>ProteinDiffResult	1.26276	0.807163	0.930073
Q8K341	ENSMUSG00000024426	73242	Atat1	alpha tubulin acetyltransferase 1	Q8K341	Q8K341	4	4	4	9.7	9.7	9.7	4312	>>ProteinRawExpression	445800	496510	521740	552210	581760	547160	697550	652150	681580	627310	824250	860120	910800	925350	812970	>>ProteinNormaExpression	0.659646	0.734681	0.772013	0.817099	0.860824	0.809627	1.03216	0.96498	1.00853	0.928224	1.21963	1.27271	1.3477	1.36923	1.20294	>>ProteinDiffResult	0.768853	0.948703	1.28244
Q8K3G9	ENSMUSG00000020263	216190	Appl2	adaptor protein, phosphotyrosine interaction, PH domain and leucine zipper containing 2	Q8K3G9	Q8K3G9	6	5	5	14.7	13.6	13.6	4325	>>ProteinRawExpression	1194900	1335100	1334900	1327700	1362800	1172800	1304200	1383200	1369800	1344500	535910	524410	583840	515930	509270	>>ProteinNormaExpression	1.13445	1.26756	1.26737	1.26053	1.29386	1.11347	1.23822	1.31323	1.3005	1.27648	0.508799	0.497881	0.554304	0.48983	0.483507	>>ProteinDiffResult	1.24475	1.24838	0.506864
Q8K3J5	ENSMUSG00000094870	72465	Zfp131	zinc finger protein 131	Q8K3J5	Q8K3J5	3	3	2	7.6	7.6	4.7	4330	>>ProteinRawExpression	71858	80384	102720	92028	101300	77096	82095	100440	90570	84139	172340	181360	202880	216620	185450	>>ProteinNormaExpression	0.585392	0.654849	0.836809	0.749707	0.825241	0.628063	0.668787	0.818235	0.737829	0.685439	1.40397	1.47745	1.65276	1.7647	1.51077	>>ProteinDiffResult	0.7304	0.707671	1.56193
Q8K4L3	ENSMUSG00000024236	225115	Svil	supervillin	Q8K4L3	Q8K4L3	9	9	9	5.4	5.4	5.4	4351	>>ProteinRawExpression	1327400	1436700	1506300	1549700	1539700	1167600	1270900	1296700	1352600	1375700	795730	796700	852300	834570	732070	>>ProteinNormaExpression	1.11642	1.20835	1.26689	1.30339	1.29498	0.98202	1.0689	1.0906	1.13762	1.15704	0.669255	0.670071	0.716834	0.701922	0.615714	>>ProteinDiffResult	1.238	1.08724	0.674759
Q8K4S1	ENSMUSG00000024998	74055	Plce1	phospholipase C, epsilon 1	Q8K4S1	Q8K4S1	5	5	5	3	3	3	4356	>>ProteinRawExpression	600390	616070	651240	605800	633880	535740	587050	640680	660880	572790	377920	362000	386550	366130	340900	>>ProteinNormaExpression	1.13452	1.16415	1.23061	1.14474	1.1978	1.01236	1.10931	1.21065	1.24883	1.08237	0.714133	0.68405	0.73044	0.691854	0.644178	>>ProteinDiffResult	1.17437	1.1327	0.692931
Q8K592	ENSMUSG00000023047	110542	Amhr2	anti-Mullerian hormone type 2 receptor	Q8K592	Q8K592	4	4	4	7.2	7.2	7.2	4360	>>ProteinRawExpression	287940	274960	289950	308270	285600	233910	240220	244570	254740	260220	90122	86111	103990	97325	92829	>>ProteinNormaExpression	1.37081	1.30902	1.38038	1.4676	1.35967	1.11359	1.14363	1.16434	1.21276	1.23885	0.429049	0.409954	0.495072	0.463341	0.441937	>>ProteinDiffResult	1.3775	1.17463	0.44787
Q8R0K9	ENSMUSG00000014859	104394	E2f4	E2F transcription factor 4	Q8R0K9	Q8R0K9	5	4	4	14.4	12.4	12.4	4404	>>ProteinRawExpression	862090	862250	904620	913060	943970	696030	737500	769500	770400	807170	400340	376070	406900	462440	364440	>>ProteinNormaExpression	1.25831	1.25854	1.32038	1.3327	1.37782	1.01593	1.07646	1.12316	1.12448	1.17815	0.584337	0.548912	0.593912	0.674978	0.531937	>>ProteinDiffResult	1.30955	1.10363	0.586815
Q8R0L9	ENSMUSG00000048930	101206	Tada3	transcriptional adaptor 3	Q8R0L9	Q8R0L9	3	3	3	6	6	6	4405	>>ProteinRawExpression	205800	235250	233640	278970	218730	346170	249740	277610	243460	243320	362010	392390	392650	414500	398620	>>ProteinNormaExpression	0.68709	0.785413	0.780038	0.931378	0.730259	1.15573	0.83379	0.926837	0.812823	0.812356	1.20862	1.31005	1.31091	1.38386	1.33084	>>ProteinDiffResult	0.782835	0.908308	1.30886
Q8R1G6	ENSMUSG00000022090	213019	Pdlim2	PDZ and LIM domain 2	Q8R1G6;REV__Q6DFV6;REV__A2AP83	Q8R1G6	12	12	12	43	43	43	4429	>>ProteinRawExpression	5115000	5563500	5734600	6063900	5958400	4445400	5112200	5169200	5395500	5423800	2294000	2409800	2425100	2624000	2389200	>>ProteinNormaExpression	1.16033	1.26207	1.30088	1.37558	1.35165	1.00843	1.15969	1.17262	1.22396	1.23038	0.520389	0.546658	0.550129	0.595249	0.541985	>>ProteinDiffResult	1.2901	1.15902	0.550882
Q8R2M2	ENSMUSG00000039756	99480	Dnttip2	deoxynucleotidyltransferase, terminal, interacting protein 2	Q8R2M2	Q8R2M2	3	3	3	4.2	4.2	4.2	4454	>>ProteinRawExpression	949730	972240	986700	964190	1057500	811810	884340	974700	992200	894060	296910	288130	338900	306990	284780	>>ProteinNormaExpression	1.29471	1.3254	1.34511	1.31442	1.44163	1.10669	1.20557	1.32875	1.35261	1.21882	0.40476	0.392791	0.462003	0.418502	0.388224	>>ProteinDiffResult	1.34426	1.24249	0.413256
Q8R2N2	ENSMUSG00000041438	21771	Utp4	UTP4 small subunit processome component	Q8R2N2	Q8R2N2	5	5	5	8.5	8.5	8.5	4455	>>ProteinRawExpression	974300	990060	991480	1029100	1072100	1088800	1248300	1251700	1283900	1290500	613290	629050	681570	765670	606640	>>ProteinNormaExpression	1.00675	1.02304	1.02451	1.06338	1.10781	1.12507	1.28988	1.29339	1.32667	1.33349	0.633719	0.650004	0.704273	0.791174	0.626847	>>ProteinDiffResult	1.0451	1.2737	0.681203
Q8R2Z3	ENSMUSG00000040569	208890	Slc26a7	solute carrier family 26, member 7	Q8R2Z3	Q8R2Z3	6	6	6	9.9	9.9	9.9	4471	>>ProteinRawExpression	683300	689300	682330	681360	749990	892390	1000700	1025700	1053800	1064400	415430	443890	457190	484040	413940	>>ProteinNormaExpression	0.954529	0.96291	0.953174	0.951819	1.04769	1.24661	1.39792	1.43284	1.47209	1.4869	0.580331	0.620087	0.638667	0.676175	0.578249	>>ProteinDiffResult	0.974024	1.40727	0.618702
Q8R322	ENSMUSG00000019715	74412	Gle1	GLE1 RNA export mediator (yeast)	Q8R322	Q8R322	7	7	7	13	13	13	4476	>>ProteinRawExpression	599960	698670	689740	689350	766300	566400	655130	646490	714170	576130	950500	1004600	1045600	1138300	953160	>>ProteinNormaExpression	0.769541	0.896152	0.884698	0.884198	0.982898	0.726495	0.840305	0.829223	0.916033	0.738976	1.21916	1.28855	1.34114	1.46005	1.22257	>>ProteinDiffResult	0.883497	0.810207	1.3063
Q8R326	ENSMUSG00000021938	66645	Pspc1	paraspeckle protein 1	Q8R326	Q8R326	4	2	2	7.5	4.8	4.8	4478	>>ProteinRawExpression	357600	359840	401520	414460	401720	263310	243890	263190	282340	278560	240020	254660	236040	271130	233940	>>ProteinNormaExpression	1.19141	1.19888	1.33774	1.38085	1.33841	0.877267	0.812566	0.876867	0.940669	0.928075	0.799672	0.848448	0.786412	0.903321	0.779415	>>ProteinDiffResult	1.28946	0.887089	0.823454
Q8R3B7	ENSMUSG00000003778	78656	Brd8	bromodomain containing 8	Q8R3B7	Q8R3B7	5	5	5	6.9	6.9	6.9	4486	>>ProteinRawExpression	829290	995460	1027500	965270	1017500	884900	1027200	970690	1103000	1031000	1639000	1645400	1681600	1742000	1807600	>>ProteinNormaExpression	0.677251	0.812956	0.839122	0.788301	0.830955	0.722666	0.838877	0.792727	0.90078	0.84198	1.33851	1.34374	1.3733	1.42263	1.4762	>>ProteinDiffResult	0.789717	0.819406	1.39088
Q8R3G9	ENSMUSG00000034127	216350	Tspan8	tetraspanin 8	Q8R3G9	Q8R3G9	2	2	2	14.9	14.9	14.9	4492	>>ProteinRawExpression	232100	221160	240790	247660	236130	187800	193490	195770	217540	192620	104180	115770	157390	133240	96208	>>ProteinNormaExpression	1.25602	1.19682	1.30305	1.34023	1.27783	1.01629	1.04708	1.05942	1.17723	1.04237	0.563776	0.626495	0.851724	0.721035	0.520635	>>ProteinDiffResult	1.27479	1.06848	0.656733
Q8R3L5	ENSMUSG00000025790	108116	Slco3a1	solute carrier organic anion transporter family, member 3a1	Q8R3L5	Q8R3L5	2	2	2	3.8	3.8	3.8	4499	>>ProteinRawExpression	140870	159020	164150	168530	170740	151620	179720	184430	177250	185210	96951	102410	112120	109350	101930	>>ProteinNormaExpression	0.958603	1.08211	1.11702	1.14683	1.16186	1.03176	1.22297	1.25502	1.20616	1.26033	0.65974	0.696888	0.762963	0.744113	0.693621	>>ProteinDiffResult	1.09329	1.19525	0.711465
Q8R4E9	ENSMUSG00000006585	67177	Cdt1	chromatin licensing and DNA replication factor 1	Q8R4E9	Q8R4E9	15	15	15	30.7	30.7	30.7	4516	>>ProteinRawExpression	2148400	2351300	2518400	2588600	2587900	2503300	2969900	3016900	3015900	3054900	4653400	4901300	5080900	5796800	5186200	>>ProteinNormaExpression	0.615304	0.673415	0.721273	0.741378	0.741177	0.716948	0.850583	0.864043	0.863757	0.874927	1.33274	1.40374	1.45518	1.66021	1.48533	>>ProteinDiffResult	0.698509	0.834052	1.46744
Q8R4R6	ENSMUSG00000026999	69482	Nup35	nucleoporin 35	Q8R4R6	Q8R4R6	12	12	12	48.6	48.6	48.6	4521	>>ProteinRawExpression	3325300	3440700	3768200	3964800	4162400	2285000	2843600	2744400	2918300	2738900	6375700	7022200	7204200	7925700	7231000	>>ProteinNormaExpression	0.734057	0.759532	0.831827	0.875227	0.918847	0.504412	0.627723	0.605824	0.644213	0.60461	1.40743	1.55015	1.59032	1.74959	1.59624	>>ProteinDiffResult	0.823898	0.597356	1.57875
Q8VBV3	ENSMUSG00000039356	227715	Exosc2	exosome component 2	Q8VBV3	Q8VBV3	7	7	7	31.1	31.1	31.1	4540	>>ProteinRawExpression	2460000	2823700	2902500	3007500	3025300	1866200	1978300	2179100	2238500	2160400	1719900	1806700	1795600	1798200	1747600	>>ProteinNormaExpression	1.10118	1.26398	1.29926	1.34626	1.35423	0.835375	0.885555	0.97544	1.00203	0.967069	0.769886	0.808741	0.803772	0.804936	0.782286	>>ProteinDiffResult	1.27298	0.933094	0.793924
Q8VC28	ENSMUSG00000021213	27384	Akr1c13	aldo-keto reductase family 1, member C13	Q8VC28;Q9JLI0	Q8VC28;Q9JLI0	2	1	1	8	2.8	2.8	4546	>>ProteinRawExpression	45221	49835	41537	47906	46074	63778	67335	71600	65415	73982	79677	87198	76406	89614	84199	>>ProteinNormaExpression	0.685321	0.755246	0.62949	0.726012	0.698248	0.966551	1.02046	1.08509	0.99136	1.12119	1.2075	1.32148	1.15793	1.35809	1.27603	>>ProteinDiffResult	0.698863	1.03693	1.26421
Q8VC52	ENSMUSG00000032387	71973	Rbpms2	RNA binding protein with multiple splicing 2	Q8VC52	Q8VC52	10	10	7	57.3	57.3	48.5	4552	>>ProteinRawExpression	31909000	31072000	31797000	32192000	33279000	27938000	28119000	28116000	28646000	30563000	13832000	16253000	17122000	17086000	13376000	>>ProteinNormaExpression	1.25527	1.22234	1.25087	1.2664	1.30917	1.09906	1.10618	1.10606	1.12691	1.20232	0.544138	0.639378	0.673564	0.672148	0.5262	>>ProteinDiffResult	1.26081	1.1281	0.611086
Q8VC57	ENSMUSG00000016946	69259	Kctd5	potassium channel tetramerisation domain containing 5	Q8VC57	Q8VC57	6	6	4	42.3	42.3	22.6	4554	>>ProteinRawExpression	1428000	1569600	1580700	1636500	1653200	1287500	1557400	1493600	1562400	1615600	2136100	2297300	2340700	2660100	2373900	>>ProteinNormaExpression	0.787714	0.865824	0.871947	0.902727	0.911939	0.710212	0.859094	0.823901	0.861852	0.891198	1.17832	1.26724	1.29118	1.46737	1.30949	>>ProteinDiffResult	0.86803	0.829251	1.30272
Q8VC70	ENSMUSG00000040043	56516	Rbms2	RNA binding motif, single stranded interacting protein 2	Q8VC70;Q91W59;Q8BWL5	Q8VC70	6	6	6	21.4	21.4	21.4	4556	>>ProteinRawExpression	1577200	1695500	1737700	1828900	1814000	1395400	1609700	1590900	1657300	1605100	1023600	1050000	1132700	1253000	1044400	>>ProteinNormaExpression	1.07461	1.15521	1.18397	1.2461	1.23595	0.950744	1.09675	1.08395	1.12919	1.09362	0.697421	0.715408	0.771755	0.853721	0.711593	>>ProteinDiffResult	1.17917	1.07085	0.74998
Q8VCI0	ENSMUSG00000030214	66857	Plbd1	phospholipase B domain containing 1	Q8VCI0	Q8VCI0	7	7	7	15.3	15.3	15.3	4578	>>ProteinRawExpression	1231200	1275400	1295500	1371200	1343400	1322800	1494200	1466800	1520800	1511800	630860	676640	738510	789800	674160	>>ProteinNormaExpression	1.06486	1.10309	1.12048	1.18595	1.16191	1.14409	1.29233	1.26863	1.31534	1.30755	0.54563	0.585225	0.638736	0.683097	0.58308	>>ProteinDiffResult	1.12726	1.26559	0.607154
Q8VCM3	ENSMUSG00000021286	68520	Zfyve21	zinc finger, FYVE domain containing 21	Q8VCM3	Q8VCM3	7	7	7	38.9	38.9	38.9	4583	>>ProteinRawExpression	2257900	2331800	2431000	2393300	2426700	1714700	1995700	1909200	1982800	1912700	1189700	1240800	1316600	1311400	1208600	>>ProteinNormaExpression	1.2261	1.26623	1.3201	1.29963	1.31777	0.93113	1.08372	1.03675	1.07672	1.03865	0.64604	0.673789	0.71495	0.712127	0.656303	>>ProteinDiffResult	1.28597	1.03339	0.680642
Q8VCX1	ENSMUSG00000038641	208665	Akr1d1	aldo-keto reductase family 1, member D1	Q8VCX1	Q8VCX1	2	2	2	3.1	3.1	3.1	4595	>>ProteinRawExpression	367420	373110	345220	407490	386040	286040	319160	323710	352290	341580	153540	165010	157110	188810	153560	>>ProteinNormaExpression	1.27574	1.29549	1.19866	1.41487	1.34039	0.993174	1.10817	1.12397	1.2232	1.18602	0.533114	0.572939	0.545509	0.655577	0.533183	>>ProteinDiffResult	1.30503	1.12691	0.568065
Q8VDI1	ENSMUSG00000022014	108670	Epsti1	epithelial stromal interaction 1 (breast)	Q8VDI1	Q8VDI1	7	7	7	22.6	22.6	22.6	4618	>>ProteinRawExpression	413780	613990	620650	691920	643640	380340	682600	657180	713210	712750	1362000	1472400	1515300	1641700	1495000	>>ProteinNormaExpression	0.455823	0.676376	0.683713	0.762225	0.709039	0.418986	0.751958	0.723955	0.785678	0.785171	1.50039	1.62201	1.66927	1.80851	1.6469	>>ProteinDiffResult	0.657435	0.693149	1.64942
Q8VDR9	ENSMUSG00000032198	319899	Dock6	dedicator of cytokinesis 6	Q8VDR9	Q8VDR9	11	7	7	5.1	3.5	3.5	4630	>>ProteinRawExpression	746260	808910	825530	791840	862150	595150	680420	634890	705900	714110	367250	369990	400060	379880	367280	>>ProteinNormaExpression	1.2102	1.3118	1.33875	1.28412	1.39814	0.965148	1.10343	1.02959	1.14475	1.15806	0.595565	0.600008	0.648773	0.616047	0.595614	>>ProteinDiffResult	1.3086	1.0802	0.611201
Q8VDS7	ENSMUSG00000019813	103268	Cep57l1	centrosomal protein 57-like 1	Q8VDS7	Q8VDS7	3	3	3	8	8	8	4632	>>ProteinRawExpression	204530	225240	237630	263780	285430	175940	280140	246780	251990	223770	762630	825370	870050	846430	850230	>>ProteinNormaExpression	0.468394	0.515822	0.544196	0.604082	0.653662	0.40292	0.641548	0.56515	0.577082	0.512455	1.7465	1.89018	1.9925	1.93841	1.94711	>>ProteinDiffResult	0.557231	0.539831	1.90294
Q8VDZ4	ENSMUSG00000034075	228136	Zdhhc5	zinc finger, DHHC domain containing 5	Q8VDZ4	Q8VDZ4	6	6	6	11.2	11.2	11.2	4638	>>ProteinRawExpression	849400	945670	1005900	929470	975430	847430	973340	970590	998050	1014400	520800	520750	565880	630180	515960	>>ProteinNormaExpression	1.03896	1.15671	1.23038	1.1369	1.19311	1.03655	1.19056	1.18719	1.22078	1.24078	0.637025	0.636964	0.692166	0.770815	0.631105	>>ProteinDiffResult	1.15121	1.17517	0.673615
Q8VE08	ENSMUSG00000035329	70611	Fbxo33	F-box protein 33	Q8VE08	Q8VE08	6	6	6	11.7	11.7	11.7	4639	>>ProteinRawExpression	638910	687370	689550	743770	754560	634890	703440	697170	729630	687950	1021100	1049300	1066100	1204300	1089200	>>ProteinNormaExpression	0.773047	0.831681	0.834319	0.899922	0.912977	0.768183	0.851125	0.843539	0.882813	0.832383	1.23548	1.2696	1.28992	1.45714	1.31787	>>ProteinDiffResult	0.850389	0.835609	1.314
Q8VE10	ENSMUSG00000024764	70999	Naa40	N(alpha)-acetyltransferase 40, NatD catalytic subunit	Q8VE10	Q8VE10	4	4	4	24.1	24.1	24.1	4641	>>ProteinRawExpression	226320	248670	266680	249500	267690	172340	235000	255730	244640	227080	763150	808000	849140	790250	831850	>>ProteinNormaExpression	0.527467	0.579557	0.621531	0.581491	0.623885	0.40166	0.547697	0.596011	0.570164	0.529238	1.77862	1.88315	1.97903	1.84178	1.93873	>>ProteinDiffResult	0.586786	0.528954	1.88426
Q8VE94	ENSMUSG00000036136	104943	Fam110c	family with sequence similarity 110, member C	Q8VE94	Q8VE94	6	6	6	17.8	17.8	17.8	4653	>>ProteinRawExpression	387340	405570	413890	429530	418640	899790	981080	1010300	1016900	1032600	426460	419150	467550	459330	432390	>>ProteinNormaExpression	0.631497	0.661218	0.674783	0.700281	0.682527	1.46697	1.5995	1.64714	1.6579	1.68349	0.695276	0.683358	0.762267	0.748865	0.704944	>>ProteinDiffResult	0.670061	1.611	0.718942
Q8VEG6	ENSMUSG00000034724	231464	Cnot6l	CCR4-NOT transcription complex, subunit 6-like	Q8VEG6	Q8VEG6	12	12	12	29.2	29.2	29.2	4667	>>ProteinRawExpression	3096500	3288300	3540100	3615100	3680700	2760000	3150100	3426500	3426900	3274500	5751900	6155300	6337900	6778000	6312300	>>ProteinNormaExpression	0.719067	0.763607	0.82208	0.839496	0.85473	0.640925	0.731514	0.7957	0.795792	0.760402	1.3357	1.42938	1.47178	1.57398	1.46584	>>ProteinDiffResult	0.799796	0.744867	1.45534
Q8VEK6	ENSMUSG00000029670	71777	Ing3	inhibitor of growth family, member 3	Q8VEK6	Q8VEK6	2	2	2	8.6	8.6	8.6	4676	>>ProteinRawExpression	73295	96125	79927	87471	101870	76935	84418	83066	94035	90819	179910	190840	177080	217660	213800	>>ProteinNormaExpression	0.595168	0.780552	0.649021	0.71028	0.827202	0.624726	0.685489	0.67451	0.763581	0.737466	1.4609	1.54965	1.43792	1.76744	1.73609	>>ProteinDiffResult	0.712445	0.697154	1.5904
Q8VH31	ENSMUSG00000035191	192658	Rfpl4	ret finger protein-like 4	Q8VH31	Q8VH31	15	15	15	45.3	45.3	45.3	4684	>>ProteinRawExpression	3141700	3590100	4139000	3996500	4644800	2992600	4296400	3748700	4076800	3668200	16421000	16997000	17845000	19506000	18917000	>>ProteinNormaExpression	0.368223	0.420778	0.485112	0.46841	0.544394	0.350748	0.50356	0.439367	0.477822	0.429932	1.92462	1.99213	2.09152	2.2862	2.21717	>>ProteinDiffResult	0.457383	0.440286	2.10233
Q8VHH7	ENSMUSG00000020654	104111	Adcy3	adenylate cyclase 3	Q8VHH7	Q8VHH7	2	2	2	1.9	1.9	1.9	4690	>>ProteinRawExpression	211990	226050	215360	204080	229770	225160	236910	272670	264500	249810	100350	96888	122680	132440	109660	>>ProteinNormaExpression	1.09714	1.1699	1.11458	1.0562	1.18916	1.1653	1.22611	1.41118	1.3689	1.29287	0.519353	0.501436	0.63492	0.685432	0.567536	>>ProteinDiffResult	1.12539	1.29287	0.581735
Q8VHL0	ENSMUSG00000059336	108052	Slc14a1	solute carrier family 14 (urea transporter), member 1	Q8VHL0	Q8VHL0	4	4	4	7	7	7	4695	>>ProteinRawExpression	1168500	1423200	1547600	1511100	1573600	1844400	2093900	2191800	2206100	2256800	2061500	2261300	2283700	2123800	2298500	>>ProteinNormaExpression	0.607627	0.740073	0.804762	0.785782	0.818282	0.9591	1.08884	1.13975	1.14719	1.17355	1.07199	1.17589	1.18754	1.10439	1.19523	>>ProteinDiffResult	0.751305	1.10169	1.14701
Q8VHR5	ENSMUSG00000042390	229542	Gatad2b	GATA zinc finger domain containing 2B	Q8VHR5	Q8VHR5	9	9	9	15.5	15.5	15.5	4699	>>ProteinRawExpression	699720	754540	789220	822810	866160	550930	656420	641060	726220	702390	1963600	2094300	2087800	2230900	2129300	>>ProteinNormaExpression	0.592469	0.638886	0.66825	0.696692	0.733397	0.466485	0.555805	0.5428	0.614907	0.594729	1.66262	1.77329	1.76779	1.88895	1.80293	>>ProteinDiffResult	0.665939	0.554945	1.77912
Q8VHY0	ENSMUSG00000032911	121021	Cspg4	chondroitin sulfate proteoglycan 4	Q8VHY0	Q8VHY0	1	1	1	0.7	0.7	0.7	4701	>>ProteinRawExpression	75349	92800	91003	96644	85303	58193	77778	64940	64656	54812	41913	44765	59177	56637	51386	>>ProteinNormaExpression	1.11314	1.37095	1.3444	1.42774	1.26019	0.859694	1.14903	0.959368	0.955172	0.809746	0.619187	0.66132	0.87423	0.836707	0.759133	>>ProteinDiffResult	1.30328	0.946601	0.750115
Q8VIG6	ENSMUSG00000032586	22036	Traip	TRAF-interacting protein	Q8VIG6	Q8VIG6	2	2	2	5.1	5.1	5.1	4710	>>ProteinRawExpression	6441	4410.8	7559.6	8393.4	11421	12177	11480	5609.4	6430	8397.7	12269	15602	14868	15445	12278	>>ProteinNormaExpression	0.632372	0.433049	0.742195	0.824057	1.1213	1.19553	1.1271	0.550726	0.631292	0.824479	1.20456	1.53179	1.45973	1.51638	1.20544	>>ProteinDiffResult	0.750595	0.865824	1.38358
Q8VIK3	ENSMUSG00000042279	171506	H1f8	H1.8 linker histone	Q8VIK3	Q8VIK3	19	19	19	61.5	61.5	61.5	4715	>>ProteinRawExpression	17156000	23644000	44214000	20200000	21735000	20736000	25529000	32863000	25578000	25790000	54213000	39849000	40141000	44364000	42431000	>>ProteinNormaExpression	0.53787	0.74128	1.38618	0.633304	0.681429	0.650109	0.800377	1.03031	0.801914	0.80856	1.69967	1.24933	1.25849	1.39089	1.33028	>>ProteinDiffResult	0.796013	0.818254	1.38573
Q91VU7	ENSMUSG00000057541	78697	Pus7	pseudouridylate synthase 7	Q91VU7	Q91VU7	2	2	2	4.1	4.1	4.1	4761	>>ProteinRawExpression	14924	18540	14514	19624	13153	10745	8667.1	11006	19591	10406	18147	17285	21087	22330	17163	>>ProteinNormaExpression	0.943832	1.17252	0.917902	1.24107	0.831829	0.679541	0.548129	0.696047	1.23898	0.658102	1.14766	1.09315	1.3336	1.41221	1.08543	>>ProteinDiffResult	1.02143	0.764161	1.21441
Q91WS7	ENSMUSG00000027173	211896	Depdc7	DEP domain containing 7	Q91WS7	Q91WS7	22	22	22	42.9	42.9	42.9	4819	>>ProteinRawExpression	2783200	3141000	3432200	3560800	3751200	2731700	3484300	3221000	3514000	3324700	10789000	11275000	11505000	12312000	11887000	>>ProteinNormaExpression	0.460225	0.51939	0.567543	0.588808	0.620292	0.451709	0.576158	0.532619	0.581069	0.549767	1.78405	1.86442	1.90245	2.03589	1.96561	>>ProteinDiffResult	0.551252	0.538264	1.91048
Q91WT7	ENSMUSG00000033715	105387	Akr1c14	aldo-keto reductase family 1, member C14	Q91WT7	Q91WT7	6	6	6	29.1	29.1	29.1	4821	>>ProteinRawExpression	1266200	1337200	1394500	1418500	1431600	1301000	1379100	1457100	1461100	1509000	631660	635550	710330	698620	627150	>>ProteinNormaExpression	1.10049	1.1622	1.212	1.23286	1.24425	1.13074	1.19862	1.26641	1.26989	1.31152	0.548996	0.552376	0.61737	0.607193	0.545076	>>ProteinDiffResult	1.19036	1.23544	0.574202
Q91WU4	ENSMUSG00000041143	77056	Tmco4	transmembrane and coiled-coil domains 4	Q91WU4	Q91WU4	3	3	3	6.7	6.7	6.7	4822	>>ProteinRawExpression	70769	64702	78060	84261	96677	124390	144060	118860	161970	177940	149550	138310	158870	177180	173580	>>ProteinNormaExpression	0.553119	0.505701	0.610105	0.658571	0.755612	0.972213	1.12595	0.928991	1.26593	1.39075	1.16886	1.08101	1.2417	1.38481	1.35667	>>ProteinDiffResult	0.616621	1.13677	1.24661
Q91WZ8	ENSMUSG00000057531	94245	Dtnbp1	dystrobrevin binding protein 1	Q91WZ8	Q91WZ8	3	3	3	9.1	9.1	9.1	4825	>>ProteinRawExpression	348970	353270	399880	360350	401520	359270	401910	431940	413910	408840	201920	233270	222070	234290	210490	>>ProteinNormaExpression	1.05071	1.06366	1.204	1.08498	1.20894	1.08173	1.21011	1.30053	1.24624	1.23098	0.607961	0.702353	0.66863	0.705424	0.633764	>>ProteinDiffResult	1.12246	1.21392	0.663626
Q91X58	ENSMUSG00000026197	68818	Zfand2b	zinc finger, AN1 type domain 2B	Q91X58	Q91X58	4	4	4	21	21	21	4830	>>ProteinRawExpression	704760	776180	717160	786820	795390	449490	488440	509720	528570	504710	438000	448170	488360	455520	427590	>>ProteinNormaExpression	1.24094	1.36669	1.26277	1.38543	1.40052	0.79146	0.860043	0.897512	0.930703	0.888691	0.771228	0.789135	0.859902	0.802077	0.752898	>>ProteinDiffResult	1.33127	0.873682	0.795048
Q91XC8	ENSMUSG00000039168	223453	Dap	death-associated protein	Q91XC8	Q91XC8	2	2	2	15.7	15.7	15.7	4836	>>ProteinRawExpression	848910	903970	1015600	985730	1010800	917190	1051100	1075500	1179900	1081800	567870	626290	662730	671690	611050	>>ProteinNormaExpression	0.963931	1.02645	1.15321	1.11929	1.14776	1.04146	1.19352	1.22122	1.33977	1.22838	0.644812	0.711147	0.752525	0.762699	0.693843	>>ProteinDiffResult	1.08213	1.20487	0.713005
Q91YD3	ENSMUSG00000021962	75901	Dcp1a	decapping mRNA 1A	Q91YD3	Q91YD3	12	12	12	29.2	29.2	29.2	4855	>>ProteinRawExpression	1094100	1175600	1171200	1240000	1257500	812760	1079100	1059600	1130600	1020400	2615700	2841200	2955200	3344600	2840100	>>ProteinNormaExpression	0.640133	0.687816	0.685242	0.725495	0.735734	0.475527	0.631356	0.619947	0.661488	0.597012	1.53039	1.66232	1.72902	1.95685	1.66168	>>ProteinDiffResult	0.694884	0.597066	1.70805
Q91YM2	ENSMUSG00000058230	232906	Arhgap35	Rho GTPase activating protein 35	Q91YM2	Q91YM2	6	6	6	5.5	5.5	5.5	4867	>>ProteinRawExpression	730990	742630	769510	730460	785800	797550	813300	812920	931290	861020	427290	416940	475800	504730	437900	>>ProteinNormaExpression	1.07098	1.08804	1.12742	1.07021	1.15128	1.1685	1.19158	1.19102	1.36444	1.26149	0.626027	0.610864	0.6971	0.739486	0.641572	>>ProteinDiffResult	1.10158	1.23541	0.66301
Q91YT7	ENSMUSG00000040025	213541	Ythdf2	YTH N6-methyladenosine RNA binding protein 2	Q91YT7	Q91YT7	16	12	12	29.7	24.2	24.2	4881	>>ProteinRawExpression	2772500	3022100	3153600	3182700	3128000	2244500	2568500	2617500	2834100	2679400	1737800	1752800	1936900	1915600	1828500	>>ProteinNormaExpression	1.11272	1.2129	1.26568	1.27735	1.2554	0.900815	1.03085	1.05052	1.13745	1.07536	0.697454	0.703474	0.777362	0.768813	0.733856	>>ProteinDiffResult	1.22481	1.039	0.736192
Q91YU8	ENSMUSG00000004100	235036	Ppan	peter pan homolog	Q91YU8	Q91YU8	2	2	2	4.5	4.5	4.5	4883	>>ProteinRawExpression	299250	288740	305780	329710	318830	236350	268190	265690	270910	235870	104710	111020	132290	137630	107940	>>ProteinNormaExpression	1.31523	1.26903	1.34393	1.4491	1.40128	1.03878	1.17872	1.16773	1.19067	1.03667	0.460208	0.487941	0.581425	0.604894	0.474405	>>ProteinDiffResult	1.35571	1.12251	0.521775
Q91Z46	ENSMUSG00000053716	235584	Dusp7	dual specificity phosphatase 7	Q91Z46;Q9DBB1	Q91Z46	8	8	7	29.1	29.1	24.9	4889	>>ProteinRawExpression	1451400	1607700	1673600	1623100	1653400	1427100	1560500	1594200	1591000	1608800	649760	676480	731080	724720	635930	>>ProteinNormaExpression	1.13339	1.25544	1.3069	1.26747	1.29113	1.11441	1.21858	1.2449	1.2424	1.2563	0.507393	0.528259	0.570895	0.565929	0.496593	>>ProteinDiffResult	1.25087	1.21532	0.533814
Q91ZP6	ENSMUSG00000053253	76273	Ndfip2	Nedd4 family interacting protein 2	Q91ZP6	Q91ZP6	7	7	7	22.2	22.2	22.2	4898	>>ProteinRawExpression	481010	495890	554550	560080	586010	466820	571880	534170	590200	562010	1583600	1713500	1740900	1886800	1747800	>>ProteinNormaExpression	0.512614	0.528471	0.590985	0.596879	0.624512	0.497491	0.609454	0.569266	0.628978	0.598936	1.68765	1.82608	1.85528	2.01077	1.86264	>>ProteinDiffResult	0.570692	0.580825	1.84848
Q91ZW3	ENSMUSG00000031715	93762	Smarca5	SWI/SNF related, matrix associated, actin dependent regulator of chromatin, subfamily a, member 5	Q91ZW3;Q6PGB8	Q91ZW3	21	21	21	21.2	21.2	21.2	4907	>>ProteinRawExpression	2490700	2721900	2865900	2921300	3152900	2125400	2538300	2556100	2838300	2553000	4308600	4499100	4617000	5145200	4593800	>>ProteinNormaExpression	0.748295	0.817756	0.861018	0.877663	0.947244	0.638546	0.762596	0.767944	0.852726	0.767012	1.29446	1.35169	1.38711	1.5458	1.38014	>>ProteinDiffResult	0.850395	0.757765	1.39184
Q91ZX7	ENSMUSG00000040249	16971	Lrp1	low density lipoprotein receptor-related protein 1	Q91ZX7;Q91VN0	Q91ZX7	23	23	22	5.7	5.7	5.5	4908	>>ProteinRawExpression	1871600	2045800	1988200	2079100	2131800	1802500	2021500	2003200	2086400	1988100	1111800	1121600	1221000	1294900	1122400	>>ProteinNormaExpression	1.08436	1.18529	1.15192	1.20458	1.23511	1.04433	1.17121	1.16061	1.20881	1.15186	0.644151	0.649829	0.707419	0.750235	0.650292	>>ProteinDiffResult	1.17225	1.14736	0.680385
Q920A5	ENSMUSG00000000278	74617	Scpep1	serine carboxypeptidase 1	Q920A5	Q920A5	3	3	3	5.3	5.3	5.3	4909	>>ProteinRawExpression	813530	953920	902980	976750	962370	857050	951800	954500	988890	971960	391750	425870	448510	456670	375770	>>ProteinNormaExpression	1.06741	1.25161	1.18477	1.28156	1.2627	1.12451	1.24883	1.25237	1.29749	1.27528	0.514003	0.558771	0.588476	0.599183	0.493036	>>ProteinDiffResult	1.20961	1.2397	0.550694
Q920Q8	ENSMUSG00000023150	117198	Ivns1abp	influenza virus NS1A binding protein	Q920Q8	Q920Q8	1	1	1	1.7	1.7	1.7	4919	>>ProteinRawExpression	72316	57748	52013	61157	72523	43207	75570	62006	66969	61245	27262	27804	29592	27427	25143	>>ProteinNormaExpression	1.42358	1.1368	1.0239	1.20391	1.42765	0.850552	1.48763	1.22062	1.31832	1.20564	0.536666	0.547336	0.582533	0.539914	0.494953	>>ProteinDiffResult	1.24317	1.21655	0.54028
Q920R6	ENSMUSG00000038600	140494	Atp6v0a4	ATPase, H+ transporting, lysosomal V0 subunit A4	Q920R6	Q920R6	6	5	5	13	12	12	4921	>>ProteinRawExpression	195720	257620	251990	237840	253650	312570	360110	347470	338800	353100	337100	387100	363500	422970	330840	>>ProteinNormaExpression	0.618014	0.813472	0.795694	0.751014	0.800936	0.986984	1.1371	1.09719	1.06981	1.11496	1.06444	1.22232	1.1478	1.33559	1.04467	>>ProteinDiffResult	0.755826	1.08121	1.16297
Q921E6	ENSMUSG00000030619	13626	Eed	embryonic ectoderm development	Q921E6	Q921E6	5	5	5	13.8	13.8	13.8	4927	>>ProteinRawExpression	639800	790070	833160	874210	907060	667430	836330	852160	847570	887400	1483700	1485700	1524300	1658400	1583600	>>ProteinNormaExpression	0.604692	0.746716	0.787442	0.826239	0.857287	0.630806	0.790438	0.805399	0.801061	0.838705	1.40228	1.40417	1.44066	1.5674	1.4967	>>ProteinDiffResult	0.764475	0.773282	1.46224
Q921I6	ENSMUSG00000036206	98402	Sh3bp4	SH3-domain binding protein 4	Q921I6	Q921I6	2	2	2	2.1	2.1	2.1	4938	>>ProteinRawExpression	531900	588360	592130	627750	616440	461330	522840	547390	517780	524620	376730	384490	415050	364590	368410	>>ProteinNormaExpression	1.07241	1.18624	1.19384	1.26566	1.24285	0.930125	1.05414	1.10364	1.04394	1.05773	0.759556	0.775201	0.836816	0.735079	0.742781	>>ProteinDiffResult	1.1922	1.03791	0.769887
Q922S8	ENSMUSG00000028678	73804	Kif2c	kinesin family member 2C	Q922S8	Q922S8	27	24	23	39.3	35.4	33.8	4984	>>ProteinRawExpression	3730800	4121200	4485100	4424900	4740000	4045800	4757300	4649700	4842200	4549600	7631100	7939200	8439100	9404000	8251700	>>ProteinNormaExpression	0.650632	0.718716	0.782178	0.77168	0.826632	0.705567	0.829649	0.810884	0.844455	0.793427	1.33082	1.38456	1.47174	1.64001	1.43905	>>ProteinDiffResult	0.749968	0.796796	1.45324
Q923E4	ENSMUSG00000020063	93759	Sirt1	sirtuin 1	Q923E4	Q923E4	10	10	10	14.7	14.7	14.7	4995	>>ProteinRawExpression	1260800	1331200	1412400	1431800	1517500	1056700	1211100	1204300	1275800	1193000	1725400	1730400	1867900	1947400	1825100	>>ProteinNormaExpression	0.859996	0.908016	0.963403	0.976636	1.03509	0.720779	0.826095	0.821457	0.870228	0.813749	1.1769	1.18031	1.2741	1.32833	1.24491	>>ProteinDiffResult	0.948629	0.810462	1.24091
Q923Q2	ENSMUSG00000016128	243362	Stard13	StAR-related lipid transfer (START) domain containing 13	Q923Q2	Q923Q2	29	29	29	29.3	29.3	29.3	4998	>>ProteinRawExpression	4065300	4570400	4760500	5067600	5076200	4063100	4846700	4882000	5153200	4981400	7168500	7659600	7838200	8501700	7719600	>>ProteinNormaExpression	0.706157	0.793895	0.826916	0.88026	0.881754	0.705775	0.841889	0.848021	0.895129	0.865287	1.24519	1.3305	1.36152	1.47678	1.34092	>>ProteinDiffResult	0.817797	0.83122	1.35098
Q924W7	ENSMUSG00000031024	76954	Denn2b	DENN domain containing 2B	Q924W7;Q8C4S8	Q924W7	5	5	5	4.9	4.9	4.9	5018	>>ProteinRawExpression	675440	687100	728390	767800	782940	568720	601950	591050	623510	636500	398060	407460	462020	504000	376430	>>ProteinNormaExpression	1.14983	1.16968	1.23997	1.30706	1.33283	0.968158	1.02473	1.00617	1.06143	1.08354	0.677636	0.693638	0.786518	0.857982	0.640814	>>ProteinDiffResult	1.23988	1.02881	0.731318
Q925B0	ENSMUSG00000035873	114774	Pawr	PRKC, apoptosis, WT1, regulator	Q925B0	Q925B0	11	11	11	43.8	43.8	43.8	5021	>>ProteinRawExpression	2573600	2793000	2911600	2931700	2969000	2093900	2373200	2341300	2535900	2522400	1678700	1708400	1951300	1943800	1849700	>>ProteinNormaExpression	1.09741	1.19096	1.24153	1.2501	1.26601	0.892858	1.01195	0.998351	1.08133	1.07557	0.715813	0.728477	0.832052	0.828854	0.788729	>>ProteinDiffResult	1.2092	1.01201	0.778785
Q925U0	ENSMUSG00000041857	170834	Oosp1	oocyte secreted protein 1	Q925U0	Q925U0	4	4	4	20.3	20.3	20.3	5030	>>ProteinRawExpression	429680	512160	611550	606660	722070	409000	727130	643980	670340	554900	4482700	4732600	4917600	5903100	5029400	>>ProteinNormaExpression	0.208226	0.248197	0.296362	0.293992	0.349921	0.198205	0.352373	0.312078	0.324852	0.268909	2.17235	2.29345	2.38311	2.86069	2.43729	>>ProteinDiffResult	0.27934	0.291283	2.42938
Q99J09	ENSMUSG00000000561	70465	Wdr77	WD repeat domain 77	Q99J09	Q99J09	4	4	4	19.3	19.3	19.3	5035	>>ProteinRawExpression	512300	525110	545070	532660	563370	417640	507940	461280	484820	472600	301920	317160	339990	356700	277370	>>ProteinNormaExpression	1.16151	1.19056	1.23581	1.20768	1.2773	0.946896	1.15163	1.04584	1.09921	1.0715	0.68453	0.719083	0.770844	0.80873	0.628869	>>ProteinDiffResult	1.21457	1.06302	0.722411
Q99J36	ENSMUSG00000030942	233802	Thumpd1	THUMP domain containing 1	Q99J36	Q99J36	17	17	17	47.7	47.7	47.7	5040	>>ProteinRawExpression	2956700	3466300	3492800	3530100	3699100	2808000	3275200	3267700	3458400	3293700	5446000	5772400	5881700	6209600	5896900	>>ProteinNormaExpression	0.710124	0.832517	0.838881	0.84784	0.888429	0.67441	0.786619	0.784818	0.830619	0.791063	1.30799	1.38638	1.41263	1.49139	1.41628	>>ProteinDiffResult	0.823558	0.773506	1.40294
Q99J79	ENSMUSG00000002109	107986	Ddb2	damage specific DNA binding protein 2	Q99J79	Q99J79	9	9	9	21.3	21.3	21.3	5047	>>ProteinRawExpression	620170	708110	731460	776230	754270	602770	719000	764820	744410	744590	1434800	1441000	1461600	1645500	1490300	>>ProteinNormaExpression	0.635462	0.725571	0.749496	0.79537	0.772869	0.617633	0.736729	0.783679	0.762766	0.76295	1.47018	1.47653	1.49764	1.68607	1.52705	>>ProteinDiffResult	0.735754	0.732751	1.53149
Q99JF8	ENSMUSG00000028484	101739	Psip1	PC4 and SFRS1 interacting protein 1	Q99JF8	Q99JF8	12	10	10	25.2	23.3	23.3	5055	>>ProteinRawExpression	2494900	2599000	2729000	2829700	2773500	1284000	1593600	1548800	1711800	1537300	2113600	2295800	2383900	2493400	2351900	>>ProteinNormaExpression	1.14304	1.19074	1.2503	1.29643	1.27069	0.588268	0.730112	0.709586	0.784265	0.704318	0.968351	1.05183	1.09219	1.14236	1.07753	>>ProteinDiffResult	1.23024	0.70331	1.06645
Q99JR5	ENSMUSG00000028776	94242	Tinagl1	tubulointerstitial nephritis antigen-like 1	Q99JR5	Q99JR5	1	1	1	2.1	2.1	2.1	5062	>>ProteinRawExpression	3613.1	11269	12010	12378	10541	7192.3	21640	10658	31652	12210	104190	99452	106140	111660	102940	>>ProteinNormaExpression	0.0824224	0.25707	0.273973	0.282368	0.240462	0.164072	0.493654	0.243132	0.722049	0.278536	2.37679	2.26871	2.42128	2.5472	2.34828	>>ProteinDiffResult	0.227259	0.380288	2.39245
Q99K43	ENSMUSG00000038943	233406	Prc1	protein regulator of cytokinesis 1	Q99K43	Q99K43	29	29	29	44.1	44.1	44.1	5081	>>ProteinRawExpression	3583300	4127600	4693200	4800600	5188000	3217900	4608900	4204500	4595500	4075700	18977000	20334000	20789000	21737000	21606000	>>ProteinNormaExpression	0.366795	0.422511	0.480407	0.491401	0.531056	0.329392	0.471778	0.430383	0.470406	0.417198	1.94253	2.08144	2.12801	2.22505	2.21164	>>ProteinDiffResult	0.458434	0.423831	2.11773
Q99KJ0	ENSMUSG00000020634	217379	Ubxn2a	UBX domain protein 2A	Q99KJ0	Q99KJ0	3	3	3	15.5	15.5	15.5	5101	>>ProteinRawExpression	231850	242470	276100	246490	277650	223940	245120	250680	253880	244330	175220	172860	173240	162620	165750	>>ProteinNormaExpression	1.04056	1.08822	1.23915	1.10626	1.24611	1.00506	1.10011	1.12507	1.13943	1.09657	0.786398	0.775806	0.777512	0.729849	0.743896	>>ProteinDiffResult	1.14406	1.09325	0.762692
Q99KJ5	ENSMUSG00000050410	106795	Tcf19	transcription factor 19	Q99KJ5	Q99KJ5	1	1	1	3.4	3.4	3.4	5102	>>ProteinRawExpression	20150	32976	26277	27015	34604	10451	14336	10023	14744	10452	31014	16239	11049	12467	12286	>>ProteinNormaExpression	1.06395	1.74118	1.38746	1.42643	1.82714	0.551828	0.756962	0.529229	0.778505	0.551881	1.63758	0.857443	0.583403	0.658276	0.648719	>>ProteinDiffResult	1.48923	0.633681	0.877085
Q99KK2	ENSMUSG00000030282	12764	Cmas	cytidine monophospho-N-acetylneuraminic acid synthetase	Q99KK2	Q99KK2	27	27	27	49.8	49.8	49.8	5104	>>ProteinRawExpression	16427000	16733000	17473000	18167000	18781000	15126000	16597000	16865000	17188000	17652000	10511000	11502000	11782000	12782000	11084000	>>ProteinNormaExpression	1.07756	1.09763	1.14617	1.1917	1.23197	0.992216	1.08871	1.10629	1.12748	1.15791	0.689487	0.754493	0.77286	0.838457	0.727074	>>ProteinDiffResult	1.14901	1.09452	0.756474
Q99KW3	ENSMUSG00000033088	110253	Triobp	TRIO and F-actin binding protein	Q99KW3	Q99KW3	25	24	24	12.8	12.3	12.3	5119	>>ProteinRawExpression	2715500	2952700	2929300	3018100	3079300	2180300	2433300	2445600	2696600	2525900	1862400	1848100	1977400	2073900	1970000	>>ProteinNormaExpression	1.10962	1.20655	1.19699	1.23327	1.25828	0.890927	0.994309	0.999335	1.1019	1.03215	0.761025	0.755181	0.808017	0.847449	0.804993	>>ProteinDiffResult	1.20094	1.00372	0.795333
Q99L28	ENSMUSG00000032215	225215	Rsl24d1	ribosomal L24 domain containing 1	Q99L28	Q99L28	1	1	1	4.3	4.3	4.3	5126	>>ProteinRawExpression	609750	592110	616500	655980	639020	421600	415980	416180	449610	446740	190060	195460	165330	224210	175680	>>ProteinNormaExpression	1.47183	1.42925	1.48812	1.58342	1.54248	1.01767	1.0041	1.00458	1.08528	1.07835	0.458771	0.471806	0.399077	0.541203	0.42406	>>ProteinDiffResult	1.50302	1.038	0.458984
Q99LI8	ENSMUSG00000025793	15239	Hgs	HGF-regulated tyrosine kinase substrate	Q99LI8	Q99LI8	28	28	27	30.6	30.6	29.5	5151	>>ProteinRawExpression	10503000	10873000	11347000	11629000	11773000	8467500	9788200	9925000	10274000	10077000	7025900	7372100	7520300	7534500	7064000	>>ProteinNormaExpression	1.11597	1.15528	1.20564	1.23561	1.25091	0.899691	1.04002	1.05455	1.09164	1.0707	0.746518	0.783302	0.799049	0.800557	0.750566	>>ProteinDiffResult	1.19268	1.03132	0.775998
Q99LJ6	ENSMUSG00000028597	67305	Gpx7	glutathione peroxidase 7	Q99LJ6	Q99LJ6	2	2	2	12.9	12.9	12.9	5154	>>ProteinRawExpression	404080	412330	398590	457490	425960	282040	347330	332810	323980	344450	134220	125220	149300	147820	142420	>>ProteinNormaExpression	1.36882	1.39677	1.35022	1.54975	1.44294	0.955411	1.17658	1.12739	1.09748	1.16683	0.454671	0.424183	0.505754	0.500741	0.482448	>>ProteinDiffResult	1.4217	1.10474	0.473559
Q99LT0	ENSMUSG00000024067	66310	Dpy30	dpy-30, histone methyltransferase complex regulatory subunit	Q99LT0	Q99LT0	5	5	5	58.6	58.6	58.6	5163	>>ProteinRawExpression	2244100	2271100	2408300	2591400	2574600	2020000	2351000	2427900	2352800	2459600	3489400	3566500	3830200	3896800	3950400	>>ProteinNormaExpression	0.793265	0.80281	0.851308	0.916032	0.910094	0.714048	0.831053	0.858237	0.83169	0.869442	1.23347	1.26072	1.35393	1.37748	1.39642	>>ProteinDiffResult	0.854702	0.820894	1.3244
Q99M54	ENSMUSG00000023505	14793	Cdca3	cell division cycle associated 3	Q99M54	Q99M54	3	3	3	14.7	14.7	14.7	5175	>>ProteinRawExpression	325520	392270	428840	418250	412140	346780	430890	419130	430740	426860	639950	646290	733660	721700	724830	>>ProteinNormaExpression	0.651227	0.784765	0.857926	0.83674	0.824516	0.693759	0.862027	0.8385	0.861727	0.853965	1.28027	1.29295	1.46774	1.44381	1.45008	>>ProteinDiffResult	0.791035	0.821996	1.38697
Q99M71	ENSMUSG00000002808	105298	Epdr1	ependymin related protein 1 (zebrafish)	Q99M71	Q99M71	1	1	1	5.4	5.4	5.4	5176	>>ProteinRawExpression	24217	34077	30820	37010	37469	21733	28077	17813	25806	23853	16368	18574	19381	15186	16954	>>ProteinNormaExpression	0.988885	1.39151	1.25851	1.51128	1.53002	0.887452	1.14651	0.727382	1.05377	0.974021	0.668376	0.758457	0.79141	0.62011	0.692305	>>ProteinDiffResult	1.33604	0.957826	0.706132
Q99MI1	ENSMUSG00000030172	111173	Erc1	ELKS/RAB6-interacting/CAST family member 1	Q99MI1	Q99MI1	26	26	20	24.2	24.2	20	5185	>>ProteinRawExpression	4465300	4684200	5086200	5171000	5157800	3976400	4379600	4639800	4558000	4542100	1693700	1785000	1994900	1963000	1744800	>>ProteinNormaExpression	1.19945	1.25825	1.36623	1.38901	1.38547	1.06812	1.17643	1.24632	1.22435	1.22008	0.454955	0.47948	0.535862	0.527293	0.468681	>>ProteinDiffResult	1.31968	1.18706	0.493254
Q99MR1	ENSMUSG00000029714	57330	Gigyf1	GRB10 interacting GYF protein 1	Q99MR1	Q99MR1	2	1	1	1.6	0.9	0.9	5193	>>ProteinRawExpression	128320	118790	128180	132830	125660	92326	98444	108070	118590	126270	62001	74178	57038	61861	70045	>>ProteinNormaExpression	1.28098	1.18584	1.27958	1.326	1.25442	0.921661	0.982735	1.07883	1.18385	1.26051	0.618936	0.740495	0.569392	0.617538	0.699237	>>ProteinDiffResult	1.26536	1.08552	0.64912
Q99NA9	ENSMUSG00000025050	71041	Pcgf6	polycomb group ring finger 6	Q99NA9	Q99NA9	2	2	2	5.4	5.4	5.4	5216	>>ProteinRawExpression	36980	58172	43822	51497	46150	37930	50412	43622	48523	50841	82606	78521	103420	81230	88703	>>ProteinNormaExpression	0.614674	0.966924	0.728401	0.855973	0.767096	0.630465	0.837938	0.725076	0.80654	0.845069	1.37306	1.30516	1.71903	1.35019	1.4744	>>ProteinDiffResult	0.786614	0.769018	1.44437
Q99P69	ENSMUSG00000026683	66977	Nuf2	NUF2, NDC80 kinetochore complex component	Q99P69	Q99P69	16	16	16	38.7	38.7	38.7	5226	>>ProteinRawExpression	2342800	2465400	2617900	2695600	2791100	2342200	2617800	2578900	2747300	2734100	5423600	5670700	5793300	6352000	5827800	>>ProteinNormaExpression	0.63894	0.672376	0.713966	0.735157	0.761202	0.638776	0.713939	0.70333	0.749257	0.745657	1.47915	1.54654	1.57998	1.73235	1.58939	>>ProteinDiffResult	0.704328	0.710192	1.58548
Q99PM3	ENSMUSG00000020962	83602	Gtf2a1	general transcription factor II A, 1	Q99PM3	Q99PM3	1	1	1	4.5	4.5	4.5	5234	>>ProteinRawExpression	23319	24073	31504	30027	35421	23458	35744	29672	19313	29388	84753	93195	103880	111250	100240	>>ProteinNormaExpression	0.451198	0.465787	0.609568	0.58099	0.685358	0.453887	0.691608	0.574121	0.373686	0.568626	1.63988	1.80322	2.00997	2.15257	1.93954	>>ProteinDiffResult	0.55858	0.532386	1.90903
Q99PQ2	ENSMUSG00000020455	94091	Trim11	tripartite motif-containing 11	Q99PQ2	Q99PQ2	8	8	8	19.3	19.3	19.3	5238	>>ProteinRawExpression	568920	616480	616720	589430	670850	574300	634420	608270	635630	600130	1064500	1100200	1096700	1163300	1043600	>>ProteinNormaExpression	0.736724	0.798311	0.798622	0.763283	0.868718	0.74369	0.821543	0.78768	0.82311	0.777139	1.37848	1.42471	1.42017	1.50642	1.35141	>>ProteinDiffResult	0.793132	0.790632	1.41624
Q9CPR8	ENSMUSG00000070520	66647	Nsmce3	NSE3 homolog, SMC5-SMC6 complex component	Q9CPR8	Q9CPR8	4	4	4	21.5	21.5	21.5	5254	>>ProteinRawExpression	258480	261000	274350	306360	288220	231990	268820	259740	288720	249830	455790	501450	514740	499370	500220	>>ProteinNormaExpression	0.751529	0.758856	0.797671	0.89074	0.837998	0.67451	0.781593	0.755193	0.839452	0.72638	1.32521	1.45796	1.4966	1.45192	1.45439	>>ProteinDiffResult	0.807359	0.755425	1.43722
Q9CPS7	ENSMUSG00000020116	66249	Pno1	partner of NOB1 homolog	Q9CPS7	Q9CPS7	1	1	1	6.5	6.5	6.5	5256	>>ProteinRawExpression	18882	22514	29697	31587	31901	20601	35237	38506	30176	34928	22653	22151	20610	12785	21122	>>ProteinNormaExpression	0.720046	0.858548	1.13246	1.20454	1.21651	0.785598	1.34373	1.46839	1.15073	1.33194	0.863849	0.844706	0.785941	0.487543	0.805466	>>ProteinDiffResult	1.02642	1.21608	0.757501
Q9CPW4	ENSMUSG00000008475	67771	Arpc5	actin related protein 2/3 complex, subunit 5	Q9CPW4	Q9CPW4	6	6	6	39.7	39.7	39.7	5270	>>ProteinRawExpression	2096900	2269800	2385200	2348000	2471400	2430000	2643400	2789500	2775500	2863500	1159200	1192300	1362700	1363400	1197400	>>ProteinNormaExpression	1.00336	1.08609	1.14131	1.12351	1.18256	1.16275	1.26486	1.33477	1.32807	1.37017	0.554673	0.570511	0.652047	0.652382	0.572952	>>ProteinDiffResult	1.10737	1.29212	0.600513
Q9CPY3	ENSMUSG00000024791	67849	Cdca5	cell division cycle associated 5	Q9CPY3	Q9CPY3	9	9	9	40.2	40.2	40.2	5277	>>ProteinRawExpression	1625700	1612800	1685400	1625700	1832400	2090300	2334400	2370800	2542200	2340900	2906300	3186100	3159100	3479700	3046900	>>ProteinNormaExpression	0.680424	0.675024	0.705411	0.680424	0.766936	0.874878	0.977044	0.992279	1.06402	0.979765	1.21641	1.33352	1.32222	1.4564	1.27526	>>ProteinDiffResult	0.701644	0.977597	1.32076
Q9CPZ8	ENSMUSG00000039163	67899	Cmc1	COX assembly mitochondrial protein 1	Q9CPZ8	Q9CPZ8	4	4	4	36.8	36.8	36.8	5279	>>ProteinRawExpression	997570	1127600	1103400	1174500	1218200	1306300	1453900	1453600	1487700	1473000	1812000	1880700	1934000	2236700	1971800	>>ProteinNormaExpression	0.661198	0.747383	0.731343	0.778469	0.807433	0.865827	0.963657	0.963458	0.98606	0.976317	1.20101	1.24654	1.28187	1.4825	1.30693	>>ProteinDiffResult	0.745165	0.951064	1.30377
Q9CQ22	ENSMUSG00000030842	66508	Lamtor1	late endosomal/lysosomal adaptor, MAPK and MTOR activator 1	Q9CQ22	Q9CQ22	10	10	10	83.9	83.9	83.9	5285	>>ProteinRawExpression	3689000	4112400	4114500	4263600	4267400	2100900	2356900	2490900	2798100	2444800	2373300	2319700	2550200	2568100	2402100	>>ProteinNormaExpression	1.23373	1.37533	1.37603	1.42589	1.42716	0.702612	0.788227	0.833042	0.93578	0.817624	0.793712	0.775787	0.852874	0.85886	0.803344	>>ProteinDiffResult	1.36763	0.815457	0.816915
Q9CQ37	ENSMUSG00000026429	67196	Ube2t	ubiquitin-conjugating enzyme E2T	Q9CQ37	Q9CQ37	5	4	4	30.9	27.5	27.5	5290	>>ProteinRawExpression	1213300	1193800	1261200	1294700	1470400	1083800	1367400	1367500	1338900	1152800	2173000	2166900	2256100	2200200	2167000	>>ProteinNormaExpression	0.767685	0.755347	0.797992	0.819188	0.930358	0.685747	0.865187	0.865251	0.847155	0.729405	1.37491	1.37105	1.42749	1.39212	1.37111	>>ProteinDiffResult	0.814114	0.798549	1.38734
Q9CQB2	ENSMUSG00000025732	68241	Mcrip2	MAPK regulated corepressor interacting protein 2	Q9CQB2	Q9CQB2	4	4	4	30	30	30	5318	>>ProteinRawExpression	376510	407870	439670	441640	434510	403110	423080	416180	428560	432800	259250	278420	280960	317070	253920	>>ProteinNormaExpression	1.00967	1.09377	1.17905	1.18433	1.16521	1.081	1.13456	1.11605	1.14925	1.16062	0.69522	0.746628	0.753439	0.850274	0.680927	>>ProteinDiffResult	1.1264	1.1283	0.745298
Q9CQF3	ENSMUSG00000031754	68219	Nudt21	nudix (nucleoside diphosphate linked moiety X)-type motif 21	Q9CQF3	Q9CQF3	7	7	7	36.1	36.1	36.1	5333	>>ProteinRawExpression	4909000	4943700	5098400	5167100	5184400	3150400	3411900	3248400	3425600	3222100	3129400	3446300	3417900	3462300	3222000	>>ProteinNormaExpression	1.26003	1.26894	1.30865	1.32628	1.33072	0.808639	0.875761	0.833794	0.879277	0.827043	0.803249	0.884591	0.877301	0.888697	0.827018	>>ProteinDiffResult	1.29893	0.844903	0.856171
Q9CQG3	ENSMUSG00000026974	67187	Zmynd19	zinc finger, MYND domain containing 19	Q9CQG3	Q9CQG3	1	1	1	5.3	5.3	5.3	5339	>>ProteinRawExpression	303480	330680	354430	369520	358230	237320	275860	290400	305150	300940	172830	198160	223320	234910	164910	>>ProteinNormaExpression	1.10487	1.20389	1.29036	1.34529	1.30419	0.864	1.00431	1.05725	1.11095	1.09562	0.629214	0.721432	0.813031	0.855226	0.60038	>>ProteinDiffResult	1.24972	1.02642	0.723856
Q9CQI9	ENSMUSG00000038622	69790	Med30	mediator complex subunit 30	Q9CQI9	Q9CQI9	4	4	4	27	27	27	5347	>>ProteinRawExpression	674900	692020	704450	766340	743780	628850	666430	676780	748490	716350	1017800	1124000	1134500	1275100	1141200	>>ProteinNormaExpression	0.796437	0.81664	0.831308	0.904343	0.877721	0.742094	0.786441	0.798655	0.883279	0.845351	1.20109	1.32641	1.3388	1.50472	1.34671	>>ProteinDiffResult	0.84529	0.811164	1.34355
Q9CQJ4	ENSMUSG00000026484	19821	Rnf2	ring finger protein 2	Q9CQJ4	Q9CQJ4	6	6	4	22	22	13.1	5349	>>ProteinRawExpression	474870	499880	496500	526430	562670	422350	486450	492280	500140	507490	811540	797690	844760	843310	809890	>>ProteinNormaExpression	0.784801	0.826134	0.820548	0.870012	0.929905	0.698003	0.803939	0.813574	0.826564	0.838711	1.3412	1.31831	1.39611	1.39371	1.33848	>>ProteinDiffResult	0.84628	0.796158	1.35756
Q9CQJ7	ENSMUSG00000020415	30939	Pttg1	pituitary tumor-transforming gene 1	Q9CQJ7	Q9CQJ7	7	7	7	28.6	28.6	28.6	5351	>>ProteinRawExpression	3991200	3888700	3980200	4043700	3979200	3934100	4181200	4067600	4104400	4326600	1605600	1520300	1633300	1997200	1652300	>>ProteinNormaExpression	1.22415	1.19272	1.22078	1.24026	1.22047	1.20664	1.28243	1.24759	1.25887	1.32703	0.492459	0.466296	0.500955	0.612568	0.506782	>>ProteinDiffResult	1.21968	1.26451	0.515812
Q9CQX0	ENSMUSG00000021203	68149	Otub2	OTU domain, ubiquitin aldehyde binding 2	Q9CQX0	Q9CQX0	8	8	8	35	35	35	5392	>>ProteinRawExpression	2085700	2282400	2461600	2485100	2553900	2331500	2747700	2794300	2800800	2891400	3334600	3521900	3601300	3865900	3822400	>>ProteinNormaExpression	0.717878	0.785581	0.84726	0.855348	0.879028	0.80248	0.945733	0.961772	0.964009	0.995193	1.14774	1.2122	1.23953	1.33061	1.31563	>>ProteinDiffResult	0.817019	0.933837	1.24914
Q9CR33	ENSMUSG00000032718	67729	Mansc1	MANSC domain containing 1	Q9CR33	Q9CR33	2	2	2	3.9	3.9	3.9	5420	>>ProteinRawExpression	261910	311420	312590	286400	330010	211810	266480	255100	275250	231450	525220	519420	539650	493150	536640	>>ProteinNormaExpression	0.733436	0.872081	0.875357	0.802016	0.924139	0.593139	0.746234	0.714366	0.770792	0.648138	1.47079	1.45455	1.5112	1.38099	1.50277	>>ProteinDiffResult	0.841406	0.694534	1.46406
Q9CR50	ENSMUSG00000029397	68098	Rchy1	ring finger and CHY zinc finger domain containing 1	Q9CR50	Q9CR50	10	10	9	39.5	39.5	35.6	5424	>>ProteinRawExpression	443650	516870	642570	589630	716040	416030	610410	552580	604620	515540	3614100	3742600	3768800	4132600	3980200	>>ProteinNormaExpression	0.267837	0.312041	0.387928	0.355967	0.432283	0.251163	0.368512	0.3336	0.365017	0.311238	2.18188	2.25946	2.27527	2.4949	2.4029	>>ProteinDiffResult	0.351211	0.325906	2.32288
Q9CR83	ENSMUSG00000026889	67889	Rbm18	RNA binding motif protein 18	Q9CR83	Q9CR83	5	5	5	36.8	36.8	36.8	5437	>>ProteinRawExpression	326990	360270	402460	376760	437350	368670	462920	441410	493300	436740	1312300	1440200	1468300	1737400	1526800	>>ProteinNormaExpression	0.423128	0.466193	0.520787	0.487531	0.565935	0.477063	0.599023	0.571189	0.638335	0.565146	1.69813	1.86363	1.9	2.24821	1.9757	>>ProteinDiffResult	0.492715	0.570151	1.93713
Q9CW03	ENSMUSG00000024974	13006	Smc3	structural maintenance of chromosomes 3	Q9CW03	Q9CW03	9	9	9	8	8	8	5473	>>ProteinRawExpression	1102500	1187300	1259400	1271600	1295700	1011100	1241200	1217800	1193400	1295200	1706100	1798600	1939600	2096500	1840700	>>ProteinNormaExpression	0.770738	0.83002	0.880424	0.888953	0.905801	0.706842	0.867701	0.851342	0.834285	0.905451	1.1927	1.25737	1.35594	1.46563	1.2868	>>ProteinDiffResult	0.855187	0.833124	1.31169
Q9CW46	ENSMUSG00000111497	71766	Gm38431	predicted gene, 38431	Q9CW46	Q9CW46	3	3	3	6.4	6.4	6.4	5474	>>ProteinRawExpression	529300	571190	632720	601430	685480	466790	611540	628060	672110	579340	890070	887570	967750	916530	975430	>>ProteinNormaExpression	0.747929	0.807122	0.894067	0.849853	0.96862	0.659599	0.864139	0.887482	0.949727	0.818638	1.25772	1.25418	1.36748	1.29511	1.37833	>>ProteinDiffResult	0.853518	0.835917	1.31056
Q9CWK8	ENSMUSG00000034484	67804	Snx2	sorting nexin 2	Q9CWK8	Q9CWK8	8	7	7	18.9	17	17	5487	>>ProteinRawExpression	847710	977500	973440	992700	980710	742470	794150	842870	880790	862710	604610	599140	626330	659690	595690	>>ProteinNormaExpression	1.06136	1.22386	1.21878	1.24289	1.22788	0.929597	0.994302	1.0553	1.10278	1.08014	0.756992	0.750143	0.784186	0.825954	0.745824	>>ProteinDiffResult	1.19496	1.03242	0.77262
Q9CWT2	ENSMUSG00000047844	406217	Bex4	brain expressed X-linked 4	Q9CWT2	Q9CWT2	1	1	1	11	11	11	5498	>>ProteinRawExpression	31209	27995	46808	38265	41426	55275	55726	58947	62794	55718	25006	30736	32896	34963	33803	>>ProteinNormaExpression	0.741228	0.664894	1.11171	0.908811	0.983886	1.31281	1.32352	1.40002	1.49139	1.32333	0.593904	0.729994	0.781295	0.830387	0.802836	>>ProteinDiffResult	0.882106	1.37021	0.747683
Q9CWV4	ENSMUSG00000046942	71967	Mageb16	MAGE family member B16	Q9CWV4	Q9CWV4	1	1	1	5.5	5.5	5.5	5506	>>ProteinRawExpression	48461	50370	48890	37426	60114	33396	32988	40746	34548	22547	24711	25965	20480	21840	17782	>>ProteinNormaExpression	1.3972	1.45224	1.40957	1.07905	1.73318	0.962857	0.951094	1.17477	0.996071	0.650064	0.712456	0.74861	0.590469	0.62968	0.512682	>>ProteinDiffResult	1.41425	0.946971	0.63878
Q9CWY9	ENSMUSG00000018449	69723	Rpain	RPA interacting protein	Q9CWY9	Q9CWY9	1	1	1	5.9	5.9	5.9	5515	>>ProteinRawExpression	77567	63433	73265	73842	72693	39503	35717	28115	35031	36260	70407	70918	63680	90497	61767	>>ProteinNormaExpression	1.30336	1.06587	1.23108	1.24077	1.22146	0.663771	0.600155	0.472418	0.588628	0.609279	1.18305	1.19164	1.07002	1.52063	1.03787	>>ProteinDiffResult	1.21251	0.58685	1.20064
Q9CXD9	ENSMUSG00000039883	74511	Lrrc17	leucine rich repeat containing 17	Q9CXD9	Q9CXD9	2	2	2	7	7	7	5530	>>ProteinRawExpression	120920	135610	143840	159000	168270	110470	148650	144070	171180	149240	249240	227070	271790	260970	247850	>>ProteinNormaExpression	0.669751	0.751116	0.7967	0.880668	0.932013	0.611871	0.823342	0.797974	0.948131	0.82661	1.38049	1.25769	1.50539	1.44546	1.37279	>>ProteinDiffResult	0.80605	0.801586	1.39236
Q9CXF4	ENSMUSG00000020130	66687	Tbc1d15	TBC1 domain family, member 15	Q9CXF4	Q9CXF4	37	37	37	57.8	57.8	57.8	5532	>>ProteinRawExpression	15912000	18255000	18562000	19486000	19838000	14260000	17681000	17164000	18096000	17062000	32248000	34290000	35041000	36754000	35203000	>>ProteinNormaExpression	0.682231	0.782688	0.795851	0.835468	0.85056	0.611401	0.758078	0.735911	0.775871	0.731538	1.38264	1.47019	1.50239	1.57584	1.50934	>>ProteinDiffResult	0.78936	0.72256	1.48808
Q9CXK8	ENSMUSG00000031917	66164	Nip7	NIP7, nucleolar pre-rRNA processing protein	Q9CXK8	Q9CXK8	1	1	1	15.6	15.6	15.6	5539	>>ProteinRawExpression	66914	74424	63351	82820	83008	63161	57563	70401	62437	66409	89124	91609	112660	110020	112860	>>ProteinNormaExpression	0.831739	0.925088	0.787451	1.02945	1.03179	0.785089	0.715506	0.875082	0.77609	0.825462	1.10781	1.1387	1.40036	1.36755	1.40285	>>ProteinDiffResult	0.921103	0.795446	1.28345
Q9CXP8	ENSMUSG00000038607	14700	Gng10	guanine nucleotide binding protein (G protein), gamma 10	Q9CXP8	Q9CXP8	3	3	3	69.1	69.1	69.1	5544	>>ProteinRawExpression	155790	156200	163740	171930	160260	150620	160160	158490	155220	171660	56306	68142	80183	61061	58322	>>ProteinNormaExpression	1.21201	1.2152	1.27386	1.33757	1.24678	1.17179	1.246	1.23301	1.20757	1.33547	0.438046	0.530127	0.623803	0.475039	0.45373	>>ProteinDiffResult	1.25708	1.23877	0.504149
Q9CXU0	ENSMUSG00000021598	28077	Med10	mediator complex subunit 10	Q9CXU0	Q9CXU0	8	8	8	75.6	75.6	75.6	5548	>>ProteinRawExpression	1020000	1131100	1139500	1237800	1234800	970120	1202900	1190900	1181300	1202500	2096700	2171500	2181300	2360100	2233700	>>ProteinNormaExpression	0.678365	0.752254	0.75784	0.823216	0.821221	0.645192	0.800005	0.792025	0.78564	0.799739	1.39444	1.44419	1.4507	1.56962	1.48555	>>ProteinDiffResult	0.766579	0.76452	1.4689
Q9CXU1	ENSMUSG00000020801	67279	Med31	mediator complex subunit 31	Q9CXU1	Q9CXU1	2	2	2	19.1	19.1	19.1	5549	>>ProteinRawExpression	116130	111750	142760	146570	135370	120210	140250	134820	154330	129590	266810	256560	275040	280040	268240	>>ProteinNormaExpression	0.650353	0.625824	0.799486	0.820823	0.758101	0.673201	0.78543	0.755021	0.864281	0.725731	1.49419	1.43679	1.54028	1.56828	1.5022	>>ProteinDiffResult	0.730917	0.760733	1.50835
Q9CXV9	ENSMUSG00000032002	76863	Dcun1d5	DCN1, defective in cullin neddylation 1, domain containing 5 (S. cerevisiae)	Q9CXV9;Q8CCA0	Q9CXV9	8	8	8	32.9	32.9	32.9	5552	>>ProteinRawExpression	1189600	1323200	1398600	1352400	1410800	1240100	1448000	1393000	1531600	1423500	2338800	2562300	2574500	2632900	2456000	>>ProteinNormaExpression	0.679117	0.755386	0.79843	0.772056	0.805395	0.707946	0.826632	0.795234	0.874357	0.812645	1.33517	1.46276	1.46973	1.50307	1.40208	>>ProteinDiffResult	0.762077	0.803363	1.43456
Q9CXX0	ENSMUSG00000050555	76832	Hyls1	HYLS1, centriolar and ciliogenesis associated	Q9CXX0	Q9CXX0	3	3	3	11.7	11.7	11.7	5556	>>ProteinRawExpression	172850	208550	243940	229970	229630	212380	251960	247460	273250	249510	318670	299050	348700	349270	331030	>>ProteinNormaExpression	0.653708	0.788723	0.922566	0.869732	0.868447	0.803208	0.952897	0.935878	1.03341	0.943631	1.20519	1.13099	1.31876	1.32092	1.25194	>>ProteinDiffResult	0.820635	0.933806	1.24556
Q9CY57	ENSMUSG00000001017	66511	Chtop	chromatin target of PRMT1	Q9CY57	Q9CY57	2	2	2	10.4	10.4	10.4	5568	>>ProteinRawExpression	149460	148820	166610	179510	162910	70156	92555	92895	100520	100990	57494	75627	59813	72391	64106	>>ProteinNormaExpression	1.40659	1.40056	1.56799	1.68939	1.53317	0.660247	0.871047	0.874247	0.946007	0.95043	0.541084	0.711736	0.562908	0.681281	0.60331	>>ProteinDiffResult	1.51954	0.860396	0.620064
Q9CYA6	ENSMUSG00000029427	70650	Zcchc8	zinc finger, CCHC domain containing 8	Q9CYA6	Q9CYA6	14	14	14	25.7	25.7	25.7	5577	>>ProteinRawExpression	1191700	1360600	1484000	1458800	1649700	1213100	1521900	1366500	1476800	1345500	4721800	4971200	5144000	5580800	5023900	>>ProteinNormaExpression	0.452426	0.516549	0.563397	0.55383	0.626305	0.460551	0.577786	0.518789	0.560664	0.510816	1.79262	1.88731	1.95291	2.11874	1.90731	>>ProteinDiffResult	0.542502	0.525721	1.93178
Q9CYB0	ENSMUSG00000035235	66597	Trim13	tripartite motif-containing 13	Q9CYB0	Q9CYB0	2	2	2	4.9	4.9	4.9	5578	>>ProteinRawExpression	122860	136120	155980	171390	158560	136890	160110	165060	177000	146510	287870	278970	281880	327590	286050	>>ProteinNormaExpression	0.61577	0.682228	0.781766	0.859	0.794697	0.686087	0.802465	0.827274	0.887117	0.734303	1.44279	1.39819	1.41277	1.64187	1.43367	>>ProteinDiffResult	0.746692	0.787449	1.46586
Q9CZ00	ENSMUSG00000031970	72185	Dbndd1	dysbindin (dystrobrevin binding protein 1) domain containing 1	Q9CZ00	Q9CZ00	3	3	3	29.4	29.4	29.4	5599	>>ProteinRawExpression	372480	384100	435630	437460	407830	383360	353780	407610	371870	391510	243550	267970	264680	232650	250620	>>ProteinNormaExpression	1.07341	1.1069	1.25539	1.26067	1.17528	1.10476	1.01952	1.17465	1.07165	1.12825	0.70186	0.772233	0.762752	0.670448	0.722234	>>ProteinDiffResult	1.17433	1.09977	0.725905
Q9CZ70	ENSMUSG00000079737	67118	3110001I22Rik	RIKEN cDNA 3110001I22 gene	Q9CZ70	Q9CZ70	8	8	8	29.2	29.2	29.2	5609	>>ProteinRawExpression	1314400	1278100	1357400	1394300	1493500	698680	860050	885750	854340	882180	1099400	1145800	1200300	1208800	1154300	>>ProteinNormaExpression	1.17167	1.13931	1.21	1.24289	1.33132	0.622809	0.766656	0.789565	0.761566	0.786383	0.980015	1.02138	1.06996	1.07753	1.02895	>>ProteinDiffResult	1.21904	0.745396	1.03557
Q9CZG9	ENSMUSG00000015668	72621	Pdzd11	PDZ domain containing 11	Q9CZG9	Q9CZG9	4	4	4	42.9	42.9	42.9	5622	>>ProteinRawExpression	502180	552560	528940	626220	546990	380470	450950	483760	466920	416400	242520	269370	293960	306680	267390	>>ProteinNormaExpression	1.189	1.30829	1.25236	1.48269	1.2951	0.900832	1.06771	1.14539	1.10552	0.985903	0.57421	0.637783	0.696004	0.726121	0.633095	>>ProteinDiffResult	1.30549	1.04107	0.653442
Q9CZJ6	ENSMUSG00000022978	66578	Mis18a	MIS18 kinetochore protein A	Q9CZJ6	Q9CZJ6	2	2	2	12.7	12.7	12.7	5624	>>ProteinRawExpression	130210	143990	163700	152110	184730	143440	199480	143080	156440	128090	479960	479570	528980	568190	509110	>>ProteinNormaExpression	0.475094	0.525373	0.597288	0.555	0.67402	0.523366	0.727838	0.522053	0.570799	0.467359	1.75122	1.7498	1.93008	2.07314	1.85758	>>ProteinDiffResult	0.565355	0.562283	1.87236
Q9CZP3	ENSMUSG00000007812	72611	Zfp655	zinc finger protein 655	Q9CZP3	Q9CZP3	5	5	5	6.8	6.8	6.8	5629	>>ProteinRawExpression	427260	460970	494490	513160	479190	473990	537050	551140	563070	541890	806250	853280	872630	1024700	875830	>>ProteinNormaExpression	0.676408	0.729776	0.782842	0.812399	0.75862	0.750388	0.85022	0.872526	0.891413	0.857882	1.2764	1.35085	1.38149	1.62223	1.38655	>>ProteinDiffResult	0.752009	0.844486	1.40351
Q9CZQ6	ENSMUSG00000053219	379043	Raet1e	retinoic acid early transcript 1E	Q9CZQ6	Q9CZQ6	3	2	2	12.4	7.6	7.6	5632	>>ProteinRawExpression	716860	804330	754140	761520	852150	490890	606620	612770	608340	589600	366860	414970	390410	473620	385490	>>ProteinNormaExpression	1.21797	1.36658	1.28131	1.29384	1.44783	0.834037	1.03067	1.04111	1.03359	1.00175	0.623306	0.705046	0.663318	0.804694	0.654959	>>ProteinDiffResult	1.32151	0.98823	0.690265
Q9CZU4	ENSMUSG00000020832	57837	Eral1	Era (G-protein)-like 1 (E. coli)	Q9CZU4	Q9CZU4	1	1	1	3.9	3.9	3.9	5638	>>ProteinRawExpression	73962	89656	84335	85149	89955	58672	69239	67878	64064	71358	47380	57670	47737	49004	51214	>>ProteinNormaExpression	1.10142	1.33513	1.25589	1.26801	1.33958	0.873725	1.03109	1.01082	0.954021	1.06264	0.705568	0.858804	0.710885	0.729753	0.762663	>>ProteinDiffResult	1.26001	0.986458	0.753535
Q9CZW2	ENSMUSG00000031756	72155	Cenpn	centromere protein N	Q9CZW2	Q9CZW2	1	1	1	2.7	2.7	2.7	5642	>>ProteinRawExpression	51216	47887	66278	69472	56782	50792	75572	76978	79038	70811	133090	134700	139060	144920	141330	>>ProteinNormaExpression	0.574202	0.536879	0.743068	0.778877	0.636605	0.569449	0.847267	0.86303	0.886125	0.793889	1.49212	1.51017	1.55905	1.62475	1.5845	>>ProteinDiffResult	0.653926	0.791952	1.55412
Q9CZW4	ENSMUSG00000032883	74205	Acsl3	acyl-CoA synthetase long-chain family member 3	Q9CZW4	Q9CZW4	13	11	11	22.2	19.9	19.9	5643	>>ProteinRawExpression	1102500	1351300	1347000	1372700	1364900	1150200	1369100	1331400	1420000	1445600	2058800	2183600	2223700	2298000	2287500	>>ProteinNormaExpression	0.680379	0.83392	0.831266	0.847126	0.842312	0.709816	0.844904	0.821639	0.876316	0.892114	1.27053	1.34755	1.3723	1.41815	1.41167	>>ProteinDiffResult	0.807001	0.828958	1.36404
Q9D0B0	ENSMUSG00000029538	108014	Srsf9	serine and arginine-rich splicing factor 9	Q9D0B0	Q9D0B0	11	10	10	43.2	40.1	40.1	5662	>>ProteinRawExpression	2118300	2180500	2277100	2376100	2462300	1356100	1545900	1598400	1603800	1623000	1294300	1329400	1398900	1515300	1372600	>>ProteinNormaExpression	1.21966	1.25547	1.31109	1.36809	1.41772	0.780804	0.890085	0.920313	0.923422	0.934477	0.745221	0.765431	0.805447	0.872467	0.790304	>>ProteinDiffResult	1.31441	0.88982	0.795774
Q9D0F1	ENSMUSG00000024056	67052	Ndc80	NDC80 kinetochore complex component	Q9D0F1	Q9D0F1	35	35	35	59.2	59.2	59.2	5668	>>ProteinRawExpression	6390300	7016100	7173300	7678000	7751300	6235800	7645000	7417200	7759300	7513700	14842000	15448000	16204000	17250000	16232000	>>ProteinNormaExpression	0.628323	0.689855	0.705311	0.754936	0.762143	0.613132	0.751691	0.729293	0.76293	0.738781	1.45933	1.51892	1.59325	1.6961	1.596	>>ProteinDiffResult	0.708114	0.719165	1.57272
Q9D0I8	ENSMUSG00000028741	69902	Mrto4	mRNA turnover 4, ribosome maturation factor	Q9D0I8	Q9D0I8	4	4	4	16.7	16.7	16.7	5676	>>ProteinRawExpression	299990	285570	272830	295670	297240	211270	267620	249370	263420	211610	184360	182970	222180	180140	175130	>>ProteinNormaExpression	1.25018	1.19008	1.13699	1.23217	1.23872	0.880446	1.11528	1.03922	1.09778	0.881863	0.768301	0.762508	0.925912	0.750715	0.729836	>>ProteinDiffResult	1.20963	1.00292	0.787454
Q9D0J8	ENSMUSG00000030122	69202	Ptms	parathymosin	Q9D0J8	Q9D0J8	2	2	2	22.8	22.8	22.8	5679	>>ProteinRawExpression	316070	333590	358920	384100	353350	269330	289560	273120	286070	295360	149110	161630	170280	178480	144280	>>ProteinNormaExpression	1.19625	1.26256	1.35843	1.45373	1.33735	1.01935	1.09592	1.0337	1.08271	1.11787	0.564347	0.611733	0.644471	0.675506	0.546067	>>ProteinDiffResult	1.32167	1.06991	0.608425
Q9D0K1	ENSMUSG00000020283	72129	Pex13	peroxisomal biogenesis factor 13	Q9D0K1	Q9D0K1	11	11	11	36.8	36.8	36.8	5681	>>ProteinRawExpression	2018000	2319300	2361800	2341000	2465600	1929800	2343600	2351500	2511100	2320200	4003900	4095100	4222700	4448200	4334000	>>ProteinNormaExpression	0.686927	0.78949	0.803957	0.796876	0.83929	0.656904	0.797762	0.800451	0.854779	0.789796	1.36293	1.39397	1.43741	1.51417	1.47529	>>ProteinDiffResult	0.783308	0.779938	1.43675
Q9D0L8	ENSMUSG00000009535	67897	Rnmt	RNA (guanine-7-) methyltransferase	Q9D0L8	Q9D0L8	17	17	17	38.9	38.9	38.9	5686	>>ProteinRawExpression	4157800	4575700	4695200	4785700	5008300	3415100	4055300	4257700	4302300	4399700	6144300	6500600	6843600	7294100	6753600	>>ProteinNormaExpression	0.807978	0.889188	0.91241	0.929997	0.973254	0.66365	0.788059	0.827391	0.836058	0.854986	1.19401	1.26325	1.3299	1.41745	1.31241	>>ProteinDiffResult	0.902565	0.794029	1.30341
Q9D168	ENSMUSG00000028016	71793	Ints12	integrator complex subunit 12	Q9D168	Q9D168	4	4	4	10.2	10.2	10.2	5712	>>ProteinRawExpression	430620	468250	472820	523060	486880	514600	553980	591850	616950	623840	793540	833350	894230	907310	864150	>>ProteinNormaExpression	0.67457	0.733518	0.740677	0.819378	0.762702	0.806126	0.867815	0.927139	0.966458	0.977251	1.24309	1.30545	1.40082	1.42131	1.3537	>>ProteinDiffResult	0.746169	0.908958	1.34487
Q9D198	ENSMUSG00000028821	68592	Syf2	SYF2 homolog, RNA splicing factor (S. cerevisiae)	Q9D198	Q9D198	8	8	7	37.2	37.2	25.6	5715	>>ProteinRawExpression	1513400	1670600	1876100	1782200	2075900	1585600	2212300	2173100	2475000	2117600	5669100	5706800	5964100	6150400	6195800	>>ProteinNormaExpression	0.461703	0.509661	0.572354	0.543707	0.633308	0.483729	0.674921	0.662962	0.755064	0.64603	1.72951	1.74101	1.81951	1.87634	1.89019	>>ProteinDiffResult	0.544147	0.644541	1.81131
Q9D1G5	ENSMUSG00000027286	66606	Lrrc57	leucine rich repeat containing 57	Q9D1G5	Q9D1G5	6	6	6	28.9	28.9	28.9	5730	>>ProteinRawExpression	708870	774840	798080	837290	955310	641450	741740	711080	856300	729750	1251200	1423300	1405400	1558400	1514900	>>ProteinNormaExpression	0.713249	0.779626	0.80301	0.842462	0.961211	0.645412	0.746322	0.715473	0.86159	0.734258	1.25893	1.43209	1.41408	1.56803	1.52426	>>ProteinDiffResult	0.819912	0.740611	1.43948
Q9D1J3	ENSMUSG00000078427	66118	Sarnp	SAP domain containing ribonucleoprotein	Q9D1J3	Q9D1J3	7	7	7	39.5	39.5	39.5	5738	>>ProteinRawExpression	1405100	1568800	1541900	1638400	1659600	940740	1114200	1071300	1513200	1150900	1921200	1847800	2029200	2092100	2100900	>>ProteinNormaExpression	0.893248	0.997316	0.980215	1.04156	1.05504	0.598046	0.708318	0.681045	0.96197	0.731649	1.22134	1.17468	1.29	1.32999	1.33558	>>ProteinDiffResult	0.993476	0.736206	1.27032
Q9D1Q1	ENSMUSG00000031843	68533	Mphosph6	M phase phosphoprotein 6	Q9D1Q1	Q9D1Q1	14	14	14	72	72	72	5748	>>ProteinRawExpression	2324800	2523800	3126100	2987900	3629200	2893100	3614900	3413600	3574300	3273900	17221000	18218000	19023000	20423000	19872000	>>ProteinNormaExpression	0.276502	0.30017	0.371805	0.355368	0.431641	0.344093	0.429941	0.405999	0.425112	0.389383	2.04819	2.16677	2.26251	2.42902	2.36349	>>ProteinDiffResult	0.347097	0.398905	2.254
Q9D2X5	ENSMUSG00000031858	74549	Mau2	MAU2 sister chromatid cohesion factor	Q9D2X5	Q9D2X5	2	2	2	4.2	4.2	4.2	5772	>>ProteinRawExpression	185000	209010	212290	229990	217940	148670	160260	163480	192380	158720	123890	118960	125110	140960	138350	>>ProteinNormaExpression	1.09901	1.24164	1.26112	1.36627	1.29469	0.883185	0.952036	0.971164	1.14285	0.942887	0.735977	0.70669	0.743225	0.837383	0.821878	>>ProteinDiffResult	1.25255	0.978424	0.769031
Q9D350	ENSMUSG00000054310	71468	Obox1	oocyte specific homeobox 1	Q9D350;Q3UT54	Q9D350	18	18	12	85.3	85.3	53.4	5775	>>ProteinRawExpression	2654900	2930000	3298800	3604200	3704900	2334300	3354100	3056500	3442000	2862200	15898000	16915000	17475000	20405000	17751000	>>ProteinNormaExpression	0.332733	0.367211	0.413432	0.451707	0.464328	0.292553	0.420363	0.383065	0.431379	0.358714	1.99247	2.11992	2.19011	2.55732	2.2247	>>ProteinDiffResult	0.405882	0.377215	2.2169
Q9D3R3	ENSMUSG00000021572	74470	Cep72	centrosomal protein 72	Q9D3R3	Q9D3R3	5	5	5	8.8	8.8	8.8	5783	>>ProteinRawExpression	472830	526230	529580	498110	574630	326690	396170	413490	433060	404910	332940	345310	349600	326660	351530	>>ProteinNormaExpression	1.12906	1.25657	1.26457	1.18942	1.37214	0.780094	0.946004	0.987362	1.03409	0.966874	0.795019	0.824557	0.834801	0.780023	0.839409	>>ProteinDiffResult	1.24235	0.942885	0.814762
Q9D3X5	ENSMUSG00000029089	70592	5730480H06Rik	RIKEN cDNA 5730480H06 gene	Q9D3X5	Q9D3X5	2	2	2	9.3	9.3	9.3	5788	>>ProteinRawExpression	31601	30495	44141	43018	39912	29167	37434	38100	40191	31056	158640	187350	174980	214190	154710	>>ProteinNormaExpression	0.377706	0.364486	0.527588	0.514166	0.477042	0.348614	0.447424	0.455384	0.480376	0.371192	1.89612	2.23927	2.09142	2.56007	1.84915	>>ProteinDiffResult	0.452197	0.420598	2.1272
Q9D4J3	ENSMUSG00000019891	66686	Dcbld1	discoidin, CUB and LCCL domain containing 1	Q9D4J3	Q9D4J3	1	1	1	2.2	2.2	2.2	5802	>>ProteinRawExpression	44741	51786	46278	46723	57466	33401	44011	48664	43906	38298	23338	33821	30344	31232	23844	>>ProteinNormaExpression	1.12254	1.2993	1.1611	1.17227	1.44181	0.838024	1.10423	1.22097	1.10159	0.960888	0.585545	0.848561	0.761324	0.783604	0.598241	>>ProteinDiffResult	1.23941	1.04514	0.715455
Q9D4J7	ENSMUSG00000025626	70998	Phf6	PHD finger protein 6	Q9D4J7	Q9D4J7	5	5	5	17	17	17	5803	>>ProteinRawExpression	300540	308870	320180	350880	355620	209930	290190	288660	286580	260130	667580	735650	714880	767220	720530	>>ProteinNormaExpression	0.685388	0.704385	0.730178	0.80019	0.810999	0.47875	0.661785	0.658296	0.653552	0.593232	1.52243	1.67767	1.6303	1.74966	1.64318	>>ProteinDiffResult	0.746228	0.609123	1.64465
Q9D620	ENSMUSG00000031488	75767	Rab11fip1	RAB11 family interacting protein 1 (class I)	Q9D620	Q9D620	16	16	16	27	27	27	5816	>>ProteinRawExpression	2294200	2459600	2428000	2602600	2566300	1742500	1981400	1906900	2015700	1964600	1375500	1441900	1493000	1608300	1438600	>>ProteinNormaExpression	1.17374	1.25836	1.24219	1.33152	1.31295	0.891484	1.01371	0.975593	1.03126	1.00511	0.703722	0.737693	0.763837	0.822825	0.736005	>>ProteinDiffResult	1.26375	0.983431	0.752816
Q9D6T0	ENSMUSG00000003421	66394	Nosip	nitric oxide synthase interacting protein	Q9D6T0	Q9D6T0	2	2	2	7.3	7.3	7.3	5832	>>ProteinRawExpression	179200	165460	176860	164650	183130	144480	163160	165530	163960	151240	95217	87390	98655	96322	99259	>>ProteinNormaExpression	1.2593	1.16275	1.24286	1.15706	1.28692	1.01531	1.14658	1.16324	1.15221	1.06282	0.669125	0.614121	0.693285	0.67689	0.697529	>>ProteinDiffResult	1.22178	1.10803	0.67019
Q9D832	ENSMUSG00000028035	67035	Dnajb4	DnaJ heat shock protein family (Hsp40) member B4	Q9D832	Q9D832	20	19	19	52.8	49.3	49.3	5881	>>ProteinRawExpression	5007100	5770500	5948600	7332200	6007500	5279300	6076100	6278200	6563000	6349100	8881100	10539000	10973000	11429000	10375000	>>ProteinNormaExpression	0.665786	0.767295	0.790976	0.974951	0.798808	0.70198	0.80793	0.834803	0.872672	0.84423	1.18091	1.40135	1.45906	1.5197	1.37955	>>ProteinDiffResult	0.799563	0.812323	1.38811
Q9D869	ENSMUSG00000030865	70261	Chp2	calcineurin-like EF hand protein 2	Q9D869	Q9D869	3	3	3	24.5	24.5	24.5	5886	>>ProteinRawExpression	361950	383430	370680	422760	401240	318270	346350	377260	386770	379090	221520	255020	281150	264000	251690	>>ProteinNormaExpression	1.08127	1.14544	1.10735	1.26293	1.19864	0.950782	1.03467	1.12701	1.15542	1.13247	0.661757	0.761833	0.839892	0.788659	0.751885	>>ProteinDiffResult	1.15913	1.08007	0.760805
Q9D8U8	ENSMUSG00000027423	69178	Snx5	sorting nexin 5	Q9D8U8	Q9D8U8	6	5	5	14.1	14.1	14.1	5909	>>ProteinRawExpression	772440	806590	806280	854490	808750	599590	688110	694790	661060	688620	449650	456510	467450	464830	449890	>>ProteinNormaExpression	1.19832	1.2513	1.25082	1.32561	1.25465	0.930169	1.06749	1.07786	1.02553	1.06828	0.697561	0.708203	0.725175	0.72111	0.697933	>>ProteinDiffResult	1.25614	1.03387	0.709996
Q9D8X5	ENSMUSG00000020515	69125	Cnot8	CCR4-NOT transcription complex, subunit 8	Q9D8X5	Q9D8X5	9	8	8	27.1	24.7	24.7	5916	>>ProteinRawExpression	802140	932600	960180	954030	1054300	853670	1074500	1000200	1008400	1048200	2111100	2119600	2214900	2421700	2343500	>>ProteinNormaExpression	0.575726	0.669362	0.689157	0.684743	0.75671	0.612711	0.771208	0.717881	0.723766	0.752332	1.51521	1.52132	1.58972	1.73814	1.68202	>>ProteinDiffResult	0.675139	0.715579	1.60928
Q9D945	ENSMUSG00000020224	66225	Llph	LLP homolog, long-term synaptic facilitation (Aplysia)	Q9D945	Q9D945	2	2	2	29.2	29.2	29.2	5924	>>ProteinRawExpression	107570	116460	119130	110950	125300	112180	129960	117820	126480	128160	179350	188880	215330	222970	194630	>>ProteinNormaExpression	0.735046	0.795793	0.814037	0.758142	0.856198	0.766547	0.888041	0.805086	0.864261	0.875741	1.22553	1.29065	1.47139	1.52359	1.32994	>>ProteinDiffResult	0.791843	0.839935	1.36822
Q9DA75	ENSMUSG00000028655	76574	Mfsd2a	major facilitator superfamily domain containing 2A	Q9DA75;Q3T9M1	Q9DA75	3	3	3	8.4	8.4	8.4	5939	>>ProteinRawExpression	270660	257010	302940	287720	285680	313830	363770	380450	356200	375420	181100	180510	191600	182430	175550	>>ProteinNormaExpression	0.989045	0.939165	1.107	1.05139	1.04393	1.1468	1.32929	1.39024	1.30162	1.37186	0.661775	0.659619	0.700144	0.666635	0.641494	>>ProteinDiffResult	1.02611	1.30796	0.665933
Q9DAN6	ENSMUSG00000022487	74174	Gtsf1	gametocyte specific factor 1	Q9DAN6	Q9DAN6	11	11	10	42.5	42.5	42.5	5949	>>ProteinRawExpression	3447100	3616700	3885700	3879400	3954100	3215500	3585800	3640600	3746000	3779900	2049400	2204600	2361900	2372900	2173100	>>ProteinNormaExpression	1.07918	1.13228	1.21649	1.21452	1.23791	1.00667	1.1226	1.13976	1.17276	1.18337	0.641604	0.690193	0.739439	0.742882	0.680331	>>ProteinDiffResult	1.17608	1.12503	0.69889
Q9DAU9	ENSMUSG00000047141	72020	Zfp654	zinc finger protein 654	Q9DAU9	Q9DAU9	1	1	1	1.6	1.6	1.6	5955	>>ProteinRawExpression	41756	41502	50014	46341	50848	39151	50447	41255	46993	43678	99490	93825	103900	116590	90509	>>ProteinNormaExpression	0.654963	0.650978	0.784493	0.72688	0.797575	0.614102	0.791285	0.647104	0.737107	0.68511	1.56055	1.47169	1.62972	1.82877	1.41968	>>ProteinDiffResult	0.722978	0.694942	1.58208
Q9DAW9	ENSMUSG00000053931	71994	Cnn3	calponin 3, acidic	Q9DAW9;Q08091;Q08093	Q9DAW9	18	18	18	59.7	59.7	59.7	5957	>>ProteinRawExpression	14573000	15742000	16689000	16038000	17001000	12426000	14451000	14635000	14402000	14841000	9158100	9957800	10413000	10424000	9617100	>>ProteinNormaExpression	1.09097	1.17848	1.24938	1.20064	1.27273	0.930238	1.08183	1.09561	1.07817	1.11103	0.685596	0.745463	0.779541	0.780364	0.719958	>>ProteinDiffResult	1.19844	1.05938	0.742184
Q9DB91	ENSMUSG00000003444	67224	Med29	mediator complex subunit 29	Q9DB91	Q9DB91	2	2	2	10.1	10.1	10.1	5977	>>ProteinRawExpression	198850	207400	203810	227540	218990	153260	160150	198550	181690	145910	99146	86456	115150	93828	76827	>>ProteinNormaExpression	1.25984	1.31401	1.29127	1.44161	1.38744	0.971001	1.01465	1.25794	1.15112	0.924434	0.628154	0.547754	0.729549	0.594461	0.486749	>>ProteinDiffResult	1.33884	1.06383	0.597333
Q9DBC7	ENSMUSG00000020612	19084	Prkar1a	protein kinase, cAMP dependent regulatory, type I, alpha	Q9DBC7;P12849	Q9DBC7	24	24	24	52.8	52.8	52.8	5986	>>ProteinRawExpression	16427000	17122000	18294000	18665000	19059000	14927000	16560000	17420000	17384000	18569000	10238000	10724000	11685000	11748000	10739000	>>ProteinNormaExpression	1.07337	1.11879	1.19537	1.21961	1.24536	0.975362	1.08207	1.13826	1.13591	1.21334	0.668973	0.700729	0.763523	0.767639	0.701709	>>ProteinDiffResult	1.1705	1.10899	0.720514
Q9DBE9	ENSMUSG00000020706	56095	Ftsj3	FtsJ RNA methyltransferase homolog 3 (E. coli)	Q9DBE9	Q9DBE9	4	4	4	7.8	7.8	7.8	5990	>>ProteinRawExpression	186490	224460	216600	234310	239130	132510	173200	185050	192980	184000	134120	134960	139390	145280	148250	>>ProteinNormaExpression	1.04741	1.26067	1.21652	1.31599	1.34306	0.744235	0.972768	1.03932	1.08386	1.03343	0.753277	0.757995	0.782876	0.815957	0.832638	>>ProteinDiffResult	1.23673	0.974722	0.788548
Q9DBJ3	ENSMUSG00000038859	66898	Baiap2l1	BAI1-associated protein 2-like 1	Q9DBJ3	Q9DBJ3	27	27	26	52.5	52.5	50.8	6000	>>ProteinRawExpression	5391600	5805000	6037600	6252600	6373000	4066900	4843600	4870100	5039000	4602800	9143600	9587900	9986200	10500000	10046000	>>ProteinNormaExpression	0.788661	0.849132	0.883156	0.914605	0.932217	0.59489	0.708502	0.712379	0.737085	0.673279	1.33749	1.40248	1.46074	1.5359	1.46949	>>ProteinDiffResult	0.873554	0.685227	1.44122
Q9DBR0	ENSMUSG00000024045	56399	Akap8	A kinase (PRKA) anchor protein 8	Q9DBR0	Q9DBR0	4	4	4	7.6	7.6	7.6	6010	>>ProteinRawExpression	388010	407300	429210	450110	458710	262330	298020	316620	309230	308610	278270	253230	229550	247490	267040	>>ProteinNormaExpression	1.18688	1.24589	1.31291	1.37684	1.40315	0.80244	0.911612	0.968508	0.945902	0.944006	0.851199	0.774604	0.70217	0.757046	0.816848	>>ProteinDiffResult	1.30513	0.914494	0.780373
Q9DBR1	ENSMUSG00000027433	24128	Xrn2	5'-3' exoribonuclease 2	Q9DBR1	Q9DBR1	6	6	6	9.8	9.8	9.8	6011	>>ProteinRawExpression	667010	728450	714500	833700	803660	555380	699920	684000	722830	688010	1264700	1363400	1428800	1546100	1407400	>>ProteinNormaExpression	0.70919	0.774515	0.759683	0.886421	0.854481	0.590501	0.744181	0.727254	0.76854	0.731518	1.34468	1.44962	1.51915	1.64387	1.4964	>>ProteinDiffResult	0.796858	0.712399	1.49074
Q9DBR2	ENSMUSG00000043259	71721	Fam13c	family with sequence similarity 13, member C	Q9DBR2	Q9DBR2	1	1	1	3.3	3.3	3.3	6012	>>ProteinRawExpression	9422.6	11528	10229	10160	5483.2	8737.3	9081.8	11734	7740.3	8992.8	15399	26058	22089	13723	18505	>>ProteinNormaExpression	0.748289	0.915487	0.812328	0.806849	0.435444	0.693866	0.721224	0.931847	0.61469	0.714156	1.2229	2.06938	1.75418	1.0898	1.46956	>>ProteinDiffResult	0.743679	0.735157	1.52116
Q9DBS1	ENSMUSG00000030095	74122	Tmem43	transmembrane protein 43	Q9DBS1	Q9DBS1	13	13	13	43	43	43	6016	>>ProteinRawExpression	4292100	5359700	5435600	5389400	5241900	6888400	9807700	9463300	8722800	9257200	17372000	19549000	19951000	20388000	20914000	>>ProteinNormaExpression	0.38315	0.478453	0.485229	0.481105	0.467937	0.614918	0.87552	0.844776	0.778673	0.826378	1.55078	1.74511	1.781	1.82001	1.86696	>>ProteinDiffResult	0.459175	0.788053	1.75277
Q9DBX6	ENSMUSG00000040703	74134	Cyp2s1	cytochrome P450, family 2, subfamily s, polypeptide 1	Q9DBX6	Q9DBX6	2	2	2	4.4	4.4	4.4	6025	>>ProteinRawExpression	60077	79267	71751	76139	71366	54705	67262	64925	71082	66877	29568	34201	26970	33365	32534	>>ProteinNormaExpression	1.07269	1.41533	1.28113	1.35948	1.27426	0.976772	1.20098	1.15925	1.26919	1.19411	0.527944	0.610667	0.481556	0.59574	0.580903	>>ProteinDiffResult	1.28058	1.16006	0.559362
Q9DC28	ENSMUSG00000025162	104318	Csnk1d	casein kinase 1, delta	Q9DC28	Q9DC28	11	3	3	23.1	7.7	7.7	6034	>>ProteinRawExpression	402460	462040	455360	429990	478910	521500	580090	634970	585220	601780	284070	283320	279330	279910	278710	>>ProteinNormaExpression	0.920588	1.05687	1.04159	0.98356	1.09546	1.19288	1.3269	1.45243	1.33863	1.37651	0.649782	0.648067	0.63894	0.640266	0.637522	>>ProteinDiffResult	1.01961	1.33747	0.642915
Q9DC33	ENSMUSG00000032329	66867	Hmg20a	high mobility group 20A	Q9DC33	Q9DC33	6	6	6	26.6	26.6	26.6	6036	>>ProteinRawExpression	748690	920220	883230	918150	928860	866630	960670	999960	1066800	1052600	1262300	1265400	1332400	1503800	1298000	>>ProteinNormaExpression	0.701559	0.862291	0.827629	0.860351	0.870387	0.812074	0.900194	0.937011	0.999643	0.986337	1.18284	1.18574	1.24852	1.40913	1.21629	>>ProteinDiffResult	0.824443	0.927052	1.2485
Q9DC48	ENSMUSG00000038446	71713	Cdc40	cell division cycle 40	Q9DC48	Q9DC48	4	4	4	6.4	6.4	6.4	6039	>>ProteinRawExpression	89927	100810	114120	102870	120060	80979	97766	97853	118370	95709	368850	377490	395540	430740	390030	>>ProteinNormaExpression	0.452484	0.507243	0.574215	0.517609	0.604103	0.40746	0.491927	0.492365	0.595599	0.481577	1.85593	1.89941	1.99023	2.16734	1.9625	>>ProteinDiffResult	0.531131	0.493786	1.97508
Q9DCD5	ENSMUSG00000012296	74094	Tjap1	tight junction associated protein 1	Q9DCD5	Q9DCD5	2	2	2	4.1	4.1	4.1	6055	>>ProteinRawExpression	65503	78222	68262	83400	76850	56346	61370	70463	72232	72894	103920	107290	107230	129520	102620	>>ProteinNormaExpression	0.782205	0.934089	0.815152	0.995922	0.917705	0.672857	0.732851	0.841435	0.86256	0.870465	1.24096	1.28121	1.28049	1.54667	1.22544	>>ProteinDiffResult	0.889015	0.796033	1.31495
Q9DCD6	ENSMUSG00000018567	56486	Gabarap	gamma-aminobutyric acid receptor associated protein	Q9DCD6	Q9DCD6	3	1	1	18.8	9.4	9.4	6056	>>ProteinRawExpression	70616	96009	92358	93994	83898	94324	97491	101690	92359	112200	57713	65734	45236	69425	56199	>>ProteinNormaExpression	0.861699	1.17156	1.12701	1.14697	1.02377	1.151	1.18964	1.24088	1.12702	1.36913	0.704249	0.802126	0.551997	0.847166	0.685774	>>ProteinDiffResult	1.0662	1.21554	0.718262
Q9DCE5	ENSMUSG00000038683	68083	Pak1ip1	PAK1 interacting protein 1	Q9DCE5	Q9DCE5	1	1	1	2.9	2.9	2.9	6057	>>ProteinRawExpression	192890	229400	236470	222680	233390	160740	179600	196790	217370	174490	116610	114730	114140	117070	100200	>>ProteinNormaExpression	1.11002	1.32013	1.36081	1.28145	1.34309	0.925009	1.03354	1.13247	1.2509	1.00414	0.671054	0.660235	0.65684	0.673701	0.57662	>>ProteinDiffResult	1.2831	1.06921	0.64769
Q9DCH6	ENSMUSG00000030629	65098	Zfand6	zinc finger, AN1-type domain 6	Q9DCH6	Q9DCH6	10	10	9	52	52	47.5	6062	>>ProteinRawExpression	2487400	2547000	2585400	2604900	2655100	1766300	1997600	2011500	2105500	1941000	1596700	1641900	1791000	1767200	1579500	>>ProteinNormaExpression	1.20056	1.22933	1.24786	1.25727	1.2815	0.852516	0.964155	0.970864	1.01623	0.936836	0.770658	0.792474	0.864438	0.852951	0.762356	>>ProteinDiffResult	1.2433	0.948121	0.808575
Q9DCM2	ENSMUSG00000029864	76263	Gstk1	glutathione S-transferase kappa 1	Q9DCM2	Q9DCM2	14	14	14	66.4	66.4	66.4	6073	>>ProteinRawExpression	1724400	1833600	2056000	2064700	2259400	5274900	5979300	5838600	6121700	6213800	6310500	7071000	7254300	7933000	6958000	>>ProteinNormaExpression	0.345372	0.367243	0.411786	0.413529	0.452524	1.05648	1.19757	1.16939	1.22609	1.24453	1.2639	1.41622	1.45293	1.58886	1.39358	>>ProteinDiffResult	0.398091	1.17881	1.4231
Q9DCP2	ENSMUSG00000010064	76257	Slc38a3	solute carrier family 38, member 3	Q9DCP2	Q9DCP2	6	6	6	13.1	13.1	13.1	6075	>>ProteinRawExpression	1555800	1567000	1587600	1667100	1695400	996450	1157800	1139100	1141400	1170400	704320	725310	781150	762230	710700	>>ProteinNormaExpression	1.34416	1.35384	1.37164	1.44032	1.46477	0.860901	1.0003	0.984146	0.986133	1.01119	0.60851	0.626644	0.674888	0.658542	0.614022	>>ProteinDiffResult	1.39494	0.968534	0.636521
Q9DD03	ENSMUSG00000027935	68328	Rab13	RAB13, member RAS oncogene family	Q9DD03	Q9DD03	7	4	4	35.1	22.3	22.3	6094	>>ProteinRawExpression	299670	337410	335550	374110	358070	290940	336020	340870	329130	318090	205870	190450	192130	204550	172140	>>ProteinNormaExpression	1.04902	1.18113	1.17462	1.3096	1.25345	1.01846	1.17627	1.19324	1.15215	1.1135	0.720665	0.666686	0.672567	0.716044	0.60259	>>ProteinDiffResult	1.19357	1.13072	0.675711
Q9EP71	ENSMUSG00000022246	75646	Rai14	retinoic acid induced 14	Q9EP71;Q2M3X8	Q9EP71	31	31	31	34.6	34.6	34.6	6099	>>ProteinRawExpression	8158100	8414800	8706600	9021100	9126600	6286700	6704600	7022800	7080100	6825400	3277800	3561100	3832700	3529400	3342100	>>ProteinNormaExpression	1.28962	1.33019	1.37632	1.42604	1.44271	0.993789	1.05985	1.11015	1.11921	1.07895	0.518148	0.562931	0.605865	0.55792	0.528312	>>ProteinDiffResult	1.37298	1.07239	0.554635
Q9EPK2	ENSMUSG00000060090	19889	Rp2	retinitis pigmentosa 2 homolog	Q9EPK2	Q9EPK2	9	9	9	32.6	32.6	32.6	6105	>>ProteinRawExpression	1991200	2190300	2228600	2289400	2340800	1977400	2238900	2298600	2294800	2338000	949310	985430	1060900	1047500	953630	>>ProteinNormaExpression	1.0987	1.20856	1.2297	1.26324	1.29161	1.09109	1.23538	1.26832	1.26622	1.29006	0.52381	0.54374	0.585383	0.577989	0.526194	>>ProteinDiffResult	1.21836	1.23021	0.551423
Q9EQF6	ENSMUSG00000029168	65254	Dpysl5	dihydropyrimidinase-like 5	Q9EQF6	Q9EQF6	5	5	5	15.1	15.1	15.1	6124	>>ProteinRawExpression	422750	423820	434420	478970	449370	377730	385160	408940	414160	433920	206220	221500	202260	238190	226540	>>ProteinNormaExpression	1.19108	1.19409	1.22396	1.34948	1.26608	1.06424	1.08517	1.15217	1.16688	1.22255	0.581016	0.624067	0.569859	0.67109	0.638267	>>ProteinDiffResult	1.24494	1.1382	0.61686
Q9EQG3	ENSMUSG00000022123	64929	Scel	sciellin	Q9EQG3	Q9EQG3	2	2	2	2.5	2.5	2.5	6125	>>ProteinRawExpression	362670	353500	348780	357840	410360	275670	286110	318920	313060	294300	208580	202840	196380	229010	234090	>>ProteinNormaExpression	1.2386	1.20728	1.19116	1.2221	1.40147	0.941472	0.977127	1.08918	1.06917	1.0051	0.712346	0.692742	0.67068	0.782118	0.799468	>>ProteinDiffResult	1.25212	1.01641	0.731471
Q9EQX4	ENSMUSG00000001864	108897	Aif1l	allograft inflammatory factor 1-like	Q9EQX4	Q9EQX4	12	12	12	68	68	68	6140	>>ProteinRawExpression	6369700	6780900	6982600	7112000	7421200	5988100	6761200	6827300	7098900	7063200	1696100	1734000	2071100	1906100	1473700	>>ProteinNormaExpression	1.23626	1.31606	1.35521	1.38033	1.44034	1.16219	1.31224	1.32507	1.37778	1.37085	0.329186	0.336542	0.401967	0.369944	0.286022	>>ProteinDiffResult	1.34564	1.30963	0.344732
Q9EQY0	ENSMUSG00000020715	78943	Ern1	endoplasmic reticulum (ER) to nucleus signalling 1	Q9EQY0	Q9EQY0	18	18	18	22	22	22	6141	>>ProteinRawExpression	2544800	2868000	2973900	3039700	3248200	2492900	2982000	3014000	3029600	3011700	5216100	5224500	5517500	5808500	5473900	>>ProteinNormaExpression	0.676265	0.762154	0.790296	0.807782	0.86319	0.662473	0.792449	0.800952	0.805098	0.800341	1.38615	1.38838	1.46624	1.54357	1.45466	>>ProteinDiffResult	0.779937	0.772263	1.4478
Q9EQZ7	ENSMUSG00000037386	116838	Rims2	regulating synaptic membrane exocytosis 2	Q9EQZ7	Q9EQZ7	1	1	1	0.7	0.7	0.7	6142	>>ProteinRawExpression	254580	285070	297090	319410	304920	164560	197920	200450	189940	203600	152030	170740	142190	171230	172210	>>ProteinNormaExpression	1.18375	1.32552	1.38141	1.4852	1.41782	0.765172	0.92029	0.932054	0.883184	0.946701	0.70691	0.793908	0.661156	0.796187	0.800743	>>ProteinDiffResult	1.35874	0.88948	0.751781
Q9ER69	ENSMUSG00000060475	60532	Wtap	Wilms tumour 1-associating protein	Q9ER69	Q9ER69	9	9	8	29.3	29.3	27.3	6147	>>ProteinRawExpression	754400	782830	853240	912340	846120	700190	860210	780060	850510	821590	1344800	1448900	1482300	1611100	1448400	>>ProteinNormaExpression	0.730206	0.757725	0.825877	0.883081	0.818985	0.677735	0.832623	0.755043	0.823234	0.795242	1.30167	1.40243	1.43476	1.55943	1.40195	>>ProteinDiffResult	0.803175	0.776775	1.42005
Q9ER88	ENSMUSG00000068921	65111	Dap3	death associated protein 3	Q9ER88	Q9ER88	9	9	9	23.3	23.3	23.3	6150	>>ProteinRawExpression	1870900	1934400	2058800	2102600	2180600	1685100	1765300	1851300	1968500	1964900	1125900	1214400	1279800	1305500	1195000	>>ProteinNormaExpression	1.1004	1.13775	1.21092	1.23668	1.28255	0.991119	1.03829	1.08887	1.1578	1.15569	0.662216	0.714269	0.752735	0.767851	0.702858	>>ProteinDiffResult	1.19366	1.08635	0.719986
Q9ERA0	ENSMUSG00000009733	21422	Tfcp2	transcription factor CP2	Q9ERA0	Q9ERA0	2	1	1	4.6	3.2	3.2	6152	>>ProteinRawExpression	29399	24682	20835	30861	28586	23043	20637	22947	22087	14876	20593	10715	21561	18312	16471	>>ProteinNormaExpression	1.35436	1.13705	0.959829	1.42171	1.3169	1.06155	0.950707	1.05712	1.01751	0.685309	0.94868	0.49362	0.993274	0.843599	0.758787	>>ProteinDiffResult	1.23797	0.954439	0.807592
Q9ERG0	ENSMUSG00000023022	65970	Lima1	LIM domain and actin binding 1	Q9ERG0;Q4U4S6	Q9ERG0	12	12	12	19.4	19.4	19.4	6159	>>ProteinRawExpression	2020000	2151700	2171600	2259600	2273600	1945900	2022400	2187000	2200100	2244600	771600	874980	911910	914440	829230	>>ProteinNormaExpression	1.17539	1.25202	1.2636	1.31481	1.32295	1.13227	1.17679	1.27256	1.28019	1.30608	0.448976	0.50913	0.530619	0.532091	0.48251	>>ProteinDiffResult	1.26576	1.23358	0.500665
Q9ERH4	ENSMUSG00000027306	108907	Nusap1	nucleolar and spindle associated protein 1	Q9ERH4	Q9ERH4	16	16	16	41.2	41.2	41.2	6161	>>ProteinRawExpression	2340900	2576700	2799100	2827800	3026200	3909900	4535800	4396200	4500200	4608000	8130300	8672900	9001600	9788600	9138400	>>ProteinNormaExpression	0.437537	0.481611	0.523179	0.528544	0.565627	0.730799	0.847786	0.821693	0.841132	0.861281	1.51963	1.62105	1.68249	1.82959	1.70806	>>ProteinDiffResult	0.507299	0.820538	1.67216
Q9ESM6	ENSMUSG00000019359	71584	Gdpd2	glycerophosphodiester phosphodiesterase domain containing 2	Q9ESM6	Q9ESM6	3	3	3	6.7	6.7	6.7	6187	>>ProteinRawExpression	1220800	1209400	1360400	1254700	1255700	864030	908300	891670	942050	836000	769590	647840	742020	765070	736150	>>ProteinNormaExpression	1.27134	1.25947	1.41672	1.30664	1.30768	0.899799	0.945901	0.928583	0.981049	0.870608	0.801449	0.674659	0.772738	0.796742	0.766625	>>ProteinDiffResult	1.31237	0.925188	0.762443
Q9EST8	ENSMUSG00000035356	80859	Nfkbiz	nuclear factor of kappa light polypeptide gene enhancer in B cells inhibitor, zeta	Q9EST8	Q9EST8	10	10	10	19.2	19.2	19.2	6194	>>ProteinRawExpression	1549300	1784600	1892100	1969500	2082000	1386800	1760900	1805700	1842800	1987900	2781100	2938400	3027800	3311400	3151000	>>ProteinNormaExpression	0.698485	0.804567	0.853032	0.887927	0.938647	0.625224	0.793882	0.81408	0.830806	0.896223	1.25383	1.32475	1.36505	1.49291	1.42059	>>ProteinDiffResult	0.836532	0.792043	1.37143
Q9JHG6	ENSMUSG00000022951	54720	Rcan1	regulator of calcineurin 1	Q9JHG6	Q9JHG6	2	2	2	10.8	10.8	10.8	6207	>>ProteinRawExpression	209420	224370	187460	201270	212180	285890	189990	162870	179830	194900	120700	136700	136640	141580	110190	>>ProteinNormaExpression	1.16604	1.24928	1.04377	1.12066	1.18141	1.59182	1.05785	0.906852	1.00128	1.08519	0.672051	0.761139	0.760805	0.78831	0.613532	>>ProteinDiffResult	1.15223	1.1286	0.719167
Q9JHL1	ENSMUSG00000002504	65962	Slc9a3r2	solute carrier family 9 (sodium/hydrogen exchanger), member 3 regulator 2	Q9JHL1	Q9JHL1	4	4	4	15.7	15.7	15.7	6217	>>ProteinRawExpression	287220	295270	308940	329470	325020	206810	235520	242430	240620	241170	187670	184530	189060	192400	177120	>>ProteinNormaExpression	1.18254	1.21569	1.27197	1.35649	1.33817	0.851479	0.969684	0.998134	0.990681	0.992946	0.772675	0.759747	0.778398	0.79215	0.729239	>>ProteinDiffResult	1.27297	0.960585	0.766442
Q9JI58	ENSMUSG00000078452	56554	Raet1d	retinoic acid early transcript delta	Q9JI58	Q9JI58	3	1	1	12	3.6	3.6	6237	>>ProteinRawExpression	91994	88393	97853	90953	94660	102770	121440	114780	123790	135480	57928	60624	66715	61720	44277	>>ProteinNormaExpression	1.01961	0.979694	1.08454	1.00807	1.04915	1.13904	1.34597	1.27215	1.37201	1.50158	0.642038	0.671919	0.739428	0.684067	0.490739	>>ProteinDiffResult	1.02821	1.32615	0.645638
Q9JI59	ENSMUSG00000053062	67374	Jam2	junction adhesion molecule 2	Q9JI59	Q9JI59	12	12	12	43	43	43	6238	>>ProteinRawExpression	3017800	2987000	3181800	3291800	3318200	2666300	3006300	2836800	2988900	3042800	1639300	1637500	1785300	1930800	1608400	>>ProteinNormaExpression	1.16251	1.15065	1.22569	1.26806	1.27823	1.02711	1.15808	1.09279	1.15138	1.17214	0.631488	0.630794	0.68773	0.743779	0.619584	>>ProteinDiffResult	1.21703	1.1203	0.662675
Q9JIC3	ENSMUSG00000025077	55947	Dclre1a	DNA cross-link repair 1A	Q9JIC3	Q9JIC3	6	6	6	6.2	6.2	6.2	6246	>>ProteinRawExpression	832030	921500	991440	998080	1055400	870560	1021600	963330	1057900	1052600	1760800	1792900	1927000	2014700	1870100	>>ProteinNormaExpression	0.652404	0.722558	0.777399	0.782606	0.827551	0.682616	0.801048	0.755358	0.829511	0.825355	1.38066	1.40583	1.51098	1.57975	1.46637	>>ProteinDiffResult	0.752504	0.778778	1.46872
Q9JIM1	ENSMUSG00000023942	63959	Slc29a1	solute carrier family 29 (nucleoside transporters), member 1	Q9JIM1	Q9JIM1	1	1	1	3.3	3.3	3.3	6260	>>ProteinRawExpression	19216	21242	17536	22068	21082	15697	18155	25006	25588	20677	6895.4	7581.1	8090.1	10511	11315	>>ProteinNormaExpression	1.14993	1.27117	1.04939	1.3206	1.26159	0.939342	1.08643	1.49641	1.53124	1.23736	0.412635	0.453669	0.484129	0.629	0.677114	>>ProteinDiffResult	1.21053	1.25816	0.531309
Q9JIS8	ENSMUSG00000017765	20498	Slc12a4	solute carrier family 12, member 4	Q9JIS8	Q9JIS8	9	3	2	8.8	4.1	2.8	6263	>>ProteinRawExpression	240090	286800	285370	296470	288740	336560	382260	381670	382960	375060	226090	234500	234670	267260	257440	>>ProteinNormaExpression	0.804602	0.961139	0.956347	0.993545	0.96764	1.1279	1.28105	1.27907	1.2834	1.25692	0.757684	0.785868	0.786438	0.895655	0.862746	>>ProteinDiffResult	0.936655	1.24567	0.817679
Q9JIW4	ENSMUSG00000020474	54125	Polm	polymerase (DNA directed), mu	Q9JIW4	Q9JIW4	2	2	2	4.8	4.8	4.8	6265	>>ProteinRawExpression	168590	191510	201500	205780	204660	188930	196620	197290	216470	212150	271540	293730	319140	309230	312380	>>ProteinNormaExpression	0.724699	0.823222	0.866165	0.884563	0.879749	0.812132	0.845188	0.848068	0.930515	0.911945	1.16724	1.26262	1.37185	1.32925	1.34279	>>ProteinDiffResult	0.835679	0.869569	1.29475
Q9JIW9	ENSMUSG00000004451	64143	Ralb	v-ral simian leukemia viral oncogene B	Q9JIW9	Q9JIW9	13	13	6	61.7	61.7	25.2	6266	>>ProteinRawExpression	5088400	5436500	5609700	5698100	5910000	5345600	5798500	6061200	6149700	6341500	2507600	2623000	2890700	2824700	2568800	>>ProteinNormaExpression	1.07723	1.15092	1.18759	1.2063	1.25116	1.13168	1.22756	1.28317	1.30191	1.34251	0.530866	0.555297	0.61197	0.597997	0.543823	>>ProteinDiffResult	1.17464	1.25737	0.567991
Q9JIZ9	ENSMUSG00000019461	70310	Plscr3	phospholipid scramblase 3	Q9JIZ9	Q9JIZ9	8	8	8	38.9	38.9	38.9	6271	>>ProteinRawExpression	1083500	1177900	1220900	1280500	1261600	1032000	1171200	1264200	1226000	1182000	741550	766730	780340	830640	756300	>>ProteinNormaExpression	1.03025	1.12001	1.16089	1.21756	1.19959	0.981277	1.11364	1.20206	1.16574	1.1239	0.705103	0.729045	0.741986	0.789814	0.719128	>>ProteinDiffResult	1.14566	1.11732	0.737015
Q9JJ66	ENSMUSG00000006398	107995	Cdc20	cell division cycle 20	Q9JJ66	Q9JJ66	11	11	11	26.1	26.1	26.1	6279	>>ProteinRawExpression	855260	948160	1061100	1047000	1568900	845860	1061200	1064300	1242000	1300900	2311500	2415800	2451600	3098800	2913300	>>ProteinNormaExpression	0.530434	0.58805	0.658096	0.649351	0.973034	0.524604	0.658158	0.660081	0.770291	0.80682	1.4336	1.49828	1.52049	1.92188	1.80683	>>ProteinDiffResult	0.679793	0.683991	1.63622
Q9JJF0	ENSMUSG00000055430	58243	Nap1l5	nucleosome assembly protein 1-like 5	Q9JJF0	Q9JJF0	5	5	4	29.5	29.5	21.8	6284	>>ProteinRawExpression	3961100	4169400	4464200	4287700	4564000	5688300	5958300	6290000	5846000	6577500	782460	837510	1376000	1123700	850980	>>ProteinNormaExpression	1.04649	1.10152	1.1794	1.13277	1.20577	1.5028	1.57413	1.66176	1.54446	1.73771	0.206719	0.221262	0.363527	0.296871	0.224821	>>ProteinDiffResult	1.13319	1.60417	0.26264
Q9JJT0	ENSMUSG00000024785	59028	Rcl1	RNA terminal phosphate cyclase-like 1	Q9JJT0	Q9JJT0	5	5	5	12.9	12.9	12.9	6296	>>ProteinRawExpression	771230	956100	932870	932960	1023600	769800	856540	823900	938150	817090	286910	253620	372110	337250	294180	>>ProteinNormaExpression	1.11597	1.38347	1.34986	1.34999	1.48114	1.1139	1.23941	1.19218	1.3575	1.18233	0.415157	0.366987	0.538441	0.487999	0.425677	>>ProteinDiffResult	1.33609	1.21706	0.446852
Q9JK38	ENSMUSG00000037722	54342	Gnpnat1	glucosamine-phosphate N-acetyltransferase 1	Q9JK38	Q9JK38	5	5	5	51.1	51.1	51.1	6307	>>ProteinRawExpression	771460	956790	924070	935790	969710	789770	1002300	941300	969710	963900	1266700	1323800	1424800	1540200	1414500	>>ProteinNormaExpression	0.714544	0.886201	0.855895	0.86675	0.898168	0.731503	0.928354	0.871854	0.898168	0.892787	1.17325	1.22613	1.31968	1.42657	1.31014	>>ProteinDiffResult	0.844312	0.864533	1.29116
Q9JKF6	ENSMUSG00000032012	58235	Nectin1	nectin cell adhesion molecule 1	Q9JKF6	Q9JKF6	13	13	13	35	35	35	6318	>>ProteinRawExpression	3996400	4055700	4151600	4307400	4367500	3430700	3788900	3811700	4055500	3869400	1728600	1737100	2029800	1949100	1627000	>>ProteinNormaExpression	1.22573	1.24392	1.27333	1.32112	1.33955	1.05222	1.16209	1.16908	1.24386	1.18678	0.530176	0.532783	0.622557	0.597805	0.499014	>>ProteinDiffResult	1.28073	1.1628	0.556467
Q9JKZ2	ENSMUSG00000089774	53881	Slc5a3	solute carrier family 5 (inositol transporters), member 3	Q9JKZ2	Q9JKZ2	2	2	2	2.9	2.9	2.9	6334	>>ProteinRawExpression	691090	771860	741770	770570	788460	633560	648020	672640	683920	735280	238790	216490	284710	252430	199160	>>ProteinNormaExpression	1.24465	1.39011	1.33592	1.38779	1.42001	1.14104	1.16708	1.21142	1.23173	1.32423	0.430059	0.389896	0.51276	0.454624	0.358685	>>ProteinDiffResult	1.3557	1.2151	0.429205
Q9JL04	ENSMUSG00000028354	54418	Fmn2	formin 2	Q9JL04	Q9JL04	6	6	6	4.8	4.8	4.8	6335	>>ProteinRawExpression	470640	489830	494630	524300	556140	526100	561850	586640	629970	503550	994050	1079000	1171100	1206600	1070700	>>ProteinNormaExpression	0.64975	0.676243	0.68287	0.723831	0.767789	0.726316	0.775672	0.809896	0.869716	0.695185	1.37235	1.48963	1.61678	1.66579	1.47817	>>ProteinDiffResult	0.700097	0.775357	1.52455
Q9JLB9	ENSMUSG00000022656	58998	Nectin3	nectin cell adhesion molecule 3	Q9JLB9	Q9JLB9	5	5	5	11.1	11.1	11.1	6345	>>ProteinRawExpression	1249600	1387300	1335200	1447200	1408700	1181000	1234600	1234700	1291700	1315100	696550	735870	723940	858290	729860	>>ProteinNormaExpression	1.11375	1.23648	1.19005	1.28987	1.25555	1.05261	1.10038	1.10047	1.15127	1.17213	0.620825	0.655871	0.645238	0.764982	0.650514	>>ProteinDiffResult	1.21714	1.11537	0.667486
Q9JLM9	ENSMUSG00000026888	50915	Grb14	growth factor receptor bound protein 14	Q9JLM9	Q9JLM9	4	4	4	9.5	9.5	9.5	6352	>>ProteinRawExpression	674090	757770	756930	804590	756850	634950	651360	672690	671770	655920	256350	265940	316630	289160	290580	>>ProteinNormaExpression	1.19582	1.34427	1.34278	1.42732	1.34263	1.12639	1.1555	1.19334	1.1917	1.16359	0.454759	0.471771	0.561694	0.512963	0.515482	>>ProteinDiffResult	1.33056	1.1661	0.503334
Q9JLV1	ENSMUSG00000030847	29810	Bag3	BCL2-associated athanogene 3	Q9JLV1	Q9JLV1	2	2	2	5.9	5.9	5.9	6359	>>ProteinRawExpression	83721	75648	103380	85380	87193	125390	108070	132370	152620	122070	31183	21268	30254	45126	17808	>>ProteinNormaExpression	1.02811	0.928971	1.26952	1.04848	1.07075	1.53981	1.32712	1.62553	1.8742	1.49904	0.382933	0.261175	0.371524	0.554155	0.218685	>>ProteinDiffResult	1.06917	1.57314	0.357694
Q9JLV2	ENSMUSG00000038324	56407	Trpc4ap	transient receptor potential cation channel, subfamily C, member 4 associated protein	Q9JLV2	Q9JLV2	6	6	6	15.8	15.8	15.8	6360	>>ProteinRawExpression	765120	810850	910230	883240	895090	625690	774660	768720	829360	759680	535160	530220	540390	570400	471600	>>ProteinNormaExpression	1.07557	1.13986	1.27956	1.24162	1.25828	0.879568	1.08898	1.08063	1.16588	1.06793	0.752305	0.74536	0.759657	0.801844	0.662955	>>ProteinDiffResult	1.19898	1.0566	0.744424
Q9JLY7	ENSMUSG00000018648	56405	Dusp14	dual specificity phosphatase 14	Q9JLY7	Q9JLY7	5	5	5	28.3	28.3	28.3	6363	>>ProteinRawExpression	488810	498350	567820	522080	618460	450300	527080	546500	538660	514420	829210	904990	887890	981270	876510	>>ProteinNormaExpression	0.751834	0.766508	0.873359	0.803006	0.951248	0.692602	0.810697	0.840567	0.828508	0.791225	1.2754	1.39196	1.36566	1.50928	1.34815	>>ProteinDiffResult	0.829191	0.79272	1.37809
Q9JM51	ENSMUSG00000050737	64292	Ptges	prostaglandin E synthase	Q9JM51	Q9JM51	1	1	1	7.2	7.2	7.2	6367	>>ProteinRawExpression	316570	317850	319060	335470	332410	248090	251360	245920	252770	235750	80962	76425	106180	101400	101500	>>ProteinNormaExpression	1.42955	1.43533	1.44079	1.51489	1.50108	1.12031	1.13508	1.11051	1.14144	1.06458	0.365603	0.345115	0.479481	0.457896	0.458347	>>ProteinDiffResult	1.46433	1.11438	0.421288
Q9JM55	ENSMUSG00000048546	57259	Tob2	transducer of ERBB2, 2	Q9JM55	Q9JM55	2	2	2	7.2	7.2	7.2	6369	>>ProteinRawExpression	268730	269420	268640	283270	276520	246130	251570	250450	263180	248900	108360	119590	115400	128650	104790	>>ProteinNormaExpression	1.25826	1.26149	1.25783	1.32634	1.29473	1.15244	1.17791	1.17267	1.23227	1.16541	0.507367	0.559948	0.54033	0.602369	0.490651	>>ProteinDiffResult	1.27973	1.18014	0.540133
Q9JMB0	ENSMUSG00000021552	56278	Gkap1	G kinase anchoring protein 1	Q9JMB0	Q9JMB0	13	13	13	32.2	32.2	32.2	6374	>>ProteinRawExpression	3324300	3603900	3721300	3746600	3786700	2944400	3346200	3292100	3259000	3370100	2219400	2301600	2455200	2220300	2229800	>>ProteinNormaExpression	1.08825	1.17978	1.21821	1.22649	1.23962	0.963883	1.09542	1.07771	1.06687	1.10324	0.726546	0.753455	0.803738	0.726841	0.729951	>>ProteinDiffResult	1.19047	1.06142	0.748106
Q9JMH7	ENSMUSG00000035239	50877	Neu3	neuraminidase 3	Q9JMH7	Q9JMH7	11	11	10	49	49	43.1	6385	>>ProteinRawExpression	3108000	3249900	3583400	3499000	3582000	2727100	2933200	2974300	2986900	3166400	1401600	1504800	1593500	1677100	1399100	>>ProteinNormaExpression	1.18366	1.2377	1.36471	1.33257	1.36418	1.0386	1.11709	1.13274	1.13754	1.2059	0.53379	0.573093	0.606873	0.638712	0.532838	>>ProteinDiffResult	1.29657	1.12637	0.577061
Q9NWG9	ENSMUSG00000047238	75625	Mageh1	MAGE family member H1	Q9NWG9	Q9NWG9	1	1	1	9.2	9.2	9.2	6388	>>ProteinRawExpression	141700	152120	156280	159920	164270	103700	119570	121570	126270	161550	60234	76361	76351	84801	84235	>>ProteinNormaExpression	1.18814	1.27551	1.31039	1.34091	1.37739	0.869513	1.00258	1.01935	1.05876	1.35458	0.505056	0.640279	0.640195	0.711047	0.706301	>>ProteinDiffResult	1.29847	1.06096	0.640575
Q9QUR8	ENSMUSG00000038264	20361	Sema7a	sema domain, immunoglobulin domain (Ig), and GPI membrane anchor, (semaphorin) 7A	Q9QUR8	Q9QUR8	26	26	26	43.5	43.5	43.5	6395	>>ProteinRawExpression	13090000	14179000	14486000	15020000	15275000	12134000	13407000	13582000	14155000	14489000	4833400	5099900	5485200	5734900	4710300	>>ProteinNormaExpression	1.18511	1.2837	1.3115	1.35984	1.38293	1.09856	1.21381	1.22965	1.28153	1.31177	0.437595	0.461722	0.496606	0.519213	0.42645	>>ProteinDiffResult	1.30462	1.22707	0.468317
Q9QXM1	ENSMUSG00000021690	57748	Jmy	junction-mediating and regulatory protein	Q9QXM1	Q9QXM1	2	2	2	2.6	2.6	2.6	6419	>>ProteinRawExpression	226310	237060	238530	225110	242200	168270	217530	222190	212880	205330	112920	110070	133820	130730	114220	>>ProteinNormaExpression	1.2136	1.27125	1.27913	1.20717	1.29881	0.902358	1.16652	1.19151	1.14158	1.1011	0.605541	0.590257	0.717618	0.701048	0.612512	>>ProteinDiffResult	1.25399	1.10061	0.645395
Q9QXN0	ENSMUSG00000029381	27428	Shroom3	shroom family member 3	Q9QXN0	Q9QXN0	4	4	4	2.1	2.1	2.1	6420	>>ProteinRawExpression	574610	563670	580910	600620	620730	470540	464310	508750	554990	535790	300690	316920	346700	355950	379490	>>ProteinNormaExpression	1.20133	1.17846	1.2145	1.25571	1.29775	0.983753	0.970728	1.06364	1.16031	1.12017	0.628649	0.662581	0.724842	0.744181	0.793395	>>ProteinDiffResult	1.22955	1.05972	0.71073
Q9QXS6	ENSMUSG00000034675	56320	Dbn1	drebrin 1	Q9QXS6	Q9QXS6	4	4	4	11.5	11.5	11.5	6424	>>ProteinRawExpression	668840	663020	713310	749680	718260	576240	678570	610830	717230	677780	311920	323280	371410	387500	340000	>>ProteinNormaExpression	1.17921	1.16895	1.25762	1.32174	1.26635	1.01595	1.19637	1.07694	1.26453	1.19498	0.549938	0.569966	0.654823	0.683191	0.599445	>>ProteinDiffResult	1.23877	1.14975	0.611473
Q9QXW0	ENSMUSG00000022559	30840	Fbxl6	F-box and leucine-rich repeat protein 6	Q9QXW0	Q9QXW0	4	4	3	10.5	10.5	9.2	6426	>>ProteinRawExpression	762940	787840	868810	865210	918860	638670	811260	796360	861190	831690	1465200	1589000	1694400	1791400	1620500	>>ProteinNormaExpression	0.701949	0.724858	0.799355	0.796043	0.845404	0.587613	0.746406	0.732697	0.792344	0.765203	1.34807	1.46197	1.55895	1.64819	1.49095	>>ProteinDiffResult	0.773522	0.724853	1.50163
Q9QXW9	ENSMUSG00000022180	50934	Slc7a8	solute carrier family 7 (cationic amino acid transporter, y+ system), member 8	Q9QXW9	Q9QXW9	2	2	2	3.2	3.2	3.2	6428	>>ProteinRawExpression	901060	1033100	1153400	1105500	1159400	2409700	2695800	2691400	2674000	2894600	1173600	1249800	1246400	1369800	1288900	>>ProteinNormaExpression	0.539633	0.61871	0.690756	0.66207	0.69435	1.44314	1.61448	1.61184	1.60142	1.73354	0.702854	0.748489	0.746453	0.820355	0.771905	>>ProteinDiffResult	0.641104	1.60088	0.758011
Q9QYH6	ENSMUSG00000025151	94275	Maged1	MAGE family member D1	Q9QYH6	Q9QYH6	7	7	5	9.3	9.3	6.3	6453	>>ProteinRawExpression	575830	617100	609340	636840	622300	516770	616690	557830	604750	587520	293500	296050	327590	304900	290870	>>ProteinNormaExpression	1.15816	1.24117	1.22556	1.28087	1.25163	1.03938	1.24035	1.12196	1.21633	1.18168	0.590315	0.595444	0.65888	0.613244	0.585026	>>ProteinDiffResult	1.23148	1.15994	0.608582
Q9QYY0	ENSMUSG00000031714	14388	Gab1	growth factor receptor bound protein 2-associated protein 1	Q9QYY0	Q9QYY0	3	3	3	6.5	6.5	6.5	6463	>>ProteinRawExpression	183680	209190	216880	219110	224310	168050	203750	193790	212860	185140	119640	113690	123980	129380	101870	>>ProteinNormaExpression	1.05753	1.2044	1.24868	1.26151	1.29145	0.967539	1.17308	1.11574	1.22553	1.06593	0.688821	0.654565	0.713809	0.744899	0.586511	>>ProteinDiffResult	1.21271	1.10956	0.677721
Q9QZ82	ENSMUSG00000032323	13070	Cyp11a1	cytochrome P450, family 11, subfamily a, polypeptide 1	Q9QZ82	Q9QZ82	4	4	4	8.4	8.4	8.4	6471	>>ProteinRawExpression	343590	387980	387480	409780	397560	281060	305220	291790	292650	280230	198530	214960	254470	245260	194690	>>ProteinNormaExpression	1.14907	1.29752	1.29585	1.37043	1.32956	0.939948	1.02075	0.975832	0.978708	0.937172	0.663943	0.71889	0.851023	0.820222	0.651101	>>ProteinDiffResult	1.28848	0.970481	0.741036
Q9QZB0	ENSMUSG00000019775	56533	Rgs17	regulator of G-protein signaling 17	Q9QZB0	Q9QZB0	2	2	2	10	10	10	6473	>>ProteinRawExpression	58249	58316	73389	49413	64942	51107	59268	57050	67276	55493	37480	38663	48167	39787	37087	>>ProteinNormaExpression	1.09809	1.09935	1.3835	0.931516	1.22426	0.96345	1.1173	1.07549	1.26826	1.04613	0.706559	0.728861	0.908027	0.75005	0.699151	>>ProteinDiffResult	1.14734	1.09413	0.758529
Q9QZS2	ENSMUSG00000029110	19822	Rnf4	ring finger protein 4	Q9QZS2	Q9QZS2	2	2	2	8.8	8.8	8.8	6492	>>ProteinRawExpression	62372	90385	86901	107800	87193	127220	169340	163160	190770	163740	307120	322160	363590	519610	344540	>>ProteinNormaExpression	0.301227	0.436516	0.41969	0.520622	0.4211	0.614411	0.81783	0.787984	0.921327	0.790785	1.48324	1.55588	1.75596	2.50947	1.66396	>>ProteinDiffResult	0.419831	0.786467	1.7937
Q9R0N7	ENSMUSG00000024743	54525	Syt7	synaptotagmin VII	Q9R0N7	Q9R0N7	5	5	5	15.1	15.1	15.1	6522	>>ProteinRawExpression	617020	681670	694830	650160	669750	650140	735660	753170	770060	782000	389000	343050	383210	365820	299310	>>ProteinNormaExpression	1.05355	1.16394	1.18641	1.11014	1.14359	1.1101	1.25613	1.28603	1.31487	1.33525	0.664212	0.585753	0.654325	0.624632	0.511067	>>ProteinDiffResult	1.13153	1.26048	0.607998
Q9R1Q7	ENSMUSG00000031146	18824	Plp2	proteolipid protein 2	Q9R1Q7	Q9R1Q7	2	2	2	17.8	17.8	17.8	6556	>>ProteinRawExpression	113360	123940	132280	147890	128700	138090	142490	137930	136560	149240	82390	83663	86542	101680	95697	>>ProteinNormaExpression	0.94443	1.03257	1.10206	1.23211	1.07223	1.15046	1.18712	1.14913	1.13771	1.24335	0.686411	0.697017	0.721002	0.847121	0.797275	>>ProteinDiffResult	1.07668	1.17356	0.749765
[truncated: 38 more rows]
[truncated: 13 more columns]
