# Supplementary material for: The global phosphorylation landscape of mouse oocytes during meiotic maturation
Source: EMBO J. 2024 Sep 10;43(20):4752–85. doi: 10.1038/s44318-024-00222-1 (PMC11480333; doi:10.1038/s44318-024-00222-1)
Supplement: Supplementary file 8 — Dataset EV5 [file 44318_2024_222_MOESM8_ESM.xlsx]

## Sheet: Legend
Dataset EV5.
Cluster (C1-C5) analysis for mouse oocyte phosphosites

## Sheet: Sheet1
PhosphositeID	ProteinID	ENSEMBL	ENTREZID	SYMBOL	GENENAME	Positions within proteins	Mfuzz_cluster
Q9DCT6_S_96	Q9DCT6	ENSMUSG00000020831	104457	0610010K14Rik	RIKEN cDNA 0610010K14 gene	96	Cluster5
P58686_S_82	P58686	ENSMUSG00000039195	73737	1110008P14Rik	RIKEN cDNA 1110008P14 gene	82	Cluster5
Q8K039_S_50	Q8K039	ENSMUSG00000032551	66202	1110059G10Rik	RIKEN cDNA 1110059G10 gene	50	Cluster2
Q8K039_S_150	Q8K039	ENSMUSG00000032551	66202	1110059G10Rik	RIKEN cDNA 1110059G10 gene	150	Cluster2
Q8K039_S_144	Q8K039	ENSMUSG00000032551	66202	1110059G10Rik	RIKEN cDNA 1110059G10 gene	144	Cluster2
Q8K1L6_S_65	Q8K1L6	ENSMUSG00000043687	68918	1190005I06Rik	RIKEN cDNA 1190005I06 gene	65	Cluster3
Q8K1L6_S_34	Q8K1L6	ENSMUSG00000043687	68918	1190005I06Rik	RIKEN cDNA 1190005I06 gene	34	Cluster4
Q8K1L6_T_44	Q8K1L6	ENSMUSG00000043687	68918	1190005I06Rik	RIKEN cDNA 1190005I06 gene	44	Cluster2
Q9D9H8_S_77	Q9D9H8	ENSMUSG00000038323	73467	1700066M21Rik	RIKEN cDNA 1700066M21 gene	77	Cluster3
Q14AM7_S_212	Q14AM7	ENSMUSG00000022507	69053	1810013L24Rik	RIKEN cDNA 1810013L24 gene	212	Cluster4
Q9D7E4_S_49	Q9D7E4	ENSMUSG00000020133	66374	2310011J03Rik	RIKEN cDNA 2310011J03 gene	49	Cluster5
Q99LX5_S_232	Q99LX5	ENSMUSG00000020441	67862	2310033P09Rik	RIKEN cDNA 2310033P09 gene	232	Cluster5
Q9D2Q3_S_423	Q9D2Q3	ENSMUSG00000040177	68277	2310057M21Rik	RIKEN cDNA 2310057M21 gene	423	Cluster5
Q9D2Q3_S_435	Q9D2Q3	ENSMUSG00000040177	68277	2310057M21Rik	RIKEN cDNA 2310057M21 gene	435	Cluster5
Q9D2Q3_S_174	Q9D2Q3	ENSMUSG00000040177	68277	2310057M21Rik	RIKEN cDNA 2310057M21 gene	174	Cluster5
E9PV87_S_26	E9PV87	ENSMUSG00000034601	76967	2700049A03Rik	RIKEN cDNA 2700049A03 gene	26	Cluster5
E9PV87_S_1329	E9PV87	ENSMUSG00000034601	76967	2700049A03Rik	RIKEN cDNA 2700049A03 gene	1329	Cluster4
E9PV87_S_614	E9PV87	ENSMUSG00000034601	76967	2700049A03Rik	RIKEN cDNA 2700049A03 gene	614	Cluster5
E9PV87_S_333	E9PV87	ENSMUSG00000034601	76967	2700049A03Rik	RIKEN cDNA 2700049A03 gene	333	Cluster4
E9PV87_S_1070	E9PV87	ENSMUSG00000034601	76967	2700049A03Rik	RIKEN cDNA 2700049A03 gene	1070	Cluster2
E9PV87_T_1060	E9PV87	ENSMUSG00000034601	76967	2700049A03Rik	RIKEN cDNA 2700049A03 gene	1060	Cluster2
E9PV87_S_1068	E9PV87	ENSMUSG00000034601	76967	2700049A03Rik	RIKEN cDNA 2700049A03 gene	1068	Cluster2
E9PV87_T_1064	E9PV87	ENSMUSG00000034601	76967	2700049A03Rik	RIKEN cDNA 2700049A03 gene	1064	Cluster2
Q9CZ70_S_97	Q9CZ70	ENSMUSG00000079737	67118	3110001I22Rik	RIKEN cDNA 3110001I22 gene	97	Cluster5
Q9CXL3_S_180	Q9CXL3	ENSMUSG00000053553	73212	3110082I17Rik	RIKEN cDNA 3110082I17 gene	180	Cluster1
A2AAE1_S_4452	A2AAE1	ENSMUSG00000037270	229227	4932438A13Rik	RIKEN cDNA 4932438A13 gene	4452	Cluster4
A2AAE1_S_2368	A2AAE1	ENSMUSG00000037270	229227	4932438A13Rik	RIKEN cDNA 4932438A13 gene	2368	Cluster5
A2AAE1_S_1290	A2AAE1	ENSMUSG00000037270	229227	4932438A13Rik	RIKEN cDNA 4932438A13 gene	1290	Cluster4
A2AAE1_S_1355	A2AAE1	ENSMUSG00000037270	229227	4932438A13Rik	RIKEN cDNA 4932438A13 gene	1355	Cluster5
A2AAE1_S_3835	A2AAE1	ENSMUSG00000037270	229227	4932438A13Rik	RIKEN cDNA 4932438A13 gene	3835	Cluster5
A2AAE1_S_3779	A2AAE1	ENSMUSG00000037270	229227	4932438A13Rik	RIKEN cDNA 4932438A13 gene	3779	Cluster4
A2AAE1_S_3653	A2AAE1	ENSMUSG00000037270	229227	4932438A13Rik	RIKEN cDNA 4932438A13 gene	3653	Cluster4
A2AAE1_S_2755	A2AAE1	ENSMUSG00000037270	229227	4932438A13Rik	RIKEN cDNA 4932438A13 gene	2755	Cluster3
Q3UE31_S_362	Q3UE31	ENSMUSG00000036046	223739	5031439G07Rik	RIKEN cDNA 5031439G07 gene	362	Cluster4
Q3UE31_S_279	Q3UE31	ENSMUSG00000036046	223739	5031439G07Rik	RIKEN cDNA 5031439G07 gene	279	Cluster2
Q3UE31_T_293	Q3UE31	ENSMUSG00000036046	223739	5031439G07Rik	RIKEN cDNA 5031439G07 gene	293	Cluster2
Q3UE31_S_268	Q3UE31	ENSMUSG00000036046	223739	5031439G07Rik	RIKEN cDNA 5031439G07 gene	268	Cluster4
Q3UE31_T_290	Q3UE31	ENSMUSG00000036046	223739	5031439G07Rik	RIKEN cDNA 5031439G07 gene	290	Cluster4
Q3UE31_S_287	Q3UE31	ENSMUSG00000036046	223739	5031439G07Rik	RIKEN cDNA 5031439G07 gene	287	Cluster3
Q3UE31_S_289	Q3UE31	ENSMUSG00000036046	223739	5031439G07Rik	RIKEN cDNA 5031439G07 gene	289	Cluster3
Q9CYI0_S_18	Q9CYI0	ENSMUSG00000057181	70591	5730455P16Rik	RIKEN cDNA 5730455P16 gene	18	Cluster1
Q9D3X5_S_47	Q9D3X5	ENSMUSG00000029089	70592	5730480H06Rik	RIKEN cDNA 5730480H06 gene	47	Cluster1
Q8BGC1_T_208	Q8BGC1	ENSMUSG00000022195	77877	6030458C11Rik	RIKEN cDNA 6030458C11 gene	208	Cluster3
Q8BH50_S_66	Q8BH50	ENSMUSG00000047466	212163	8030462N17Rik	RIKEN cDNA 8030462N17 gene	66	Cluster3
Q8BH50_S_143	Q8BH50	ENSMUSG00000047466	212163	8030462N17Rik	RIKEN cDNA 8030462N17 gene	143	Cluster3
Q8BH50_S_145	Q8BH50	ENSMUSG00000047466	212163	8030462N17Rik	RIKEN cDNA 8030462N17 gene	145	Cluster3
Q8BH50_S_147	Q8BH50	ENSMUSG00000047466	212163	8030462N17Rik	RIKEN cDNA 8030462N17 gene	147	Cluster3
E9Q4Y8_S_51	E9Q4Y8	ENSMUSG00000046774	382231	8030474K03Rik	RIKEN cDNA 8030474K03 gene	51	Cluster3
E9Q4Y8_S_59	E9Q4Y8	ENSMUSG00000046774	382231	8030474K03Rik	RIKEN cDNA 8030474K03 gene	59	Cluster3
Q5SVP0_S_674	Q5SVP0	ENSMUSG00000069893	667214	9930111J21Rik1	RIKEN cDNA 9930111J21 gene 1	674	Cluster5
Q5SVP0_S_677	Q5SVP0	ENSMUSG00000069893	667214	9930111J21Rik1	RIKEN cDNA 9930111J21 gene 1	677	Cluster5
Q5SVP0_T_679	Q5SVP0	ENSMUSG00000069893	667214	9930111J21Rik1	RIKEN cDNA 9930111J21 gene 1	679	Cluster5
P58742_S_495	P58742	ENSMUSG00000036678	223921	Aaas	achalasia, adrenocortical insufficiency, alacrimia	495	Cluster3
Q8R2R3_S_211	Q8R2R3	ENSMUSG00000037257	66939	Aagab	alpha- and gamma-adaptin binding protein	211	Cluster3
Q3UHJ0_S_21	Q3UHJ0	ENSMUSG00000057230	269774	Aak1	AP2 associated kinase 1	21	Cluster3
Q6PIU9_S_292	Q6PIU9	ENSMUSG00000057230	269774	Aak1	AP2 associated kinase 1	292	Cluster3
Q3UHJ0_T_389	Q3UHJ0	ENSMUSG00000057230	269774	Aak1	AP2 associated kinase 1	389	Cluster5
Q3UHJ0_T_604	Q3UHJ0	ENSMUSG00000057230	269774	Aak1	AP2 associated kinase 1	604	Cluster5
Q8R0P4_S_46	Q8R0P4	ENSMUSG00000035642	66273	Aamdc	adipogenesis associated Mth938 domain containing	46	Cluster3
Q3THG9_S_88	Q3THG9	ENSMUSG00000075528	69684	Aarsd1	alanyl-tRNA synthetase domain containing 1	88	Cluster3
P41234_S_2418	P41234	ENSMUSG00000026944	11305	Abca2	ATP-binding cassette, sub-family A (ABC1), member 2	2418	Cluster5
P41234_T_2411	P41234	ENSMUSG00000026944	11305	Abca2	ATP-binding cassette, sub-family A (ABC1), member 2	2411	Cluster5
O35379_S_878	O35379	ENSMUSG00000023088	17250	Abcc1	ATP-binding cassette, sub-family C (CFTR/MRP), member 1	878	Cluster5
O35379_S_882	O35379	ENSMUSG00000023088	17250	Abcc1	ATP-binding cassette, sub-family C (CFTR/MRP), member 1	882	Cluster3
P55096_S_424	P55096	ENSMUSG00000028127	19299	Abcd3	ATP-binding cassette, sub-family D (ALD), member 3	424	Cluster3
Q6P542_S_138	Q6P542	ENSMUSG00000038762	224742	Abcf1	ATP-binding cassette, sub-family F (GCN20), member 1	138	Cluster3
Q6P542_S_107	Q6P542	ENSMUSG00000038762	224742	Abcf1	ATP-binding cassette, sub-family F (GCN20), member 1	107	Cluster5
Q6P542_S_22	Q6P542	ENSMUSG00000038762	224742	Abcf1	ATP-binding cassette, sub-family F (GCN20), member 1	22	Cluster5
Q6P542_S_103	Q6P542	ENSMUSG00000038762	224742	Abcf1	ATP-binding cassette, sub-family F (GCN20), member 1	103	Cluster5
Q8K268_S_543	Q8K268	ENSMUSG00000003234	27406	Abcf3	ATP-binding cassette, sub-family F (GCN20), member 3	543	Cluster3
Q9Z1Q2_T_32	Q9Z1Q2	ENSMUSG00000007036	193742	Abhd16a	abhydrolase domain containing 16A	32	Cluster3
Q8CBW3_S_222	Q8CBW3	ENSMUSG00000058835	11308	Abi1	abl interactor 1	222	Cluster3
P62484_S_210	P62484	ENSMUSG00000026782	329165	Abi2	abl interactor 2	210	Cluster5
Q4JIM5_S_876	Q4JIM5	ENSMUSG00000026596	11352	Abl2	v-abl Abelson murine leukemia viral oncogene 2 (arg, Abelson-related gene)	876	Cluster3
Q4JIM5_S_936	Q4JIM5	ENSMUSG00000026596	11352	Abl2	v-abl Abelson murine leukemia viral oncogene 2 (arg, Abelson-related gene)	936	Cluster4
Q4JIM5_S_618	Q4JIM5	ENSMUSG00000026596	11352	Abl2	v-abl Abelson murine leukemia viral oncogene 2 (arg, Abelson-related gene)	618	Cluster3
Q4JIM5_T_817	Q4JIM5	ENSMUSG00000026596	11352	Abl2	v-abl Abelson murine leukemia viral oncogene 2 (arg, Abelson-related gene)	817	Cluster3
Q8K4G5_S_216	Q8K4G5	ENSMUSG00000025085	226251	Ablim1	actin-binding LIM protein 1	216	Cluster3
Q8K4G5_S_789	Q8K4G5	ENSMUSG00000025085	226251	Ablim1	actin-binding LIM protein 1	789	Cluster5
Q8K4G5_S_502	Q8K4G5	ENSMUSG00000025085	226251	Ablim1	actin-binding LIM protein 1	502	Cluster2
Q8K4G5_S_475	Q8K4G5	ENSMUSG00000025085	226251	Ablim1	actin-binding LIM protein 1	475	Cluster3
Q8K4G5_S_479	Q8K4G5	ENSMUSG00000025085	226251	Ablim1	actin-binding LIM protein 1	479	Cluster1
Q5SSL4_S_72	Q5SSL4	ENSMUSG00000017631	109934	Abr	active BCR-related gene	72	Cluster3
Q3TCJ1_S_280	Q3TCJ1	ENSMUSG00000030965	109359	Abraxas2	BRISC complex subunit	280	Cluster4
P98203_S_345	P98203	ENSMUSG00000118669	11877	AC084822	armadillo repeat deleted in velocardiofacial syndrome	345	Cluster5
P98203_S_251	P98203	ENSMUSG00000118669	11877	AC084822	armadillo repeat deleted in velocardiofacial syndrome	251	Cluster5
P98203_S_334	P98203	ENSMUSG00000118669	11877	AC084822	armadillo repeat deleted in velocardiofacial syndrome	334	Cluster4
P98203_S_337	P98203	ENSMUSG00000118669	11877	AC084822	armadillo repeat deleted in velocardiofacial syndrome	337	Cluster4
Q5SWU9_S_5	Q5SWU9	ENSMUSG00000020532	107476	Acaca	acetyl-Coenzyme A carboxylase alpha	5	Cluster5
Q8BMP6_S_126	Q8BMP6	ENSMUSG00000026499	170760	Acbd3	acyl-Coenzyme A binding domain containing 3	126	Cluster3
Q5XG73_S_377	Q5XG73	ENSMUSG00000026781	74159	Acbd5	acyl-Coenzyme A binding domain containing 5	377	Cluster5
Q5XG73_S_381	Q5XG73	ENSMUSG00000026781	74159	Acbd5	acyl-Coenzyme A binding domain containing 5	381	Cluster5
Q5XG73_S_382	Q5XG73	ENSMUSG00000026781	74159	Acbd5	acyl-Coenzyme A binding domain containing 5	382	Cluster5
Q5XG73_S_395	Q5XG73	ENSMUSG00000026781	74159	Acbd5	acyl-Coenzyme A binding domain containing 5	395	Cluster3
Q5XG73_S_414	Q5XG73	ENSMUSG00000026781	74159	Acbd5	acyl-Coenzyme A binding domain containing 5	414	Cluster3
Q5XG73_S_187	Q5XG73	ENSMUSG00000026781	74159	Acbd5	acyl-Coenzyme A binding domain containing 5	187	Cluster3
Q5XG73_S_191	Q5XG73	ENSMUSG00000026781	74159	Acbd5	acyl-Coenzyme A binding domain containing 5	191	Cluster3
Q9D061_S_106	Q9D061	ENSMUSG00000033701	72482	Acbd6	acyl-Coenzyme A binding domain containing 6	106	Cluster3
Q3UX83_S_2	Q3UX83	ENSMUSG00000075023	381411	Accsl	1-aminocyclopropane-1-carboxylate synthase (non-functional)-like	2	Cluster3
Q3UX83_T_21	Q3UX83	ENSMUSG00000075023	381411	Accsl	1-aminocyclopropane-1-carboxylate synthase (non-functional)-like	21	Cluster5
Q5EE38_S_317	Q5EE38	ENSMUSG00000038000	497652	Acd	adrenocortical dysplasia	317	Cluster4
Q9JIX8_S_838	Q9JIX8	ENSMUSG00000022185	56215	Acin1	apoptotic chromatin condensation inducer 1	838	Cluster2
Q9JIX8_S_710	Q9JIX8	ENSMUSG00000022185	56215	Acin1	apoptotic chromatin condensation inducer 1	710	Cluster5
Q9JIX8_S_479	Q9JIX8	ENSMUSG00000022185	56215	Acin1	apoptotic chromatin condensation inducer 1	479	Cluster5
Q9JIX8_S_491	Q9JIX8	ENSMUSG00000022185	56215	Acin1	apoptotic chromatin condensation inducer 1	491	Cluster5
P58137_S_2	P58137	ENSMUSG00000017307	170789	Acot8	acyl-CoA thioesterase 8	2	Cluster3
Q9EPL9_S_3	Q9EPL9	ENSMUSG00000029098	80911	Acox3	acyl-Coenzyme A oxidase 3, pristanoyl	3	Cluster1
Q9QXG4_S_30	Q9QXG4	ENSMUSG00000027605	60525	Acss2	acyl-CoA synthetase short-chain family member 2	30	Cluster4
Q9Z2N8_S_233	Q9Z2N8	ENSMUSG00000027671	56456	Actl6a	actin-like 6A	233	Cluster3
Q9Z0F8_S_794	Q9Z0F8	ENSMUSG00000052593	11491	Adam17	a disintegrin and metallopeptidase domain 17	794	Cluster5
Q9Z0F8_S_822	Q9Z0F8	ENSMUSG00000052593	11491	Adam17	a disintegrin and metallopeptidase domain 17	822	Cluster5
Q9Z0F8_T_735	Q9Z0F8	ENSMUSG00000052593	11491	Adam17	a disintegrin and metallopeptidase domain 17	735	Cluster4
Q68SA9_S_538	Q68SA9	ENSMUSG00000032363	108153	Adamts7	a disintegrin-like and metallopeptidase (reprolysin type) with thrombospondin type 1 motif, 7	538	Cluster5
P51830_S_610	P51830	ENSMUSG00000005580	11515	Adcy9	adenylate cyclase 9	610	Cluster3
P51830_S_613	P51830	ENSMUSG00000005580	11515	Adcy9	adenylate cyclase 9	613	Cluster3
P51830_S_1273	P51830	ENSMUSG00000005580	11515	Adcy9	adenylate cyclase 9	1273	Cluster2
Q9QYC0_S_12	Q9QYC0	ENSMUSG00000029106	11518	Add1	adducin 1 (alpha)	12	Cluster4
Q9QYC0_S_586	Q9QYC0	ENSMUSG00000029106	11518	Add1	adducin 1 (alpha)	586	Cluster3
Q9QYC0_S_366	Q9QYC0	ENSMUSG00000029106	11518	Add1	adducin 1 (alpha)	366	Cluster4
Q9QYC0_T_614	Q9QYC0	ENSMUSG00000029106	11518	Add1	adducin 1 (alpha)	614	Cluster4
Q9QYC0_T_358	Q9QYC0	ENSMUSG00000029106	11518	Add1	adducin 1 (alpha)	358	Cluster5
Q9QYB5_S_402	Q9QYB5	ENSMUSG00000025026	27360	Add3	adducin 3 (gamma)	402	Cluster3
Q9QYB5_S_423	Q9QYB5	ENSMUSG00000025026	27360	Add3	adducin 3 (gamma)	423	Cluster3
Q8K209_S_681	Q8K209	ENSMUSG00000031785	14766	Adgrg1	adhesion G protein-coupled receptor G1	681	Cluster3
Q91VH1_S_44	Q91VH1	ENSMUSG00000026457	72674	Adipor1	adiponectin receptor 1	44	Cluster5
P46664_S_25	P46664	ENSMUSG00000015961	11566	Adss	adenylosuccinate synthetase, non muscle	25	Cluster3
P46664_S_2	P46664	ENSMUSG00000015961	11566	Adss	adenylosuccinate synthetase, non muscle	2	Cluster4
P46664_S_7	P46664	ENSMUSG00000015961	11566	Adss	adenylosuccinate synthetase, non muscle	7	Cluster4
Q5DTU0_T_284	Q5DTU0	ENSMUSG00000025083	226250	Afap1l2	actin filament associated protein 1-like 2	284	Cluster4
Q9QZQ1_S_1172	Q9QZQ1	ENSMUSG00000068036	17356	Afdn	afadin, adherens junction formation factor	1172	Cluster3
Q9QZQ1_S_1510	Q9QZQ1	ENSMUSG00000068036	17356	Afdn	afadin, adherens junction formation factor	1510	Cluster5
Q9QZQ1_S_210	Q9QZQ1	ENSMUSG00000068036	17356	Afdn	afadin, adherens junction formation factor	210	Cluster4
Q9QZQ1_S_1201	Q9QZQ1	ENSMUSG00000068036	17356	Afdn	afadin, adherens junction formation factor	1201	Cluster3
Q9QZQ1_S_1211	Q9QZQ1	ENSMUSG00000068036	17356	Afdn	afadin, adherens junction formation factor	1211	Cluster3
Q9QZQ1_S_557	Q9QZQ1	ENSMUSG00000068036	17356	Afdn	afadin, adherens junction formation factor	557	Cluster3
Q9QZQ1_S_1795	Q9QZQ1	ENSMUSG00000068036	17356	Afdn	afadin, adherens junction formation factor	1795	Cluster3
Q9QZQ1_S_181	Q9QZQ1	ENSMUSG00000068036	17356	Afdn	afadin, adherens junction formation factor	181	Cluster3
Q9QZQ1_S_188	Q9QZQ1	ENSMUSG00000068036	17356	Afdn	afadin, adherens junction formation factor	188	Cluster3
Q9QZQ1_S_1107	Q9QZQ1	ENSMUSG00000068036	17356	Afdn	afadin, adherens junction formation factor	1107	Cluster5
Q9QZQ1_S_1770	Q9QZQ1	ENSMUSG00000068036	17356	Afdn	afadin, adherens junction formation factor	1770	Cluster3
Q9QZQ1_S_239	Q9QZQ1	ENSMUSG00000068036	17356	Afdn	afadin, adherens junction formation factor	239	Cluster5
Q9QZQ1_S_216	Q9QZQ1	ENSMUSG00000068036	17356	Afdn	afadin, adherens junction formation factor	216	Cluster3
Q9QZQ1_S_1719	Q9QZQ1	ENSMUSG00000068036	17356	Afdn	afadin, adherens junction formation factor	1719	Cluster5
Q9QZQ1_S_655	Q9QZQ1	ENSMUSG00000068036	17356	Afdn	afadin, adherens junction formation factor	655	Cluster3
Q9QZQ1_T_1330	Q9QZQ1	ENSMUSG00000068036	17356	Afdn	afadin, adherens junction formation factor	1330	Cluster5
Q9QZQ1_S_1173	Q9QZQ1	ENSMUSG00000068036	17356	Afdn	afadin, adherens junction formation factor	1173	Cluster5
Q9QZQ1_S_1499	Q9QZQ1	ENSMUSG00000068036	17356	Afdn	afadin, adherens junction formation factor	1499	Cluster4
Q9QZQ1_S_564	Q9QZQ1	ENSMUSG00000068036	17356	Afdn	afadin, adherens junction formation factor	564	Cluster1
Q9QZQ1_S_193	Q9QZQ1	ENSMUSG00000068036	17356	Afdn	afadin, adherens junction formation factor	193	Cluster3
Q9QZQ1_S_1140	Q9QZQ1	ENSMUSG00000068036	17356	Afdn	afadin, adherens junction formation factor	1140	Cluster5
Q9QZQ1_S_1143	Q9QZQ1	ENSMUSG00000068036	17356	Afdn	afadin, adherens junction formation factor	1143	Cluster5
O88573_S_1096	O88573	ENSMUSG00000029313	17355	Aff1	AF4/FMR2 family, member 1	1096	Cluster4
Q80WT5_S_284	Q80WT5	ENSMUSG00000049659	216549	Aftph	aftiphilin	284	Cluster4
Q80WT5_T_613	Q80WT5	ENSMUSG00000049659	216549	Aftph	aftiphilin	613	Cluster4
Q8BXK8_S_339	Q8BXK8	ENSMUSG00000055013	347722	Agap1	ArfGAP with GTPase domain, ankyrin repeat and PH domain 1	339	Cluster2
Q8BXK8_S_422	Q8BXK8	ENSMUSG00000055013	347722	Agap1	ArfGAP with GTPase domain, ankyrin repeat and PH domain 1	422	Cluster2
Q8VHH5_S_478	Q8VHH5	ENSMUSG00000023353	213990	Agap3	ArfGAP with GTPase domain, ankyrin repeat and PH domain 3	478	Cluster4
Q8K2K6_S_181	Q8K2K6	ENSMUSG00000026159	15463	Agfg1	ArfGAP with FG repeats 1	181	Cluster4
Q8K2K6_S_167	Q8K2K6	ENSMUSG00000026159	15463	Agfg1	ArfGAP with FG repeats 1	167	Cluster4
Q8K2K6_T_177	Q8K2K6	ENSMUSG00000026159	15463	Agfg1	ArfGAP with FG repeats 1	177	Cluster2
Q8CJF7_S_1507	Q8CJF7	ENSMUSG00000026491	226747	Ahctf1	AT hook containing transcription factor 1	1507	Cluster3
Q8CJF7_S_1792	Q8CJF7	ENSMUSG00000026491	226747	Ahctf1	AT hook containing transcription factor 1	1792	Cluster4
Q8CJF7_S_2198	Q8CJF7	ENSMUSG00000026491	226747	Ahctf1	AT hook containing transcription factor 1	2198	Cluster3
Q8CJF7_S_2202	Q8CJF7	ENSMUSG00000026491	226747	Ahctf1	AT hook containing transcription factor 1	2202	Cluster3
Q68FL4_S_109	Q68FL4	ENSMUSG00000029772	74340	Ahcyl2	S-adenosylhomocysteine hydrolase-like 2	109	Cluster3
Q6PAL7_S_1088	Q6PAL7	ENSMUSG00000037692	230793	Ahdc1	AT hook, DNA binding motif, containing 1	1088	Cluster5
Q6PAL7_S_1392	Q6PAL7	ENSMUSG00000037692	230793	Ahdc1	AT hook, DNA binding motif, containing 1	1392	Cluster4
Q6PAL7_S_1396	Q6PAL7	ENSMUSG00000037692	230793	Ahdc1	AT hook, DNA binding motif, containing 1	1396	Cluster4
Q8N9S3_S_189	Q8N9S3	ENSMUSG00000020288	268390	Ahsa2	AHA1, activator of heat shock protein ATPase 2	189	Cluster4
Q9EQX4_S_2	Q9EQX4	ENSMUSG00000001864	108897	Aif1l	allograft inflammatory factor 1-like	2	Cluster3
P31230_S_107	P31230	ENSMUSG00000028029	13722	Aimp1	aminoacyl tRNA synthetase complex-interacting multifunctional protein 1	107	Cluster4
P31230_S_99	P31230	ENSMUSG00000028029	13722	Aimp1	aminoacyl tRNA synthetase complex-interacting multifunctional protein 1	99	Cluster3
Q8VI33_S_196	Q8VI33	ENSMUSG00000078941	102216272	Ak6	adenylate kinase 6	196	Cluster5
O08715_S_151	O08715	ENSMUSG00000018428	11640	Akap1	A kinase (PRKA) anchor protein 1	151	Cluster3
O08715_S_176	O08715	ENSMUSG00000018428	11640	Akap1	A kinase (PRKA) anchor protein 1	176	Cluster4
O08715_S_55	O08715	ENSMUSG00000018428	11640	Akap1	A kinase (PRKA) anchor protein 1	55	Cluster3
O08715_S_101	O08715	ENSMUSG00000018428	11640	Akap1	A kinase (PRKA) anchor protein 1	101	Cluster3
O08715_S_103	O08715	ENSMUSG00000018428	11640	Akap1	A kinase (PRKA) anchor protein 1	103	Cluster2
O08715_S_104	O08715	ENSMUSG00000018428	11640	Akap1	A kinase (PRKA) anchor protein 1	104	Cluster2
O08715_S_378	O08715	ENSMUSG00000018428	11640	Akap1	A kinase (PRKA) anchor protein 1	378	Cluster5
O08715_S_380	O08715	ENSMUSG00000018428	11640	Akap1	A kinase (PRKA) anchor protein 1	380	Cluster5
O08715_S_394	O08715	ENSMUSG00000018428	11640	Akap1	A kinase (PRKA) anchor protein 1	394	Cluster3
O08715_T_423	O08715	ENSMUSG00000018428	11640	Akap1	A kinase (PRKA) anchor protein 1	423	Cluster3
O08715_S_181	O08715	ENSMUSG00000018428	11640	Akap1	A kinase (PRKA) anchor protein 1	181	Cluster3
O08715_S_391	O08715	ENSMUSG00000018428	11640	Akap1	A kinase (PRKA) anchor protein 1	391	Cluster5
O08715_S_398	O08715	ENSMUSG00000018428	11640	Akap1	A kinase (PRKA) anchor protein 1	398	Cluster3
O08715_T_169	O08715	ENSMUSG00000018428	11640	Akap1	A kinase (PRKA) anchor protein 1	169	Cluster4
O88845_S_52	O88845	ENSMUSG00000047804	56697	Akap10	A kinase (PRKA) anchor protein 10	52	Cluster4
O88845_S_7	O88845	ENSMUSG00000047804	56697	Akap10	A kinase (PRKA) anchor protein 10	7	Cluster4
O88845_S_11	O88845	ENSMUSG00000047804	56697	Akap10	A kinase (PRKA) anchor protein 10	11	Cluster4
E9Q774_S_910	E9Q774	ENSMUSG00000022016	219181	Akap11	A kinase (PRKA) anchor protein 11	910	Cluster4
Q9WTQ5_S_1645	Q9WTQ5	ENSMUSG00000038587	83397	Akap12	A kinase (PRKA) anchor protein (gravin) 12	1645	Cluster3
Q9WTQ5_S_767	Q9WTQ5	ENSMUSG00000038587	83397	Akap12	A kinase (PRKA) anchor protein (gravin) 12	767	Cluster5
Q9WTQ5_S_652	Q9WTQ5	ENSMUSG00000038587	83397	Akap12	A kinase (PRKA) anchor protein (gravin) 12	652	Cluster3
Q9WTQ5_S_1285	Q9WTQ5	ENSMUSG00000038587	83397	Akap12	A kinase (PRKA) anchor protein (gravin) 12	1285	Cluster1
Q9WTQ5_S_1290	Q9WTQ5	ENSMUSG00000038587	83397	Akap12	A kinase (PRKA) anchor protein (gravin) 12	1290	Cluster3
Q9WTQ5_S_1292	Q9WTQ5	ENSMUSG00000038587	83397	Akap12	A kinase (PRKA) anchor protein (gravin) 12	1292	Cluster3
Q9WTQ5_S_467	Q9WTQ5	ENSMUSG00000038587	83397	Akap12	A kinase (PRKA) anchor protein (gravin) 12	467	Cluster3
Q9WTQ5_S_489	Q9WTQ5	ENSMUSG00000038587	83397	Akap12	A kinase (PRKA) anchor protein (gravin) 12	489	Cluster5
Q9WTQ5_S_498	Q9WTQ5	ENSMUSG00000038587	83397	Akap12	A kinase (PRKA) anchor protein (gravin) 12	498	Cluster4
Q9WTQ5_S_1400	Q9WTQ5	ENSMUSG00000038587	83397	Akap12	A kinase (PRKA) anchor protein (gravin) 12	1400	Cluster5
Q9WTQ5_S_507	Q9WTQ5	ENSMUSG00000038587	83397	Akap12	A kinase (PRKA) anchor protein (gravin) 12	507	Cluster3
Q9WTQ5_S_626	Q9WTQ5	ENSMUSG00000038587	83397	Akap12	A kinase (PRKA) anchor protein (gravin) 12	626	Cluster5
Q9WTQ5_S_631	Q9WTQ5	ENSMUSG00000038587	83397	Akap12	A kinase (PRKA) anchor protein (gravin) 12	631	Cluster5
Q9WTQ5_S_637	Q9WTQ5	ENSMUSG00000038587	83397	Akap12	A kinase (PRKA) anchor protein (gravin) 12	637	Cluster3
Q9WTQ5_S_673	Q9WTQ5	ENSMUSG00000038587	83397	Akap12	A kinase (PRKA) anchor protein (gravin) 12	673	Cluster5
Q9WTQ5_T_1191	Q9WTQ5	ENSMUSG00000038587	83397	Akap12	A kinase (PRKA) anchor protein (gravin) 12	1191	Cluster3
Q9WTQ5_S_270	Q9WTQ5	ENSMUSG00000038587	83397	Akap12	A kinase (PRKA) anchor protein (gravin) 12	270	Cluster3
Q9WTQ5_S_273	Q9WTQ5	ENSMUSG00000038587	83397	Akap12	A kinase (PRKA) anchor protein (gravin) 12	273	Cluster3
Q9WTQ5_S_456	Q9WTQ5	ENSMUSG00000038587	83397	Akap12	A kinase (PRKA) anchor protein (gravin) 12	456	Cluster3
Q9WTQ5_S_634	Q9WTQ5	ENSMUSG00000038587	83397	Akap12	A kinase (PRKA) anchor protein (gravin) 12	634	Cluster5
Q9WTQ5_T_272	Q9WTQ5	ENSMUSG00000038587	83397	Akap12	A kinase (PRKA) anchor protein (gravin) 12	272	Cluster3
Q9WTQ5_T_632	Q9WTQ5	ENSMUSG00000038587	83397	Akap12	A kinase (PRKA) anchor protein (gravin) 12	632	Cluster4
E9Q394_S_2361	E9Q394	ENSMUSG00000066406	75547	Akap13	A kinase (PRKA) anchor protein 13	2361	Cluster4
E9Q394_S_583	E9Q394	ENSMUSG00000066406	75547	Akap13	A kinase (PRKA) anchor protein 13	583	Cluster3
E9Q394_S_1532	E9Q394	ENSMUSG00000066406	75547	Akap13	A kinase (PRKA) anchor protein 13	1532	Cluster3
E9Q394_S_1077	E9Q394	ENSMUSG00000066406	75547	Akap13	A kinase (PRKA) anchor protein 13	1077	Cluster4
E9Q394_S_1869	E9Q394	ENSMUSG00000066406	75547	Akap13	A kinase (PRKA) anchor protein 13	1869	Cluster3
E9Q394_S_1253	E9Q394	ENSMUSG00000066406	75547	Akap13	A kinase (PRKA) anchor protein 13	1253	Cluster5
E9Q394_T_809	E9Q394	ENSMUSG00000066406	75547	Akap13	A kinase (PRKA) anchor protein 13	809	Cluster5
E9Q394_S_2365	E9Q394	ENSMUSG00000066406	75547	Akap13	A kinase (PRKA) anchor protein 13	2365	Cluster3
E9Q394_S_1516	E9Q394	ENSMUSG00000066406	75547	Akap13	A kinase (PRKA) anchor protein 13	1516	Cluster5
E9Q394_S_2663	E9Q394	ENSMUSG00000066406	75547	Akap13	A kinase (PRKA) anchor protein 13	2663	Cluster4
E9Q394_S_1331	E9Q394	ENSMUSG00000066406	75547	Akap13	A kinase (PRKA) anchor protein 13	1331	Cluster5
E9Q394_S_1250	E9Q394	ENSMUSG00000066406	75547	Akap13	A kinase (PRKA) anchor protein 13	1250	Cluster5
E9Q394_T_1342	E9Q394	ENSMUSG00000066406	75547	Akap13	A kinase (PRKA) anchor protein 13	1342	Cluster5
A2A3V1_S_671	A2A3V1	ENSMUSG00000059708	338351	Akap17b	A kinase (PRKA) anchor protein 17B	671	Cluster5
A2A3V1_S_678	A2A3V1	ENSMUSG00000059708	338351	Akap17b	A kinase (PRKA) anchor protein 17B	678	Cluster5
A2A3V1_S_423	A2A3V1	ENSMUSG00000059708	338351	Akap17b	A kinase (PRKA) anchor protein 17B	423	Cluster5
A2A3V1_S_753	A2A3V1	ENSMUSG00000059708	338351	Akap17b	A kinase (PRKA) anchor protein 17B	753	Cluster5
A2A3V1_S_754	A2A3V1	ENSMUSG00000059708	338351	Akap17b	A kinase (PRKA) anchor protein 17B	754	Cluster5
A2A3V1_T_680	A2A3V1	ENSMUSG00000059708	338351	Akap17b	A kinase (PRKA) anchor protein 17B	680	Cluster5
A2A3V1_T_416	A2A3V1	ENSMUSG00000059708	338351	Akap17b	A kinase (PRKA) anchor protein 17B	416	Cluster5
B1AXD8_S_55	B1AXD8	ENSMUSG00000028291	433693	Akirin2	akirin 2	55	Cluster1
B1AXD8_S_39	B1AXD8	ENSMUSG00000028291	433693	Akirin2	akirin 2	39	Cluster4
B1AXD8_S_18	B1AXD8	ENSMUSG00000028291	433693	Akirin2	akirin 2	18	Cluster5
P45376_S_3	P45376	ENSMUSG00000001642	11677	Akr1b3	aldo-keto reductase family 1, member B3 (aldose reductase)	3	Cluster4
P31750_S_129	P31750	ENSMUSG00000001729	11651	Akt1	thymoma viral proto-oncogene 1	129	Cluster3
Q9D1F4_S_117	Q9D1F4	ENSMUSG00000011096	67605	Akt1s1	AKT1 substrate 1 (proline-rich)	117	Cluster5
Q9D1F4_S_212	Q9D1F4	ENSMUSG00000011096	67605	Akt1s1	AKT1 substrate 1 (proline-rich)	212	Cluster4
Q9D1F4_S_213	Q9D1F4	ENSMUSG00000011096	67605	Akt1s1	AKT1 substrate 1 (proline-rich)	213	Cluster5
Q9D1F4_S_184	Q9D1F4	ENSMUSG00000011096	67605	Akt1s1	AKT1 substrate 1 (proline-rich)	184	Cluster1
Q9D1F4_S_203	Q9D1F4	ENSMUSG00000011096	67605	Akt1s1	AKT1 substrate 1 (proline-rich)	203	Cluster3
Q9D1F4_S_204	Q9D1F4	ENSMUSG00000011096	67605	Akt1s1	AKT1 substrate 1 (proline-rich)	204	Cluster5
Q64362_S_34	Q64362	ENSMUSG00000031667	14339	Aktip	AKT interacting protein	34	Cluster5
P05064_S_46	P05064	ENSMUSG00000030695	11674	Aldoa	aldolase A, fructose-bisphosphate	46;101;46	Cluster3
Q9D8C3_S_440	Q9D8C3	ENSMUSG00000041718	67574	Alg13	asparagine-linked glycosylation 13	440	Cluster4
Q9D8C3_T_424	Q9D8C3	ENSMUSG00000041718	67574	Alg13	asparagine-linked glycosylation 13	424	Cluster5
Q8K1E6_S_28	Q8K1E6	ENSMUSG00000040174	69113	Alkbh3	alkB homolog 3, alpha-ketoglutarate-dependent dioxygenase	28	Cluster2
Q3TSG4_S_362	Q3TSG4	ENSMUSG00000042650	268420	Alkbh5	alkB homolog 5, RNA demethylase	362	Cluster5
Q3TSG4_S_385	Q3TSG4	ENSMUSG00000042650	268420	Alkbh5	alkB homolog 5, RNA demethylase	385	Cluster3
Q3TSG4_S_65	Q3TSG4	ENSMUSG00000042650	268420	Alkbh5	alkB homolog 5, RNA demethylase	65	Cluster5
Q3TSG4_S_375	Q3TSG4	ENSMUSG00000042650	268420	Alkbh5	alkB homolog 5, RNA demethylase	375	Cluster1
Q3TSG4_S_376	Q3TSG4	ENSMUSG00000042650	268420	Alkbh5	alkB homolog 5, RNA demethylase	376	Cluster2
Q8K4E0_S_2049	Q8K4E0	ENSMUSG00000063810	236266	Alms1	ALMS1, centrosome and basal body associated	2049	Cluster4
Q8K4E0_S_73	Q8K4E0	ENSMUSG00000063810	236266	Alms1	ALMS1, centrosome and basal body associated	73	Cluster5
Q8K4E0_S_74	Q8K4E0	ENSMUSG00000063810	236266	Alms1	ALMS1, centrosome and basal body associated	74	Cluster5
Q920R0_S_477	Q920R0	ENSMUSG00000026024	74018	Als2	alsin Rho guanine nucleotide exchange factor	477	Cluster5
Q920R0_S_486	Q920R0	ENSMUSG00000026024	74018	Als2	alsin Rho guanine nucleotide exchange factor	486	Cluster5
O08583_S_237	O08583	ENSMUSG00000025134	21681	Alyref	Aly/REF export factor	237	Cluster4
A2AH22_S_1206	A2AH22	ENSMUSG00000040506	228361	Ambra1	autophagy/beclin 1 regulator 1	1206	Cluster4
Q8CCJ4_S_244	Q8CCJ4	ENSMUSG00000021986	72125	Amer2	APC membrane recruitment 2	244	Cluster1
Q9R049_S_516	Q9R049	ENSMUSG00000031751	23802	Amfr	autocrine motility factor receptor	516	Cluster3
Q9R049_S_542	Q9R049	ENSMUSG00000031751	23802	Amfr	autocrine motility factor receptor	542	Cluster5
Q8VHG2_S_693	Q8VHG2	ENSMUSG00000041688	27494	Amot	angiomotin	693	Cluster3
Q8VHG2_S_697	Q8VHG2	ENSMUSG00000041688	27494	Amot	angiomotin	697	Cluster3
Q9DBT5_S_12	Q9DBT5	ENSMUSG00000027889	109674	Ampd2	adenosine monophosphate deaminase 2	12	Cluster4
P53995_S_377	P53995	ENSMUSG00000014355	17222	Anapc1	anaphase promoting complex subunit 1	377	Cluster4
P53995_S_341	P53995	ENSMUSG00000014355	17222	Anapc1	anaphase promoting complex subunit 1	341	Cluster4
P53995_S_355	P53995	ENSMUSG00000014355	17222	Anapc1	anaphase promoting complex subunit 1	355	Cluster3
P53995_S_362	P53995	ENSMUSG00000014355	17222	Anapc1	anaphase promoting complex subunit 1	362	Cluster3
P53995_S_372	P53995	ENSMUSG00000014355	17222	Anapc1	anaphase promoting complex subunit 1	372	Cluster5
P53995_S_680	P53995	ENSMUSG00000014355	17222	Anapc1	anaphase promoting complex subunit 1	680	Cluster5
P53995_S_686	P53995	ENSMUSG00000014355	17222	Anapc1	anaphase promoting complex subunit 1	686	Cluster3
P53995_S_688	P53995	ENSMUSG00000014355	17222	Anapc1	anaphase promoting complex subunit 1	688	Cluster5
Q8VCU0_S_38	Q8VCU0	ENSMUSG00000021257	68737	Angel1	angel homolog 1	38	Cluster3
E9PUR0_S_871	E9PUR0	ENSMUSG00000024483	108857	Ankhd1	ankyrin repeat and KH domain containing 1	871	Cluster4
E9PUR0_S_1592	E9PUR0	ENSMUSG00000024483	108857	Ankhd1	ankyrin repeat and KH domain containing 1	1592	Cluster1
Q6ZPS6_S_738	Q6ZPS6	ENSMUSG00000040351	70797	Ankib1	ankyrin repeat and IBR domain containing 1	738	Cluster2
Q6P1H6_S_495	Q6P1H6	ENSMUSG00000029501	71782	Ankle2	ankyrin repeat and LEM domain containing 2	495	Cluster5
Q6P1H6_S_535	Q6P1H6	ENSMUSG00000029501	71782	Ankle2	ankyrin repeat and LEM domain containing 2	535	Cluster4
Q6P1H6_S_789	Q6P1H6	ENSMUSG00000029501	71782	Ankle2	ankyrin repeat and LEM domain containing 2	789	Cluster5
Q6P1H6_S_266	Q6P1H6	ENSMUSG00000029501	71782	Ankle2	ankyrin repeat and LEM domain containing 2	266	Cluster4
Q6P1H6_S_895	Q6P1H6	ENSMUSG00000029501	71782	Ankle2	ankyrin repeat and LEM domain containing 2	895	Cluster4
Q6P1H6_S_886	Q6P1H6	ENSMUSG00000029501	71782	Ankle2	ankyrin repeat and LEM domain containing 2	886	Cluster3
Q6P1H6_T_548	Q6P1H6	ENSMUSG00000029501	71782	Ankle2	ankyrin repeat and LEM domain containing 2	548	Cluster4
Q6P1H6_S_275	Q6P1H6	ENSMUSG00000029501	71782	Ankle2	ankyrin repeat and LEM domain containing 2	275	Cluster4
Q99NH0_S_222	Q99NH0	ENSMUSG00000055204	81702	Ankrd17	ankyrin repeat domain 17	222	Cluster3
Q99NH0_S_15	Q99NH0	ENSMUSG00000055204	81702	Ankrd17	ankyrin repeat domain 17	15	Cluster3
Q99NH0_S_1603	Q99NH0	ENSMUSG00000055204	81702	Ankrd17	ankyrin repeat domain 17	1603	Cluster3
Q99NH0_S_2038	Q99NH0	ENSMUSG00000055204	81702	Ankrd17	ankyrin repeat domain 17	2038	Cluster4
D3Z4K0_S_1089	D3Z4K0	ENSMUSG00000020481	76389	Ankrd36	ankyrin repeat domain 36	1089	Cluster3
D3Z4K0_S_1102	D3Z4K0	ENSMUSG00000020481	76389	Ankrd36	ankyrin repeat domain 36	1102	Cluster3
P59672_S_668	P59672	ENSMUSG00000024219	224650	Anks1	ankyrin repeat and SAM domain containing 1	668	Cluster3
Q8K298_S_293	Q8K298	ENSMUSG00000036777	68743	Anln	anillin, actin binding protein	293	Cluster4
Q8K298_S_637	Q8K298	ENSMUSG00000036777	68743	Anln	anillin, actin binding protein	637	Cluster5
Q8K298_S_548	Q8K298	ENSMUSG00000036777	68743	Anln	anillin, actin binding protein	548	Cluster1
Q8K298_S_444	Q8K298	ENSMUSG00000036777	68743	Anln	anillin, actin binding protein	444	Cluster4
Q8K298_S_66	Q8K298	ENSMUSG00000036777	68743	Anln	anillin, actin binding protein	66	Cluster5
Q8K298_S_790	Q8K298	ENSMUSG00000036777	68743	Anln	anillin, actin binding protein	790	Cluster4
Q8K298_S_653	Q8K298	ENSMUSG00000036777	68743	Anln	anillin, actin binding protein	653	Cluster2
Q8K298_S_656	Q8K298	ENSMUSG00000036777	68743	Anln	anillin, actin binding protein	656	Cluster2
Q8K298_S_659	Q8K298	ENSMUSG00000036777	68743	Anln	anillin, actin binding protein	659	Cluster1
Q8K298_T_392	Q8K298	ENSMUSG00000036777	68743	Anln	anillin, actin binding protein	392	Cluster2
Q9EST5_T_15	Q9EST5	ENSMUSG00000028333	67628	Anp32b	acidic (leucine-rich) nuclear phosphoprotein 32 family, member B	15	Cluster3
Q07076_S_311	Q07076	ENSMUSG00000021814	11750	Anxa7	annexin A7	311	Cluster3
E9PYF7_S_138	E9PYF7	ENSMUSG00000074238	211556	Ap1ar	adaptor-related protein complex 1 associated regulatory protein	138	Cluster3
E9PYF7_S_139	E9PYF7	ENSMUSG00000074238	211556	Ap1ar	adaptor-related protein complex 1 associated regulatory protein	139	Cluster3
P17426_S_655	P17426	ENSMUSG00000060279	11771	Ap2a1	adaptor-related protein complex 2, alpha 1 subunit	655	Cluster5
P84091_T_156	P84091	ENSMUSG00000022841	11773	Ap2m1	adaptor-related protein complex 2, mu 1 subunit	156	Cluster5
O54774_S_784	O54774	ENSMUSG00000020198	11776	Ap3d1	adaptor-related protein complex 3, delta 1 subunit	784	Cluster5
O54774_S_754	O54774	ENSMUSG00000020198	11776	Ap3d1	adaptor-related protein complex 3, delta 1 subunit	754	Cluster5
O54774_S_755	O54774	ENSMUSG00000020198	11776	Ap3d1	adaptor-related protein complex 3, delta 1 subunit	755	Cluster5
O54774_T_758	O54774	ENSMUSG00000020198	11776	Ap3d1	adaptor-related protein complex 3, delta 1 subunit	758	Cluster4
B2RUJ5_S_317	B2RUJ5	ENSMUSG00000024897	319924	Apba1	amyloid beta (A4) precursor protein binding, family A, member 1	317	Cluster2
B2RUJ5_S_246	B2RUJ5	ENSMUSG00000024897	319924	Apba1	amyloid beta (A4) precursor protein binding, family A, member 1	246	Cluster5
B2RUJ5_S_372	B2RUJ5	ENSMUSG00000024897	319924	Apba1	amyloid beta (A4) precursor protein binding, family A, member 1	372	Cluster3
B2RUJ5_T_375	B2RUJ5	ENSMUSG00000024897	319924	Apba1	amyloid beta (A4) precursor protein binding, family A, member 1	375	Cluster3
Q61315_S_2713	Q61315	ENSMUSG00000005871	11789	Apc	APC, WNT signaling pathway regulator	2713	Cluster3
Q8R146_S_185	Q8R146	ENSMUSG00000032590	235606	Apeh	acylpeptide hydrolase	185	Cluster3
Q8R146_S_25	Q8R146	ENSMUSG00000032590	235606	Apeh	acylpeptide hydrolase	25	Cluster5
O35841_S_464	O35841	ENSMUSG00000027193	11800	Api5	apoptosis inhibitor 5	464	Cluster3
O35841_S_469	O35841	ENSMUSG00000027193	11800	Api5	apoptosis inhibitor 5	469	Cluster4
Q9D842_S_238	Q9D842	ENSMUSG00000030051	72103	Aplf	aprataxin and PNKP like factor	238	Cluster4
Q8K3H0_S_401	Q8K3H0	ENSMUSG00000040760	72993	Appl1	adaptor protein, phosphotyrosine interaction, PH domain and leucine zipper containing 1	401	Cluster5
Q8K3H0_T_399	Q8K3H0	ENSMUSG00000040760	72993	Appl1	adaptor protein, phosphotyrosine interaction, PH domain and leucine zipper containing 1	399	Cluster5
Q5XJY5_S_493	Q5XJY5	ENSMUSG00000032096	213827	Arcn1	archain 1	493	Cluster3
Q99K28_S_239	Q99K28	ENSMUSG00000027255	77038	Arfgap2	ADP-ribosylation factor GTPase activating protein 2	239	Cluster4
Q9D8S3_S_295	Q9D8S3	ENSMUSG00000054277	66251	Arfgap3	ADP-ribosylation factor GTPase activating protein 3	295	Cluster5
Q9D8S3_S_241	Q9D8S3	ENSMUSG00000054277	66251	Arfgap3	ADP-ribosylation factor GTPase activating protein 3	241	Cluster5
Q9D8S3_S_331	Q9D8S3	ENSMUSG00000054277	66251	Arfgap3	ADP-ribosylation factor GTPase activating protein 3	331	Cluster4
Q9D8S3_S_403	Q9D8S3	ENSMUSG00000054277	66251	Arfgap3	ADP-ribosylation factor GTPase activating protein 3	403	Cluster5
G3X9K3_S_1076	G3X9K3	ENSMUSG00000067851	211673	Arfgef1	ADP-ribosylation factor guanine nucleotide-exchange factor 1(brefeldin A-inhibited)	1076	Cluster1
A2A5R2_S_227	A2A5R2	ENSMUSG00000074582	99371	Arfgef2	ADP-ribosylation factor guanine nucleotide-exchange factor 2 (brefeldin A-inhibited)	227	Cluster1
A2A5R2_S_276	A2A5R2	ENSMUSG00000074582	99371	Arfgef2	ADP-ribosylation factor guanine nucleotide-exchange factor 2 (brefeldin A-inhibited)	276	Cluster4
A2A5R2_S_1535	A2A5R2	ENSMUSG00000074582	99371	Arfgef2	ADP-ribosylation factor guanine nucleotide-exchange factor 2 (brefeldin A-inhibited)	1535	Cluster5
A2A5R2_S_1518	A2A5R2	ENSMUSG00000074582	99371	Arfgef2	ADP-ribosylation factor guanine nucleotide-exchange factor 2 (brefeldin A-inhibited)	1518	Cluster5
A2A5R2_S_218	A2A5R2	ENSMUSG00000074582	99371	Arfgef2	ADP-ribosylation factor guanine nucleotide-exchange factor 2 (brefeldin A-inhibited)	218	Cluster4
Q3UGY8_S_2090	Q3UGY8	ENSMUSG00000019852	215821	Arfgef3	ARFGEF family member 3	2090	Cluster1
G5E8V9_S_5	G5E8V9	ENSMUSG00000074513	99889	Arfip1	ADP-ribosylation factor interacting protein 1	5	Cluster5
G5E8V9_S_9	G5E8V9	ENSMUSG00000074513	99889	Arfip1	ADP-ribosylation factor interacting protein 1	9	Cluster4
G5E8V9_S_79	G5E8V9	ENSMUSG00000074513	99889	Arfip1	ADP-ribosylation factor interacting protein 1	79	Cluster4
Q80Y19_S_640	Q80Y19	ENSMUSG00000041219	228482	Arhgap11a	Rho GTPase activating protein 11A	640	Cluster3
Q80Y19_S_655	Q80Y19	ENSMUSG00000041219	228482	Arhgap11a	Rho GTPase activating protein 11A	655	Cluster3
Q80Y19_S_659	Q80Y19	ENSMUSG00000041219	228482	Arhgap11a	Rho GTPase activating protein 11A	659	Cluster3
Q8C0D4_S_238	Q8C0D4	ENSMUSG00000041225	75415	Arhgap12	Rho GTPase activating protein 12	238	Cluster1
Q8C0D4_S_163	Q8C0D4	ENSMUSG00000041225	75415	Arhgap12	Rho GTPase activating protein 12	163	Cluster4
Q8C0D4_S_213	Q8C0D4	ENSMUSG00000041225	75415	Arhgap12	Rho GTPase activating protein 12	213	Cluster3
Q8C0D4_S_444	Q8C0D4	ENSMUSG00000041225	75415	Arhgap12	Rho GTPase activating protein 12	444	Cluster5
Q8C0D4_S_584	Q8C0D4	ENSMUSG00000041225	75415	Arhgap12	Rho GTPase activating protein 12	584	Cluster5
Q8C0D4_S_221	Q8C0D4	ENSMUSG00000041225	75415	Arhgap12	Rho GTPase activating protein 12	221	Cluster5
Q3UIA2_S_570	Q3UIA2	ENSMUSG00000030766	70497	Arhgap17	Rho GTPase activating protein 17	570	Cluster2
Q3UIA2_S_698	Q3UIA2	ENSMUSG00000030766	70497	Arhgap17	Rho GTPase activating protein 17	698	Cluster3
Q3UIA2_S_575	Q3UIA2	ENSMUSG00000030766	70497	Arhgap17	Rho GTPase activating protein 17	575	Cluster3
Q3UIA2_T_740	Q3UIA2	ENSMUSG00000030766	70497	Arhgap17	Rho GTPase activating protein 17	740	Cluster3
A2AB59_S_238	A2AB59	ENSMUSG00000034255	544817	Arhgap27	Rho GTPase activating protein 27	238	Cluster4
A2AB59_T_237	A2AB59	ENSMUSG00000034255	544817	Arhgap27	Rho GTPase activating protein 27	237	Cluster4
Q8BN58_S_67	Q8BN58	ENSMUSG00000024043	268970	Arhgap28	Rho GTPase activating protein 28	67	Cluster5
Q8BN58_S_70	Q8BN58	ENSMUSG00000024043	268970	Arhgap28	Rho GTPase activating protein 28	70	Cluster5
Q8BN58_S_76	Q8BN58	ENSMUSG00000024043	268970	Arhgap28	Rho GTPase activating protein 28	76	Cluster5
A6X8Z5_S_941	A6X8Z5	ENSMUSG00000022799	12549	Arhgap31	Rho GTPase activating protein 31	941	Cluster2
Q811P8_S_1823	Q811P8	ENSMUSG00000041444	330914	Arhgap32	Rho GTPase activating protein 32	1823	Cluster4
Q91YM2_S_589	Q91YM2	ENSMUSG00000058230	232906	Arhgap35	Rho GTPase activating protein 35	589	Cluster5
Q99PT1_S_24	Q99PT1	ENSMUSG00000025132	192662	Arhgdia	Rho GDP dissociation inhibitor (GDI) alpha	24	Cluster5
A2AWP8_S_138	A2AWP8	ENSMUSG00000040964	72754	Arhgef10l	Rho guanine nucleotide exchange factor (GEF) 10-like	138	Cluster3
Q68FM7_S_291	Q68FM7	ENSMUSG00000041977	213498	Arhgef11	Rho guanine nucleotide exchange factor (GEF) 11	291	Cluster5
Q68FM7_S_295	Q68FM7	ENSMUSG00000041977	213498	Arhgef11	Rho guanine nucleotide exchange factor (GEF) 11	295	Cluster5
Q68FM7_S_693	Q68FM7	ENSMUSG00000041977	213498	Arhgef11	Rho guanine nucleotide exchange factor (GEF) 11	693	Cluster5
Q68FM7_S_1326	Q68FM7	ENSMUSG00000041977	213498	Arhgef11	Rho guanine nucleotide exchange factor (GEF) 11	1326	Cluster5
Q68FM7_T_702	Q68FM7	ENSMUSG00000041977	213498	Arhgef11	Rho guanine nucleotide exchange factor (GEF) 11	702	Cluster5
Q3U5C8_S_111	Q3U5C8	ENSMUSG00000029032	230972	Arhgef16	Rho guanine nucleotide exchange factor (GEF) 16	111	Cluster1
Q3U5C8_S_6	Q3U5C8	ENSMUSG00000029032	230972	Arhgef16	Rho guanine nucleotide exchange factor (GEF) 16	6	Cluster3
Q3U5C8_S_231	Q3U5C8	ENSMUSG00000029032	230972	Arhgef16	Rho guanine nucleotide exchange factor (GEF) 16	231	Cluster3
Q3U5C8_S_2	Q3U5C8	ENSMUSG00000029032	230972	Arhgef16	Rho guanine nucleotide exchange factor (GEF) 16	2	Cluster3
Q3U5C8_T_230	Q3U5C8	ENSMUSG00000029032	230972	Arhgef16	Rho guanine nucleotide exchange factor (GEF) 16	230	Cluster3
Q6P9R4_S_935	Q6P9R4	ENSMUSG00000004568	102098	Arhgef18	rho/rac guanine nucleotide exchange factor (GEF) 18	935	Cluster3
P97433_S_1535	P97433	ENSMUSG00000021662	110596	Arhgef28	Rho guanine nucleotide exchange factor (GEF) 28	1535	Cluster3
P97433_S_1541	P97433	ENSMUSG00000021662	110596	Arhgef28	Rho guanine nucleotide exchange factor (GEF) 28	1541	Cluster3
Q9ES28_S_228	Q9ES28	ENSMUSG00000031511	54126	Arhgef7	Rho guanine nucleotide exchange factor (GEF7)	228	Cluster4
Q9ES28_S_673	Q9ES28	ENSMUSG00000031511	54126	Arhgef7	Rho guanine nucleotide exchange factor (GEF7)	673	Cluster3
Q9ES28_S_497	Q9ES28	ENSMUSG00000031511	54126	Arhgef7	Rho guanine nucleotide exchange factor (GEF7)	497	Cluster3
Q9ES28_S_236	Q9ES28	ENSMUSG00000031511	54126	Arhgef7	Rho guanine nucleotide exchange factor (GEF7)	236	Cluster4
Q9ES28_S_830	Q9ES28	ENSMUSG00000031511	54126	Arhgef7	Rho guanine nucleotide exchange factor (GEF7)	830	Cluster1
E9Q4N7_S_454	E9Q4N7	ENSMUSG00000069729	239985	Arid1b	AT rich interactive domain 1B (SWI-like)	454	Cluster4
E9Q4N7_S_468	E9Q4N7	ENSMUSG00000069729	239985	Arid1b	AT rich interactive domain 1B (SWI-like)	468	Cluster4
E9Q4N7_S_1563	E9Q4N7	ENSMUSG00000069729	239985	Arid1b	AT rich interactive domain 1B (SWI-like)	1563	Cluster4
E9Q4N7_S_1567	E9Q4N7	ENSMUSG00000069729	239985	Arid1b	AT rich interactive domain 1B (SWI-like)	1567	Cluster5
Q8BIX3_S_266	Q8BIX3	ENSMUSG00000027122	212772	Arl14ep	ADP-ribosylation factor-like 14 effector protein	266	Cluster4
Q9JM93_S_140	Q9JM93	ENSMUSG00000029404	65105	Arl6ip4	ADP-ribosylation factor-like 6 interacting protein 4	140	Cluster5
Q8BH07_S_80	Q8BH07	ENSMUSG00000026960	65103	Arl6ip6	ADP-ribosylation factor-like 6 interacting protein 6	80	Cluster5
Q9D7A8_S_260	Q9D7A8	ENSMUSG00000027599	74252	Armc1	armadillo repeat containing 1	260	Cluster4
Q9D0L7_S_43	Q9D0L7	ENSMUSG00000038525	67211	Armc10	armadillo repeat containing 10	43	Cluster1
Q9JM76_S_172	Q9JM76	ENSMUSG00000029465	56378	Arpc3	actin related protein 2/3 complex, subunit 3	172	Cluster5
P56212_S_23	P56212	ENSMUSG00000007656	59046	Arpp19	cAMP-regulated phosphoprotein 19	23	Cluster4
P56212_S_62	P56212	ENSMUSG00000007656	59046	Arpp19	cAMP-regulated phosphoprotein 19	62;67	Cluster2
Q9QWY8_S_1045	Q9QWY8	ENSMUSG00000022377	13196	Asap1	ArfGAP with SH3 domain, ankyrin repeat and PH domain1	1045	Cluster4
Q9QWY8_S_858	Q9QWY8	ENSMUSG00000022377	13196	Asap1	ArfGAP with SH3 domain, ankyrin repeat and PH domain1	858	Cluster5
Q9QWY8_S_854	Q9QWY8	ENSMUSG00000022377	13196	Asap1	ArfGAP with SH3 domain, ankyrin repeat and PH domain1	854	Cluster5
Q8BSY0_S_38	Q8BSY0	ENSMUSG00000028207	65973	Asph	aspartate-beta-hydroxylase	38	Cluster2
Q8BSY0_S_27	Q8BSY0	ENSMUSG00000028207	65973	Asph	aspartate-beta-hydroxylase	27	Cluster4
Q8VBT9_S_193	Q8VBT9	ENSMUSG00000025142	68938	Aspscr1	alveolar soft part sarcoma chromosome region, candidate 1 (human)	193	Cluster5
Q8VBT9_T_278	Q8VBT9	ENSMUSG00000025142	68938	Aspscr1	alveolar soft part sarcoma chromosome region, candidate 1 (human)	278	Cluster4
Q8C0M9_T_49	Q8C0M9	ENSMUSG00000024654	66514	Asrgl1	asparaginase like 1	49	Cluster1
Q8C0M9_Y_52	Q8C0M9	ENSMUSG00000024654	66514	Asrgl1	asparaginase like 1	52	Cluster1
Q8VD46_S_394	Q8VD46	ENSMUSG00000010796	74068	Asz1	ankyrin repeat, SAM and basic leucine zipper domain containing 1	394	Cluster3
Q9D5T0_S_317	Q9D5T0	ENSMUSG00000013662	67979	Atad1	ATPase family, AAA domain containing 1	317	Cluster3
Q9D5T0_S_319	Q9D5T0	ENSMUSG00000013662	67979	Atad1	ATPase family, AAA domain containing 1	319	Cluster3
Q9D5T0_T_318	Q9D5T0	ENSMUSG00000013662	67979	Atad1	ATPase family, AAA domain containing 1	318	Cluster3
E9Q166_S_63	E9Q166	ENSMUSG00000052812	320817	Atad2b	ATPase family, AAA domain containing 2B	63	Cluster3
E9Q166_T_1097	E9Q166	ENSMUSG00000052812	320817	Atad2b	ATPase family, AAA domain containing 2B	1097	Cluster4
Q7TT18_S_593	Q7TT18	ENSMUSG00000030213	54343	Atf7ip	activating transcription factor 7 interacting protein	593	Cluster4
Q8CDJ3_S_29	Q8CDJ3	ENSMUSG00000037526	100504663	Atg14	autophagy related 14	29	Cluster4
Q8CDJ3_T_11	Q8CDJ3	ENSMUSG00000037526	100504663	Atg14	autophagy related 14	11	Cluster5
Q8CDJ3_S_3	Q8CDJ3	ENSMUSG00000037526	100504663	Atg14	autophagy related 14	3	Cluster3
Q8CDJ3_S_9	Q8CDJ3	ENSMUSG00000037526	100504663	Atg14	autophagy related 14	9	Cluster3
Q8C0J2_S_70	Q8C0J2	ENSMUSG00000026289	77040	Atg16l1	autophagy related 16-like 1 (S. cerevisiae)	70	Cluster3
Q8C0J2_S_269	Q8C0J2	ENSMUSG00000026289	77040	Atg16l1	autophagy related 16-like 1 (S. cerevisiae)	269	Cluster1
Q8C0J2_S_287	Q8C0J2	ENSMUSG00000026289	77040	Atg16l1	autophagy related 16-like 1 (S. cerevisiae)	287	Cluster5
Q8C0J2_S_304	Q8C0J2	ENSMUSG00000026289	77040	Atg16l1	autophagy related 16-like 1 (S. cerevisiae)	304	Cluster3
Q6P4T0_S_764	Q6P4T0	ENSMUSG00000024773	329015	Atg2a	autophagy related 2A	764	Cluster5
Q6P4T0_S_1243	Q6P4T0	ENSMUSG00000024773	329015	Atg2a	autophagy related 2A	1243	Cluster5
Q6P4T0_S_1433	Q6P4T0	ENSMUSG00000024773	329015	Atg2a	autophagy related 2A	1433	Cluster5
Q80XK6_S_1571	Q80XK6	ENSMUSG00000041341	76559	Atg2b	autophagy related 2B	1571	Cluster4
Q8BH66_S_10	Q8BH66	ENSMUSG00000021066	73991	Atl1	atlastin GTPase 1	10	Cluster4
Q8BH66_S_22	Q8BH66	ENSMUSG00000021066	73991	Atl1	atlastin GTPase 1	22	Cluster2
Q8BH66_S_15	Q8BH66	ENSMUSG00000021066	73991	Atl1	atlastin GTPase 1	15	Cluster4
Q6DFW5_S_1168	Q6DFW5	ENSMUSG00000037400	76295	Atp11b	ATPase, class VI, type 11B	1168	Cluster3
Q9QZW0_S_1123	Q9QZW0	ENSMUSG00000062949	320940	Atp11c	ATPase, class VI, type 11C	1123	Cluster3
Q9EPE9_S_22	Q9EPE9	ENSMUSG00000031862	170759	Atp13a1	ATPase type 13A1	22	Cluster3
Q9EPE9_S_896	Q9EPE9	ENSMUSG00000031862	170759	Atp13a1	ATPase type 13A1	896	Cluster4
Q9EPE9_S_902	Q9EPE9	ENSMUSG00000031862	170759	Atp13a1	ATPase type 13A1	902	Cluster2
O55143_S_663	O55143	ENSMUSG00000029467	11938	Atp2a2	ATPase, Ca++ transporting, cardiac muscle, slow twitch 2	663	Cluster5
G5E829_S_1155	G5E829	ENSMUSG00000019943	67972	Atp2b1	ATPase, Ca++ transporting, plasma membrane 1	1155	Cluster3
Q0VF55_S_8	Q0VF55	ENSMUSG00000031376	320707	Atp2b3	ATPase, Ca++ transporting, plasma membrane 3	8	Cluster5
Q80XR2_S_912	Q80XR2	ENSMUSG00000032570	235574	Atp2c1	ATPase, Ca++-sequestering	912	Cluster5
P15920_S_700	P15920	ENSMUSG00000038023	21871	Atp6v0a2	ATPase, H+ transporting, lysosomal V0 subunit A2	700	Cluster5
Q8BVE3_S_483	Q8BVE3	ENSMUSG00000033793	108664	Atp6v1h	ATPase, H+ transporting, lysosomal V1 subunit H	483	Cluster3
Q9JKK8_S_431	Q9JKK8	ENSMUSG00000032409	245000	Atr	ataxia telangiectasia and Rad3 related	431	Cluster3
Q8BMG1_S_14	Q8BMG1	ENSMUSG00000025646	111828493	Atrip	ATR interacting protein	14	Cluster3
Q8BMG1_S_239	Q8BMG1	ENSMUSG00000025646	111828493	Atrip	ATR interacting protein	239	Cluster4
Q61687_S_2471	Q61687	ENSMUSG00000031229	22589	Atrx	ATRX, chromatin remodeler	2471	Cluster5
Q61687_S_1232	Q61687	ENSMUSG00000031229	22589	Atrx	ATRX, chromatin remodeler	1232	Cluster1
Q61687_S_854	Q61687	ENSMUSG00000031229	22589	Atrx	ATRX, chromatin remodeler	854	Cluster3
Q61687_S_315	Q61687	ENSMUSG00000031229	22589	Atrx	ATRX, chromatin remodeler	315	Cluster2
Q61687_S_626	Q61687	ENSMUSG00000031229	22589	Atrx	ATRX, chromatin remodeler	626	Cluster2
Q61687_S_644	Q61687	ENSMUSG00000031229	22589	Atrx	ATRX, chromatin remodeler	644	Cluster2
P0C7T6_S_619	P0C7T6	ENSMUSG00000069895	52335	Atxn1l	ataxin 1-like	619	Cluster3
O70305_S_741	O70305	ENSMUSG00000042605	20239	Atxn2	ataxin 2	741	Cluster5
O70305_S_860	O70305	ENSMUSG00000042605	20239	Atxn2	ataxin 2	860	Cluster5
O70305_T_710	O70305	ENSMUSG00000042605	20239	Atxn2	ataxin 2	710	Cluster4
O70305_S_653	O70305	ENSMUSG00000042605	20239	Atxn2	ataxin 2	653	Cluster5
Q7TQH0_S_687	Q7TQH0	ENSMUSG00000032637	233871	Atxn2l	ataxin 2-like	687	Cluster4
Q7TQH0_S_303	Q7TQH0	ENSMUSG00000032637	233871	Atxn2l	ataxin 2-like	303	Cluster4
Q7TQH0_S_304	Q7TQH0	ENSMUSG00000032637	233871	Atxn2l	ataxin 2-like	304	Cluster4
Q7TQH0_S_597	Q7TQH0	ENSMUSG00000032637	233871	Atxn2l	ataxin 2-like	597	Cluster5
Q7TQH0_S_388	Q7TQH0	ENSMUSG00000032637	233871	Atxn2l	ataxin 2-like	388	Cluster4
Q7TQH0_S_109	Q7TQH0	ENSMUSG00000032637	233871	Atxn2l	ataxin 2-like	109	Cluster4
Q7TQH0_S_562	Q7TQH0	ENSMUSG00000032637	233871	Atxn2l	ataxin 2-like	562	Cluster4
Q7TQH0_S_337	Q7TQH0	ENSMUSG00000032637	233871	Atxn2l	ataxin 2-like	337	Cluster5
Q7TQH0_T_505	Q7TQH0	ENSMUSG00000032637	233871	Atxn2l	ataxin 2-like	505	Cluster5
Q7TQH0_T_507	Q7TQH0	ENSMUSG00000032637	233871	Atxn2l	ataxin 2-like	507	Cluster5
Q7TQH0_S_561	Q7TQH0	ENSMUSG00000032637	233871	Atxn2l	ataxin 2-like	561	Cluster4
Q7TQH0_T_684	Q7TQH0	ENSMUSG00000032637	233871	Atxn2l	ataxin 2-like	684	Cluster5
Q7TQH0_S_681	Q7TQH0	ENSMUSG00000032637	233871	Atxn2l	ataxin 2-like	681	Cluster3
Q9CVD2_S_219	Q9CVD2	ENSMUSG00000021189	110616	Atxn3	ataxin 3	219	Cluster5
Q9CVD2_S_268	Q9CVD2	ENSMUSG00000021189	110616	Atxn3	ataxin 3	268	Cluster4
Q9CVD2_S_273	Q9CVD2	ENSMUSG00000021189	110616	Atxn3	ataxin 3	273	Cluster4
Q9CVD2_S_263	Q9CVD2	ENSMUSG00000021189	110616	Atxn3	ataxin 3	263	Cluster5
B2RUM3_S_4	B2RUM3	ENSMUSG00000081044	385493	AU015836	expressed sequence AU015836	4	Cluster5
B2RUM3_S_253	B2RUM3	ENSMUSG00000081044	385493	AU015836	expressed sequence AU015836	253	Cluster5
B2RUM3_S_254	B2RUM3	ENSMUSG00000081044	385493	AU015836	expressed sequence AU015836	254	Cluster3
B2RUM3_S_262	B2RUM3	ENSMUSG00000081044	385493	AU015836	expressed sequence AU015836	262	Cluster3
E9PWS4_S_77	E9PWS4	ENSMUSG00000054753	245128	AU018091	expressed sequence AU018091	77	Cluster5
Q80U56_S_368	Q80U56	ENSMUSG00000029787	78937	Avl9	AVL9 cell migration associated	368	Cluster5
Q6NZK5_S_558	Q6NZK5	ENSMUSG00000033632	225289	AW554918	expressed sequence AW554918	558	Cluster5
Q6NZK5_S_521	Q6NZK5	ENSMUSG00000033632	225289	AW554918	expressed sequence AW554918	521	Cluster1
Q6NZK5_S_524	Q6NZK5	ENSMUSG00000033632	225289	AW554918	expressed sequence AW554918	524	Cluster1
Q6NZK5_S_549	Q6NZK5	ENSMUSG00000033632	225289	AW554918	expressed sequence AW554918	549	Cluster2
O35625_S_77	O35625	ENSMUSG00000024182	12005	Axin1	axin 1	77	Cluster3
O35625_S_217	O35625	ENSMUSG00000024182	12005	Axin1	axin 1	217	Cluster4
O88566_S_73	O88566	ENSMUSG00000000142	12006	Axin2	axin 2	73	Cluster5
O88566_S_454	O88566	ENSMUSG00000000142	12006	Axin2	axin 2	454	Cluster4
O88566_S_461	O88566	ENSMUSG00000000142	12006	Axin2	axin 2	461	Cluster4
Q3UI43_S_33	Q3UI43	ENSMUSG00000031820	68251	Babam1	BRISC and BRCA1 A complex member 1	33	Cluster5
Q61337_S_128	Q61337	ENSMUSG00000024959	12015	Bad	BCL2-associated agonist of cell death	128	Cluster3
Q8CI61_S_175	Q8CI61	ENSMUSG00000037316	67384	Bag4	BCL2-associated athanogene 4	175	Cluster2
Q8CI61_S_179	Q8CI61	ENSMUSG00000037316	67384	Bag4	BCL2-associated athanogene 4	179	Cluster5
Q9Z1R2_S_995	Q9Z1R2	ENSMUSG00000024392	224727	Bag6	BCL2-associated athanogene 6	995	Cluster3
Q9Z1R2_S_1139	Q9Z1R2	ENSMUSG00000024392	224727	Bag6	BCL2-associated athanogene 6	1139	Cluster3
Q497V6_S_182	Q497V6	ENSMUSG00000040007	228536	Bahd1	bromo adjacent homology domain containing 1	182	Cluster3
Q9DBJ3_S_281	Q9DBJ3	ENSMUSG00000038859	66898	Baiap2l1	BAI1-associated protein 2-like 1	281	Cluster4
Q9DBJ3_S_261	Q9DBJ3	ENSMUSG00000038859	66898	Baiap2l1	BAI1-associated protein 2-like 1	261	Cluster2
Q9DBJ3_S_413	Q9DBJ3	ENSMUSG00000038859	66898	Baiap2l1	BAI1-associated protein 2-like 1	413	Cluster2
Q9DBJ3_S_421	Q9DBJ3	ENSMUSG00000038859	66898	Baiap2l1	BAI1-associated protein 2-like 1	421	Cluster1
Q9DBJ3_T_248	Q9DBJ3	ENSMUSG00000038859	66898	Baiap2l1	BAI1-associated protein 2-like 1	248	Cluster4
Q80Y61_S_459	Q80Y61	ENSMUSG00000018126	207495	Baiap2l2	BAI1-associated protein 2-like 2	459	Cluster5
Q80Y61_S_225	Q80Y61	ENSMUSG00000018126	207495	Baiap2l2	BAI1-associated protein 2-like 2	225	Cluster4
Q80Y61_S_423	Q80Y61	ENSMUSG00000018126	207495	Baiap2l2	BAI1-associated protein 2-like 2	423	Cluster5
Q8VBU8_S_98	Q8VBU8	ENSMUSG00000025316	53325	Banp	BTG3 associated nuclear protein	98	Cluster3
Q8VBU8_S_108	Q8VBU8	ENSMUSG00000025316	53325	Banp	BTG3 associated nuclear protein	108	Cluster3
O88379_S_1370	O88379	ENSMUSG00000035021	217578	Baz1a	bromodomain adjacent to zinc finger domain 1A	1370	Cluster3
O88379_S_1412	O88379	ENSMUSG00000035021	217578	Baz1a	bromodomain adjacent to zinc finger domain 1A	1412	Cluster3
O88379_T_1366	O88379	ENSMUSG00000035021	217578	Baz1a	bromodomain adjacent to zinc finger domain 1A	1366	Cluster3
Q9Z277_S_374	Q9Z277	ENSMUSG00000002748	22385	Baz1b	bromodomain adjacent to zinc finger domain, 1B	374	Cluster5
Q9Z277_S_1466	Q9Z277	ENSMUSG00000002748	22385	Baz1b	bromodomain adjacent to zinc finger domain, 1B	1466	Cluster4
Q9Z277_S_325	Q9Z277	ENSMUSG00000002748	22385	Baz1b	bromodomain adjacent to zinc finger domain, 1B	325	Cluster4
Q9Z277_S_329	Q9Z277	ENSMUSG00000002748	22385	Baz1b	bromodomain adjacent to zinc finger domain, 1B	329	Cluster4
Q3TQI7_S_15	Q3TQI7	ENSMUSG00000026851	227707	BC005624	cDNA sequence BC005624	15	Cluster3
Q9R069_S_615	Q9R069	ENSMUSG00000002980	57278	Bcam	basal cell adhesion molecule	615	Cluster3
Q61140_S_143	Q61140	ENSMUSG00000031955	12927	Bcar1	breast cancer anti-estrogen resistance 1	143	Cluster5
Q61140_S_432	Q61140	ENSMUSG00000031955	12927	Bcar1	breast cancer anti-estrogen resistance 1	432	Cluster3
Q9QZK2_S_176	Q9QZK2	ENSMUSG00000028121	29815	Bcar3	breast cancer anti-estrogen resistance 3	176	Cluster5
Q9QZK2_S_77	Q9QZK2	ENSMUSG00000028121	29815	Bcar3	breast cancer anti-estrogen resistance 3	77	Cluster3
Q9QZK2_S_378	Q9QZK2	ENSMUSG00000028121	29815	Bcar3	breast cancer anti-estrogen resistance 3	378	Cluster3
Q9QZK2_S_370	Q9QZK2	ENSMUSG00000028121	29815	Bcar3	breast cancer anti-estrogen resistance 3	370	Cluster5
Q9QZK2_T_363	Q9QZK2	ENSMUSG00000028121	29815	Bcar3	breast cancer anti-estrogen resistance 3	363	Cluster5
Q8CCN5_S_9	Q8CCN5	ENSMUSG00000059439	192197	Bcas3	breast carcinoma amplified sequence 3	9	Cluster3
Q8CCN5_S_570	Q8CCN5	ENSMUSG00000059439	192197	Bcas3	breast carcinoma amplified sequence 3	570	Cluster2
P59017_S_35	P59017	ENSMUSG00000009112	94044	Bcl2l13	BCL2-like 13 (apoptosis facilitator)	35	Cluster3
P59017_S_387	P59017	ENSMUSG00000009112	94044	Bcl2l13	BCL2-like 13 (apoptosis facilitator)	387	Cluster3
Q9CXE2_S_207	Q9CXE2	ENSMUSG00000029438	77045	Bcl7a	B cell CLL/lymphoma 7A	207	Cluster5
Q8K019_S_383	Q8K019	ENSMUSG00000037608	72567	Bclaf1	BCL2-associated transcription factor 1	383	Cluster5
Q8K019_S_177	Q8K019	ENSMUSG00000037608	72567	Bclaf1	BCL2-associated transcription factor 1	177	Cluster3
Q8K019_S_494	Q8K019	ENSMUSG00000037608	72567	Bclaf1	BCL2-associated transcription factor 1	494	Cluster3
Q8K019_S_395	Q8K019	ENSMUSG00000037608	72567	Bclaf1	BCL2-associated transcription factor 1	395	Cluster5
Q8K019_T_839	Q8K019	ENSMUSG00000037608	72567	Bclaf1	BCL2-associated transcription factor 1	839	Cluster4
Q8K019_S_258	Q8K019	ENSMUSG00000037608	72567	Bclaf1	BCL2-associated transcription factor 1	258	Cluster4
Q8K019_S_261	Q8K019	ENSMUSG00000037608	72567	Bclaf1	BCL2-associated transcription factor 1	261	Cluster4
A2AQH4_S_1474	A2AQH4	ENSMUSG00000036959	320376	Bcorl1	BCL6 co-repressor-like 1	1474	Cluster5
Q921C5_S_602	Q921C5	ENSMUSG00000037933	76895	Bicd2	BICD cargo adaptor 2	602	Cluster4
D3Z6Q9_S_430	D3Z6Q9	ENSMUSG00000098112	668218	Bin2	bridging integrator 2	430	Cluster1
D3Z6Q9_S_439	D3Z6Q9	ENSMUSG00000098112	668218	Bin2	bridging integrator 2	439	Cluster2
D3Z6Q9_S_443	D3Z6Q9	ENSMUSG00000098112	668218	Bin2	bridging integrator 2	443	Cluster2
D3Z6Q9_S_447	D3Z6Q9	ENSMUSG00000098112	668218	Bin2	bridging integrator 2	447	Cluster4
D3Z6Q9_S_448	D3Z6Q9	ENSMUSG00000098112	668218	Bin2	bridging integrator 2	448	Cluster1
D3Z6Q9_S_392	D3Z6Q9	ENSMUSG00000098112	668218	Bin2	bridging integrator 2	392	Cluster5
D3Z6Q9_S_380	D3Z6Q9	ENSMUSG00000098112	668218	Bin2	bridging integrator 2	380	Cluster5
D3Z6Q9_S_463	D3Z6Q9	ENSMUSG00000098112	668218	Bin2	bridging integrator 2	463	Cluster3
D3Z6Q9_S_464	D3Z6Q9	ENSMUSG00000098112	668218	Bin2	bridging integrator 2	464	Cluster3
D3Z6Q9_S_422	D3Z6Q9	ENSMUSG00000098112	668218	Bin2	bridging integrator 2	422	Cluster5
D3Z6Q9_S_424	D3Z6Q9	ENSMUSG00000098112	668218	Bin2	bridging integrator 2	424	Cluster4
D3Z6Q9_S_434	D3Z6Q9	ENSMUSG00000098112	668218	Bin2	bridging integrator 2	434	Cluster3
D3Z6Q9_S_435	D3Z6Q9	ENSMUSG00000098112	668218	Bin2	bridging integrator 2	435	Cluster3
O08863_S_79	O08863	ENSMUSG00000032000	11796	Birc3	baculoviral IAP repeat-containing 3	79	Cluster3
O88738_S_483	O88738	ENSMUSG00000024073	12211	Birc6	baculoviral IAP repeat-containing 6	483	Cluster3
O88738_S_4850	O88738	ENSMUSG00000024073	12211	Birc6	baculoviral IAP repeat-containing 6	4850	Cluster5
O88738_S_584	O88738	ENSMUSG00000024073	12211	Birc6	baculoviral IAP repeat-containing 6	584	Cluster3
O88738_S_623	O88738	ENSMUSG00000024073	12211	Birc6	baculoviral IAP repeat-containing 6	623	Cluster3
O88738_S_476	O88738	ENSMUSG00000024073	12211	Birc6	baculoviral IAP repeat-containing 6	476	Cluster5
O88738_S_485	O88738	ENSMUSG00000024073	12211	Birc6	baculoviral IAP repeat-containing 6	485	Cluster5
O88700_T_1311	O88700	ENSMUSG00000030528	12144	Blm	Bloom syndrome, RecQ like helicase	1311	Cluster3
Q91Z96_S_13	Q91Z96	ENSMUSG00000034663	140780	Bmp2k	BMP2 inducible kinase	13	Cluster4
Q91Z96_S_908	Q91Z96	ENSMUSG00000034663	140780	Bmp2k	BMP2 inducible kinase	908	Cluster3
O35607_S_586	O35607	ENSMUSG00000067336	12168	Bmpr2	bone morphogenetic protein receptor, type II (serine/threonine kinase)	586	Cluster2
O35914_S_956	O35914	ENSMUSG00000025105	12173	Bnc1	basonuclin 1	956	Cluster5
O35914_S_952	O35914	ENSMUSG00000025105	12173	Bnc1	basonuclin 1	952	Cluster4
Q9Z2F7_S_116	Q9Z2F7	ENSMUSG00000022051	12177	Bnip3l	BCL2/adenovirus E1B interacting protein 3-like	116	Cluster3
Q9Z2F7_S_117	Q9Z2F7	ENSMUSG00000022051	12177	Bnip3l	BCL2/adenovirus E1B interacting protein 3-like	117	Cluster3
Q9Z2F7_S_119	Q9Z2F7	ENSMUSG00000022051	12177	Bnip3l	BCL2/adenovirus E1B interacting protein 3-like	119	Cluster3
E9Q6J5_S_2888	E9Q6J5	ENSMUSG00000061755	665775	Bod1l	biorientation of chromosomes in cell division 1-like	2888	Cluster3
Q9D8S9_S_123	Q9D8S9	ENSMUSG00000015943	69168	Bola1	bolA-like 1 (E. coli)	123	Cluster3
Q9D8S9_S_81	Q9D8S9	ENSMUSG00000015943	69168	Bola1	bolA-like 1 (E. coli)	81	Cluster3
Q8BS90_T_504	Q8BS90	ENSMUSG00000022070	77744	Bora	bora, aurora kinase A activator	504	Cluster5
Q8BS90_S_305	Q8BS90	ENSMUSG00000022070	77744	Bora	bora, aurora kinase A activator	305	Cluster3
Q8BS90_S_311	Q8BS90	ENSMUSG00000022070	77744	Bora	bora, aurora kinase A activator	311	Cluster3
Q9D6W8_S_130	Q9D6W8	ENSMUSG00000045176	71923	Borcs6	BLOC-1 related complex subunit 6	130	Cluster5
Q9D6W8_S_43	Q9D6W8	ENSMUSG00000045176	71923	Borcs6	BLOC-1 related complex subunit 6	43	Cluster5
Q99MP8_S_109	Q99MP8	ENSMUSG00000029458	72399	Brap	BRCA1 associated protein	109	Cluster3
P48754_S_686	P48754	ENSMUSG00000017146	12189	Brca1	breast cancer 1, early onset	686	Cluster3
P48754_T_1199	P48754	ENSMUSG00000017146	12189	Brca1	breast cancer 1, early onset	1199	Cluster4
P48754_S_1154	P48754	ENSMUSG00000017146	12189	Brca1	breast cancer 1, early onset	1154	Cluster2
P97929_S_1758	P97929	ENSMUSG00000041147	12190	Brca2	breast cancer 2, early onset	1758	Cluster4
P97929_S_3207	P97929	ENSMUSG00000041147	12190	Brca2	breast cancer 2, early onset	3207	Cluster4
P97929_S_3214	P97929	ENSMUSG00000041147	12190	Brca2	breast cancer 2, early onset	3214	Cluster4
P97929_S_217	P97929	ENSMUSG00000041147	12190	Brca2	breast cancer 2, early onset	217	Cluster4
P97929_T_213	P97929	ENSMUSG00000041147	12190	Brca2	breast cancer 2, early onset	213	Cluster4
G5E8P1_S_1052	G5E8P1	ENSMUSG00000022387	223770	Brd1	bromodomain containing 1	1052	Cluster3
G5E8P1_S_1055	G5E8P1	ENSMUSG00000022387	223770	Brd1	bromodomain containing 1	1055	Cluster3
O88665_S_265	O88665	ENSMUSG00000031660	26992	Brd7	bromodomain containing 7	265	Cluster3
Q8CFK2_S_358	Q8CFK2	ENSMUSG00000011158	72308	Brf1	BRF1, RNA polymerase III transcription initiation factor 90 kDa subunit	358	Cluster4
Q5SXJ3_S_994	Q5SXJ3	ENSMUSG00000034329	237911	Brip1	BRCA1 interacting protein C-terminal helicase 1	994	Cluster5
Q6DIA7_S_579	Q6DIA7	ENSMUSG00000008129	74666	Brme1	break repair meiotic recombinase recruitment factor 1	579	Cluster5
Q69Z98_S_368	Q69Z98	ENSMUSG00000053046	75770	Brsk2	BR serine/threonine kinase 2	368	Cluster5
Q69Z98_S_383	Q69Z98	ENSMUSG00000053046	75770	Brsk2	BR serine/threonine kinase 2	383	Cluster5
Q69Z98_S_394	Q69Z98	ENSMUSG00000053046	75770	Brsk2	BR serine/threonine kinase 2	394	Cluster5
Q921C3_S_1857	Q921C3	ENSMUSG00000022914	93871	Brwd1	bromodomain and WD repeat domain containing 1	1857	Cluster3
Q921C3_S_1810	Q921C3	ENSMUSG00000022914	93871	Brwd1	bromodomain and WD repeat domain containing 1	1810	Cluster5
Q921C3_S_418	Q921C3	ENSMUSG00000022914	93871	Brwd1	bromodomain and WD repeat domain containing 1	418	Cluster4
Q921C3_T_687	Q921C3	ENSMUSG00000022914	93871	Brwd1	bromodomain and WD repeat domain containing 1	687	Cluster5
Q921C3_S_2153	Q921C3	ENSMUSG00000022914	93871	Brwd1	bromodomain and WD repeat domain containing 1	2153	Cluster3
Q921C3_S_697	Q921C3	ENSMUSG00000022914	93871	Brwd1	bromodomain and WD repeat domain containing 1	697	Cluster5
Q921C3_S_702	Q921C3	ENSMUSG00000022914	93871	Brwd1	bromodomain and WD repeat domain containing 1	702	Cluster5
Q921C3_T_2151	Q921C3	ENSMUSG00000022914	93871	Brwd1	bromodomain and WD repeat domain containing 1	2151	Cluster3
Q921C3_T_1853	Q921C3	ENSMUSG00000022914	93871	Brwd1	bromodomain and WD repeat domain containing 1	1853	Cluster1
Q921C3_S_1782	Q921C3	ENSMUSG00000022914	93871	Brwd1	bromodomain and WD repeat domain containing 1	1782	Cluster5
Q921C3_S_1784	Q921C3	ENSMUSG00000022914	93871	Brwd1	bromodomain and WD repeat domain containing 1	1784	Cluster5
Q921C3_S_1789	Q921C3	ENSMUSG00000022914	93871	Brwd1	bromodomain and WD repeat domain containing 1	1789	Cluster5
Q9Z2E9_S_280	Q9Z2E9	ENSMUSG00000071657	14705	Bscl2	Berardinelli-Seip congenital lipodystrophy 2 (seipin)	280	Cluster3
Q80Y55_S_166	Q80Y55	ENSMUSG00000040859	100383	Bsdc1	BSD domain containing 1	166	Cluster3
Q80Y55_S_415	Q80Y55	ENSMUSG00000040859	100383	Bsdc1	BSD domain containing 1	415	Cluster4
Q80Y55_S_234	Q80Y55	ENSMUSG00000040859	100383	Bsdc1	BSD domain containing 1	234	Cluster5
Q80X66_S_119	Q80X66	ENSMUSG00000038187	68815	Btbd10	BTB (POZ) domain containing 10	119	Cluster2
Q80X66_S_123	Q80X66	ENSMUSG00000038187	68815	Btbd10	BTB (POZ) domain containing 10	123	Cluster5
Q80TK0_S_785	Q80TK0	ENSMUSG00000111375	100503185	Btbd8	BTB (POZ) domain containing 8	785	Cluster3
Q80TK0_S_722	Q80TK0	ENSMUSG00000111375	100503185	Btbd8	BTB (POZ) domain containing 8	722	Cluster3
O70552_S_146	O70552	ENSMUSG00000032056	56057	Btg4	BTG anti-proliferation factor 4	146	Cluster3
O70552_S_147	O70552	ENSMUSG00000032056	56057	Btg4	BTG anti-proliferation factor 4	147	Cluster3
O70552_T_145	O70552	ENSMUSG00000032056	56057	Btg4	BTG anti-proliferation factor 4	145	Cluster3
Q62556_S_518	Q62556	ENSMUSG00000000706	12231	Btn1a1	butyrophilin, subfamily 1, member A1	518	Cluster5
O08901_S_399	O08901	ENSMUSG00000027379	12235	Bub1	BUB1, mitotic checkpoint serine/threonine kinase	399	Cluster4
O08901_S_499	O08901	ENSMUSG00000027379	12235	Bub1	BUB1, mitotic checkpoint serine/threonine kinase	499	Cluster3
O08901_S_579	O08901	ENSMUSG00000027379	12235	Bub1	BUB1, mitotic checkpoint serine/threonine kinase	579	Cluster4
O08901_S_447	O08901	ENSMUSG00000027379	12235	Bub1	BUB1, mitotic checkpoint serine/threonine kinase	447	Cluster5
O08901_T_432	O08901	ENSMUSG00000027379	12235	Bub1	BUB1, mitotic checkpoint serine/threonine kinase	432	Cluster4
O08901_T_440	O08901	ENSMUSG00000027379	12235	Bub1	BUB1, mitotic checkpoint serine/threonine kinase	440	Cluster4
Q9Z1S0_S_873	Q9Z1S0	ENSMUSG00000040084	12236	Bub1b	BUB1B, mitotic checkpoint serine/threonine kinase	873	Cluster2
Q9Z1S0_S_535	Q9Z1S0	ENSMUSG00000040084	12236	Bub1b	BUB1B, mitotic checkpoint serine/threonine kinase	535	Cluster4
Q9Z1S0_S_428	Q9Z1S0	ENSMUSG00000040084	12236	Bub1b	BUB1B, mitotic checkpoint serine/threonine kinase	428	Cluster5
Q9Z1S0_S_502	Q9Z1S0	ENSMUSG00000040084	12236	Bub1b	BUB1B, mitotic checkpoint serine/threonine kinase	502	Cluster4
Q9Z1S0_S_514	Q9Z1S0	ENSMUSG00000040084	12236	Bub1b	BUB1B, mitotic checkpoint serine/threonine kinase	514	Cluster2
Q9Z1S0_S_1050	Q9Z1S0	ENSMUSG00000040084	12236	Bub1b	BUB1B, mitotic checkpoint serine/threonine kinase	1050	Cluster2
Q9Z1S0_S_677	Q9Z1S0	ENSMUSG00000040084	12236	Bub1b	BUB1B, mitotic checkpoint serine/threonine kinase	677	Cluster5
Q9Z1S0_T_427	Q9Z1S0	ENSMUSG00000040084	12236	Bub1b	BUB1B, mitotic checkpoint serine/threonine kinase	427	Cluster4
Q9Z1S0_S_680	Q9Z1S0	ENSMUSG00000040084	12236	Bub1b	BUB1B, mitotic checkpoint serine/threonine kinase	680	Cluster2
O54825_S_97	O54825	ENSMUSG00000023988	53414	Bysl	bystin-like	97	Cluster3
Q9CQC6_S_411	Q9CQC6	ENSMUSG00000051223	66882	Bzw1	basic leucine zipper and W2 domains 1	411	Cluster3
E9Q3C1_T_440	E9Q3C1	ENSMUSG00000045975	207781	C2cd2	C2 calcium-dependent domain containing 2	440	Cluster4
E9Q3C1_T_430	E9Q3C1	ENSMUSG00000045975	207781	C2cd2	C2 calcium-dependent domain containing 2	430	Cluster5
Q52KB6_S_453	Q52KB6	ENSMUSG00000047248	277939	C2cd3	C2 calcium-dependent domain containing 3	453	Cluster3
Q52KB6_S_2215	Q52KB6	ENSMUSG00000047248	277939	C2cd3	C2 calcium-dependent domain containing 3	2215	Cluster4
Q52KB6_Y_2212	Q52KB6	ENSMUSG00000047248	277939	C2cd3	C2 calcium-dependent domain containing 3	2212	Cluster4
Q7TPS5_S_321	Q7TPS5	ENSMUSG00000030279	74741	C2cd5	C2 calcium-dependent domain containing 5	321	Cluster4
Q7TPS5_S_323	Q7TPS5	ENSMUSG00000030279	74741	C2cd5	C2 calcium-dependent domain containing 5	323	Cluster5
Q7TPS5_T_339	Q7TPS5	ENSMUSG00000030279	74741	C2cd5	C2 calcium-dependent domain containing 5	339	Cluster1
Q7TPS5_T_314	Q7TPS5	ENSMUSG00000030279	74741	C2cd5	C2 calcium-dependent domain containing 5	314	Cluster2
Q7TPS5_S_250	Q7TPS5	ENSMUSG00000030279	74741	C2cd5	C2 calcium-dependent domain containing 5	250	Cluster3
Q7TPS5_S_295	Q7TPS5	ENSMUSG00000030279	74741	C2cd5	C2 calcium-dependent domain containing 5	295	Cluster5
Q7TPS5_S_662	Q7TPS5	ENSMUSG00000030279	74741	C2cd5	C2 calcium-dependent domain containing 5	662	Cluster1
Q7TPS5_S_671	Q7TPS5	ENSMUSG00000030279	74741	C2cd5	C2 calcium-dependent domain containing 5	671	Cluster2
G3X8Q1_S_1702	G3X8Q1	ENSMUSG00000020196	104248	Cabin1	calcineurin binding protein 1	1702	Cluster4
O88427_S_32	O88427	ENSMUSG00000024112	58226	Cacna1h	calcium channel, voltage-dependent, T type, alpha 1H subunit	32	Cluster4
O88427_S_601	O88427	ENSMUSG00000024112	58226	Cacna1h	calcium channel, voltage-dependent, T type, alpha 1H subunit	601	Cluster2
O88427_T_595	O88427	ENSMUSG00000024112	58226	Cacna1h	calcium channel, voltage-dependent, T type, alpha 1H subunit	595	Cluster2
P54285_S_393	P54285	ENSMUSG00000003352	12297	Cacnb3	calcium channel, voltage-dependent, beta 3 subunit	393	Cluster3
Q8R0X2_S_366	Q8R0X2	ENSMUSG00000033417	78832	Cacul1	CDK2 associated, cullin domain 1	366	Cluster4
Q923T9_T_388	Q923T9	ENSMUSG00000021820	12325	Camk2g	calcium/calmodulin-dependent protein kinase II gamma	388	Cluster4
Q923T9_T_387	Q923T9	ENSMUSG00000021820	12325	Camk2g	calcium/calmodulin-dependent protein kinase II gamma	387	Cluster1
P49070_S_53	P49070	ENSMUSG00000021501	12328	Caml	calcium modulating ligand	53	Cluster3
P49070_T_16	P49070	ENSMUSG00000021501	12328	Caml	calcium modulating ligand	16	Cluster5
A2AHC3_S_415	A2AHC3	ENSMUSG00000026933	227634	Camsap1	calmodulin regulated spectrin-associated protein 1	415	Cluster4
A2AHC3_S_1041	A2AHC3	ENSMUSG00000026933	227634	Camsap1	calmodulin regulated spectrin-associated protein 1	1041	Cluster4
A2AHC3_S_216	A2AHC3	ENSMUSG00000026933	227634	Camsap1	calmodulin regulated spectrin-associated protein 1	216	Cluster5
A2AHC3_S_858	A2AHC3	ENSMUSG00000026933	227634	Camsap1	calmodulin regulated spectrin-associated protein 1	858	Cluster2
A2AHC3_S_1133	A2AHC3	ENSMUSG00000026933	227634	Camsap1	calmodulin regulated spectrin-associated protein 1	1133	Cluster4
A2AHC3_S_553	A2AHC3	ENSMUSG00000026933	227634	Camsap1	calmodulin regulated spectrin-associated protein 1	553	Cluster3
A2AHC3_S_572	A2AHC3	ENSMUSG00000026933	227634	Camsap1	calmodulin regulated spectrin-associated protein 1	572	Cluster1
A2AHC3_T_1202	A2AHC3	ENSMUSG00000026933	227634	Camsap1	calmodulin regulated spectrin-associated protein 1	1202	Cluster3
A2AHC3_T_1111	A2AHC3	ENSMUSG00000026933	227634	Camsap1	calmodulin regulated spectrin-associated protein 1	1111	Cluster5
A2AHC3_T_837	A2AHC3	ENSMUSG00000026933	227634	Camsap1	calmodulin regulated spectrin-associated protein 1	837	Cluster3
A2AHC3_T_559	A2AHC3	ENSMUSG00000026933	227634	Camsap1	calmodulin regulated spectrin-associated protein 1	559	Cluster5
A2AHC3_S_379	A2AHC3	ENSMUSG00000026933	227634	Camsap1	calmodulin regulated spectrin-associated protein 1	379	Cluster4
A2AHC3_S_550	A2AHC3	ENSMUSG00000026933	227634	Camsap1	calmodulin regulated spectrin-associated protein 1	550	Cluster3
Q8C1B1_S_1291	Q8C1B1	ENSMUSG00000041570	67886	Camsap2	calmodulin regulated spectrin-associated protein family, member 2	1291	Cluster3
Q80VC9_S_754	Q80VC9	ENSMUSG00000044433	69697	Camsap3	calmodulin regulated spectrin-associated protein family, member 3	754	Cluster1
Q80VC9_S_756	Q80VC9	ENSMUSG00000044433	69697	Camsap3	calmodulin regulated spectrin-associated protein family, member 3	756	Cluster1
Q80VC9_S_586	Q80VC9	ENSMUSG00000044433	69697	Camsap3	calmodulin regulated spectrin-associated protein family, member 3	586	Cluster4
Q80VC9_S_1077	Q80VC9	ENSMUSG00000044433	69697	Camsap3	calmodulin regulated spectrin-associated protein family, member 3	1077	Cluster3
Q80VC9_S_1083	Q80VC9	ENSMUSG00000044433	69697	Camsap3	calmodulin regulated spectrin-associated protein family, member 3	1083	Cluster2
Q80VC9_S_193	Q80VC9	ENSMUSG00000044433	69697	Camsap3	calmodulin regulated spectrin-associated protein family, member 3	193	Cluster5
Q80VC9_S_202	Q80VC9	ENSMUSG00000044433	69697	Camsap3	calmodulin regulated spectrin-associated protein family, member 3	202	Cluster4
Q80VC9_S_555	Q80VC9	ENSMUSG00000044433	69697	Camsap3	calmodulin regulated spectrin-associated protein family, member 3	555	Cluster3
Q80VC9_S_334	Q80VC9	ENSMUSG00000044433	69697	Camsap3	calmodulin regulated spectrin-associated protein family, member 3	334	Cluster4
Q80VC9_S_1103	Q80VC9	ENSMUSG00000044433	69697	Camsap3	calmodulin regulated spectrin-associated protein family, member 3	1103	Cluster2
Q80VC9_S_683	Q80VC9	ENSMUSG00000044433	69697	Camsap3	calmodulin regulated spectrin-associated protein family, member 3	683	Cluster4
Q80VC9_S_362	Q80VC9	ENSMUSG00000044433	69697	Camsap3	calmodulin regulated spectrin-associated protein family, member 3	362	Cluster3
Q80VC9_S_812	Q80VC9	ENSMUSG00000044433	69697	Camsap3	calmodulin regulated spectrin-associated protein family, member 3	812	Cluster5
Q80VC9_S_351	Q80VC9	ENSMUSG00000044433	69697	Camsap3	calmodulin regulated spectrin-associated protein family, member 3	351	Cluster5
Q80VC9_S_1023	Q80VC9	ENSMUSG00000044433	69697	Camsap3	calmodulin regulated spectrin-associated protein family, member 3	1023	Cluster3
Q80VC9_S_1034	Q80VC9	ENSMUSG00000044433	69697	Camsap3	calmodulin regulated spectrin-associated protein family, member 3	1034	Cluster2
Q80VC9_S_548	Q80VC9	ENSMUSG00000044433	69697	Camsap3	calmodulin regulated spectrin-associated protein family, member 3	548	Cluster3
Q80VC9_S_9	Q80VC9	ENSMUSG00000044433	69697	Camsap3	calmodulin regulated spectrin-associated protein family, member 3	9	Cluster3
Q80VC9_S_1051	Q80VC9	ENSMUSG00000044433	69697	Camsap3	calmodulin regulated spectrin-associated protein family, member 3	1051	Cluster4
Q80VC9_S_561	Q80VC9	ENSMUSG00000044433	69697	Camsap3	calmodulin regulated spectrin-associated protein family, member 3	561	Cluster5
Q80VC9_S_1099	Q80VC9	ENSMUSG00000044433	69697	Camsap3	calmodulin regulated spectrin-associated protein family, member 3	1099	Cluster2
Q80VC9_S_679	Q80VC9	ENSMUSG00000044433	69697	Camsap3	calmodulin regulated spectrin-associated protein family, member 3	679	Cluster3
Q80VC9_S_347	Q80VC9	ENSMUSG00000044433	69697	Camsap3	calmodulin regulated spectrin-associated protein family, member 3	347	Cluster5
Q80VC9_S_773	Q80VC9	ENSMUSG00000044433	69697	Camsap3	calmodulin regulated spectrin-associated protein family, member 3	773	Cluster4
Q80VC9_T_775	Q80VC9	ENSMUSG00000044433	69697	Camsap3	calmodulin regulated spectrin-associated protein family, member 3	775	Cluster4
Q80VC9_S_778	Q80VC9	ENSMUSG00000044433	69697	Camsap3	calmodulin regulated spectrin-associated protein family, member 3	778	Cluster4
Q6ZQ38_S_1220	Q6ZQ38	ENSMUSG00000020114	71902	Cand1	cullin associated and neddylation disassociated 1	1220	Cluster5
Q6ZQ38_S_1221	Q6ZQ38	ENSMUSG00000020114	71902	Cand1	cullin associated and neddylation disassociated 1	1221	Cluster5
P35564_S_563	P35564	ENSMUSG00000020368	12330	Canx	calnexin	563	Cluster1
Q05A80_S_853	Q05A80	ENSMUSG00000030309	232560	Caprin2	caprin family member 2	853	Cluster3
Q05A80_S_782	Q05A80	ENSMUSG00000030309	232560	Caprin2	caprin family member 2	782	Cluster4
Q05A80_S_638	Q05A80	ENSMUSG00000030309	232560	Caprin2	caprin family member 2	638	Cluster3
Q05A80_S_378	Q05A80	ENSMUSG00000030309	232560	Caprin2	caprin family member 2	378	Cluster3
Q05A80_S_384	Q05A80	ENSMUSG00000030309	232560	Caprin2	caprin family member 2	384	Cluster3
Q05A80_S_264	Q05A80	ENSMUSG00000030309	232560	Caprin2	caprin family member 2	264	Cluster3
Q05A80_S_831	Q05A80	ENSMUSG00000030309	232560	Caprin2	caprin family member 2	831	Cluster4
Q05A80_S_841	Q05A80	ENSMUSG00000030309	232560	Caprin2	caprin family member 2	841	Cluster2
Q05A80_S_391	Q05A80	ENSMUSG00000030309	232560	Caprin2	caprin family member 2	391	Cluster5
Q05A80_T_882	Q05A80	ENSMUSG00000030309	232560	Caprin2	caprin family member 2	882	Cluster4
Q05A80_S_846	Q05A80	ENSMUSG00000030309	232560	Caprin2	caprin family member 2	846	Cluster5
Q05A80_S_849	Q05A80	ENSMUSG00000030309	232560	Caprin2	caprin family member 2	849	Cluster2
Q05A80_S_852	Q05A80	ENSMUSG00000030309	232560	Caprin2	caprin family member 2	852	Cluster2
Q05A80_S_871	Q05A80	ENSMUSG00000030309	232560	Caprin2	caprin family member 2	871	Cluster5
Q05A80_S_455	Q05A80	ENSMUSG00000030309	232560	Caprin2	caprin family member 2	455	Cluster5
Q05A80_S_883	Q05A80	ENSMUSG00000030309	232560	Caprin2	caprin family member 2	883	Cluster4
Q05A80_T_452	Q05A80	ENSMUSG00000030309	232560	Caprin2	caprin family member 2	452	Cluster5
Q05A80_T_375	Q05A80	ENSMUSG00000030309	232560	Caprin2	caprin family member 2	375	Cluster5
Q05A80_T_875	Q05A80	ENSMUSG00000030309	232560	Caprin2	caprin family member 2	875	Cluster5
Q05A80_T_401	Q05A80	ENSMUSG00000030309	232560	Caprin2	caprin family member 2	401	Cluster5
P47754_S_9	P47754	ENSMUSG00000015733	12343	Capza2	capping protein (actin filament) muscle Z-line, alpha 2	9	Cluster5
Q9CR86_S_31	Q9CR86	ENSMUSG00000008393	52502	Carhsp1	calcium regulated heat stable protein 1	31	Cluster2
Q9CR86_S_42	Q9CR86	ENSMUSG00000008393	52502	Carhsp1	calcium regulated heat stable protein 1	42	Cluster4
Q9CR86_S_33	Q9CR86	ENSMUSG00000008393	52502	Carhsp1	calcium regulated heat stable protein 1	33	Cluster1
Q6EDY6_S_1323	Q6EDY6	ENSMUSG00000021338	68732	Carmil1	capping protein regulator and myosin 1 linker 1	1323	Cluster5
Q6EDY6_S_1335	Q6EDY6	ENSMUSG00000021338	68732	Carmil1	capping protein regulator and myosin 1 linker 1	1335	Cluster5
Q6EDY6_S_1289	Q6EDY6	ENSMUSG00000021338	68732	Carmil1	capping protein regulator and myosin 1 linker 1	1289	Cluster2
Q6EDY6_S_1295	Q6EDY6	ENSMUSG00000021338	68732	Carmil1	capping protein regulator and myosin 1 linker 1	1295	Cluster2
Q3V3V9_S_1134	Q3V3V9	ENSMUSG00000050357	234695	Carmil2	capping protein regulator and myosin 1 linker 2	1134	Cluster3
Q9ER72_S_102	Q9ER72	ENSMUSG00000010755	27267	Cars	cysteinyl-tRNA synthetase	102	Cluster3
Q8VHK1_S_694	Q8VHK1	ENSMUSG00000034471	140721	Caskin2	CASK-interacting protein 2	694	Cluster1
Q8VHK1_S_699	Q8VHK1	ENSMUSG00000034471	140721	Caskin2	CASK-interacting protein 2	699	Cluster1
Q8VHK1_S_393	Q8VHK1	ENSMUSG00000034471	140721	Caskin2	CASK-interacting protein 2	393	Cluster5
Q8VHK1_S_396	Q8VHK1	ENSMUSG00000034471	140721	Caskin2	CASK-interacting protein 2	396	Cluster5
Q8VHK1_S_704	Q8VHK1	ENSMUSG00000034471	140721	Caskin2	CASK-interacting protein 2	704	Cluster1
Q8VHK1_S_707	Q8VHK1	ENSMUSG00000034471	140721	Caskin2	CASK-interacting protein 2	707	Cluster1
Q8VHK1_S_710	Q8VHK1	ENSMUSG00000034471	140721	Caskin2	CASK-interacting protein 2	710	Cluster1
P29594_S_340	P29594	ENSMUSG00000029863	12366	Casp2	caspase 2	340	Cluster3
O89110_S_213	O89110	ENSMUSG00000026029	12370	Casp8	caspase 8	213	Cluster5
P51125_S_11	P51125	ENSMUSG00000021585	12380	Cast	calpastatin	11	Cluster5
P51125_T_479	P51125	ENSMUSG00000021585	12380	Cast	calpastatin	479	Cluster3
Q9CWL2_S_67	Q9CWL2	ENSMUSG00000028977	69743	Casz1	castor zinc finger 1	67	Cluster3
P23198_S_95	P23198	ENSMUSG00000029836	12417	Cbx3	chromobox 3	95	Cluster1
Q8K1A6_S_667	Q8K1A6	ENSMUSG00000036686	212139	Cc2d1a	coiled-coil and C2 domain containing 1A	667	Cluster5
Q8K1A6_S_312	Q8K1A6	ENSMUSG00000036686	212139	Cc2d1a	coiled-coil and C2 domain containing 1A	312	Cluster5
Q8BRN9_S_520	Q8BRN9	ENSMUSG00000028582	319965	Cc2d1b	coiled-coil and C2 domain containing 1B	520	Cluster5
Q8BRN9_S_502	Q8BRN9	ENSMUSG00000028582	319965	Cc2d1b	coiled-coil and C2 domain containing 1B	502	Cluster5
Q8BRN9_S_583	Q8BRN9	ENSMUSG00000028582	319965	Cc2d1b	coiled-coil and C2 domain containing 1B	583	Cluster3
Q8BRN9_T_586	Q8BRN9	ENSMUSG00000028582	319965	Cc2d1b	coiled-coil and C2 domain containing 1B	586	Cluster3
Q8VE99_T_90	Q8VE99	ENSMUSG00000042111	69668	Ccdc115	coiled-coil domain containing 115	90	Cluster3
Q6PB51_S_52	Q6PB51	ENSMUSG00000020482	104479	Ccdc117	coiled-coil domain containing 117	52	Cluster4
Q8R344_S_165	Q8R344	ENSMUSG00000019659	72654	Ccdc12	coiled-coil domain containing 12	165	Cluster3
A2AEV7_S_253	A2AEV7	ENSMUSG00000031150	54648	Ccdc120	coiled-coil domain containing 120	253	Cluster5
A2AEV7_S_357	A2AEV7	ENSMUSG00000031150	54648	Ccdc120	coiled-coil domain containing 120	357	Cluster5
A2AEV7_S_280	A2AEV7	ENSMUSG00000031150	54648	Ccdc120	coiled-coil domain containing 120	280	Cluster4
A2AEV7_S_283	A2AEV7	ENSMUSG00000031150	54648	Ccdc120	coiled-coil domain containing 120	283	Cluster4
A2AEV7_S_277	A2AEV7	ENSMUSG00000031150	54648	Ccdc120	coiled-coil domain containing 120	277	Cluster4
A2AEV7_T_282	A2AEV7	ENSMUSG00000031150	54648	Ccdc120	coiled-coil domain containing 120	282	Cluster4
Q9D8X2_S_136	Q9D8X2	ENSMUSG00000007721	234388	Ccdc124	coiled-coil domain containing 124	136	Cluster3
Q9D516_S_306	Q9D516	ENSMUSG00000004994	67736	Ccdc130	coiled-coil domain containing 130	306	Cluster5
Q8K2J4_S_366	Q8K2J4	ENSMUSG00000022833	239839	Ccdc14	coiled-coil domain containing 14	366	Cluster2
Q8C9S4_S_745	Q8C9S4	ENSMUSG00000035173	213993	Ccdc186	coiled-coil domain containing 186	745	Cluster5
Q78PG9_S_204	Q78PG9	ENSMUSG00000022035	67179	Ccdc25	coiled-coil domain containing 25	204	Cluster5
Q9CR29_T_137	Q9CR29	ENSMUSG00000020925	52715	Ccdc43	coiled-coil domain containing 43	137	Cluster3
D3YZP9_S_277	D3YZP9	ENSMUSG00000048701	76551	Ccdc6	coiled-coil domain containing 6	277	Cluster3
D3YZP9_S_31	D3YZP9	ENSMUSG00000048701	76551	Ccdc6	coiled-coil domain containing 6	31	Cluster5
D3YZP9_S_247	D3YZP9	ENSMUSG00000048701	76551	Ccdc6	coiled-coil domain containing 6	247	Cluster5
D3YZP9_S_237	D3YZP9	ENSMUSG00000048701	76551	Ccdc6	coiled-coil domain containing 6	237	Cluster4
D3YZP9_S_316	D3YZP9	ENSMUSG00000048701	76551	Ccdc6	coiled-coil domain containing 6	316	Cluster4
D3YZP9_S_321	D3YZP9	ENSMUSG00000048701	76551	Ccdc6	coiled-coil domain containing 6	321	Cluster5
D3YZP9_S_45	D3YZP9	ENSMUSG00000048701	76551	Ccdc6	coiled-coil domain containing 6	45	Cluster3
D3YZP9_S_388	D3YZP9	ENSMUSG00000048701	76551	Ccdc6	coiled-coil domain containing 6	388	Cluster4
D3YZP9_S_406	D3YZP9	ENSMUSG00000048701	76551	Ccdc6	coiled-coil domain containing 6	406	Cluster4
D3YZP9_S_242	D3YZP9	ENSMUSG00000048701	76551	Ccdc6	coiled-coil domain containing 6	242	Cluster3
D3YZP9_S_233	D3YZP9	ENSMUSG00000048701	76551	Ccdc6	coiled-coil domain containing 6	233	Cluster3
D3YZP9_S_384	D3YZP9	ENSMUSG00000048701	76551	Ccdc6	coiled-coil domain containing 6	384	Cluster4
Q3UJV1_S_330	Q3UJV1	ENSMUSG00000074358	232933	Ccdc61	coiled-coil domain containing 61	330	Cluster3
Q3UJV1_S_332	Q3UJV1	ENSMUSG00000074358	232933	Ccdc61	coiled-coil domain containing 61	332	Cluster3
Q3TCJ8_S_77	Q3TCJ8	ENSMUSG00000049588	52570	Ccdc69	coiled-coil domain containing 69	77	Cluster5
E9Q6B2_S_247	E9Q6B2	ENSMUSG00000084883	668158	Ccdc85c	coiled-coil domain containing 85C	247	Cluster3
Q5SNZ0_S_1677	Q5SNZ0	ENSMUSG00000032740	108686	Ccdc88a	coiled coil domain containing 88A	1677	Cluster4
Q6VGS5_S_1856	Q6VGS5	ENSMUSG00000021182	68339	Ccdc88c	coiled-coil domain containing 88C	1856	Cluster2
Q6VGS5_S_1454	Q6VGS5	ENSMUSG00000021182	68339	Ccdc88c	coiled-coil domain containing 88C	1454	Cluster4
Q8VDN4_S_261	Q8VDN4	ENSMUSG00000037979	215707	Ccdc92	coiled-coil domain containing 92	261	Cluster2
Q9DBT3_S_254	Q9DBT3	ENSMUSG00000002608	52132	Ccdc97	coiled-coil domain containing 97	254	Cluster4
Q8K2Y9_S_425	Q8K2Y9	ENSMUSG00000000378	216527	Ccm2	cerebral cavernous malformation 2	425	Cluster4
Q8K2Y9_S_164	Q8K2Y9	ENSMUSG00000000378	216527	Ccm2	cerebral cavernous malformation 2	164	Cluster4
Q8K2Y9_S_417	Q8K2Y9	ENSMUSG00000000378	216527	Ccm2	cerebral cavernous malformation 2	417	Cluster2
P30276_S_397	P30276	ENSMUSG00000032218	12442	Ccnb2	cyclin B2	397	Cluster3
P30282_S_264	P30282	ENSMUSG00000034165	12445	Ccnd3	cyclin D3	264	Cluster4
Q9Z238_S_21	Q9Z238	ENSMUSG00000028212	12448	Ccne2	cyclin E2	21	Cluster3
Q52KE7_S_358	Q52KE7	ENSMUSG00000027829	56706	Ccnl1	cyclin L1	358	Cluster3
Q9JJA7_S_366	Q9JJA7	ENSMUSG00000029068	56036	Ccnl2	cyclin L2	366	Cluster3
P0C242_T_3	P0C242	ENSMUSG00000042417	218630	Ccno	cyclin O	3	Cluster3
Q9WU84_S_267	Q9WU84	ENSMUSG00000034108	12460	Ccs	copper chaperone for superoxide dismutase	267	Cluster1
Q3UHI0_S_198	Q3UHI0	ENSMUSG00000058690	72972	Ccser2	coiled-coil serine rich 2	198	Cluster2
P80314_S_260	P80314	ENSMUSG00000034024	12461	Cct2	chaperonin containing Tcp1, subunit 2 (beta)	260	Cluster5
P80318_S_252	P80318	ENSMUSG00000001416	12462	Cct3	chaperonin containing Tcp1, subunit 3 (gamma)	252	Cluster3
P80313_S_533	P80313	ENSMUSG00000030007	12468	Cct7	chaperonin containing Tcp1, subunit 7 (eta)	533	Cluster3
Q9JLQ0_S_404	Q9JLQ0	ENSMUSG00000061665	12488	Cd2ap	CD2-associated protein	404	Cluster5
Q9JLQ0_S_458	Q9JLQ0	ENSMUSG00000061665	12488	Cd2ap	CD2-associated protein	458	Cluster3
Q9JLQ0_S_233	Q9JLQ0	ENSMUSG00000061665	12488	Cd2ap	CD2-associated protein	233	Cluster2
Q9JLQ0_S_510	Q9JLQ0	ENSMUSG00000061665	12488	Cd2ap	CD2-associated protein	510	Cluster3
Q9JLQ0_T_512	Q9JLQ0	ENSMUSG00000061665	12488	Cd2ap	CD2-associated protein	512	Cluster5
Q8BIF0_S_226	Q8BIF0	ENSMUSG00000035776	171486	Cd99l2	CD99 antigen-like 2	226	Cluster3
Q9JJ66_S_41	Q9JJ66	ENSMUSG00000006398	107995	Cdc20	cell division cycle 20	41	Cluster2
Q9JJ66_T_106	Q9JJ66	ENSMUSG00000006398	107995	Cdc20	cell division cycle 20	106	Cluster2
P30306_S_186	P30306	ENSMUSG00000027330	12531	Cdc25b	cell division cycle 25B	186	Cluster5
P30306_S_78	P30306	ENSMUSG00000027330	12531	Cdc25b	cell division cycle 25B	78	Cluster5
P30306_S_87	P30306	ENSMUSG00000027330	12531	Cdc25b	cell division cycle 25B	87	Cluster5
P30306_S_158	P30306	ENSMUSG00000027330	12531	Cdc25b	cell division cycle 25B	158	Cluster3
P30306_S_248	P30306	ENSMUSG00000027330	12531	Cdc25b	cell division cycle 25B	248	Cluster3
P30306_S_209	P30306	ENSMUSG00000027330	12531	Cdc25b	cell division cycle 25B	209	Cluster3
P30306_S_351	P30306	ENSMUSG00000027330	12531	Cdc25b	cell division cycle 25B	351	Cluster3
P30306_S_15	P30306	ENSMUSG00000027330	12531	Cdc25b	cell division cycle 25B	15	Cluster3
P30306_S_319	P30306	ENSMUSG00000027330	12531	Cdc25b	cell division cycle 25B	319	Cluster1
P30306_S_12	P30306	ENSMUSG00000027330	12531	Cdc25b	cell division cycle 25B	12	Cluster3
Q7TT50_S_970	Q7TT50	ENSMUSG00000021279	217866	Cdc42bpb	CDC42 binding protein kinase beta	970	Cluster5
Q9JM96_S_64	Q9JM96	ENSMUSG00000041598	56699	Cdc42ep4	CDC42 effector protein (Rho GTPase binding) 4	64	Cluster1
Q14B71_S_133	Q14B71	ENSMUSG00000048922	108912	Cdca2	cell division cycle associated 2	133	Cluster4
Q14B71_S_165	Q14B71	ENSMUSG00000048922	108912	Cdca2	cell division cycle associated 2	165	Cluster4
Q99M54_S_67	Q99M54	ENSMUSG00000023505	14793	Cdca3	cell division cycle associated 3	67	Cluster3
Q99M54_S_197	Q99M54	ENSMUSG00000023505	14793	Cdca3	cell division cycle associated 3	197	Cluster3
Q99M54_S_207	Q99M54	ENSMUSG00000023505	14793	Cdca3	cell division cycle associated 3	207	Cluster3
Q9CPY3_S_178	Q9CPY3	ENSMUSG00000024791	67849	Cdca5	cell division cycle associated 5	178	Cluster4
Q9CPY3_S_222	Q9CPY3	ENSMUSG00000024791	67849	Cdca5	cell division cycle associated 5	222	Cluster4
Q8BHX3_S_228	Q8BHX3	ENSMUSG00000028873	52276	Cdca8	cell division cycle associated 8	228	Cluster5
P09803_S_772	P09803	ENSMUSG00000000303	12550	Cdh1	cadherin 1	772	Cluster4
P11440_T_14	P11440	ENSMUSG00000019942	12534	Cdk1	cyclin-dependent kinase 1	14;14;14	Cluster1
P11440_T_161	P11440	ENSMUSG00000019942	12534	Cdk1	cyclin-dependent kinase 1	161	Cluster5
Q14AX6_S_25	Q14AX6	ENSMUSG00000003119	69131	Cdk12	cyclin-dependent kinase 12	25	Cluster4
Q14AX6_S_384	Q14AX6	ENSMUSG00000003119	69131	Cdk12	cyclin-dependent kinase 12	384	Cluster3
Q14AX6_S_302	Q14AX6	ENSMUSG00000003119	69131	Cdk12	cyclin-dependent kinase 12	302	Cluster3
Q14AX6_S_319	Q14AX6	ENSMUSG00000003119	69131	Cdk12	cyclin-dependent kinase 12	319	Cluster2
Q04735_S_95	Q04735	ENSMUSG00000031065	18555	Cdk16	cyclin-dependent kinase 16	95	Cluster4
Q8K389_S_1243	Q8K389	ENSMUSG00000039298	214444	Cdk5rap2	CDK5 regulatory subunit associated protein 2	1243	Cluster3
Q8K389_S_1689	Q8K389	ENSMUSG00000039298	214444	Cdk5rap2	CDK5 regulatory subunit associated protein 2	1689	Cluster4
Q8K389_S_254	Q8K389	ENSMUSG00000039298	214444	Cdk5rap2	CDK5 regulatory subunit associated protein 2	254	Cluster5
Q8K389_S_248	Q8K389	ENSMUSG00000039298	214444	Cdk5rap2	CDK5 regulatory subunit associated protein 2	248	Cluster3
Q99J95_T_186	Q99J95	ENSMUSG00000009555	107951	Cdk9	cyclin-dependent kinase 9 (CDC2-related kinase)	186	Cluster1
P46414_S_178	P46414	ENSMUSG00000003031	12576	Cdkn1b	cyclin-dependent kinase inhibitor 1B	178	Cluster5
P46414_T_187	P46414	ENSMUSG00000003031	12576	Cdkn1b	cyclin-dependent kinase inhibitor 1B	187	Cluster5
P60334_S_194	P60334	ENSMUSG00000033022	12583	Cdo1	cysteine dioxygenase 1, cytosolic	194	Cluster5
P97817_S_188	P97817	ENSMUSG00000030878	12585	Cdr2	cerebellar degeneration-related 2	188	Cluster3
Q8R4E9_S_30	Q8R4E9	ENSMUSG00000006585	67177	Cdt1	chromatin licensing and DNA replication factor 1	30	Cluster5
Q8R4E9_T_28	Q8R4E9	ENSMUSG00000006585	67177	Cdt1	chromatin licensing and DNA replication factor 1	28	Cluster1
Q4VAA2_S_51	Q4VAA2	ENSMUSG00000032803	321022	Cdv3	carnitine deficiency-associated gene expressed in ventricle 3	51	Cluster3
Q4VAA2_S_155	Q4VAA2	ENSMUSG00000032803	321022	Cdv3	carnitine deficiency-associated gene expressed in ventricle 3	155	Cluster5
Q4VAA2_S_90	Q4VAA2	ENSMUSG00000032803	321022	Cdv3	carnitine deficiency-associated gene expressed in ventricle 3	90	Cluster3
Q4VAA2_S_95	Q4VAA2	ENSMUSG00000032803	321022	Cdv3	carnitine deficiency-associated gene expressed in ventricle 3	95	Cluster3
Q4VAA2_S_63	Q4VAA2	ENSMUSG00000032803	321022	Cdv3	carnitine deficiency-associated gene expressed in ventricle 3	63	Cluster3
Q4VAA2_S_66	Q4VAA2	ENSMUSG00000032803	321022	Cdv3	carnitine deficiency-associated gene expressed in ventricle 3	66	Cluster3
Q4VAA2_S_82	Q4VAA2	ENSMUSG00000032803	321022	Cdv3	carnitine deficiency-associated gene expressed in ventricle 3	82	Cluster3
Q4VAA2_S_281	Q4VAA2	ENSMUSG00000032803	321022	Cdv3	carnitine deficiency-associated gene expressed in ventricle 3	281	Cluster3
Q4VAA2_T_205	Q4VAA2	ENSMUSG00000032803	321022	Cdv3	carnitine deficiency-associated gene expressed in ventricle 3	205	Cluster5
Q4VAA2_T_182	Q4VAA2	ENSMUSG00000032803	321022	Cdv3	carnitine deficiency-associated gene expressed in ventricle 3	182	Cluster5
E9Q2Z1_S_1051	E9Q2Z1	ENSMUSG00000071226	330409	Cecr2	CECR2, histone acetyl-lysine reader	1051	Cluster3
E9Q2Z1_S_402	E9Q2Z1	ENSMUSG00000071226	330409	Cecr2	CECR2, histone acetyl-lysine reader	402	Cluster4
E9Q2Z1_S_585	E9Q2Z1	ENSMUSG00000071226	330409	Cecr2	CECR2, histone acetyl-lysine reader	585	Cluster3
E9Q2Z1_S_1210	E9Q2Z1	ENSMUSG00000071226	330409	Cecr2	CECR2, histone acetyl-lysine reader	1210	Cluster4
E9Q2Z1_T_526	E9Q2Z1	ENSMUSG00000071226	330409	Cecr2	CECR2, histone acetyl-lysine reader	526	Cluster3
O35161_S_2976	O35161	ENSMUSG00000016028	12614	Celsr1	cadherin, EGF LAG seven-pass G-type receptor 1	2976	Cluster5
Q6RT24_S_2414	Q6RT24	ENSMUSG00000045328	229841	Cenpe	centromere protein E	2414	Cluster2
Q6RT24_S_2383	Q6RT24	ENSMUSG00000045328	229841	Cenpe	centromere protein E	2383	Cluster1
Q6RT24_S_1020	Q6RT24	ENSMUSG00000045328	229841	Cenpe	centromere protein E	1020	Cluster4
Q6RT24_S_2380	Q6RT24	ENSMUSG00000045328	229841	Cenpe	centromere protein E	2380	Cluster4
E9Q3P4_S_247	E9Q3P4	ENSMUSG00000026605	108000	Cenpf	centromere protein F	247	Cluster4
E9Q3P4_S_765	E9Q3P4	ENSMUSG00000026605	108000	Cenpf	centromere protein F	765	Cluster3
E9Q3P4_S_1652	E9Q3P4	ENSMUSG00000026605	108000	Cenpf	centromere protein F	1652	Cluster5
E9Q3P4_S_1655	E9Q3P4	ENSMUSG00000026605	108000	Cenpf	centromere protein F	1655	Cluster4
E9Q3P4_S_2907	E9Q3P4	ENSMUSG00000026605	108000	Cenpf	centromere protein F	2907	Cluster4
E9Q3P4_S_2966	E9Q3P4	ENSMUSG00000026605	108000	Cenpf	centromere protein F	2966	Cluster4
E9Q3P4_S_2783	E9Q3P4	ENSMUSG00000026605	108000	Cenpf	centromere protein F	2783	Cluster4
E9Q3P4_S_1710	E9Q3P4	ENSMUSG00000026605	108000	Cenpf	centromere protein F	1710	Cluster4
E9Q3P4_S_827	E9Q3P4	ENSMUSG00000026605	108000	Cenpf	centromere protein F	827	Cluster5
E9Q3P4_S_650	E9Q3P4	ENSMUSG00000026605	108000	Cenpf	centromere protein F	650	Cluster3
E9Q3P4_T_144	E9Q3P4	ENSMUSG00000026605	108000	Cenpf	centromere protein F	144	Cluster4
E9Q3P4_S_237	E9Q3P4	ENSMUSG00000026605	108000	Cenpf	centromere protein F	237	Cluster4
E9Q3P4_S_2794	E9Q3P4	ENSMUSG00000026605	108000	Cenpf	centromere protein F	2794	Cluster5
E9Q3P4_S_818	E9Q3P4	ENSMUSG00000026605	108000	Cenpf	centromere protein F	818	Cluster3
E9Q3P4_S_2789	E9Q3P4	ENSMUSG00000026605	108000	Cenpf	centromere protein F	2789	Cluster5
Q569L8_S_1061	Q569L8	ENSMUSG00000064128	219103	Cenpj	centromere protein J	1061	Cluster4
Q569L8_S_720	Q569L8	ENSMUSG00000064128	219103	Cenpj	centromere protein J	720	Cluster4
Q569L8_S_457	Q569L8	ENSMUSG00000064128	219103	Cenpj	centromere protein J	457	Cluster3
Q569L8_S_393	Q569L8	ENSMUSG00000064128	219103	Cenpj	centromere protein J	393	Cluster5
Q569L8_S_850	Q569L8	ENSMUSG00000064128	219103	Cenpj	centromere protein J	850	Cluster5
Q569L8_S_602	Q569L8	ENSMUSG00000064128	219103	Cenpj	centromere protein J	602	Cluster3
Q8C4M7_S_182	Q8C4M7	ENSMUSG00000031629	71876	Cenpu	centromere protein U	182	Cluster5
Q8C4M7_S_186	Q8C4M7	ENSMUSG00000031629	71876	Cenpu	centromere protein U	186	Cluster5
Q8C4M7_T_174	Q8C4M7	ENSMUSG00000031629	71876	Cenpu	centromere protein U	174	Cluster4
Q62036_S_144	Q62036	ENSMUSG00000039781	12009	Cep131	centrosomal protein 131	144	Cluster4
Q62036_S_52	Q62036	ENSMUSG00000039781	12009	Cep131	centrosomal protein 131	52	Cluster2
Q62036_T_473	Q62036	ENSMUSG00000039781	12009	Cep131	centrosomal protein 131	473	Cluster3
Q62036_S_47	Q62036	ENSMUSG00000039781	12009	Cep131	centrosomal protein 131	47	Cluster2
A2AUM9_S_1575	A2AUM9	ENSMUSG00000068394	99100	Cep152	centrosomal protein 152	1575	Cluster5
Q6ZQ06_S_899	Q6ZQ06	ENSMUSG00000056919	382090	Cep162	centrosomal protein 162	899	Cluster4
Q80U49_S_709	Q80U49	ENSMUSG00000072825	217882	Cep170b	centrosomal protein 170B	709	Cluster4
Q80U49_S_1166	Q80U49	ENSMUSG00000072825	217882	Cep170b	centrosomal protein 170B	1166	Cluster2
Q80U49_S_653	Q80U49	ENSMUSG00000072825	217882	Cep170b	centrosomal protein 170B	653	Cluster5
Q80U49_S_360	Q80U49	ENSMUSG00000072825	217882	Cep170b	centrosomal protein 170B	360	Cluster3
Q80U49_S_819	Q80U49	ENSMUSG00000072825	217882	Cep170b	centrosomal protein 170B	819	Cluster4
Q80U49_T_425	Q80U49	ENSMUSG00000072825	217882	Cep170b	centrosomal protein 170B	425	Cluster4
Q80U49_T_529	Q80U49	ENSMUSG00000072825	217882	Cep170b	centrosomal protein 170B	529	Cluster5
E9Q4Y4_S_666	E9Q4Y4	ENSMUSG00000024542	70799	Cep192	centrosomal protein 192	666	Cluster4
E9Q4Y4_S_2377	E9Q4Y4	ENSMUSG00000024542	70799	Cep192	centrosomal protein 192	2377	Cluster4
E9Q4Y4_S_807	E9Q4Y4	ENSMUSG00000024542	70799	Cep192	centrosomal protein 192	807	Cluster3
E9Q4Y4_S_869	E9Q4Y4	ENSMUSG00000024542	70799	Cep192	centrosomal protein 192	869	Cluster2
E9Q4Y4_S_963	E9Q4Y4	ENSMUSG00000024542	70799	Cep192	centrosomal protein 192	963	Cluster2
E9Q4Y4_S_678	E9Q4Y4	ENSMUSG00000024542	70799	Cep192	centrosomal protein 192	678	Cluster4
E9Q4Y4_S_81	E9Q4Y4	ENSMUSG00000024542	70799	Cep192	centrosomal protein 192	81	Cluster5
E9Q4Y4_S_545	E9Q4Y4	ENSMUSG00000024542	70799	Cep192	centrosomal protein 192	545	Cluster5
E9Q4Y4_T_674	E9Q4Y4	ENSMUSG00000024542	70799	Cep192	centrosomal protein 192	674	Cluster2
E9Q4Y4_T_537	E9Q4Y4	ENSMUSG00000024542	70799	Cep192	centrosomal protein 192	537	Cluster5
Q99NF3_S_121	Q99NF3	ENSMUSG00000029790	83922	Cep41	centrosomal protein 41	121	Cluster5
Q8BT07_S_426	Q8BT07	ENSMUSG00000024989	74107	Cep55	centrosomal protein 55	426	Cluster4
Q8VDS7_S_45	Q8VDS7	ENSMUSG00000019813	103268	Cep57l1	centrosomal protein 57-like 1	45	Cluster2
Q8C0D9_S_171	Q8C0D9	ENSMUSG00000044066	216543	Cep68	centrosomal protein 68	171	Cluster4
Q6IQY5_S_271	Q6IQY5	ENSMUSG00000056267	68121	Cep70	centrosomal protein 70	271	Cluster4
Q6IQY5_S_23	Q6IQY5	ENSMUSG00000056267	68121	Cep70	centrosomal protein 70	23	Cluster4
Q9D5R3_S_689	Q9D5R3	ENSMUSG00000020024	77048	Cep83	centrosomal protein 83	689	Cluster5
Q8BVV7_S_447	Q8BVV7	ENSMUSG00000018372	320162	Cep95	centrosomal protein 95	447	Cluster3
Q8BVV7_S_449	Q8BVV7	ENSMUSG00000018372	320162	Cep95	centrosomal protein 95	449	Cluster3
Q8BGS7_S_18	Q8BGS7	ENSMUSG00000040774	99712	Cept1	choline/ethanolaminephosphotransferase 1	18	Cluster5
Q9D6K9_S_407	Q9D6K9	ENSMUSG00000023021	71949	Cers5	ceramide synthase 5	407	Cluster3
Q8C6E0_S_85	Q8C6E0	ENSMUSG00000020462	216618	Cfap36	cilia and flagella associated protein 36	85	Cluster3
O88271_T_206	O88271	ENSMUSG00000031954	23837	Cfdp1	craniofacial development protein 1	206	Cluster4
P18760_S_3	P18760	ENSMUSG00000056201	12631	Cfl1	cofilin 1, non-muscle	3	Cluster1
P18760_T_25	P18760	ENSMUSG00000056201	12631	Cfl1	cofilin 1, non-muscle	25	Cluster3
P45591_T_6	P45591	ENSMUSG00000062929	12632	Cfl2	cofilin 2, muscle	6	Cluster1
Q8C6L5_S_34	Q8C6L5	ENSMUSG00000032344	214763	Cgas	cyclic GMP-AMP synthase	34	Cluster2
P59242_S_317	P59242	ENSMUSG00000068876	70737	Cgn	cingulin	317	Cluster3
P59242_S_298	P59242	ENSMUSG00000068876	70737	Cgn	cingulin	298	Cluster3
P59242_S_84	P59242	ENSMUSG00000068876	70737	Cgn	cingulin	84	Cluster4
P59242_S_90	P59242	ENSMUSG00000068876	70737	Cgn	cingulin	90	Cluster1
P59242_S_445	P59242	ENSMUSG00000068876	70737	Cgn	cingulin	445	Cluster3
P59242_S_339	P59242	ENSMUSG00000068876	70737	Cgn	cingulin	339	Cluster3
P59242_S_250	P59242	ENSMUSG00000068876	70737	Cgn	cingulin	250	Cluster4
P59242_S_268	P59242	ENSMUSG00000068876	70737	Cgn	cingulin	268	Cluster1
P59242_S_206	P59242	ENSMUSG00000068876	70737	Cgn	cingulin	206	Cluster3
P59242_S_134	P59242	ENSMUSG00000068876	70737	Cgn	cingulin	134	Cluster3
P59242_S_142	P59242	ENSMUSG00000068876	70737	Cgn	cingulin	142	Cluster5
P59242_S_326	P59242	ENSMUSG00000068876	70737	Cgn	cingulin	326	Cluster4
Q6AW69_S_602	Q6AW69	ENSMUSG00000032232	68178	Cgnl1	cingulin-like 1	602	Cluster4
Q6AW69_S_203	Q6AW69	ENSMUSG00000032232	68178	Cgnl1	cingulin-like 1	203	Cluster2
Q9QWF0_S_294	Q9QWF0	ENSMUSG00000002835	27221	Chaf1a	chromatin assembly factor 1, subunit A (p150)	294	Cluster3
Q9QWF0_T_195	Q9QWF0	ENSMUSG00000002835	27221	Chaf1a	chromatin assembly factor 1, subunit A (p150)	195	Cluster5
Q9QWF0_T_297	Q9QWF0	ENSMUSG00000002835	27221	Chaf1a	chromatin assembly factor 1, subunit A (p150)	297	Cluster2
Q9D0N7_S_422	Q9D0N7	ENSMUSG00000022945	110749	Chaf1b	chromatin assembly factor 1, subunit B (p60)	422	Cluster5
Q9D0N7_T_426	Q9D0N7	ENSMUSG00000022945	110749	Chaf1b	chromatin assembly factor 1, subunit B (p60)	426	Cluster2
Q9D0N7_S_420	Q9D0N7	ENSMUSG00000022945	110749	Chaf1b	chromatin assembly factor 1, subunit B (p60)	420	Cluster5
Q8K327_S_532	Q8K327	ENSMUSG00000047710	101994	Champ1	chromosome alignment maintaining phosphoprotein 1	532	Cluster5
Q8K327_S_617	Q8K327	ENSMUSG00000047710	101994	Champ1	chromosome alignment maintaining phosphoprotein 1	617	Cluster4
Q8K327_S_726	Q8K327	ENSMUSG00000047710	101994	Champ1	chromosome alignment maintaining phosphoprotein 1	726	Cluster3
Q8K327_S_464	Q8K327	ENSMUSG00000047710	101994	Champ1	chromosome alignment maintaining phosphoprotein 1	464	Cluster5
Q8K327_S_622	Q8K327	ENSMUSG00000047710	101994	Champ1	chromosome alignment maintaining phosphoprotein 1	622	Cluster5
Q8K327_S_375	Q8K327	ENSMUSG00000047710	101994	Champ1	chromosome alignment maintaining phosphoprotein 1	375	Cluster5
Q8K327_T_371	Q8K327	ENSMUSG00000047710	101994	Champ1	chromosome alignment maintaining phosphoprotein 1	371	Cluster5
Q9D1L0_S_45	Q9D1L0	ENSMUSG00000070493	14004	Chchd2	coiled-coil-helix-coiled-coil-helix domain containing 2	45;45	Cluster5
Q9D1L0_T_13	Q9D1L0	ENSMUSG00000070493	14004	Chchd2	coiled-coil-helix-coiled-coil-helix domain containing 2	13	Cluster5
Q9CRB9_S_112	Q9CRB9	ENSMUSG00000053768	66075	Chchd3	coiled-coil-helix-coiled-coil-helix domain containing 3	112	Cluster3
Q9CRB9_S_113	Q9CRB9	ENSMUSG00000053768	66075	Chchd3	coiled-coil-helix-coiled-coil-helix domain containing 3	113	Cluster3
Q9CRB9_S_40	Q9CRB9	ENSMUSG00000053768	66075	Chchd3	coiled-coil-helix-coiled-coil-helix domain containing 3	40	Cluster4
Q9CXF7_S_641	Q9CXF7	ENSMUSG00000028089	68058	Chd1l	chromodomain helicase DNA binding protein 1-like	641	Cluster3
Q6PDQ2_S_421	Q6PDQ2	ENSMUSG00000063870	107932	Chd4	chromodomain helicase DNA binding protein 4	421	Cluster5
Q6PDQ2_S_270	Q6PDQ2	ENSMUSG00000063870	107932	Chd4	chromodomain helicase DNA binding protein 4	270	Cluster5
Q6PDQ2_S_1528	Q6PDQ2	ENSMUSG00000063870	107932	Chd4	chromodomain helicase DNA binding protein 4	1528	Cluster1
Q6PDQ2_S_1342	Q6PDQ2	ENSMUSG00000063870	107932	Chd4	chromodomain helicase DNA binding protein 4	1342	Cluster2
A3KFM7_T_2710	A3KFM7	ENSMUSG00000057133	71389	Chd6	chromodomain helicase DNA binding protein 6	2710	Cluster5
A2AJK6_S_626	A2AJK6	ENSMUSG00000041235	320790	Chd7	chromodomain helicase DNA binding protein 7	626	Cluster3
A2AJK6_S_630	A2AJK6	ENSMUSG00000041235	320790	Chd7	chromodomain helicase DNA binding protein 7	630	Cluster5
Q09XV5_S_2040	Q09XV5	ENSMUSG00000053754	67772	Chd8	chromodomain helicase DNA binding protein 8	2040	Cluster5
Q09XV5_S_1999	Q09XV5	ENSMUSG00000053754	67772	Chd8	chromodomain helicase DNA binding protein 8	1999	Cluster2
Q8BYH8_S_2302	Q8BYH8	ENSMUSG00000056608	109151	Chd9	chromodomain helicase DNA binding protein 9	2302	Cluster5
Q8BYH8_S_2750	Q8BYH8	ENSMUSG00000056608	109151	Chd9	chromodomain helicase DNA binding protein 9	2750	Cluster5
Q8BYH8_T_2112	Q8BYH8	ENSMUSG00000056608	109151	Chd9	chromodomain helicase DNA binding protein 9	2112	Cluster5
Q8BYH8_S_2748	Q8BYH8	ENSMUSG00000056608	109151	Chd9	chromodomain helicase DNA binding protein 9	2748	Cluster3
O35280_S_280	O35280	ENSMUSG00000032113	12649	Chek1	checkpoint kinase 1	280	Cluster5
O35280_S_301	O35280	ENSMUSG00000032113	12649	Chek1	checkpoint kinase 1	301	Cluster4
Q8CGZ0_S_866	Q8CGZ0	ENSMUSG00000052488	27967	Cherp	calcium homeostasis endoplasmic reticulum protein	866	Cluster5
Q8CGZ0_S_822	Q8CGZ0	ENSMUSG00000052488	27967	Cherp	calcium homeostasis endoplasmic reticulum protein	822	Cluster5
O55229_S_391	O55229	ENSMUSG00000022617	12651	Chkb	choline kinase beta	391	Cluster3
Q9QXG2_S_664	Q9QXG2	ENSMUSG00000025531	12662	Chm	choroidermia (RAB escort protein 1)	664	Cluster5
Q9DB34_S_203	Q9DB34	ENSMUSG00000033916	68953	Chmp2a	charged multivesicular body protein 2A	203	Cluster5
Q8BIW9_S_91	Q8BIW9	ENSMUSG00000019214	214901	Chtf18	CTF18, chromosome transmission fidelity factor 18	91	Cluster4
Q8BP22_S_312	Q8BP22	ENSMUSG00000028218	68099	Cibar1	CBY1 interacting BAR domain containing 1	312	Cluster4
Q924A2_S_2275	Q924A2	ENSMUSG00000005442	71722	Cic	capicua transcriptional repressor	2275	Cluster4
Q8BWY9_S_906	Q8BWY9	ENSMUSG00000033031	224171	Cip2a	cell proliferation regulating inhibitor of protein phosphatase 2A	906	Cluster5
P49025_S_1458	P49025	ENSMUSG00000029516	12704	Cit	citron	1458	Cluster4
P49025_S_1348	P49025	ENSMUSG00000029516	12704	Cit	citron	1348	Cluster5
P49025_S_436	P49025	ENSMUSG00000029516	12704	Cit	citron	436	Cluster4
P49025_S_439	P49025	ENSMUSG00000029516	12704	Cit	citron	439	Cluster5
P49025_S_1966	P49025	ENSMUSG00000029516	12704	Cit	citron	1966	Cluster4
P49025_S_2054	P49025	ENSMUSG00000029516	12704	Cit	citron	2054	Cluster4
Q3V1H1_S_578	Q3V1H1	ENSMUSG00000037725	80986	Ckap2	cytoskeleton associated protein 2	578	Cluster2
Q3V1H1_T_579	Q3V1H1	ENSMUSG00000037725	80986	Ckap2	cytoskeleton associated protein 2	579	Cluster2
A2AGT5_S_816	A2AGT5	ENSMUSG00000040549	75786	Ckap5	cytoskeleton associated protein 5	816	Cluster3
A2AGT5_S_566	A2AGT5	ENSMUSG00000040549	75786	Ckap5	cytoskeleton associated protein 5	566	Cluster3
A2AGT5_S_568	A2AGT5	ENSMUSG00000040549	75786	Ckap5	cytoskeleton associated protein 5	568	Cluster3
Q04447_T_322	Q04447	ENSMUSG00000001270	12709	Ckb	creatine kinase, brain	322	Cluster3
Q04447_T_35	Q04447	ENSMUSG00000001270	12709	Ckb	creatine kinase, brain	35	Cluster5
Q80TV8_S_1220	Q80TV8	ENSMUSG00000064302	76707	Clasp1	CLIP associating protein 1	1220	Cluster4
Q80TV8_S_572	Q80TV8	ENSMUSG00000064302	76707	Clasp1	CLIP associating protein 1	572	Cluster4
Q80TV8_S_820	Q80TV8	ENSMUSG00000064302	76707	Clasp1	CLIP associating protein 1	820	Cluster5
Q8BRT1_S_1273	Q8BRT1	ENSMUSG00000033392	76499	Clasp2	CLIP associating protein 2	1273	Cluster3
Q8BRT1_S_1021	Q8BRT1	ENSMUSG00000033392	76499	Clasp2	CLIP associating protein 2	1021	Cluster5
Q8BRT1_S_947	Q8BRT1	ENSMUSG00000033392	76499	Clasp2	CLIP associating protein 2	947	Cluster3
Q8BRT1_S_1026	Q8BRT1	ENSMUSG00000033392	76499	Clasp2	CLIP associating protein 2	1026	Cluster4
Q8BRT1_S_944	Q8BRT1	ENSMUSG00000033392	76499	Clasp2	CLIP associating protein 2	944	Cluster5
Q99LI2_S_513	Q99LI2	ENSMUSG00000027884	229725	Clcc1	chloride channel CLIC-like 1	513	Cluster3
Q99LI2_S_493	Q99LI2	ENSMUSG00000027884	229725	Clcc1	chloride channel CLIC-like 1	493	Cluster3
Q99LI2_S_429	Q99LI2	ENSMUSG00000027884	229725	Clcc1	chloride channel CLIC-like 1	429	Cluster3
Q99LI2_S_433	Q99LI2	ENSMUSG00000027884	229725	Clcc1	chloride channel CLIC-like 1	433	Cluster3
Q9Z0S5_S_217	Q9Z0S5	ENSMUSG00000001739	60363	Cldn15	claudin 15	217	Cluster4
Q504P2_S_2	Q504P2	ENSMUSG00000053063	232413	Clec12a	C-type lectin domain family 12, member a	2	Cluster3
Q99KN9_S_235	Q99KN9	ENSMUSG00000006169	216705	Clint1	clathrin interactor 1	235	Cluster5
Q922J3_S_309	Q922J3	ENSMUSG00000049550	56430	Clip1	CAP-GLY domain containing linker protein 1	309	Cluster5
Q922J3_T_286	Q922J3	ENSMUSG00000049550	56430	Clip1	CAP-GLY domain containing linker protein 1	286	Cluster4
Q9Z0H8_S_43	Q9Z0H8	ENSMUSG00000063146	269713	Clip2	CAP-GLY domain containing linker protein 2	43	Cluster4
Q9Z0H8_S_295	Q9Z0H8	ENSMUSG00000063146	269713	Clip2	CAP-GLY domain containing linker protein 2	295	Cluster1
Q9Z0H8_S_208	Q9Z0H8	ENSMUSG00000063146	269713	Clip2	CAP-GLY domain containing linker protein 2	208	Cluster3
Q9Z0H8_S_924	Q9Z0H8	ENSMUSG00000063146	269713	Clip2	CAP-GLY domain containing linker protein 2	924	Cluster5
Q8CI96_S_606	Q8CI96	ENSMUSG00000024059	78785	Clip4	CAP-GLY domain containing linker protein family, member 4	606	Cluster4
P22518_S_137	P22518	ENSMUSG00000026034	12747	Clk1	CDC-like kinase 1	137	Cluster3
P22518_S_139	P22518	ENSMUSG00000026034	12747	Clk1	CDC-like kinase 1	139	Cluster3
O35492_S_197	O35492	ENSMUSG00000032316	102414	Clk3	CDC-like kinase 3	197	Cluster3
O35492_S_199	O35492	ENSMUSG00000032316	102414	Clk3	CDC-like kinase 3	199	Cluster3
Q8VBZ3_S_21	Q8VBZ3	ENSMUSG00000002981	56457	Clptm1	cleft lip and palate associated transmembrane protein 1	21	Cluster5
Q8VBZ3_T_622	Q8VBZ3	ENSMUSG00000002981	56457	Clptm1	cleft lip and palate associated transmembrane protein 1	622	Cluster3
Q80YR7_S_785	Q80YR7	ENSMUSG00000042489	269582	Clspn	claspin	785	Cluster4
Q80YR7_S_787	Q80YR7	ENSMUSG00000042489	269582	Clspn	claspin	787	Cluster4
Q68FD5_S_1494	Q68FD5	ENSMUSG00000047126	67300	Cltc	clathrin, heavy polypeptide (Hc)	1494	Cluster5
Q8R3P7_S_314	Q8R3P7	ENSMUSG00000014232	76779	Cluap1	clusterin associated protein 1	314	Cluster1
Q8R3P7_S_324	Q8R3P7	ENSMUSG00000014232	76779	Cluap1	clusterin associated protein 1	324	Cluster1
Q5SW19_S_1300	Q5SW19	ENSMUSG00000020741	74148	Cluh	clustered mitochondria (cluA/CLU1) homolog	1300	Cluster4
Q5SW19_S_658	Q5SW19	ENSMUSG00000020741	74148	Cluh	clustered mitochondria (cluA/CLU1) homolog	658	Cluster5
Q8BG92_S_302	Q8BG92	ENSMUSG00000019785	215890	Clvs2	clavesin 2	302	Cluster1
P97468_S_337	P97468	ENSMUSG00000042190	14747	Cmklr1	chemokine-like receptor 1	337	Cluster5
P97468_T_340	P97468	ENSMUSG00000042190	14747	Cmklr1	chemokine-like receptor 1	340	Cluster5
Q8CJ61_S_194	Q8CJ61	ENSMUSG00000096188	97487	Cmtm4	CKLF-like MARVEL transmembrane domain containing 4	194	Cluster3
Q9CZ69_S_8	Q9CZ69	ENSMUSG00000032434	67213	Cmtm6	CKLF-like MARVEL transmembrane domain containing 6	8	Cluster3
Q8BMA3_S_383	Q8BMA3	ENSMUSG00000015202	215748	Cnksr3	Cnksr family member 3	383	Cluster4
Q69ZF7_S_659	Q69ZF7	ENSMUSG00000037408	94220	Cnnm4	cyclin M4	659	Cluster4
Q8C5L3_S_61	Q8C5L3	ENSMUSG00000020166	72068	Cnot2	CCR4-NOT transcription complex, subunit 2	61	Cluster5
Q8C5L3_T_93	Q8C5L3	ENSMUSG00000020166	72068	Cnot2	CCR4-NOT transcription complex, subunit 2	93	Cluster2
Q8K0V4_S_299	Q8K0V4	ENSMUSG00000035632	232791	Cnot3	CCR4-NOT transcription complex, subunit 3	299	Cluster2
Q8K0V4_S_539	Q8K0V4	ENSMUSG00000035632	232791	Cnot3	CCR4-NOT transcription complex, subunit 3	539	Cluster5
Q8K0V4_S_291	Q8K0V4	ENSMUSG00000035632	232791	Cnot3	CCR4-NOT transcription complex, subunit 3	291	Cluster3
Q8K0V4_S_294	Q8K0V4	ENSMUSG00000035632	232791	Cnot3	CCR4-NOT transcription complex, subunit 3	294	Cluster5
Q8K0V4_S_297	Q8K0V4	ENSMUSG00000035632	232791	Cnot3	CCR4-NOT transcription complex, subunit 3	297	Cluster4
Q3UMF0_S_1044	Q3UMF0	ENSMUSG00000034903	319876	Cobll1	Cobl-like 1	1044	Cluster5
Q3UMF0_S_645	Q3UMF0	ENSMUSG00000034903	319876	Cobll1	Cobl-like 1	645	Cluster4
Q3UMF0_S_647	Q3UMF0	ENSMUSG00000034903	319876	Cobll1	Cobl-like 1	647	Cluster5
Q3UMF0_S_521	Q3UMF0	ENSMUSG00000034903	319876	Cobll1	Cobl-like 1	521	Cluster3
Q3UMF0_S_993	Q3UMF0	ENSMUSG00000034903	319876	Cobll1	Cobl-like 1	993	Cluster5
Q3UMF0_S_666	Q3UMF0	ENSMUSG00000034903	319876	Cobll1	Cobl-like 1	666	Cluster4
Q3UMF0_S_300	Q3UMF0	ENSMUSG00000034903	319876	Cobll1	Cobl-like 1	300	Cluster3
Q3UMF0_S_384	Q3UMF0	ENSMUSG00000034903	319876	Cobll1	Cobl-like 1	384	Cluster2
Q3UMF0_S_897	Q3UMF0	ENSMUSG00000034903	319876	Cobll1	Cobl-like 1	897	Cluster4
Q3UMF0_S_24	Q3UMF0	ENSMUSG00000034903	319876	Cobll1	Cobl-like 1	24	Cluster5
Q3UMF0_T_691	Q3UMF0	ENSMUSG00000034903	319876	Cobll1	Cobl-like 1	691	Cluster4
Q3UMF0_S_546	Q3UMF0	ENSMUSG00000034903	319876	Cobll1	Cobl-like 1	546	Cluster4
Q3UMF0_S_551	Q3UMF0	ENSMUSG00000034903	319876	Cobll1	Cobl-like 1	551	Cluster4
Q3UMF0_S_373	Q3UMF0	ENSMUSG00000034903	319876	Cobll1	Cobl-like 1	373	Cluster3
Q3UMF0_T_304	Q3UMF0	ENSMUSG00000034903	319876	Cobll1	Cobl-like 1	304	Cluster3
Q8R1U1_S_6	Q8R1U1	ENSMUSG00000031753	102339	Cog4	component of oligomeric golgi complex 4	6	Cluster4
Q8C0L8_S_6	Q8C0L8	ENSMUSG00000035933	238123	Cog5	component of oligomeric golgi complex 5	6	Cluster3
Q3UM29_S_506	Q3UM29	ENSMUSG00000034951	233824	Cog7	component of oligomeric golgi complex 7	506	Cluster3
E9Q7P1_S_1291	E9Q7P1	ENSMUSG00000079022	69700	Col22a1	collagen, type XXII, alpha 1	1291	Cluster4
E9Q7P1_S_969	E9Q7P1	ENSMUSG00000079022	69700	Col22a1	collagen, type XXII, alpha 1	969	Cluster4
E9Q7P1_S_1342	E9Q7P1	ENSMUSG00000079022	69700	Col22a1	collagen, type XXII, alpha 1	1342	Cluster5
E9Q7P1_S_1022	E9Q7P1	ENSMUSG00000079022	69700	Col22a1	collagen, type XXII, alpha 1	1022	Cluster4
O88587_S_261	O88587	ENSMUSG00000000326	12846	Comt	catechol-O-methyltransferase	261	Cluster4
Q8CIE6_S_173	Q8CIE6	ENSMUSG00000026553	12847	Copa	coatomer protein complex subunit alpha	173	Cluster3
Q8CIE6_S_179	Q8CIE6	ENSMUSG00000026553	12847	Copa	coatomer protein complex subunit alpha	179	Cluster3
O88543_S_410	O88543	ENSMUSG00000019373	26572	Cops3	COP9 signalosome subunit 3	410	Cluster3
O88543_S_421	O88543	ENSMUSG00000019373	26572	Cops3	COP9 signalosome subunit 3	421	Cluster3
O88543_S_423	O88543	ENSMUSG00000019373	26572	Cops3	COP9 signalosome subunit 3	423	Cluster3
O35864_S_4	O35864	ENSMUSG00000025917	26754	Cops5	COP9 signalosome subunit 5	4	Cluster5
O35864_S_284	O35864	ENSMUSG00000025917	26754	Cops5	COP9 signalosome subunit 5	284	Cluster5
Q8VBV7_S_175	Q8VBV7	ENSMUSG00000034432	108679	Cops8	COP9 signalosome subunit 8	175	Cluster4
Q9D2V7_S_912	Q9D2V7	ENSMUSG00000039637	78885	Coro7	coronin 7	912	Cluster5
P17665_S_17	P17665	ENSMUSG00000017778	12867	Cox7c	cytochrome c oxidase subunit 7C	17	Cluster5
P70166_S_4	P70166	ENSMUSG00000025586	12877	Cpeb1	cytoplasmic polyadenylation element binding protein 1	4	Cluster3
P70166_S_553	P70166	ENSMUSG00000025586	12877	Cpeb1	cytoplasmic polyadenylation element binding protein 1	553	Cluster3
P70166_S_43	P70166	ENSMUSG00000025586	12877	Cpeb1	cytoplasmic polyadenylation element binding protein 1	43	Cluster2
P70166_S_245	P70166	ENSMUSG00000025586	12877	Cpeb1	cytoplasmic polyadenylation element binding protein 1	245	Cluster5
P70166_S_81	P70166	ENSMUSG00000025586	12877	Cpeb1	cytoplasmic polyadenylation element binding protein 1	81	Cluster3
P70166_S_85	P70166	ENSMUSG00000025586	12877	Cpeb1	cytoplasmic polyadenylation element binding protein 1	85	Cluster2
P70166_S_183	P70166	ENSMUSG00000025586	12877	Cpeb1	cytoplasmic polyadenylation element binding protein 1	183	Cluster4
P70166_T_52	P70166	ENSMUSG00000025586	12877	Cpeb1	cytoplasmic polyadenylation element binding protein 1	52	Cluster2
Q7TN99_S_197	Q7TN99	ENSMUSG00000039652	208922	Cpeb3	cytoplasmic polyadenylation element binding protein 3	197	Cluster3
Q7TN99_S_194	Q7TN99	ENSMUSG00000039652	208922	Cpeb3	cytoplasmic polyadenylation element binding protein 3	194	Cluster3
Q7TN99_S_432	Q7TN99	ENSMUSG00000039652	208922	Cpeb3	cytoplasmic polyadenylation element binding protein 3	432	Cluster4
Q9EPU4_S_672	Q9EPU4	ENSMUSG00000034022	94230	Cpsf1	cleavage and polyadenylation specific factor 1	672	Cluster3
E9Q2N0_S_252	E9Q2N0	ENSMUSG00000018727	52670	Cpsf4l	cleavage and polyadenylation specific factor 4-like	252	Cluster5
E9Q2N0_S_267	E9Q2N0	ENSMUSG00000018727	52670	Cpsf4l	cleavage and polyadenylation specific factor 4-like	267	Cluster3
Q64735_S_472	Q64735	ENSMUSG00000016481	12946	Cr1l	complement component (3b/4b) receptor 1-like	472	Cluster3
Q5PR69_S_992	Q5PR69	ENSMUSG00000036377	320827	Cracd	capping protein inhibiting regulator of actin	992	Cluster3
Q5PR69_S_487	Q5PR69	ENSMUSG00000036377	320827	Cracd	capping protein inhibiting regulator of actin	487	Cluster3
P45481_S_1077	P45481	ENSMUSG00000022521	12914	Crebbp	CREB binding protein	1077	Cluster5
Q64010_S_74	Q64010	ENSMUSG00000017776	12928	Crk	v-crk avian sarcoma virus CT10 oncogene homolog	74	Cluster5
P63154_S_689	P63154	ENSMUSG00000001767	66877	Crnkl1	crooked neck pre-mRNA splicing factor 1	689	Cluster3
A0A0G2JG52_S_1026	A0A0G2JG52	ENSMUSG00000019866	11630	Crybg1	crystallin beta-gamma domain containing 1	1026	Cluster4
A0A0G2JG52_T_1025	A0A0G2JG52	ENSMUSG00000019866	11630	Crybg1	crystallin beta-gamma domain containing 1	1025	Cluster4
A0A0G2JG52_T_1029	A0A0G2JG52	ENSMUSG00000019866	11630	Crybg1	crystallin beta-gamma domain containing 1	1029	Cluster4
Q99KP3_S_3	Q99KP3	ENSMUSG00000021947	68631	Cryl1	crystallin, lambda 1	3	Cluster5
Q91W50_S_123	Q91W50	ENSMUSG00000068823	229663	Csde1	cold shock domain containing E1, RNA binding	123	Cluster3
Q91W50_S_116	Q91W50	ENSMUSG00000068823	229663	Csde1	cold shock domain containing E1, RNA binding	116	Cluster5
Q8BK63_T_321	Q8BK63	ENSMUSG00000024576	93687	Csnk1a1	casein kinase 1, alpha 1	321	Cluster4
Q9JMK2_S_389	Q9JMK2	ENSMUSG00000022433	27373	Csnk1e	casein kinase 1, epsilon	389	Cluster2
Q9JMK2_S_405	Q9JMK2	ENSMUSG00000022433	27373	Csnk1e	casein kinase 1, epsilon	405	Cluster1
Q9JMK2_S_408	Q9JMK2	ENSMUSG00000022433	27373	Csnk1e	casein kinase 1, epsilon	408	Cluster1
Q8C4X2_S_34	Q8C4X2	ENSMUSG00000073563	70425	Csnk1g3	casein kinase 1, gamma 3	34	Cluster3
P67871_S_209	P67871	ENSMUSG00000024387	13001	Csnk2b	casein kinase 2, beta polypeptide	209	Cluster4
P97315_S_192	P97315	ENSMUSG00000026421	13007	Csrp1	cysteine and glycine-rich protein 1	192	Cluster3
Q8BIQ5_S_154	Q8BIQ5	ENSMUSG00000031256	108062	Cstf2	cleavage stimulation factor, 3' pre-RNA subunit 2	154	Cluster4
Q8BIQ5_S_527	Q8BIQ5	ENSMUSG00000031256	108062	Cstf2	cleavage stimulation factor, 3' pre-RNA subunit 2	527	Cluster5
Q7TSG2_S_730	Q7TSG2	ENSMUSG00000033323	67655	Ctdp1	CTD (carboxy-terminal domain, RNA polymerase II, polypeptide A) phosphatase, subunit 1	730	Cluster5
Q8BG15_S_13	Q8BG15	ENSMUSG00000033411	329506	Ctdspl2	CTD (carboxy-terminal domain, RNA polymerase II, polypeptide A) small phosphatase like 2	13	Cluster3
P26231_S_652	P26231	ENSMUSG00000037815	12385	Ctnna1	catenin (cadherin associated protein), alpha 1	652	Cluster3
P26231_T_654	P26231	ENSMUSG00000037815	12385	Ctnna1	catenin (cadherin associated protein), alpha 1	654;653	Cluster5
P26231_T_645	P26231	ENSMUSG00000037815	12385	Ctnna1	catenin (cadherin associated protein), alpha 1	645	Cluster3
Q61301_S_640	Q61301	ENSMUSG00000063063	12386	Ctnna2	catenin (cadherin associated protein), alpha 2	640	Cluster5
Q02248_S_552	Q02248	ENSMUSG00000006932	12387	Ctnnb1	catenin (cadherin associated protein), beta 1	552	Cluster3
P30999_S_268	P30999	ENSMUSG00000034101	12388	Ctnnd1	catenin (cadherin associated protein), delta 1	268	Cluster4
P30999_S_47	P30999	ENSMUSG00000034101	12388	Ctnnd1	catenin (cadherin associated protein), delta 1	47	Cluster5
P30999_S_920	P30999	ENSMUSG00000034101	12388	Ctnnd1	catenin (cadherin associated protein), delta 1	920	Cluster3
P30999_S_864	P30999	ENSMUSG00000034101	12388	Ctnnd1	catenin (cadherin associated protein), delta 1	864	Cluster5
P70698_S_575	P70698	ENSMUSG00000028633	51797	Ctps	cytidine 5'-triphosphate synthase	575	Cluster4
P70698_S_562	P70698	ENSMUSG00000028633	51797	Ctps	cytidine 5'-triphosphate synthase	562	Cluster3
P70698_S_587	P70698	ENSMUSG00000028633	51797	Ctps	cytidine 5'-triphosphate synthase	587	Cluster3
Q62018_S_941	Q62018	ENSMUSG00000005609	22083	Ctr9	CTR9 homolog, Paf1/RNA polymerase II complex component	941	Cluster1
Q62018_S_1095	Q62018	ENSMUSG00000005609	22083	Ctr9	CTR9 homolog, Paf1/RNA polymerase II complex component	1095	Cluster4
Q62018_T_925	Q62018	ENSMUSG00000005609	22083	Ctr9	CTR9 homolog, Paf1/RNA polymerase II complex component	925	Cluster5
Q62018_S_1039	Q62018	ENSMUSG00000005609	22083	Ctr9	CTR9 homolog, Paf1/RNA polymerase II complex component	1039	Cluster1
Q62018_S_1041	Q62018	ENSMUSG00000005609	22083	Ctr9	CTR9 homolog, Paf1/RNA polymerase II complex component	1041	Cluster3
Q60598_S_405	Q60598	ENSMUSG00000031078	13043	Cttn	cortactin	405	Cluster5
Q60598_S_407	Q60598	ENSMUSG00000031078	13043	Cttn	cortactin	407	Cluster5
B9EJA2_T_497	B9EJA2	ENSMUSG00000000416	30785	Cttnbp2	cortactin binding protein 2	497	Cluster5
Q3U308_S_200	Q3U308	ENSMUSG00000049482	66965	Ctu2	cytosolic thiouridylase subunit 2	200	Cluster3
Q8R3V6_S_8	Q8R3V6	ENSMUSG00000018378	103841	Cuedc1	CUE domain containing 1	8	Cluster2
Q8R3V6_S_12	Q8R3V6	ENSMUSG00000018378	103841	Cuedc1	CUE domain containing 1	12	Cluster2
Q9WTX6_T_77	Q9WTX6	ENSMUSG00000029686	26965	Cul1	cullin 1	77	Cluster5
Q3TCH7_S_751	Q3TCH7	ENSMUSG00000031446	99375	Cul4a	cullin 4A	751	Cluster3
A2A432_S_149	A2A432	ENSMUSG00000031095	72584	Cul4b	cullin 4B	149	Cluster4
A2A432_S_200	A2A432	ENSMUSG00000031095	72584	Cul4b	cullin 4B	200	Cluster5
A2A432_S_250	A2A432	ENSMUSG00000031095	72584	Cul4b	cullin 4B	250	Cluster5
A2A432_S_81	A2A432	ENSMUSG00000031095	72584	Cul4b	cullin 4B	81	Cluster4
A2A432_S_82	A2A432	ENSMUSG00000031095	72584	Cul4b	cullin 4B	82	Cluster5
A2A432_T_106	A2A432	ENSMUSG00000031095	72584	Cul4b	cullin 4B	106	Cluster1
A2A432_S_199	A2A432	ENSMUSG00000031095	72584	Cul4b	cullin 4B	199	Cluster5
A2A432_S_110	A2A432	ENSMUSG00000031095	72584	Cul4b	cullin 4B	110	Cluster4
P97792_S_332	P97792	ENSMUSG00000022865	13052	Cxadr	coxsackie virus and adenovirus receptor	332	Cluster5
Q60720_S_248	Q60720	ENSMUSG00000019590	13056	Cyb561	cytochrome b-561	248	Cluster3
Q60720_S_246	Q60720	ENSMUSG00000019590	13056	Cyb561	cytochrome b-561	246	Cluster3
Q9CQX2_S_9	Q9CQX2	ENSMUSG00000031924	66427	Cyb5b	cytochrome b5 type B	9	Cluster3
Q9CQX2_S_16	Q9CQX2	ENSMUSG00000031924	66427	Cyb5b	cytochrome b5 type B	16	Cluster3
Q9CQX2_S_19	Q9CQX2	ENSMUSG00000031924	66427	Cyb5b	cytochrome b5 type B	19	Cluster5
Q9CQX2_T_3	Q9CQX2	ENSMUSG00000031924	66427	Cyb5b	cytochrome b5 type B	3	Cluster3
Q9CX66_S_145	Q9CX66	ENSMUSG00000020255	28109	D10Wsu102e	DNA segment, Chr 10, Wayne State University 102, expressed	145	Cluster5
Q9CX66_S_177	Q9CX66	ENSMUSG00000020255	28109	D10Wsu102e	DNA segment, Chr 10, Wayne State University 102, expressed	177	Cluster4
Q9CX66_S_66	Q9CX66	ENSMUSG00000020255	28109	D10Wsu102e	DNA segment, Chr 10, Wayne State University 102, expressed	66	Cluster5
Q9CX66_S_123	Q9CX66	ENSMUSG00000020255	28109	D10Wsu102e	DNA segment, Chr 10, Wayne State University 102, expressed	123	Cluster1
Q9CX66_S_125	Q9CX66	ENSMUSG00000020255	28109	D10Wsu102e	DNA segment, Chr 10, Wayne State University 102, expressed	125	Cluster1
A0A0N4SWI3_S_172	A0A0N4SWI3	ENSMUSG00000090891	52372	D6Ertd527e	DNA segment, Chr 6, ERATO Doi 527, expressed	172	Cluster2
A0A0N4SWI3_S_173	A0A0N4SWI3	ENSMUSG00000090891	52372	D6Ertd527e	DNA segment, Chr 6, ERATO Doi 527, expressed	173	Cluster2
A0A0N4SWI3_S_240	A0A0N4SWI3	ENSMUSG00000090891	52372	D6Ertd527e	DNA segment, Chr 6, ERATO Doi 527, expressed	240	Cluster5
A0A0N4SWI3_S_187	A0A0N4SWI3	ENSMUSG00000090891	52372	D6Ertd527e	DNA segment, Chr 6, ERATO Doi 527, expressed	187	Cluster3
A0A0N4SWI3_S_410	A0A0N4SWI3	ENSMUSG00000090891	52372	D6Ertd527e	DNA segment, Chr 6, ERATO Doi 527, expressed	410	Cluster2
A0A0N4SWI3_S_411	A0A0N4SWI3	ENSMUSG00000090891	52372	D6Ertd527e	DNA segment, Chr 6, ERATO Doi 527, expressed	411	Cluster1
A0A0N4SWI3_S_390	A0A0N4SWI3	ENSMUSG00000090891	52372	D6Ertd527e	DNA segment, Chr 6, ERATO Doi 527, expressed	390	Cluster3
A0A0N4SWI3_S_274	A0A0N4SWI3	ENSMUSG00000090891	52372	D6Ertd527e	DNA segment, Chr 6, ERATO Doi 527, expressed	274	Cluster2
A0A0N4SWI3_S_161	A0A0N4SWI3	ENSMUSG00000090891	52372	D6Ertd527e	DNA segment, Chr 6, ERATO Doi 527, expressed	161	Cluster5
A0A0N4SWI3_S_163	A0A0N4SWI3	ENSMUSG00000090891	52372	D6Ertd527e	DNA segment, Chr 6, ERATO Doi 527, expressed	163	Cluster5
A0A0N4SWI3_S_408	A0A0N4SWI3	ENSMUSG00000090891	52372	D6Ertd527e	DNA segment, Chr 6, ERATO Doi 527, expressed	408	Cluster2
A0A0N4SWI3_S_409	A0A0N4SWI3	ENSMUSG00000090891	52372	D6Ertd527e	DNA segment, Chr 6, ERATO Doi 527, expressed	409	Cluster2
A0A0N4SWI3_S_393	A0A0N4SWI3	ENSMUSG00000090891	52372	D6Ertd527e	DNA segment, Chr 6, ERATO Doi 527, expressed	393	Cluster3
A0A0N4SWI3_S_392	A0A0N4SWI3	ENSMUSG00000090891	52372	D6Ertd527e	DNA segment, Chr 6, ERATO Doi 527, expressed	392	Cluster3
A0A0N4SWI3_S_397	A0A0N4SWI3	ENSMUSG00000090891	52372	D6Ertd527e	DNA segment, Chr 6, ERATO Doi 527, expressed	397	Cluster3
D2J0Y4_S_54	D2J0Y4	ENSMUSG00000030994	71007	D7Ertd443e	DNA segment, Chr 7, ERATO Doi 443, expressed	54	Cluster4
D2J0Y4_S_315	D2J0Y4	ENSMUSG00000030994	71007	D7Ertd443e	DNA segment, Chr 7, ERATO Doi 443, expressed	315	Cluster5
D2J0Y4_S_190	D2J0Y4	ENSMUSG00000030994	71007	D7Ertd443e	DNA segment, Chr 7, ERATO Doi 443, expressed	190	Cluster4
P98078_S_759	P98078	ENSMUSG00000022150	13132	Dab2	disabled 2, mitogen-responsive phosphoprotein	759	Cluster3
P98078_S_401	P98078	ENSMUSG00000022150	13132	Dab2	disabled 2, mitogen-responsive phosphoprotein	401	Cluster4
P98078_T_329	P98078	ENSMUSG00000022150	13132	Dab2	disabled 2, mitogen-responsive phosphoprotein	329	Cluster4
P98078_T_671	P98078	ENSMUSG00000022150	13132	Dab2	disabled 2, mitogen-responsive phosphoprotein	671	Cluster5
P98078_S_674	P98078	ENSMUSG00000022150	13132	Dab2	disabled 2, mitogen-responsive phosphoprotein	674	Cluster3
Q0PHV7_S_268	Q0PHV7	ENSMUSG00000078794	629378	Dact3	dishevelled-binding antagonist of beta-catenin 3	268	Cluster2
Q0PHV7_S_237	Q0PHV7	ENSMUSG00000078794	629378	Dact3	dishevelled-binding antagonist of beta-catenin 3	237	Cluster4
Q0PHV7_T_267	Q0PHV7	ENSMUSG00000078794	629378	Dact3	dishevelled-binding antagonist of beta-catenin 3	267	Cluster2
Q0PHV7_S_165	Q0PHV7	ENSMUSG00000078794	629378	Dact3	dishevelled-binding antagonist of beta-catenin 3	165	Cluster5
Q0PHV7_S_170	Q0PHV7	ENSMUSG00000078794	629378	Dact3	dishevelled-binding antagonist of beta-catenin 3	170	Cluster5
Q91WC9_S_570	Q91WC9	ENSMUSG00000039206	231871	Daglb	diacylglycerol lipase, beta	570	Cluster2
Q91WC9_S_582	Q91WC9	ENSMUSG00000039206	231871	Daglb	diacylglycerol lipase, beta	582	Cluster4
Q91WC9_S_578	Q91WC9	ENSMUSG00000039206	231871	Daglb	diacylglycerol lipase, beta	578	Cluster3
Q91XC8_S_51	Q91XC8	ENSMUSG00000039168	223453	Dap	death-associated protein	51	Cluster3
Q8VDF3_S_349	Q8VDF3	ENSMUSG00000032380	13143	Dapk2	death-associated protein kinase 2	349	Cluster3
Q9JII5_S_3	Q9JII5	ENSMUSG00000069565	70248	Dazap1	DAZ associated protein 1	3	Cluster5
Q9CZ00_S_121	Q9CZ00	ENSMUSG00000031970	72185	Dbndd1	dysbindin (dystrobrevin binding protein 1) domain containing 1	121	Cluster5
Q9CZ00_S_3	Q9CZ00	ENSMUSG00000031970	72185	Dbndd1	dysbindin (dystrobrevin binding protein 1) domain containing 1	3	Cluster3
Q9CZ00_S_139	Q9CZ00	ENSMUSG00000031970	72185	Dbndd1	dysbindin (dystrobrevin binding protein 1) domain containing 1	139	Cluster3
Q9CZ00_S_123	Q9CZ00	ENSMUSG00000031970	72185	Dbndd1	dysbindin (dystrobrevin binding protein 1) domain containing 1	123	Cluster3
Q9CRD4_S_142	Q9CRD4	ENSMUSG00000017734	52840	Dbndd2	dysbindin (dystrobrevin binding protein 1) domain containing 2	142	Cluster1
Q9CRD4_S_117	Q9CRD4	ENSMUSG00000017734	52840	Dbndd2	dysbindin (dystrobrevin binding protein 1) domain containing 2	117	Cluster1
Q9CRD4_S_120	Q9CRD4	ENSMUSG00000017734	52840	Dbndd2	dysbindin (dystrobrevin binding protein 1) domain containing 2	120	Cluster1
Q62418_S_277	Q62418	ENSMUSG00000020476	13169	Dbnl	drebrin-like	277	Cluster3
Q62418_S_291	Q62418	ENSMUSG00000020476	13169	Dbnl	drebrin-like	291	Cluster4
Q923B1_S_520	Q923B1	ENSMUSG00000032469	83703	Dbr1	debranching RNA lariats 1	520	Cluster3
A2AKB9_S_57	A2AKB9	ENSMUSG00000035572	242418	Dcaf10	DDB1 and CUL4 associated factor 10	57	Cluster3
A2AKB9_S_67	A2AKB9	ENSMUSG00000035572	242418	Dcaf10	DDB1 and CUL4 associated factor 10	67	Cluster5
A2AKB9_S_89	A2AKB9	ENSMUSG00000035572	242418	Dcaf10	DDB1 and CUL4 associated factor 10	89	Cluster4
A2AKB9_S_50	A2AKB9	ENSMUSG00000035572	242418	Dcaf10	DDB1 and CUL4 associated factor 10	50	Cluster5
Q91VU6_S_73	Q91VU6	ENSMUSG00000022214	28199	Dcaf11	DDB1 and CUL4 associated factor 11	73	Cluster3
Q91VU6_S_75	Q91VU6	ENSMUSG00000022214	28199	Dcaf11	DDB1 and CUL4 associated factor 11	75	Cluster3
A0A1Y7VNZ0_S_32	A0A1Y7VNZ0	ENSMUSG00000021222	73828	Dcaf4	DDB1 and CUL4 associated factor 4	32	Cluster5
Q80T85_S_626	Q80T85	ENSMUSG00000049106	320808	Dcaf5	DDB1 and CUL4 associated factor 5	626	Cluster1
Q80T85_T_500	Q80T85	ENSMUSG00000049106	320808	Dcaf5	DDB1 and CUL4 associated factor 5	500	Cluster2
Q9DC22_S_336	Q9DC22	ENSMUSG00000026571	74106	Dcaf6	DDB1 and CUL4 associated factor 6	336	Cluster5
Q9DC22_S_673	Q9DC22	ENSMUSG00000026571	74106	Dcaf6	DDB1 and CUL4 associated factor 6	673	Cluster5
Q9DC22_S_441	Q9DC22	ENSMUSG00000026571	74106	Dcaf6	DDB1 and CUL4 associated factor 6	441	Cluster5
Q9DC22_S_434	Q9DC22	ENSMUSG00000026571	74106	Dcaf6	DDB1 and CUL4 associated factor 6	434	Cluster4
Q9DC22_S_437	Q9DC22	ENSMUSG00000026571	74106	Dcaf6	DDB1 and CUL4 associated factor 6	437	Cluster4
Q9DC22_T_670	Q9DC22	ENSMUSG00000026571	74106	Dcaf6	DDB1 and CUL4 associated factor 6	670	Cluster5
Q8N7N5_S_123	Q8N7N5	ENSMUSG00000026554	98193	Dcaf8	DDB1 and CUL4 associated factor 8	123	Cluster4
Q8N7N5_S_124	Q8N7N5	ENSMUSG00000026554	98193	Dcaf8	DDB1 and CUL4 associated factor 8	124	Cluster4
Q8N7N5_S_50	Q8N7N5	ENSMUSG00000026554	98193	Dcaf8	DDB1 and CUL4 associated factor 8	50	Cluster3
Q8N7N5_S_100	Q8N7N5	ENSMUSG00000026554	98193	Dcaf8	DDB1 and CUL4 associated factor 8	100	Cluster1
Q8N7N5_S_72	Q8N7N5	ENSMUSG00000026554	98193	Dcaf8	DDB1 and CUL4 associated factor 8	72	Cluster1
Q8N7N5_S_89	Q8N7N5	ENSMUSG00000026554	98193	Dcaf8	DDB1 and CUL4 associated factor 8	89	Cluster4
Q8N7N5_S_19	Q8N7N5	ENSMUSG00000026554	98193	Dcaf8	DDB1 and CUL4 associated factor 8	19	Cluster5
Q8N7N5_S_22	Q8N7N5	ENSMUSG00000026554	98193	Dcaf8	DDB1 and CUL4 associated factor 8	22	Cluster5
Q8N7N5_S_23	Q8N7N5	ENSMUSG00000026554	98193	Dcaf8	DDB1 and CUL4 associated factor 8	23	Cluster3
Q8N7N5_S_28	Q8N7N5	ENSMUSG00000026554	98193	Dcaf8	DDB1 and CUL4 associated factor 8	28	Cluster2
Q91ZV3_T_588	Q91ZV3	ENSMUSG00000035107	73379	Dcbld2	discoidin, CUB and LCCL domain containing 2	588	Cluster4
Q6PGN3_S_354	Q6PGN3	ENSMUSG00000028078	70762	Dclk2	doublecortin-like kinase 2	354	Cluster1
Q6PGN3_S_340	Q6PGN3	ENSMUSG00000028078	70762	Dclk2	doublecortin-like kinase 2	340	Cluster1
Q6PGN3_S_346	Q6PGN3	ENSMUSG00000028078	70762	Dclk2	doublecortin-like kinase 2	346	Cluster1
Q6PGN3_S_285	Q6PGN3	ENSMUSG00000028078	70762	Dclk2	doublecortin-like kinase 2	285	Cluster5
Q6PGN3_S_733	Q6PGN3	ENSMUSG00000028078	70762	Dclk2	doublecortin-like kinase 2	733	Cluster4
Q6PGN3_T_323	Q6PGN3	ENSMUSG00000028078	70762	Dclk2	doublecortin-like kinase 2	323	Cluster2
Q9JIC3_S_596	Q9JIC3	ENSMUSG00000025077	55947	Dclre1a	DNA cross-link repair 1A	596	Cluster2
Q91YD3_S_543	Q91YD3	ENSMUSG00000021962	75901	Dcp1a	decapping mRNA 1A	543	Cluster5
Q91YD3_S_162	Q91YD3	ENSMUSG00000021962	75901	Dcp1a	decapping mRNA 1A	162	Cluster5
Q91YD3_T_420	Q91YD3	ENSMUSG00000021962	75901	Dcp1a	decapping mRNA 1A	420	Cluster4
Q91YD3_S_545	Q91YD3	ENSMUSG00000021962	75901	Dcp1a	decapping mRNA 1A	545	Cluster2
Q91YD3_S_372	Q91YD3	ENSMUSG00000021962	75901	Dcp1a	decapping mRNA 1A	372	Cluster4
Q9CYC6_S_284	Q9CYC6	ENSMUSG00000024472	70640	Dcp2	decapping mRNA 2	284	Cluster4
Q9CYC6_S_329	Q9CYC6	ENSMUSG00000024472	70640	Dcp2	decapping mRNA 2	329	Cluster2
Q9D9Z5_S_95	Q9D9Z5	ENSMUSG00000074247	66498	Dda1	DET1 and DDB1 associated 1	95	Cluster3
Q3U1J4_S_720	Q3U1J4	ENSMUSG00000024740	13194	Ddb1	damage specific DNA binding protein 1	720	Cluster5
Q80YA3_S_370	Q80YA3	ENSMUSG00000037697	114874	Ddhd1	DDHD domain containing 1	370	Cluster5
Q80YA3_S_374	Q80YA3	ENSMUSG00000037697	114874	Ddhd1	DDHD domain containing 1	374	Cluster5
A2ADY9_S_194	A2ADY9	ENSMUSG00000078515	68817	Ddi2	DNA-damage inducible protein 2	194	Cluster3
A2ADY9_S_121	A2ADY9	ENSMUSG00000078515	68817	Ddi2	DNA-damage inducible protein 2	121	Cluster2
A2ADY9_S_128	A2ADY9	ENSMUSG00000078515	68817	Ddi2	DNA-damage inducible protein 2	128	Cluster5
Q9ER99_T_152	Q9ER99	ENSMUSG00000078515	68817	Ddi2	DNA-damage inducible protein 2	152	Cluster5
A2ADY9_S_120	A2ADY9	ENSMUSG00000078515	68817	Ddi2	DNA-damage inducible protein 2	120	Cluster3
Q9ER99_S_154	Q9ER99	ENSMUSG00000078515	68817	Ddi2	DNA-damage inducible protein 2	154	Cluster3
Q8BZY3_S_100	Q8BZY3	ENSMUSG00000033658	234733	Ddx19b	DEAD box helicase 19b	100;84;91	Cluster3
Q8BZY3_S_101	Q8BZY3	ENSMUSG00000033658	234733	Ddx19b	DEAD box helicase 19b	101;85;92	Cluster3
Q8BZY3_T_483	Q8BZY3	ENSMUSG00000033658	234733	Ddx19b	DEAD box helicase 19b	483;467	Cluster3
Q9JJY4_S_496	Q9JJY4	ENSMUSG00000027905	53975	Ddx20	DEAD box helicase 20	496	Cluster1
Q9JJY4_S_755	Q9JJY4	ENSMUSG00000027905	53975	Ddx20	DEAD box helicase 20	755	Cluster4
Q9JJY4_T_494	Q9JJY4	ENSMUSG00000027905	53975	Ddx20	DEAD box helicase 20	494	Cluster4
D3Z0M9_T_24	D3Z0M9	ENSMUSG00000003360	74351	Ddx23	DEAD box helicase 23	24	Cluster3
Q62167_S_594	Q62167	ENSMUSG00000000787	13205	Ddx3x	DEAD box helicase 3, X-linked	594;592;592	Cluster4
Q62167_S_410	Q62167	ENSMUSG00000000787	13205	Ddx3x	DEAD box helicase 3, X-linked	410;409;409	Cluster3
Q62167_T_323	Q62167	ENSMUSG00000000787	13205	Ddx3x	DEAD box helicase 3, X-linked	323;322;322	Cluster3
Q61496_S_142	Q61496	ENSMUSG00000021758	13206	Ddx4	DEAD box helicase 4	142	Cluster3
Q61496_S_165	Q61496	ENSMUSG00000021758	13206	Ddx4	DEAD box helicase 4	165	Cluster3
Q61496_T_395	Q61496	ENSMUSG00000021758	13206	Ddx4	DEAD box helicase 4	395	Cluster3
Q91VN6_S_4	Q91VN6	ENSMUSG00000021494	72935	Ddx41	DEAD box helicase 41	4	Cluster5
Q91VN6_S_21	Q91VN6	ENSMUSG00000021494	72935	Ddx41	DEAD box helicase 41	21	Cluster5
Q8K4L0_S_774	Q8K4L0	ENSMUSG00000029599	71990	Ddx54	DEAD box helicase 54	774	Cluster1
P54823_S_61	P54823	ENSMUSG00000032097	13209	Ddx6	DEAD (Asp-Glu-Ala-Asp) box polypeptide 6	61	Cluster4
P54823_T_55	P54823	ENSMUSG00000032097	13209	Ddx6	DEAD (Asp-Glu-Ala-Asp) box polypeptide 6	55	Cluster4
O09005_S_307	O09005	ENSMUSG00000038633	13244	Degs1	delta(4)-desaturase, sphingolipid 1	307	Cluster5
Q8K382_S_538	Q8K382	ENSMUSG00000035392	227801	Dennd1a	DENN/MADD domain containing 1A	538	Cluster1
Q8K382_S_546	Q8K382	ENSMUSG00000035392	227801	Dennd1a	DENN/MADD domain containing 1A	546	Cluster5
Q8K382_S_750	Q8K382	ENSMUSG00000035392	227801	Dennd1a	DENN/MADD domain containing 1A	750	Cluster5
Q8K382_S_991	Q8K382	ENSMUSG00000035392	227801	Dennd1a	DENN/MADD domain containing 1A	991	Cluster3
Q8K382_S_523	Q8K382	ENSMUSG00000035392	227801	Dennd1a	DENN/MADD domain containing 1A	523	Cluster2
Q8K382_S_473	Q8K382	ENSMUSG00000035392	227801	Dennd1a	DENN/MADD domain containing 1A	473	Cluster4
Q8K382_T_478	Q8K382	ENSMUSG00000035392	227801	Dennd1a	DENN/MADD domain containing 1A	478	Cluster4
Q8K382_S_520	Q8K382	ENSMUSG00000035392	227801	Dennd1a	DENN/MADD domain containing 1A	520	Cluster4
Q8K382_S_522	Q8K382	ENSMUSG00000035392	227801	Dennd1a	DENN/MADD domain containing 1A	522	Cluster4
Q6P9P8_S_83	Q6P9P8	ENSMUSG00000007379	329727	Dennd2c	DENN/MADD domain containing 2C	83	Cluster1
A2RT67_S_585	A2RT67	ENSMUSG00000036661	105841	Dennd3	DENN/MADD domain containing 3	585	Cluster3
A6H8H2_S_1293	A6H8H2	ENSMUSG00000038024	329877	Dennd4c	DENN/MADD domain containing 4C	1293	Cluster5
A6H8H2_S_1310	A6H8H2	ENSMUSG00000038024	329877	Dennd4c	DENN/MADD domain containing 4C	1310	Cluster5
A6H8H2_S_720	A6H8H2	ENSMUSG00000038024	329877	Dennd4c	DENN/MADD domain containing 4C	720	Cluster4
A6H8H2_S_1043	A6H8H2	ENSMUSG00000038024	329877	Dennd4c	DENN/MADD domain containing 4C	1043	Cluster3
A6H8H2_S_1096	A6H8H2	ENSMUSG00000038024	329877	Dennd4c	DENN/MADD domain containing 4C	1096	Cluster5
A6H8H2_S_1221	A6H8H2	ENSMUSG00000038024	329877	Dennd4c	DENN/MADD domain containing 4C	1221	Cluster4
P61460_S_503	P61460	ENSMUSG00000037426	277854	Depdc5	DEP domain containing 5	503	Cluster5
P61460_S_1074	P61460	ENSMUSG00000037426	277854	Depdc5	DEP domain containing 5	1074	Cluster3
Q91WS7_S_152	Q91WS7	ENSMUSG00000027173	211896	Depdc7	DEP domain containing 7	152	Cluster1
Q91WS7_S_463	Q91WS7	ENSMUSG00000027173	211896	Depdc7	DEP domain containing 7	463	Cluster2
Q9Z2A7_S_40	Q9Z2A7	ENSMUSG00000022555	13350	Dgat1	diacylglycerol O-acyltransferase 1	40	Cluster3
E9Q7N4_S_1115	E9Q7N4	ENSMUSG00000062393	331374	Dgkk	diacylglycerol kinase kappa	1115	Cluster3
E9Q7N4_T_1112	E9Q7N4	ENSMUSG00000062393	331374	Dgkk	diacylglycerol kinase kappa	1112	Cluster5
E9Q7N4_S_1116	E9Q7N4	ENSMUSG00000062393	331374	Dgkk	diacylglycerol kinase kappa	1116	Cluster5
E9Q7N4_S_912	E9Q7N4	ENSMUSG00000062393	331374	Dgkk	diacylglycerol kinase kappa	912	Cluster2
E9Q7N4_S_915	E9Q7N4	ENSMUSG00000062393	331374	Dgkk	diacylglycerol kinase kappa	915	Cluster2
Q5SS80_T_375	Q5SS80	ENSMUSG00000020834	70451	Dhrs13	dehydrogenase/reductase (SDR family) member 13	375	Cluster5
G3X8X0_S_103	G3X8X0	ENSMUSG00000024422	69192	Dhx16	DEAH (Asp-Glu-Ala-His) box polypeptide 16	103	Cluster3
G3X8X0_S_105	G3X8X0	ENSMUSG00000024422	69192	Dhx16	DEAH (Asp-Glu-Ala-His) box polypeptide 16	105	Cluster3
Q6PGC1_S_198	Q6PGC1	ENSMUSG00000042426	218629	Dhx29	DEAH (Asp-Glu-Ala-His) box polypeptide 29	198	Cluster3
Q8BZS9_S_12	Q8BZS9	ENSMUSG00000030986	101437	Dhx32	DEAH (Asp-Glu-Ala-His) box polypeptide 32	12	Cluster3
A2A4P0_S_484	A2A4P0	ENSMUSG00000034931	217207	Dhx8	DEAH (Asp-Glu-Ala-His) box polypeptide 8	484	Cluster3
O70133_S_136	O70133	ENSMUSG00000042699	13211	Dhx9	DEAH (Asp-Glu-Ala-His) box polypeptide 9	136	Cluster4
O08808_S_22	O08808	ENSMUSG00000024456	13367	Diaph1	diaphanous related formin 1	22	Cluster3
Q8R418_S_1916	Q8R418	ENSMUSG00000041415	192119	Dicer1	dicer 1, ribonuclease type III	1916	Cluster5
Q8R418_S_1466	Q8R418	ENSMUSG00000041415	192119	Dicer1	dicer 1, ribonuclease type III	1466	Cluster4
Q8R418_S_1280	Q8R418	ENSMUSG00000041415	192119	Dicer1	dicer 1, ribonuclease type III	1280	Cluster3
Q8R418_S_413	Q8R418	ENSMUSG00000041415	192119	Dicer1	dicer 1, ribonuclease type III	413	Cluster1
Q8R418_S_415	Q8R418	ENSMUSG00000041415	192119	Dicer1	dicer 1, ribonuclease type III	415	Cluster1
Q8CI75_S_31	Q8CI75	ENSMUSG00000053333	208718	Dis3l2	DIS3 like 3'-5' exoribonuclease 2	31	Cluster3
Q8CI75_S_12	Q8CI75	ENSMUSG00000053333	208718	Dis3l2	DIS3 like 3'-5' exoribonuclease 2	12	Cluster5
Q8CI75_T_15	Q8CI75	ENSMUSG00000053333	208718	Dis3l2	DIS3 like 3'-5' exoribonuclease 2	15	Cluster5
Q3TDN0_S_1377	Q3TDN0	ENSMUSG00000030768	68897	Disp1	dispatched RND transporter family member 1	1377	Cluster3
Q9ESX5_S_481	Q9ESX5	ENSMUSG00000031403	245474	Dkc1	dyskeratosis congenita 1, dyskerin	481	Cluster5
Q9ESX5_S_508	Q9ESX5	ENSMUSG00000031403	245474	Dkc1	dyskeratosis congenita 1, dyskerin	508	Cluster5
Q9ESX5_T_485	Q9ESX5	ENSMUSG00000031403	245474	Dkc1	dyskeratosis congenita 1, dyskerin	485	Cluster5
Q9D415_S_509	Q9D415	ENSMUSG00000003279	224997	Dlgap1	DLG associated protein 1	509	Cluster1
B1AZP2_S_973	B1AZP2	ENSMUSG00000061689	228836	Dlgap4	DLG associated protein 4	973	Cluster5
B1AZP2_S_724	B1AZP2	ENSMUSG00000061689	228836	Dlgap4	DLG associated protein 4	724	Cluster4
B1AZP2_S_728	B1AZP2	ENSMUSG00000061689	228836	Dlgap4	DLG associated protein 4	728	Cluster2
B1AZP2_S_683	B1AZP2	ENSMUSG00000061689	228836	Dlgap4	DLG associated protein 4	683	Cluster4
B1AZP2_T_915	B1AZP2	ENSMUSG00000061689	228836	Dlgap4	DLG associated protein 4	915	Cluster4
B1AZP2_T_714	B1AZP2	ENSMUSG00000061689	228836	Dlgap4	DLG associated protein 4	714	Cluster3
B1AZP2_T_718	B1AZP2	ENSMUSG00000061689	228836	Dlgap4	DLG associated protein 4	718	Cluster5
B1AZP2_S_977	B1AZP2	ENSMUSG00000061689	228836	Dlgap4	DLG associated protein 4	977	Cluster5
B1AZP2_S_980	B1AZP2	ENSMUSG00000061689	228836	Dlgap4	DLG associated protein 4	980	Cluster5
Q8K4R9_S_620	Q8K4R9	ENSMUSG00000037544	218977	Dlgap5	DLG associated protein 5	620	Cluster5
Q8K4R9_S_328	Q8K4R9	ENSMUSG00000037544	218977	Dlgap5	DLG associated protein 5	328	Cluster4
Q8K4R9_S_659	Q8K4R9	ENSMUSG00000037544	218977	Dlgap5	DLG associated protein 5	659	Cluster3
Q8K4R9_T_617	Q8K4R9	ENSMUSG00000037544	218977	Dlgap5	DLG associated protein 5	617	Cluster2
Q8K4R9_S_66	Q8K4R9	ENSMUSG00000037544	218977	Dlgap5	DLG associated protein 5	66	Cluster3
Q8K4R9_S_612	Q8K4R9	ENSMUSG00000037544	218977	Dlgap5	DLG associated protein 5	612	Cluster4
A2A9I7_S_257	A2A9I7	ENSMUSG00000028610	56296	Dmrtb1	DMRT-like family B with proline-rich C-terminal, 1	257	Cluster4
Q08274_T_457	Q08274	ENSMUSG00000030410	13401	Dmwd	dystrophia myotonica-containing WD repeat motif	457	Cluster3
Q08274_T_461	Q08274	ENSMUSG00000030410	13401	Dmwd	dystrophia myotonica-containing WD repeat motif	461	Cluster5
Q8BPN8_S_473	Q8BPN8	ENSMUSG00000041268	235380	Dmxl2	Dmx-like 2	473	Cluster5
Q8BPN8_S_1856	Q8BPN8	ENSMUSG00000041268	235380	Dmxl2	Dmx-like 2	1856	Cluster5
Q8BPN8_S_1399	Q8BPN8	ENSMUSG00000041268	235380	Dmxl2	Dmx-like 2	1399	Cluster3
Q8BPN8_S_1141	Q8BPN8	ENSMUSG00000041268	235380	Dmxl2	Dmx-like 2	1141	Cluster5
Q8BPN8_S_1144	Q8BPN8	ENSMUSG00000041268	235380	Dmxl2	Dmx-like 2	1144	Cluster5
P63037_S_335	P63037	ENSMUSG00000028410	15502	Dnaja1	DnaJ heat shock protein family (Hsp40) member A1	335	Cluster3
Q9QYJ0_S_147	Q9QYJ0	ENSMUSG00000031701	56445	Dnaja2	DnaJ heat shock protein family (Hsp40) member A2	147	Cluster4
Q9JMC3_S_373	Q9JMC3	ENSMUSG00000032285	58233	Dnaja4	DnaJ heat shock protein family (Hsp40) member A4	373	Cluster4
Q9D832_S_148	Q9D832	ENSMUSG00000028035	67035	Dnajb4	DnaJ heat shock protein family (Hsp40) member B4	148	Cluster4
Q61712_S_379	Q61712	ENSMUSG00000026740	13418	Dnajc1	DnaJ heat shock protein family (Hsp40) member C1	379	Cluster4
Q9CQV7_S_70	Q9CQV7	ENSMUSG00000027679	67713	Dnajc19	DnaJ heat shock protein family (Hsp40) member C19	70	Cluster3
P54103_S_183	P54103	ENSMUSG00000029014	22791	Dnajc2	DnaJ heat shock protein family (Hsp40) member C2	183	Cluster4
E9Q8D0_S_370	E9Q8D0	ENSMUSG00000044224	78244	Dnajc21	DnaJ heat shock protein family (Hsp40) member C21	370	Cluster1
P60904_S_10	P60904	ENSMUSG00000000826	13002	Dnajc5	DnaJ heat shock protein family (Hsp40) member C5	10	Cluster4
Q6TXD4_S_480	Q6TXD4	ENSMUSG00000025195	71972	Dnmbp	dynamin binding protein	480	Cluster5
P13864_S_125	P13864	ENSMUSG00000004099	13433	Dnmt1	DNA methyltransferase (cytosine-5) 1	125	Cluster4
P13864_S_713	P13864	ENSMUSG00000004099	13433	Dnmt1	DNA methyltransferase (cytosine-5) 1	713	Cluster3
P13864_S_717	P13864	ENSMUSG00000004099	13433	Dnmt1	DNA methyltransferase (cytosine-5) 1	717	Cluster3
P13864_S_1421	P13864	ENSMUSG00000004099	13433	Dnmt1	DNA methyltransferase (cytosine-5) 1	1421	Cluster3
P13864_S_190	P13864	ENSMUSG00000004099	13433	Dnmt1	DNA methyltransferase (cytosine-5) 1	190	Cluster1
P13864_S_882	P13864	ENSMUSG00000004099	13433	Dnmt1	DNA methyltransferase (cytosine-5) 1	882	Cluster3
P13864_S_356	P13864	ENSMUSG00000004099	13433	Dnmt1	DNA methyltransferase (cytosine-5) 1	356	Cluster3
P13864_S_331	P13864	ENSMUSG00000004099	13433	Dnmt1	DNA methyltransferase (cytosine-5) 1	331	Cluster3
P13864_S_240	P13864	ENSMUSG00000004099	13433	Dnmt1	DNA methyltransferase (cytosine-5) 1	240	Cluster3
P13864_S_1108	P13864	ENSMUSG00000004099	13433	Dnmt1	DNA methyltransferase (cytosine-5) 1	1108	Cluster3
P13864_S_138	P13864	ENSMUSG00000004099	13433	Dnmt1	DNA methyltransferase (cytosine-5) 1	138	Cluster1
P13864_S_140	P13864	ENSMUSG00000004099	13433	Dnmt1	DNA methyltransferase (cytosine-5) 1	140	Cluster1
P13864_S_146	P13864	ENSMUSG00000004099	13433	Dnmt1	DNA methyltransferase (cytosine-5) 1	146	Cluster1
P13864_S_150	P13864	ENSMUSG00000004099	13433	Dnmt1	DNA methyltransferase (cytosine-5) 1	150	Cluster2
P13864_S_285	P13864	ENSMUSG00000004099	13433	Dnmt1	DNA methyltransferase (cytosine-5) 1	285	Cluster5
P13864_T_308	P13864	ENSMUSG00000004099	13433	Dnmt1	DNA methyltransferase (cytosine-5) 1	308	Cluster3
P13864_T_245	P13864	ENSMUSG00000004099	13433	Dnmt1	DNA methyltransferase (cytosine-5) 1	245	Cluster1
P13864_T_149	P13864	ENSMUSG00000004099	13433	Dnmt1	DNA methyltransferase (cytosine-5) 1	149	Cluster2
P13864_S_249	P13864	ENSMUSG00000004099	13433	Dnmt1	DNA methyltransferase (cytosine-5) 1	249	Cluster1
P13864_S_142	P13864	ENSMUSG00000004099	13433	Dnmt1	DNA methyltransferase (cytosine-5) 1	142	Cluster4
O88508_S_102	O88508	ENSMUSG00000020661	13435	Dnmt3a	DNA methyltransferase 3A	102	Cluster5
O88508_S_386	O88508	ENSMUSG00000020661	13435	Dnmt3a	DNA methyltransferase 3A	386	Cluster1
O88508_S_389	O88508	ENSMUSG00000020661	13435	Dnmt3a	DNA methyltransferase 3A	389	Cluster1
Q9CWR8_S_61	Q9CWR8	ENSMUSG00000000730	54427	Dnmt3l	DNA (cytosine-5-)-methyltransferase 3-like	61	Cluster1
Q8CIQ7_S_1652	Q8CIQ7	ENSMUSG00000039716	208869	Dock3	dedicator of cyto-kinesis 3	1652	Cluster5
Q8CIQ7_S_1655	Q8CIQ7	ENSMUSG00000039716	208869	Dock3	dedicator of cyto-kinesis 3	1655	Cluster5
Q8R1A4_S_945	Q8R1A4	ENSMUSG00000028556	67299	Dock7	dedicator of cytokinesis 7	945	Cluster5
Q8R1A4_S_1420	Q8R1A4	ENSMUSG00000028556	67299	Dock7	dedicator of cytokinesis 7	1420	Cluster3
Q8R1A4_S_30	Q8R1A4	ENSMUSG00000028556	67299	Dock7	dedicator of cytokinesis 7	30	Cluster5
Q8R1A4_S_900	Q8R1A4	ENSMUSG00000028556	67299	Dock7	dedicator of cytokinesis 7	900	Cluster5
Q8R1A4_S_910	Q8R1A4	ENSMUSG00000028556	67299	Dock7	dedicator of cytokinesis 7	910	Cluster5
Q8R1A4_S_182	Q8R1A4	ENSMUSG00000028556	67299	Dock7	dedicator of cytokinesis 7	182	Cluster3
Q8R1A4_S_896	Q8R1A4	ENSMUSG00000028556	67299	Dock7	dedicator of cytokinesis 7	896	Cluster1
Q8R1A4_S_898	Q8R1A4	ENSMUSG00000028556	67299	Dock7	dedicator of cytokinesis 7	898	Cluster5
Q8R1A4_T_186	Q8R1A4	ENSMUSG00000028556	67299	Dock7	dedicator of cytokinesis 7	186	Cluster1
Q8R1A4_T_907	Q8R1A4	ENSMUSG00000028556	67299	Dock7	dedicator of cytokinesis 7	907	Cluster3
Q8BL99_S_2355	Q8BL99	ENSMUSG00000034973	320615	Dop1a	DOP1 leucine zipper like protein A	2355	Cluster3
Q8BL99_S_1209	Q8BL99	ENSMUSG00000034973	320615	Dop1a	DOP1 leucine zipper like protein A	1209	Cluster5
Q8BL99_S_1234	Q8BL99	ENSMUSG00000034973	320615	Dop1a	DOP1 leucine zipper like protein A	1234	Cluster4
Q8BL99_S_1206	Q8BL99	ENSMUSG00000034973	320615	Dop1a	DOP1 leucine zipper like protein A	1206	Cluster3
Q8BL99_S_1259	Q8BL99	ENSMUSG00000034973	320615	Dop1a	DOP1 leucine zipper like protein A	1259	Cluster3
Q3UHQ6_S_1167	Q3UHQ6	ENSMUSG00000022946	70028	Dop1b	DOP1 leucine zipper like protein B	1167	Cluster4
Q3UHQ6_S_703	Q3UHQ6	ENSMUSG00000022946	70028	Dop1b	DOP1 leucine zipper like protein B	703	Cluster2
Q3UHQ6_S_1083	Q3UHQ6	ENSMUSG00000022946	70028	Dop1b	DOP1 leucine zipper like protein B	1083	Cluster3
Q3UHQ6_S_597	Q3UHQ6	ENSMUSG00000022946	70028	Dop1b	DOP1 leucine zipper like protein B	597	Cluster5
Q3UHQ6_S_319	Q3UHQ6	ENSMUSG00000022946	70028	Dop1b	DOP1 leucine zipper like protein B	319	Cluster3
Q3UHQ6_T_699	Q3UHQ6	ENSMUSG00000022946	70028	Dop1b	DOP1 leucine zipper like protein B	699	Cluster2
Q3UHQ6_S_709	Q3UHQ6	ENSMUSG00000022946	70028	Dop1b	DOP1 leucine zipper like protein B	709	Cluster2
Q3UHQ6_S_712	Q3UHQ6	ENSMUSG00000022946	70028	Dop1b	DOP1 leucine zipper like protein B	712	Cluster3
Q3UHQ6_S_715	Q3UHQ6	ENSMUSG00000022946	70028	Dop1b	DOP1 leucine zipper like protein B	715	Cluster3
Q3UHQ6_S_714	Q3UHQ6	ENSMUSG00000022946	70028	Dop1b	DOP1 leucine zipper like protein B	714	Cluster1
Q6XZL8_S_1079	Q6XZL8	ENSMUSG00000061589	208266	Dot1l	DOT1-like, histone H3 methyltransferase (S. cerevisiae)	1079	Cluster4
Q6XZL8_S_1084	Q6XZL8	ENSMUSG00000061589	208266	Dot1l	DOT1-like, histone H3 methyltransferase (S. cerevisiae)	1084	Cluster4
Q6XZL8_S_900	Q6XZL8	ENSMUSG00000061589	208266	Dot1l	DOT1-like, histone H3 methyltransferase (S. cerevisiae)	900	Cluster4
Q6XZL8_S_1003	Q6XZL8	ENSMUSG00000061589	208266	Dot1l	DOT1-like, histone H3 methyltransferase (S. cerevisiae)	1003	Cluster5
Q5NCQ5_S_418	Q5NCQ5	ENSMUSG00000078789	116905	Dph1	diphthamide biosynthesis 1	418	Cluster5
Q8QZY3_S_124	Q8QZY3	ENSMUSG00000046323	73708	Dppa3	developmental pluripotency-associated 3	124	Cluster5
Q8QZY3_T_29	Q8QZY3	ENSMUSG00000046323	73708	Dppa3	developmental pluripotency-associated 3	29	Cluster4
Q9CQS7_S_107	Q9CQS7	ENSMUSG00000060461	434423	Dppa5a	developmental pluripotency associated 5A	107	Cluster4
A6X919_S_46	A6X919	ENSMUSG00000043067	244745	Dpy19l1	dpy-19-like 1 (C. elegans)	46	Cluster1
Q9CYC5_S_343	Q9CYC5	ENSMUSG00000027635	66934	Dsn1	DSN1 homolog, MIS12 kinetochore complex component	343	Cluster4
Q9CYC5_S_344	Q9CYC5	ENSMUSG00000027635	66934	Dsn1	DSN1 homolog, MIS12 kinetochore complex component	344	Cluster4
Q9CYC5_S_331	Q9CYC5	ENSMUSG00000027635	66934	Dsn1	DSN1 homolog, MIS12 kinetochore complex component	331	Cluster4
Q9CYC5_S_324	Q9CYC5	ENSMUSG00000027635	66934	Dsn1	DSN1 homolog, MIS12 kinetochore complex component	324	Cluster2
Q91ZU6_S_2721	Q91ZU6	ENSMUSG00000026131	13518	Dst	dystonin	2721	Cluster3
Q91ZU6_S_2203	Q91ZU6	ENSMUSG00000026131	13518	Dst	dystonin	2203	Cluster4
Q9R0P5_S_3	Q9R0P5	ENSMUSG00000015932	56431	Dstn	destrin	3	Cluster4
Q9DD18_S_196	Q9DD18	ENSMUSG00000027430	66044	Dtd1	D-tyrosyl-tRNA deacylase 1	196	Cluster3
Q9DD18_S_197	Q9DD18	ENSMUSG00000027430	66044	Dtd1	D-tyrosyl-tRNA deacylase 1	197	Cluster3
Q3TLR7_S_556	Q3TLR7	ENSMUSG00000037474	76843	Dtl	denticleless E3 ubiquitin protein ligase	556	Cluster5
Q3TLR7_S_544	Q3TLR7	ENSMUSG00000037474	76843	Dtl	denticleless E3 ubiquitin protein ligase	544	Cluster5
Q3TLR7_S_678	Q3TLR7	ENSMUSG00000037474	76843	Dtl	denticleless E3 ubiquitin protein ligase	678	Cluster5
Q3TLR7_S_484	Q3TLR7	ENSMUSG00000037474	76843	Dtl	denticleless E3 ubiquitin protein ligase	484	Cluster5
Q3TLR7_S_486	Q3TLR7	ENSMUSG00000037474	76843	Dtl	denticleless E3 ubiquitin protein ligase	486	Cluster5
O70585_S_524	O70585	ENSMUSG00000071454	13528	Dtnb	dystrobrevin, beta	524	Cluster2
Q8R3P2_S_539	Q8R3P2	ENSMUSG00000004947	74198	Dtx2	deltex 2, E3 ubiquitin ligase	539	Cluster3
Q91Z46_S_220	Q91Z46	ENSMUSG00000053716	235584	Dusp7	dual specificity phosphatase 7	220	Cluster1
Q60838_S_618	Q60838	ENSMUSG00000020888	13543	Dvl2	dishevelled segment polarity protein 2	618	Cluster1
Q60838_S_616	Q60838	ENSMUSG00000020888	13543	Dvl2	dishevelled segment polarity protein 2	616	Cluster1
Q9JHU4_S_4366	Q9JHU4	ENSMUSG00000018707	13424	Dync1h1	dynein cytoplasmic 1 heavy chain 1	4366	Cluster3
O88487_S_86	O88487	ENSMUSG00000027012	13427	Dync1i2	dynein cytoplasmic 1 intermediate chain 2	86	Cluster3
O88487_S_91	O88487	ENSMUSG00000027012	13427	Dync1i2	dynein cytoplasmic 1 intermediate chain 2	91	Cluster4
O88487_S_95	O88487	ENSMUSG00000027012	13427	Dync1i2	dynein cytoplasmic 1 intermediate chain 2	95	Cluster3
O88487_S_98	O88487	ENSMUSG00000027012	13427	Dync1i2	dynein cytoplasmic 1 intermediate chain 2	98	Cluster5
O88487_T_154	O88487	ENSMUSG00000027012	13427	Dync1i2	dynein cytoplasmic 1 intermediate chain 2	154	Cluster3
O88487_T_89	O88487	ENSMUSG00000027012	13427	Dync1i2	dynein cytoplasmic 1 intermediate chain 2	89	Cluster5
O88487_S_73	O88487	ENSMUSG00000027012	13427	Dync1i2	dynein cytoplasmic 1 intermediate chain 2	73	Cluster5
Q8R1Q8_S_207	Q8R1Q8	ENSMUSG00000032435	235661	Dync1li1	dynein cytoplasmic 1 light intermediate chain 1	207	Cluster5
Q8R1Q8_S_510	Q8R1Q8	ENSMUSG00000032435	235661	Dync1li1	dynein cytoplasmic 1 light intermediate chain 1	510	Cluster2
Q8R1Q8_S_516	Q8R1Q8	ENSMUSG00000032435	235661	Dync1li1	dynein cytoplasmic 1 light intermediate chain 1	516	Cluster2
Q8R1Q8_S_398	Q8R1Q8	ENSMUSG00000032435	235661	Dync1li1	dynein cytoplasmic 1 light intermediate chain 1	398	Cluster4
Q8R1Q8_S_421	Q8R1Q8	ENSMUSG00000032435	235661	Dync1li1	dynein cytoplasmic 1 light intermediate chain 1	421	Cluster5
Q8R1Q8_T_513	Q8R1Q8	ENSMUSG00000032435	235661	Dync1li1	dynein cytoplasmic 1 light intermediate chain 1	513	Cluster2
Q8R1Q8_S_405	Q8R1Q8	ENSMUSG00000032435	235661	Dync1li1	dynein cytoplasmic 1 light intermediate chain 1	405	Cluster4
Q8R1Q8_S_419	Q8R1Q8	ENSMUSG00000032435	235661	Dync1li1	dynein cytoplasmic 1 light intermediate chain 1	419	Cluster4
Q8R1Q8_T_512	Q8R1Q8	ENSMUSG00000032435	235661	Dync1li1	dynein cytoplasmic 1 light intermediate chain 1	512	Cluster4
Q8R1Q8_T_408	Q8R1Q8	ENSMUSG00000032435	235661	Dync1li1	dynein cytoplasmic 1 light intermediate chain 1	408	Cluster4
Q8R1Q8_S_467	Q8R1Q8	ENSMUSG00000032435	235661	Dync1li1	dynein cytoplasmic 1 light intermediate chain 1	467	Cluster4
Q8R1Q8_S_476	Q8R1Q8	ENSMUSG00000032435	235661	Dync1li1	dynein cytoplasmic 1 light intermediate chain 1	476	Cluster4
Q8R1Q8_S_482	Q8R1Q8	ENSMUSG00000032435	235661	Dync1li1	dynein cytoplasmic 1 light intermediate chain 1	482	Cluster3
Q6PDL0_S_194	Q6PDL0	ENSMUSG00000035770	234663	Dync1li2	dynein, cytoplasmic 1 light intermediate chain 2	194	Cluster4
Q6PDL0_S_407	Q6PDL0	ENSMUSG00000035770	234663	Dync1li2	dynein, cytoplasmic 1 light intermediate chain 2	407	Cluster5
Q6PDL0_S_446	Q6PDL0	ENSMUSG00000035770	234663	Dync1li2	dynein, cytoplasmic 1 light intermediate chain 2	446	Cluster4
Q6PDL0_S_383	Q6PDL0	ENSMUSG00000035770	234663	Dync1li2	dynein, cytoplasmic 1 light intermediate chain 2	383	Cluster4
Q6PDL0_S_391	Q6PDL0	ENSMUSG00000035770	234663	Dync1li2	dynein, cytoplasmic 1 light intermediate chain 2	391	Cluster4
Q8K0T2_S_22	Q8K0T2	ENSMUSG00000024253	213575	Dync2li1	dynein cytoplasmic 2 light intermediate chain 1	22	Cluster3
Q61214_S_758	Q61214	ENSMUSG00000022897	13548	Dyrk1a	dual-specificity tyrosine-(Y)-phosphorylation regulated kinase 1a	758	Cluster5
Q61214_S_748	Q61214	ENSMUSG00000022897	13548	Dyrk1a	dual-specificity tyrosine-(Y)-phosphorylation regulated kinase 1a	748	Cluster3
Q7TPV2_S_996	Q7TPV2	ENSMUSG00000064061	224170	Dzip3	DAZ interacting protein 3, zinc finger	996	Cluster2
Q7TPV2_T_983	Q7TPV2	ENSMUSG00000064061	224170	Dzip3	DAZ interacting protein 3, zinc finger	983	Cluster2
Q8R0K9_T_14	Q8R0K9	ENSMUSG00000014859	104394	E2f4	E2F transcription factor 4	14	Cluster3
Q8BW45_S_151	Q8BW45	ENSMUSG00000045291	100502936	E330021D16Rik	RIKEN cDNA E330021D16 gene	151	Cluster5
Q8BW45_T_365	Q8BW45	ENSMUSG00000045291	100502936	E330021D16Rik	RIKEN cDNA E330021D16 gene	365	Cluster3
Q3UWX6_S_257	Q3UWX6	ENSMUSG00000038925	105418	E330034G19Rik	RIKEN cDNA E330034G19 gene	257	Cluster3
Q3UWX6_T_351	Q3UWX6	ENSMUSG00000038925	105418	E330034G19Rik	RIKEN cDNA E330034G19 gene	351	Cluster2
Q3UWX6_T_161	Q3UWX6	ENSMUSG00000038925	105418	E330034G19Rik	RIKEN cDNA E330034G19 gene	161	Cluster2
Q9D0V7_S_36	Q9D0V7	ENSMUSG00000022339	55960	Ebag9	estrogen receptor-binding fragment-associated gene 9	36	Cluster2
Q6PDI5_S_5	Q6PDI5	ENSMUSG00000050812	230249	Ecpas	Ecm29 proteasome adaptor and scaffold	5	Cluster5
Q07139_S_842	Q07139	ENSMUSG00000027699	13605	Ect2	ect2 oncogene	842	Cluster5
Q07139_S_376	Q07139	ENSMUSG00000027699	13605	Ect2	ect2 oncogene	376	Cluster2
Q07139_S_30	Q07139	ENSMUSG00000027699	13605	Ect2	ect2 oncogene	30	Cluster4
Q07139_T_846	Q07139	ENSMUSG00000027699	13605	Ect2	ect2 oncogene	846	Cluster5
Q3UJB9_S_6	Q3UJB9	ENSMUSG00000036270	234699	Edc4	enhancer of mRNA decapping 4	6	Cluster5
Q3UJB9_S_937	Q3UJB9	ENSMUSG00000036270	234699	Edc4	enhancer of mRNA decapping 4	937	Cluster5
Q3UJB9_S_884	Q3UJB9	ENSMUSG00000036270	234699	Edc4	enhancer of mRNA decapping 4	884	Cluster1
Q3UJB9_S_849	Q3UJB9	ENSMUSG00000036270	234699	Edc4	enhancer of mRNA decapping 4	849	Cluster4
Q3UJB9_S_727	Q3UJB9	ENSMUSG00000036270	234699	Edc4	enhancer of mRNA decapping 4	727	Cluster4
Q3UJB9_S_680	Q3UJB9	ENSMUSG00000036270	234699	Edc4	enhancer of mRNA decapping 4	680	Cluster3
Q3UJB9_S_796	Q3UJB9	ENSMUSG00000036270	234699	Edc4	enhancer of mRNA decapping 4	796	Cluster3
Q3UJB9_S_844	Q3UJB9	ENSMUSG00000036270	234699	Edc4	enhancer of mRNA decapping 4	844	Cluster2
Q3UJB9_S_667	Q3UJB9	ENSMUSG00000036270	234699	Edc4	enhancer of mRNA decapping 4	667	Cluster2
Q3UJB9_S_919	Q3UJB9	ENSMUSG00000036270	234699	Edc4	enhancer of mRNA decapping 4	919	Cluster2
Q3UJB9_T_826	Q3UJB9	ENSMUSG00000036270	234699	Edc4	enhancer of mRNA decapping 4	826	Cluster4
Q6GQV7_S_12	Q6GQV7	ENSMUSG00000039990	214764	Edrf1	erythroid differentiation regulatory factor 1	12	Cluster4
Q8BL66_S_70	Q8BL66	ENSMUSG00000036499	216238	Eea1	early endosome antigen 1	70	Cluster4
Q8BL66_S_1265	Q8BL66	ENSMUSG00000036499	216238	Eea1	early endosome antigen 1	1265;765	Cluster3
P57776_S_133	P57776	ENSMUSG00000055762	66656	Eef1d	eukaryotic translation elongation factor 1 delta (guanine nucleotide exchange protein)	133	Cluster4
P57776_S_119	P57776	ENSMUSG00000055762	66656	Eef1d	eukaryotic translation elongation factor 1 delta (guanine nucleotide exchange protein)	119	Cluster3
P58252_T_57	P58252	ENSMUSG00000034994	13629	Eef2	eukaryotic translation elongation factor 2	57	Cluster1
P58252_T_59	P58252	ENSMUSG00000034994	13629	Eef2	eukaryotic translation elongation factor 2	59	Cluster1
O08796_S_19	O08796	ENSMUSG00000035064	13631	Eef2k	eukaryotic elongation factor-2 kinase	19	Cluster5
O08796_S_434	O08796	ENSMUSG00000035064	13631	Eef2k	eukaryotic elongation factor-2 kinase	434	Cluster5
O08796_S_338	O08796	ENSMUSG00000035064	13631	Eef2k	eukaryotic elongation factor-2 kinase	338	Cluster3
O08796_S_469	O08796	ENSMUSG00000035064	13631	Eef2k	eukaryotic elongation factor-2 kinase	469	Cluster5
O08796_S_473	O08796	ENSMUSG00000035064	13631	Eef2k	eukaryotic elongation factor-2 kinase	473	Cluster3
O08796_S_73	O08796	ENSMUSG00000035064	13631	Eef2k	eukaryotic elongation factor-2 kinase	73	Cluster4
O08796_S_77	O08796	ENSMUSG00000035064	13631	Eef2k	eukaryotic elongation factor-2 kinase	77	Cluster4
O08796_S_365	O08796	ENSMUSG00000035064	13631	Eef2k	eukaryotic elongation factor-2 kinase	365	Cluster3
O08796_S_240	O08796	ENSMUSG00000035064	13631	Eef2k	eukaryotic elongation factor-2 kinase	240	Cluster3
O08796_S_437	O08796	ENSMUSG00000035064	13631	Eef2k	eukaryotic elongation factor-2 kinase	437	Cluster3
O08796_S_448	O08796	ENSMUSG00000035064	13631	Eef2k	eukaryotic elongation factor-2 kinase	448	Cluster1
O08796_S_70	O08796	ENSMUSG00000035064	13631	Eef2k	eukaryotic elongation factor-2 kinase	70	Cluster4
O08796_T_71	O08796	ENSMUSG00000035064	13631	Eef2k	eukaryotic elongation factor-2 kinase	71	Cluster4
O08796_S_477	O08796	ENSMUSG00000035064	13631	Eef2k	eukaryotic elongation factor-2 kinase	477	Cluster5
Q9JHW4_S_524	Q9JHW4	ENSMUSG00000033216	65967	Eefsec	eukaryotic elongation factor, selenocysteine-tRNA-specific	524	Cluster3
Q9JHW4_T_532	Q9JHW4	ENSMUSG00000033216	65967	Eefsec	eukaryotic elongation factor, selenocysteine-tRNA-specific	532	Cluster3
Q9D8Y0_S_74	Q9D8Y0	ENSMUSG00000040659	27984	Efhd2	EF hand domain containing 2	74	Cluster4
Q01279_S_993	Q01279	ENSMUSG00000020122	13649	Egfr	epidermal growth factor receptor	993	Cluster4
Q01279_T_695	Q01279	ENSMUSG00000020122	13649	Egfr	epidermal growth factor receptor	695	Cluster3
Q91YE3_S_131	Q91YE3	ENSMUSG00000031987	112405	Egln1	egl-9 family hypoxia-inducible factor 1	131	Cluster4
Q69ZW3_S_765	Q69ZW3	ENSMUSG00000042302	216565	Ehbp1	EH domain binding protein 1	765	Cluster5
Q69ZW3_T_316	Q69ZW3	ENSMUSG00000042302	216565	Ehbp1	EH domain binding protein 1	316	Cluster5
Q9WVK4_S_456	Q9WVK4	ENSMUSG00000024772	13660	Ehd1	EH-domain containing 1	456	Cluster5
Q9QXY6_S_456	Q9QXY6	ENSMUSG00000024065	57440	Ehd3	EH-domain containing 3	456	Cluster3
Q9EQP2_S_459	Q9EQP2	ENSMUSG00000027293	98878	Ehd4	EH-domain containing 4	459	Cluster5
Q9QZ05_S_230	Q9QZ05	ENSMUSG00000005102	27103	Eif2ak4	eukaryotic translation initiation factor 2 alpha kinase 4	230	Cluster4
Q61749_S_21	Q61749	ENSMUSG00000029145	13667	Eif2b4	eukaryotic translation initiation factor 2B, subunit 4 delta	21	Cluster4
Q8CHW4_S_540	Q8CHW4	ENSMUSG00000003235	224045	Eif2b5	eukaryotic translation initiation factor 2B, subunit 5 epsilon	540	Cluster5
Q99L45_S_105	Q99L45	ENSMUSG00000074656	67204	Eif2s2	eukaryotic translation initiation factor 2, subunit 2 (beta)	105	Cluster1
Q99L45_S_13	Q99L45	ENSMUSG00000074656	67204	Eif2s2	eukaryotic translation initiation factor 2, subunit 2 (beta)	13	Cluster4
Q99L45_T_11	Q99L45	ENSMUSG00000074656	67204	Eif2s2	eukaryotic translation initiation factor 2, subunit 2 (beta)	11	Cluster4
P23116_S_584	P23116	ENSMUSG00000024991	13669	Eif3a	eukaryotic translation initiation factor 3, subunit A	584	Cluster3
P23116_T_982	P23116	ENSMUSG00000024991	13669	Eif3a	eukaryotic translation initiation factor 3, subunit A	982	Cluster3
Q8JZQ9_S_79	Q8JZQ9	ENSMUSG00000056076	27979	Eif3b	eukaryotic translation initiation factor 3, subunit B	79	Cluster2
Q8JZQ9_S_111	Q8JZQ9	ENSMUSG00000056076	27979	Eif3b	eukaryotic translation initiation factor 3, subunit B	111	Cluster3
Q8JZQ9_S_88	Q8JZQ9	ENSMUSG00000056076	27979	Eif3b	eukaryotic translation initiation factor 3, subunit B	88	Cluster3
Q8JZQ9_T_74	Q8JZQ9	ENSMUSG00000056076	27979	Eif3b	eukaryotic translation initiation factor 3, subunit B	74	Cluster1
Q8R1B4_S_166	Q8R1B4	ENSMUSG00000030738	56347	Eif3c	eukaryotic translation initiation factor 3, subunit C	166	Cluster3
Q8R1B4_S_907	Q8R1B4	ENSMUSG00000030738	56347	Eif3c	eukaryotic translation initiation factor 3, subunit C	907	Cluster3
Q9DCH4_S_262	Q9DCH4	ENSMUSG00000031029	66085	Eif3f	eukaryotic translation initiation factor 3, subunit F	262	Cluster5
Q9Z1D1_S_42	Q9Z1D1	ENSMUSG00000070319	53356	Eif3g	eukaryotic translation initiation factor 3, subunit G	42	Cluster5
Q91WK2_S_17	Q91WK2	ENSMUSG00000022312	68135	Eif3h	eukaryotic translation initiation factor 3, subunit H	17	Cluster3
Q91WK2_S_14	Q91WK2	ENSMUSG00000022312	68135	Eif3h	eukaryotic translation initiation factor 3, subunit H	14	Cluster3
Q3UGC7_S_14	Q3UGC7	ENSMUSG00000027236	78655	Eif3j1	eukaryotic translation initiation factor 3, subunit J1	14	Cluster5
Q3UGC7_S_16	Q3UGC7	ENSMUSG00000027236	78655	Eif3j1	eukaryotic translation initiation factor 3, subunit J1	16	Cluster5
Q66JS6_S_18	Q66JS6	ENSMUSG00000043424	100042807	Eif3j2	eukaryotic translation initiation factor 3, subunit J2	18	Cluster3
Q9DBZ5_S_217	Q9DBZ5	ENSMUSG00000053565	73830	Eif3k	eukaryotic translation initiation factor 3, subunit K	217	Cluster5
Q91VC3_T_163	Q91VC3	ENSMUSG00000025580	192170	Eif4a3	eukaryotic translation initiation factor 4A3	163;163;163	Cluster3
Q8BGD9_S_542	Q8BGD9	ENSMUSG00000058655	75705	Eif4b	eukaryotic translation initiation factor 4B	542	Cluster5
Q8BGD9_S_422	Q8BGD9	ENSMUSG00000058655	75705	Eif4b	eukaryotic translation initiation factor 4B	422	Cluster5
Q8BGD9_S_425	Q8BGD9	ENSMUSG00000058655	75705	Eif4b	eukaryotic translation initiation factor 4B	425	Cluster3
Q8BGD9_S_430	Q8BGD9	ENSMUSG00000058655	75705	Eif4b	eukaryotic translation initiation factor 4B	430	Cluster1
Q8BGD9_S_219	Q8BGD9	ENSMUSG00000058655	75705	Eif4b	eukaryotic translation initiation factor 4B	219	Cluster4
Q8BGD9_S_340	Q8BGD9	ENSMUSG00000058655	75705	Eif4b	eukaryotic translation initiation factor 4B	340	Cluster5
Q8BGD9_S_495	Q8BGD9	ENSMUSG00000058655	75705	Eif4b	eukaryotic translation initiation factor 4B	495	Cluster1
Q8BGD9_S_497	Q8BGD9	ENSMUSG00000058655	75705	Eif4b	eukaryotic translation initiation factor 4B	497	Cluster1
Q8BGD9_S_498	Q8BGD9	ENSMUSG00000058655	75705	Eif4b	eukaryotic translation initiation factor 4B	498	Cluster1
Q8BGD9_S_504	Q8BGD9	ENSMUSG00000058655	75705	Eif4b	eukaryotic translation initiation factor 4B	504	Cluster4
Q8BGD9_S_597	Q8BGD9	ENSMUSG00000058655	75705	Eif4b	eukaryotic translation initiation factor 4B	597	Cluster3
Q8BGD9_S_263	Q8BGD9	ENSMUSG00000058655	75705	Eif4b	eukaryotic translation initiation factor 4B	263	Cluster3
Q8BGD9_S_418	Q8BGD9	ENSMUSG00000058655	75705	Eif4b	eukaryotic translation initiation factor 4B	418	Cluster3
Q8BGD9_T_420	Q8BGD9	ENSMUSG00000058655	75705	Eif4b	eukaryotic translation initiation factor 4B	420	Cluster3
Q8BGD9_T_500	Q8BGD9	ENSMUSG00000058655	75705	Eif4b	eukaryotic translation initiation factor 4B	500	Cluster2
Q3UTA9_S_44	Q3UTA9	ENSMUSG00000074895	218268	Eif4e1b	eukaryotic translation initiation factor 4E family member 1B	44	Cluster5
Q9EST3_S_563	Q9EST3	ENSMUSG00000020454	74203	Eif4enif1	eukaryotic translation initiation factor 4E nuclear import factor 1	563	Cluster5
Q9EST3_S_114	Q9EST3	ENSMUSG00000020454	74203	Eif4enif1	eukaryotic translation initiation factor 4E nuclear import factor 1	114	Cluster2
Q9EST3_S_586	Q9EST3	ENSMUSG00000020454	74203	Eif4enif1	eukaryotic translation initiation factor 4E nuclear import factor 1	586	Cluster4
Q9EST3_S_373	Q9EST3	ENSMUSG00000020454	74203	Eif4enif1	eukaryotic translation initiation factor 4E nuclear import factor 1	373	Cluster4
Q9EST3_S_212	Q9EST3	ENSMUSG00000020454	74203	Eif4enif1	eukaryotic translation initiation factor 4E nuclear import factor 1	212	Cluster4
Q9EST3_S_135	Q9EST3	ENSMUSG00000020454	74203	Eif4enif1	eukaryotic translation initiation factor 4E nuclear import factor 1	135	Cluster4
Q9EST3_S_137	Q9EST3	ENSMUSG00000020454	74203	Eif4enif1	eukaryotic translation initiation factor 4E nuclear import factor 1	137	Cluster2
Q9EST3_S_119	Q9EST3	ENSMUSG00000020454	74203	Eif4enif1	eukaryotic translation initiation factor 4E nuclear import factor 1	119	Cluster5
Q9EST3_S_352	Q9EST3	ENSMUSG00000020454	74203	Eif4enif1	eukaryotic translation initiation factor 4E nuclear import factor 1	352	Cluster2
Q9EST3_S_763	Q9EST3	ENSMUSG00000020454	74203	Eif4enif1	eukaryotic translation initiation factor 4E nuclear import factor 1	763	Cluster5
Q9EST3_S_764	Q9EST3	ENSMUSG00000020454	74203	Eif4enif1	eukaryotic translation initiation factor 4E nuclear import factor 1	764	Cluster3
Q9EST3_S_766	Q9EST3	ENSMUSG00000020454	74203	Eif4enif1	eukaryotic translation initiation factor 4E nuclear import factor 1	766	Cluster2
Q9EST3_S_770	Q9EST3	ENSMUSG00000020454	74203	Eif4enif1	eukaryotic translation initiation factor 4E nuclear import factor 1	770	Cluster4
Q9EST3_S_949	Q9EST3	ENSMUSG00000020454	74203	Eif4enif1	eukaryotic translation initiation factor 4E nuclear import factor 1	949	Cluster4
Q9EST3_S_576	Q9EST3	ENSMUSG00000020454	74203	Eif4enif1	eukaryotic translation initiation factor 4E nuclear import factor 1	576	Cluster3
Q9EST3_S_975	Q9EST3	ENSMUSG00000020454	74203	Eif4enif1	eukaryotic translation initiation factor 4E nuclear import factor 1	975	Cluster4
Q9EST3_S_341	Q9EST3	ENSMUSG00000020454	74203	Eif4enif1	eukaryotic translation initiation factor 4E nuclear import factor 1	341	Cluster3
Q9EST3_T_356	Q9EST3	ENSMUSG00000020454	74203	Eif4enif1	eukaryotic translation initiation factor 4E nuclear import factor 1	356	Cluster4
Q9EST3_T_767	Q9EST3	ENSMUSG00000020454	74203	Eif4enif1	eukaryotic translation initiation factor 4E nuclear import factor 1	767	Cluster2
Q9EST3_S_669	Q9EST3	ENSMUSG00000020454	74203	Eif4enif1	eukaryotic translation initiation factor 4E nuclear import factor 1	669	Cluster4
Q9EST3_S_692	Q9EST3	ENSMUSG00000020454	74203	Eif4enif1	eukaryotic translation initiation factor 4E nuclear import factor 1	692	Cluster5
Q9EST3_S_346	Q9EST3	ENSMUSG00000020454	74203	Eif4enif1	eukaryotic translation initiation factor 4E nuclear import factor 1	346	Cluster5
Q9EST3_S_350	Q9EST3	ENSMUSG00000020454	74203	Eif4enif1	eukaryotic translation initiation factor 4E nuclear import factor 1	350	Cluster5
Q9EST3_S_355	Q9EST3	ENSMUSG00000020454	74203	Eif4enif1	eukaryotic translation initiation factor 4E nuclear import factor 1	355	Cluster5
Q9EST3_S_81	Q9EST3	ENSMUSG00000020454	74203	Eif4enif1	eukaryotic translation initiation factor 4E nuclear import factor 1	81	Cluster3
Q9EST3_S_348	Q9EST3	ENSMUSG00000020454	74203	Eif4enif1	eukaryotic translation initiation factor 4E nuclear import factor 1	348	Cluster3
Q9EST3_S_351	Q9EST3	ENSMUSG00000020454	74203	Eif4enif1	eukaryotic translation initiation factor 4E nuclear import factor 1	351	Cluster3
Q6NZJ6_S_1231	Q6NZJ6	ENSMUSG00000045983	208643	Eif4g1	eukaryotic translation initiation factor 4, gamma 1	1231	Cluster5
Q6NZJ6_S_1096	Q6NZJ6	ENSMUSG00000045983	208643	Eif4g1	eukaryotic translation initiation factor 4, gamma 1	1096	Cluster5
Q6NZJ6_S_708	Q6NZJ6	ENSMUSG00000045983	208643	Eif4g1	eukaryotic translation initiation factor 4, gamma 1	708	Cluster1
Q6NZJ6_S_230	Q6NZJ6	ENSMUSG00000045983	208643	Eif4g1	eukaryotic translation initiation factor 4, gamma 1	230	Cluster4
Q6NZJ6_T_214	Q6NZJ6	ENSMUSG00000045983	208643	Eif4g1	eukaryotic translation initiation factor 4, gamma 1	214	Cluster5
Q6NZJ6_T_1226	Q6NZJ6	ENSMUSG00000045983	208643	Eif4g1	eukaryotic translation initiation factor 4, gamma 1	1226	Cluster4
Q6NZJ6_T_212	Q6NZJ6	ENSMUSG00000045983	208643	Eif4g1	eukaryotic translation initiation factor 4, gamma 1	212	Cluster5
Q62448_T_507	Q62448	ENSMUSG00000005610	13690	Eif4g2	eukaryotic translation initiation factor 4, gamma 2	507	Cluster5
Q80XI3_S_1069	Q80XI3	ENSMUSG00000028760	230861	Eif4g3	eukaryotic translation initiation factor 4 gamma, 3	1069	Cluster3
Q80XI3_S_436	Q80XI3	ENSMUSG00000028760	230861	Eif4g3	eukaryotic translation initiation factor 4 gamma, 3	436	Cluster3
Q80XI3_S_1097	Q80XI3	ENSMUSG00000028760	230861	Eif4g3	eukaryotic translation initiation factor 4 gamma, 3	1097	Cluster3
Q80XI3_S_1107	Q80XI3	ENSMUSG00000028760	230861	Eif4g3	eukaryotic translation initiation factor 4 gamma, 3	1107	Cluster5
Q80XI3_T_253	Q80XI3	ENSMUSG00000028760	230861	Eif4g3	eukaryotic translation initiation factor 4 gamma, 3	253	Cluster4
Q9WUK2_S_21	Q9WUK2	ENSMUSG00000040731	22384	Eif4h	eukaryotic translation initiation factor 4H	21	Cluster5
P59325_S_417	P59325	ENSMUSG00000021282	217869	Eif5	eukaryotic translation initiation factor 5	417	Cluster3
Q05D44_S_215	Q05D44	ENSMUSG00000026083	226982	Eif5b	eukaryotic translation initiation factor 5B	215	Cluster3
Q05D44_S_566	Q05D44	ENSMUSG00000026083	226982	Eif5b	eukaryotic translation initiation factor 5B	566	Cluster1
Q05D44_S_571	Q05D44	ENSMUSG00000026083	226982	Eif5b	eukaryotic translation initiation factor 5B	571	Cluster1
Q05D44_S_183	Q05D44	ENSMUSG00000026083	226982	Eif5b	eukaryotic translation initiation factor 5B	183	Cluster5
Q05D44_S_184	Q05D44	ENSMUSG00000026083	226982	Eif5b	eukaryotic translation initiation factor 5B	184	Cluster5
Q80Y81_S_797	Q80Y81	ENSMUSG00000020549	68626	Elac2	elaC ribonuclease Z 2	797	Cluster3
Q80Y81_S_200	Q80Y81	ENSMUSG00000020549	68626	Elac2	elaC ribonuclease Z 2	200	Cluster4
Q60899_S_221	Q60899	ENSMUSG00000008489	15569	Elavl2	ELAV like RNA binding protein 1	221	Cluster4
P62869_S_108	P62869	ENSMUSG00000055839	67673	Elob	elongin B	108	Cluster3
P62869_S_111	P62869	ENSMUSG00000055839	67673	Elob	elongin B	111	Cluster3
O70378_S_100	O70378	ENSMUSG00000031819	18117	Emc8	ER membrane protein complex subunit 8	100	Cluster3
Q3UMY5_S_144	Q3UMY5	ENSMUSG00000032624	78798	Eml4	echinoderm microtubule associated protein like 4	144	Cluster5
Q3UMY5_S_146	Q3UMY5	ENSMUSG00000032624	78798	Eml4	echinoderm microtubule associated protein like 4	146	Cluster5
Q3UMY5_S_138	Q3UMY5	ENSMUSG00000032624	78798	Eml4	echinoderm microtubule associated protein like 4	138	Cluster4
Q3UMY5_S_11	Q3UMY5	ENSMUSG00000032624	78798	Eml4	echinoderm microtubule associated protein like 4	11	Cluster3
Q3UMY5_T_160	Q3UMY5	ENSMUSG00000032624	78798	Eml4	echinoderm microtubule associated protein like 4	160	Cluster4
Q03173_T_721	Q03173	ENSMUSG00000022995	13800	Enah	ENAH actin regulator	721	Cluster5
A2AIW0_S_241	A2AIW0	ENSMUSG00000026927	68112	Entr1	endosome associated trafficking regulator 1	241	Cluster5
A2AIW0_S_245	A2AIW0	ENSMUSG00000026927	68112	Entr1	endosome associated trafficking regulator 1	245	Cluster5
Q8CHI8_S_735	Q8CHI8	ENSMUSG00000029505	75560	Ep400	E1A binding protein p400	735	Cluster4
O70318_S_38	O70318	ENSMUSG00000019978	13822	Epb41l2	erythrocyte membrane protein band 4.1 like 2	38	Cluster3
O70318_S_46	O70318	ENSMUSG00000019978	13822	Epb41l2	erythrocyte membrane protein band 4.1 like 2	46	Cluster4
O70318_S_698	O70318	ENSMUSG00000019978	13822	Epb41l2	erythrocyte membrane protein band 4.1 like 2	698	Cluster4
O70318_S_970	O70318	ENSMUSG00000019978	13822	Epb41l2	erythrocyte membrane protein band 4.1 like 2	970	Cluster2
O70318_S_379	O70318	ENSMUSG00000019978	13822	Epb41l2	erythrocyte membrane protein band 4.1 like 2	379	Cluster5
O70318_S_492	O70318	ENSMUSG00000019978	13822	Epb41l2	erythrocyte membrane protein band 4.1 like 2	492	Cluster3
O70318_S_543	O70318	ENSMUSG00000019978	13822	Epb41l2	erythrocyte membrane protein band 4.1 like 2	543	Cluster4
O70318_S_555	O70318	ENSMUSG00000019978	13822	Epb41l2	erythrocyte membrane protein band 4.1 like 2	555	Cluster3
O70318_S_7	O70318	ENSMUSG00000019978	13822	Epb41l2	erythrocyte membrane protein band 4.1 like 2	7	Cluster5
O70318_T_35	O70318	ENSMUSG00000019978	13822	Epb41l2	erythrocyte membrane protein band 4.1 like 2	35	Cluster3
Q9WV92_S_804	Q9WV92	ENSMUSG00000024044	13823	Epb41l3	erythrocyte membrane protein band 4.1 like 3	804	Cluster5
Q9WV92_T_495	Q9WV92	ENSMUSG00000024044	13823	Epb41l3	erythrocyte membrane protein band 4.1 like 3	495	Cluster2
Q8BGS1_S_398	Q8BGS1	ENSMUSG00000026383	226352	Epb41l5	erythrocyte membrane protein band 4.1 like 5	398	Cluster5
Q8CHU3_S_173	Q8CHU3	ENSMUSG00000001036	13855	Epn2	epsin 2	173	Cluster3
Q8CHU3_S_180	Q8CHU3	ENSMUSG00000001036	13855	Epn2	epsin 2	180	Cluster5
Q8CHU3_S_182	Q8CHU3	ENSMUSG00000001036	13855	Epn2	epsin 2	182	Cluster3
Q8CHU3_Y_196	Q8CHU3	ENSMUSG00000001036	13855	Epn2	epsin 2	196	Cluster5
Q8CGC7_S_998	Q8CGC7	ENSMUSG00000026615	107508	Eprs	glutamyl-prolyl-tRNA synthetase	998	Cluster3
Q8CGC7_S_999	Q8CGC7	ENSMUSG00000026615	107508	Eprs	glutamyl-prolyl-tRNA synthetase	999	Cluster3
P42567_S_324	P42567	ENSMUSG00000028552	13858	Eps15	epidermal growth factor receptor pathway substrate 15	324	Cluster3
Q60902_S_255	Q60902	ENSMUSG00000006276	13859	Eps15l1	epidermal growth factor receptor pathway substrate 15-like 1	255	Cluster1
Q60902_S_229	Q60902	ENSMUSG00000006276	13859	Eps15l1	epidermal growth factor receptor pathway substrate 15-like 1	229	Cluster4
Q08509_S_58	Q08509	ENSMUSG00000015766	13860	Eps8	epidermal growth factor receptor pathway substrate 8	58	Cluster3
Q08509_S_810	Q08509	ENSMUSG00000015766	13860	Eps8	epidermal growth factor receptor pathway substrate 8	810	Cluster3
Q08509_S_814	Q08509	ENSMUSG00000015766	13860	Eps8	epidermal growth factor receptor pathway substrate 8	814	Cluster3
Q08509_S_624	Q08509	ENSMUSG00000015766	13860	Eps8	epidermal growth factor receptor pathway substrate 8	624	Cluster4
Q91WL0_S_454	Q91WL0	ENSMUSG00000040600	99662	Eps8l3	EPS8-like 3	454	Cluster4
Q91WL0_S_209	Q91WL0	ENSMUSG00000040600	99662	Eps8l3	EPS8-like 3	209	Cluster4
Q8VDI1_S_39	Q8VDI1	ENSMUSG00000022014	108670	Epsti1	epithelial stromal interaction 1 (breast)	39	Cluster4
Q99MI1_S_21	Q99MI1	ENSMUSG00000030172	111173	Erc1	ELKS/RAB6-interacting/CAST family member 1	21	Cluster3
P49135_S_34	P49135	ENSMUSG00000024382	13872	Ercc3	excision repair cross-complementing rodent repair deficiency, complementation group 3	34	Cluster5
P35689_S_384	P35689	ENSMUSG00000026048	22592	Ercc5	excision repair cross-complementing rodent repair deficiency, complementation group 5	384	Cluster5
Q8BHK9_S_1080	Q8BHK9	ENSMUSG00000051220	236930	Ercc6l	excision repair cross-complementing rodent repair deficiency complementation group 6 like	1080	Cluster4
Q8BHK9_T_1057	Q8BHK9	ENSMUSG00000051220	236930	Ercc6l	excision repair cross-complementing rodent repair deficiency complementation group 6 like	1057	Cluster2
Q8BHK9_S_852	Q8BHK9	ENSMUSG00000051220	236930	Ercc6l	excision repair cross-complementing rodent repair deficiency complementation group 6 like	852	Cluster5
Q8BHK9_S_864	Q8BHK9	ENSMUSG00000051220	236930	Ercc6l	excision repair cross-complementing rodent repair deficiency complementation group 6 like	864	Cluster5
Q8BHK9_S_1039	Q8BHK9	ENSMUSG00000051220	236930	Ercc6l	excision repair cross-complementing rodent repair deficiency complementation group 6 like	1039	Cluster4
Q8BHK9_S_1043	Q8BHK9	ENSMUSG00000051220	236930	Ercc6l	excision repair cross-complementing rodent repair deficiency complementation group 6 like	1043	Cluster4
Q8BHK9_S_1060	Q8BHK9	ENSMUSG00000051220	236930	Ercc6l	excision repair cross-complementing rodent repair deficiency complementation group 6 like	1060	Cluster4
Q8BHK9_S_977	Q8BHK9	ENSMUSG00000051220	236930	Ercc6l	excision repair cross-complementing rodent repair deficiency complementation group 6 like	977	Cluster4
Q8BHK9_S_980	Q8BHK9	ENSMUSG00000051220	236930	Ercc6l	excision repair cross-complementing rodent repair deficiency complementation group 6 like	980	Cluster4
Q8BHK9_S_1070	Q8BHK9	ENSMUSG00000051220	236930	Ercc6l	excision repair cross-complementing rodent repair deficiency complementation group 6 like	1070	Cluster5
Q8BHK9_S_985	Q8BHK9	ENSMUSG00000051220	236930	Ercc6l	excision repair cross-complementing rodent repair deficiency complementation group 6 like	985	Cluster4
Q8BHK9_T_1073	Q8BHK9	ENSMUSG00000051220	236930	Ercc6l	excision repair cross-complementing rodent repair deficiency complementation group 6 like	1073	Cluster5
Q8K0S2_S_161	Q8K0S2	ENSMUSG00000044726	239368	Erich5	glutamate rich 5	161	Cluster4
Q8K0S2_S_269	Q8K0S2	ENSMUSG00000044726	239368	Erich5	glutamate rich 5	269	Cluster3
Q8K0S2_T_44	Q8K0S2	ENSMUSG00000044726	239368	Erich5	glutamate rich 5	44	Cluster5
Q3UVK0_S_34	Q3UVK0	ENSMUSG00000046324	226090	Ermp1	endoplasmic reticulum metallopeptidase 1	34	Cluster5
P60330_S_1465	P60330	ENSMUSG00000058290	105988	Espl1	extra spindle pole bodies 1, separase	1465	Cluster3
P60330_S_239	P60330	ENSMUSG00000058290	105988	Espl1	extra spindle pole bodies 1, separase	239	Cluster3
P60330_S_1497	P60330	ENSMUSG00000058290	105988	Espl1	extra spindle pole bodies 1, separase	1497	Cluster2
P60330_S_1391	P60330	ENSMUSG00000058290	105988	Espl1	extra spindle pole bodies 1, separase	1391	Cluster5
P60330_S_1394	P60330	ENSMUSG00000058290	105988	Espl1	extra spindle pole bodies 1, separase	1394	Cluster5
Q3US41_S_542	Q3US41	ENSMUSG00000040728	207920	Esrp1	epithelial splicing regulatory protein 1	542	Cluster3
Q3U7R1_S_951	Q3U7R1	ENSMUSG00000025366	23943	Esyt1	extended synaptotagmin-like protein 1	951	Cluster3
Q3TZZ7_S_682	Q3TZZ7	ENSMUSG00000021171	52635	Esyt2	extended synaptotagmin-like protein 2	682	Cluster5
Q3TZZ7_S_685	Q3TZZ7	ENSMUSG00000021171	52635	Esyt2	extended synaptotagmin-like protein 2	685	Cluster5
A2AQ25_S_1713	A2AQ25	ENSMUSG00000036617	208618	Etl4	enhancer trap locus 4	1713	Cluster5
A2AQ25_S_1686	A2AQ25	ENSMUSG00000036617	208618	Etl4	enhancer trap locus 4	1686	Cluster2
A2AQ25_S_1647	A2AQ25	ENSMUSG00000036617	208618	Etl4	enhancer trap locus 4	1647	Cluster4
A2AQ25_T_1248	A2AQ25	ENSMUSG00000036617	208618	Etl4	enhancer trap locus 4	1248	Cluster4
A2AQ25_S_1899	A2AQ25	ENSMUSG00000036617	208618	Etl4	enhancer trap locus 4	1899	Cluster2
P15037_S_277	P15037	ENSMUSG00000022895	23872	Ets2	E26 avian leukemia oncogene 2, 3' domain	277	Cluster3
P23683_S_152	P23683	ENSMUSG00000005503	14028	Evx1	even-skipped homeobox 1	152	Cluster5
Q8R3S6_S_470	Q8R3S6	ENSMUSG00000036435	69940	Exoc1	exocyst complex component 1	470	Cluster4
Q8R3S6_S_487	Q8R3S6	ENSMUSG00000036435	69940	Exoc1	exocyst complex component 1	487	Cluster5
Q8R3S6_S_501	Q8R3S6	ENSMUSG00000036435	69940	Exoc1	exocyst complex component 1	501	Cluster5
O35382_S_226	O35382	ENSMUSG00000029763	20336	Exoc4	exocyst complex component 4	226	Cluster3
O35382_T_238	O35382	ENSMUSG00000029763	20336	Exoc4	exocyst complex component 4	238	Cluster3
O35250_S_250	O35250	ENSMUSG00000020792	53413	Exoc7	exocyst complex component 7	250	Cluster5
Q9DAA6_S_21	Q9DAA6	ENSMUSG00000034321	66583	Exosc1	exosome component 1	21	Cluster3
Q9CRA8_S_23	Q9CRA8	ENSMUSG00000061286	27998	Exosc5	exosome component 5	23	Cluster5
P97767_S_313	P97767	ENSMUSG00000025932	14048	Eya1	EYA transcriptional coactivator and phosphatase 1	313	Cluster3
P97480_S_194	P97480	ENSMUSG00000028886	14050	Eya3	EYA transcriptional coactivator and phosphatase 3	194	Cluster5
P97480_S_199	P97480	ENSMUSG00000028886	14050	Eya3	EYA transcriptional coactivator and phosphatase 3	199	Cluster5
B1B0V2_S_220	B1B0V2	ENSMUSG00000073294	102991	Ezhip	EZH inhibitory protein	220	Cluster2
B1B0V2_S_223	B1B0V2	ENSMUSG00000073294	102991	Ezhip	EZH inhibitory protein	223	Cluster2
B1B0V2_S_224	B1B0V2	ENSMUSG00000073294	102991	Ezhip	EZH inhibitory protein	224	Cluster4
B1B0V2_S_493	B1B0V2	ENSMUSG00000073294	102991	Ezhip	EZH inhibitory protein	493	Cluster3
B1B0V2_S_20	B1B0V2	ENSMUSG00000073294	102991	Ezhip	EZH inhibitory protein	20	Cluster2
B1B0V2_S_438	B1B0V2	ENSMUSG00000073294	102991	Ezhip	EZH inhibitory protein	438	Cluster2
B1B0V2_S_479	B1B0V2	ENSMUSG00000073294	102991	Ezhip	EZH inhibitory protein	479	Cluster2
B1B0V2_S_41	B1B0V2	ENSMUSG00000073294	102991	Ezhip	EZH inhibitory protein	41	Cluster3
B1B0V2_S_124	B1B0V2	ENSMUSG00000073294	102991	Ezhip	EZH inhibitory protein	124	Cluster2
B1B0V2_S_416	B1B0V2	ENSMUSG00000073294	102991	Ezhip	EZH inhibitory protein	416	Cluster5
B1B0V2_S_332	B1B0V2	ENSMUSG00000073294	102991	Ezhip	EZH inhibitory protein	332	Cluster5
B1B0V2_S_352	B1B0V2	ENSMUSG00000073294	102991	Ezhip	EZH inhibitory protein	352	Cluster2
B1B0V2_S_358	B1B0V2	ENSMUSG00000073294	102991	Ezhip	EZH inhibitory protein	358	Cluster4
B1B0V2_S_235	B1B0V2	ENSMUSG00000073294	102991	Ezhip	EZH inhibitory protein	235	Cluster4
B1B0V2_S_306	B1B0V2	ENSMUSG00000073294	102991	Ezhip	EZH inhibitory protein	306	Cluster2
B1B0V2_S_196	B1B0V2	ENSMUSG00000073294	102991	Ezhip	EZH inhibitory protein	196	Cluster5
B1B0V2_S_198	B1B0V2	ENSMUSG00000073294	102991	Ezhip	EZH inhibitory protein	198	Cluster4
B1B0V2_S_201	B1B0V2	ENSMUSG00000073294	102991	Ezhip	EZH inhibitory protein	201	Cluster2
B1B0V2_S_203	B1B0V2	ENSMUSG00000073294	102991	Ezhip	EZH inhibitory protein	203	Cluster2
B1B0V2_S_386	B1B0V2	ENSMUSG00000073294	102991	Ezhip	EZH inhibitory protein	386	Cluster2
B1B0V2_T_256	B1B0V2	ENSMUSG00000073294	102991	Ezhip	EZH inhibitory protein	256	Cluster2
B1B0V2_T_17	B1B0V2	ENSMUSG00000073294	102991	Ezhip	EZH inhibitory protein	17	Cluster2
B1B0V2_T_204	B1B0V2	ENSMUSG00000073294	102991	Ezhip	EZH inhibitory protein	204	Cluster2
B1B0V2_S_254	B1B0V2	ENSMUSG00000073294	102991	Ezhip	EZH inhibitory protein	254	Cluster2
B1B0V2_S_490	B1B0V2	ENSMUSG00000073294	102991	Ezhip	EZH inhibitory protein	490	Cluster4
B1B0V2_S_491	B1B0V2	ENSMUSG00000073294	102991	Ezhip	EZH inhibitory protein	491	Cluster3
B1B0V2_S_449	B1B0V2	ENSMUSG00000073294	102991	Ezhip	EZH inhibitory protein	449	Cluster2
B1B0V2_S_472	B1B0V2	ENSMUSG00000073294	102991	Ezhip	EZH inhibitory protein	472	Cluster4
B1B0V2_S_159	B1B0V2	ENSMUSG00000073294	102991	Ezhip	EZH inhibitory protein	159	Cluster2
B1B0V2_S_170	B1B0V2	ENSMUSG00000073294	102991	Ezhip	EZH inhibitory protein	170	Cluster4
B1B0V2_S_326	B1B0V2	ENSMUSG00000073294	102991	Ezhip	EZH inhibitory protein	326	Cluster3
B1B0V2_S_327	B1B0V2	ENSMUSG00000073294	102991	Ezhip	EZH inhibitory protein	327	Cluster4
B1B0V2_S_353	B1B0V2	ENSMUSG00000073294	102991	Ezhip	EZH inhibitory protein	353	Cluster3
B1B0V2_S_355	B1B0V2	ENSMUSG00000073294	102991	Ezhip	EZH inhibitory protein	355	Cluster2
B1B0V2_S_367	B1B0V2	ENSMUSG00000073294	102991	Ezhip	EZH inhibitory protein	367	Cluster4
B1B0V2_S_279	B1B0V2	ENSMUSG00000073294	102991	Ezhip	EZH inhibitory protein	279	Cluster2
B1B0V2_S_408	B1B0V2	ENSMUSG00000073294	102991	Ezhip	EZH inhibitory protein	408	Cluster3
B1B0V2_S_300	B1B0V2	ENSMUSG00000073294	102991	Ezhip	EZH inhibitory protein	300	Cluster5
B1B0V2_T_411	B1B0V2	ENSMUSG00000073294	102991	Ezhip	EZH inhibitory protein	411	Cluster2
B1B0V2_S_329	B1B0V2	ENSMUSG00000073294	102991	Ezhip	EZH inhibitory protein	329	Cluster2
B1B0V2_S_406	B1B0V2	ENSMUSG00000073294	102991	Ezhip	EZH inhibitory protein	406	Cluster3
Q5MPP0_S_346	Q5MPP0	ENSMUSG00000033579	338521	Fa2h	fatty acid 2-hydroxylase	346	Cluster3
Q61160_S_191	Q61160	ENSMUSG00000031077	14082	Fadd	Fas (TNFRSF6)-associated via death domain	191	Cluster3
Q61160_T_204	Q61160	ENSMUSG00000031077	14082	Fadd	Fas (TNFRSF6)-associated via death domain	204	Cluster5
Q61160_S_200	Q61160	ENSMUSG00000031077	14082	Fadd	Fas (TNFRSF6)-associated via death domain	200	Cluster3
P54731_S_269	P54731	ENSMUSG00000010517	14084	Faf1	Fas-associated factor 1	269	Cluster3
A2A6P4_S_62	A2A6P4	ENSMUSG00000041629	28081	Fam104a	family with sequence similarity 104, member A	62	Cluster5
A2A6P4_S_64	A2A6P4	ENSMUSG00000041629	28081	Fam104a	family with sequence similarity 104, member A	64	Cluster5
Q3TGF2_T_121	Q3TGF2	ENSMUSG00000026655	66540	Fam107b	family with sequence similarity 107, member B	121	Cluster5
Q8VE94_S_350	Q8VE94	ENSMUSG00000036136	104943	Fam110c	family with sequence similarity 110, member C	350	Cluster3
Q8VE94_S_311	Q8VE94	ENSMUSG00000036136	104943	Fam110c	family with sequence similarity 110, member C	311	Cluster1
Q8VE88_S_119	Q8VE88	ENSMUSG00000020523	67726	Fam114a2	family with sequence similarity 114, member A2	119	Cluster3
Q7TNF9_S_67	Q7TNF9	ENSMUSG00000038893	215512	Fam117a	family with sequence similarity 117, member A	67	Cluster5
Q7TNF9_S_29	Q7TNF9	ENSMUSG00000038893	215512	Fam117a	family with sequence similarity 117, member A	29	Cluster1
Q7TNF9_S_354	Q7TNF9	ENSMUSG00000038893	215512	Fam117a	family with sequence similarity 117, member A	354	Cluster4
Q7TNF9_S_36	Q7TNF9	ENSMUSG00000038893	215512	Fam117a	family with sequence similarity 117, member A	36	Cluster4
Q7TNF9_S_305	Q7TNF9	ENSMUSG00000038893	215512	Fam117a	family with sequence similarity 117, member A	305	Cluster2
Q7TNF9_S_316	Q7TNF9	ENSMUSG00000038893	215512	Fam117a	family with sequence similarity 117, member A	316	Cluster2
Q7TNF9_S_326	Q7TNF9	ENSMUSG00000038893	215512	Fam117a	family with sequence similarity 117, member A	326	Cluster2
Q3U3E2_S_51	Q3U3E2	ENSMUSG00000041040	72750	Fam117b	family with sequence similarity 117, member B	51	Cluster2
Q3U3E2_S_188	Q3U3E2	ENSMUSG00000041040	72750	Fam117b	family with sequence similarity 117, member B	188	Cluster3
Q3U3E2_S_479	Q3U3E2	ENSMUSG00000041040	72750	Fam117b	family with sequence similarity 117, member B	479	Cluster3
Q91YN1_S_349	Q91YN1	ENSMUSG00000022434	73225	Fam118a	family with sequence similarity 118, member A	349	Cluster3
Q9DB52_S_140	Q9DB52	ENSMUSG00000074922	68034	Fam122a	family with sequence similarity 122, member A	140	Cluster4
Q9DB52_S_144	Q9DB52	ENSMUSG00000074922	68034	Fam122a	family with sequence similarity 122, member A	144	Cluster4
Q6NZE7_S_130	Q6NZE7	ENSMUSG00000036022	78755	Fam122b	family with sequence similarity 122, member B	130	Cluster5
Q6NZE7_S_145	Q6NZE7	ENSMUSG00000036022	78755	Fam122b	family with sequence similarity 122, member B	145	Cluster5
Q6NZE7_S_115	Q6NZE7	ENSMUSG00000036022	78755	Fam122b	family with sequence similarity 122, member B	115	Cluster4
Q6NZE7_S_119	Q6NZE7	ENSMUSG00000036022	78755	Fam122b	family with sequence similarity 122, member B	119	Cluster4
Q6NZE7_T_121	Q6NZE7	ENSMUSG00000036022	78755	Fam122b	family with sequence similarity 122, member B	121	Cluster3
Q8K2H3_S_437	Q8K2H3	ENSMUSG00000036501	225358	Fam13b	family with sequence similarity 13, member B	437	Cluster4
Q505K2_S_1079	Q505K2	ENSMUSG00000051000	229488	Fam160a1	family with sequence similarity 160, member A1	1079	Cluster3
Q3U2I3_S_900	Q3U2I3	ENSMUSG00000044465	74349	Fam160a2	family with sequence similarity 160, member A2	900	Cluster5
Q3U2I3_S_523	Q3U2I3	ENSMUSG00000044465	74349	Fam160a2	family with sequence similarity 160, member A2	523	Cluster5
Q3U2I3_S_533	Q3U2I3	ENSMUSG00000044465	74349	Fam160a2	family with sequence similarity 160, member A2	533	Cluster5
Q5XG69_T_320	Q5XG69	ENSMUSG00000041817	320557	Fam169a	family with sequence similarity 169, member A	320	Cluster2
Q9DAZ5_S_93	Q9DAZ5	ENSMUSG00000035595	69770	Fam174c	family with sequence similarity 174, member C	93	Cluster5
Q9DAZ5_S_96	Q9DAZ5	ENSMUSG00000035595	69770	Fam174c	family with sequence similarity 174, member C	96	Cluster5
Q8CGI1_S_1136	Q8CGI1	ENSMUSG00000037210	231128	Fam193a	family with sequence homology 193, member A	1136	Cluster5
Q8CGI1_S_293	Q8CGI1	ENSMUSG00000037210	231128	Fam193a	family with sequence homology 193, member A	293	Cluster3
Q8CGI1_S_302	Q8CGI1	ENSMUSG00000037210	231128	Fam193a	family with sequence homology 193, member A	302	Cluster3
Q3U2K0_S_607	Q3U2K0	ENSMUSG00000021495	212483	Fam193b	family with sequence similarity 193, member B	607	Cluster4
Q69ZK7_S_673	Q69ZK7	ENSMUSG00000034858	235493	Fam214a	family with sequence similarity 214, member A	673	Cluster4
Q9CZL2_S_14	Q9CZL2	ENSMUSG00000050549	70617	Fam241a	family with sequence similarity 241, member A	14	Cluster3
Q9CZL2_S_38	Q9CZL2	ENSMUSG00000050549	70617	Fam241a	family with sequence similarity 241, member A	38	Cluster4
Q8BXQ8_S_122	Q8BXQ8	ENSMUSG00000034300	66306	Fam53c	family with sequence similarity 53, member C	122	Cluster5
Q8BXQ8_S_232	Q8BXQ8	ENSMUSG00000034300	66306	Fam53c	family with sequence similarity 53, member C	232	Cluster5
Q8BXQ8_S_234	Q8BXQ8	ENSMUSG00000034300	66306	Fam53c	family with sequence similarity 53, member C	234	Cluster5
Q3UKU4_S_4	Q3UKU4	ENSMUSG00000022408	213956	Fam83f	family with sequence similarity 83, member F	4	Cluster5
Q3UKU4_S_7	Q3UKU4	ENSMUSG00000022408	213956	Fam83f	family with sequence similarity 83, member F	7	Cluster5
Q5SWY7_S_4	Q5SWY7	ENSMUSG00000042377	69640	Fam83g	family with sequence similarity 83, member G	4	Cluster5
Q5SWY7_S_800	Q5SWY7	ENSMUSG00000042377	69640	Fam83g	family with sequence similarity 83, member G	800	Cluster2
Q5SWY7_S_773	Q5SWY7	ENSMUSG00000042377	69640	Fam83g	family with sequence similarity 83, member G	773	Cluster2
Q5SWY7_S_722	Q5SWY7	ENSMUSG00000042377	69640	Fam83g	family with sequence similarity 83, member G	722	Cluster4
Q5SWY7_S_664	Q5SWY7	ENSMUSG00000042377	69640	Fam83g	family with sequence similarity 83, member G	664	Cluster4
Q5SWY7_S_727	Q5SWY7	ENSMUSG00000042377	69640	Fam83g	family with sequence similarity 83, member G	727	Cluster4
Q5SWY7_S_649	Q5SWY7	ENSMUSG00000042377	69640	Fam83g	family with sequence similarity 83, member G	649	Cluster3
Q5SWY7_S_615	Q5SWY7	ENSMUSG00000042377	69640	Fam83g	family with sequence similarity 83, member G	615	Cluster4
Q5SWY7_S_127	Q5SWY7	ENSMUSG00000042377	69640	Fam83g	family with sequence similarity 83, member G	127	Cluster5
Q5SWY7_S_672	Q5SWY7	ENSMUSG00000042377	69640	Fam83g	family with sequence similarity 83, member G	672	Cluster1
Q5SWY7_S_741	Q5SWY7	ENSMUSG00000042377	69640	Fam83g	family with sequence similarity 83, member G	741	Cluster4
Q5SWY7_S_548	Q5SWY7	ENSMUSG00000042377	69640	Fam83g	family with sequence similarity 83, member G	548	Cluster5
Q5SWY7_S_701	Q5SWY7	ENSMUSG00000042377	69640	Fam83g	family with sequence similarity 83, member G	701	Cluster5
Q5SWY7_S_704	Q5SWY7	ENSMUSG00000042377	69640	Fam83g	family with sequence similarity 83, member G	704	Cluster5
Q5SWY7_T_706	Q5SWY7	ENSMUSG00000042377	69640	Fam83g	family with sequence similarity 83, member G	706	Cluster5
Q3URQ4_S_83	Q3URQ4	ENSMUSG00000069237	97863	Fam8a1	family with sequence similarity 8, member A1	83	Cluster3
Q3URQ4_S_27	Q3URQ4	ENSMUSG00000069237	97863	Fam8a1	family with sequence similarity 8, member A1	27	Cluster5
Q3URQ4_S_31	Q3URQ4	ENSMUSG00000069237	97863	Fam8a1	family with sequence similarity 8, member A1	31	Cluster5
A2A4E2_S_279	A2A4E2	ENSMUSG00000079112	97476	Fam90a1a	family with sequence similarity 90, member A1A	279	Cluster3
A2A4E2_S_137	A2A4E2	ENSMUSG00000079112	97476	Fam90a1a	family with sequence similarity 90, member A1A	137	Cluster5
A2A4E2_S_139	A2A4E2	ENSMUSG00000079112	97476	Fam90a1a	family with sequence similarity 90, member A1A	139	Cluster5
E9PYD1_S_129	E9PYD1	ENSMUSG00000030590	73833	Fam98c	family with sequence similarity 98, member C	129	Cluster3
Q80V62_S_889	Q80V62	ENSMUSG00000034023	211651	Fancd2	Fanconi anemia, complementation group D2	889	Cluster5
Q80V62_S_10	Q80V62	ENSMUSG00000034023	211651	Fancd2	Fanconi anemia, complementation group D2	10	Cluster5
Q8BGE5_S_1428	Q8BGE5	ENSMUSG00000055884	104806	Fancm	Fanconi anemia, complementation group M	1428	Cluster1
Q8BGE5_S_1429	Q8BGE5	ENSMUSG00000055884	104806	Fancm	Fanconi anemia, complementation group M	1429	Cluster1
F8VPU2_S_427	F8VPU2	ENSMUSG00000025555	223254	Farp1	FERM, RhoGEF (Arhgef) and pleckstrin domain protein 1 (chondrocyte-derived)	427	Cluster3
F8VPU2_S_892	F8VPU2	ENSMUSG00000025555	223254	Farp1	FERM, RhoGEF (Arhgef) and pleckstrin domain protein 1 (chondrocyte-derived)	892	Cluster3
F8VPU2_T_24	F8VPU2	ENSMUSG00000025555	223254	Farp1	FERM, RhoGEF (Arhgef) and pleckstrin domain protein 1 (chondrocyte-derived)	24	Cluster1
F8VPU2_S_433	F8VPU2	ENSMUSG00000025555	223254	Farp1	FERM, RhoGEF (Arhgef) and pleckstrin domain protein 1 (chondrocyte-derived)	433	Cluster4
F8VPU2_S_408	F8VPU2	ENSMUSG00000025555	223254	Farp1	FERM, RhoGEF (Arhgef) and pleckstrin domain protein 1 (chondrocyte-derived)	408	Cluster4
Q2PZL6_S_2547	Q2PZL6	ENSMUSG00000046743	329628	Fat4	FAT atypical cadherin 4	2547	Cluster5
Q8K2I9_S_172	Q8K2I9	ENSMUSG00000058594	50755	Fbh1	F-box DNA helicase 1	172	Cluster4
Q6PB97_S_646	Q6PB97	ENSMUSG00000030811	233902	Fbxl19	F-box and leucine-rich repeat protein 19	646	Cluster3
Q6PB97_T_205	Q6PB97	ENSMUSG00000030811	233902	Fbxl19	F-box and leucine-rich repeat protein 19	205	Cluster2
Q9CZV8_T_417	Q9CZV8	ENSMUSG00000020883	72194	Fbxl20	F-box and leucine-rich repeat protein 20	417	Cluster4
Q7TQF2_S_355	Q7TQF2	ENSMUSG00000048232	269529	Fbxo10	F-box protein 10	355	Cluster5
Q8BIG4_S_344	Q8BIG4	ENSMUSG00000047539	67948	Fbxo28	F-box protein 28	344	Cluster4
Q8BJL1_S_383	Q8BJL1	ENSMUSG00000047648	71865	Fbxo30	F-box protein 30	383	Cluster4
Q80XI1_T_691	Q80XI1	ENSMUSG00000037536	78938	Fbxo34	F-box protein 34	691	Cluster3
Q80XI1_S_66	Q80XI1	ENSMUSG00000037536	78938	Fbxo34	F-box protein 34	66	Cluster3
Q80XI1_S_689	Q80XI1	ENSMUSG00000037536	78938	Fbxo34	F-box protein 34	689	Cluster3
Q80XI1_Y_695	Q80XI1	ENSMUSG00000037536	78938	Fbxo34	F-box protein 34	695	Cluster3
Q8BMI0_S_723	Q8BMI0	ENSMUSG00000042211	107035	Fbxo38	F-box protein 38	723	Cluster2
Q8BMI0_S_865	Q8BMI0	ENSMUSG00000042211	107035	Fbxo38	F-box protein 38	865	Cluster3
Q8BMI0_S_759	Q8BMI0	ENSMUSG00000042211	107035	Fbxo38	F-box protein 38	759	Cluster2
Q8BMI0_S_763	Q8BMI0	ENSMUSG00000042211	107035	Fbxo38	F-box protein 38	763	Cluster2
Q8BMI0_S_766	Q8BMI0	ENSMUSG00000042211	107035	Fbxo38	F-box protein 38	766	Cluster1
Q8BMI0_S_843	Q8BMI0	ENSMUSG00000042211	107035	Fbxo38	F-box protein 38	843	Cluster3
Q8BMI0_S_746	Q8BMI0	ENSMUSG00000042211	107035	Fbxo38	F-box protein 38	746	Cluster3
Q8BMI0_S_730	Q8BMI0	ENSMUSG00000042211	107035	Fbxo38	F-box protein 38	730	Cluster3
Q8BMI0_S_743	Q8BMI0	ENSMUSG00000042211	107035	Fbxo38	F-box protein 38	743	Cluster3
P62932_S_264	P62932	ENSMUSG00000047746	207215	Fbxo40	F-box protein 40	264	Cluster3
Q6PDJ6_T_378	Q6PDJ6	ENSMUSG00000028920	213499	Fbxo42	F-box protein 42	378	Cluster5
Q8BK06_S_2	Q8BK06	ENSMUSG00000001366	71538	Fbxo9	f-box protein 9	2	Cluster2
Q8BK06_S_11	Q8BK06	ENSMUSG00000001366	71538	Fbxo9	f-box protein 9	11	Cluster5
Q8BK06_S_126	Q8BK06	ENSMUSG00000001366	71538	Fbxo9	f-box protein 9	126	Cluster3
E9PXM9_S_190	E9PXM9	ENSMUSG00000062275	382106	Fbxw24	F-box and WD-40 domain protein 24	190	Cluster5
E9Q8A4_S_431	E9Q8A4	ENSMUSG00000054087	668758	Fbxw28	F-box and WD-40 domain protein 28	431;431	Cluster3
F8VPX2_S_4	F8VPX2	ENSMUSG00000008167	68628	Fbxw9	F-box and WD-40 domain protein 9	4	Cluster2
F8VPX2_S_13	F8VPX2	ENSMUSG00000008167	68628	Fbxw9	F-box and WD-40 domain protein 9	13	Cluster3
Q8K285_S_518	Q8K285	ENSMUSG00000070000	74015	Fcho1	FCH domain only 1	518	Cluster3
Q8K285_S_560	Q8K285	ENSMUSG00000070000	74015	Fcho1	FCH domain only 1	560	Cluster1
Q3UQN2_S_487	Q3UQN2	ENSMUSG00000041685	218503	Fcho2	FCH domain only 2	487	Cluster3
Q3UQN2_S_495	Q3UQN2	ENSMUSG00000041685	218503	Fcho2	FCH domain only 2	495	Cluster3
Q8CIB5_S_666	Q8CIB5	ENSMUSG00000037712	218952	Fermt2	fermitin family member 2	666	Cluster5
Q76LL6_S_1447	Q76LL6	ENSMUSG00000034295	225288	Fhod3	formin homology 2 domain containing 3	1447	Cluster4
Q76LL6_S_345	Q76LL6	ENSMUSG00000034295	225288	Fhod3	formin homology 2 domain containing 3	345	Cluster3
Q76LL6_S_921	Q76LL6	ENSMUSG00000034295	225288	Fhod3	formin homology 2 domain containing 3	921	Cluster3
Q76LL6_T_933	Q76LL6	ENSMUSG00000034295	225288	Fhod3	formin homology 2 domain containing 3	933	Cluster3
Q91WF7_T_777	Q91WF7	ENSMUSG00000038417	103199	Fig4	FIG4 phosphoinositide 5-phosphatase	777	Cluster4
Q9D824_S_280	Q9D824	ENSMUSG00000029227	66899	Fip1l1	FIP1 like 1 (S. cerevisiae)	280	Cluster4
Q9D824_S_479	Q9D824	ENSMUSG00000029227	66899	Fip1l1	FIP1 like 1 (S. cerevisiae)	479	Cluster5
Q9D824_S_541	Q9D824	ENSMUSG00000029227	66899	Fip1l1	FIP1 like 1 (S. cerevisiae)	541	Cluster3
Q9D824_S_250	Q9D824	ENSMUSG00000029227	66899	Fip1l1	FIP1 like 1 (S. cerevisiae)	250	Cluster5
Q9D824_S_483	Q9D824	ENSMUSG00000029227	66899	Fip1l1	FIP1 like 1 (S. cerevisiae)	483	Cluster1
Q6P9Q6_S_310	Q6P9Q6	ENSMUSG00000066151	338355	Fkbp15	FK506 binding protein 15	310	Cluster5
Q6P9Q6_S_14	Q6P9Q6	ENSMUSG00000066151	338355	Fkbp15	FK506 binding protein 15	14	Cluster4
Q6P9Q6_T_325	Q6P9Q6	ENSMUSG00000066151	338355	Fkbp15	FK506 binding protein 15	325	Cluster5
P30416_S_452	P30416	ENSMUSG00000030357	14228	Fkbp4	FK506 binding protein 4	452	Cluster5
Q8R123_S_468	Q8R123	ENSMUSG00000042642	319945	Flad1	flavin adenine dinucleotide synthetase 1	468	Cluster5
Q8QZS3_S_571	Q8QZS3	ENSMUSG00000032633	216805	Flcn	folliculin	571	Cluster5
Q8QZS3_S_62	Q8QZS3	ENSMUSG00000032633	216805	Flcn	folliculin	62	Cluster5
Q8QZS3_S_73	Q8QZS3	ENSMUSG00000032633	216805	Flcn	folliculin	73	Cluster5
Q8QZS3_T_313	Q8QZS3	ENSMUSG00000032633	216805	Flcn	folliculin	313	Cluster3
Q9JJ28_S_436	Q9JJ28	ENSMUSG00000002812	14248	Flii	flightless I actin binding protein	436	Cluster3
Q9JJ28_S_406	Q9JJ28	ENSMUSG00000002812	14248	Flii	flightless I actin binding protein	406	Cluster3
Q9JJ28_S_418	Q9JJ28	ENSMUSG00000002812	14248	Flii	flightless I actin binding protein	418	Cluster3
Q8BTM8_S_1084	Q8BTM8	ENSMUSG00000031328	192176	Flna	filamin, alpha	1084	Cluster3
Q8BTM8_S_16	Q8BTM8	ENSMUSG00000031328	192176	Flna	filamin, alpha	16	Cluster3
Q8BTM8_S_1459	Q8BTM8	ENSMUSG00000031328	192176	Flna	filamin, alpha	1459	Cluster3
Q8BTM8_S_2327	Q8BTM8	ENSMUSG00000031328	192176	Flna	filamin, alpha	2327	Cluster3
Q8BTM8_S_1010	Q8BTM8	ENSMUSG00000031328	192176	Flna	filamin, alpha	1010	Cluster3
Q8BTM8_S_966	Q8BTM8	ENSMUSG00000031328	192176	Flna	filamin, alpha	966	Cluster3
Q8BTM8_S_968	Q8BTM8	ENSMUSG00000031328	192176	Flna	filamin, alpha	968	Cluster4
Q8BTM8_T_1750	Q8BTM8	ENSMUSG00000031328	192176	Flna	filamin, alpha	1750	Cluster5
Q8BTM8_S_20	Q8BTM8	ENSMUSG00000031328	192176	Flna	filamin, alpha	20	Cluster3
Q8BTM8_S_2319	Q8BTM8	ENSMUSG00000031328	192176	Flna	filamin, alpha	2319	Cluster3
Q80X90_S_2083	Q80X90	ENSMUSG00000025278	286940	Flnb	filamin, beta	2083	Cluster3
Q80X90_S_983	Q80X90	ENSMUSG00000025278	286940	Flnb	filamin, beta	983	Cluster3
Q80X90_S_2478	Q80X90	ENSMUSG00000025278	286940	Flnb	filamin, beta	2478	Cluster3
Q80X90_S_932	Q80X90	ENSMUSG00000025278	286940	Flnb	filamin, beta	932	Cluster3
Q80X90_S_1505	Q80X90	ENSMUSG00000025278	286940	Flnb	filamin, beta	1505	Cluster3
Q80X90_S_1602	Q80X90	ENSMUSG00000025278	286940	Flnb	filamin, beta	1602	Cluster5
Q9JL04_S_724	Q9JL04	ENSMUSG00000028354	54418	Fmn2	formin 2	724	Cluster3
A2APV2_S_171	A2APV2	ENSMUSG00000036053	71409	Fmnl2	formin-like 2	171	Cluster3
Q6ZPF4_S_1026	Q6ZPF4	ENSMUSG00000023008	22379	Fmnl3	formin-like 3	1026	Cluster3
Q6ZPF4_S_174	Q6ZPF4	ENSMUSG00000023008	22379	Fmnl3	formin-like 3	174	Cluster3
P35922_S_576	P35922	ENSMUSG00000000838	14265	Fmr1	FMRP translational regulator 1	576	Cluster5
Q80ZA7_T_31	Q80ZA7	ENSMUSG00000062170	207854	Fmr1nb	Fmr1 neighbor	31	Cluster5
Q8K012_S_501	Q8K012	ENSMUSG00000039735	214459	Fnbp1l	formin binding protein 1-like	501	Cluster3
Q6ZQ03_S_472	Q6ZQ03	ENSMUSG00000008200	55935	Fnbp4	formin binding protein 4	472	Cluster2
Q6ZQ03_S_977	Q6ZQ03	ENSMUSG00000008200	55935	Fnbp4	formin binding protein 4	977	Cluster3
Q6ZQ03_S_978	Q6ZQ03	ENSMUSG00000008200	55935	Fnbp4	formin binding protein 4	978	Cluster3
Q6ZQ03_S_979	Q6ZQ03	ENSMUSG00000008200	55935	Fnbp4	formin binding protein 4	979	Cluster3
Q68FD7_S_214	Q68FD7	ENSMUSG00000035992	216742	Fnip1	folliculin interacting protein 1	214	Cluster5
Q68FD7_S_945	Q68FD7	ENSMUSG00000035992	216742	Fnip1	folliculin interacting protein 1	945	Cluster3
Q68FD7_S_280	Q68FD7	ENSMUSG00000035992	216742	Fnip1	folliculin interacting protein 1	280	Cluster4
Q68FD7_T_603	Q68FD7	ENSMUSG00000035992	216742	Fnip1	folliculin interacting protein 1	603	Cluster5
Q68FD7_S_261	Q68FD7	ENSMUSG00000035992	216742	Fnip1	folliculin interacting protein 1	261	Cluster4
Q68FD7_S_272	Q68FD7	ENSMUSG00000035992	216742	Fnip1	folliculin interacting protein 1	272	Cluster4
P42128_S_406	P42128	ENSMUSG00000056493	17425	Foxk1	forkhead box K1	406	Cluster5
P42128_S_414	P42128	ENSMUSG00000056493	17425	Foxk1	forkhead box K1	414	Cluster5
P42128_S_229	P42128	ENSMUSG00000056493	17425	Foxk1	forkhead box K1	229	Cluster3
O08696_S_714	O08696	ENSMUSG00000001517	14235	Foxm1	forkhead box M1	714	Cluster4
O08696_S_727	O08696	ENSMUSG00000001517	14235	Foxm1	forkhead box M1	727	Cluster4
E9Q7L6_S_287	E9Q7L6	ENSMUSG00000034998	14236	Foxn2	forkhead box N2	287	Cluster3
Q9R1E0_S_284	Q9R1E0	ENSMUSG00000044167	56458	Foxo1	forkhead box O1	284	Cluster4
Q9R1E0_S_429	Q9R1E0	ENSMUSG00000044167	56458	Foxo1	forkhead box O1	429	Cluster5
Q9WVH4_S_279	Q9WVH4	ENSMUSG00000048756	56484	Foxo3	forkhead box O3	279	Cluster3
Q9WVH4_S_283	Q9WVH4	ENSMUSG00000048756	56484	Foxo3	forkhead box O3	283	Cluster5
Q9WVH4_S_7	Q9WVH4	ENSMUSG00000048756	56484	Foxo3	forkhead box O3	7	Cluster5
Q9WVH4_S_12	Q9WVH4	ENSMUSG00000048756	56484	Foxo3	forkhead box O3	12	Cluster5
Q9WVH4_S_298	Q9WVH4	ENSMUSG00000048756	56484	Foxo3	forkhead box O3	298	Cluster3
Q9WVH4_S_424	Q9WVH4	ENSMUSG00000048756	56484	Foxo3	forkhead box O3	424	Cluster5
Q9WVH4_S_317	Q9WVH4	ENSMUSG00000048756	56484	Foxo3	forkhead box O3	317	Cluster3
Q9WVH4_S_293	Q9WVH4	ENSMUSG00000048756	56484	Foxo3	forkhead box O3	293	Cluster3
Q8BP78_S_283	Q8BP78	ENSMUSG00000054237	70567	Fra10ac1	FRA10AC1 homolog (human)	283	Cluster5
Q8BIE6_T_878	Q8BIE6	ENSMUSG00000026657	209630	Frmd4a	FERM domain containing 4A	878	Cluster2
Q3UFK8_S_409	Q3UFK8	ENSMUSG00000024816	67457	Frmd8	FERM domain containing 8	409	Cluster2
Q3UFK8_S_447	Q3UFK8	ENSMUSG00000024816	67457	Frmd8	FERM domain containing 8	447	Cluster3
Q3UFK8_S_21	Q3UFK8	ENSMUSG00000024816	67457	Frmd8	FERM domain containing 8	21	Cluster3
E9Q8I9_T_1965	E9Q8I9	ENSMUSG00000056602	320365	Fry	FRY microtubule binding protein	1965	Cluster2
F8VQ05_S_2273	F8VQ05	ENSMUSG00000070733	72313	Fryl	FRY like transcription coactivator	2273	Cluster5
F8VQ05_S_890	F8VQ05	ENSMUSG00000070733	72313	Fryl	FRY like transcription coactivator	890	Cluster5
F8VQ05_S_844	F8VQ05	ENSMUSG00000070733	72313	Fryl	FRY like transcription coactivator	844	Cluster3
Q7TPM6_S_489	Q7TPM6	ENSMUSG00000011589	240121	Fsd1	fibronectin type 3 and SPRY domain-containing protein	489	Cluster5
Q7TPM6_S_494	Q7TPM6	ENSMUSG00000011589	240121	Fsd1	fibronectin type 3 and SPRY domain-containing protein	494	Cluster4
Q7TPM6_S_313	Q7TPM6	ENSMUSG00000011589	240121	Fsd1	fibronectin type 3 and SPRY domain-containing protein	313	Cluster1
Q7TPM6_S_317	Q7TPM6	ENSMUSG00000011589	240121	Fsd1	fibronectin type 3 and SPRY domain-containing protein	317	Cluster2
Q7TPM6_T_496	Q7TPM6	ENSMUSG00000011589	240121	Fsd1	fibronectin type 3 and SPRY domain-containing protein	496	Cluster5
Q7TPM6_S_491	Q7TPM6	ENSMUSG00000011589	240121	Fsd1	fibronectin type 3 and SPRY domain-containing protein	491	Cluster5
Q7TPM6_S_324	Q7TPM6	ENSMUSG00000011589	240121	Fsd1	fibronectin type 3 and SPRY domain-containing protein	324	Cluster4
Q7TPM6_T_322	Q7TPM6	ENSMUSG00000011589	240121	Fsd1	fibronectin type 3 and SPRY domain-containing protein	322	Cluster4
Q8BYN5_S_498	Q8BYN5	ENSMUSG00000054752	319636	Fsd1l	fibronectin type III and SPRY domain containing 1-like	498	Cluster3
Q8BU47_S_167	Q8BU47	ENSMUSG00000055789	224247	Ftdc2	ferritin domain containing 2	167	Cluster3
Q8BU47_S_168	Q8BU47	ENSMUSG00000055789	224247	Ftdc2	ferritin domain containing 2	168	Cluster3
Q8BU47_S_146	Q8BU47	ENSMUSG00000055789	224247	Ftdc2	ferritin domain containing 2	146	Cluster5
Q8BU47_S_179	Q8BU47	ENSMUSG00000055789	224247	Ftdc2	ferritin domain containing 2	179	Cluster5
Q8BU47_T_166	Q8BU47	ENSMUSG00000055789	224247	Ftdc2	ferritin domain containing 2	166	Cluster3
P09528_S_5	P09528	ENSMUSG00000024661	14319	Fth1	ferritin heavy polypeptide 1	5	Cluster2
Q91WJ8_T_149	Q91WJ8	ENSMUSG00000028034	51886	Fubp1	far upstream element (FUSE) binding protein 1	149	Cluster5
P23188_S_772	P23188	ENSMUSG00000030530	18550	Furin	furin (paired basic amino acid cleaving enzyme)	772	Cluster3
P23188_S_774	P23188	ENSMUSG00000030530	18550	Furin	furin (paired basic amino acid cleaving enzyme)	774	Cluster3
Q61584_S_435	Q61584	ENSMUSG00000027680	14359	Fxr1	fragile X mental retardation gene 1, autosomal homolog	435	Cluster3
Q61584_S_405	Q61584	ENSMUSG00000027680	14359	Fxr1	fragile X mental retardation gene 1, autosomal homolog	405	Cluster3
Q9WVR4_S_477	Q9WVR4	ENSMUSG00000018765	23879	Fxr2	fragile X mental retardation, autosomal homolog 2	477	Cluster3
Q9WVR4_S_602	Q9WVR4	ENSMUSG00000018765	23879	Fxr2	fragile X mental retardation, autosomal homolog 2	602	Cluster3
A2A995_S_573	A2A995	ENSMUSG00000078612	242594	Fyb2	FYN binding protein 2	573	Cluster4
A2A995_S_227	A2A995	ENSMUSG00000078612	242594	Fyb2	FYN binding protein 2	227	Cluster2
A2A995_S_581	A2A995	ENSMUSG00000078612	242594	Fyb2	FYN binding protein 2	581	Cluster5
A2A995_S_585	A2A995	ENSMUSG00000078612	242594	Fyb2	FYN binding protein 2	585	Cluster5
A2A995_S_314	A2A995	ENSMUSG00000078612	242594	Fyb2	FYN binding protein 2	314	Cluster4
A2A995_S_317	A2A995	ENSMUSG00000078612	242594	Fyb2	FYN binding protein 2	317	Cluster4
P39688_S_25	P39688	ENSMUSG00000019843	14360	Fyn	Fyn proto-oncogene	25	Cluster5
Q9R1K5_S_36	Q9R1K5	ENSMUSG00000020235	56371	Fzr1	fizzy and cell division cycle 20 related 1	36	Cluster3
Q9R1K5_T_121	Q9R1K5	ENSMUSG00000020235	56371	Fzr1	fizzy and cell division cycle 20 related 1	121	Cluster2
Q9R1K5_S_146	Q9R1K5	ENSMUSG00000020235	56371	Fzr1	fizzy and cell division cycle 20 related 1	146	Cluster4
Q9R1K5_S_151	Q9R1K5	ENSMUSG00000020235	56371	Fzr1	fizzy and cell division cycle 20 related 1	151	Cluster4
P97855_S_231	P97855	ENSMUSG00000018583	27041	G3bp1	GTPase activating protein (SH3 domain) binding protein 1	231	Cluster5
P97855_S_149	P97855	ENSMUSG00000018583	27041	G3bp1	GTPase activating protein (SH3 domain) binding protein 1	149	Cluster3
P97379_S_319	P97379	ENSMUSG00000029405	23881	G3bp2	GTPase activating protein (SH3 domain) binding protein 2	319	Cluster2
P97379_S_225	P97379	ENSMUSG00000029405	23881	G3bp2	GTPase activating protein (SH3 domain) binding protein 2	225	Cluster3
P97379_T_227	P97379	ENSMUSG00000029405	23881	G3bp2	GTPase activating protein (SH3 domain) binding protein 2	227	Cluster3
Q00612_S_8	Q00612	ENSMUSG00000031400	14381	G6pdx	glucose-6-phosphate dehydrogenase X-linked	8	Cluster5
Q00612_T_10	Q00612	ENSMUSG00000031400	14381	G6pdx	glucose-6-phosphate dehydrogenase X-linked	10;10	Cluster5
Q9Z1S8_S_211	Q9Z1S8	ENSMUSG00000004508	14389	Gab2	growth factor receptor bound protein 2-associated protein 2	211	Cluster1
Q99KY4_S_1116	Q99KY4	ENSMUSG00000062234	231580	Gak	cyclin G associated kinase	1116	Cluster5
Q99KY4_S_824	Q99KY4	ENSMUSG00000062234	231580	Gak	cyclin G associated kinase	824	Cluster3
P16858_S_208	P16858	ENSMUSG00000057666	14433	Gapdh	glyceraldehyde-3-phosphate dehydrogenase	208;208;208	Cluster3
P16858_T_209	P16858	ENSMUSG00000057666	14433	Gapdh	glyceraldehyde-3-phosphate dehydrogenase	209;209;209	Cluster3
Q6PAR5_S_1017	Q6PAR5	ENSMUSG00000026867	66691	Gapvd1	GTPase activating protein and VPS9 domains 1	1017	Cluster5
Q8CHY6_S_335	Q8CHY6	ENSMUSG00000036180	234366	Gatad2a	GATA zinc finger domain containing 2A	335	Cluster5
Q8CHY6_S_103	Q8CHY6	ENSMUSG00000036180	234366	Gatad2a	GATA zinc finger domain containing 2A	103	Cluster5
Q8CHY6_T_185	Q8CHY6	ENSMUSG00000036180	234366	Gatad2a	GATA zinc finger domain containing 2A	185	Cluster4
Q8CHY6_S_110	Q8CHY6	ENSMUSG00000036180	234366	Gatad2a	GATA zinc finger domain containing 2A	110	Cluster2
Q8CHY6_S_105	Q8CHY6	ENSMUSG00000036180	234366	Gatad2a	GATA zinc finger domain containing 2A	105	Cluster3
Q8VHR5_S_135	Q8VHR5	ENSMUSG00000042390	229542	Gatad2b	GATA zinc finger domain containing 2B	135	Cluster2
Q8VHR5_S_123	Q8VHR5	ENSMUSG00000042390	229542	Gatad2b	GATA zinc finger domain containing 2B	123	Cluster1
Q8VHR5_S_130	Q8VHR5	ENSMUSG00000042390	229542	Gatad2b	GATA zinc finger domain containing 2B	130	Cluster2
Q8VHR5_S_335	Q8VHR5	ENSMUSG00000042390	229542	Gatad2b	GATA zinc finger domain containing 2B	335	Cluster4
Q8VHR5_T_121	Q8VHR5	ENSMUSG00000042390	229542	Gatad2b	GATA zinc finger domain containing 2B	121	Cluster2
Q6DFZ1_S_314	Q6DFZ1	ENSMUSG00000025224	107338	Gbf1	golgi-specific brefeldin A-resistance factor 1	314	Cluster5
Q6DFZ1_S_1311	Q6DFZ1	ENSMUSG00000025224	107338	Gbf1	golgi-specific brefeldin A-resistance factor 1	1311	Cluster5
Q8CHG3_S_171	Q8CHG3	ENSMUSG00000038039	70297	Gcc2	GRIP and coiled-coil domain containing 2	171	Cluster3
Q8CHG3_S_1057	Q8CHG3	ENSMUSG00000038039	70297	Gcc2	GRIP and coiled-coil domain containing 2	1057	Cluster3
Q8CHG3_T_16	Q8CHG3	ENSMUSG00000038039	70297	Gcc2	GRIP and coiled-coil domain containing 2	16	Cluster4
Q8BKT3_S_66	Q8BKT3	ENSMUSG00000035125	330361	Gcfc2	GC-rich sequence DNA binding factor 2	66	Cluster4
Q8BKT3_S_162	Q8BKT3	ENSMUSG00000035125	330361	Gcfc2	GC-rich sequence DNA binding factor 2	162	Cluster3
Q05915_S_24	Q05915	ENSMUSG00000037580	14528	Gch1	GTP cyclohydrolase 1	24	Cluster4
Q05915_S_51	Q05915	ENSMUSG00000037580	14528	Gch1	GTP cyclohydrolase 1	51	Cluster3
O09172_S_59	O09172	ENSMUSG00000028124	14630	Gclm	glutamate-cysteine ligase, modifier subunit	59	Cluster3
Q9R111_S_453	Q9R111	ENSMUSG00000058624	14544	Gda	guanine deaminase	453	Cluster3
Q8BHE1_S_181	Q8BHE1	ENSMUSG00000040621	237221	Gemin8	gem nuclear organelle associated protein 8	181	Cluster3
Q8BMI3_S_159	Q8BMI3	ENSMUSG00000020740	260302	Gga3	golgi associated, gamma adaptin ear containing, ARF binding protein 3	159	Cluster5
Q9D7X8_S_132	Q9D7X8	ENSMUSG00000002797	110175	Ggct	gamma-glutamyl cyclotransferase	132	Cluster3
Q9D7X8_S_136	Q9D7X8	ENSMUSG00000002797	110175	Ggct	gamma-glutamyl cyclotransferase	136	Cluster3
Q6Y7W8_S_26	Q6Y7W8	ENSMUSG00000048000	227331	Gigyf2	GRB10 interacting GYF protein 2	26	Cluster4
[truncated: 4,131 more rows]
