# Supplementary material for: The global phosphorylation landscape of mouse oocytes during meiotic maturation
Source: EMBO J. 2024 Sep 10;43(20):4752–85. doi: 10.1038/s44318-024-00222-1 (PMC11480333; doi:10.1038/s44318-024-00222-1)
Supplement: Supplementary file 9 — Dataset EV6 [file 44318_2024_222_MOESM9_ESM.xlsx]

## Sheet: Legend
Dataset EV6.
Protein complex with regulated phosphosites

## Sheet: Sheet1
TERM	cluster 1	cluster 2	cluster 3	cluster 4	cluster 5
Scrib-Git1-Arhgef7 complex	0.000217869	#N/A	0.000128617	0.00136987	0.0359058
MCM complex	0.001295	0.0210068	0.000451055	0.0437152	0.000440205
Gata1-Fog1-MeCP1 complex	0.00232288	0.00525062	0.017903	0.00157167	0.00229005
Parvulin-associated pre-rRNP complex	0.00574009	#N/A	#N/A	#N/A	#N/A
Cdc2-Ccnb1 complex	0.00741402	#N/A	#N/A	#N/A	0.0156855
DNMT1-HDAC2-DMAP1 complex	0.00741402	0.011501	0.0230082	0.0167754	0.0254117
Smarca4-Ehmt2-Dnmt3a complex, stress induced by TAC (transverse aortic constriction)	0.00800446	0.0204048	#N/A	#N/A	0.00480325
Tip5-Dnmt-Hdac1 complex	0.00800446	0.0128574	0.0314961	0.0205987	0.00226175
HPFH(-198) complex	0.00800446	0.0128574	0.0314961	0.0205987	0.0325209
Ccd1-Mekk4 complex	0.00827859	0.0144264	0.0360725	0.0218679	0.0359058
Axin-Mekk4 complex	0.00827859	0.0144264	0.00122227	0.00136987	0.0359058
Ikaros complex	0.0121631	0.00877905	#N/A	#N/A	9.464e-06
Khdc3-Nlrp5-Ooep-Tle6 complex	0.0170546	0.00437647	8.53971e-06	0.00489669	6.62492e-06
Ksr1 complex (Ksr1, Mek, 14-3-3), unstimulated	#N/A	#N/A	0.00653347	0.00140306	0.000285916
Ksr1 complex (Ksr1, Mek, 14-3-3, Mapk), EGF stimulated	#N/A	#N/A	0.000555244	0.00157167	0.000644545
B-Ksr1-MEK-MAPK-14-3-3 complex	#N/A	#N/A	0.000555244	0.00157167	0.000644545
Ksr1-CK2-MEK-14-3-3 complex, PDGF treated	#N/A	#N/A	0.01646	0.000268436	0.00226175
Ksr1-Mek-Braf complex, EGF induced	#N/A	#N/A	0.0444806	0.00140306	0.00252265
WICH complex	#N/A	#N/A	0.0473322	0.0103682	0.00252265
Foxo1-Yap1 complex	#N/A	#N/A	#N/A	0.0198457	0.00300286
Ksr1-Mek-Braf-Erk complex, EGF induced	#N/A	#N/A	0.00392323	0.00157167	0.00328424
Sin3-Hdac1-Sds3 complex	#N/A	#N/A	#N/A	#N/A	0.0050707
Nphp1-Ptk2b-Bcar1-tensin complex	#N/A	#N/A	0.01646	0.0428209	0.00520424
Ubiquitin E3 ligase (Fbxo32, Skp1a, Cul1, Rbx1)	#N/A	#N/A	#N/A	#N/A	0.00557324
Rbx1- Cul1-Skp1-Fbxw8-Cul7-Rbx1	#N/A	#N/A	#N/A	#N/A	0.00807942
Axin2-Ctnnb1-Apc complex	#N/A	#N/A	0.0196084	0.0103461	0.0123916
Anaphase-promoting complex	#N/A	#N/A	0.0190221	0.0145541	0.0193763
CENP-O complex	#N/A	#N/A	#N/A	0.0206423	0.0325209
Nucleolar remodeling complex (NoRC complex)	#N/A	#N/A	#N/A	#N/A	0.0355134
B23-NPM3 complex	#N/A	#N/A	0.0394188	0.0234365	0.0359058
Fkbp5-Hsp90aa1-Hspa1a-Nr3c1 complex	#N/A	#N/A	0.0398407	0.0234365	0.0359058
Dnm1l-Mff complex	#N/A	0.0144264	#N/A	0.0219658	0.0359058
Ksr1-PP2A core enzyme complex (Ppp2r1a, Ppp2ca), untreated	#N/A	#N/A	#N/A	0.0245296	0.0368393
Kinesin II complex (Kif3a-Kif3b-Kifap3)	#N/A	#N/A	#N/A	#N/A	0.0368393
Ksr1-CK2 complex	#N/A	#N/A	#N/A	0.00157167	0.0390513
Pax7-HMT complex	#N/A	#N/A	0.0489219	0.0304333	0.0390513
Sh3kbp1-Cblb-Egfr complex	#N/A	0.0204048	#N/A	0.0210233	0.0484438
Cd2ap-Synpo complex	#N/A	0.000982508	#N/A	#N/A	#N/A
CASK-MINT complex	#N/A	0.00790314	0.00955874	#N/A	#N/A
Apba1-Cask-Nrxn1-Ppfia1 complex	#N/A	0.00846658	#N/A	#N/A	#N/A
Kif17-Lin10-Lin2-Lin7-NR2B complex	#N/A	0.00877905	#N/A	#N/A	#N/A
Kif5b-Dtnb complex	#N/A	0.011501	#N/A	#N/A	#N/A
Ikaros-NuRD complex	#N/A	0.0128574	#N/A	#N/A	#N/A
Smrt-Sin3A-Hdac7 complex	#N/A	0.0204048	#N/A	#N/A	#N/A
Smarca2-Smarce1-Mecp2 complex	#N/A	0.0204048	#N/A	#N/A	#N/A
Hdac1-Mecp2-Rcor1-Sin3a complex	#N/A	0.0210068	#N/A	#N/A	#N/A
SWI/SNF-related chromatin-remodeling complex (Brm-based)	#N/A	0.0258051	#N/A	#N/A	#N/A
Sos1-Abi1-Eps8 complex	#N/A	#N/A	0.000128617	#N/A	#N/A
c-Src immune complex	#N/A	#N/A	0.000128617	#N/A	#N/A
Axin1-Ctnnb1-Lrp5 complex	#N/A	#N/A	0.000697911	#N/A	#N/A
MCC complex (p85alpha, p110alpha, Akt,14-3-3theta, beta-catenin)	#N/A	#N/A	0.00114001	#N/A	#N/A
Scrib-APC-beta-catenin complex	#N/A	#N/A	0.00217897	#N/A	#N/A
p14-Mp1-Erk1/2 complex	#N/A	#N/A	0.00392323	#N/A	#N/A
Ragulator-AXIN/LKB1-AMPK complex	#N/A	#N/A	0.00392323	0.00136987	#N/A
Abi1-Wasl complex	#N/A	#N/A	0.00482803	#N/A	#N/A
RPA-MSH4-BLM complex	#N/A	#N/A	0.00662144	#N/A	#N/A
Wave-2 complex (Rac-activated)	#N/A	#N/A	0.00680947	#N/A	#N/A
Akt-Arrb2-Ppp2ca-Ppp2r2a complex	#N/A	#N/A	0.0125353	#N/A	#N/A
EB1-APC-mDia1 complex	#N/A	#N/A	0.0223771	#N/A	#N/A
20S proteasome	#N/A	#N/A	0.0324772	#N/A	#N/A
Mekk1-Axin complex	#N/A	#N/A	#N/A	0.00554718	#N/A
Fgf2-Ck2 complex	#N/A	#N/A	#N/A	0.0145541	#N/A
CENP-O subcomplex	#N/A	#N/A	#N/A	0.0196065	#N/A
