# Supplementary material for: The global phosphorylation landscape of mouse oocytes during meiotic maturation
Source: EMBO J. 2024 Sep 10;43(20):4752–85. doi: 10.1038/s44318-024-00222-1 (PMC11480333; doi:10.1038/s44318-024-00222-1)
Supplement: Supplementary file 10 — Dataset EV7 [file 44318_2024_222_MOESM10_ESM.xlsx]

## Sheet: Legend
Dataset EV7.
Novel phospshosites in mouse oocytes (sheet 1); The phosphosite information for subcortical maternal complex (sheet 2)

## Sheet: Sheet1
PhosphositeID	ProteinID	ENSEMBL	ENTREZID	SYMBOL	GENENAME	Positions within proteins	Oocyte-specific
Q8K1L6_S_65	Q8K1L6	ENSMUSG00000043687	68918	1190005I06Rik	RIKEN cDNA 1190005I06 gene	65	YES
Q9D9H8_S_77	Q9D9H8	ENSMUSG00000038323	73467	1700066M21Rik	RIKEN cDNA 1700066M21 gene	77	YES
Q99M08_S_4	Q99M08	ENSMUSG00000054091	67704	1810037I17Rik	RIKEN cDNA 1810037I17 gene	4	YES
Q99M08_S_8	Q99M08	ENSMUSG00000054091	67704	1810037I17Rik	RIKEN cDNA 1810037I17 gene	8	YES
Q9D7E4_S_49	Q9D7E4	ENSMUSG00000020133	66374	2310011J03Rik	RIKEN cDNA 2310011J03 gene	49	YES
Q9D2Q3_S_435	Q9D2Q3	ENSMUSG00000040177	68277	2310057M21Rik	RIKEN cDNA 2310057M21 gene	435	YES
Q9D2Q3_S_174	Q9D2Q3	ENSMUSG00000040177	68277	2310057M21Rik	RIKEN cDNA 2310057M21 gene	174	YES
E9PV87_S_1329	E9PV87	ENSMUSG00000034601	76967	2700049A03Rik	RIKEN cDNA 2700049A03 gene	1329	YES
E9PV87_S_614	E9PV87	ENSMUSG00000034601	76967	2700049A03Rik	RIKEN cDNA 2700049A03 gene	614	YES
E9PV87_S_1320	E9PV87	ENSMUSG00000034601	76967	2700049A03Rik	RIKEN cDNA 2700049A03 gene	1320	YES
Q9CZ70_S_97	Q9CZ70	ENSMUSG00000079737	67118	3110001I22Rik	RIKEN cDNA 3110001I22 gene	97	YES
Q9CXL3_S_180	Q9CXL3	ENSMUSG00000053553	73212	3110082I17Rik	RIKEN cDNA 3110082I17 gene	180	YES
A2AAE1_S_4452	A2AAE1	ENSMUSG00000037270	229227	4932438A13Rik	RIKEN cDNA 4932438A13 gene	4452	YES
A2AAE1_S_2368	A2AAE1	ENSMUSG00000037270	229227	4932438A13Rik	RIKEN cDNA 4932438A13 gene	2368	YES
A2AAE1_S_3779	A2AAE1	ENSMUSG00000037270	229227	4932438A13Rik	RIKEN cDNA 4932438A13 gene	3779	YES
Q8BGC1_T_208	Q8BGC1	ENSMUSG00000022195	77877	6030458C11Rik	RIKEN cDNA 6030458C11 gene	208	YES
E9Q4Y8_S_59	E9Q4Y8	ENSMUSG00000046774	382231	8030474K03Rik	RIKEN cDNA 8030474K03 gene	59	YES
Q5SVP0_S_674	Q5SVP0	ENSMUSG00000069893	667214	9930111J21Rik1	RIKEN cDNA 9930111J21 gene 1	674	YES
Q5SVP0_S_677	Q5SVP0	ENSMUSG00000069893	667214	9930111J21Rik1	RIKEN cDNA 9930111J21 gene 1	677	YES
Q5SVP0_T_679	Q5SVP0	ENSMUSG00000069893	667214	9930111J21Rik1	RIKEN cDNA 9930111J21 gene 1	679	YES
Q4JIM5_S_876	Q4JIM5	ENSMUSG00000026596	11352	Abl2	v-abl Abelson murine leukemia viral oncogene 2 (arg, Abelson-related gene)	876	YES
Q4JIM5_S_618	Q4JIM5	ENSMUSG00000026596	11352	Abl2	v-abl Abelson murine leukemia viral oncogene 2 (arg, Abelson-related gene)	618	YES
Q4JIM5_T_817	Q4JIM5	ENSMUSG00000026596	11352	Abl2	v-abl Abelson murine leukemia viral oncogene 2 (arg, Abelson-related gene)	817	YES
Q5XG73_S_414	Q5XG73	ENSMUSG00000026781	74159	Acbd5	acyl-Coenzyme A binding domain containing 5	414	YES
Q9D061_S_106	Q9D061	ENSMUSG00000033701	72482	Acbd6	acyl-Coenzyme A binding domain containing 6	106	YES
Q3UX83_S_2	Q3UX83	ENSMUSG00000075023	381411	Accsl	1-aminocyclopropane-1-carboxylate synthase (non-functional)-like	2	YES
Q3UX83_T_21	Q3UX83	ENSMUSG00000075023	381411	Accsl	1-aminocyclopropane-1-carboxylate synthase (non-functional)-like	21	YES
Q9EPL9_S_3	Q9EPL9	ENSMUSG00000029098	80911	Acox3	acyl-Coenzyme A oxidase 3, pristanoyl	3	YES
Q68SA9_S_538	Q68SA9	ENSMUSG00000032363	108153	Adamts7	a disintegrin-like and metallopeptidase (reprolysin type) with thrombospondin type 1 motif, 7	538	YES
Q8K209_S_670	Q8K209	ENSMUSG00000031785	14766	Adgrg1	adhesion G protein-coupled receptor G1	670	YES
Q91VH1_S_44	Q91VH1	ENSMUSG00000026457	72674	Adipor1	adiponectin receptor 1	44	YES
P46664_S_25	P46664	ENSMUSG00000015961	11566	Adss	adenylosuccinate synthetase, non muscle	25	YES
Q5DTU0_T_284	Q5DTU0	ENSMUSG00000025083	226250	Afap1l2	actin filament associated protein 1-like 2	284	YES
Q9QZQ1_S_210	Q9QZQ1	ENSMUSG00000068036	17356	Afdn	afadin, adherens junction formation factor	210	YES
Q9QZQ1_S_239	Q9QZQ1	ENSMUSG00000068036	17356	Afdn	afadin, adherens junction formation factor	239	YES
Q9QZQ1_S_193	Q9QZQ1	ENSMUSG00000068036	17356	Afdn	afadin, adherens junction formation factor	193	YES
Q80WT5_T_613	Q80WT5	ENSMUSG00000049659	216549	Aftph	aftiphilin	613	YES
I3ITR1_T_69	I3ITR1	ENSMUSG00000078139	432732	AK157302	cDNA sequence AK157302	69;69	YES
Q8VI33_S_196	Q8VI33	ENSMUSG00000078941	102216272	Ak6	adenylate kinase 6	196	YES
O08715_S_176	O08715	ENSMUSG00000018428	11640	Akap1	A kinase (PRKA) anchor protein 1	176	YES
O08715_S_181	O08715	ENSMUSG00000018428	11640	Akap1	A kinase (PRKA) anchor protein 1	181	YES
O08715_S_391	O08715	ENSMUSG00000018428	11640	Akap1	A kinase (PRKA) anchor protein 1	391	YES
O08715_S_398	O08715	ENSMUSG00000018428	11640	Akap1	A kinase (PRKA) anchor protein 1	398	YES
O08715_T_169	O08715	ENSMUSG00000018428	11640	Akap1	A kinase (PRKA) anchor protein 1	169	YES
O88845_S_7	O88845	ENSMUSG00000047804	56697	Akap10	A kinase (PRKA) anchor protein 10	7	YES
O88845_S_11	O88845	ENSMUSG00000047804	56697	Akap10	A kinase (PRKA) anchor protein 10	11	YES
Q9WTQ5_S_1285	Q9WTQ5	ENSMUSG00000038587	83397	Akap12	A kinase (PRKA) anchor protein (gravin) 12	1285	YES
Q9WTQ5_S_1290	Q9WTQ5	ENSMUSG00000038587	83397	Akap12	A kinase (PRKA) anchor protein (gravin) 12	1290	YES
Q9WTQ5_S_811	Q9WTQ5	ENSMUSG00000038587	83397	Akap12	A kinase (PRKA) anchor protein (gravin) 12	811	YES
Q9WTQ5_S_673	Q9WTQ5	ENSMUSG00000038587	83397	Akap12	A kinase (PRKA) anchor protein (gravin) 12	673	YES
Q9WTQ5_S_456	Q9WTQ5	ENSMUSG00000038587	83397	Akap12	A kinase (PRKA) anchor protein (gravin) 12	456	YES
E9Q394_S_1077	E9Q394	ENSMUSG00000066406	75547	Akap13	A kinase (PRKA) anchor protein 13	1077	YES
E9Q394_T_809	E9Q394	ENSMUSG00000066406	75547	Akap13	A kinase (PRKA) anchor protein 13	809	YES
E9Q394_S_2365	E9Q394	ENSMUSG00000066406	75547	Akap13	A kinase (PRKA) anchor protein 13	2365	YES
E9Q394_S_1516	E9Q394	ENSMUSG00000066406	75547	Akap13	A kinase (PRKA) anchor protein 13	1516	YES
E9Q394_S_1331	E9Q394	ENSMUSG00000066406	75547	Akap13	A kinase (PRKA) anchor protein 13	1331	YES
E9Q394_S_1250	E9Q394	ENSMUSG00000066406	75547	Akap13	A kinase (PRKA) anchor protein 13	1250	YES
A2A3V1_T_680	A2A3V1	ENSMUSG00000059708	338351	Akap17b	A kinase (PRKA) anchor protein 17B	680	YES
A2A3V1_T_416	A2A3V1	ENSMUSG00000059708	338351	Akap17b	A kinase (PRKA) anchor protein 17B	416	YES
B1AXD8_S_65	B1AXD8	ENSMUSG00000028291	433693	Akirin2	akirin 2	65	YES
B1AXD8_S_39	B1AXD8	ENSMUSG00000028291	433693	Akirin2	akirin 2	39	YES
Q64362_S_34	Q64362	ENSMUSG00000031667	14339	Aktip	AKT interacting protein	34	YES
Q9D8C3_S_440	Q9D8C3	ENSMUSG00000041718	67574	Alg13	asparagine-linked glycosylation 13	440	YES
Q9D8C3_T_424	Q9D8C3	ENSMUSG00000041718	67574	Alg13	asparagine-linked glycosylation 13	424	YES
Q3TSG4_S_376	Q3TSG4	ENSMUSG00000042650	268420	Alkbh5	alkB homolog 5, RNA demethylase	376	YES
Q8K4E0_S_2049	Q8K4E0	ENSMUSG00000063810	236266	Alms1	ALMS1, centrosome and basal body associated	2049	YES
Q8K4E0_T_1668	Q8K4E0	ENSMUSG00000063810	236266	Alms1	ALMS1, centrosome and basal body associated	1668	YES
P24823_S_110	P24823	ENSMUSG00000026246	11650	Alppl2	alkaline phosphatase, placental-like 2	110	YES
Q8VCU0_S_38	Q8VCU0	ENSMUSG00000021257	68737	Angel1	angel homolog 1	38	YES
Q6P1H6_S_495	Q6P1H6	ENSMUSG00000029501	71782	Ankle2	ankyrin repeat and LEM domain containing 2	495	YES
Q6P1H6_S_895	Q6P1H6	ENSMUSG00000029501	71782	Ankle2	ankyrin repeat and LEM domain containing 2	895	YES
Q6P1H6_S_886	Q6P1H6	ENSMUSG00000029501	71782	Ankle2	ankyrin repeat and LEM domain containing 2	886	YES
Q6P1H6_T_548	Q6P1H6	ENSMUSG00000029501	71782	Ankle2	ankyrin repeat and LEM domain containing 2	548	YES
Q99NH0_S_1603	Q99NH0	ENSMUSG00000055204	81702	Ankrd17	ankyrin repeat domain 17	1603	YES
Q811D2_S_243	Q811D2	ENSMUSG00000007827	232339	Ankrd26	ankyrin repeat domain 26	243	YES
D3Z4K0_S_1089	D3Z4K0	ENSMUSG00000020481	76389	Ankrd36	ankyrin repeat domain 36	1089	YES
D3Z4K0_S_1102	D3Z4K0	ENSMUSG00000020481	76389	Ankrd36	ankyrin repeat domain 36	1102	YES
E9PYF7_S_138	E9PYF7	ENSMUSG00000074238	211556	Ap1ar	adaptor-related protein complex 1 associated regulatory protein	138	YES
E9PYF7_S_139	E9PYF7	ENSMUSG00000074238	211556	Ap1ar	adaptor-related protein complex 1 associated regulatory protein	139	YES
P98084_T_488	P98084	ENSMUSG00000030519	11784	Apba2	amyloid beta (A4) precursor protein-binding, family A, member 2	488	YES
Q9D8S3_S_295	Q9D8S3	ENSMUSG00000054277	66251	Arfgap3	ADP-ribosylation factor GTPase activating protein 3	295	YES
Q80Y19_S_640	Q80Y19	ENSMUSG00000041219	228482	Arhgap11a	Rho GTPase activating protein 11A	640	YES
Q8C0D4_S_192	Q8C0D4	ENSMUSG00000041225	75415	Arhgap12	Rho GTPase activating protein 12	192	YES
Q8C0D4_S_218	Q8C0D4	ENSMUSG00000041225	75415	Arhgap12	Rho GTPase activating protein 12	218	YES
Q8C0D4_S_221	Q8C0D4	ENSMUSG00000041225	75415	Arhgap12	Rho GTPase activating protein 12	221	YES
A2AB59_S_238	A2AB59	ENSMUSG00000034255	544817	Arhgap27	Rho GTPase activating protein 27	238	YES
A2AB59_T_237	A2AB59	ENSMUSG00000034255	544817	Arhgap27	Rho GTPase activating protein 27	237	YES
Q8BN58_S_67	Q8BN58	ENSMUSG00000024043	268970	Arhgap28	Rho GTPase activating protein 28	67	YES
Q8BN58_S_76	Q8BN58	ENSMUSG00000024043	268970	Arhgap28	Rho GTPase activating protein 28	76	YES
Q8BN58_T_164	Q8BN58	ENSMUSG00000024043	268970	Arhgap28	Rho GTPase activating protein 28	164	YES
Q8BN58_T_162	Q8BN58	ENSMUSG00000024043	268970	Arhgap28	Rho GTPase activating protein 28	162	YES
Q3U5C8_S_2	Q3U5C8	ENSMUSG00000029032	230972	Arhgef16	Rho guanine nucleotide exchange factor (GEF) 16	2	YES
Q6P9R4_S_935	Q6P9R4	ENSMUSG00000004568	102098	Arhgef18	rho/rac guanine nucleotide exchange factor (GEF) 18	935	YES
P97433_S_1541	P97433	ENSMUSG00000021662	110596	Arhgef28	Rho guanine nucleotide exchange factor (GEF) 28	1541	YES
Q9JM76_S_172	Q9JM76	ENSMUSG00000029465	56378	Arpc3	actin related protein 2/3 complex, subunit 3	172	YES
Q9QWY8_T_1072	Q9QWY8	ENSMUSG00000022377	13196	Asap1	ArfGAP with SH3 domain, ankyrin repeat and PH domain1	1072	YES
Q8BSY0_S_38	Q8BSY0	ENSMUSG00000028207	65973	Asph	aspartate-beta-hydroxylase	38	YES
Q8C0M9_T_49	Q8C0M9	ENSMUSG00000024654	66514	Asrgl1	asparaginase like 1	49	YES
Q8C0M9_Y_52	Q8C0M9	ENSMUSG00000024654	66514	Asrgl1	asparaginase like 1	52	YES
Q8VD46_S_394	Q8VD46	ENSMUSG00000010796	74068	Asz1	ankyrin repeat, SAM and basic leucine zipper domain containing 1	394	YES
E9Q166_S_63	E9Q166	ENSMUSG00000052812	320817	Atad2b	ATPase family, AAA domain containing 2B	63	YES
Q8CDJ3_T_11	Q8CDJ3	ENSMUSG00000037526	100504663	Atg14	autophagy related 14	11	YES
Q8CDJ3_S_3	Q8CDJ3	ENSMUSG00000037526	100504663	Atg14	autophagy related 14	3	YES
Q8C0J2_S_331	Q8C0J2	ENSMUSG00000026289	77040	Atg16l1	autophagy related 16-like 1 (S. cerevisiae)	331	YES
Q8C0J2_S_304	Q8C0J2	ENSMUSG00000026289	77040	Atg16l1	autophagy related 16-like 1 (S. cerevisiae)	304	YES
Q6P4T0_S_1433	Q6P4T0	ENSMUSG00000024773	329015	Atg2a	autophagy related 2A	1433	YES
Q6DFW5_S_1168	Q6DFW5	ENSMUSG00000037400	76295	Atp11b	ATPase, class VI, type 11B	1168	YES
Q80XR2_S_912	Q80XR2	ENSMUSG00000032570	235574	Atp2c1	ATPase, Ca++-sequestering	912	YES
Q80XR2_S_914	Q80XR2	ENSMUSG00000032570	235574	Atp2c1	ATPase, Ca++-sequestering	914	YES
P0C7T6_S_619	P0C7T6	ENSMUSG00000069895	52335	Atxn1l	ataxin 1-like	619	YES
Q7TQH0_S_388	Q7TQH0	ENSMUSG00000032637	233871	Atxn2l	ataxin 2-like	388	YES
Q7TQH0_T_684	Q7TQH0	ENSMUSG00000032637	233871	Atxn2l	ataxin 2-like	684	YES
Q7TQH0_S_681	Q7TQH0	ENSMUSG00000032637	233871	Atxn2l	ataxin 2-like	681	YES
B2RUM3_S_4	B2RUM3	ENSMUSG00000081044	385493	AU015836	expressed sequence AU015836	4	YES
B2RUM3_S_253	B2RUM3	ENSMUSG00000081044	385493	AU015836	expressed sequence AU015836	253	YES
B2RUM3_S_254	B2RUM3	ENSMUSG00000081044	385493	AU015836	expressed sequence AU015836	254	YES
B2RUM3_S_89	B2RUM3	ENSMUSG00000081044	385493	AU015836	expressed sequence AU015836	89	YES
B2RUM3_S_262	B2RUM3	ENSMUSG00000081044	385493	AU015836	expressed sequence AU015836	262	YES
E9PWS4_S_77	E9PWS4	ENSMUSG00000054753	245128	AU018091	expressed sequence AU018091	77	YES
Q6NZK5_S_524	Q6NZK5	ENSMUSG00000033632	225289	AW554918	expressed sequence AW554918	524	YES
Q6NZK5_S_549	Q6NZK5	ENSMUSG00000033632	225289	AW554918	expressed sequence AW554918	549	YES
O88566_S_73	O88566	ENSMUSG00000000142	12006	Axin2	axin 2	73	YES
O88566_S_454	O88566	ENSMUSG00000000142	12006	Axin2	axin 2	454	YES
O88566_S_461	O88566	ENSMUSG00000000142	12006	Axin2	axin 2	461	YES
Q80Y61_S_225	Q80Y61	ENSMUSG00000018126	207495	Baiap2l2	BAI1-associated protein 2-like 2	225	YES
Q9QZK2_S_176	Q9QZK2	ENSMUSG00000028121	29815	Bcar3	breast cancer anti-estrogen resistance 3	176	YES
A2AQH4_S_1474	A2AQH4	ENSMUSG00000036959	320376	Bcorl1	BCL6 co-repressor-like 1	1474	YES
Q921C5_S_602	Q921C5	ENSMUSG00000037933	76895	Bicd2	BICD cargo adaptor 2	602	YES
D3Z6Q9_S_448	D3Z6Q9	ENSMUSG00000098112	668218	Bin2	bridging integrator 2	448	YES
D3Z6Q9_S_464	D3Z6Q9	ENSMUSG00000098112	668218	Bin2	bridging integrator 2	464	YES
O08863_S_79	O08863	ENSMUSG00000032000	11796	Birc3	baculoviral IAP repeat-containing 3	79	YES
O88738_S_4850	O88738	ENSMUSG00000024073	12211	Birc6	baculoviral IAP repeat-containing 6	4850	YES
O35914_S_541	O35914	ENSMUSG00000025105	12173	Bnc1	basonuclin 1	541	YES
O35914_S_952	O35914	ENSMUSG00000025105	12173	Bnc1	basonuclin 1	952	YES
Q8BS90_T_504	Q8BS90	ENSMUSG00000022070	77744	Bora	bora, aurora kinase A activator	504	YES
Q99MP8_S_109	Q99MP8	ENSMUSG00000029458	72399	Brap	BRCA1 associated protein	109	YES
P97929_S_3207	P97929	ENSMUSG00000041147	12190	Brca2	breast cancer 2, early onset	3207	YES
P97929_S_3214	P97929	ENSMUSG00000041147	12190	Brca2	breast cancer 2, early onset	3214	YES
O88665_S_265	O88665	ENSMUSG00000031660	26992	Brd7	bromodomain containing 7	265	YES
Q6DIA7_S_579	Q6DIA7	ENSMUSG00000008129	74666	Brme1	break repair meiotic recombinase recruitment factor 1	579	YES
Q921C3_S_418	Q921C3	ENSMUSG00000022914	93871	Brwd1	bromodomain and WD repeat domain containing 1	418	YES
Q80Y55_S_166	Q80Y55	ENSMUSG00000040859	100383	Bsdc1	BSD domain containing 1	166	YES
Q80Y55_S_415	Q80Y55	ENSMUSG00000040859	100383	Bsdc1	BSD domain containing 1	415	YES
Q80YW5_S_460	Q80YW5	ENSMUSG00000028392	192120	Bspry	B-box and SPRY domain containing	460	YES
Q80X66_S_119	Q80X66	ENSMUSG00000038187	68815	Btbd10	BTB (POZ) domain containing 10	119	YES
Q80X66_S_123	Q80X66	ENSMUSG00000038187	68815	Btbd10	BTB (POZ) domain containing 10	123	YES
O70552_S_146	O70552	ENSMUSG00000032056	56057	Btg4	BTG anti-proliferation factor 4	146	YES
O70552_S_147	O70552	ENSMUSG00000032056	56057	Btg4	BTG anti-proliferation factor 4	147	YES
O70552_T_145	O70552	ENSMUSG00000032056	56057	Btg4	BTG anti-proliferation factor 4	145	YES
O08901_S_399	O08901	ENSMUSG00000027379	12235	Bub1	BUB1, mitotic checkpoint serine/threonine kinase	399	YES
O08901_S_579	O08901	ENSMUSG00000027379	12235	Bub1	BUB1, mitotic checkpoint serine/threonine kinase	579	YES
O08901_T_432	O08901	ENSMUSG00000027379	12235	Bub1	BUB1, mitotic checkpoint serine/threonine kinase	432	YES
Q9Z1S0_S_428	Q9Z1S0	ENSMUSG00000040084	12236	Bub1b	BUB1B, mitotic checkpoint serine/threonine kinase	428	YES
Q9Z1S0_S_514	Q9Z1S0	ENSMUSG00000040084	12236	Bub1b	BUB1B, mitotic checkpoint serine/threonine kinase	514	YES
Q9Z1S0_S_677	Q9Z1S0	ENSMUSG00000040084	12236	Bub1b	BUB1B, mitotic checkpoint serine/threonine kinase	677	YES
Q9Z1S0_T_427	Q9Z1S0	ENSMUSG00000040084	12236	Bub1b	BUB1B, mitotic checkpoint serine/threonine kinase	427	YES
Q9Z1S0_S_680	Q9Z1S0	ENSMUSG00000040084	12236	Bub1b	BUB1B, mitotic checkpoint serine/threonine kinase	680	YES
Q497Y9_S_9	Q497Y9	ENSMUSG00000044092	319772	C130050O18Rik	RIKEN cDNA C130050O18 gene	9	YES
Q52KB6_S_2215	Q52KB6	ENSMUSG00000047248	277939	C2cd3	C2 calcium-dependent domain containing 3	2215	YES
Q52KB6_Y_2212	Q52KB6	ENSMUSG00000047248	277939	C2cd3	C2 calcium-dependent domain containing 3	2212	YES
Q7TPS5_S_671	Q7TPS5	ENSMUSG00000030279	74741	C2cd5	C2 calcium-dependent domain containing 5	671	YES
O88427_S_32	O88427	ENSMUSG00000024112	58226	Cacna1h	calcium channel, voltage-dependent, T type, alpha 1H subunit	32	YES
O88427_S_601	O88427	ENSMUSG00000024112	58226	Cacna1h	calcium channel, voltage-dependent, T type, alpha 1H subunit	601	YES
O88427_T_595	O88427	ENSMUSG00000024112	58226	Cacna1h	calcium channel, voltage-dependent, T type, alpha 1H subunit	595	YES
Q923T9_T_388	Q923T9	ENSMUSG00000021820	12325	Camk2g	calcium/calmodulin-dependent protein kinase II gamma	388	YES
Q923T9_T_387	Q923T9	ENSMUSG00000021820	12325	Camk2g	calcium/calmodulin-dependent protein kinase II gamma	387	YES
A2AHC3_S_415	A2AHC3	ENSMUSG00000026933	227634	Camsap1	calmodulin regulated spectrin-associated protein 1	415	YES
A2AHC3_S_216	A2AHC3	ENSMUSG00000026933	227634	Camsap1	calmodulin regulated spectrin-associated protein 1	216	YES
A2AHC3_T_837	A2AHC3	ENSMUSG00000026933	227634	Camsap1	calmodulin regulated spectrin-associated protein 1	837	YES
Q80VC9_S_756	Q80VC9	ENSMUSG00000044433	69697	Camsap3	calmodulin regulated spectrin-associated protein family, member 3	756	YES
Q80VC9_S_202	Q80VC9	ENSMUSG00000044433	69697	Camsap3	calmodulin regulated spectrin-associated protein family, member 3	202	YES
Q80VC9_S_1103	Q80VC9	ENSMUSG00000044433	69697	Camsap3	calmodulin regulated spectrin-associated protein family, member 3	1103	YES
Q80VC9_S_683	Q80VC9	ENSMUSG00000044433	69697	Camsap3	calmodulin regulated spectrin-associated protein family, member 3	683	YES
Q80VC9_S_9	Q80VC9	ENSMUSG00000044433	69697	Camsap3	calmodulin regulated spectrin-associated protein family, member 3	9	YES
Q80VC9_S_561	Q80VC9	ENSMUSG00000044433	69697	Camsap3	calmodulin regulated spectrin-associated protein family, member 3	561	YES
Q80VC9_S_1099	Q80VC9	ENSMUSG00000044433	69697	Camsap3	calmodulin regulated spectrin-associated protein family, member 3	1099	YES
Q80VC9_S_679	Q80VC9	ENSMUSG00000044433	69697	Camsap3	calmodulin regulated spectrin-associated protein family, member 3	679	YES
Q6ZQ38_S_1220	Q6ZQ38	ENSMUSG00000020114	71902	Cand1	cullin associated and neddylation disassociated 1	1220	YES
Q05A80_S_782	Q05A80	ENSMUSG00000030309	232560	Caprin2	caprin family member 2	782	YES
Q05A80_S_378	Q05A80	ENSMUSG00000030309	232560	Caprin2	caprin family member 2	378	YES
Q05A80_S_264	Q05A80	ENSMUSG00000030309	232560	Caprin2	caprin family member 2	264	YES
Q05A80_S_831	Q05A80	ENSMUSG00000030309	232560	Caprin2	caprin family member 2	831	YES
Q05A80_S_841	Q05A80	ENSMUSG00000030309	232560	Caprin2	caprin family member 2	841	YES
Q05A80_T_882	Q05A80	ENSMUSG00000030309	232560	Caprin2	caprin family member 2	882	YES
Q05A80_S_846	Q05A80	ENSMUSG00000030309	232560	Caprin2	caprin family member 2	846	YES
Q05A80_S_849	Q05A80	ENSMUSG00000030309	232560	Caprin2	caprin family member 2	849	YES
Q05A80_S_871	Q05A80	ENSMUSG00000030309	232560	Caprin2	caprin family member 2	871	YES
Q05A80_S_455	Q05A80	ENSMUSG00000030309	232560	Caprin2	caprin family member 2	455	YES
Q05A80_S_883	Q05A80	ENSMUSG00000030309	232560	Caprin2	caprin family member 2	883	YES
Q05A80_T_452	Q05A80	ENSMUSG00000030309	232560	Caprin2	caprin family member 2	452	YES
Q05A80_T_375	Q05A80	ENSMUSG00000030309	232560	Caprin2	caprin family member 2	375	YES
Q05A80_T_875	Q05A80	ENSMUSG00000030309	232560	Caprin2	caprin family member 2	875	YES
Q05A80_T_401	Q05A80	ENSMUSG00000030309	232560	Caprin2	caprin family member 2	401	YES
Q6EDY6_S_1323	Q6EDY6	ENSMUSG00000021338	68732	Carmil1	capping protein regulator and myosin 1 linker 1	1323	YES
Q8VHK1_S_393	Q8VHK1	ENSMUSG00000034471	140721	Caskin2	CASK-interacting protein 2	393	YES
Q9CWL2_S_67	Q9CWL2	ENSMUSG00000028977	69743	Casz1	castor zinc finger 1	67	YES
Q8K1A6_S_667	Q8K1A6	ENSMUSG00000036686	212139	Cc2d1a	coiled-coil and C2 domain containing 1A	667	YES
A2AEV7_S_280	A2AEV7	ENSMUSG00000031150	54648	Ccdc120	coiled-coil domain containing 120	280	YES
A2AEV7_S_283	A2AEV7	ENSMUSG00000031150	54648	Ccdc120	coiled-coil domain containing 120	283	YES
Q9D516_S_306	Q9D516	ENSMUSG00000004994	67736	Ccdc130	coiled-coil domain containing 130	306	YES
Q8K2J4_S_366	Q8K2J4	ENSMUSG00000022833	239839	Ccdc14	coiled-coil domain containing 14	366	YES
D3YZP9_S_277	D3YZP9	ENSMUSG00000048701	76551	Ccdc6	coiled-coil domain containing 6	277	YES
D3YZP9_S_31	D3YZP9	ENSMUSG00000048701	76551	Ccdc6	coiled-coil domain containing 6	31	YES
D3YZP9_S_388	D3YZP9	ENSMUSG00000048701	76551	Ccdc6	coiled-coil domain containing 6	388	YES
D3YZP9_S_384	D3YZP9	ENSMUSG00000048701	76551	Ccdc6	coiled-coil domain containing 6	384	YES
Q3TCJ8_S_77	Q3TCJ8	ENSMUSG00000049588	52570	Ccdc69	coiled-coil domain containing 69	77	YES
Q6VGS5_S_1856	Q6VGS5	ENSMUSG00000021182	68339	Ccdc88c	coiled-coil domain containing 88C	1856	YES
Q6VGS5_S_1454	Q6VGS5	ENSMUSG00000021182	68339	Ccdc88c	coiled-coil domain containing 88C	1454	YES
Q9DBT3_S_254	Q9DBT3	ENSMUSG00000002608	52132	Ccdc97	coiled-coil domain containing 97	254	YES
P0C242_S_21	P0C242	ENSMUSG00000042417	218630	Ccno	cyclin O	21	YES
P0C242_S_8	P0C242	ENSMUSG00000042417	218630	Ccno	cyclin O	8	YES
P0C242_S_11	P0C242	ENSMUSG00000042417	218630	Ccno	cyclin O	11	YES
P0C242_T_3	P0C242	ENSMUSG00000042417	218630	Ccno	cyclin O	3	YES
P80313_S_533	P80313	ENSMUSG00000030007	12468	Cct7	chaperonin containing Tcp1, subunit 7 (eta)	533	YES
Q8BIF0_S_226	Q8BIF0	ENSMUSG00000035776	171486	Cd99l2	CD99 antigen-like 2	226	YES
P30306_S_78	P30306	ENSMUSG00000027330	12531	Cdc25b	cell division cycle 25B	78	YES
P30306_S_87	P30306	ENSMUSG00000027330	12531	Cdc25b	cell division cycle 25B	87	YES
P30306_S_209	P30306	ENSMUSG00000027330	12531	Cdc25b	cell division cycle 25B	209	YES
P30306_S_12	P30306	ENSMUSG00000027330	12531	Cdc25b	cell division cycle 25B	12	YES
P97326_T_3	P97326	ENSMUSG00000039385	12563	Cdh6	cadherin 6	3	YES
Q14AX6_S_25	Q14AX6	ENSMUSG00000003119	69131	Cdk12	cyclin-dependent kinase 12	25	YES
Q8K389_S_1689	Q8K389	ENSMUSG00000039298	214444	Cdk5rap2	CDK5 regulatory subunit associated protein 2	1689	YES
Q8K389_S_254	Q8K389	ENSMUSG00000039298	214444	Cdk5rap2	CDK5 regulatory subunit associated protein 2	254	YES
P46414_S_2	P46414	ENSMUSG00000003031	12576	Cdkn1b	cyclin-dependent kinase inhibitor 1B	2	YES
P97817_S_188	P97817	ENSMUSG00000030878	12585	Cdr2	cerebellar degeneration-related 2	188	YES
Q8R4E9_T_165	Q8R4E9	ENSMUSG00000006585	67177	Cdt1	chromatin licensing and DNA replication factor 1	165	YES
Q4VAA2_S_66	Q4VAA2	ENSMUSG00000032803	321022	Cdv3	carnitine deficiency-associated gene expressed in ventricle 3	66	YES
Q4VAA2_S_82	Q4VAA2	ENSMUSG00000032803	321022	Cdv3	carnitine deficiency-associated gene expressed in ventricle 3	82	YES
Q4VAA2_S_281	Q4VAA2	ENSMUSG00000032803	321022	Cdv3	carnitine deficiency-associated gene expressed in ventricle 3	281	YES
E9Q2Z1_S_585	E9Q2Z1	ENSMUSG00000071226	330409	Cecr2	CECR2, histone acetyl-lysine reader	585	YES
E9Q2Z1_S_1210	E9Q2Z1	ENSMUSG00000071226	330409	Cecr2	CECR2, histone acetyl-lysine reader	1210	YES
Q6RT24_S_2383	Q6RT24	ENSMUSG00000045328	229841	Cenpe	centromere protein E	2383	YES
E9Q3P4_S_765	E9Q3P4	ENSMUSG00000026605	108000	Cenpf	centromere protein F	765	YES
E9Q3P4_S_812	E9Q3P4	ENSMUSG00000026605	108000	Cenpf	centromere protein F	812	YES
E9Q3P4_S_2907	E9Q3P4	ENSMUSG00000026605	108000	Cenpf	centromere protein F	2907	YES
E9Q3P4_S_2783	E9Q3P4	ENSMUSG00000026605	108000	Cenpf	centromere protein F	2783	YES
E9Q3P4_S_1710	E9Q3P4	ENSMUSG00000026605	108000	Cenpf	centromere protein F	1710	YES
E9Q3P4_S_650	E9Q3P4	ENSMUSG00000026605	108000	Cenpf	centromere protein F	650	YES
E9Q3P4_T_144	E9Q3P4	ENSMUSG00000026605	108000	Cenpf	centromere protein F	144	YES
E9Q3P4_S_2794	E9Q3P4	ENSMUSG00000026605	108000	Cenpf	centromere protein F	2794	YES
E9Q3P4_S_818	E9Q3P4	ENSMUSG00000026605	108000	Cenpf	centromere protein F	818	YES
E9Q3P4_S_2789	E9Q3P4	ENSMUSG00000026605	108000	Cenpf	centromere protein F	2789	YES
Q569L8_S_720	Q569L8	ENSMUSG00000064128	219103	Cenpj	centromere protein J	720	YES
Q569L8_S_602	Q569L8	ENSMUSG00000064128	219103	Cenpj	centromere protein J	602	YES
Q62036_S_432	Q62036	ENSMUSG00000039781	12009	Cep131	centrosomal protein 131	432	YES
Q62036_S_52	Q62036	ENSMUSG00000039781	12009	Cep131	centrosomal protein 131	52	YES
Q80U49_S_563	Q80U49	ENSMUSG00000072825	217882	Cep170b	centrosomal protein 170B	563	YES
Q80U49_T_567	Q80U49	ENSMUSG00000072825	217882	Cep170b	centrosomal protein 170B	567	YES
Q80U49_T_425	Q80U49	ENSMUSG00000072825	217882	Cep170b	centrosomal protein 170B	425	YES
E9Q4Y4_S_666	E9Q4Y4	ENSMUSG00000024542	70799	Cep192	centrosomal protein 192	666	YES
E9Q4Y4_S_2377	E9Q4Y4	ENSMUSG00000024542	70799	Cep192	centrosomal protein 192	2377	YES
E9Q4Y4_S_869	E9Q4Y4	ENSMUSG00000024542	70799	Cep192	centrosomal protein 192	869	YES
E9Q4Y4_S_963	E9Q4Y4	ENSMUSG00000024542	70799	Cep192	centrosomal protein 192	963	YES
E9Q4Y4_S_678	E9Q4Y4	ENSMUSG00000024542	70799	Cep192	centrosomal protein 192	678	YES
E9Q4Y4_S_81	E9Q4Y4	ENSMUSG00000024542	70799	Cep192	centrosomal protein 192	81	YES
E9Q4Y4_S_545	E9Q4Y4	ENSMUSG00000024542	70799	Cep192	centrosomal protein 192	545	YES
E9Q4Y4_T_674	E9Q4Y4	ENSMUSG00000024542	70799	Cep192	centrosomal protein 192	674	YES
E9Q4Y4_T_537	E9Q4Y4	ENSMUSG00000024542	70799	Cep192	centrosomal protein 192	537	YES
Q99NF3_T_98	Q99NF3	ENSMUSG00000029790	83922	Cep41	centrosomal protein 41	98	YES
Q8VDS7_S_45	Q8VDS7	ENSMUSG00000019813	103268	Cep57l1	centrosomal protein 57-like 1	45	YES
Q8C0D9_S_171	Q8C0D9	ENSMUSG00000044066	216543	Cep68	centrosomal protein 68	171	YES
Q6IQY5_S_271	Q6IQY5	ENSMUSG00000056267	68121	Cep70	centrosomal protein 70	271	YES
P45591_T_6	P45591	ENSMUSG00000062929	12632	Cfl2	cofilin 2, muscle	6	YES
Q8C6L5_S_34	Q8C6L5	ENSMUSG00000032344	214763	Cgas	cyclic GMP-AMP synthase	34	YES
P59242_S_317	P59242	ENSMUSG00000068876	70737	Cgn	cingulin	317	YES
P59242_S_298	P59242	ENSMUSG00000068876	70737	Cgn	cingulin	298	YES
P59242_S_268	P59242	ENSMUSG00000068876	70737	Cgn	cingulin	268	YES
P59242_S_206	P59242	ENSMUSG00000068876	70737	Cgn	cingulin	206	YES
Q9QWF0_T_195	Q9QWF0	ENSMUSG00000002835	27221	Chaf1a	chromatin assembly factor 1, subunit A (p150)	195	YES
Q9QWF0_T_297	Q9QWF0	ENSMUSG00000002835	27221	Chaf1a	chromatin assembly factor 1, subunit A (p150)	297	YES
Q9D0N7_T_426	Q9D0N7	ENSMUSG00000022945	110749	Chaf1b	chromatin assembly factor 1, subunit B (p60)	426	YES
Q9D0N7_S_420	Q9D0N7	ENSMUSG00000022945	110749	Chaf1b	chromatin assembly factor 1, subunit B (p60)	420	YES
Q9CXF7_S_641	Q9CXF7	ENSMUSG00000028089	68058	Chd1l	chromodomain helicase DNA binding protein 1-like	641	YES
A3KFM7_T_2710	A3KFM7	ENSMUSG00000057133	71389	Chd6	chromodomain helicase DNA binding protein 6	2710	YES
A2AJK6_S_630	A2AJK6	ENSMUSG00000041235	320790	Chd7	chromodomain helicase DNA binding protein 7	630	YES
Q8BYH8_S_2748	Q8BYH8	ENSMUSG00000056608	109151	Chd9	chromodomain helicase DNA binding protein 9	2748	YES
O35280_S_467	O35280	ENSMUSG00000032113	12649	Chek1	checkpoint kinase 1	467	YES
O55229_S_391	O55229	ENSMUSG00000022617	12651	Chkb	choline kinase beta	391	YES
Q921W0_S_188	Q921W0	ENSMUSG00000000743	234852	Chmp1a	charged multivesicular body protein 1A	188	YES
Q9DB34_S_203	Q9DB34	ENSMUSG00000033916	68953	Chmp2a	charged multivesicular body protein 2A	203	YES
Q8BWY9_S_906	Q8BWY9	ENSMUSG00000033031	224171	Cip2a	cell proliferation regulating inhibitor of protein phosphatase 2A	906	YES
Q3V1H1_S_578	Q3V1H1	ENSMUSG00000037725	80986	Ckap2	cytoskeleton associated protein 2	578	YES
Q99LI2_S_513	Q99LI2	ENSMUSG00000027884	229725	Clcc1	chloride channel CLIC-like 1	513	YES
Q8VBZ3_S_21	Q8VBZ3	ENSMUSG00000002981	56457	Clptm1	cleft lip and palate associated transmembrane protein 1	21	YES
Q5SW19_S_658	Q5SW19	ENSMUSG00000020741	74148	Cluh	clustered mitochondria (cluA/CLU1) homolog	658	YES
Q9CZ69_S_8	Q9CZ69	ENSMUSG00000032434	67213	Cmtm6	CKLF-like MARVEL transmembrane domain containing 6	8	YES
Q69ZF7_S_659	Q69ZF7	ENSMUSG00000037408	94220	Cnnm4	cyclin M4	659	YES
Q8C5L3_S_61	Q8C5L3	ENSMUSG00000020166	72068	Cnot2	CCR4-NOT transcription complex, subunit 2	61	YES
Q8K0V4_S_539	Q8K0V4	ENSMUSG00000035632	232791	Cnot3	CCR4-NOT transcription complex, subunit 3	539	YES
Q8K0V4_S_291	Q8K0V4	ENSMUSG00000035632	232791	Cnot3	CCR4-NOT transcription complex, subunit 3	291	YES
Q8K0V4_S_297	Q8K0V4	ENSMUSG00000035632	232791	Cnot3	CCR4-NOT transcription complex, subunit 3	297	YES
Q3UMF0_T_691	Q3UMF0	ENSMUSG00000034903	319876	Cobll1	Cobl-like 1	691	YES
Q8C0L8_S_6	Q8C0L8	ENSMUSG00000035933	238123	Cog5	component of oligomeric golgi complex 5	6	YES
E9Q7P1_S_1291	E9Q7P1	ENSMUSG00000079022	69700	Col22a1	collagen, type XXII, alpha 1	1291	YES
E9Q7P1_S_969	E9Q7P1	ENSMUSG00000079022	69700	Col22a1	collagen, type XXII, alpha 1	969	YES
E9Q7P1_S_1342	E9Q7P1	ENSMUSG00000079022	69700	Col22a1	collagen, type XXII, alpha 1	1342	YES
E9Q7P1_S_1321	E9Q7P1	ENSMUSG00000079022	69700	Col22a1	collagen, type XXII, alpha 1	1321	YES
Q8CIE6_S_179	Q8CIE6	ENSMUSG00000026553	12847	Copa	coatomer protein complex subunit alpha	179	YES
P61202_S_270	P61202	ENSMUSG00000027206	12848	Cops2	COP9 signalosome subunit 2	270	YES
O88543_S_421	O88543	ENSMUSG00000019373	26572	Cops3	COP9 signalosome subunit 3	421	YES
O35864_S_4	O35864	ENSMUSG00000025917	26754	Cops5	COP9 signalosome subunit 5	4	YES
P70166_S_4	P70166	ENSMUSG00000025586	12877	Cpeb1	cytoplasmic polyadenylation element binding protein 1	4	YES
P70166_S_553	P70166	ENSMUSG00000025586	12877	Cpeb1	cytoplasmic polyadenylation element binding protein 1	553	YES
P70166_S_43	P70166	ENSMUSG00000025586	12877	Cpeb1	cytoplasmic polyadenylation element binding protein 1	43	YES
P70166_S_245	P70166	ENSMUSG00000025586	12877	Cpeb1	cytoplasmic polyadenylation element binding protein 1	245	YES
P70166_S_81	P70166	ENSMUSG00000025586	12877	Cpeb1	cytoplasmic polyadenylation element binding protein 1	81	YES
P70166_S_85	P70166	ENSMUSG00000025586	12877	Cpeb1	cytoplasmic polyadenylation element binding protein 1	85	YES
P70166_S_183	P70166	ENSMUSG00000025586	12877	Cpeb1	cytoplasmic polyadenylation element binding protein 1	183	YES
P70166_T_52	P70166	ENSMUSG00000025586	12877	Cpeb1	cytoplasmic polyadenylation element binding protein 1	52	YES
Q9EPU4_S_672	Q9EPU4	ENSMUSG00000034022	94230	Cpsf1	cleavage and polyadenylation specific factor 1	672	YES
E9Q2N0_S_252	E9Q2N0	ENSMUSG00000018727	52670	Cpsf4l	cleavage and polyadenylation specific factor 4-like	252	YES
E9Q2N0_S_267	E9Q2N0	ENSMUSG00000018727	52670	Cpsf4l	cleavage and polyadenylation specific factor 4-like	267	YES
Q91X84_S_4	Q91X84	ENSMUSG00000030527	70461	Crtc3	CREB regulated transcription coactivator 3	4	YES
A0A0G2JG52_T_1025	A0A0G2JG52	ENSMUSG00000019866	11630	Crybg1	crystallin beta-gamma domain containing 1	1025	YES
Q9JMK2_S_390	Q9JMK2	ENSMUSG00000022433	27373	Csnk1e	casein kinase 1, epsilon	390	YES
Q8C4X2_S_34	Q8C4X2	ENSMUSG00000073563	70425	Csnk1g3	casein kinase 1, gamma 3	34	YES
P70698_S_587	P70698	ENSMUSG00000028633	51797	Ctps	cytidine 5'-triphosphate synthase	587	YES
Q62018_S_1095	Q62018	ENSMUSG00000005609	22083	Ctr9	CTR9 homolog, Paf1/RNA polymerase II complex component	1095	YES
B9EJA2_T_497	B9EJA2	ENSMUSG00000000416	30785	Cttnbp2	cortactin binding protein 2	497	YES
Q8R3V6_S_8	Q8R3V6	ENSMUSG00000018378	103841	Cuedc1	CUE domain containing 1	8	YES
Q9WTX6_T_77	Q9WTX6	ENSMUSG00000029686	26965	Cul1	cullin 1	77	YES
A2A432_S_81	A2A432	ENSMUSG00000031095	72584	Cul4b	cullin 4B	81	YES
A2A432_S_199	A2A432	ENSMUSG00000031095	72584	Cul4b	cullin 4B	199	YES
Q9CX66_S_143	Q9CX66	ENSMUSG00000020255	28109	D10Wsu102e	DNA segment, Chr 10, Wayne State University 102, expressed	143	YES
Q9CX66_S_145	Q9CX66	ENSMUSG00000020255	28109	D10Wsu102e	DNA segment, Chr 10, Wayne State University 102, expressed	145	YES
Q9CX66_S_123	Q9CX66	ENSMUSG00000020255	28109	D10Wsu102e	DNA segment, Chr 10, Wayne State University 102, expressed	123	YES
Q9CX66_S_125	Q9CX66	ENSMUSG00000020255	28109	D10Wsu102e	DNA segment, Chr 10, Wayne State University 102, expressed	125	YES
A0A0N4SWI3_S_172	A0A0N4SWI3	ENSMUSG00000090891	52372	D6Ertd527e	DNA segment, Chr 6, ERATO Doi 527, expressed	172	YES
A0A0N4SWI3_S_173	A0A0N4SWI3	ENSMUSG00000090891	52372	D6Ertd527e	DNA segment, Chr 6, ERATO Doi 527, expressed	173	YES
A0A0N4SWI3_S_240	A0A0N4SWI3	ENSMUSG00000090891	52372	D6Ertd527e	DNA segment, Chr 6, ERATO Doi 527, expressed	240	YES
A0A0N4SWI3_S_187	A0A0N4SWI3	ENSMUSG00000090891	52372	D6Ertd527e	DNA segment, Chr 6, ERATO Doi 527, expressed	187	YES
A0A0N4SWI3_S_410	A0A0N4SWI3	ENSMUSG00000090891	52372	D6Ertd527e	DNA segment, Chr 6, ERATO Doi 527, expressed	410	YES
A0A0N4SWI3_S_411	A0A0N4SWI3	ENSMUSG00000090891	52372	D6Ertd527e	DNA segment, Chr 6, ERATO Doi 527, expressed	411	YES
A0A0N4SWI3_S_390	A0A0N4SWI3	ENSMUSG00000090891	52372	D6Ertd527e	DNA segment, Chr 6, ERATO Doi 527, expressed	390	YES
A0A0N4SWI3_S_274	A0A0N4SWI3	ENSMUSG00000090891	52372	D6Ertd527e	DNA segment, Chr 6, ERATO Doi 527, expressed	274	YES
A0A0N4SWI3_S_161	A0A0N4SWI3	ENSMUSG00000090891	52372	D6Ertd527e	DNA segment, Chr 6, ERATO Doi 527, expressed	161	YES
A0A0N4SWI3_S_163	A0A0N4SWI3	ENSMUSG00000090891	52372	D6Ertd527e	DNA segment, Chr 6, ERATO Doi 527, expressed	163	YES
A0A0N4SWI3_S_401	A0A0N4SWI3	ENSMUSG00000090891	52372	D6Ertd527e	DNA segment, Chr 6, ERATO Doi 527, expressed	401	YES
A0A0N4SWI3_S_408	A0A0N4SWI3	ENSMUSG00000090891	52372	D6Ertd527e	DNA segment, Chr 6, ERATO Doi 527, expressed	408	YES
A0A0N4SWI3_S_409	A0A0N4SWI3	ENSMUSG00000090891	52372	D6Ertd527e	DNA segment, Chr 6, ERATO Doi 527, expressed	409	YES
A0A0N4SWI3_S_393	A0A0N4SWI3	ENSMUSG00000090891	52372	D6Ertd527e	DNA segment, Chr 6, ERATO Doi 527, expressed	393	YES
A0A0N4SWI3_S_392	A0A0N4SWI3	ENSMUSG00000090891	52372	D6Ertd527e	DNA segment, Chr 6, ERATO Doi 527, expressed	392	YES
A0A0N4SWI3_S_397	A0A0N4SWI3	ENSMUSG00000090891	52372	D6Ertd527e	DNA segment, Chr 6, ERATO Doi 527, expressed	397	YES
D2J0Y4_S_54	D2J0Y4	ENSMUSG00000030994	71007	D7Ertd443e	DNA segment, Chr 7, ERATO Doi 443, expressed	54	YES
D2J0Y4_S_190	D2J0Y4	ENSMUSG00000030994	71007	D7Ertd443e	DNA segment, Chr 7, ERATO Doi 443, expressed	190	YES
Q0PHV7_S_268	Q0PHV7	ENSMUSG00000078794	629378	Dact3	dishevelled-binding antagonist of beta-catenin 3	268	YES
Q0PHV7_T_267	Q0PHV7	ENSMUSG00000078794	629378	Dact3	dishevelled-binding antagonist of beta-catenin 3	267	YES
Q64368_S_11	Q64368	ENSMUSG00000010592	13164	Dazl	deleted in azoospermia-like	11	YES
Q9CZ00_S_121	Q9CZ00	ENSMUSG00000031970	72185	Dbndd1	dysbindin (dystrobrevin binding protein 1) domain containing 1	121	YES
Q9CZ00_S_3	Q9CZ00	ENSMUSG00000031970	72185	Dbndd1	dysbindin (dystrobrevin binding protein 1) domain containing 1	3	YES
Q9CZ00_S_139	Q9CZ00	ENSMUSG00000031970	72185	Dbndd1	dysbindin (dystrobrevin binding protein 1) domain containing 1	139	YES
Q9CZ00_S_123	Q9CZ00	ENSMUSG00000031970	72185	Dbndd1	dysbindin (dystrobrevin binding protein 1) domain containing 1	123	YES
A2AKB9_S_89	A2AKB9	ENSMUSG00000035572	242418	Dcaf10	DDB1 and CUL4 associated factor 10	89	YES
Q9DC22_S_441	Q9DC22	ENSMUSG00000026571	74106	Dcaf6	DDB1 and CUL4 associated factor 6	441	YES
Q9DC22_S_434	Q9DC22	ENSMUSG00000026571	74106	Dcaf6	DDB1 and CUL4 associated factor 6	434	YES
Q9DC22_S_437	Q9DC22	ENSMUSG00000026571	74106	Dcaf6	DDB1 and CUL4 associated factor 6	437	YES
Q8N7N5_S_50	Q8N7N5	ENSMUSG00000026554	98193	Dcaf8	DDB1 and CUL4 associated factor 8	50	YES
Q8N7N5_S_89	Q8N7N5	ENSMUSG00000026554	98193	Dcaf8	DDB1 and CUL4 associated factor 8	89	YES
Q91ZV3_S_722	Q91ZV3	ENSMUSG00000035107	73379	Dcbld2	discoidin, CUB and LCCL domain containing 2	722	YES
Q91ZV3_T_588	Q91ZV3	ENSMUSG00000035107	73379	Dcbld2	discoidin, CUB and LCCL domain containing 2	588	YES
Q91ZV3_S_721	Q91ZV3	ENSMUSG00000035107	73379	Dcbld2	discoidin, CUB and LCCL domain containing 2	721	YES
Q6PGN3_S_354	Q6PGN3	ENSMUSG00000028078	70762	Dclk2	doublecortin-like kinase 2	354	YES
Q6PGN3_S_359	Q6PGN3	ENSMUSG00000028078	70762	Dclk2	doublecortin-like kinase 2	359	YES
Q6PGN3_S_285	Q6PGN3	ENSMUSG00000028078	70762	Dclk2	doublecortin-like kinase 2	285	YES
Q6PGN3_S_733	Q6PGN3	ENSMUSG00000028078	70762	Dclk2	doublecortin-like kinase 2	733	YES
Q6PGN3_T_323	Q6PGN3	ENSMUSG00000028078	70762	Dclk2	doublecortin-like kinase 2	323	YES
Q3U1J4_S_331	Q3U1J4	ENSMUSG00000024740	13194	Ddb1	damage specific DNA binding protein 1	331	YES
Q3U1J4_S_720	Q3U1J4	ENSMUSG00000024740	13194	Ddb1	damage specific DNA binding protein 1	720	YES
Q9ER99_T_152	Q9ER99	ENSMUSG00000078515	68817	Ddi2	DNA-damage inducible protein 2	152	YES
Q9ER99_S_154	Q9ER99	ENSMUSG00000078515	68817	Ddi2	DNA-damage inducible protein 2	154	YES
Q9JJY4_S_755	Q9JJY4	ENSMUSG00000027905	53975	Ddx20	DEAD box helicase 20	755	YES
Q9JJY4_T_494	Q9JJY4	ENSMUSG00000027905	53975	Ddx20	DEAD box helicase 20	494	YES
Q61496_S_142	Q61496	ENSMUSG00000021758	13206	Ddx4	DEAD box helicase 4	142	YES
Q61496_S_165	Q61496	ENSMUSG00000021758	13206	Ddx4	DEAD box helicase 4	165	YES
Q61496_T_395	Q61496	ENSMUSG00000021758	13206	Ddx4	DEAD box helicase 4	395	YES
P54823_S_61	P54823	ENSMUSG00000032097	13209	Ddx6	DEAD (Asp-Glu-Ala-Asp) box polypeptide 6	61	YES
P54823_T_55	P54823	ENSMUSG00000032097	13209	Ddx6	DEAD (Asp-Glu-Ala-Asp) box polypeptide 6	55	YES
Q9Z1L3_S_9	Q9Z1L3	ENSMUSG00000013973	21945	Dedd	death effector domain-containing	9	YES
Q9Z1L3_S_182	Q9Z1L3	ENSMUSG00000013973	21945	Dedd	death effector domain-containing	182	YES
O09005_S_307	O09005	ENSMUSG00000038633	13244	Degs1	delta(4)-desaturase, sphingolipid 1	307	YES
Q8K382_S_750	Q8K382	ENSMUSG00000035392	227801	Dennd1a	DENN/MADD domain containing 1A	750	YES
Q8K382_S_991	Q8K382	ENSMUSG00000035392	227801	Dennd1a	DENN/MADD domain containing 1A	991	YES
Q8K382_T_478	Q8K382	ENSMUSG00000035392	227801	Dennd1a	DENN/MADD domain containing 1A	478	YES
Q6P9P8_S_83	Q6P9P8	ENSMUSG00000007379	329727	Dennd2c	DENN/MADD domain containing 2C	83	YES
A2RT67_S_585	A2RT67	ENSMUSG00000036661	105841	Dennd3	DENN/MADD domain containing 3	585	YES
A6H8H2_S_1293	A6H8H2	ENSMUSG00000038024	329877	Dennd4c	DENN/MADD domain containing 4C	1293	YES
P61460_S_1074	P61460	ENSMUSG00000037426	277854	Depdc5	DEP domain containing 5	1074	YES
Q91WS7_S_152	Q91WS7	ENSMUSG00000027173	211896	Depdc7	DEP domain containing 7	152	YES
Q91WS7_S_463	Q91WS7	ENSMUSG00000027173	211896	Depdc7	DEP domain containing 7	463	YES
P98154_S_543	P98154	ENSMUSG00000003166	13356	Dgcr2	DiGeorge syndrome critical region gene 2	543	YES
E9Q7N4_S_1115	E9Q7N4	ENSMUSG00000062393	331374	Dgkk	diacylglycerol kinase kappa	1115	YES
E9Q7N4_T_1112	E9Q7N4	ENSMUSG00000062393	331374	Dgkk	diacylglycerol kinase kappa	1112	YES
E9Q7N4_S_1116	E9Q7N4	ENSMUSG00000062393	331374	Dgkk	diacylglycerol kinase kappa	1116	YES
E9Q7N4_S_912	E9Q7N4	ENSMUSG00000062393	331374	Dgkk	diacylglycerol kinase kappa	912	YES
E9Q7N4_S_915	E9Q7N4	ENSMUSG00000062393	331374	Dgkk	diacylglycerol kinase kappa	915	YES
E9Q7N4_S_643	E9Q7N4	ENSMUSG00000062393	331374	Dgkk	diacylglycerol kinase kappa	643	YES
E9Q7N4_S_654	E9Q7N4	ENSMUSG00000062393	331374	Dgkk	diacylglycerol kinase kappa	654	YES
G3X8X0_T_50	G3X8X0	ENSMUSG00000024422	69192	Dhx16	DEAH (Asp-Glu-Ala-His) box polypeptide 16	50	YES
G3X8X0_T_52	G3X8X0	ENSMUSG00000024422	69192	Dhx16	DEAH (Asp-Glu-Ala-His) box polypeptide 16	52	YES
Q8R418_S_1280	Q8R418	ENSMUSG00000041415	192119	Dicer1	dicer 1, ribonuclease type III	1280	YES
Q8R418_S_413	Q8R418	ENSMUSG00000041415	192119	Dicer1	dicer 1, ribonuclease type III	413	YES
Q8R418_S_415	Q8R418	ENSMUSG00000041415	192119	Dicer1	dicer 1, ribonuclease type III	415	YES
Q3TDN0_S_1476	Q3TDN0	ENSMUSG00000030768	68897	Disp1	dispatched RND transporter family member 1	1476	YES
Q3TDN0_S_1377	Q3TDN0	ENSMUSG00000030768	68897	Disp1	dispatched RND transporter family member 1	1377	YES
Q8CIP5_S_838	Q8CIP5	ENSMUSG00000040035	214240	Disp2	dispatched RND tramsporter family member 2	838	YES
B1AZP2_S_724	B1AZP2	ENSMUSG00000061689	228836	Dlgap4	DLG associated protein 4	724	YES
B1AZP2_S_728	B1AZP2	ENSMUSG00000061689	228836	Dlgap4	DLG associated protein 4	728	YES
B1AZP2_T_718	B1AZP2	ENSMUSG00000061689	228836	Dlgap4	DLG associated protein 4	718	YES
B1AZP2_S_977	B1AZP2	ENSMUSG00000061689	228836	Dlgap4	DLG associated protein 4	977	YES
Q8K4R9_S_612	Q8K4R9	ENSMUSG00000037544	218977	Dlgap5	DLG associated protein 5	612	YES
A2A9I7_S_257	A2A9I7	ENSMUSG00000028610	56296	Dmrtb1	DMRT-like family B with proline-rich C-terminal, 1	257	YES
Q08274_T_457	Q08274	ENSMUSG00000030410	13401	Dmwd	dystrophia myotonica-containing WD repeat motif	457	YES
Q8BW94_T_1081	Q8BW94	ENSMUSG00000052273	381917	Dnah3	dynein, axonemal, heavy chain 3	1081	YES
Q8BW94_T_1082	Q8BW94	ENSMUSG00000052273	381917	Dnah3	dynein, axonemal, heavy chain 3	1082	YES
Q9QYJ0_S_187	Q9QYJ0	ENSMUSG00000031701	56445	Dnaja2	DnaJ heat shock protein family (Hsp40) member A2	187	YES
P13864_S_843	P13864	ENSMUSG00000004099	13433	Dnmt1	DNA methyltransferase (cytosine-5) 1	843	YES
P13864_S_882	P13864	ENSMUSG00000004099	13433	Dnmt1	DNA methyltransferase (cytosine-5) 1	882	YES
P13864_S_1128	P13864	ENSMUSG00000004099	13433	Dnmt1	DNA methyltransferase (cytosine-5) 1	1128	YES
P13864_S_356	P13864	ENSMUSG00000004099	13433	Dnmt1	DNA methyltransferase (cytosine-5) 1	356	YES
P13864_S_331	P13864	ENSMUSG00000004099	13433	Dnmt1	DNA methyltransferase (cytosine-5) 1	331	YES
P13864_S_981	P13864	ENSMUSG00000004099	13433	Dnmt1	DNA methyltransferase (cytosine-5) 1	981	YES
Q8BL99_S_2355	Q8BL99	ENSMUSG00000034973	320615	Dop1a	DOP1 leucine zipper like protein A	2355	YES
Q8BL99_S_1234	Q8BL99	ENSMUSG00000034973	320615	Dop1a	DOP1 leucine zipper like protein A	1234	YES
Q8BL99_S_1206	Q8BL99	ENSMUSG00000034973	320615	Dop1a	DOP1 leucine zipper like protein A	1206	YES
Q8BL99_S_1166	Q8BL99	ENSMUSG00000034973	320615	Dop1a	DOP1 leucine zipper like protein A	1166	YES
Q8BL99_S_1169	Q8BL99	ENSMUSG00000034973	320615	Dop1a	DOP1 leucine zipper like protein A	1169	YES
Q3UHQ6_S_319	Q3UHQ6	ENSMUSG00000022946	70028	Dop1b	DOP1 leucine zipper like protein B	319	YES
Q3UHQ6_T_699	Q3UHQ6	ENSMUSG00000022946	70028	Dop1b	DOP1 leucine zipper like protein B	699	YES
Q3UHQ6_S_709	Q3UHQ6	ENSMUSG00000022946	70028	Dop1b	DOP1 leucine zipper like protein B	709	YES
Q3UHQ6_S_714	Q3UHQ6	ENSMUSG00000022946	70028	Dop1b	DOP1 leucine zipper like protein B	714	YES
Q6XZL8_S_1079	Q6XZL8	ENSMUSG00000061589	208266	Dot1l	DOT1-like, histone H3 methyltransferase (S. cerevisiae)	1079	YES
Q6XZL8_S_1084	Q6XZL8	ENSMUSG00000061589	208266	Dot1l	DOT1-like, histone H3 methyltransferase (S. cerevisiae)	1084	YES
Q8QZY3_S_124	Q8QZY3	ENSMUSG00000046323	73708	Dppa3	developmental pluripotency-associated 3	124	YES
Q8QZY3_T_29	Q8QZY3	ENSMUSG00000046323	73708	Dppa3	developmental pluripotency-associated 3	29	YES
Q9CQS7_S_107	Q9CQS7	ENSMUSG00000060461	434423	Dppa5a	developmental pluripotency associated 5A	107	YES
Q99LT0_S_26	Q99LT0	ENSMUSG00000024067	66310	Dpy30	dpy-30, histone methyltransferase complex regulatory subunit	26	YES
Q9CYC5_S_324	Q9CYC5	ENSMUSG00000027635	66934	Dsn1	DSN1 homolog, MIS12 kinetochore complex component	324	YES
Q91ZU6_S_2721	Q91ZU6	ENSMUSG00000026131	13518	Dst	dystonin	2721	YES
Q3TLR7_S_544	Q3TLR7	ENSMUSG00000037474	76843	Dtl	denticleless E3 ubiquitin protein ligase	544	YES
Q8R3P2_S_539	Q8R3P2	ENSMUSG00000004947	74198	Dtx2	deltex 2, E3 ubiquitin ligase	539	YES
Q9D0T2_S_7	Q9D0T2	ENSMUSG00000026659	80915	Dusp12	dual specificity phosphatase 12	7	YES
Q91Z46_S_220	Q91Z46	ENSMUSG00000053716	235584	Dusp7	dual specificity phosphatase 7	220	YES
O88487_S_73	O88487	ENSMUSG00000027012	13427	Dync1i2	dynein cytoplasmic 1 intermediate chain 2	73	YES
Q8R1Q8_S_467	Q8R1Q8	ENSMUSG00000032435	235661	Dync1li1	dynein cytoplasmic 1 light intermediate chain 1	467	YES
Q8R1Q8_S_476	Q8R1Q8	ENSMUSG00000032435	235661	Dync1li1	dynein cytoplasmic 1 light intermediate chain 1	476	YES
Q8R1Q8_S_482	Q8R1Q8	ENSMUSG00000032435	235661	Dync1li1	dynein cytoplasmic 1 light intermediate chain 1	482	YES
Q7TPV2_S_996	Q7TPV2	ENSMUSG00000064061	224170	Dzip3	DAZ interacting protein 3, zinc finger	996	YES
Q7TPV2_T_983	Q7TPV2	ENSMUSG00000064061	224170	Dzip3	DAZ interacting protein 3, zinc finger	983	YES
Q8BW45_S_151	Q8BW45	ENSMUSG00000045291	100502936	E330021D16Rik	RIKEN cDNA E330021D16 gene	151	YES
Q8BW45_T_365	Q8BW45	ENSMUSG00000045291	100502936	E330021D16Rik	RIKEN cDNA E330021D16 gene	365	YES
Q3UWX6_S_257	Q3UWX6	ENSMUSG00000038925	105418	E330034G19Rik	RIKEN cDNA E330034G19 gene	257	YES
Q3UWX6_T_351	Q3UWX6	ENSMUSG00000038925	105418	E330034G19Rik	RIKEN cDNA E330034G19 gene	351	YES
Q3UWX6_T_161	Q3UWX6	ENSMUSG00000038925	105418	E330034G19Rik	RIKEN cDNA E330034G19 gene	161	YES
Q6PDI5_S_5	Q6PDI5	ENSMUSG00000050812	230249	Ecpas	Ecm29 proteasome adaptor and scaffold	5	YES
Q07139_S_30	Q07139	ENSMUSG00000027699	13605	Ect2	ect2 oncogene	30	YES
Q3UJB9_S_937	Q3UJB9	ENSMUSG00000036270	234699	Edc4	enhancer of mRNA decapping 4	937	YES
Q3UJB9_S_844	Q3UJB9	ENSMUSG00000036270	234699	Edc4	enhancer of mRNA decapping 4	844	YES
Q3UJB9_S_667	Q3UJB9	ENSMUSG00000036270	234699	Edc4	enhancer of mRNA decapping 4	667	YES
Q6GQV7_S_12	Q6GQV7	ENSMUSG00000039990	214764	Edrf1	erythroid differentiation regulatory factor 1	12	YES
O08796_S_338	O08796	ENSMUSG00000035064	13631	Eef2k	eukaryotic elongation factor-2 kinase	338	YES
O08796_S_240	O08796	ENSMUSG00000035064	13631	Eef2k	eukaryotic elongation factor-2 kinase	240	YES
O08796_S_477	O08796	ENSMUSG00000035064	13631	Eef2k	eukaryotic elongation factor-2 kinase	477	YES
Q91YE3_S_3	Q91YE3	ENSMUSG00000031987	112405	Egln1	egl-9 family hypoxia-inducible factor 1	3	YES
Q69ZW3_T_316	Q69ZW3	ENSMUSG00000042302	216565	Ehbp1	EH domain binding protein 1	316	YES
Q8CHW4_S_521	Q8CHW4	ENSMUSG00000003235	224045	Eif2b5	eukaryotic translation initiation factor 2B, subunit 5 epsilon	521	YES
Q8CHW4_S_525	Q8CHW4	ENSMUSG00000003235	224045	Eif2b5	eukaryotic translation initiation factor 2B, subunit 5 epsilon	525	YES
Q99L45_T_11	Q99L45	ENSMUSG00000074656	67204	Eif2s2	eukaryotic translation initiation factor 2, subunit 2 (beta)	11	YES
Q91WK2_S_14	Q91WK2	ENSMUSG00000022312	68135	Eif3h	eukaryotic translation initiation factor 3, subunit H	14	YES
Q8BGD9_S_542	Q8BGD9	ENSMUSG00000058655	75705	Eif4b	eukaryotic translation initiation factor 4B	542	YES
Q8BGD9_S_430	Q8BGD9	ENSMUSG00000058655	75705	Eif4b	eukaryotic translation initiation factor 4B	430	YES
Q3UTA9_S_44	Q3UTA9	ENSMUSG00000074895	218268	Eif4e1b	eukaryotic translation initiation factor 4E family member 1B	44	YES
Q9EST3_S_135	Q9EST3	ENSMUSG00000020454	74203	Eif4enif1	eukaryotic translation initiation factor 4E nuclear import factor 1	135	YES
Q9EST3_S_763	Q9EST3	ENSMUSG00000020454	74203	Eif4enif1	eukaryotic translation initiation factor 4E nuclear import factor 1	763	YES
Q9EST3_S_764	Q9EST3	ENSMUSG00000020454	74203	Eif4enif1	eukaryotic translation initiation factor 4E nuclear import factor 1	764	YES
Q9EST3_S_766	Q9EST3	ENSMUSG00000020454	74203	Eif4enif1	eukaryotic translation initiation factor 4E nuclear import factor 1	766	YES
Q9EST3_S_770	Q9EST3	ENSMUSG00000020454	74203	Eif4enif1	eukaryotic translation initiation factor 4E nuclear import factor 1	770	YES
Q9EST3_S_576	Q9EST3	ENSMUSG00000020454	74203	Eif4enif1	eukaryotic translation initiation factor 4E nuclear import factor 1	576	YES
Q9EST3_T_767	Q9EST3	ENSMUSG00000020454	74203	Eif4enif1	eukaryotic translation initiation factor 4E nuclear import factor 1	767	YES
Q9EST3_S_692	Q9EST3	ENSMUSG00000020454	74203	Eif4enif1	eukaryotic translation initiation factor 4E nuclear import factor 1	692	YES
Q9EST3_S_346	Q9EST3	ENSMUSG00000020454	74203	Eif4enif1	eukaryotic translation initiation factor 4E nuclear import factor 1	346	YES
Q9EST3_S_350	Q9EST3	ENSMUSG00000020454	74203	Eif4enif1	eukaryotic translation initiation factor 4E nuclear import factor 1	350	YES
Q9EST3_S_348	Q9EST3	ENSMUSG00000020454	74203	Eif4enif1	eukaryotic translation initiation factor 4E nuclear import factor 1	348	YES
Q80XI3_S_1097	Q80XI3	ENSMUSG00000028760	230861	Eif4g3	eukaryotic translation initiation factor 4 gamma, 3	1097	YES
Q80XI3_S_1107	Q80XI3	ENSMUSG00000028760	230861	Eif4g3	eukaryotic translation initiation factor 4 gamma, 3	1107	YES
Q80XI3_T_253	Q80XI3	ENSMUSG00000028760	230861	Eif4g3	eukaryotic translation initiation factor 4 gamma, 3	253	YES
Q05D44_S_566	Q05D44	ENSMUSG00000026083	226982	Eif5b	eukaryotic translation initiation factor 5B	566	YES
Q3UMY5_S_11	Q3UMY5	ENSMUSG00000032624	78798	Eml4	echinoderm microtubule associated protein like 4	11	YES
O70318_S_970	O70318	ENSMUSG00000019978	13822	Epb41l2	erythrocyte membrane protein band 4.1 like 2	970	YES
O70318_S_7	O70318	ENSMUSG00000019978	13822	Epb41l2	erythrocyte membrane protein band 4.1 like 2	7	YES
Q8BGS1_S_398	Q8BGS1	ENSMUSG00000026383	226352	Epb41l5	erythrocyte membrane protein band 4.1 like 5	398	YES
Q8C9X6_S_538	Q8C9X6	ENSMUSG00000024240	13831	Epc1	enhancer of polycomb homolog 1	538	YES
Q8CHU3_S_5	Q8CHU3	ENSMUSG00000001036	13855	Epn2	epsin 2	5	YES
Q8CHU3_S_180	Q8CHU3	ENSMUSG00000001036	13855	Epn2	epsin 2	180	YES
Q91WL0_S_454	Q91WL0	ENSMUSG00000040600	99662	Eps8l3	EPS8-like 3	454	YES
Q91WL0_S_238	Q91WL0	ENSMUSG00000040600	99662	Eps8l3	EPS8-like 3	238	YES
Q91WL0_S_209	Q91WL0	ENSMUSG00000040600	99662	Eps8l3	EPS8-like 3	209	YES
Q8BHK9_S_1080	Q8BHK9	ENSMUSG00000051220	236930	Ercc6l	excision repair cross-complementing rodent repair deficiency complementation group 6 like	1080	YES
Q8BHK9_S_985	Q8BHK9	ENSMUSG00000051220	236930	Ercc6l	excision repair cross-complementing rodent repair deficiency complementation group 6 like	985	YES
Q8K0S2_S_269	Q8K0S2	ENSMUSG00000044726	239368	Erich5	glutamate rich 5	269	YES
Q8K0S2_T_44	Q8K0S2	ENSMUSG00000044726	239368	Erich5	glutamate rich 5	44	YES
P60330_S_1465	P60330	ENSMUSG00000058290	105988	Espl1	extra spindle pole bodies 1, separase	1465	YES
Q3U7R1_S_10	Q3U7R1	ENSMUSG00000025366	23943	Esyt1	extended synaptotagmin-like protein 1	10	YES
A2AQ25_S_1713	A2AQ25	ENSMUSG00000036617	208618	Etl4	enhancer trap locus 4	1713	YES
A2AQ25_S_1686	A2AQ25	ENSMUSG00000036617	208618	Etl4	enhancer trap locus 4	1686	YES
A2AQ25_T_1248	A2AQ25	ENSMUSG00000036617	208618	Etl4	enhancer trap locus 4	1248	YES
P15037_S_277	P15037	ENSMUSG00000022895	23872	Ets2	E26 avian leukemia oncogene 2, 3' domain	277	YES
P23683_S_152	P23683	ENSMUSG00000005503	14028	Evx1	even-skipped homeobox 1	152	YES
Q8R3S6_S_487	Q8R3S6	ENSMUSG00000036435	69940	Exoc1	exocyst complex component 1	487	YES
B1B0V2_S_220	B1B0V2	ENSMUSG00000073294	102991	Ezhip	EZH inhibitory protein	220	YES
B1B0V2_S_223	B1B0V2	ENSMUSG00000073294	102991	Ezhip	EZH inhibitory protein	223	YES
B1B0V2_S_224	B1B0V2	ENSMUSG00000073294	102991	Ezhip	EZH inhibitory protein	224	YES
B1B0V2_S_438	B1B0V2	ENSMUSG00000073294	102991	Ezhip	EZH inhibitory protein	438	YES
B1B0V2_S_479	B1B0V2	ENSMUSG00000073294	102991	Ezhip	EZH inhibitory protein	479	YES
B1B0V2_S_41	B1B0V2	ENSMUSG00000073294	102991	Ezhip	EZH inhibitory protein	41	YES
B1B0V2_S_124	B1B0V2	ENSMUSG00000073294	102991	Ezhip	EZH inhibitory protein	124	YES
B1B0V2_S_416	B1B0V2	ENSMUSG00000073294	102991	Ezhip	EZH inhibitory protein	416	YES
B1B0V2_S_332	B1B0V2	ENSMUSG00000073294	102991	Ezhip	EZH inhibitory protein	332	YES
B1B0V2_S_352	B1B0V2	ENSMUSG00000073294	102991	Ezhip	EZH inhibitory protein	352	YES
B1B0V2_S_358	B1B0V2	ENSMUSG00000073294	102991	Ezhip	EZH inhibitory protein	358	YES
B1B0V2_S_235	B1B0V2	ENSMUSG00000073294	102991	Ezhip	EZH inhibitory protein	235	YES
B1B0V2_S_196	B1B0V2	ENSMUSG00000073294	102991	Ezhip	EZH inhibitory protein	196	YES
B1B0V2_S_198	B1B0V2	ENSMUSG00000073294	102991	Ezhip	EZH inhibitory protein	198	YES
B1B0V2_S_201	B1B0V2	ENSMUSG00000073294	102991	Ezhip	EZH inhibitory protein	201	YES
B1B0V2_S_203	B1B0V2	ENSMUSG00000073294	102991	Ezhip	EZH inhibitory protein	203	YES
B1B0V2_S_386	B1B0V2	ENSMUSG00000073294	102991	Ezhip	EZH inhibitory protein	386	YES
B1B0V2_T_204	B1B0V2	ENSMUSG00000073294	102991	Ezhip	EZH inhibitory protein	204	YES
B1B0V2_S_254	B1B0V2	ENSMUSG00000073294	102991	Ezhip	EZH inhibitory protein	254	YES
B1B0V2_S_490	B1B0V2	ENSMUSG00000073294	102991	Ezhip	EZH inhibitory protein	490	YES
B1B0V2_S_449	B1B0V2	ENSMUSG00000073294	102991	Ezhip	EZH inhibitory protein	449	YES
B1B0V2_S_472	B1B0V2	ENSMUSG00000073294	102991	Ezhip	EZH inhibitory protein	472	YES
B1B0V2_S_159	B1B0V2	ENSMUSG00000073294	102991	Ezhip	EZH inhibitory protein	159	YES
B1B0V2_S_170	B1B0V2	ENSMUSG00000073294	102991	Ezhip	EZH inhibitory protein	170	YES
B1B0V2_S_326	B1B0V2	ENSMUSG00000073294	102991	Ezhip	EZH inhibitory protein	326	YES
B1B0V2_S_327	B1B0V2	ENSMUSG00000073294	102991	Ezhip	EZH inhibitory protein	327	YES
B1B0V2_S_353	B1B0V2	ENSMUSG00000073294	102991	Ezhip	EZH inhibitory protein	353	YES
B1B0V2_S_355	B1B0V2	ENSMUSG00000073294	102991	Ezhip	EZH inhibitory protein	355	YES
B1B0V2_S_367	B1B0V2	ENSMUSG00000073294	102991	Ezhip	EZH inhibitory protein	367	YES
B1B0V2_S_279	B1B0V2	ENSMUSG00000073294	102991	Ezhip	EZH inhibitory protein	279	YES
B1B0V2_S_408	B1B0V2	ENSMUSG00000073294	102991	Ezhip	EZH inhibitory protein	408	YES
B1B0V2_S_410	B1B0V2	ENSMUSG00000073294	102991	Ezhip	EZH inhibitory protein	410	YES
B1B0V2_S_195	B1B0V2	ENSMUSG00000073294	102991	Ezhip	EZH inhibitory protein	195	YES
B1B0V2_T_411	B1B0V2	ENSMUSG00000073294	102991	Ezhip	EZH inhibitory protein	411	YES
B1B0V2_S_329	B1B0V2	ENSMUSG00000073294	102991	Ezhip	EZH inhibitory protein	329	YES
B1B0V2_S_406	B1B0V2	ENSMUSG00000073294	102991	Ezhip	EZH inhibitory protein	406	YES
Q5MPP0_S_346	Q5MPP0	ENSMUSG00000033579	338521	Fa2h	fatty acid 2-hydroxylase	346	YES
Q3TGF2_T_121	Q3TGF2	ENSMUSG00000026655	66540	Fam107b	family with sequence similarity 107, member B	121	YES
Q7TNF9_S_354	Q7TNF9	ENSMUSG00000038893	215512	Fam117a	family with sequence similarity 117, member A	354	YES
Q7TNF9_S_36	Q7TNF9	ENSMUSG00000038893	215512	Fam117a	family with sequence similarity 117, member A	36	YES
Q91YN1_S_349	Q91YN1	ENSMUSG00000022434	73225	Fam118a	family with sequence similarity 118, member A	349	YES
Q6RI63_S_753	Q6RI63	ENSMUSG00000014763	67544	Fam120b	family with sequence similarity 120, member B	753	YES
Q6RI63_Y_755	Q6RI63	ENSMUSG00000014763	67544	Fam120b	family with sequence similarity 120, member B	755	YES
Q8K2H3_S_437	Q8K2H3	ENSMUSG00000036501	225358	Fam13b	family with sequence similarity 13, member B	437	YES
Q505K2_S_1079	Q505K2	ENSMUSG00000051000	229488	Fam160a1	family with sequence similarity 160, member A1	1079	YES
Q3U2I3_S_533	Q3U2I3	ENSMUSG00000044465	74349	Fam160a2	family with sequence similarity 160, member A2	533	YES
Q5XG69_T_320	Q5XG69	ENSMUSG00000041817	320557	Fam169a	family with sequence similarity 169, member A	320	YES
Q3U2K0_S_607	Q3U2K0	ENSMUSG00000021495	212483	Fam193b	family with sequence similarity 193, member B	607	YES
Q8K2D0_S_2	Q8K2D0	ENSMUSG00000042595	245622	Fam199x	family with sequence similarity 199, X-linked	2	YES
Q3UKU4_S_361	Q3UKU4	ENSMUSG00000022408	213956	Fam83f	family with sequence similarity 83, member F	361	YES
Q5SWY7_S_800	Q5SWY7	ENSMUSG00000042377	69640	Fam83g	family with sequence similarity 83, member G	800	YES
Q5SWY7_S_773	Q5SWY7	ENSMUSG00000042377	69640	Fam83g	family with sequence similarity 83, member G	773	YES
Q5SWY7_S_722	Q5SWY7	ENSMUSG00000042377	69640	Fam83g	family with sequence similarity 83, member G	722	YES
Q5SWY7_S_664	Q5SWY7	ENSMUSG00000042377	69640	Fam83g	family with sequence similarity 83, member G	664	YES
Q5SWY7_S_727	Q5SWY7	ENSMUSG00000042377	69640	Fam83g	family with sequence similarity 83, member G	727	YES
Q5SWY7_S_615	Q5SWY7	ENSMUSG00000042377	69640	Fam83g	family with sequence similarity 83, member G	615	YES
Q5SWY7_S_741	Q5SWY7	ENSMUSG00000042377	69640	Fam83g	family with sequence similarity 83, member G	741	YES
Q5SWY7_S_548	Q5SWY7	ENSMUSG00000042377	69640	Fam83g	family with sequence similarity 83, member G	548	YES
Q5SWY7_S_613	Q5SWY7	ENSMUSG00000042377	69640	Fam83g	family with sequence similarity 83, member G	613	YES
Q5SWY7_S_701	Q5SWY7	ENSMUSG00000042377	69640	Fam83g	family with sequence similarity 83, member G	701	YES
Q5SWY7_S_704	Q5SWY7	ENSMUSG00000042377	69640	Fam83g	family with sequence similarity 83, member G	704	YES
Q5SWY7_T_706	Q5SWY7	ENSMUSG00000042377	69640	Fam83g	family with sequence similarity 83, member G	706	YES
Q3URQ4_S_83	Q3URQ4	ENSMUSG00000069237	97863	Fam8a1	family with sequence similarity 8, member A1	83	YES
A2A4E2_S_300	A2A4E2	ENSMUSG00000079112	97476	Fam90a1a	family with sequence similarity 90, member A1A	300	YES
A2A4E2_S_279	A2A4E2	ENSMUSG00000079112	97476	Fam90a1a	family with sequence similarity 90, member A1A	279	YES
A2A4E2_S_192	A2A4E2	ENSMUSG00000079112	97476	Fam90a1a	family with sequence similarity 90, member A1A	192	YES
A2A4E2_S_137	A2A4E2	ENSMUSG00000079112	97476	Fam90a1a	family with sequence similarity 90, member A1A	137	YES
A2A4E2_S_139	A2A4E2	ENSMUSG00000079112	97476	Fam90a1a	family with sequence similarity 90, member A1A	139	YES
Q80V62_S_889	Q80V62	ENSMUSG00000034023	211651	Fancd2	Fanconi anemia, complementation group D2	889	YES
F8VPU2_S_408	F8VPU2	ENSMUSG00000025555	223254	Farp1	FERM, RhoGEF (Arhgef) and pleckstrin domain protein 1 (chondrocyte-derived)	408	YES
Q2PZL6_S_2547	Q2PZL6	ENSMUSG00000046743	329628	Fat4	FAT atypical cadherin 4	2547	YES
Q6PB97_S_646	Q6PB97	ENSMUSG00000030811	233902	Fbxl19	F-box and leucine-rich repeat protein 19	646	YES
Q6PB97_T_205	Q6PB97	ENSMUSG00000030811	233902	Fbxl19	F-box and leucine-rich repeat protein 19	205	YES
Q7TQF2_S_355	Q7TQF2	ENSMUSG00000048232	269529	Fbxo10	F-box protein 10	355	YES
Q80XI1_T_691	Q80XI1	ENSMUSG00000037536	78938	Fbxo34	F-box protein 34	691	YES
Q80XI1_S_66	Q80XI1	ENSMUSG00000037536	78938	Fbxo34	F-box protein 34	66	YES
Q80XI1_S_689	Q80XI1	ENSMUSG00000037536	78938	Fbxo34	F-box protein 34	689	YES
Q80XI1_Y_695	Q80XI1	ENSMUSG00000037536	78938	Fbxo34	F-box protein 34	695	YES
Q8BMI0_S_723	Q8BMI0	ENSMUSG00000042211	107035	Fbxo38	F-box protein 38	723	YES
Q8BMI0_S_865	Q8BMI0	ENSMUSG00000042211	107035	Fbxo38	F-box protein 38	865	YES
Q8BMI0_S_759	Q8BMI0	ENSMUSG00000042211	107035	Fbxo38	F-box protein 38	759	YES
Q8BMI0_S_763	Q8BMI0	ENSMUSG00000042211	107035	Fbxo38	F-box protein 38	763	YES
Q8BMI0_S_766	Q8BMI0	ENSMUSG00000042211	107035	Fbxo38	F-box protein 38	766	YES
Q8BMI0_S_843	Q8BMI0	ENSMUSG00000042211	107035	Fbxo38	F-box protein 38	843	YES
Q8BMI0_S_743	Q8BMI0	ENSMUSG00000042211	107035	Fbxo38	F-box protein 38	743	YES
P62932_S_264	P62932	ENSMUSG00000047746	207215	Fbxo40	F-box protein 40	264	YES
Q8BK06_S_2	Q8BK06	ENSMUSG00000001366	71538	Fbxo9	f-box protein 9	2	YES
Q3TSA9_S_435	Q3TSA9	ENSMUSG00000074059	546161	Fbxw18	F-box and WD-40 domain protein 18	435	YES
E9PXM9_S_190	E9PXM9	ENSMUSG00000062275	382106	Fbxw24	F-box and WD-40 domain protein 24	190	YES
E9Q8A4_S_431	E9Q8A4	ENSMUSG00000054087	668758	Fbxw28	F-box and WD-40 domain protein 28	431;431	YES
F8VPX2_S_4	F8VPX2	ENSMUSG00000008167	68628	Fbxw9	F-box and WD-40 domain protein 9	4	YES
Q8K285_S_560	Q8K285	ENSMUSG00000070000	74015	Fcho1	FCH domain only 1	560	YES
Q76LL6_S_1447	Q76LL6	ENSMUSG00000034295	225288	Fhod3	formin homology 2 domain containing 3	1447	YES
Q91WF7_T_777	Q91WF7	ENSMUSG00000038417	103199	Fig4	FIG4 phosphoinositide 5-phosphatase	777	YES
Q9D824_S_250	Q9D824	ENSMUSG00000029227	66899	Fip1l1	FIP1 like 1 (S. cerevisiae)	250	YES
Q9D824_S_2	Q9D824	ENSMUSG00000029227	66899	Fip1l1	FIP1 like 1 (S. cerevisiae)	2	YES
P30416_S_452	P30416	ENSMUSG00000030357	14228	Fkbp4	FK506 binding protein 4	452	YES
Q8QZS3_S_571	Q8QZS3	ENSMUSG00000032633	216805	Flcn	folliculin	571	YES
Q8QZS3_S_296	Q8QZS3	ENSMUSG00000032633	216805	Flcn	folliculin	296	YES
Q9JJ28_S_406	Q9JJ28	ENSMUSG00000002812	14248	Flii	flightless I actin binding protein	406	YES
Q9JJ28_S_418	Q9JJ28	ENSMUSG00000002812	14248	Flii	flightless I actin binding protein	418	YES
Q80X90_S_932	Q80X90	ENSMUSG00000025278	286940	Flnb	filamin, beta	932	YES
Q80X90_S_1602	Q80X90	ENSMUSG00000025278	286940	Flnb	filamin, beta	1602	YES
Q6ZPF4_S_1026	Q6ZPF4	ENSMUSG00000023008	22379	Fmnl3	formin-like 3	1026	YES
P35922_S_576	P35922	ENSMUSG00000000838	14265	Fmr1	FMRP translational regulator 1	576	YES
Q80ZA7_T_31	Q80ZA7	ENSMUSG00000062170	207854	Fmr1nb	Fmr1 neighbor	31	YES
Q68FD7_S_214	Q68FD7	ENSMUSG00000035992	216742	Fnip1	folliculin interacting protein 1	214	YES
Q68FD7_S_280	Q68FD7	ENSMUSG00000035992	216742	Fnip1	folliculin interacting protein 1	280	YES
Q68FD7_T_603	Q68FD7	ENSMUSG00000035992	216742	Fnip1	folliculin interacting protein 1	603	YES
E9Q7L6_S_287	E9Q7L6	ENSMUSG00000034998	14236	Foxn2	forkhead box N2	287	YES
E9Q8I9_T_1965	E9Q8I9	ENSMUSG00000056602	320365	Fry	FRY microtubule binding protein	1965	YES
Q8BU47_S_167	Q8BU47	ENSMUSG00000055789	224247	Ftdc2	ferritin domain containing 2	167	YES
Q8BU47_S_168	Q8BU47	ENSMUSG00000055789	224247	Ftdc2	ferritin domain containing 2	168	YES
Q8BU47_S_146	Q8BU47	ENSMUSG00000055789	224247	Ftdc2	ferritin domain containing 2	146	YES
Q8BU47_S_121	Q8BU47	ENSMUSG00000055789	224247	Ftdc2	ferritin domain containing 2	121	YES
Q8BU47_S_179	Q8BU47	ENSMUSG00000055789	224247	Ftdc2	ferritin domain containing 2	179	YES
Q8BU47_T_166	Q8BU47	ENSMUSG00000055789	224247	Ftdc2	ferritin domain containing 2	166	YES
Q61584_S_432	Q61584	ENSMUSG00000027680	14359	Fxr1	fragile X mental retardation gene 1, autosomal homolog	432	YES
A2A995_S_573	A2A995	ENSMUSG00000078612	242594	Fyb2	FYN binding protein 2	573	YES
A2A995_S_227	A2A995	ENSMUSG00000078612	242594	Fyb2	FYN binding protein 2	227	YES
A2A995_S_581	A2A995	ENSMUSG00000078612	242594	Fyb2	FYN binding protein 2	581	YES
A2A995_S_585	A2A995	ENSMUSG00000078612	242594	Fyb2	FYN binding protein 2	585	YES
A2A995_S_314	A2A995	ENSMUSG00000078612	242594	Fyb2	FYN binding protein 2	314	YES
A2A995_S_317	A2A995	ENSMUSG00000078612	242594	Fyb2	FYN binding protein 2	317	YES
P97379_S_319	P97379	ENSMUSG00000029405	23881	G3bp2	GTPase activating protein (SH3 domain) binding protein 2	319	YES
Q00612_S_8	Q00612	ENSMUSG00000031400	14381	G6pdx	glucose-6-phosphate dehydrogenase X-linked	8	YES
Q00612_T_10	Q00612	ENSMUSG00000031400	14381	G6pdx	glucose-6-phosphate dehydrogenase X-linked	10;10	YES
Q99KY4_S_1116	Q99KY4	ENSMUSG00000062234	231580	Gak	cyclin G associated kinase	1116	YES
Q9CZD3_S_643	Q9CZD3	ENSMUSG00000029777	353172	Gars	glycyl-tRNA synthetase	643	YES
Q6DFZ1_S_1791	Q6DFZ1	ENSMUSG00000025224	107338	Gbf1	golgi-specific brefeldin A-resistance factor 1	1791	YES
Q8CHG3_S_171	Q8CHG3	ENSMUSG00000038039	70297	Gcc2	GRIP and coiled-coil domain containing 2	171	YES
Q8CHG3_S_1057	Q8CHG3	ENSMUSG00000038039	70297	Gcc2	GRIP and coiled-coil domain containing 2	1057	YES
Q8CHG3_T_16	Q8CHG3	ENSMUSG00000038039	70297	Gcc2	GRIP and coiled-coil domain containing 2	16	YES
Q9D7X8_S_132	Q9D7X8	ENSMUSG00000002797	110175	Ggct	gamma-glutamyl cyclotransferase	132	YES
P23242_T_251	P23242	ENSMUSG00000050953	14609	Gja1	gap junction protein, alpha 1	251	YES
Q9JMB0_S_239	Q9JMB0	ENSMUSG00000021552	56278	Gkap1	G kinase anchoring protein 1	239	YES
P47806_S_642	P47806	ENSMUSG00000025407	14632	Gli1	GLI-Kruppel family member GLI1	642	YES
A0A140LIU8_S_203	A0A140LIU8	ENSMUSG00000096966	100416956	Gm18336	predicted gene, 18336	203	YES
A0A140LIU8_S_262	A0A140LIU8	ENSMUSG00000096966	100416956	Gm18336	predicted gene, 18336	262	YES
J3KMS6_S_105	J3KMS6	ENSMUSG00000095653	102640804	Gm21818	predicted gene, 21818	105	YES
A0A087WR25_S_61	A0A087WR25	ENSMUSG00000100305		Gm28360	predicted gene 28360	61;93;61	YES
A2ART4_T_182	A2ART4	ENSMUSG00000078899	102633156	Gm4631	predicted gene 4631	182;314;154;351;345;235;154;154;182;294;154;266;345;490;593;232;154;126;122;289;182;154;223;182;602;350;289;27;27;452;405;182;154;154;210;275;154;255;269;377;182;381;269;238	YES
A2ART4_T_350	A2ART4	ENSMUSG00000078899	102633156	Gm4631	predicted gene 4631	350;594;434;267;485;151;126;98;154;238;238;401;322;341;204;154;262;350;503;294;489	YES
A0A1B0GR91_S_219	A0A1B0GR91	ENSMUSG00000045010	102634296	Gm4779	predicted gene 4779	219	YES
A0A494BBN4_S_181	A0A494BBN4	ENSMUSG00000117666	225852	Gm550	predicted gene 550	181	YES
J3QNH8_S_235	J3QNH8	ENSMUSG00000102752	665574	Gm7694	predicted gene 7694	235	YES
A0A0A6YVU8_S_213	A0A0A6YVU8	ENSMUSG00000042165	100043022	Gm9774	predicted pseudogene 9774	213;213	YES
Q6PGG2_T_9	Q6PGG2	ENSMUSG00000036246	78816	Gmip	Gem-interacting protein	9	YES
E9PVZ8_S_2852	E9PVZ8	ENSMUSG00000034243	224139	Golgb1	golgi autoantigen, golgin subfamily b, macrogolgin 1	2852	YES
Q7TQC7_S_518	Q7TQC7	ENSMUSG00000039210	67769	Gpatch2	G patch domain containing 2	518	YES
Q8K087_S_345	Q8K087	ENSMUSG00000046856	241070	Gpr1	G protein-coupled receptor 1	345	YES
P62915_S_76	P62915	ENSMUSG00000028271	229906	Gtf2b	general transcription factor IIB	76	YES
O08582_T_663	O08582	ENSMUSG00000042535	14904	Gtpbp1	GTP binding protein 1	663	YES
Q8R080_S_310	Q8R080	ENSMUSG00000022385	29870	Gtse1	G two S phase expressed protein 1	310	YES
Q8R080_S_257	Q8R080	ENSMUSG00000022385	29870	Gtse1	G two S phase expressed protein 1	257	YES
Q8R080_S_434	Q8R080	ENSMUSG00000022385	29870	Gtse1	G two S phase expressed protein 1	434	YES
Q8R080_S_552	Q8R080	ENSMUSG00000022385	29870	Gtse1	G two S phase expressed protein 1	552	YES
Q8R080_T_107	Q8R080	ENSMUSG00000022385	29870	Gtse1	G two S phase expressed protein 1	107	YES
Q8R080_S_456	Q8R080	ENSMUSG00000022385	29870	Gtse1	G two S phase expressed protein 1	456	YES
Q8R080_T_418	Q8R080	ENSMUSG00000022385	29870	Gtse1	G two S phase expressed protein 1	418	YES
Q8R080_T_426	Q8R080	ENSMUSG00000022385	29870	Gtse1	G two S phase expressed protein 1	426	YES
Q9R062_S_287	Q9R062	ENSMUSG00000019528	27357	Gyg	glycogenin	287	YES
Q9R062_S_301	Q9R062	ENSMUSG00000019528	27357	Gyg	glycogenin	301	YES
Q4VBD9_T_428	Q4VBD9	ENSMUSG00000027439	74533	Gzf1	GDNF-inducible zinc finger protein 1	428	YES
Q4VBD9_T_456	Q4VBD9	ENSMUSG00000027439	74533	Gzf1	GDNF-inducible zinc finger protein 1	456	YES
Q4VBD9_T_540	Q4VBD9	ENSMUSG00000027439	74533	Gzf1	GDNF-inducible zinc finger protein 1	540	YES
Q8VIK3_S_5	Q8VIK3	ENSMUSG00000042279	171506	H1f8	H1.8 linker histone	5	YES
Q8VIK3_S_20	Q8VIK3	ENSMUSG00000042279	171506	H1f8	H1.8 linker histone	20	YES
Q8VIK3_S_219	Q8VIK3	ENSMUSG00000042279	171506	H1f8	H1.8 linker histone	219	YES
Q8VIK3_S_8	Q8VIK3	ENSMUSG00000042279	171506	H1f8	H1.8 linker histone	8	YES
Q8VIK3_S_24	Q8VIK3	ENSMUSG00000042279	171506	H1f8	H1.8 linker histone	24	YES
Q8VIK3_S_7	Q8VIK3	ENSMUSG00000042279	171506	H1f8	H1.8 linker histone	7	YES
P84244_S_32	P84244	ENSMUSG00000060743	15078	H3f3a	H3.3 histone A	32;32	YES
Q6NV99_S_605	Q6NV99	ENSMUSG00000038047	230376	Haus6	HAUS augmin-like complex, subunit 6	605	YES
O35387_S_177	O35387	ENSMUSG00000027944	23897	Hax1	HCLS1 associated X-1	177	YES
Q69ZS7_S_202	Q69ZS7	ENSMUSG00000019977	56422	Hbs1l	Hbs1-like (S. cerevisiae)	202	YES
Q69ZS7_T_210	Q69ZS7	ENSMUSG00000019977	56422	Hbs1l	Hbs1-like (S. cerevisiae)	210	YES
Q8C547_T_2060	Q8C547	ENSMUSG00000039414	320473	Heatr5b	HEAT repeat containing 5B	2060	YES
Q6P1G0_S_297	Q6P1G0	ENSMUSG00000000976	217026	Heatr6	HEAT repeat containing 6	297	YES
Q69ZR2_S_252	Q69ZR2	ENSMUSG00000035247	207304	Hectd1	HECT domain E3 ubiquitin protein ligase 1	252	YES
Q69ZR2_S_1574	Q69ZR2	ENSMUSG00000035247	207304	Hectd1	HECT domain E3 ubiquitin protein ligase 1	1574	YES
Q3U487_S_12	Q3U487	ENSMUSG00000046861	76608	Hectd3	HECT domain E3 ubiquitin protein ligase 3	12	YES
Q8R1F6_S_653	Q8R1F6	ENSMUSG00000034586	217310	Hid1	HID1 domain containing	653	YES
Q61221_S_450	Q61221	ENSMUSG00000021109	15251	Hif1a	hypoxia inducible factor 1, alpha subunit	450	YES
Q0VBL6_S_558	Q0VBL6	ENSMUSG00000004328	53417	Hif3a	hypoxia inducible factor 3, alpha subunit	558	YES
Q03172_T_154	Q03172	ENSMUSG00000021366	110521	Hivep1	human immunodeficiency virus type I enhancer binding protein 1	154	YES
Q920N2_S_47	Q920N2	ENSMUSG00000040820	110948	Hlcs	holocarboxylase synthetase (biotin-	47	YES
Q01237_S_356	Q01237	ENSMUSG00000021670	15357	Hmgcr	3-hydroxy-3-methylglutaryl-Coenzyme A reductase	356	YES
Q8BG05_S_351	Q8BG05	ENSMUSG00000059005	229279	Hnrnpa3	heterogeneous nuclear ribonucleoprotein A3	351	YES
Q8BIL5_T_172	Q8BIL5	ENSMUSG00000028572	77963	Hook1	hook microtubule tethering protein 1	172	YES
Q8BUK6_S_232	Q8BUK6	ENSMUSG00000037234	320191	Hook3	hook microtubule tethering protein 3	232	YES
Q8R1H0_S_61	Q8R1H0	ENSMUSG00000059325	74318	Hopx	HOP homeobox	61	YES
Q91VB4_S_460	Q91VB4	ENSMUSG00000027615	12807	Hps3	HPS3, biogenesis of lysosomal organelles complex 2 subunit 1	460	YES
Q99KG7_S_475	Q99KG7	ENSMUSG00000042328	192232	Hps4	HPS4, biogenesis of lysosomal organelles complex 3 subunit 2	475	YES
P59438_S_469	P59438	ENSMUSG00000014418	246694	Hps5	HPS5, biogenesis of lysosomal organelles complex 2 subunit 2	469	YES
Q32P12_S_312	Q32P12	ENSMUSG00000034773	217216	Hrob	homologous recombination factor with OB-fold	312	YES
Q32P12_S_242	Q32P12	ENSMUSG00000034773	217216	Hrob	homologous recombination factor with OB-fold	242	YES
Q32P12_S_272	Q32P12	ENSMUSG00000034773	217216	Hrob	homologous recombination factor with OB-fold	272	YES
Q9D4G2_S_9	Q9D4G2	ENSMUSG00000002076	74377	Hsf2bp	heat shock transcription factor 2 binding protein	9	YES
Q5ND04_T_585	Q5ND04	ENSMUSG00000070345	327992	Hsf5	heat shock transcription factor family member 5	585	YES
Q5ND04_S_594	Q5ND04	ENSMUSG00000070345	327992	Hsf5	heat shock transcription factor family member 5	594	YES
P11499_S_718	P11499	ENSMUSG00000023944	15516	Hsp90ab1	heat shock protein 90 alpha (cytosolic), class B member 1	718	YES
Q61696_S_631	Q61696	ENSMUSG00000091971	193740	Hspa1a	heat shock protein 1A	631;632	YES
Q61696_S_633	Q61696	ENSMUSG00000091971	193740	Hspa1a	heat shock protein 1A	633;634	YES
Q7TMY8_S_3248	Q7TMY8	ENSMUSG00000025261	59026	Huwe1	HECT, UBA and WWE domain containing 1	3248	YES
Q7TMY8_S_3801	Q7TMY8	ENSMUSG00000025261	59026	Huwe1	HECT, UBA and WWE domain containing 1	3801	YES
Q7TMY8_T_3833	Q7TMY8	ENSMUSG00000025261	59026	Huwe1	HECT, UBA and WWE domain containing 1	3833	YES
Q6ZPR6_S_1234	Q6ZPR6	ENSMUSG00000035941	108837	Ibtk	inhibitor of Bruton agammaglobulinemia tyrosine kinase	1234	YES
E9Q286_S_468	E9Q286	ENSMUSG00000034525	218333	Ice1	interactor of little elongation complex ELL subunit 1	468	YES
E9Q286_S_910	E9Q286	ENSMUSG00000034525	218333	Ice1	interactor of little elongation complex ELL subunit 1	910	YES
E9Q286_S_952	E9Q286	ENSMUSG00000034525	218333	Ice1	interactor of little elongation complex ELL subunit 1	952	YES
E9Q286_S_1616	E9Q286	ENSMUSG00000034525	218333	Ice1	interactor of little elongation complex ELL subunit 1	1616	YES
E9Q286_S_1209	E9Q286	ENSMUSG00000034525	218333	Ice1	interactor of little elongation complex ELL subunit 1	1209	YES
E9Q286_S_1214	E9Q286	ENSMUSG00000034525	218333	Ice1	interactor of little elongation complex ELL subunit 1	1214	YES
E9Q286_S_1076	E9Q286	ENSMUSG00000034525	218333	Ice1	interactor of little elongation complex ELL subunit 1	1076	YES
E9Q286_S_1078	E9Q286	ENSMUSG00000034525	218333	Ice1	interactor of little elongation complex ELL subunit 1	1078	YES
Q3U687_S_6	Q3U687	ENSMUSG00000067297	112419	Ifit1bl2	interferon induced protein with tetratricopeptide repeats 1B like 2	6	YES
Q3U687_S_11	Q3U687	ENSMUSG00000067297	112419	Ifit1bl2	interferon induced protein with tetratricopeptide repeats 1B like 2	11	YES
Q61249_S_178	Q61249	ENSMUSG00000031221	18518	Igbp1	immunoglobulin (CD79A) binding protein 1	178;179	YES
Q5SF07_S_149	Q5SF07	ENSMUSG00000033581	319765	Igf2bp2	insulin-like growth factor 2 mRNA binding protein 2	149	YES
Q8JZL1_S_654	Q8JZL1	ENSMUSG00000040717	171463	Il17rd	interleukin 17 receptor D	654	YES
Q9CXY6_S_385	Q9CXY6	ENSMUSG00000001016	67781	Ilf2	interleukin enhancer binding factor 2	385	YES
Q8C5L6_T_8	Q8C5L6	ENSMUSG00000006127	19062	Inpp5k	inositol polyphosphate 5-phosphatase K	8	YES
Q5DU31_S_185	Q5DU31	ENSMUSG00000064065	320495	Ipcef1	interaction protein for cytohesin exchange factors 1	185	YES
Q5DU31_S_186	Q5DU31	ENSMUSG00000064065	320495	Ipcef1	interaction protein for cytohesin exchange factors 1	186	YES
Q5DU31_S_169	Q5DU31	ENSMUSG00000064065	320495	Ipcef1	interaction protein for cytohesin exchange factors 1	169	YES
Q5DU31_S_172	Q5DU31	ENSMUSG00000064065	320495	Ipcef1	interaction protein for cytohesin exchange factors 1	172	YES
Q5DU31_S_299	Q5DU31	ENSMUSG00000064065	320495	Ipcef1	interaction protein for cytohesin exchange factors 1	299	YES
P28575_S_265	P28575	ENSMUSG00000028696	16351	Ipp	IAP promoted placental gene	265	YES
Q811J3_S_178	Q811J3	ENSMUSG00000032293	64602	Ireb2	iron responsive element binding protein 2	178	YES
Q811J3_S_181	Q811J3	ENSMUSG00000032293	64602	Ireb2	iron responsive element binding protein 2	181	YES
Q62469_S_1178	Q62469	ENSMUSG00000015533	16398	Itga2	integrin alpha 2	1178	YES
Q61739_S_1050	Q61739	ENSMUSG00000027111	16403	Itga6	integrin alpha 6	1050	YES
Q61739_S_1089	Q61739	ENSMUSG00000027111	16403	Itga6	integrin alpha 6	1089	YES
Q8BYN3_S_358	Q8BYN3	ENSMUSG00000057963	217837	Itpk1	inositol 1,3,4-triphosphate 5/6 kinase	358	YES
Q922B9_T_98	Q922B9	ENSMUSG00000027007	70599	Itprid2	ITPR interacting domain containing 2	98	YES
Q9D8B7_S_281	Q9D8B7	ENSMUSG00000031990	83964	Jam3	junction adhesion molecule 3	281	YES
P97825_S_70	P97825	ENSMUSG00000020737	15374	Jpt1	Jupiter microtubule associated homolog 1	70	YES
P97825_S_77	P97825	ENSMUSG00000020737	15374	Jpt1	Jupiter microtubule associated homolog 1	77	YES
Q6PGH2_S_7	Q6PGH2	ENSMUSG00000024165	52009	Jpt2	Jupiter microtubule associated homolog 2	7	YES
Q6PGH2_T_134	Q6PGH2	ENSMUSG00000024165	52009	Jpt2	Jupiter microtubule associated homolog 2	134	YES
Q80VJ8_S_598	Q80VJ8	ENSMUSG00000038292	384619	Kash5	KASH domain containing 5	598	YES
Q9WV86_S_140	Q9WV86	ENSMUSG00000019794	23924	Katna1	katanin p60 (ATPase-containing) subunit A1	140	YES
Q9CWJ3_S_130	Q9CWJ3	ENSMUSG00000027132	72425	Katnbl1	katanin p80 subunit B like 1	130	YES
G5E8C2_S_3	G5E8C2	ENSMUSG00000043881	211255	Kbtbd7	kelch repeat and BTB (POZ) domain containing 7	3;66	YES
G5E8C2_S_26	G5E8C2	ENSMUSG00000043881	211255	Kbtbd7	kelch repeat and BTB (POZ) domain containing 7	26;89	YES
G5E8C2_S_29	G5E8C2	ENSMUSG00000043881	211255	Kbtbd7	kelch repeat and BTB (POZ) domain containing 7	29;92	YES
P97414_S_9	P97414	ENSMUSG00000009545	16535	Kcnq1	potassium voltage-gated channel, subfamily Q, member 1	9	YES
P97414_S_6	P97414	ENSMUSG00000009545	16535	Kcnq1	potassium voltage-gated channel, subfamily Q, member 1	6	YES
E0CYQ0_S_212	E0CYQ0	ENSMUSG00000033287	72844	Kctd17	potassium channel tetramerisation domain containing 17	212	YES
Q8BFX3_S_723	Q8BFX3	ENSMUSG00000026608	226823	Kctd3	potassium channel tetramerisation domain containing 3	723	YES
Q8BFX3_S_808	Q8BFX3	ENSMUSG00000026608	226823	Kctd3	potassium channel tetramerisation domain containing 3	808	YES
Q8BFX3_S_809	Q8BFX3	ENSMUSG00000026608	226823	Kctd3	potassium channel tetramerisation domain containing 3	809	YES
Q8BFX3_S_737	Q8BFX3	ENSMUSG00000026608	226823	Kctd3	potassium channel tetramerisation domain containing 3	737	YES
Q8BFX3_S_668	Q8BFX3	ENSMUSG00000026608	226823	Kctd3	potassium channel tetramerisation domain containing 3	668	YES
Q8BFX3_T_663	Q8BFX3	ENSMUSG00000026608	226823	Kctd3	potassium channel tetramerisation domain containing 3	663	YES
Q6P1G2_S_920	Q6P1G2	ENSMUSG00000029475	30841	Kdm2b	lysine (K)-specific demethylase 2B	920	YES
Q6P1G2_S_566	Q6P1G2	ENSMUSG00000029475	30841	Kdm2b	lysine (K)-specific demethylase 2B	566	YES
Q6P1G2_S_123	Q6P1G2	ENSMUSG00000029475	30841	Kdm2b	lysine (K)-specific demethylase 2B	123	YES
Q6P1G2_S_1022	Q6P1G2	ENSMUSG00000029475	30841	Kdm2b	lysine (K)-specific demethylase 2B	1022	YES
Q6P1G2_S_751	Q6P1G2	ENSMUSG00000029475	30841	Kdm2b	lysine (K)-specific demethylase 2B	751	YES
Q6P1G2_S_741	Q6P1G2	ENSMUSG00000029475	30841	Kdm2b	lysine (K)-specific demethylase 2B	741	YES
Q6P1G2_S_719	Q6P1G2	ENSMUSG00000029475	30841	Kdm2b	lysine (K)-specific demethylase 2B	719	YES
Q6P1G2_T_796	Q6P1G2	ENSMUSG00000029475	30841	Kdm2b	lysine (K)-specific demethylase 2B	796	YES
Q6P1G2_S_793	Q6P1G2	ENSMUSG00000029475	30841	Kdm2b	lysine (K)-specific demethylase 2B	793	YES
Q6P1G2_S_797	Q6P1G2	ENSMUSG00000029475	30841	Kdm2b	lysine (K)-specific demethylase 2B	797	YES
Q6P1G2_S_805	Q6P1G2	ENSMUSG00000029475	30841	Kdm2b	lysine (K)-specific demethylase 2B	805	YES
Q6P1G2_S_450	Q6P1G2	ENSMUSG00000029475	30841	Kdm2b	lysine (K)-specific demethylase 2B	450	YES
Q6P1G2_T_468	Q6P1G2	ENSMUSG00000029475	30841	Kdm2b	lysine (K)-specific demethylase 2B	468	YES
Q6P1G2_Y_19	Q6P1G2	ENSMUSG00000029475	30841	Kdm2b	lysine (K)-specific demethylase 2B	19	YES
Q5NCY0_S_973	Q5NCY0	ENSMUSG00000018476	216850	Kdm6b	KDM1 lysine (K)-specific demethylase 6B	973	YES
Q9Z2X8_T_43	Q9Z2X8	ENSMUSG00000003308	50868	Keap1	kelch-like ECH-associated protein 1	43	YES
Q9CWU5_S_188	Q9CWU5	ENSMUSG00000092622	66991	Khdc3	KH domain containing 3, subcortical maternal complex member	188	YES
Q9CWU5_S_151	Q9CWU5	ENSMUSG00000092622	66991	Khdc3	KH domain containing 3, subcortical maternal complex member	151	YES
Q9CWU5_S_241	Q9CWU5	ENSMUSG00000092622	66991	Khdc3	KH domain containing 3, subcortical maternal complex member	241	YES
Q9CWU5_S_290	Q9CWU5	ENSMUSG00000092622	66991	Khdc3	KH domain containing 3, subcortical maternal complex member	290	YES
Q9CWU5_T_310	Q9CWU5	ENSMUSG00000092622	66991	Khdc3	KH domain containing 3, subcortical maternal complex member	310	YES
Q9CWU5_T_262	Q9CWU5	ENSMUSG00000092622	66991	Khdc3	KH domain containing 3, subcortical maternal complex member	262	YES
Q9CWU5_S_357	Q9CWU5	ENSMUSG00000092622	66991	Khdc3	KH domain containing 3, subcortical maternal complex member	357	YES
A0A286YCV9_S_1512	A0A286YCV9	ENSMUSG00000060012	16554	Kif13b	kinesin family member 13B	1512	YES
L0N7N1_S_1326	L0N7N1	ENSMUSG00000041498	381293	Kif14	kinesin family member 14	1326	YES
L0N7N1_S_115	L0N7N1	ENSMUSG00000041498	381293	Kif14	kinesin family member 14	115	YES
L0N7N1_T_1658	L0N7N1	ENSMUSG00000041498	381293	Kif14	kinesin family member 14	1658	YES
L0N7N1_T_1667	L0N7N1	ENSMUSG00000041498	381293	Kif14	kinesin family member 14	1667	YES
L0N7N1_S_283	L0N7N1	ENSMUSG00000041498	381293	Kif14	kinesin family member 14	283	YES
L0N7N1_T_312	L0N7N1	ENSMUSG00000041498	381293	Kif14	kinesin family member 14	312	YES
L0N7N1_T_77	L0N7N1	ENSMUSG00000041498	381293	Kif14	kinesin family member 14	77	YES
E9Q5G3_S_125	E9Q5G3	ENSMUSG00000032254	71819	Kif23	kinesin family member 23	125	YES
E9Q5G3_T_382	E9Q5G3	ENSMUSG00000032254	71819	Kif23	kinesin family member 23	382	YES
Q6NWW5_S_562	Q6NWW5	ENSMUSG00000028438	109242	Kif24	kinesin family member 24	562	YES
P28740_S_634	P28740	ENSMUSG00000021693	16563	Kif2a	kinesin family member 2A	634	YES
P05532_S_962	P05532	ENSMUSG00000005672	16590	Kit	KIT proto-oncogene receptor tyrosine kinase	962	YES
P05532_S_965	P05532	ENSMUSG00000005672	16590	Kit	KIT proto-oncogene receptor tyrosine kinase	965	YES
P05532_S_968	P05532	ENSMUSG00000005672	16590	Kit	KIT proto-oncogene receptor tyrosine kinase	968	YES
Q8R124_S_4	Q8R124	ENSMUSG00000031828	234796	Klhl36	kelch-like 36	4	YES
O08550_S_352	O08550	ENSMUSG00000006307	75410	Kmt2b	lysine (K)-specific methyltransferase 2B	352	YES
Q8BRH4_S_679	Q8BRH4	ENSMUSG00000038056	231051	Kmt2c	lysine (K)-specific methyltransferase 2C	679	YES
Q8BRH4_S_4059	Q8BRH4	ENSMUSG00000038056	231051	Kmt2c	lysine (K)-specific methyltransferase 2C	4059	YES
Q6PDK2_S_652	Q6PDK2	ENSMUSG00000048154	381022	Kmt2d	lysine (K)-specific methyltransferase 2D	652	YES
Q6PDK2_S_655	Q6PDK2	ENSMUSG00000048154	381022	Kmt2d	lysine (K)-specific methyltransferase 2D	655	YES
O35345_T_3	O35345	ENSMUSG00000003731	16650	Kpna6	karyopherin (importin) alpha 6	3	YES
C0LLJ0_S_491	C0LLJ0	ENSMUSG00000038770	381686	Kpna7	karyopherin alpha 7 (importin alpha 8)	491	YES
Q6A0A2_S_490	Q6A0A2	ENSMUSG00000033499	217980	Larp4b	La ribonucleoprotein domain family, member 4B	490	YES
A2BE28_S_20	A2BE28	ENSMUSG00000057421	76130	Las1l	LAS1-like (S. cerevisiae)	20	YES
P53668_T_301	P53668	ENSMUSG00000029674	16885	Limk1	LIM-domain containing, protein kinase	301	YES
Q8C3X8_S_695	Q8C3X8	ENSMUSG00000022614	105847	Lmf2	lipase maturation factor 2	695	YES
P21619_S_3	P21619	ENSMUSG00000062075	16907	Lmnb2	lamin B2	3	YES
P21619_S_408	P21619	ENSMUSG00000062075	16907	Lmnb2	lamin B2	408	YES
E9PYF4_S_1599	E9PYF4	ENSMUSG00000033060	380928	Lmo7	LIM domain only 7	1599	YES
E9PYF4_S_1198	E9PYF4	ENSMUSG00000033060	380928	Lmo7	LIM domain only 7	1198	YES
E9PYF4_T_807	E9PYF4	ENSMUSG00000033060	380928	Lmo7	LIM domain only 7	807	YES
Q91XL2_S_325	Q91XL2	ENSMUSG00000016520	140887	Lnx2	ligand of numb-protein X 2	325	YES
Q3TFD2_S_14	Q3TFD2	ENSMUSG00000021608	210992	Lpcat1	lysophosphatidylcholine acyltransferase 1	14	YES
Q99PI5_T_120	Q99PI5	ENSMUSG00000024052	64898	Lpin2	lipin 2	120	YES
Q921G6_S_427	Q921G6	ENSMUSG00000093445	231798	Lrch4	leucine-rich repeats and calponin homology (CH) domain containing 4	427	YES
Q8R2U7_S_402	Q8R2U7	ENSMUSG00000028617	77809	Lrrc42	leucine rich repeat containing 42	402	YES
Q8CIM1_S_661	Q8CIM1	ENSMUSG00000025145	217366	Lrrc45	leucine rich repeat containing 45	661	YES
Q9D3W5_T_326	Q9D3W5	ENSMUSG00000023084	74485	Lrrc71	leucine rich repeat containing 71	326	YES
Q8CGC4_S_154	Q8CGC4	ENSMUSG00000039108	241846	Lsm14b	LSM family member 14B	154	YES
Q8CGC4_S_164	Q8CGC4	ENSMUSG00000039108	241846	Lsm14b	LSM family member 14B	164	YES
Q8CGC4_S_165	Q8CGC4	ENSMUSG00000039108	241846	Lsm14b	LSM family member 14B	165	YES
Q8CGC4_T_7	Q8CGC4	ENSMUSG00000039108	241846	Lsm14b	LSM family member 14B	7	YES
Q8CGC4_S_2	Q8CGC4	ENSMUSG00000039108	241846	Lsm14b	LSM family member 14B	2	YES
Q08288_S_253	Q08288	ENSMUSG00000067367	17089	Lyar	Ly1 antibody reactive clone	253	YES
P97412_S_216	P97412	ENSMUSG00000019726	17101	Lyst	lysosomal trafficking regulator	216	YES
Q9CQ33_T_346	Q9CQ33	ENSMUSG00000022761	66863	Lztr1	leucine-zipper-like transcriptional regulator, 1	346	YES
Q91YU6_S_597	Q91YU6	ENSMUSG00000035342	226154	Lzts2	leucine zipper, putative tumor suppressor 2	597	YES
Q9QXZ0_S_7258	Q9QXZ0	ENSMUSG00000028649	11426	Macf1	microtubule-actin crosslinking factor 1	7258	YES
Q9QXZ0_S_7346	Q9QXZ0	ENSMUSG00000028649	11426	Macf1	microtubule-actin crosslinking factor 1	7346	YES
Q4VC33_S_311	Q4VC33	ENSMUSG00000079562	59003	Maea	macrophage erythroblast attacher	311	YES
A2AMW4_S_95	A2AMW4	ENSMUSG00000043453	236852	Magea10	MAGE family member A10	95	YES
Q6RHR9_S_1450	Q6RHR9	ENSMUSG00000045095	78178	Magi1	membrane associated guanylate kinase, WW and PDZ domain containing 1	1450	YES
O08648_S_1165	O08648	ENSMUSG00000014426	26407	Map3k4	mitogen-activated protein kinase kinase kinase 4	1165	YES
O08648_S_496	O08648	ENSMUSG00000014426	26407	Map3k4	mitogen-activated protein kinase kinase kinase 4	496	YES
O08648_S_114	O08648	ENSMUSG00000014426	26407	Map3k4	mitogen-activated protein kinase kinase kinase 4	114	YES
O08648_T_459	O08648	ENSMUSG00000014426	26407	Map3k4	mitogen-activated protein kinase kinase kinase 4	459	YES
O08648_S_461	O08648	ENSMUSG00000014426	26407	Map3k4	mitogen-activated protein kinase kinase kinase 4	461	YES
P27546_S_60	P27546	ENSMUSG00000032479	17758	Map4	microtubule-associated protein 4	60	YES
P97820_S_5	P97820	ENSMUSG00000026074	26921	Map4k4	mitogen-activated protein kinase kinase kinase kinase 4	5	YES
O88735_S_254	O88735	ENSMUSG00000019996	17761	Map7	microtubule-associated protein 7	254	YES
A2AG50_S_232	A2AG50	ENSMUSG00000041020	78283	Map7d2	MAP7 domain containing 2	232	YES
A2AG50_S_346	A2AG50	ENSMUSG00000041020	78283	Map7d2	MAP7 domain containing 2	346	YES
Q6NS57_S_889	Q6NS57	ENSMUSG00000033902	26390	Mapkbp1	mitogen-activated protein kinase binding protein 1	889	YES
Q9WV66_S_36	Q9WV66	ENSMUSG00000026977	57438	Marchf7	membrane associated ring-CH-type finger 7	36	YES
Q9WV66_S_318	Q9WV66	ENSMUSG00000026977	57438	Marchf7	membrane associated ring-CH-type finger 7	318	YES
Q9WV66_S_305	Q9WV66	ENSMUSG00000026977	57438	Marchf7	membrane associated ring-CH-type finger 7	305	YES
Q9WV66_S_313	Q9WV66	ENSMUSG00000026977	57438	Marchf7	membrane associated ring-CH-type finger 7	313	YES
Q8BJ34_S_1706	Q8BJ34	ENSMUSG00000060657	223989	Marf1	meiosis regulator and mRNA stability 1	1706	YES
Q8BJ34_S_622	Q8BJ34	ENSMUSG00000060657	223989	Marf1	meiosis regulator and mRNA stability 1	622	YES
Q8BJ34_S_639	Q8BJ34	ENSMUSG00000060657	223989	Marf1	meiosis regulator and mRNA stability 1	639	YES
Q8BJ34_S_745	Q8BJ34	ENSMUSG00000060657	223989	Marf1	meiosis regulator and mRNA stability 1	745	YES
Q05512_S_514	Q05512	ENSMUSG00000024969	13728	Mark2	MAP/microtubule affinity regulating kinase 2	514	YES
Q05512_S_468	Q05512	ENSMUSG00000024969	13728	Mark2	MAP/microtubule affinity regulating kinase 2	468	YES
Q05512_T_512	Q05512	ENSMUSG00000024969	13728	Mark2	MAP/microtubule affinity regulating kinase 2	512	YES
Q60592_S_1385	Q60592	ENSMUSG00000003810	17776	Mast2	microtubule associated serine/threonine kinase 2	1385	YES
Q60592_S_766	Q60592	ENSMUSG00000003810	17776	Mast2	microtubule associated serine/threonine kinase 2	766	YES
Q60592_S_773	Q60592	ENSMUSG00000003810	17776	Mast2	microtubule associated serine/threonine kinase 2	773	YES
Q811L6_S_2478	Q811L6	ENSMUSG00000034751	328329	Mast4	microtubule associated serine/threonine kinase family member 4	2478	YES
Q811L6_S_154	Q811L6	ENSMUSG00000034751	328329	Mast4	microtubule associated serine/threonine kinase family member 4	154	YES
Q811L6_S_2353	Q811L6	ENSMUSG00000034751	328329	Mast4	microtubule associated serine/threonine kinase family member 4	2353	YES
Q811L6_S_2355	Q811L6	ENSMUSG00000034751	328329	Mast4	microtubule associated serine/threonine kinase family member 4	2355	YES
Q811L6_S_1906	Q811L6	ENSMUSG00000034751	328329	Mast4	microtubule associated serine/threonine kinase family member 4	1906	YES
Q811L6_S_1781	Q811L6	ENSMUSG00000034751	328329	Mast4	microtubule associated serine/threonine kinase family member 4	1781	YES
Q811L6_T_881	Q811L6	ENSMUSG00000034751	328329	Mast4	microtubule associated serine/threonine kinase family member 4	881	YES
Q811L6_T_887	Q811L6	ENSMUSG00000034751	328329	Mast4	microtubule associated serine/threonine kinase family member 4	887	YES
Q8C0P0_S_542	Q8C0P0	ENSMUSG00000026779	67121	Mastl	microtubule associated serine/threonine kinase-like	542	YES
Q8C0P0_S_545	Q8C0P0	ENSMUSG00000026779	67121	Mastl	microtubule associated serine/threonine kinase-like	545	YES
Q8C0P0_S_587	Q8C0P0	ENSMUSG00000026779	67121	Mastl	microtubule associated serine/threonine kinase-like	587	YES
Q8C0P0_S_252	Q8C0P0	ENSMUSG00000026779	67121	Mastl	microtubule associated serine/threonine kinase-like	252	YES
Q8C0P0_S_412	Q8C0P0	ENSMUSG00000026779	67121	Mastl	microtubule associated serine/threonine kinase-like	412	YES
Q8C0P0_S_442	Q8C0P0	ENSMUSG00000026779	67121	Mastl	microtubule associated serine/threonine kinase-like	442	YES
Q8C0P0_S_239	Q8C0P0	ENSMUSG00000026779	67121	Mastl	microtubule associated serine/threonine kinase-like	239	YES
Q8C0P0_S_275	Q8C0P0	ENSMUSG00000026779	67121	Mastl	microtubule associated serine/threonine kinase-like	275	YES
Q8C0P0_S_864	Q8C0P0	ENSMUSG00000026779	67121	Mastl	microtubule associated serine/threonine kinase-like	864	YES
Q8C0P0_S_375	Q8C0P0	ENSMUSG00000026779	67121	Mastl	microtubule associated serine/threonine kinase-like	375	YES
Q8C0P0_T_593	Q8C0P0	ENSMUSG00000026779	67121	Mastl	microtubule associated serine/threonine kinase-like	593	YES
Q8C0P0_T_708	Q8C0P0	ENSMUSG00000026779	67121	Mastl	microtubule associated serine/threonine kinase-like	708	YES
Q8VCF0_T_364	Q8VCF0	ENSMUSG00000037523	228607	Mavs	mitochondrial antiviral signaling protein	364	YES
Q9Z2D7_S_3	Q9Z2D7	ENSMUSG00000030322	17193	Mbd4	methyl-CpG binding domain protein 4	3	YES
Q0VBD2_S_717	Q0VBD2	ENSMUSG00000026669	70024	Mcm10	minichromosome maintenance 10 replication initiation factor	717	YES
Q0VBD2_S_619	Q0VBD2	ENSMUSG00000026669	70024	Mcm10	minichromosome maintenance 10 replication initiation factor	619	YES
Q0VBD2_S_278	Q0VBD2	ENSMUSG00000026669	70024	Mcm10	minichromosome maintenance 10 replication initiation factor	278	YES
Q99J21_S_576	Q99J21	ENSMUSG00000004567	94178	Mcoln1	mucolipin 1	576	YES
Q99J21_S_562	Q99J21	ENSMUSG00000004567	94178	Mcoln1	mucolipin 1	562	YES
Q99J21_S_29	Q99J21	ENSMUSG00000004567	94178	Mcoln1	mucolipin 1	29	YES
Q99J21_T_17	Q99J21	ENSMUSG00000004567	94178	Mcoln1	mucolipin 1	17	YES
Q5RJH2_S_867	Q5RJH2	ENSMUSG00000032776	244049	Mctp2	multiple C2 domains, transmembrane 2	867	YES
Q5RJH2_S_869	Q5RJH2	ENSMUSG00000032776	244049	Mctp2	multiple C2 domains, transmembrane 2	869	YES
Q5RJH2_S_31	Q5RJH2	ENSMUSG00000032776	244049	Mctp2	multiple C2 domains, transmembrane 2	31	YES
Q5PSV9_T_943	Q5PSV9	ENSMUSG00000061607	240087	Mdc1	mediator of DNA damage checkpoint 1	943	YES
Q5PSV9_T_1234	Q5PSV9	ENSMUSG00000061607	240087	Mdc1	mediator of DNA damage checkpoint 1	1234	YES
O35618_S_179	O35618	ENSMUSG00000054387	17248	Mdm4	transformed mouse 3T3 cell double minute 4	179	YES
A2ANY6_T_5237	A2ANY6	ENSMUSG00000058006	100019	Mdn1	midasin AAA ATPase 1	5237	YES
Q5SWW4_S_361	Q5SWW4	ENSMUSG00000034297	327987	Med13	mediator complex subunit 13	361	YES
Q5SWW4_T_360	Q5SWW4	ENSMUSG00000034297	327987	Med13	mediator complex subunit 13	360	YES
Q8VCS6_S_106	Q8VCS6	ENSMUSG00000061650	192191	Med9	mediator complex subunit 9	106	YES
Q61846_T_474	Q61846	ENSMUSG00000035683	17279	Melk	maternal embryonic leucine zipper kinase	474	YES
Q6PCP5_S_212	Q6PCP5	ENSMUSG00000026150	75734	Mff	mitochondrial fission factor	212	YES
Q6PCP5_S_97	Q6PCP5	ENSMUSG00000026150	75734	Mff	mitochondrial fission factor	97	YES
Q9DA75_S_523	Q9DA75	ENSMUSG00000028655	76574	Mfsd2a	major facilitator superfamily domain containing 2A	523	YES
Q9D074_S_473	Q9D074	ENSMUSG00000022517	17237	Mgrn1	mahogunin, ring finger 1	473	YES
Q9D074_T_476	Q9D074	ENSMUSG00000022517	17237	Mgrn1	mahogunin, ring finger 1	476	YES
Q8BI84_S_1745	Q8BI84	ENSMUSG00000056050	338366	Mia3	melanoma inhibitory activity 3	1745	YES
Q9Z2L6_S_470	Q9Z2L6	ENSMUSG00000024896	17330	Minpp1	multiple inositol polyphosphate histidine phosphatase 1	470	YES
Q9QXN5_T_32	Q9QXN5	ENSMUSG00000022613	56727	Miox	myo-inositol oxygenase	32	YES
Q9D279_S_416	Q9D279	ENSMUSG00000035852	78906	Misp	mitotic spindle positioning	416	YES
Q9D279_S_419	Q9D279	ENSMUSG00000035852	78906	Misp	mitotic spindle positioning	419	YES
Q9D279_T_420	Q9D279	ENSMUSG00000035852	78906	Misp	mitotic spindle positioning	420	YES
Q9D279_T_423	Q9D279	ENSMUSG00000035852	78906	Misp	mitotic spindle positioning	423	YES
A0A087WQ89_S_81	A0A087WQ89	ENSMUSG00000074217	70134	Misp3	MISP family member 3	81	YES
Q9D011_T_50	Q9D011	ENSMUSG00000012429	66308	Mplkip	M-phase specific PLK1 intereacting protein	50	YES
Q3V3F6_S_205	Q3V3F6	ENSMUSG00000070305	319742	Mpzl3	myelin protein zero-like 3	205	YES
Q3V3F6_T_208	Q3V3F6	ENSMUSG00000070305	319742	Mpzl3	myelin protein zero-like 3	208	YES
Q9D1F5_S_81	Q9D1F5	ENSMUSG00000020381	68067	Mrnip	MRN complex interacting protein	81	YES
Q9D1F5_S_210	Q9D1F5	ENSMUSG00000020381	68067	Mrnip	MRN complex interacting protein	210	YES
V9GX81_S_693	V9GX81	ENSMUSG00000098678	223645	Mroh6	maestro heat-like repeat family member 6	693	YES
Q8K4J6_T_360	Q8K4J6	ENSMUSG00000042292	223701	Mrtfa	myocardin related transcription factor A	360	YES
Q8K4B0_T_382	Q8K4B0	ENSMUSG00000021144	116870	Mta1	metastasis associated 1	382	YES
Q07243_T_21	Q07243	ENSMUSG00000028890	17764	Mtf1	metal response element binding transcription factor 1	21	YES
Q8VED8_S_137	Q8VED8	ENSMUSG00000019992	71804	Mtfr2	mitochondrial fission regulator 2	137	YES
Q8VED8_S_324	Q8VED8	ENSMUSG00000019992	71804	Mtfr2	mitochondrial fission regulator 2	324	YES
Q8VEL2_S_644	Q8VEL2	ENSMUSG00000030269	97287	Mtmr14	myotubularin related protein 14	644	YES
Q8VEL2_S_501	Q8VEL2	ENSMUSG00000030269	97287	Mtmr14	myotubularin related protein 14	501	YES
Q8VEL2_T_620	Q8VEL2	ENSMUSG00000030269	97287	Mtmr14	myotubularin related protein 14	620	YES
Q8VEL2_T_647	Q8VEL2	ENSMUSG00000030269	97287	Mtmr14	myotubularin related protein 14	647	YES
Q8VEL2_S_479	Q8VEL2	ENSMUSG00000030269	97287	Mtmr14	myotubularin related protein 14	479	YES
Q8VEL2_S_515	Q8VEL2	ENSMUSG00000030269	97287	Mtmr14	myotubularin related protein 14	515	YES
Q8VEL2_S_516	Q8VEL2	ENSMUSG00000030269	97287	Mtmr14	myotubularin related protein 14	516	YES
Q8VEL2_S_519	Q8VEL2	ENSMUSG00000030269	97287	Mtmr14	myotubularin related protein 14	519	YES
Q8K296_S_268	Q8K296	ENSMUSG00000034354	74302	Mtmr3	myotubularin related protein 3	268	YES
Q91XS1_S_601	Q91XS1	ENSMUSG00000018401	170749	Mtmr4	myotubularin related protein 4	601	YES
Q9Z2C9_S_618	Q9Z2C9	ENSMUSG00000039431	54384	Mtmr7	myotubularin related protein 7	618	YES
Q5HZI1_S_6	Q5HZI1	ENSMUSG00000045636	102103	Mtus1	mitochondrial tumor suppressor 1	6	YES
Q5HZI1_S_655	Q5HZI1	ENSMUSG00000045636	102103	Mtus1	mitochondrial tumor suppressor 1	655	YES
Q5HZI1_T_230	Q5HZI1	ENSMUSG00000045636	102103	Mtus1	mitochondrial tumor suppressor 1	230	YES
Q7TPH6_S_3258	Q7TPH6	ENSMUSG00000033004	105689	Mycbp2	MYC binding protein 2, E3 ubiquitin protein ligase	3258	YES
Q7TPH6_S_2386	Q7TPH6	ENSMUSG00000033004	105689	Mycbp2	MYC binding protein 2, E3 ubiquitin protein ligase	2386	YES
Q7TPH6_S_2904	Q7TPH6	ENSMUSG00000033004	105689	Mycbp2	MYC binding protein 2, E3 ubiquitin protein ligase	2904	YES
O08638_S_641	O08638	ENSMUSG00000018830	17880	Myh11	myosin, heavy polypeptide 11, smooth muscle	641	YES
O08638_S_23	O08638	ENSMUSG00000018830	17880	Myh11	myosin, heavy polypeptide 11, smooth muscle	23	YES
O08638_S_1963	O08638	ENSMUSG00000018830	17880	Myh11	myosin, heavy polypeptide 11, smooth muscle	1963	YES
F8VQB6_S_1152	F8VQB6	ENSMUSG00000022272	17909	Myo10	myosin X	1152	YES
F8VQB6_S_914	F8VQB6	ENSMUSG00000022272	17909	Myo10	myosin X	914	YES
F8VQB6_S_1148	F8VQB6	ENSMUSG00000022272	17909	Myo10	myosin X	1148	YES
F8VQB6_S_909	F8VQB6	ENSMUSG00000022272	17909	Myo10	myosin X	909	YES
F8VQB6_S_1231	F8VQB6	ENSMUSG00000022272	17909	Myo10	myosin X	1231	YES
F8VQB6_S_1234	F8VQB6	ENSMUSG00000022272	17909	Myo10	myosin X	1234	YES
F8VQB6_T_1232	F8VQB6	ENSMUSG00000022272	17909	Myo10	myosin X	1232	YES
P21271_S_1612	P21271	ENSMUSG00000025885	17919	Myo5b	myosin VB	1612	YES
P21271_T_1091	P21271	ENSMUSG00000025885	17919	Myo5b	myosin VB	1091	YES
Q9QY06_T_1832	Q9QY06	ENSMUSG00000004677	17925	Myo9b	myosin IXb	1832	YES
Q9QY06_T_1833	Q9QY06	ENSMUSG00000004677	17925	Myo9b	myosin IXb	1833	YES
Q14BI5_S_1462	Q14BI5	ENSMUSG00000031461	17930	Myom2	myomesin 2	1462	YES
Q69ZQ1_Y_678	Q69ZQ1	ENSMUSG00000046312	329828	Myorg	myogenesis regulating glycosidase (putative)	678	YES
Q8K3I4_S_416	Q8K3I4	ENSMUSG00000041794	245049	Myrip	myosin VIIA and Rab interacting protein	416	YES
F8VQG7_S_1090	F8VQG7	ENSMUSG00000037795	333789	N4bp2	NEDD4 binding protein 2	1090	YES
F8VQG7_S_161	F8VQG7	ENSMUSG00000037795	333789	N4bp2	NEDD4 binding protein 2	161	YES
Q3UX61_S_202	Q3UX61	ENSMUSG00000046000	97243	Naa11	N(alpha)-acetyltransferase 11, NatA catalytic subunit	202	YES
Q9DBB4_S_588	Q9DBB4	ENSMUSG00000022020	66897	Naa16	N(alpha)-acetyltransferase 16, NatA auxiliary subunit	588	YES
Q99MD9_S_242	Q99MD9	ENSMUSG00000028693	50927	Nasp	nuclear autoantigenic sperm protein (histone-binding)	242	YES
Q99MD9_T_669	Q99MD9	ENSMUSG00000028693	50927	Nasp	nuclear autoantigenic sperm protein (histone-binding)	669	YES
Q80TN7_S_543	Q80TN7	ENSMUSG00000020181	260315	Nav3	neuron navigator 3	543	YES
E9Q411_S_373	E9Q411	ENSMUSG00000020576	71169	Nbas	neuroblastoma amplified sequence	373	YES
P97432_S_790	P97432	ENSMUSG00000017119	17966	Nbr1	NBR1, autophagy cargo receptor	790	YES
P97432_S_534	P97432	ENSMUSG00000017119	17966	Nbr1	NBR1, autophagy cargo receptor	534	YES
P97432_S_57	P97432	ENSMUSG00000017119	17966	Nbr1	NBR1, autophagy cargo receptor	57	YES
P97432_S_60	P97432	ENSMUSG00000017119	17966	Nbr1	NBR1, autophagy cargo receptor	60	YES
Q8C156_T_660	Q8C156	ENSMUSG00000034906	215387	Ncaph	non-SMC condensin I complex, subunit H	660	YES
Q9CQ49_S_130	Q9CQ49	ENSMUSG00000022774	68092	Ncbp2	nuclear cap binding protein subunit 2	130	YES
E9QAE1_S_614	E9QAE1	ENSMUSG00000049690	210356	Nckap5	NCK-associated protein 5	614	YES
E9QAE1_S_952	E9QAE1	ENSMUSG00000049690	210356	Nckap5	NCK-associated protein 5	952	YES
E9QAE1_S_821	E9QAE1	ENSMUSG00000049690	210356	Nckap5	NCK-associated protein 5	821	YES
E9QAE1_S_875	E9QAE1	ENSMUSG00000049690	210356	Nckap5	NCK-associated protein 5	875	YES
E9QAE1_S_128	E9QAE1	ENSMUSG00000049690	210356	Nckap5	NCK-associated protein 5	128	YES
E9QAE1_T_613	E9QAE1	ENSMUSG00000049690	210356	Nckap5	NCK-associated protein 5	613	YES
E9QAE1_S_1284	E9QAE1	ENSMUSG00000049690	210356	Nckap5	NCK-associated protein 5	1284	YES
P09405_S_483	P09405	ENSMUSG00000026234	17975	Ncl	nucleolin	483	YES
P09405_S_321	P09405	ENSMUSG00000026234	17975	Ncl	nucleolin	321	YES
Q5U4H9_T_3	Q5U4H9	ENSMUSG00000056234	27057	Ncoa4	nuclear receptor coactivator 4	3	YES
Q91W39_S_6	Q91W39	ENSMUSG00000039804	228869	Ncoa5	nuclear receptor coactivator 5	6	YES
Q60974_S_1093	Q60974	ENSMUSG00000018501	20185	Ncor1	nuclear receptor co-repressor 1	1093	YES
Q60974_S_1098	Q60974	ENSMUSG00000018501	20185	Ncor1	nuclear receptor co-repressor 1	1098	YES
P57716_S_707	P57716	ENSMUSG00000003458	59287	Ncstn	nicastrin	707	YES
Q8VCB1_S_6	Q8VCB1	ENSMUSG00000028614	72787	Ndc1	NDC1 transmembrane nucleoporin	6	YES
Q8VCB1_S_468	Q8VCB1	ENSMUSG00000028614	72787	Ndc1	NDC1 transmembrane nucleoporin	468	YES
Q91ZP6_S_3	Q91ZP6	ENSMUSG00000053253	76273	Ndfip2	Nedd4 family interacting protein 2	3	YES
Q91ZP6_S_5	Q91ZP6	ENSMUSG00000053253	76273	Ndfip2	Nedd4 family interacting protein 2	5	YES
Q91ZP6_T_189	Q91ZP6	ENSMUSG00000053253	76273	Ndfip2	Nedd4 family interacting protein 2	189	YES
Q8C119_S_554	Q8C119	ENSMUSG00000049001	68169	Ndnf	neuron-derived neurotrophic factor	554	YES
Q8C119_Y_546	Q8C119	ENSMUSG00000049001	68169	Ndnf	neuron-derived neurotrophic factor	546	YES
A0A571BF58_S_6703	A0A571BF58	ENSMUSG00000026950	17996	Neb	nebulin	6703	YES
A0A571BF58_Y_6700	A0A571BF58	ENSMUSG00000026950	17996	Neb	nebulin	6700	YES
P33215_S_346	P33215	ENSMUSG00000019988	17997	Nedd1	neural precursor cell expressed, developmentally down-regulated gene 1	346	YES
P33215_S_338	P33215	ENSMUSG00000019988	17997	Nedd1	neural precursor cell expressed, developmentally down-regulated gene 1	338	YES
O35177_S_394	O35177	ENSMUSG00000021365	18003	Nedd9	neural precursor cell expressed, developmentally down-regulated gene 9	394	YES
Q8CCP0_S_431	Q8CCP0	ENSMUSG00000020982	66244	Nemf	nuclear export mediator factor	431	YES
Q6ZQE4_S_366	Q6ZQE4	ENSMUSG00000040195	210035	Nemp1	nuclear envelope integral membrane protein 1	366	YES
Q7TPW1_S_96	Q7TPW1	ENSMUSG00000039103	68810	Nexn	nexilin	96	YES
Q7TPW1_S_355	Q7TPW1	ENSMUSG00000039103	68810	Nexn	nexilin	355	YES
Q7TPW1_T_522	Q7TPW1	ENSMUSG00000039103	68810	Nexn	nexilin	522	YES
Q7TPW1_S_98	Q7TPW1	ENSMUSG00000039103	68810	Nexn	nexilin	98	YES
Q7TPW1_S_104	Q7TPW1	ENSMUSG00000039103	68810	Nexn	nexilin	104	YES
Q04690_S_2498	Q04690	ENSMUSG00000020716	18015	Nf1	neurofibromin 1	2498	YES
B1AY10_S_273	B1AY10	ENSMUSG00000028423	74164	Nfx1	nuclear transcription factor, X-box binding 1	273	YES
Q61043_S_1910	Q61043	ENSMUSG00000021068	18080	Nin	ninein	1910	YES
Q61043_S_172	Q61043	ENSMUSG00000021068	18080	Nin	ninein	172	YES
Q61043_S_1951	Q61043	ENSMUSG00000021068	18080	Nin	ninein	1951	YES
Q61043_S_91	Q61043	ENSMUSG00000021068	18080	Nin	ninein	91	YES
Q61043_S_252	Q61043	ENSMUSG00000021068	18080	Nin	ninein	252	YES
Q61043_T_259	Q61043	ENSMUSG00000021068	18080	Nin	ninein	259	YES
O70131_S_3	O70131	ENSMUSG00000037966	18081	Ninj1	ninjurin 1	3	YES
O70131_T_5	O70131	ENSMUSG00000037966	18081	Ninj1	ninjurin 1	5	YES
O70131_S_18	O70131	ENSMUSG00000037966	18081	Ninj1	ninjurin 1	18	YES
O70131_S_21	O70131	ENSMUSG00000037966	18081	Ninj1	ninjurin 1	21	YES
Q80TM9_S_669	Q80TM9	ENSMUSG00000021910	64652	Nisch	nischarin	669	YES
Q6B966_S_131	Q6B966	ENSMUSG00000016626	76858	Nlrp14	NLR family, pyrin domain containing 14	131	YES
Q6B966_S_668	Q6B966	ENSMUSG00000016626	76858	Nlrp14	NLR family, pyrin domain containing 14	668	YES
Q6B966_S_590	Q6B966	ENSMUSG00000016626	76858	Nlrp14	NLR family, pyrin domain containing 14	590	YES
Q6B966_S_752	Q6B966	ENSMUSG00000016626	76858	Nlrp14	NLR family, pyrin domain containing 14	752	YES
Q6B966_S_717	Q6B966	ENSMUSG00000016626	76858	Nlrp14	NLR family, pyrin domain containing 14	717	YES
Q6B966_S_695	Q6B966	ENSMUSG00000016626	76858	Nlrp14	NLR family, pyrin domain containing 14	695	YES
Q6B966_S_802	Q6B966	ENSMUSG00000016626	76858	Nlrp14	NLR family, pyrin domain containing 14	802	YES
Q6B966_S_13	Q6B966	ENSMUSG00000016626	76858	Nlrp14	NLR family, pyrin domain containing 14	13	YES
Q6B966_S_941	Q6B966	ENSMUSG00000016626	76858	Nlrp14	NLR family, pyrin domain containing 14	941	YES
Q4PLS0_S_112	Q4PLS0	ENSMUSG00000035177	232827	Nlrp2	NLR family, pyrin domain containing 2	112	YES
Q4PLS0_S_664	Q4PLS0	ENSMUSG00000035177	232827	Nlrp2	NLR family, pyrin domain containing 2	664	YES
Q4PLS0_S_34	Q4PLS0	ENSMUSG00000035177	232827	Nlrp2	NLR family, pyrin domain containing 2	34	YES
Q4PLS0_T_38	Q4PLS0	ENSMUSG00000035177	232827	Nlrp2	NLR family, pyrin domain containing 2	38	YES
Q9R1M5_S_145	Q9R1M5	ENSMUSG00000015721	23968	Nlrp5	NLR family, pyrin domain containing 5	145	YES
Q9R1M5_S_147	Q9R1M5	ENSMUSG00000015721	23968	Nlrp5	NLR family, pyrin domain containing 5	147	YES
Q9R1M5_S_154	Q9R1M5	ENSMUSG00000015721	23968	Nlrp5	NLR family, pyrin domain containing 5	154	YES
Q9R1M5_S_132	Q9R1M5	ENSMUSG00000015721	23968	Nlrp5	NLR family, pyrin domain containing 5	132	YES
Q9R1M5_S_134	Q9R1M5	ENSMUSG00000015721	23968	Nlrp5	NLR family, pyrin domain containing 5	134	YES
Q9R1M5_S_138	Q9R1M5	ENSMUSG00000015721	23968	Nlrp5	NLR family, pyrin domain containing 5	138	YES
Q9R1M5_S_101	Q9R1M5	ENSMUSG00000015721	23968	Nlrp5	NLR family, pyrin domain containing 5	101	YES
Q9R1M5_S_103	Q9R1M5	ENSMUSG00000015721	23968	Nlrp5	NLR family, pyrin domain containing 5	103	YES
Q9R1M5_S_180	Q9R1M5	ENSMUSG00000015721	23968	Nlrp5	NLR family, pyrin domain containing 5	180	YES
Q9R1M5_S_185	Q9R1M5	ENSMUSG00000015721	23968	Nlrp5	NLR family, pyrin domain containing 5	185	YES
Q9R1M5_S_23	Q9R1M5	ENSMUSG00000015721	23968	Nlrp5	NLR family, pyrin domain containing 5	23	YES
Q9R1M5_S_29	Q9R1M5	ENSMUSG00000015721	23968	Nlrp5	NLR family, pyrin domain containing 5	29	YES
Q9R1M5_S_34	Q9R1M5	ENSMUSG00000015721	23968	Nlrp5	NLR family, pyrin domain containing 5	34	YES
Q9R1M5_S_787	Q9R1M5	ENSMUSG00000015721	23968	Nlrp5	NLR family, pyrin domain containing 5	787	YES
Q9R1M5_S_167	Q9R1M5	ENSMUSG00000015721	23968	Nlrp5	NLR family, pyrin domain containing 5	167	YES
Q9R1M5_T_130	Q9R1M5	ENSMUSG00000015721	23968	Nlrp5	NLR family, pyrin domain containing 5	130	YES
Q9R1M5_T_179	Q9R1M5	ENSMUSG00000015721	23968	Nlrp5	NLR family, pyrin domain containing 5	179	YES
Q9R1M5_T_182	Q9R1M5	ENSMUSG00000015721	23968	Nlrp5	NLR family, pyrin domain containing 5	182	YES
Q9R1M5_T_28	Q9R1M5	ENSMUSG00000015721	23968	Nlrp5	NLR family, pyrin domain containing 5	28	YES
Q9R1M5_S_127	Q9R1M5	ENSMUSG00000015721	23968	Nlrp5	NLR family, pyrin domain containing 5	127	YES
Q9R1M5_S_129	Q9R1M5	ENSMUSG00000015721	23968	Nlrp5	NLR family, pyrin domain containing 5	129	YES
Q9R1M5_S_36	Q9R1M5	ENSMUSG00000015721	23968	Nlrp5	NLR family, pyrin domain containing 5	36	YES
Q9R1M5_T_100	Q9R1M5	ENSMUSG00000015721	23968	Nlrp5	NLR family, pyrin domain containing 5	100	YES
Q9R1M5_T_104	Q9R1M5	ENSMUSG00000015721	23968	Nlrp5	NLR family, pyrin domain containing 5	104	YES
Q66X22_S_378	Q66X22	ENSMUSG00000060508	243874	Nlrp9b	NLR family, pyrin domain containing 9B	378	YES
Q66X22_T_619	Q66X22	ENSMUSG00000060508	243874	Nlrp9b	NLR family, pyrin domain containing 9B	619	YES
Q8VIH1_S_86	Q8VIH1	ENSMUSG00000029736	18291	Nobox	NOBOX oogenesis homeobox	86	YES
Q8VIH1_S_92	Q8VIH1	ENSMUSG00000029736	18291	Nobox	NOBOX oogenesis homeobox	92	YES
Q8VIH1_S_277	Q8VIH1	ENSMUSG00000029736	18291	Nobox	NOBOX oogenesis homeobox	277	YES
Q8VIH1_T_176	Q8VIH1	ENSMUSG00000029736	18291	Nobox	NOBOX oogenesis homeobox	176	YES
Q8VIH1_T_272	Q8VIH1	ENSMUSG00000029736	18291	Nobox	NOBOX oogenesis homeobox	272	YES
E9Q5C9_T_551	E9Q5C9	ENSMUSG00000015176	70769	Nolc1	nucleolar and coiled-body phosphoprotein 1	551	YES
Q9D6T0_T_15	Q9D6T0	ENSMUSG00000003421	66394	Nosip	nitric oxide synthase interacting protein	15	YES
Q8R116_S_306	Q8R116	ENSMUSG00000042988	77583	Notum	notum palmitoleoyl-protein carboxylesterase	306	YES
Q80W85_S_66	Q80W85	ENSMUSG00000047911	328440	Npm2	nucleophosmin/nucleoplasmin 2	66	YES
Q80W85_S_95	Q80W85	ENSMUSG00000047911	328440	Npm2	nucleophosmin/nucleoplasmin 2	95	YES
Q80W85_S_184	Q80W85	ENSMUSG00000047911	328440	Npm2	nucleophosmin/nucleoplasmin 2	184	YES
Q80W85_S_189	Q80W85	ENSMUSG00000047911	328440	Npm2	nucleophosmin/nucleoplasmin 2	189	YES
Q80W85_S_7	Q80W85	ENSMUSG00000047911	328440	Npm2	nucleophosmin/nucleoplasmin 2	7	YES
Q80W85_S_8	Q80W85	ENSMUSG00000047911	328440	Npm2	nucleophosmin/nucleoplasmin 2	8	YES
Q80W85_S_165	Q80W85	ENSMUSG00000047911	328440	Npm2	nucleophosmin/nucleoplasmin 2	165	YES
Q80W85_T_6	Q80W85	ENSMUSG00000047911	328440	Npm2	nucleophosmin/nucleoplasmin 2	6	YES
Q80W85_S_5	Q80W85	ENSMUSG00000047911	328440	Npm2	nucleophosmin/nucleoplasmin 2	5	YES
Q80W85_T_10	Q80W85	ENSMUSG00000047911	328440	Npm2	nucleophosmin/nucleoplasmin 2	10	YES
Q80W85_S_2	Q80W85	ENSMUSG00000047911	328440	Npm2	nucleophosmin/nucleoplasmin 2	2	YES
Q8VCQ3_S_105	Q8VCQ3	ENSMUSG00000075000	641340	Nrbf2	nuclear receptor binding factor 2	105	YES
O88491_T_2374	O88491	ENSMUSG00000021488	18193	Nsd1	nuclear receptor-binding SET-domain protein 1	2374	YES
O35685_S_282	O35685	ENSMUSG00000028851	18221	Nudc	nudC nuclear distribution protein	282	YES
Q8R1N4_S_295	Q8R1N4	ENSMUSG00000053838	209586	Nudcd3	NudC domain containing 3	295	YES
Q8BH74_S_58	Q8BH74	ENSMUSG00000052798	103468	Nup107	nucleoporin 107	58	YES
E9Q3G8_S_3	E9Q3G8	ENSMUSG00000021374	218210	Nup153	nucleoporin 153	3	YES
Q80U93_T_1162	Q80U93	ENSMUSG00000001855	227720	Nup214	nucleoporin 214	1162	YES
Q80U93_S_639	Q80U93	ENSMUSG00000001855	227720	Nup214	nucleoporin 214	639	YES
Q80U93_T_1156	Q80U93	ENSMUSG00000001855	227720	Nup214	nucleoporin 214	1156	YES
Q8R4R6_S_137	Q8R4R6	ENSMUSG00000026999	69482	Nup35	nucleoporin 35	137	YES
Q8R4R6_S_278	Q8R4R6	ENSMUSG00000026999	69482	Nup35	nucleoporin 35	278	YES
Q8R4R6_S_121	Q8R4R6	ENSMUSG00000026999	69482	Nup35	nucleoporin 35	121	YES
Q8R4R6_T_128	Q8R4R6	ENSMUSG00000026999	69482	Nup35	nucleoporin 35	128	YES
Q8R4R6_T_269	Q8R4R6	ENSMUSG00000026999	69482	Nup35	nucleoporin 35	269	YES
Q8R4R6_S_117	Q8R4R6	ENSMUSG00000026999	69482	Nup35	nucleoporin 35	117	YES
Q8R4R6_S_276	Q8R4R6	ENSMUSG00000026999	69482	Nup35	nucleoporin 35	276	YES
Q6PFD9_S_1815	Q6PFD9	ENSMUSG00000063550	269966	Nup98	nucleoporin 98	1815	YES
Q6PFD9_T_553	Q6PFD9	ENSMUSG00000063550	269966	Nup98	nucleoporin 98	553	YES
Q9ERH4_S_373	Q9ERH4	ENSMUSG00000027306	108907	Nusap1	nucleolar and spindle associated protein 1	373	YES
Q9ERH4_S_261	Q9ERH4	ENSMUSG00000027306	108907	Nusap1	nucleolar and spindle associated protein 1	261	YES
Q924S2_S_353	Q924S2	ENSMUSG00000001166	114643	Oas1c	2'-5' oligoadenylate synthetase 1C	353	YES
Q8VI95_S_124	Q8VI95	ENSMUSG00000032623	100535	Oas1d	2'-5' oligoadenylate synthetase 1D	124	YES
A0A0J9YV76_S_139	A0A0J9YV76	ENSMUSG00000066867	231699	Oas1e	2'-5' oligoadenylate synthetase 1E	139	YES
A0A0J9YV76_Y_154	A0A0J9YV76	ENSMUSG00000066867	231699	Oas1e	2'-5' oligoadenylate synthetase 1E	154	YES
E9PXV9_S_40	E9PXV9	ENSMUSG00000074369	246792	Obox2	oocyte specific homeobox 2	40;40	YES
E9PXV9_S_47	E9PXV9	ENSMUSG00000074369	246792	Obox2	oocyte specific homeobox 2	47;47	YES
E9PXV9_S_87	E9PXV9	ENSMUSG00000074369	246792	Obox2	oocyte specific homeobox 2	87	YES
E9PXV9_T_44	E9PXV9	ENSMUSG00000074369	246792	Obox2	oocyte specific homeobox 2	44;44	YES
G3X9P6_S_276	G3X9P6	ENSMUSG00000074366	252829	Obox5	oocyte specific homeobox 5	276	YES
G3X9P6_S_279	G3X9P6	ENSMUSG00000074366	252829	Obox5	oocyte specific homeobox 5	279	YES
Q9CRD0_S_116	Q9CRD0	ENSMUSG00000029152	68095	Ociad1	OCIA domain containing 1	116	YES
Q80Z25_S_781	Q80Z25	ENSMUSG00000040586	237222	Ofd1	OFD1, centriole and centriolar satellite protein	781	YES
Q99PG2_S_614	Q99PG2	ENSMUSG00000049401	72075	Ogfr	opioid growth factor receptor	614	YES
Q99PG2_T_610	Q99PG2	ENSMUSG00000049401	72075	Ogfr	opioid growth factor receptor	610	YES
E9PV96_S_76	E9PV96	ENSMUSG00000094822	436002	Olfr243	olfactory receptor 243	76	YES
E9PV96_T_71	E9PV96	ENSMUSG00000094822	436002	Olfr243	olfactory receptor 243	71	YES
E9PV96_T_77	E9PV96	ENSMUSG00000094822	436002	Olfr243	olfactory receptor 243	77	YES
G5E8X8_S_90	G5E8X8	ENSMUSG00000066463	18379	Omt2a	oocyte maturation, alpha	90;109	YES
Q9CWE6_S_3	Q9CWE6	ENSMUSG00000032346	67968	Ooep	oocyte expressed protein	3	YES
Q9CWE6_S_14	Q9CWE6	ENSMUSG00000032346	67968	Ooep	oocyte expressed protein	14	YES
Q9CWE6_S_26	Q9CWE6	ENSMUSG00000032346	67968	Ooep	oocyte expressed protein	26	YES
Q9CWE6_S_136	Q9CWE6	ENSMUSG00000032346	67968	Ooep	oocyte expressed protein	136	YES
Q9CWE6_S_139	Q9CWE6	ENSMUSG00000032346	67968	Ooep	oocyte expressed protein	139	YES
Q9CWE6_S_142	Q9CWE6	ENSMUSG00000032346	67968	Ooep	oocyte expressed protein	142	YES
Q4G0C7_S_268	Q4G0C7	ENSMUSG00000047799	242737	Oog4	oogenesin 4	268	YES
S4R1M9_S_16	S4R1M9	ENSMUSG00000040875	74486	Osbpl10	oxysterol binding protein-like 10	16	YES
S4R1M9_S_58	S4R1M9	ENSMUSG00000040875	74486	Osbpl10	oxysterol binding protein-like 10	58	YES
S4R1M9_T_27	S4R1M9	ENSMUSG00000040875	74486	Osbpl10	oxysterol binding protein-like 10	27	YES
S4R1M9_T_198	S4R1M9	ENSMUSG00000040875	74486	Osbpl10	oxysterol binding protein-like 10	198	YES
Q9D722_S_248	Q9D722	ENSMUSG00000035399	66680	Oser1	oxidative stress responsive serine rich 1	248;274	YES
B1AZ99_S_324	B1AZ99	ENSMUSG00000041161	73162	Otud3	OTU domain containing 3	324	YES
A2A5N3_S_304	A2A5N3	ENSMUSG00000054582	381404	Pabpc1l	poly(A) binding protein, cytoplasmic 1-like	304	YES
A2A5N3_S_109	A2A5N3	ENSMUSG00000054582	381404	Pabpc1l	poly(A) binding protein, cytoplasmic 1-like	109	YES
A2A5N3_S_329	A2A5N3	ENSMUSG00000054582	381404	Pabpc1l	poly(A) binding protein, cytoplasmic 1-like	329	YES
Q8CCS6_S_300	Q8CCS6	ENSMUSG00000022194	54196	Pabpn1	poly(A) binding protein, nuclear 1	300	YES
Q5XFR0_S_247	Q5XFR0	ENSMUSG00000069867	382035	Pabpn1l	poly(A)binding protein nuclear 1-like	247	YES
Q5XFR0_S_271	Q5XFR0	ENSMUSG00000069867	382035	Pabpn1l	poly(A)binding protein nuclear 1-like	271	YES
Q5XFR0_S_122	Q5XFR0	ENSMUSG00000069867	382035	Pabpn1l	poly(A)binding protein nuclear 1-like	122	YES
Q5XFR0_S_76	Q5XFR0	ENSMUSG00000069867	382035	Pabpn1l	poly(A)binding protein nuclear 1-like	76	YES
Q8K212_S_415	Q8K212	ENSMUSG00000024855	107975	Pacs1	phosphofurin acidic cluster sorting protein 1	415	YES
Q8K212_S_768	Q8K212	ENSMUSG00000024855	107975	Pacs1	phosphofurin acidic cluster sorting protein 1	768	YES
Q9WVE8_S_387	Q9WVE8	ENSMUSG00000016664	23970	Pacsin2	protein kinase C and casein kinase substrate in neurons 2	387	YES
Q9Z184_Y_356	Q9Z184	ENSMUSG00000025328	18601	Padi3	peptidyl arginine deiminase, type III	356	YES
Q8K3V4_S_218	Q8K3V4	ENSMUSG00000040935	242726	Padi6	peptidyl arginine deiminase, type VI	218	YES
Q8K3V4_S_219	Q8K3V4	ENSMUSG00000040935	242726	Padi6	peptidyl arginine deiminase, type VI	219	YES
Q8K3V4_S_83	Q8K3V4	ENSMUSG00000040935	242726	Padi6	peptidyl arginine deiminase, type VI	83	YES
Q8K3V4_S_535	Q8K3V4	ENSMUSG00000040935	242726	Padi6	peptidyl arginine deiminase, type VI	535	YES
Q8K3V4_S_542	Q8K3V4	ENSMUSG00000040935	242726	Padi6	peptidyl arginine deiminase, type VI	542	YES
Q8K3V4_S_371	Q8K3V4	ENSMUSG00000040935	242726	Padi6	peptidyl arginine deiminase, type VI	371	YES
Q8K3V4_S_430	Q8K3V4	ENSMUSG00000040935	242726	Padi6	peptidyl arginine deiminase, type VI	430	YES
Q8K3V4_S_386	Q8K3V4	ENSMUSG00000040935	242726	Padi6	peptidyl arginine deiminase, type VI	386	YES
Q8K3V4_T_85	Q8K3V4	ENSMUSG00000040935	242726	Padi6	peptidyl arginine deiminase, type VI	85	YES
Q8K3V4_T_367	Q8K3V4	ENSMUSG00000040935	242726	Padi6	peptidyl arginine deiminase, type VI	367	YES
Q8K3V4_T_383	Q8K3V4	ENSMUSG00000040935	242726	Padi6	peptidyl arginine deiminase, type VI	383	YES
Q8K3V4_Y_335	Q8K3V4	ENSMUSG00000040935	242726	Padi6	peptidyl arginine deiminase, type VI	335	YES
Q8K2T8_S_439	Q8K2T8	ENSMUSG00000003437	54624	Paf1	Paf1, RNA polymerase II complex component	439	YES
Q91W45_S_23	Q91W45	ENSMUSG00000045896	232164	Paip2b	poly(A) binding protein interacting protein 2B	23	YES
Q91W45_T_22	Q91W45	ENSMUSG00000045896	232164	Paip2b	poly(A) binding protein interacting protein 2B	22	YES
Q3U0P1_S_462	Q3U0P1	ENSMUSG00000044702	233826	Palb2	partner and localizer of BRCA2	462	YES
A2TJV2_S_620	A2TJV2	ENSMUSG00000047986	74337	Palm3	paralemmin 3	620	YES
A2TJV2_S_87	A2TJV2	ENSMUSG00000047986	74337	Palm3	paralemmin 3	87	YES
A2TJV2_S_476	A2TJV2	ENSMUSG00000047986	74337	Palm3	paralemmin 3	476	YES
A2TJV2_T_299	A2TJV2	ENSMUSG00000047986	74337	Palm3	paralemmin 3	299	YES
A2TJV2_S_302	A2TJV2	ENSMUSG00000047986	74337	Palm3	paralemmin 3	302	YES
A2TJV2_S_350	A2TJV2	ENSMUSG00000047986	74337	Palm3	paralemmin 3	350	YES
Q3U4S0_S_26	Q3U4S0	ENSMUSG00000037514	74450	Pank2	pantothenate kinase 2	26	YES
Q99NH2_S_958	Q99NH2	ENSMUSG00000025812	93742	Pard3	par-3 family cell polarity regulator	958	YES
E9PYK3_S_1967	E9PYK3	ENSMUSG00000054509	328417	Parp4	poly (ADP-ribose) polymerase family, member 4	1967	YES
E9PYK3_S_306	E9PYK3	ENSMUSG00000054509	328417	Parp4	poly (ADP-ribose) polymerase family, member 4	306	YES
E9PYK3_S_1959	E9PYK3	ENSMUSG00000054509	328417	Parp4	poly (ADP-ribose) polymerase family, member 4	1959	YES
E9PYK3_S_1214	E9PYK3	ENSMUSG00000054509	328417	Parp4	poly (ADP-ribose) polymerase family, member 4	1214	YES
E9PYK3_S_1681	E9PYK3	ENSMUSG00000054509	328417	Parp4	poly (ADP-ribose) polymerase family, member 4	1681	YES
Q8CEE6_S_448	Q8CEE6	ENSMUSG00000026274	269224	Pask	PAS domain containing serine/threonine kinase	448	YES
Q8CEE6_T_96	Q8CEE6	ENSMUSG00000026274	269224	Pask	PAS domain containing serine/threonine kinase	96	YES
Q63ZW7_T_335	Q63ZW7	ENSMUSG00000061859	12695	Patj	PATJ, crumbs cell polarity complex component	335	YES
Q63ZW7_S_490	Q63ZW7	ENSMUSG00000061859	12695	Patj	PATJ, crumbs cell polarity complex component	490	YES
Q63ZW7_T_338	Q63ZW7	ENSMUSG00000061859	12695	Patj	PATJ, crumbs cell polarity complex component	338	YES
A2ARM1_S_279	A2ARM1	ENSMUSG00000027233	67578	Patl2	protein associated with topoisomerase II homolog 2 (yeast)	279	YES
Q6NZQ4_S_205	Q6NZQ4	ENSMUSG00000002221	55982	Paxip1	PAX interacting (with transcription-activation domain) protein 1	205	YES
Q61990_S_354	Q61990	ENSMUSG00000056851	18521	Pcbp2	poly(rC) binding protein 2	354	YES
P48725_S_1780	P48725	ENSMUSG00000001151	18541	Pcnt	pericentrin (kendrin)	1780	YES
P48725_S_2524	P48725	ENSMUSG00000001151	18541	Pcnt	pericentrin (kendrin)	2524	YES
P48725_S_1489	P48725	ENSMUSG00000001151	18541	Pcnt	pericentrin (kendrin)	1489	YES
P48725_S_1495	P48725	ENSMUSG00000001151	18541	Pcnt	pericentrin (kendrin)	1495	YES
P48725_S_1498	P48725	ENSMUSG00000001151	18541	Pcnt	pericentrin (kendrin)	1498	YES
Q5DU28_S_2103	Q5DU28	ENSMUSG00000060212	270109	Pcnx2	pecanex homolog 2	2103	YES
P56812_S_84	P56812	ENSMUSG00000030417	56330	Pdcd5	programmed cell death 5	84	YES
Q9WU78_S_730	Q9WU78	ENSMUSG00000032504	18571	Pdcd6ip	programmed cell death 6 interacting protein	730	YES
Q9Z0X4_S_470	Q9Z0X4	ENSMUSG00000041741	54611	Pde3a	phosphodiesterase 3A, cGMP inhibited	470	YES
Q9Z0X4_S_405	Q9Z0X4	ENSMUSG00000041741	54611	Pde3a	phosphodiesterase 3A, cGMP inhibited	405	YES
Q9Z0X4_T_1048	Q9Z0X4	ENSMUSG00000041741	54611	Pde3a	phosphodiesterase 3A, cGMP inhibited	1048	YES
Q69Z38_S_691	Q69Z38	ENSMUSG00000074305	244895	Peak1	pseudopodium-enriched atypical kinase 1	691	YES
Q08481_S_723	Q08481	ENSMUSG00000020717	18613	Pecam1	platelet/endothelial cell adhesion molecule 1	723	YES
Q99MZ7_T_120	Q99MZ7	ENSMUSG00000026189	111175	Pecr	peroxisomal trans-2-enoyl-CoA reductase	120	YES
Q9DBD5_S_29	Q9DBD5	ENSMUSG00000018921	75273	Pelp1	proline, glutamic acid and leucine rich protein 1	29	YES
Q5BL07_S_1202	Q5BL07	ENSMUSG00000005907	71382	Pex1	peroxisomal biogenesis factor 1	1202	YES
Q8VC48_S_294	Q8VC48	ENSMUSG00000018733	103737	Pex12	peroxisomal biogenesis factor 12	294	YES
Q8VC48_T_281	Q8VC48	ENSMUSG00000018733	103737	Pex12	peroxisomal biogenesis factor 12	281	YES
Q9D0K1_S_395	Q9D0K1	ENSMUSG00000020283	72129	Pex13	peroxisomal biogenesis factor 13	395	YES
Q9R0A0_S_19	Q9R0A0	ENSMUSG00000028975	56273	Pex14	peroxisomal biogenesis factor 14	19	YES
Q9R0A0_S_370	Q9R0A0	ENSMUSG00000028975	56273	Pex14	peroxisomal biogenesis factor 14	370	YES
Q8VCI5_S_146	Q8VCI5	ENSMUSG00000003464	19298	Pex19	peroxisomal biogenesis factor 19	146	YES
Q80UU9_T_110	Q80UU9	ENSMUSG00000049940	70804	Pgrmc2	progesterone receptor membrane component 2	110	YES
Q8BHF7_T_58	Q8BHF7	ENSMUSG00000017715	74451	Pgs1	phosphatidylglycerophosphate synthase 1	58	YES
Q8BHF7_S_64	Q8BHF7	ENSMUSG00000017715	74451	Pgs1	phosphatidylglycerophosphate synthase 1	64	YES
P70669_S_7	P70669	ENSMUSG00000057457	18675	Phex	phosphate regulating endopeptidase homolog, X-linked	7	YES
Q8K2W6_S_16	Q8K2W6	ENSMUSG00000047777	230936	Phf13	PHD finger protein 13	16	YES
Q8K2W6_S_3	Q8K2W6	ENSMUSG00000047777	230936	Phf13	PHD finger protein 13	3	YES
Q8BLG0_S_808	Q8BLG0	ENSMUSG00000038116	228829	Phf20	PHD finger protein 20	808	YES
Q2TBE6_T_4	Q2TBE6	ENSMUSG00000025178	84095	Pi4k2a	phosphatidylinositol 4-kinase type 2 alpha	4	YES
O88907_S_50	O88907	ENSMUSG00000032405	56469	Pias1	protein inhibitor of activated STAT 1	50	YES
Q62083_S_412	Q62083	ENSMUSG00000068206	18693	Pick1	protein interacting with C kinase 1	412	YES
Q64323_S_16	Q64323	ENSMUSG00000031381	18700	Piga	phosphatidylinositol glycan anchor biosynthesis, class A	16	YES
P26450_S_2	P26450	ENSMUSG00000041417	18708	Pik3r1	phosphoinositide-3-kinase regulatory subunit 1	2	YES
Q9Z1T6_S_76	Q9Z1T6	ENSMUSG00000025949	18711	Pikfyve	phosphoinositide kinase, FYVE type zinc finger containing	76	YES
Q3TWL2_S_96	Q3TWL2	ENSMUSG00000035953	219024	Pip4p1	phosphatidylinositol-4,5-bisphosphate 4-phosphatase 1	96	YES
O55176_S_282	O55176	ENSMUSG00000034403	18744	Pja1	praja ring finger ubiquitin ligase 1	282	YES
O55176_T_201	O55176	ENSMUSG00000034403	18744	Pja1	praja ring finger ubiquitin ligase 1	201	YES
Q9ESG9_S_85	Q9ESG9	ENSMUSG00000023908	268930	Pkmyt1	protein kinase, membrane associated tyrosine/threonine 1	85	YES
Q9ESG9_S_74	Q9ESG9	ENSMUSG00000023908	268930	Pkmyt1	protein kinase, membrane associated tyrosine/threonine 1	74	YES
Q8BWW9_S_297	Q8BWW9	ENSMUSG00000004591	109333	Pkn2	protein kinase N2	297	YES
Q64GA5_S_526	Q64GA5	ENSMUSG00000033847	232889	Pla2g4c	phospholipase A2, group IVC (cytosolic, calcium-independent)	526	YES
Q64GA5_S_4	Q64GA5	ENSMUSG00000033847	232889	Pla2g4c	phospholipase A2, group IVC (cytosolic, calcium-independent)	4	YES
Q64GA5_S_595	Q64GA5	ENSMUSG00000033847	232889	Pla2g4c	phospholipase A2, group IVC (cytosolic, calcium-independent)	595	YES
P27612_S_504	P27612	ENSMUSG00000028577	18786	Plaa	phospholipase A2, activating protein	504	YES
Q9Z280_S_45	Q9Z280	ENSMUSG00000027695	18805	Pld1	phospholipase D1	45	YES
A0A5F8MPP0_S_568	A0A5F8MPP0	ENSMUSG00000040624	213783	Plekhg1	pleckstrin homology domain containing, family G (with RhoGef domain) member 1	568	YES
A0A5F8MPP0_S_1315	A0A5F8MPP0	ENSMUSG00000040624	213783	Plekhg1	pleckstrin homology domain containing, family G (with RhoGef domain) member 1	1315	YES
A0A5F8MPP0_S_1442	A0A5F8MPP0	ENSMUSG00000040624	213783	Plekhg1	pleckstrin homology domain containing, family G (with RhoGef domain) member 1	1442	YES
A0A5F8MPP0_S_719	A0A5F8MPP0	ENSMUSG00000040624	213783	Plekhg1	pleckstrin homology domain containing, family G (with RhoGef domain) member 1	719	YES
A0A5F8MPP0_S_767	A0A5F8MPP0	ENSMUSG00000040624	213783	Plekhg1	pleckstrin homology domain containing, family G (with RhoGef domain) member 1	767	YES
A0A5F8MPP0_T_172	A0A5F8MPP0	ENSMUSG00000040624	213783	Plekhg1	pleckstrin homology domain containing, family G (with RhoGef domain) member 1	172	YES
Q4VAC9_S_947	Q4VAC9	ENSMUSG00000052609	263406	Plekhg3	pleckstrin homology domain containing, family G (with RhoGef domain) member 3	947	YES
Q4VAC9_S_1094	Q4VAC9	ENSMUSG00000052609	263406	Plekhg3	pleckstrin homology domain containing, family G (with RhoGef domain) member 3	1094	YES
Q4VAC9_T_1128	Q4VAC9	ENSMUSG00000052609	263406	Plekhg3	pleckstrin homology domain containing, family G (with RhoGef domain) member 3	1128	YES
Q80TI1_S_736	Q80TI1	ENSMUSG00000060716	211945	Plekhh1	pleckstrin homology domain containing, family H (with MyTH4 domain) member 1	736	YES
Q7TSI1_T_471	Q7TSI1	ENSMUSG00000034247	353047	Plekhm1	pleckstrin homology domain containing, family M (with RUN domain) member 1	471	YES
Q5DTT8_S_441	Q5DTT8	ENSMUSG00000050424	385377	Pnma5	paraneoplastic antigen family 5	441	YES
Q5DTT8_S_348	Q5DTT8	ENSMUSG00000050424	385377	Pnma5	paraneoplastic antigen family 5	348	YES
Q5DTT8_S_537	Q5DTT8	ENSMUSG00000050424	385377	Pnma5	paraneoplastic antigen family 5	537	YES
Q3TRM4_S_446	Q3TRM4	ENSMUSG00000004565	50767	Pnpla6	patatin-like phospholipase domain containing 6	446	YES
Q9WVF7_S_1296	Q9WVF7	ENSMUSG00000007080	18973	Pole	polymerase (DNA directed), epsilon	1296	YES
Q6P6I6_S_272	Q6P6I6	ENSMUSG00000032199	28015	Polr2m	polymerase (RNA) II (DNA directed) polypeptide M	272	YES
Q8C8U0_T_581	Q8C8U0	ENSMUSG00000016487	67533	Ppfibp1	PTPRF interacting protein, binding protein 1 (liprin beta 1)	581	YES
O35711_S_865	O35711	ENSMUSG00000036528	19024	Ppfibp2	PTPRF interacting protein, binding protein 2 (liprin beta 2)	865	YES
O35711_S_357	O35711	ENSMUSG00000036528	19024	Ppfibp2	PTPRF interacting protein, binding protein 2 (liprin beta 2)	357	YES
O35711_S_347	O35711	ENSMUSG00000036528	19024	Ppfibp2	PTPRF interacting protein, binding protein 2 (liprin beta 2)	347	YES
Q3UYC0_T_109	Q3UYC0	ENSMUSG00000034613	319468	Ppm1h	protein phosphatase 1H (PP2C domain containing)	109	YES
Q8BRJ4_S_38	Q8BRJ4	ENSMUSG00000072494	105651	Ppp1r3e	protein phosphatase 1, regulatory subunit 3E	38	YES
Q9JK24_S_447	Q9JK24	ENSMUSG00000021022	59032	Ppp2r3c	protein phosphatase 2, regulatory subunit B'', gamma	447	YES
Q8K2V1_S_945	Q8K2V1	ENSMUSG00000061950	70351	Ppp4r1	protein phosphatase 4, regulatory subunit 1	945	YES
Q8C0Y0_T_89	Q8C0Y0	ENSMUSG00000021209	74521	Ppp4r4	protein phosphatase 4, regulatory subunit 4	89	YES
Q8C0Y0_T_91	Q8C0Y0	ENSMUSG00000021209	74521	Ppp4r4	protein phosphatase 4, regulatory subunit 4	91	YES
Q7TSI3_S_817	Q7TSI3	ENSMUSG00000052296	243819	Ppp6r1	protein phosphatase 6, regulatory subunit 1	817	YES
Q8CEC6_S_7	Q8CEC6	ENSMUSG00000021713	238831	Ppwd1	peptidylprolyl isomerase domain and WD repeat containing 1	7	YES
A2A958_S_13	A2A958	ENSMUSG00000046262	97187	Pramel29	PRAME like 29	13	YES
A2A958_S_153	A2A958	ENSMUSG00000046262	97187	Pramel29	PRAME like 29	153;153;178	YES
Q3UX49_S_154	Q3UX49	ENSMUSG00000038330	381590	Pramel32	PRAME like 32	154	YES
Q499F0_S_246	Q499F0	ENSMUSG00000070677	320549	Pramel48	PRAME like 48	246;246	YES
Q99K43_S_603	Q99K43	ENSMUSG00000038943	233406	Prc1	protein regulator of cytokinesis 1	603	YES
Q8BG37_S_146	Q8BG37	ENSMUSG00000050114	320769	Prdx6b	peroxiredoxin 6B	146	YES
Q8BG37_Y_149	Q8BG37	ENSMUSG00000050114	320769	Prdx6b	peroxiredoxin 6B	149	YES
Q9DBC7_S_5	Q9DBC7	ENSMUSG00000020612	19084	Prkar1a	protein kinase, cAMP dependent regulatory, type I, alpha	5	YES
Q9DBC7_S_9	Q9DBC7	ENSMUSG00000020612	19084	Prkar1a	protein kinase, cAMP dependent regulatory, type I, alpha	9	YES
Q9CWV6_S_3	Q9CWV6	ENSMUSG00000039737	66801	Prkrip1	Prkr interacting protein 1 (IL11 inducible)	3	YES
Q7TPN9_S_29	Q7TPN9	ENSMUSG00000030822	233895	Prr14	proline rich 14	29	YES
Q7TPN9_S_43	Q7TPN9	ENSMUSG00000030822	233895	Prr14	proline rich 14	43	YES
Q7TPN9_S_8	Q7TPN9	ENSMUSG00000030822	233895	Prr14	proline rich 14	8	YES
Q7TPN9_T_40	Q7TPN9	ENSMUSG00000030822	233895	Prr14	proline rich 14	40	YES
E9Q7C4_S_578	E9Q7C4	ENSMUSG00000054280	215476	Prr14l	proline rich 14-like	578	YES
A2AVJ5_S_345	A2AVJ5	ENSMUSG00000032841	72446	Prr5l	proline rich 5 like	345	YES
Q7TSC1_S_2	Q7TSC1	ENSMUSG00000024393	53761	Prrc2a	proline-rich coiled-coil 2A	2	YES
Q7TSC1_S_1407	Q7TSC1	ENSMUSG00000024393	53761	Prrc2a	proline-rich coiled-coil 2A	1407	YES
Q7TSC1_T_1349	Q7TSC1	ENSMUSG00000024393	53761	Prrc2a	proline-rich coiled-coil 2A	1349	YES
Q7TSC1_T_846	Q7TSC1	ENSMUSG00000024393	53761	Prrc2a	proline-rich coiled-coil 2A	846	YES
Q3TLH4_S_2212	Q3TLH4	ENSMUSG00000040225	226562	Prrc2c	proline-rich coiled-coil 2C	2212	YES
Q3TLH4_S_758	Q3TLH4	ENSMUSG00000040225	226562	Prrc2c	proline-rich coiled-coil 2C	758	YES
P49769_T_317	P49769	ENSMUSG00000019969	19164	Psen1	presenilin 1	317	YES
Q9R1P4_S_14	Q9R1P4	ENSMUSG00000030751	26440	Psma1	proteasome subunit alpha 1	14	YES
Q8BJY1_S_354	Q8BJY1	ENSMUSG00000026869	66998	Psmd5	proteasome (prosome, macropain) 26S subunit, non-ATPase, 5	354;516	YES
Q8BJY1_T_355	Q8BJY1	ENSMUSG00000026869	66998	Psmd5	proteasome (prosome, macropain) 26S subunit, non-ATPase, 5	355;517	YES
Q8BHL8_S_172	Q8BHL8	ENSMUSG00000032869	228769	Psmf1	proteasome (prosome, macropain) inhibitor subunit 1	172	YES
Q8BHL8_S_252	Q8BHL8	ENSMUSG00000032869	228769	Psmf1	proteasome (prosome, macropain) inhibitor subunit 1	252	YES
Q91Z31_S_16	Q91Z31	ENSMUSG00000028134	56195	Ptbp2	polypyrimidine tract binding protein 2	16	YES
Q9R0Q7_S_5	Q9R0Q7	ENSMUSG00000071072	56351	Ptges3	prostaglandin E synthase 3	5	YES
P35235_T_564	P35235	ENSMUSG00000043733	19247	Ptpn11	protein tyrosine phosphatase, non-receptor type 11	564	YES
P35235_T_566	P35235	ENSMUSG00000043733	19247	Ptpn11	protein tyrosine phosphatase, non-receptor type 11	566	YES
Q64512_S_1286	Q64512	ENSMUSG00000034573	19249	Ptpn13	protein tyrosine phosphatase, non-receptor type 13	1286	YES
Q8CHP5_T_6	Q8CHP5	ENSMUSG00000064030	78428	Pym1	PYM homolog 1, exon junction complex associated factor	6	YES
Q9D620_S_412	Q9D620	ENSMUSG00000031488	75767	Rab11fip1	RAB11 family interacting protein 1 (class I)	412	YES
P35276_S_3	P35276	ENSMUSG00000019066	19340	Rab3d	RAB3D, member RAS oncogene family	3	YES
P35276_S_196	P35276	ENSMUSG00000019066	19340	Rab3d	RAB3D, member RAS oncogene family	196	YES
P35276_S_190	P35276	ENSMUSG00000019066	19340	Rab3d	RAB3D, member RAS oncogene family	190	YES
P35276_S_199	P35276	ENSMUSG00000019066	19340	Rab3d	RAB3D, member RAS oncogene family	199	YES
Q80UJ7_S_5	Q80UJ7	ENSMUSG00000036104	226407	Rab3gap1	RAB3 GTPase activating protein subunit 1	5	YES
Q80UJ7_S_676	Q80UJ7	ENSMUSG00000036104	226407	Rab3gap1	RAB3 GTPase activating protein subunit 1	676	YES
Q8BMG7_S_914	Q8BMG7	ENSMUSG00000039318	98732	Rab3gap2	RAB3 GTPase activating protein subunit 2	914	YES
Q8BMG7_S_42	Q8BMG7	ENSMUSG00000039318	98732	Rab3gap2	RAB3 GTPase activating protein subunit 2	42	YES
Q8BMG7_S_47	Q8BMG7	ENSMUSG00000039318	98732	Rab3gap2	RAB3 GTPase activating protein subunit 2	47	YES
Q8BMG7_S_812	Q8BMG7	ENSMUSG00000039318	98732	Rab3gap2	RAB3 GTPase activating protein subunit 2	812	YES
P55258_S_186	P55258	ENSMUSG00000003037	17274	Rab8a	RAB8A, member RAS oncogene family	186	YES
O35551_S_503	O35551	ENSMUSG00000020817	54189	Rabep1	rabaptin, RAB GTPase binding effector protein 1	503	YES
Q9WVM1_T_576	Q9WVM1	ENSMUSG00000023015	26934	Racgap1	Rac GTPase-activating protein 1	576	YES
Q9ERU9_S_1476	Q9ERU9	ENSMUSG00000003226	19386	Ranbp2	RAN binding protein 2	1476	YES
Q9ERU9_S_2435	Q9ERU9	ENSMUSG00000003226	19386	Ranbp2	RAN binding protein 2	2435	YES
Q9ERU9_S_2036	Q9ERU9	ENSMUSG00000003226	19386	Ranbp2	RAN binding protein 2	2036	YES
Q9ERU9_S_2042	Q9ERU9	ENSMUSG00000003226	19386	Ranbp2	RAN binding protein 2	2042	YES
Q9ERU9_S_2115	Q9ERU9	ENSMUSG00000003226	19386	Ranbp2	RAN binding protein 2	2115	YES
Q9ERU9_S_1667	Q9ERU9	ENSMUSG00000003226	19386	Ranbp2	RAN binding protein 2	1667	YES
Q9ERU9_T_2047	Q9ERU9	ENSMUSG00000003226	19386	Ranbp2	RAN binding protein 2	2047	YES
F2Z3U3_T_896	F2Z3U3	ENSMUSG00000026014	77300	Raph1	Ras association (RalGDS/AF-6) and pleckstrin homology domains 1	896	YES
Q9D0I9_S_38	Q9D0I9	ENSMUSG00000018848	104458	Rars	arginyl-tRNA synthetase	38	YES
Q5EBH1_S_3	Q5EBH1	ENSMUSG00000026430	54354	Rassf5	Ras association (RalGDS/AF-6) domain family member 5	3	YES
Q9ESK9_T_630	Q9ESK9	ENSMUSG00000025907	12421	Rb1cc1	RB1-inducible coiled-coil 1	630	YES
Q8BQC8_T_442	Q8BQC8	ENSMUSG00000061898	57782	Rbak	RB-associated KRAB zinc finger	442	YES
Q6NZN0_S_164	Q6NZN0	ENSMUSG00000022119	74213	Rbm26	RNA binding motif protein 26	164	YES
Q3V089_S_79	Q3V089	ENSMUSG00000070732	329207	Rbm44	RNA binding motif protein 44	79	YES
Q3V089_S_76	Q3V089	ENSMUSG00000070732	329207	Rbm44	RNA binding motif protein 44	76	YES
Q3V089_S_760	Q3V089	ENSMUSG00000070732	329207	Rbm44	RNA binding motif protein 44	760	YES
Q9CQT2_S_134	Q9CQT2	ENSMUSG00000042396	67010	Rbm7	RNA binding motif protein 7	134	YES
Q9DAE2_S_329	Q9DAE2	ENSMUSG00000073894	76572	Rbmxl2	RNA binding motif protein, X-linked-like 2	329	YES
Q8VC52_S_2	Q8VC52	ENSMUSG00000032387	71973	Rbpms2	RNA binding protein with multiple splicing 2	2	YES
Q8K072_T_162	Q8K072	ENSMUSG00000033589	72549	Reep4	receptor accessory protein 4	162	YES
P15307_S_321	P15307	ENSMUSG00000020275	19696	Rel	reticuloendotheliosis oncogene	321	YES
Q148V7_S_427	Q148V7	ENSMUSG00000026319	227446	Relch	RAB11 binding and LisH domain, coiled-coil and HEAT repeat containing	427	YES
Q148V7_S_51	Q148V7	ENSMUSG00000026319	227446	Relch	RAB11 binding and LisH domain, coiled-coil and HEAT repeat containing	51	YES
Q148V7_S_54	Q148V7	ENSMUSG00000026319	227446	Relch	RAB11 binding and LisH domain, coiled-coil and HEAT repeat containing	54	YES
Q5DTW7_S_1215	Q5DTW7	ENSMUSG00000032712	67246	Resf1	retroelement silencing factor 1	1215	YES
Q6NS82_S_362	Q6NS82	ENSMUSG00000049339	227298	Retreg2	reticulophagy regulator family member 2	362	YES
Q9CQV4_S_274	Q9CQV4	ENSMUSG00000017802	67998	Retreg3	reticulophagy regulator family member 3	274	YES
Q9JL61_T_656	Q9JL61	ENSMUSG00000005774	53970	Rfx5	regulatory factor X, 5 (influences HLA class II expression)	656	YES
Q8VCG9_S_16	Q8VCG9	ENSMUSG00000036615	170767	Rfxap	regulatory factor X-associated protein	16	YES
Q8VCG9_S_175	Q8VCG9	ENSMUSG00000036615	170767	Rfxap	regulatory factor X-associated protein	175	YES
Q61193_S_622	Q61193	ENSMUSG00000041354	19732	Rgl2	ral guanine nucleotide dissociation stimulator-like 2	622	YES
Q61193_S_635	Q61193	ENSMUSG00000041354	19732	Rgl2	ral guanine nucleotide dissociation stimulator-like 2	635	YES
Q61193_S_625	Q61193	ENSMUSG00000041354	19732	Rgl2	ral guanine nucleotide dissociation stimulator-like 2	625	YES
Q9QZB0_S_205	Q9QZB0	ENSMUSG00000019775	56533	Rgs17	regulator of G-protein signaling 17	205	YES
Q9DC04_T_710	Q9DC04	ENSMUSG00000059810	50780	Rgs3	regulator of G-protein signaling 3	710	YES
Q80WQ6_S_58	Q80WQ6	ENSMUSG00000020806	217344	Rhbdf2	rhomboid 5 homolog 2	58	YES
Q80WQ6_S_136	Q80WQ6	ENSMUSG00000020806	217344	Rhbdf2	rhomboid 5 homolog 2	136	YES
Q8BWR8_S_608	Q8BWR8	ENSMUSG00000030494	52428	Rhpn2	rhophilin, Rho GTPase binding protein 2	608	YES
Q6QI06_S_1144	Q6QI06	ENSMUSG00000050310	78757	Rictor	RPTOR independent companion of MTOR, complex 2	1144	YES
Q3UJU9_S_201	Q3UJU9	ENSMUSG00000070730	67809	Rmdn3	regulator of microtubule dynamics 3	201	YES
Q9ET26_S_189	Q9ET26	ENSMUSG00000006418	81018	Rnf114	ring finger protein 114	189	YES
Q9JI90_T_410	Q9JI90	ENSMUSG00000060450	56736	Rnf14	ring finger protein 14	410	YES
Q9JI90_T_448	Q9JI90	ENSMUSG00000060450	56736	Rnf14	ring finger protein 14	448	YES
Q99MB7_S_140	Q99MB7	ENSMUSG00000030788	67150	Rnf141	ring finger protein 141	140	YES
Q9QZR0_T_359	Q9QZR0	ENSMUSG00000026171	57751	Rnf25	ring finger protein 25	359	YES
Q99KR6_S_155	Q99KR6	ENSMUSG00000029474	80751	Rnf34	ring finger protein 34	155	YES
Q99KR6_S_167	Q99KR6	ENSMUSG00000029474	80751	Rnf34	ring finger protein 34	167	YES
Q9D0L8_S_105	Q9D0L8	ENSMUSG00000009535	67897	Rnmt	RNA (guanine-7-) methyltransferase	105	YES
Q8VEE4_T_200	Q8VEE4	ENSMUSG00000000751	68275	Rpa1	replication protein A1	200	YES
Q9CWY9_T_51	Q9CWY9	ENSMUSG00000018449	69723	Rpain	RPA interacting protein	51	YES
Q8VC34_S_301	Q8VC34	ENSMUSG00000033773	231571	Rpap2	RNA polymerase II associated protein 2	301	YES
Q768S4_S_245	Q768S4	ENSMUSG00000020847	380714	Rph3al	rabphilin 3A-like (without C2 domains)	245	YES
Q91YQ5_S_566	Q91YQ5	ENSMUSG00000030062	103963	Rpn1	ribophorin I	566	YES
Q7TPS0_S_398	Q7TPS0	ENSMUSG00000025665	67071	Rps6ka6	ribosomal protein S6 kinase polypeptide 6	398	YES
Q6PEE3_S_20	Q6PEE3	ENSMUSG00000022292	382985	Rrm2b	ribonucleotide reductase M2 B (TP53 inducible)	20	YES
Q9DA80_S_369	Q9DA80	ENSMUSG00000023806	100037282	Rsph3b	radial spoke 3B homolog (Chlamydomonas)	369;496	YES
Q80U62_S_566	Q80U62	ENSMUSG00000035629	100502698	Rubcn	RUN domain and cysteine-rich domain containing, Beclin 1-interacting protein	566	YES
Q80U62_S_655	Q80U62	ENSMUSG00000035629	100502698	Rubcn	RUN domain and cysteine-rich domain containing, Beclin 1-interacting protein	655	YES
Q80U62_S_570	Q80U62	ENSMUSG00000035629	100502698	Rubcn	RUN domain and cysteine-rich domain containing, Beclin 1-interacting protein	570	YES
Q8BIJ7_S_24	Q8BIJ7	ENSMUSG00000020375	216724	Rufy1	RUN and FYVE domain containing 1	24	YES
Q8BIJ7_S_38	Q8BIJ7	ENSMUSG00000020375	216724	Rufy1	RUN and FYVE domain containing 1	38	YES
Q8BIJ7_S_298	Q8BIJ7	ENSMUSG00000020375	216724	Rufy1	RUN and FYVE domain containing 1	298	YES
Q8BIJ7_S_323	Q8BIJ7	ENSMUSG00000020375	216724	Rufy1	RUN and FYVE domain containing 1	323	YES
Q8BIJ7_S_622	Q8BIJ7	ENSMUSG00000020375	216724	Rufy1	RUN and FYVE domain containing 1	622	YES
Q8R3Q0_S_303	Q8R3Q0	ENSMUSG00000031532	67887	Saraf	store-operated calcium entry-associated regulatory factor	303	YES
Q8R3Q0_S_320	Q8R3Q0	ENSMUSG00000031532	67887	Saraf	store-operated calcium entry-associated regulatory factor	320	YES
Q9Z315_S_84	Q9Z315	ENSMUSG00000039148	20227	Sart1	squamous cell carcinoma antigen recognized by T cells 1	84	YES
Q60611_T_466	Q60611	ENSMUSG00000023927	20230	Satb1	special AT-rich sequence binding protein 1	466	YES
Q8K190_T_41	Q8K190	ENSMUSG00000045107	67509	Saysd1	SAYSVFN motif domain containing 1	41	YES
Q8K190_T_180	Q8K190	ENSMUSG00000045107	67509	Saysd1	SAYSVFN motif domain containing 1	180	YES
P70122_S_2	P70122	ENSMUSG00000025337	66711	Sbds	SBDS ribosome maturation factor	2	YES
Q6ZPE2_S_1228	Q6ZPE2	ENSMUSG00000036529	77980	Sbf1	SET binding factor 1	1228	YES
F8VQ70_S_777	F8VQ70	ENSMUSG00000034007	244891	Scaper	S phase cyclin A-associated protein in the ER	777	YES
F8VQ70_S_542	F8VQ70	ENSMUSG00000034007	244891	Scaper	S phase cyclin A-associated protein in the ER	542	YES
E9QAT4_S_303	E9QAT4	ENSMUSG00000026924	227648	Sec16a	SEC16 homolog A, endoplasmic reticulum export factor	303	YES
E9QAT4_T_128	E9QAT4	ENSMUSG00000026924	227648	Sec16a	SEC16 homolog A, endoplasmic reticulum export factor	128	YES
E9QAT4_T_64	E9QAT4	ENSMUSG00000026924	227648	Sec16a	SEC16 homolog A, endoplasmic reticulum export factor	64	YES
E9QAT4_S_2070	E9QAT4	ENSMUSG00000026924	227648	Sec16a	SEC16 homolog A, endoplasmic reticulum export factor	2070	YES
Q80ZX0_S_2	Q80ZX0	ENSMUSG00000001052	99683	Sec24b	Sec24 related gene family, member B (S. cerevisiae)	2	YES
Q3U1C4_S_192	Q3U1C4	ENSMUSG00000035139	75420	Secisbp2	SECIS binding protein 2	192	YES
Q6A098_S_424	Q6A098	ENSMUSG00000035093	70354	Secisbp2l	SECIS binding protein 2-like	424	YES
Q9JLJ1_S_54	Q9JLJ1	ENSMUSG00000042682	80795	Selenok	selenoprotein K	54	YES
Q9D2Z4_S_185	Q9D2Z4	ENSMUSG00000051705	71599	Senp8	SUMO/sentrin specific peptidase 8	185	YES
Q9D2Z4_T_191	Q9D2Z4	ENSMUSG00000051705	71599	Senp8	SUMO/sentrin specific peptidase 8	191	YES
Q9QZI9_S_369	Q9QZI9	ENSMUSG00000017707	26943	Serinc3	serine incorporator 3	369	YES
Q3UJB0_S_272	Q3UJB0	ENSMUSG00000024853	319322	Sf3b2	splicing factor 3b, subunit 2	272	YES
Q8BP27_S_120	Q8BP27	ENSMUSG00000025066	67788	Sfr1	SWI5 dependent recombination repair 1	120	YES
Q7TSY8_S_185	Q7TSY8	ENSMUSG00000026039	68549	Sgo2a	shugoshin 2A	185	YES
Q8BPQ7_S_215	Q8BPQ7	ENSMUSG00000042216	52850	Sgsm1	small G protein signaling modulator 1	215	YES
Q9QZS8_T_508	Q9QZS8	ENSMUSG00000059013	27387	Sh2d3c	SH2 domain containing 3C	508	YES
Q8R550_S_78	Q8R550	ENSMUSG00000040990	58194	Sh3kbp1	SH3-domain kinase binding protein 1	78	YES
Q8R550_S_499	Q8R550	ENSMUSG00000040990	58194	Sh3kbp1	SH3-domain kinase binding protein 1	499	YES
Q80Z38_S_96	Q80Z38	ENSMUSG00000037541	210274	Shank2	SH3 and multiple ankyrin repeat domains 2	96	YES
Q6P7W2_S_703	Q6P7W2	ENSMUSG00000089832	192192	Shkbp1	Sh3kbp1 binding protein 1	703	YES
Q1W617_S_641	Q1W617	ENSMUSG00000068270	208431	Shroom4	shroom family member 4	641	YES
Q8C263_S_34	Q8C263	ENSMUSG00000021965	219114	Ska3	spindle and kinetochore associated complex subunit 3	34	YES
Q8C263_S_39	Q8C263	ENSMUSG00000021965	219114	Ska3	spindle and kinetochore associated complex subunit 3	39	YES
Q8C263_T_202	Q8C263	ENSMUSG00000021965	219114	Ska3	spindle and kinetochore associated complex subunit 3	202	YES
Q60698_S_494	Q60698	ENSMUSG00000029050	20481	Ski	ski sarcoma viral oncogene homolog (avian)	494	YES
Q6NZR5_T_246	Q6NZR5	ENSMUSG00000040356	108077	Skiv2l	superkiller viralicidic activity 2-like (S. cerevisiae)	246	YES
Q68FF7_S_420	Q68FF7	ENSMUSG00000055717	105439	Slain1	SLAIN motif family, member 1	420	YES
Q68FF7_S_450	Q68FF7	ENSMUSG00000055717	105439	Slain1	SLAIN motif family, member 1	450	YES
Q68FF7_T_215	Q68FF7	ENSMUSG00000055717	105439	Slain1	SLAIN motif family, member 1	215	YES
Q68FF7_S_196	Q68FF7	ENSMUSG00000055717	105439	Slain1	SLAIN motif family, member 1	196	YES
Q68FF7_S_200	Q68FF7	ENSMUSG00000055717	105439	Slain1	SLAIN motif family, member 1	200	YES
Q8CI08_S_76	Q8CI08	ENSMUSG00000036087	75991	Slain2	SLAIN motif family, member 2	76	YES
Q8CI08_S_81	Q8CI08	ENSMUSG00000036087	75991	Slain2	SLAIN motif family, member 2	81	YES
Q8CI08_S_129	Q8CI08	ENSMUSG00000036087	75991	Slain2	SLAIN motif family, member 2	129	YES
Q9WVL3_S_38	Q9WVL3	ENSMUSG00000017756	20499	Slc12a7	solute carrier family 12, member 7	38	YES
Q99MR3_S_5	Q99MR3	ENSMUSG00000037344	83704	Slc12a9	solute carrier family 12 (potassium/chloride transporters), member 9	5	YES
Q99MR3_S_3	Q99MR3	ENSMUSG00000037344	83704	Slc12a9	solute carrier family 12 (potassium/chloride transporters), member 9	3	YES
Q3TXX4_T_55	Q3TXX4	ENSMUSG00000070570	72961	Slc17a7	solute carrier family 17 (sodium-dependent inorganic phosphate cotransporter), member 7	55	YES
Q8CIW6_S_610	Q8CIW6	ENSMUSG00000023259	171429	Slc26a6	solute carrier family 26, member 6	610	YES
Q8CIW6_S_607	Q8CIW6	ENSMUSG00000023259	171429	Slc26a6	solute carrier family 26, member 6	607	YES
Q9ERH8_T_46	Q9ERH8	ENSMUSG00000021553	114304	Slc28a3	solute carrier family 28 (sodium-coupled nucleoside transporter), member 3	46	YES
P97441_S_386	P97441	ENSMUSG00000029151	22784	Slc30a3	solute carrier family 30 (zinc transporter), member 3	386	YES
Q7TML3_S_5	Q7TML3	ENSMUSG00000042195	72022	Slc35f2	solute carrier family 35, member F2	5	YES
Q7TML3_S_8	Q7TML3	ENSMUSG00000042195	72022	Slc35f2	solute carrier family 35, member F2	8	YES
Q8BY89_S_5	Q8BY89	ENSMUSG00000057193	68682	Slc44a2	solute carrier family 44, member 2	5	YES
E9PX68_T_267	E9PX68	ENSMUSG00000029141	20534	Slc4a1ap	solute carrier family 4 (anion exchanger), member 1, adaptor protein	267	YES
P13808_T_305	P13808	ENSMUSG00000028962	20535	Slc4a2	solute carrier family 4 (anion exchanger), member 2	305	YES
Q8JZR6_T_94	Q8JZR6	ENSMUSG00000023032	59033	Slc4a8	solute carrier family 4 (anion exchanger), member 8	94	YES
Q7TPE5_S_32	Q7TPE5	ENSMUSG00000033106	66432	Slc7a6os	solute carrier family 7, member 6 opposite strand	32	YES
Q7TPE5_S_33	Q7TPE5	ENSMUSG00000033106	66432	Slc7a6os	solute carrier family 7, member 6 opposite strand	33	YES
Q7TPE5_S_271	Q7TPE5	ENSMUSG00000033106	66432	Slc7a6os	solute carrier family 7, member 6 opposite strand	271	YES
Q7TPE5_Y_297	Q7TPE5	ENSMUSG00000033106	66432	Slc7a6os	solute carrier family 7, member 6 opposite strand	297	YES
G3X939_S_771	G3X939	ENSMUSG00000036123	105243	Slc9a3	solute carrier family 9 (sodium/hydrogen exchanger), member 3	771	YES
Q3URD3_T_467	Q3URD3	ENSMUSG00000021870	83997	Slmap	sarcolemma associated protein	467	YES
Q3TKT4_S_1389	Q3TKT4	ENSMUSG00000032187	20586	Smarca4	SWI/SNF related, matrix associated, actin dependent regulator of chromatin, subfamily a, member 4	1389	YES
P61406_S_437	P61406	ENSMUSG00000038290	103677	Smg6	Smg-6 homolog, nonsense mediated mRNA decay factor (C. elegans)	437	YES
Q8VE18_S_469	Q8VE18	ENSMUSG00000020495	74133	Smg8	smg-8 homolog, nonsense mediated mRNA decay factor (C. elegans)	469	YES
P97801_T_84	P97801	ENSMUSG00000021645	20595	Smn1	survival motor neuron 1	84	YES
Q6ZPR5_S_574	Q6ZPR5	ENSMUSG00000005899	77626	Smpd4	sphingomyelin phosphodiesterase 4	574	YES
Q8R570_T_331	Q8R570	ENSMUSG00000009894	67826	Snap47	synaptosomal-associated protein, 47	331	YES
P57784_S_239	P57784	ENSMUSG00000030512	68981	Snrpa1	small nuclear ribonucleoprotein polypeptide A'	239	YES
Q8C080_S_70	Q8C080	ENSMUSG00000027534	74718	Snx16	sorting nexin 16	70	YES
Q8C080_S_32	Q8C080	ENSMUSG00000027534	74718	Snx16	sorting nexin 16	32	YES
Q8CE50_S_237	Q8CE50	ENSMUSG00000028385	209131	Snx30	sorting nexin family member 30	237	YES
Q91VH2_T_275	Q91VH2	ENSMUSG00000002365	66616	Snx9	sorting nexin 9	275	YES
Q8VHQ2_T_305	Q8VHQ2	ENSMUSG00000038485	192157	Socs7	suppressor of cytokine signaling 7	305	YES
Q62417_S_3	Q62417	ENSMUSG00000025006	20411	Sorbs1	sorbin and SH3 domain containing 1	3	YES
Q3UTJ2_S_5	Q3UTJ2	ENSMUSG00000031626	234214	Sorbs2	sorbin and SH3 domain containing 2	5	YES
Q3UTJ2_T_3	Q3UTJ2	ENSMUSG00000031626	234214	Sorbs2	sorbin and SH3 domain containing 2	3	YES
Q62252_T_99	Q62252	ENSMUSG00000001948	20686	Spa17	sperm autoantigenic protein 17	99	YES
Q80ZX8_S_414	Q80ZX8	ENSMUSG00000037617	26942	Spag1	sperm associated antigen 1	414	YES
Q7TME2_T_454	Q7TME2	ENSMUSG00000002055	54141	Spag5	sperm associated antigen 5	454	YES
Q80VP2_Y_398	Q80VP2	ENSMUSG00000021007	104871	Spata7	spermatogenesis associated 7	398	YES
Q8K1N4_S_520	Q8K1N4	ENSMUSG00000051934	72572	Spats2	spermatogenesis associated, serine-rich 2	520	YES
Q2KN98_S_156	Q2KN98	ENSMUSG00000033444	74392	Specc1l	sperm antigen with calponin homology and coiled-coil domains 1-like	156	YES
Q2KN98_S_929	Q2KN98	ENSMUSG00000033444	74392	Specc1l	sperm antigen with calponin homology and coiled-coil domains 1-like	929	YES
Q2KN98_T_921	Q2KN98	ENSMUSG00000033444	74392	Specc1l	sperm antigen with calponin homology and coiled-coil domains 1-like	921	YES
Q2KN98_S_963	Q2KN98	ENSMUSG00000033444	74392	Specc1l	sperm antigen with calponin homology and coiled-coil domains 1-like	963	YES
Q8R1X6_S_474	Q8R1X6	ENSMUSG00000036580	229285	Spg20	spastic paraplegia 20, spartin (Troyer syndrome) homolog (human)	474	YES
Q8BGX7_S_840	Q8BGX7	ENSMUSG00000041974	224008	Spidr	scaffolding protein involved in DNA repair	840	YES
Q61142_S_196	Q61142	ENSMUSG00000021395	20729	Spin1	spindlin 1	196	YES
Q61142_T_38	Q61142	ENSMUSG00000021395	20729	Spin1	spindlin 1	38	YES
Q52KF3_S_288	Q52KF3	ENSMUSG00000024533	68166	Spire1	spire type actin nucleation factor 1	288	YES
B1ASB6_S_778	B1ASB6	ENSMUSG00000028784	622480	Spocd1	SPOC domain containing 1	778	YES
Q9WTP2_T_78	Q9WTP2	ENSMUSG00000024427	24066	Spry4	sprouty RTK signaling antagonist 4	78	YES
E9Q9B3_S_353	E9Q9B3	ENSMUSG00000036966	223918	Spryd3	SPRY domain containing 3	353	YES
Q497V5_S_506	Q497V5	ENSMUSG00000024135	78586	Srbd1	S1 RNA binding domain 1	506;19	YES
A0A087WQ44_S_250	A0A087WQ44	ENSMUSG00000053877	100043597	Srcap	Snf2-related CREBBP activator protein	250	YES
Q91Z67_S_1061	Q91Z67	ENSMUSG00000026425	14270	Srgap2	SLIT-ROBO Rho GTPase activating protein 2	1061	YES
Q8BMA6_S_12	Q8BMA6	ENSMUSG00000020780	217337	Srp68	signal recognition particle 68	12	YES
O70551_S_37	O70551	ENSMUSG00000004865	20815	Srpk1	serine/arginine-rich protein specific kinase 1	37	YES
Q8BTI8_S_917	Q8BTI8	ENSMUSG00000039218	75956	Srrm2	serine/arginine repetitive matrix 2	917	YES
Q8BTI8_S_1521	Q8BTI8	ENSMUSG00000039218	75956	Srrm2	serine/arginine repetitive matrix 2	1521	YES
Q8BTI8_T_2254	Q8BTI8	ENSMUSG00000039218	75956	Srrm2	serine/arginine repetitive matrix 2	2254	YES
P84104_S_53	P84104	ENSMUSG00000071172	20383	Srsf3	serine and arginine-rich splicing factor 3	108	YES
Q76I79_S_9	Q76I79	ENSMUSG00000042121	231637	Ssh1	slingshot protein phosphatase 1	9	YES
Q76I79_S_842	Q76I79	ENSMUSG00000042121	231637	Ssh1	slingshot protein phosphatase 1	842	YES
Q76I79_S_715	Q76I79	ENSMUSG00000042121	231637	Ssh1	slingshot protein phosphatase 1	715	YES
Q8K330_S_643	Q8K330	ENSMUSG00000034616	245857	Ssh3	slingshot protein phosphatase 3	643	YES
Q8K330_T_17	Q8K330	ENSMUSG00000034616	245857	Ssh3	slingshot protein phosphatase 3	17	YES
Q99L47_S_180	Q99L47	ENSMUSG00000022403	70356	St13	suppression of tumorigenicity 13	180	YES
Q923Q2_S_334	Q923Q2	ENSMUSG00000016128	243362	Stard13	StAR-related lipid transfer (START) domain containing 13	334	YES
Q99JV5_S_6	Q99JV5	ENSMUSG00000024378	170459	Stard4	StAR-related lipid transfer (START) domain containing 4	6	YES
Q9Z108_S_299	Q9Z108	ENSMUSG00000039536	20853	Stau1	staufen double-stranded RNA binding protein 1	299	YES
Q8CJ67_S_455	Q8CJ67	ENSMUSG00000025920	29819	Stau2	staufen double-stranded RNA binding protein 2	455	YES
Q8CJ67_S_432	Q8CJ67	ENSMUSG00000025920	29819	Stau2	staufen double-stranded RNA binding protein 2	432	YES
Q8C7E7_S_140	Q8C7E7	ENSMUSG00000047963	52331	Stbd1	starch binding domain 1	140	YES
Q80ZW0_S_6	Q80ZW0	ENSMUSG00000037885	67333	Stk35	serine/threonine kinase 35	6	YES
Q69ZM6_S_416	Q69ZM6	ENSMUSG00000033276	269209	Stk36	serine/threonine kinase 36	416	YES
Q8BZ60_S_247	Q8BZ60	ENSMUSG00000020961	108800	Ston2	stonin 2	247	YES
O55106_S_303	O55106	ENSMUSG00000024077	268980	Strn	striatin, calmodulin binding protein	303	YES
Q8K1E0_S_27	Q8K1E0	ENSMUSG00000010110	56389	Stx5a	syntaxin 5A	27	YES
Q8C341_S_1051	Q8C341	ENSMUSG00000040297	226551	Suco	SUN domain containing ossification factor	1051	YES
Q9CX34_S_10	Q9CX34	ENSMUSG00000022024	67955	Sugt1	SGT1, suppressor of G2 allele of SKP1 (S. cerevisiae)	10	YES
Q9CX34_S_131	Q9CX34	ENSMUSG00000022024	67955	Sugt1	SGT1, suppressor of G2 allele of SKP1 (S. cerevisiae)	131	YES
Q9CX34_T_236	Q9CX34	ENSMUSG00000022024	67955	Sugt1	SGT1, suppressor of G2 allele of SKP1 (S. cerevisiae)	236	YES
Q920B9_S_1015	Q920B9	ENSMUSG00000035726	114741	Supt16	SPT16, facilitates chromatin remodeling subunit	1015	YES
Q8BVY4_S_7	Q8BVY4	ENSMUSG00000038954	109115	Supt3	SPT3, SAGA and STAGA complex component	7	YES
A0A0M3U1B0_S_527	A0A0M3U1B0	ENSMUSG00000038651	637277	Sycp2l	synaptonemal complex protein 2-like	527	YES
Q8CHC4_S_1427	Q8CHC4	ENSMUSG00000022973	104015	Synj1	synaptojanin 1	1427	YES
Q8CHC4_T_1280	Q8CHC4	ENSMUSG00000022973	104015	Synj1	synaptojanin 1	1280	YES
Q8CC35_Y_268	Q8CC35	ENSMUSG00000043079	104027	Synpo	synaptopodin	268	YES
Q5SV85_S_471	Q5SV85	ENSMUSG00000034940	217030	Synrg	synergin, gamma	471	YES
Q7TN83_S_233	Q7TN83	ENSMUSG00000044912	238266	Syt16	synaptotagmin XVI	233	YES
Q7TN83_S_237	Q7TN83	ENSMUSG00000044912	238266	Syt16	synaptotagmin XVI	237	YES
Q99N50_S_302	Q99N50	ENSMUSG00000030616	83671	Sytl2	synaptotagmin-like 2	302	YES
Q99N50_S_398	Q99N50	ENSMUSG00000030616	83671	Sytl2	synaptotagmin-like 2	398	YES
Q6NXN1_S_77	Q6NXN1	ENSMUSG00000040842	213491	Szrd1	SUZ RNA binding domain containing 1	77	YES
Q6Y685_S_25	Q6Y685	ENSMUSG00000065954	320165	Tacc1	transforming, acidic coiled-coil containing protein 1	25	YES
Q9JJG0_S_545	Q9JJG0	ENSMUSG00000030852	57752	Tacc2	transforming, acidic coiled-coil containing protein 2	545	YES
Q9JJG0_S_327	Q9JJG0	ENSMUSG00000030852	57752	Tacc2	transforming, acidic coiled-coil containing protein 2	327	YES
Q9JJG0_S_18	Q9JJG0	ENSMUSG00000030852	57752	Tacc2	transforming, acidic coiled-coil containing protein 2	18	YES
Q9JJG0_T_152	Q9JJG0	ENSMUSG00000030852	57752	Tacc2	transforming, acidic coiled-coil containing protein 2	152	YES
Q9JJG0_T_147	Q9JJG0	ENSMUSG00000030852	57752	Tacc2	transforming, acidic coiled-coil containing protein 2	147	YES
Q9JJ11_S_34	Q9JJ11	ENSMUSG00000037313	21335	Tacc3	transforming, acidic coiled-coil containing protein 3	34	YES
Q9JJ11_S_313	Q9JJ11	ENSMUSG00000037313	21335	Tacc3	transforming, acidic coiled-coil containing protein 3	313	YES
Q9JJ11_S_2	Q9JJ11	ENSMUSG00000037313	21335	Tacc3	transforming, acidic coiled-coil containing protein 3	2	YES
Q9R1C0_S_200	Q9R1C0	ENSMUSG00000051316	24074	Taf7	TATA-box binding protein associated factor 7	200	YES
P97473_S_141	P97473	ENSMUSG00000023051	21357	Tarbp2	TARBP2, RISC loading complex RNA binding subunit	141	YES
Q5DTT3_S_1213	Q5DTT3	ENSMUSG00000033799	105203	Tasor2	transcription activation suppressor family member 2	1213	YES
Q60949_S_765	Q60949	ENSMUSG00000029174	57915	Tbc1d1	TBC1 domain family, member 1	765	YES
Q60949_S_1159	Q60949	ENSMUSG00000029174	57915	Tbc1d1	TBC1 domain family, member 1	1159	YES
Q8CGA2_S_104	Q8CGA2	ENSMUSG00000029192	100855	Tbc1d14	TBC1 domain family, member 14	104	YES
Q8CGA2_S_143	Q8CGA2	ENSMUSG00000029192	100855	Tbc1d14	TBC1 domain family, member 14	143	YES
Q8CGA2_S_442	Q8CGA2	ENSMUSG00000029192	100855	Tbc1d14	TBC1 domain family, member 14	442	YES
Q8CGA2_T_112	Q8CGA2	ENSMUSG00000029192	100855	Tbc1d14	TBC1 domain family, member 14	112	YES
Q8CGA2_S_446	Q8CGA2	ENSMUSG00000029192	100855	Tbc1d14	TBC1 domain family, member 14	446	YES
Q9CXF4_T_659	Q9CXF4	ENSMUSG00000020130	66687	Tbc1d15	TBC1 domain family, member 15	659	YES
Q8K0F1_S_468	Q8K0F1	ENSMUSG00000022749	67581	Tbc1d23	TBC1 domain family, member 23	468	YES
Q8VCN9_S_7	Q8VCN9	ENSMUSG00000036430	72726	Tbcc	tubulin-specific chaperone C	7	YES
Q8VCN9_S_17	Q8VCN9	ENSMUSG00000036430	72726	Tbcc	tubulin-specific chaperone C	17	YES
Q8VCN9_S_325	Q8VCN9	ENSMUSG00000036430	72726	Tbcc	tubulin-specific chaperone C	325	YES
Q8BYA0_S_4	Q8BYA0	ENSMUSG00000039230	108903	Tbcd	tubulin-specific chaperone d	4	YES
Q8BYA0_S_10	Q8BYA0	ENSMUSG00000039230	108903	Tbcd	tubulin-specific chaperone d	10	YES
P23881_T_125	P23881	ENSMUSG00000001604	21401	Tcea3	transcription elongation factor A (SII), 3	125	YES
P23881_S_132	P23881	ENSMUSG00000001604	21401	Tcea3	transcription elongation factor A (SII), 3	132	YES
P56280_T_11	P56280	ENSMUSG00000041359	21432	Tcl1	T cell lymphoma breakpoint 1	11	YES
P56841_S_43	P56841	ENSMUSG00000060863	27381	Tcl1b2	T cell leukemia/lymphoma 1B, 2	43	YES
P56844_S_44	P56844	ENSMUSG00000079007	27380	Tcl1b4	T cell leukemia/lymphoma 1B, 4	44	YES
O08784_T_453	O08784	ENSMUSG00000024613	21453	Tcof1	treacle ribosome biogenesis factor 1	453	YES
O70619_S_40	O70619	ENSMUSG00000096284	54382	Tcstv1	2-cell-stage, variable group, member 1	40	YES
Q8BJ37_S_49	Q8BJ37	ENSMUSG00000021177	104884	Tdp1	tyrosyl-DNA phosphodiesterase 1	49	YES
Q8BJ37_S_2	Q8BJ37	ENSMUSG00000021177	104884	Tdp1	tyrosyl-DNA phosphodiesterase 1	2	YES
Q9JJX7_S_21	Q9JJX7	ENSMUSG00000035958	56196	Tdp2	tyrosyl-DNA phosphodiesterase 2	21	YES
Q9JJX7_S_7	Q9JJX7	ENSMUSG00000035958	56196	Tdp2	tyrosyl-DNA phosphodiesterase 2	7	YES
Q99MV1_S_214	Q99MV1	ENSMUSG00000025081	83561	Tdrd1	tudor domain containing 1	214	YES
Q99MV1_S_917	Q99MV1	ENSMUSG00000025081	83561	Tdrd1	tudor domain containing 1	917	YES
Q9CWU0_S_270	Q9CWU0	ENSMUSG00000030491	71981	Tdrd12	tudor domain containing 12	270	YES
Q9CWU0_S_211	Q9CWU0	ENSMUSG00000030491	71981	Tdrd12	tudor domain containing 12	211	YES
Q9CWU0_S_1214	Q9CWU0	ENSMUSG00000030491	71981	Tdrd12	tudor domain containing 12	1214	YES
Q91W18_S_502	Q91W18	ENSMUSG00000022019	219249	Tdrd3	tudor domain containing 3	502	YES
Q91W18_S_456	Q91W18	ENSMUSG00000022019	219249	Tdrd3	tudor domain containing 3	456	YES
Q91W18_T_433	Q91W18	ENSMUSG00000022019	219249	Tdrd3	tudor domain containing 3	433	YES
Q5VCS6_S_988	Q5VCS6	ENSMUSG00000060985	214575	Tdrd5	tudor domain containing 5	988	YES
Q5VCS6_S_753	Q5VCS6	ENSMUSG00000060985	214575	Tdrd5	tudor domain containing 5	753	YES
Q5VCS6_T_864	Q5VCS6	ENSMUSG00000060985	214575	Tdrd5	tudor domain containing 5	864	YES
Q8K1H1_S_322	Q8K1H1	ENSMUSG00000035517	100121	Tdrd7	tudor domain containing 7	322	YES
Q8K1H1_T_214	Q8K1H1	ENSMUSG00000035517	100121	Tdrd7	tudor domain containing 7	214	YES
Q14BI7_S_1365	Q14BI7	ENSMUSG00000054003	74691	Tdrd9	tudor domain containing 9	1365	YES
Q80VL1_S_207	Q80VL1	ENSMUSG00000041912	72634	Tdrkh	tudor and KH domain containing protein	207	YES
Q9WTS4_S_481	Q9WTS4	ENSMUSG00000016150	23963	Tenm1	teneurin transmembrane protein 1	481	YES
Q8BG87_S_1522	Q8BG87	ENSMUSG00000034832	194388	Tet3	tet methylcytosine dioxygenase 3	1522	YES
Q7M6U3_S_1369	Q7M6U3	ENSMUSG00000010342	83560	Tex14	testis expressed gene 14	1369	YES
Q7M6U3_S_1072	Q7M6U3	ENSMUSG00000010342	83560	Tex14	testis expressed gene 14	1072	YES
Q9D5S1_S_310	Q9D5S1	ENSMUSG00000039337	70956	Tex19	testis expressed gene 19.2	310	YES
Q9D5S1_S_312	Q9D5S1	ENSMUSG00000039337	70956	Tex19	testis expressed gene 19.2	312	YES
E9Q137_S_302	E9Q137	ENSMUSG00000040813	21767	Tex264	testis expressed gene 264	302	YES
E9Q137_S_238	E9Q137	ENSMUSG00000040813	21767	Tex264	testis expressed gene 264	238	YES
E9Q137_S_243	E9Q137	ENSMUSG00000040813	21767	Tex264	testis expressed gene 264	243	YES
E9Q137_T_241	E9Q137	ENSMUSG00000040813	21767	Tex264	testis expressed gene 264	241	YES
Q9R1X4_T_1181	Q9R1X4	ENSMUSG00000039994	21853	Timeless	timeless circadian clock 1	1181	YES
P39447_T_1518	P39447	ENSMUSG00000030516	21872	Tjp1	tight junction protein 1	1518	YES
Q9WVB3_S_115	Q9WVB3	ENSMUSG00000034758	114606	Tle6	transducin-like enhancer of split 6	115	YES
Q9WVB3_S_125	Q9WVB3	ENSMUSG00000034758	114606	Tle6	transducin-like enhancer of split 6	125	YES
Q9WVB3_S_211	Q9WVB3	ENSMUSG00000034758	114606	Tle6	transducin-like enhancer of split 6	211	YES
Q9WVB3_S_213	Q9WVB3	ENSMUSG00000034758	114606	Tle6	transducin-like enhancer of split 6	213	YES
Q9WVB3_S_221	Q9WVB3	ENSMUSG00000034758	114606	Tle6	transducin-like enhancer of split 6	221	YES
Q9WVB3_S_234	Q9WVB3	ENSMUSG00000034758	114606	Tle6	transducin-like enhancer of split 6	234	YES
Q9WVB3_S_84	Q9WVB3	ENSMUSG00000034758	114606	Tle6	transducin-like enhancer of split 6	84	YES
Q9WVB3_S_186	Q9WVB3	ENSMUSG00000034758	114606	Tle6	transducin-like enhancer of split 6	186	YES
Q9WVB3_S_187	Q9WVB3	ENSMUSG00000034758	114606	Tle6	transducin-like enhancer of split 6	187	YES
Q9WVB3_S_193	Q9WVB3	ENSMUSG00000034758	114606	Tle6	transducin-like enhancer of split 6	193	YES
Q9WVB3_S_7	Q9WVB3	ENSMUSG00000034758	114606	Tle6	transducin-like enhancer of split 6	7	YES
Q9WVB3_S_8	Q9WVB3	ENSMUSG00000034758	114606	Tle6	transducin-like enhancer of split 6	8	YES
Q9WVB3_T_126	Q9WVB3	ENSMUSG00000034758	114606	Tle6	transducin-like enhancer of split 6	126	YES
Q9WVB3_T_65	Q9WVB3	ENSMUSG00000034758	114606	Tle6	transducin-like enhancer of split 6	65	YES
Q9WVB3_T_10	Q9WVB3	ENSMUSG00000034758	114606	Tle6	transducin-like enhancer of split 6	10	YES
Q9WVB3_S_190	Q9WVB3	ENSMUSG00000034758	114606	Tle6	transducin-like enhancer of split 6	190	YES
Q8R310_T_194	Q8R310	ENSMUSG00000020023	319880	Tmcc3	transmembrane and coiled coil domains 3	194	YES
Q8BHE4_S_533	Q8BHE4	ENSMUSG00000042757	81907	Tmem108	transmembrane protein 108	533	YES
Q8BHE4_S_542	Q8BHE4	ENSMUSG00000042757	81907	Tmem108	transmembrane protein 108	542	YES
Q3U3D7_S_940	Q3U3D7	ENSMUSG00000033767	229473	Tmem131l	transmembrane 131 like	940	YES
Q8BG09_S_358	Q8BG09	ENSMUSG00000009035	223693	Tmem184b	transmembrane protein 184b	358	YES
Q91W52_S_294	Q91W52	ENSMUSG00000069520	67226	Tmem19	transmembrane protein 19	294	YES
A2A8U2_S_436	A2A8U2	ENSMUSG00000044700	230917	Tmem201	transmembrane protein 201	436	YES
Q8BRG8_S_11	Q8BRG8	ENSMUSG00000029782	72649	Tmem209	transmembrane protein 209	11	YES
Q8BRG8_S_221	Q8BRG8	ENSMUSG00000029782	72649	Tmem209	transmembrane protein 209	221	YES
Q8BRG8_S_263	Q8BRG8	ENSMUSG00000029782	72649	Tmem209	transmembrane protein 209	263	YES
B9EJI9_S_12	B9EJI9	ENSMUSG00000048022	319832	Tmem229a	transmembrane protein 229A	12	YES
B1AZA5_T_32	B1AZA5	ENSMUSG00000055296	242474	Tmem245	transmembrane protein 245	32	YES
Q810L4_S_482	Q810L4	ENSMUSG00000053730	230770	Tmem39b	transmembrane protein 39b	482	YES
Q3TWI9_S_752	Q3TWI9	ENSMUSG00000036026	224807	Tmem63b	transmembrane protein 63b	752	YES
Q8BQU7_T_203	Q8BQU7	ENSMUSG00000054409	239408	Tmem74	transmembrane protein 74	203	YES
Q8BQU7_T_208	Q8BQU7	ENSMUSG00000054409	239408	Tmem74	transmembrane protein 74	208	YES
Q61033_T_449	Q61033	ENSMUSG00000019961	21917	Tmpo	thymopoietin	449	YES
P58871_S_1047	P58871	ENSMUSG00000033955	228140	Tnks1bp1	tankyrase 1 binding protein 1	1047	YES
P58871_S_1453	P58871	ENSMUSG00000033955	228140	Tnks1bp1	tankyrase 1 binding protein 1	1453	YES
Q99LG2_S_22	Q99LG2	ENSMUSG00000031691	212999	Tnpo2	transportin 2 (importin 3, karyopherin beta 2b)	22	YES
Q9JM55_S_161	Q9JM55	ENSMUSG00000048546	57259	Tob2	transducer of ERBB2, 2	161	YES
Q9CYG7_S_44	Q9CYG7	ENSMUSG00000018322	67145	Tomm34	translocase of outer mitochondrial membrane 34	44	YES
Q6ZQF0_S_1110	Q6ZQF0	ENSMUSG00000032555	235559	Topbp1	topoisomerase (DNA) II binding protein 1	1110	YES
Q6ZQF0_T_1107	Q6ZQF0	ENSMUSG00000032555	235559	Topbp1	topoisomerase (DNA) II binding protein 1	1107	YES
Q62393_S_14	Q62393	ENSMUSG00000027506	21985	Tpd52	tumor protein D52	14	YES
Q62393_S_65	Q62393	ENSMUSG00000027506	21985	Tpd52	tumor protein D52	65	YES
Q62393_S_30	Q62393	ENSMUSG00000027506	21985	Tpd52	tumor protein D52	30	YES
F6ZDS4_S_2129	F6ZDS4	ENSMUSG00000006005	108989	Tpr	translocated promoter region, nuclear basket protein	2129	YES
A2APB8_S_110	A2APB8	ENSMUSG00000027469	72119	Tpx2	TPX2, microtubule-associated	110	YES
P62996_Y_68	P62996	ENSMUSG00000022858	20462	Tra2b	transformer 2 beta	68	YES
Q3UDK1_S_488	Q3UDK1	ENSMUSG00000042726	231712	Trafd1	TRAF type zinc finger domain containing 1	488	YES
Q8K2L8_T_143	Q8K2L8	ENSMUSG00000020628	217449	Trappc12	trafficking protein particle complex 12	143	YES
Q80WG7_S_87	Q80WG7	ENSMUSG00000033949	28105	Trim36	tripartite motif-containing 36	87	YES
Q80WG7_S_481	Q80WG7	ENSMUSG00000033949	28105	Trim36	tripartite motif-containing 36	481	YES
Q80WG7_S_483	Q80WG7	ENSMUSG00000033949	28105	Trim36	tripartite motif-containing 36	483	YES
Q5NCC3_S_571	Q5NCC3	ENSMUSG00000040365	211007	Trim41	tripartite motif-containing 41	571	YES
Q5NCC3_S_515	Q5NCC3	ENSMUSG00000040365	211007	Trim41	tripartite motif-containing 41	515	YES
Q8JZK6_S_171	Q8JZK6	ENSMUSG00000109718	260296	Trim61	tripartite motif-containing 61	171	YES
Q1PSW8_S_174	Q1PSW8	ENSMUSG00000079259	636931	Trim71	tripartite motif-containing 71	174	YES
Q99KW3_S_1213	Q99KW3	ENSMUSG00000033088	110253	Triobp	TRIO and F-actin binding protein	1213	YES
Q99KW3_S_1633	Q99KW3	ENSMUSG00000033088	110253	Triobp	TRIO and F-actin binding protein	1633	YES
Q99KW3_S_1092	Q99KW3	ENSMUSG00000033088	110253	Triobp	TRIO and F-actin binding protein	1092	YES
Q99KW3_S_203	Q99KW3	ENSMUSG00000033088	110253	Triobp	TRIO and F-actin binding protein	203	YES
Q99KW3_T_442	Q99KW3	ENSMUSG00000033088	110253	Triobp	TRIO and F-actin binding protein	442	YES
Q99KW3_T_394	Q99KW3	ENSMUSG00000033088	110253	Triobp	TRIO and F-actin binding protein	394	YES
Q99KW3_T_254	Q99KW3	ENSMUSG00000033088	110253	Triobp	TRIO and F-actin binding protein	254	YES
Q99KW3_T_1650	Q99KW3	ENSMUSG00000033088	110253	Triobp	TRIO and F-actin binding protein	1650	YES
Q99KW3_S_908	Q99KW3	ENSMUSG00000033088	110253	Triobp	TRIO and F-actin binding protein	908	YES
Q99KW3_S_463	Q99KW3	ENSMUSG00000033088	110253	Triobp	TRIO and F-actin binding protein	463	YES
Q99KW3_T_466	Q99KW3	ENSMUSG00000033088	110253	Triobp	TRIO and F-actin binding protein	466	YES
Q99KW3_T_324	Q99KW3	ENSMUSG00000033088	110253	Triobp	TRIO and F-actin binding protein	324	YES
Q99KW3_T_333	Q99KW3	ENSMUSG00000033088	110253	Triobp	TRIO and F-actin binding protein	333	YES
G5E870_S_75	G5E870	ENSMUSG00000026219	14897	Trip12	thyroid hormone receptor interactor 12	75	YES
G5E870_S_159	G5E870	ENSMUSG00000026219	14897	Trip12	thyroid hormone receptor interactor 12	159	YES
G5E870_S_165	G5E870	ENSMUSG00000026219	14897	Trip12	thyroid hormone receptor interactor 12	165	YES
G5E870_T_166	G5E870	ENSMUSG00000026219	14897	Trip12	thyroid hormone receptor interactor 12	166	YES
Q9QXN3_S_406	Q9QXN3	ENSMUSG00000032386	56404	Trip4	thyroid hormone receptor interactor 4	406	YES
B7ZNG4_S_16	B7ZNG4	ENSMUSG00000032783	78733	Troap	trophinin associated protein	16	YES
P70399_T_1635	P70399	ENSMUSG00000043909	27223	Trp53bp1	transformation related protein 53 binding protein 1	1635	YES
Q61143_S_196	Q61143	ENSMUSG00000031997	22068	Trpc6	transient receptor potential cation channel, subfamily C, member 6	196	YES
Q925H1_S_970	Q925H1	ENSMUSG00000038679	83925	Trps1	transcriptional repressor GATA binding 1	970	YES
Q61037_T_1792	Q61037	ENSMUSG00000002496	22084	Tsc2	TSC complex subunit 2	1792	YES
P62500_S_419	P62500	ENSMUSG00000022010	21807	Tsc22d1	TSC22 domain family, member 1	419	YES
Q9EQN3_S_136	Q9EQN3	ENSMUSG00000029723	78829	Tsc22d4	TSC22 domain family, member 4	136	YES
Q9EQN3_S_116	Q9EQN3	ENSMUSG00000029723	78829	Tsc22d4	TSC22 domain family, member 4	116	YES
Q9EQN3_T_137	Q9EQN3	ENSMUSG00000029723	78829	Tsc22d4	TSC22 domain family, member 4	137	YES
A0A494BAR6_S_541	A0A494BAR6	ENSMUSG00000039330	78306	Tsga10ip	testis specific 10 interacting protein	541	YES
A0A494BAR6_S_557	A0A494BAR6	ENSMUSG00000039330	78306	Tsga10ip	testis specific 10 interacting protein	557	YES
Q9QZE7_S_288	Q9QZE7	ENSMUSG00000056820	53424	Tsnax	translin-associated factor X	288	YES
Q8VD63_S_56	Q8VD63	ENSMUSG00000039485	72480	Tspyl4	TSPY-like 4	56	YES
Q8VD63_S_397	Q8VD63	ENSMUSG00000039485	72480	Tspyl4	TSPY-like 4	397	YES
Q8VD63_S_59	Q8VD63	ENSMUSG00000039485	72480	Tspyl4	TSPY-like 4	59	YES
Q91Z38_S_88	Q91Z38	ENSMUSG00000041278	66827	Ttc1	tetratricopeptide repeat domain 1	88	YES
Q91Z38_S_30	Q91Z38	ENSMUSG00000041278	66827	Ttc1	tetratricopeptide repeat domain 1	30	YES
Q8R3H9_S_235	Q8R3H9	ENSMUSG00000025413	72354	Ttc4	tetratricopeptide repeat domain 4	235	YES
P35761_S_435	P35761	ENSMUSG00000038379	22137	Ttk	Ttk protein kinase	435	YES
P35761_S_366	P35761	ENSMUSG00000038379	22137	Ttk	Ttk protein kinase	366	YES
P35761_S_340	P35761	ENSMUSG00000038379	22137	Ttk	Ttk protein kinase	340	YES
P35761_S_342	P35761	ENSMUSG00000038379	22137	Ttk	Ttk protein kinase	342	YES
P35761_T_45	P35761	ENSMUSG00000038379	22137	Ttk	Ttk protein kinase	45	YES
O88413_S_172	O88413	ENSMUSG00000001521	22158	Tulp3	tubby-like protein 3	172	YES
O88413_S_262	O88413	ENSMUSG00000001521	22158	Tulp3	tubby-like protein 3	262	YES
Q9JIL5_S_565	Q9JIL5	ENSMUSG00000034377	68842	Tulp4	tubby like protein 4	565	YES
Q9D8T4_S_14	Q9D8T4	ENSMUSG00000014177	67510	Tvp23b	trans-golgi network vesicle protein 23B	14	YES
Q9D8T4_S_3	Q9D8T4	ENSMUSG00000014177	67510	Tvp23b	trans-golgi network vesicle protein 23B	3	YES
Q9D8T4_T_10	Q9D8T4	ENSMUSG00000014177	67510	Tvp23b	trans-golgi network vesicle protein 23B	10	YES
Q8BHN1_S_515	Q8BHN1	ENSMUSG00000038344	353170	Txlng	taxilin gamma	515	YES
Q6P902_S_83	Q6P902	ENSMUSG00000050612	213272	Txndc2	thioredoxin domain containing 2 (spermatozoa)	83	YES
Q6P902_S_296	Q6P902	ENSMUSG00000050612	213272	Txndc2	thioredoxin domain containing 2 (spermatozoa)	296	YES
Q8CGB3_S_21	Q8CGB3	ENSMUSG00000034485	72565	Uaca	uveal autoantigen with coiled-coil domains and ankyrin repeats	21	YES
P62254_S_164	P62254	ENSMUSG00000020794	67128	Ube2g1	ubiquitin-conjugating enzyme E2G 1	164	YES
P62257_S_2	P62257	ENSMUSG00000039159	22214	Ube2h	ubiquitin-conjugating enzyme E2H	2	YES
Q6ZPJ3_S_376	Q6ZPJ3	ENSMUSG00000020802	217342	Ube2o	ubiquitin-conjugating enzyme E2O	376	YES
Q6ZPJ3_T_396	Q6ZPJ3	ENSMUSG00000020802	217342	Ube2o	ubiquitin-conjugating enzyme E2O	396	YES
Q9CZY3_S_66	Q9CZY3	ENSMUSG00000078923	66589	Ube2v1	ubiquitin-conjugating enzyme E2 variant 1	66	YES
O08759_S_8	O08759	ENSMUSG00000025326	22215	Ube3a	ubiquitin protein ligase E3A	8	YES
Q9ES00_S_79	Q9ES00	ENSMUSG00000028960	63958	Ube4b	ubiquitination factor E4B	79	YES
A2AN08_S_1746	A2AN08	ENSMUSG00000066036	69116	Ubr4	ubiquitin protein ligase E3 component n-recognin 4	1746	YES
Q9R0P9_S_145	Q9R0P9	ENSMUSG00000029223	22223	Uchl1	ubiquitin carboxy-terminal hydrolase L1	145	YES
Q9R0P9_S_192	Q9R0P9	ENSMUSG00000029223	22223	Uchl1	ubiquitin carboxy-terminal hydrolase L1	192	YES
Q8VDF2_S_638	Q8VDF2	ENSMUSG00000001228	18140	Uhrf1	ubiquitin-like, containing PHD and RING finger domains, 1	638	YES
Q8VDF2_S_639	Q8VDF2	ENSMUSG00000001228	18140	Uhrf1	ubiquitin-like, containing PHD and RING finger domains, 1	639	YES
Q8VDF2_S_167	Q8VDF2	ENSMUSG00000001228	18140	Uhrf1	ubiquitin-like, containing PHD and RING finger domains, 1	167	YES
Q8VDF2_S_18	Q8VDF2	ENSMUSG00000001228	18140	Uhrf1	ubiquitin-like, containing PHD and RING finger domains, 1	18	YES
Q8VDF2_S_393	Q8VDF2	ENSMUSG00000001228	18140	Uhrf1	ubiquitin-like, containing PHD and RING finger domains, 1	393	YES
Q8VDF2_S_501	Q8VDF2	ENSMUSG00000001228	18140	Uhrf1	ubiquitin-like, containing PHD and RING finger domains, 1	501	YES
Q8VDF2_S_502	Q8VDF2	ENSMUSG00000001228	18140	Uhrf1	ubiquitin-like, containing PHD and RING finger domains, 1	502	YES
Q8VDF2_S_372	Q8VDF2	ENSMUSG00000001228	18140	Uhrf1	ubiquitin-like, containing PHD and RING finger domains, 1	372	YES
Q8VDF2_S_102	Q8VDF2	ENSMUSG00000001228	18140	Uhrf1	ubiquitin-like, containing PHD and RING finger domains, 1	102	YES
Q8VDF2_S_649	Q8VDF2	ENSMUSG00000001228	18140	Uhrf1	ubiquitin-like, containing PHD and RING finger domains, 1	649	YES
Q8VDF2_T_653	Q8VDF2	ENSMUSG00000001228	18140	Uhrf1	ubiquitin-like, containing PHD and RING finger domains, 1	653	YES
Q8VDF2_Y_97	Q8VDF2	ENSMUSG00000001228	18140	Uhrf1	ubiquitin-like, containing PHD and RING finger domains, 1	97	YES
B2KF50_T_282	B2KF50	ENSMUSG00000039512	224648	Uhrf1bp1	UHRF1 (ICBP90) binding protein 1	282	YES
Q8HWA3_S_6	Q8HWA3	ENSMUSG00000079685	77777	Ulbp1	UL16 binding protein 1	6	YES
Q8HWA3_T_4	Q8HWA3	ENSMUSG00000079685	77777	Ulbp1	UL16 binding protein 1	4	YES
P97931_S_57	P97931	ENSMUSG00000029591	22256	Ung	uracil DNA glycosylase	57	YES
Q99LG0_S_10	Q99LG0	ENSMUSG00000025616	74112	Usp16	ubiquitin specific peptidase 16	10	YES
Q99LG0_T_525	Q99LG0	ENSMUSG00000025616	74112	Usp16	ubiquitin specific peptidase 16	525	YES
Q3UJD6_S_2	Q3UJD6	ENSMUSG00000006676	71472	Usp19	ubiquitin specific peptidase 19	2	YES
B1AY13_S_2585	B1AY13	ENSMUSG00000028514	329908	Usp24	ubiquitin specific peptidase 24	2585	YES
B1AY13_S_1922	B1AY13	ENSMUSG00000028514	329908	Usp24	ubiquitin specific peptidase 24	1922	YES
B1AY13_S_2582	B1AY13	ENSMUSG00000028514	329908	Usp24	ubiquitin specific peptidase 24	2582	YES
Q5I043_S_131	Q5I043	ENSMUSG00000032267	235323	Usp28	ubiquitin specific peptidase 28	131	YES
Q6ZQ93_S_1495	Q6ZQ93	ENSMUSG00000056342	17847	Usp34	ubiquitin specific peptidase 34	1495	YES
M0QWN7_T_644	M0QWN7	ENSMUSG00000035713	244144	Usp35	ubiquitin specific peptidase 35	644	YES
M0QWN7_T_738	M0QWN7	ENSMUSG00000035713	244144	Usp35	ubiquitin specific peptidase 35	738	YES
Q8C0R0_S_212	Q8C0R0	ENSMUSG00000033364	319651	Usp37	ubiquitin specific peptidase 37	212	YES
Q8BUM9_S_865	Q8BUM9	ENSMUSG00000020905	216835	Usp43	ubiquitin specific peptidase 43	865	YES
Q8BY87_S_849	Q8BY87	ENSMUSG00000059263	74996	Usp47	ubiquitin specific peptidase 47	849	YES
Q8BY87_T_933	Q8BY87	ENSMUSG00000059263	74996	Usp47	ubiquitin specific peptidase 47	933	YES
Q8BL06_S_673	Q8BL06	ENSMUSG00000034235	78787	Usp54	ubiquitin specific peptidase 54	673	YES
P70398_S_578	P70398	ENSMUSG00000031010	22284	Usp9x	ubiquitin specific peptidase 9, X chromosome	578	YES
P63024_S_9	P63024	ENSMUSG00000028955	22319	Vamp3	vesicle-associated membrane protein 3	9	YES
Q9WV55_S_5	Q9WV55	ENSMUSG00000024091	30960	Vapa	vesicle-associated membrane protein, associated protein A	5	YES
Q8BGQ1_S_80	Q8BGQ1	ENSMUSG00000021038	104799	Vipas39	VPS33B interacting protein, apical-basolateral polarity regulator, spe-39 homolog	80	YES
Q8BGQ1_T_81	Q8BGQ1	ENSMUSG00000021038	104799	Vipas39	VPS33B interacting protein, apical-basolateral polarity regulator, spe-39 homolog	81	YES
Q5H8C4_S_3163	Q5H8C4	ENSMUSG00000046230	271564	Vps13a	vacuolar protein sorting 13A	3163	YES
Q9EQH3_S_203	Q9EQH3	ENSMUSG00000031696	65114	Vps35	VPS35 retromer complex component	203	YES
Q8CHS8_S_18	Q8CHS8	ENSMUSG00000031600	52348	Vps37a	vacuolar protein sorting 37A	18	YES
Q3UVL4_S_663	Q3UVL4	ENSMUSG00000024797	68505	Vps51	VPS51 GARP complex subunit	663	YES
Q8C190_S_345	Q8C190	ENSMUSG00000001062	72325	Vps9d1	VPS9 domain containing 1	345	YES
Q8C190_S_123	Q8C190	ENSMUSG00000001062	72325	Vps9d1	VPS9 domain containing 1	123	YES
Q65Z40_S_127	Q65Z40	ENSMUSG00000041408	218914	Wapl	WAPL cohesin release factor	127	YES
Q6PGL7_S_1305	Q6PGL7	ENSMUSG00000024104	28006	Washc2	WASH complex subunit 2`	1305	YES
Q6PGL7_S_1307	Q6PGL7	ENSMUSG00000024104	28006	Washc2	WASH complex subunit 2`	1307	YES
Q6PGL7_S_546	Q6PGL7	ENSMUSG00000024104	28006	Washc2	WASH complex subunit 2`	546	YES
Q91V09_S_111	Q91V09	ENSMUSG00000031166	73447	Wdr13	WD repeat domain 13	111	YES
E9Q349_S_60	E9Q349	ENSMUSG00000040877	212198	Wdr25	WD repeat domain 25	60	YES
Q9DB94_T_190	Q9DB94	ENSMUSG00000022787	68980	Wdr53	WD repeat domain 53	190	YES
Q7TMQ7_S_278	Q7TMQ7	ENSMUSG00000058486	101240	Wdr91	WD repeat domain 91	278	YES
Q9D0I6_T_456	Q9D0I6	ENSMUSG00000026988	72137	Wdsub1	WD repeat, SAM and U-box domain containing 1	456	YES
Q66JT0_S_71	Q66JT0	ENSMUSG00000037159	381759	Wee2	WEE1 homolog 2 (S. pombe)	71	YES
Q66JT0_T_89	Q66JT0	ENSMUSG00000037159	381759	Wee2	WEE1 homolog 2 (S. pombe)	89	YES
Q66JT0_T_517	Q66JT0	ENSMUSG00000037159	381759	Wee2	WEE1 homolog 2 (S. pombe)	517	YES
Q66JT0_T_106	Q66JT0	ENSMUSG00000037159	381759	Wee2	WEE1 homolog 2 (S. pombe)	106	YES
Q66JT0_S_145	Q66JT0	ENSMUSG00000037159	381759	Wee2	WEE1 homolog 2 (S. pombe)	145	YES
Q66JT0_T_153	Q66JT0	ENSMUSG00000037159	381759	Wee2	WEE1 homolog 2 (S. pombe)	153	YES
P56695_T_157	P56695	ENSMUSG00000039474	22393	Wfs1	wolframin ER transmembrane glycoprotein	157	YES
P56695_S_3	P56695	ENSMUSG00000039474	22393	Wfs1	wolframin ER transmembrane glycoprotein	3	YES
Q3UH66_S_1962	Q3UH66	ENSMUSG00000037989	75607	Wnk2	WNK lysine deficient protein kinase 2	1962	YES
Q3UH66_S_1098	Q3UH66	ENSMUSG00000037989	75607	Wnk2	WNK lysine deficient protein kinase 2	1098	YES
Q3UH66_S_1100	Q3UH66	ENSMUSG00000037989	75607	Wnk2	WNK lysine deficient protein kinase 2	1100	YES
Q3UH66_S_1673	Q3UH66	ENSMUSG00000037989	75607	Wnk2	WNK lysine deficient protein kinase 2	1673	YES
Q3UH66_S_1661	Q3UH66	ENSMUSG00000037989	75607	Wnk2	WNK lysine deficient protein kinase 2	1661	YES
Q3UH66_S_1709	Q3UH66	ENSMUSG00000037989	75607	Wnk2	WNK lysine deficient protein kinase 2	1709	YES
Q3UH66_S_107	Q3UH66	ENSMUSG00000037989	75607	Wnk2	WNK lysine deficient protein kinase 2	107	YES
Q3UH66_S_23	Q3UH66	ENSMUSG00000037989	75607	Wnk2	WNK lysine deficient protein kinase 2	23	YES
Q3UH66_S_45	Q3UH66	ENSMUSG00000037989	75607	Wnk2	WNK lysine deficient protein kinase 2	45	YES
Q3UH66_T_1403	Q3UH66	ENSMUSG00000037989	75607	Wnk2	WNK lysine deficient protein kinase 2	1403	YES
Q3UH66_S_1652	Q3UH66	ENSMUSG00000037989	75607	Wnk2	WNK lysine deficient protein kinase 2	1652	YES
Q3UH66_S_1751	Q3UH66	ENSMUSG00000037989	75607	Wnk2	WNK lysine deficient protein kinase 2	1751	YES
Q3UH66_S_1752	Q3UH66	ENSMUSG00000037989	75607	Wnk2	WNK lysine deficient protein kinase 2	1752	YES
Q3UH66_S_1754	Q3UH66	ENSMUSG00000037989	75607	Wnk2	WNK lysine deficient protein kinase 2	1754	YES
Q6NXJ0_S_391	Q6NXJ0	ENSMUSG00000031563	52357	Wwc2	WW, C2 and coiled-coil domain containing 2	391	YES
Q6NXJ0_S_997	Q6NXJ0	ENSMUSG00000031563	52357	Wwc2	WW, C2 and coiled-coil domain containing 2	997	YES
Q4U4S6_T_2825	Q4U4S6	ENSMUSG00000027022	383709	Xirp2	xin actin-binding repeat containing 2	2825	YES
Q4U4S6_T_2826	Q4U4S6	ENSMUSG00000027022	383709	Xirp2	xin actin-binding repeat containing 2	2826	YES
Q4U4S6_T_2832	Q4U4S6	ENSMUSG00000027022	383709	Xirp2	xin actin-binding repeat containing 2	2832	YES
Q9DAY6_S_12	Q9DAY6	ENSMUSG00000075054	67008	Yae1d1	Yae1 domain containing 1	12	YES
Q9Z2C8_S_203	Q9Z2C8	ENSMUSG00000018554	53422	Ybx2	Y box protein 2	203	YES
Q9Z2C8_S_351	Q9Z2C8	ENSMUSG00000018554	53422	Ybx2	Y box protein 2	351	YES
Q9Z2C8_T_206	Q9Z2C8	ENSMUSG00000018554	53422	Ybx2	Y box protein 2	206	YES
Q9JKB3_S_209	Q9JKB3	ENSMUSG00000030189	56449	Ybx3	Y box protein 3	209	YES
Q3UDR8_T_3	Q3UDR8	ENSMUSG00000071074	28064	Yipf3	Yip1 domain family, member 3	3	YES
Q3U5F4_S_61	Q3U5F4	ENSMUSG00000028889	230734	Yrdc	yrdC domain containing (E.coli)	61	YES
B2RR83_S_8	B2RR83	ENSMUSG00000034653	240255	Ythdc2	YTH domain containing 2	8	YES
P59326_S_2	P59326	ENSMUSG00000038848	228994	Ythdf1	YTH N6-methyladenosine RNA binding protein 1	2	YES
Q80SU3_S_186	Q80SU3	ENSMUSG00000063935	317755	Zar1	zygote arrest 1	186	YES
Q80SU3_S_87	Q80SU3	ENSMUSG00000063935	317755	Zar1	zygote arrest 1	87	YES
Q80SU3_S_244	Q80SU3	ENSMUSG00000063935	317755	Zar1	zygote arrest 1	244	YES
Q80SU3_S_161	Q80SU3	ENSMUSG00000063935	317755	Zar1	zygote arrest 1	161	YES
Q80SU3_S_124	Q80SU3	ENSMUSG00000063935	317755	Zar1	zygote arrest 1	124	YES
Q80SU3_S_216	Q80SU3	ENSMUSG00000063935	317755	Zar1	zygote arrest 1	216	YES
Q80SU3_S_350	Q80SU3	ENSMUSG00000063935	317755	Zar1	zygote arrest 1	350	YES
Q80SU3_S_105	Q80SU3	ENSMUSG00000063935	317755	Zar1	zygote arrest 1	105	YES
Q80SU3_S_110	Q80SU3	ENSMUSG00000063935	317755	Zar1	zygote arrest 1	110	YES
Q80SU3_S_112	Q80SU3	ENSMUSG00000063935	317755	Zar1	zygote arrest 1	112	YES
Q80SU3_S_315	Q80SU3	ENSMUSG00000063935	317755	Zar1	zygote arrest 1	315	YES
Q80SU3_S_247	Q80SU3	ENSMUSG00000063935	317755	Zar1	zygote arrest 1	247	YES
Q80SU3_S_164	Q80SU3	ENSMUSG00000063935	317755	Zar1	zygote arrest 1	164	YES
Q80SU3_T_154	Q80SU3	ENSMUSG00000063935	317755	Zar1	zygote arrest 1	154	YES
Q80SU3_T_156	Q80SU3	ENSMUSG00000063935	317755	Zar1	zygote arrest 1	156	YES
Q80SU3_T_354	Q80SU3	ENSMUSG00000063935	317755	Zar1	zygote arrest 1	354	YES
C3VD30_S_183	C3VD30	ENSMUSG00000056586	545824	Zar1l	zygote arrest 1-like	183	YES
C3VD30_S_144	C3VD30	ENSMUSG00000056586	545824	Zar1l	zygote arrest 1-like	144	YES
C3VD30_S_257	C3VD30	ENSMUSG00000056586	545824	Zar1l	zygote arrest 1-like	257	YES
C3VD30_T_149	C3VD30	ENSMUSG00000056586	545824	Zar1l	zygote arrest 1-like	149	YES
Q9D0L1_S_135	Q9D0L1	ENSMUSG00000041995	72114	Zbed3	zinc finger, BED type containing 3	135	YES
Q9D0L1_S_14	Q9D0L1	ENSMUSG00000041995	72114	Zbed3	zinc finger, BED type containing 3	14	YES
Q9D0L1_S_55	Q9D0L1	ENSMUSG00000041995	72114	Zbed3	zinc finger, BED type containing 3	55	YES
Q9D0L1_S_168	Q9D0L1	ENSMUSG00000041995	72114	Zbed3	zinc finger, BED type containing 3	168	YES
Q9D0L1_T_102	Q9D0L1	ENSMUSG00000041995	72114	Zbed3	zinc finger, BED type containing 3	102	YES
Q9D0L1_T_103	Q9D0L1	ENSMUSG00000041995	72114	Zbed3	zinc finger, BED type containing 3	103	YES
Q9D0L1_S_100	Q9D0L1	ENSMUSG00000041995	72114	Zbed3	zinc finger, BED type containing 3	100	YES
Q9D0L1_S_95	Q9D0L1	ENSMUSG00000041995	72114	Zbed3	zinc finger, BED type containing 3	95	YES
Q0P678_S_23	Q0P678	ENSMUSG00000017478	76014	Zc3h18	zinc finger CCCH-type containing 18	23	YES
Q8BYK8_S_839	Q8BYK8	ENSMUSG00000042851	78751	Zc3h6	zinc finger CCCH type containing 6	839	YES
Q8BYK8_S_476	Q8BYK8	ENSMUSG00000042851	78751	Zc3h6	zinc finger CCCH type containing 6	476	YES
Q9CYA6_S_334	Q9CYA6	ENSMUSG00000029427	70650	Zcchc8	zinc finger, CCHC domain containing 8	334	YES
Q9CYA6_S_272	Q9CYA6	ENSMUSG00000029427	70650	Zcchc8	zinc finger, CCHC domain containing 8	272	YES
Q5Y5T2_S_10	Q5Y5T2	ENSMUSG00000037553	503610	Zdhhc18	zinc finger, DHHC domain containing 18	10	YES
Q5Y5T2_Y_6	Q5Y5T2	ENSMUSG00000037553	503610	Zdhhc18	zinc finger, DHHC domain containing 18	6	YES
Q91X58_S_157	Q91X58	ENSMUSG00000026197	68818	Zfand2b	zinc finger, AN1 type domain 2B	157	YES
Q61329_S_6	Q61329	ENSMUSG00000038872	11906	Zfhx3	zinc finger homeobox 3	6	YES
Q61329_S_2640	Q61329	ENSMUSG00000038872	11906	Zfhx3	zinc finger homeobox 3	2640	YES
Q61329_T_2642	Q61329	ENSMUSG00000038872	11906	Zfhx3	zinc finger homeobox 3	2642	YES
G3X8R7_T_22	G3X8R7	ENSMUSG00000052763	232784	Zfp212	Zinc finger protein 212	22	YES
Q505F4_S_257	Q505F4	ENSMUSG00000049764	64453	Zfp280b	zinc finger protein 280B	257	YES
Q505F4_T_219	Q505F4	ENSMUSG00000049764	64453	Zfp280b	zinc finger protein 280B	219	YES
Q6PD29_S_173	Q6PD29	ENSMUSG00000043059	101023	Zfp513	zinc finger protein 513	173	YES
Q6PD29_T_201	Q6PD29	ENSMUSG00000043059	101023	Zfp513	zinc finger protein 513	201;223;706;225;291;484;506;292	YES
Q6PD29_T_229	Q6PD29	ENSMUSG00000043059	101023	Zfp513	zinc finger protein 513	229	YES
Q6PD29_T_233	Q6PD29	ENSMUSG00000043059	101023	Zfp513	zinc finger protein 513	233	YES
Q8C6P8_S_395	Q8C6P8	ENSMUSG00000036036	22715	Zfp57	zinc finger protein 57	395	YES
Q8C6P8_S_181	Q8C6P8	ENSMUSG00000036036	22715	Zfp57	zinc finger protein 57	181	YES
Q8C6P8_S_153	Q8C6P8	ENSMUSG00000036036	22715	Zfp57	zinc finger protein 57	153	YES
Q8C6P8_S_220	Q8C6P8	ENSMUSG00000036036	22715	Zfp57	zinc finger protein 57	220	YES
Q8C6P8_S_420	Q8C6P8	ENSMUSG00000036036	22715	Zfp57	zinc finger protein 57	420	YES
Q8C6P8_S_205	Q8C6P8	ENSMUSG00000036036	22715	Zfp57	zinc finger protein 57	205	YES
Q4VA44_Y_171	Q4VA44	ENSMUSG00000079215	269704	Zfp664	zinc finger protein 664	171	YES
Q4VA44_Y_174	Q4VA44	ENSMUSG00000079215	269704	Zfp664	zinc finger protein 664	174	YES
Q8BH05_S_457	Q8BH05	ENSMUSG00000039238	319530	Zfp750	zinc finger protein 750	457	YES
Q8BH05_S_446	Q8BH05	ENSMUSG00000039238	319530	Zfp750	zinc finger protein 750	446	YES
Q3UT76_S_233	Q3UT76	ENSMUSG00000071262	105590	Zfp957	zinc finger protein 957	233	YES
Q3UT76_S_338	Q3UT76	ENSMUSG00000071262	105590	Zfp957	zinc finger protein 957	338	YES
Q3UT76_S_339	Q3UT76	ENSMUSG00000071262	105590	Zfp957	zinc finger protein 957	339	YES
Q3UT76_T_219	Q3UT76	ENSMUSG00000071262	105590	Zfp957	zinc finger protein 957	219	YES
O88532_S_476	O88532	ENSMUSG00000022201	22763	Zfr	zinc finger RNA binding protein	476	YES
Q80U44_S_807	Q80U44	ENSMUSG00000021706	218441	Zfyve16	zinc finger, FYVE domain containing 16	807	YES
Q9Z1D9_S_25	Q9Z1D9	ENSMUSG00000029627	67235	Zkscan14	zinc finger with KRAB and SCAN domains 14	25	YES
Q3UFB2_T_10	Q3UFB2	ENSMUSG00000074182	229937	Znhit6	zinc finger, HIT type 6	10	YES
Q07231_T_549	Q07231	ENSMUSG00000037017	22697	Zscan21	zinc finger and SCAN domain containing 21	549	YES
Q8CFL8_S_685	Q8CFL8	ENSMUSG00000045822	67538	Zswim3	zinc finger SWIM-type containing 3	685	YES
Q8R060_S_82	Q8R060	ENSMUSG00000032400	68014	Zwilch	zwilch kinetochore protein	82	YES
Q6KAQ7_S_82	Q6KAQ7	ENSMUSG00000039068	108946	Zzz3	zinc finger, ZZ domain containing 3	82	YES
Q6KAQ7_T_75	Q6KAQ7	ENSMUSG00000039068	108946	Zzz3	zinc finger, ZZ domain containing 3	75	YES

## Sheet: Sheet2
SYMBOL	GENENAME	Proteins	Positions within proteins	Sequence window	Amino acid	GV_mean	GVBD_mean	MII_mean
Khdc3	KH domain containing 3, subcortical maternal complex member	Q9CWU5	188	PAPVQEVREAAPQQASVQEEVREAATEQAPV	S	0.621195	1.00897	1.35628
Khdc3	KH domain containing 3, subcortical maternal complex member	Q9CWU5	151	QPAPVKVREAAPRPASVKVPETATQPAPVKV	S	0.56205	0.667618	1.75449
Khdc3	KH domain containing 3, subcortical maternal complex member	Q9CWU5	241	QAPVQEVNEAATEQASVQAVREAATRPAPGK	S	0.283919	0.604331	2.09297
Khdc3	KH domain containing 3, subcortical maternal complex member	Q9CWU5	290	QLAPVKVREAATQPASGKVREAATQLAPVKV	S	0.463467	0.810104	1.70947
Khdc3	KH domain containing 3, subcortical maternal complex member	Q9CWU5	310	EAATQLAPVKVRKAATQLAPVKVHEAATQPA	T	0.824525	1.03723	1.13553
Khdc3	KH domain containing 3, subcortical maternal complex member	Q9CWU5	262	EAATRPAPGKVRKAATQPAPVQVCQEATQLA	T	0.565706	1.00619	1.42962
Khdc3	KH domain containing 3, subcortical maternal complex member	Q9CWU5	357	REAATQLSPVEATDTSQLAQVKADEAFAQHT	S	0.417711	0.833728	1.73076
Nlrp2	NLR family, pyrin domain containing 2	Q4PLS0	112	LKVPEEKVSSKPREPSGTLTFPWNFVQGAKR	S	0.392743	0.576102	2.05437
Nlrp2	NLR family, pyrin domain containing 2	Q4PLS0	664	PENVAALESTAKHQRSPDEQRMLTFWTDFCD	S	0.151726	0.302699	2.55465
Nlrp2	NLR family, pyrin domain containing 2	Q4PLS0	34	DKTELNNFKRTLRSCSLPDTMKQINKLTMDL	S	0.841129	1.03368	1.13702
Nlrp2	NLR family, pyrin domain containing 2	Q4PLS0	38	LNNFKRTLRSCSLPDTMKQINKLTMDLANGA	T	0.927615	1.00338	1.07489
Nlrp5	NLR family, pyrin domain containing 5	Q9R1M5	145	TMSPSENVSRAILKDSGSEEVEQASERKMTS	S	0.430204	0.730754	1.9176
Nlrp5	NLR family, pyrin domain containing 5	Q9R1M5	147	SPSENVSRAILKDSGSEEVEQASERKMTSPE	S	0.419852	0.732287	1.92501
Nlrp5	NLR family, pyrin domain containing 5	Q9R1M5	154	RAILKDSGSEEVEQASERKMTSPENDSKSIQ	S	0.66913	0.817312	1.56028
Nlrp5	NLR family, pyrin domain containing 5	Q9R1M5	132	KARGLEEEQKSESTMSPSENVSRAILKDSGS	S	0.237339	0.463133	2.41228
Nlrp5	NLR family, pyrin domain containing 5	Q9R1M5	134	RGLEEEQKSESTMSPSENVSRAILKDSGSEE	S	0.243592	0.62527	2.2383
Nlrp5	NLR family, pyrin domain containing 5	Q9R1M5	138	EEQKSESTMSPSENVSRAILKDSGSEEVEQA	S	0.475086	1.55597	0.96848
Nlrp5	NLR family, pyrin domain containing 5	Q9R1M5	101	SKSIQKDQGPEQEQTSESTMGPPEKDSKAIL	S	0.444803	1.00708	1.6008
Nlrp5	NLR family, pyrin domain containing 5	Q9R1M5	103	SIQKDQGPEQEQTSESTMGPPEKDSKAILKA	S	0.160474	1.53098	1.33439
Nlrp5	NLR family, pyrin domain containing 5	Q9R1M5	180	SKSIQKDQGPEQEQTSETLQSKEEDEVTEAD	S	0.366855	1.08515	1.60365
Nlrp5	NLR family, pyrin domain containing 5	Q9R1M5	185	KDQGPEQEQTSETLQSKEEDEVTEADKDNGG	S	0.482858	0.864952	1.71598
Nlrp5	NLR family, pyrin domain containing 5	Q9R1M5	23	SKAILKARGLEEEQKSERKMTSPENDSKSIQ	S	0.871046	0.770922	1.3953
Nlrp5	NLR family, pyrin domain containing 5	Q9R1M5	29	ARGLEEEQKSERKMTSPENDSKSIQKDQGPE	S	0.274848	0.472324	2.36774
Nlrp5	NLR family, pyrin domain containing 5	Q9R1M5	34	EEQKSERKMTSPENDSKSIQKDQGPEQEQTS	S	0.334247	1.14665	1.56788
Nlrp5	NLR family, pyrin domain containing 5	Q9R1M5	787	SCRIQKLTFKSAEVVSGLKHLWKLLFSNQNL	S	0.814879	0.987112	1.2183
Nlrp5	NLR family, pyrin domain containing 5	Q9R1M5	167	QASERKMTSPENDSKSIQKDQGPEQEQTSET	S	0.612788	0.889031	1.54875
Nlrp5	NLR family, pyrin domain containing 5	Q9R1M5	130	ILKARGLEEEQKSESTMSPSENVSRAILKDS	T	0.381411	0.841282	1.84603
Nlrp5	NLR family, pyrin domain containing 5	Q9R1M5	179	DSKSIQKDQGPEQEQTSETLQSKEEDEVTEA	T	0.332652	1.27882	1.43556
Nlrp5	NLR family, pyrin domain containing 5	Q9R1M5	182	SIQKDQGPEQEQTSETLQSKEEDEVTEADKD	T	0.429908	1.31234	1.28207
Nlrp5	NLR family, pyrin domain containing 5	Q9R1M5	28	KARGLEEEQKSERKMTSPENDSKSIQKDQGP	T	0.239414	0.451053	2.43091
Nlrp5	NLR family, pyrin domain containing 5	Q9R1M5	127	SKAILKARGLEEEQKSESTMSPSENVSRAIL	S	0.265216	0.458615	2.39406
Nlrp5	NLR family, pyrin domain containing 5	Q9R1M5	129	AILKARGLEEEQKSESTMSPSENVSRAILKD	S	0.303046	0.527591	2.27792
Nlrp5	NLR family, pyrin domain containing 5	Q9R1M5	36	QKSERKMTSPENDSKSIQKDQGPEQEQTSES	S	0.347425	0.639611	2.10692
Nlrp5	NLR family, pyrin domain containing 5	Q9R1M5	100	DSKSIQKDQGPEQEQTSESTMGPPEKDSKAI	T	0.53903	0.947561	1.56426
Nlrp5	NLR family, pyrin domain containing 5	Q9R1M5	104	IQKDQGPEQEQTSESTMGPPEKDSKAILKAR	T	0.65848	0.835145	1.55422
Nlrp9b	NLR family, pyrin domain containing 9B	Q66X22	378	FTNFMVSAFKSTYAHSPSKQNRARLKTLCTL	S	0.360307	0.557275	2.08319
Nlrp9b	NLR family, pyrin domain containing 9B	Q66X22	619	PDHCKTRTSIGKRRNTAEYWKTLCGIFCNLY	T	0.894539	1.01405	1.09512
Ooep	oocyte expressed protein	Q9CWE6	3	_____________MASHTADADAKPDSDSQK	S	0.688201	0.978983	1.32674
Ooep	oocyte expressed protein	Q9CWE6	14	__MASHTADADAKPDSDSQKLLNVLPVSLRL	S	0.59815	0.714467	1.66727
Ooep	oocyte expressed protein	Q9CWE6	26	KPDSDSQKLLNVLPVSLRLRTRPWWFPIQEV	S	0.953094	1.1007	0.948705
Ooep	oocyte expressed protein	Q9CWE6	136	VKVKEVEEFLKIRASSILSKLSKKGLKLAGF	S	0.839061	1.02154	1.13279
Ooep	oocyte expressed protein	Q9CWE6	139	KEVEEFLKIRASSILSKLSKKGLKLAGFPLP	S	0.73538	0.936383	1.31564
Ooep	oocyte expressed protein	Q9CWE6	142	EEFLKIRASSILSKLSKKGLKLAGFPLPLEG	S	0.868805	1.05181	1.07819
Padi6	peptidyl arginine deiminase, type VI	Q8K3V4	218	EEEAKKTRVYWSQRGSSAYELVVGPNKPVYL	S	0.620057	0.743518	1.61303
Padi6	peptidyl arginine deiminase, type VI	Q8K3V4	219	EEAKKTRVYWSQRGSSAYELVVGPNKPVYLL	S	0.823143	0.946579	1.22281
Padi6	peptidyl arginine deiminase, type VI	Q8K3V4	83	SMNHPTVALVRMVAPSPTVDEDKVLVSYFCP	S	0.559906	1.00541	1.42675
Padi6	peptidyl arginine deiminase, type VI	Q8K3V4	535	GAEQLLSNGRESKTISQILADKSFREQNTYV	S	0.853654	0.971001	1.16971
Padi6	peptidyl arginine deiminase, type VI	Q8K3V4	542	NGRESKTISQILADKSFREQNTYVEKCISLN	S	0.703219	0.986214	1.29641
Padi6	peptidyl arginine deiminase, type VI	Q8K3V4	371	APHKTVSLILDTPRVSKLEDFPMKYTLTPGS	S	0.934633	0.978286	1.08386
Padi6	peptidyl arginine deiminase, type VI	Q8K3V4	430	AQGKDYPLGRVLIGGSFYPSSEGRDMNKGLR	S	0.875227	1.01145	1.11975
Padi6	peptidyl arginine deiminase, type VI	Q8K3V4	386	SKLEDFPMKYTLTPGSGYLIRQTEDHRVASL	S	0.36009	0.548891	2.04745
Padi6	peptidyl arginine deiminase, type VI	Q8K3V4	85	NHPTVALVRMVAPSPTVDEDKVLVSYFCPDQ	T	0.641648	1.04424	1.30561
Padi6	peptidyl arginine deiminase, type VI	Q8K3V4	367	CYTQAPHKTVSLILDTPRVSKLEDFPMKYTL	T	0.632089	0.747167	1.60052
Padi6	peptidyl arginine deiminase, type VI	Q8K3V4	383	PRVSKLEDFPMKYTLTPGSGYLIRQTEDHRV	T	0.211275	0.639914	2.10891
Padi6	peptidyl arginine deiminase, type VI	Q8K3V4	335	VTKLSEKSKVQVVKVYEDPNRQSKWLQDEMA	Y	0.559559	1.06608	1.36525
Tle6	transducin-like enhancer of split 6	Q9WVB3	115	TTENSAKEEDKQVPESAALQHPKFKSTPGPQ	S	0.363708	0.626151	2.05448
Tle6	transducin-like enhancer of split 6	Q9WVB3	125	KQVPESAALQHPKFKSTPGPQLPTRRRFLSE	S	0.19554	1.35293	1.50298
Tle6	transducin-like enhancer of split 6	Q9WVB3	211	CDFKPEPQPRHRNSLSDSADPFLIKSPSALL	S	1.19946	1.08791	0.706837
Tle6	transducin-like enhancer of split 6	Q9WVB3	213	FKPEPQPRHRNSLSDSADPFLIKSPSALLDY	S	0.50452	1.838	0.697244
Tle6	transducin-like enhancer of split 6	Q9WVB3	221	HRNSLSDSADPFLIKSPSALLDYYQEDVSRP	S	0.916862	0.97831	1.11916
Tle6	transducin-like enhancer of split 6	Q9WVB3	234	IKSPSALLDYYQEDVSRPQPETQESSGRADK	S	0.707428	1.10978	1.19898
Tle6	transducin-like enhancer of split 6	Q9WVB3	84	LERNKMSIGVGAEGDSWPCHVSHEAPMGSAQ	S	0.391066	0.961046	1.69251
Tle6	transducin-like enhancer of split 6	Q9WVB3	186	MDSRQKNQQEHGGEDSSQESKDSGLCDFKPE	S	0.236057	1.19297	1.62099
Tle6	transducin-like enhancer of split 6	Q9WVB3	187	DSRQKNQQEHGGEDSSQESKDSGLCDFKPEP	S	0.309615	1.2474	1.49355
Tle6	transducin-like enhancer of split 6	Q9WVB3	193	QQEHGGEDSSQESKDSGLCDFKPEPQPRHRN	S	0.547015	1.19435	1.29514
Tle6	transducin-like enhancer of split 6	Q9WVB3	7	_________MTSHRQSSDTFGGILPSTLSSR	S	0.6391	0.886497	1.50337
Tle6	transducin-like enhancer of split 6	Q9WVB3	8	________MTSHRQSSDTFGGILPSTLSSRY	S	0.746144	0.668899	1.60524
Tle6	transducin-like enhancer of split 6	Q9WVB3	126	QVPESAALQHPKFKSTPGPQLPTRRRFLSES	T	0.155438	1.42007	1.47349
Tle6	transducin-like enhancer of split 6	Q9WVB3	65	SLAENFFQAIERFSRTPDLLERNKMSIGVGA	T	0.304337	0.657323	2.078
Tle6	transducin-like enhancer of split 6	Q9WVB3	10	______MTSHRQSSDTFGGILPSTLSSRYLS	T	0.41619	1.35907	1.3029
Tle6	transducin-like enhancer of split 6	Q9WVB3	190	QKNQQEHGGEDSSQESKDSGLCDFKPEPQPR	S	0.302955	0.909828	1.83332
Zbed3	zinc finger, BED type containing 3	Q9D0L1	135	WARLLEQMGELAMRGSQRELELERREAALMQ	S	0.903728	0.982773	1.11486
Zbed3	zinc finger, BED type containing 3	Q9D0L1	14	__MKSKKPLKITMEDSRRLNDPAEQGGLCPA	S	0.176183	1.10464	1.69264
Zbed3	zinc finger, BED type containing 3	Q9D0L1	55	GYFHLDPAQPRHRMMSAWATCRLCGLQVGGL	S	0.741897	0.92612	1.31986
Zbed3	zinc finger, BED type containing 3	Q9D0L1	168	LELERKRQALKQEAQSVEQERHQLQVEREAL	S	0.417864	0.696077	1.85349
Zbed3	zinc finger, BED type containing 3	Q9D0L1	102	VHLPELKKSAAPSSPTTMPCPPPPSPTMAAE	T	0.622248	0.948734	1.41355
Zbed3	zinc finger, BED type containing 3	Q9D0L1	103	HLPELKKSAAPSSPTTMPCPPPPSPTMAAEG	T	1.03082	1.21348	0.767463
Zbed3	zinc finger, BED type containing 3	Q9D0L1	100	SDVHLPELKKSAAPSSPTTMPCPPPPSPTMA	S	0.468644	0.838364	1.66424
Zbed3	zinc finger, BED type containing 3	Q9D0L1	95	LCQHLSDVHLPELKKSAAPSSPTTMPCPPPP	S	0.567387	0.768906	1.63832
