# Supplementary material for: The global phosphorylation landscape of mouse oocytes during meiotic maturation
Source: EMBO J. 2024 Sep 10;43(20):4752–85. doi: 10.1038/s44318-024-00222-1 (PMC11480333; doi:10.1038/s44318-024-00222-1)
Supplement: Supplementary file 11 — Dataset EV8 [file 44318_2024_222_MOESM11_ESM.xlsx]

## Sheet: Legend
Dataset EV8.
Differentially expressed genes/results_original_Btg4_TM_vs_WT

## Sheet: Sheet1
baseMean	log2FoldChange	lfcSE	stat	pvalue	padj	geneID
1942.88	5.32875	0.162978	32.6962	1.76736e-234	2.73781e-230	Emg1
3569.94	3.95013	0.126394	31.2526	2.06015e-214	1.59569e-210	Glrx5
2637.63	4.42454	0.152092	29.0913	4.6308e-186	2.39119e-182	Arg2
1650.84	4.93758	0.181619	27.1864	9.39716e-163	3.63929e-159	Ndufa9
2339.09	4.5091	0.16946	26.6087	5.38928e-156	1.66971e-152	Timm17a
1814.48	5.17759	0.199548	25.9467	1.9835e-148	5.12107e-145	Fcf1
1409.46	3.91873	0.154594	25.3486	9.30943e-142	2.06018e-138	Gemin7
2316.29	4.65845	0.183839	25.3398	1.16488e-141	2.25565e-138	Psmb1
4307.69	3.48055	0.140792	24.7213	6.30721e-135	1.08561e-131	Cops4
1024.25	4.38137	0.177725	24.6525	3.46167e-134	5.36247e-131	Cyth2
642.779	5.38542	0.218847	24.6082	1.03244e-133	1.45395e-130	Upp1
1048.21	4.61543	0.188138	24.5321	6.71729e-133	8.67146e-130	Rpa2
1000.47	3.98935	0.16583	24.0569	7.07405e-128	8.42954e-125	Eef1d
2749.39	3.43282	0.142977	24.0096	2.20513e-127	2.43998e-124	Eif6
1053.76	4.46614	0.187853	23.7746	6.11716e-125	6.31739e-122	Psmb4
2531.44	3.0293	0.127732	23.7161	2.46126e-124	2.38296e-121	Cdk20
2622.71	3.34321	0.14195	23.552	1.1967e-122	1.09048e-119	Stx5a
564.235	5.25778	0.228844	22.9754	8.20636e-117	7.06248e-114	Nudc-ps1
829.594	4.59998	0.200711	22.9184	3.04622e-116	2.48363e-113	Fam162a
2513.9	4.06074	0.178389	22.7634	1.05743e-114	8.19031e-112	Cyb5a
759.833	4.20689	0.190192	22.1191	2.06918e-108	1.52636e-105	Ndufb4
1126.43	4.13098	0.187275	22.0583	7.95076e-108	5.59842e-105	Cdk1
3903.34	3.52317	0.159798	22.0476	1.00751e-107	6.78583e-105	Elof1
1164.86	4.92462	0.22412	21.9731	5.2049e-107	3.35955e-104	Atp5j2
1085.24	4.13755	0.188466	21.9538	7.95829e-107	4.93127e-104	Cops6
1208.7	4.463	0.203483	21.933	1.25806e-106	7.49563e-104	Atp5g1
3618.57	2.92137	0.134272	21.7571	5.92086e-105	3.39704e-102	Tubb4b
1501.44	4.00501	0.184412	21.7177	1.39503e-104	7.718e-102	Atp5e
2233.88	3.3914	0.156777	21.632	8.98214e-104	4.79801e-101	Zar1l
1165.34	3.81944	0.17721	21.5532	4.94595e-103	2.55393e-100	Ndufb1-ps
1996.02	3.00764	0.139912	21.4966	1.67654e-102	8.37783e-100	Eif1ax
452.607	4.92602	0.230046	21.4132	1.00735e-101	4.87654e-99	Pop5
8740.91	2.8226	0.132731	21.2656	2.36423e-100	1.10982e-97	Oser1
611.695	4.75572	0.223894	21.241	3.99552e-100	1.82043e-97	Use1
1242.99	4.26305	0.202419	21.0605	1.83247e-98	8.11053e-96	Ndufa2
739.082	4.55838	0.217974	20.9125	4.11956e-97	1.77267e-94	Rpl19
1434.26	3.51037	0.168189	20.8716	9.70811e-97	4.06455e-94	Cox4i1
1039.59	3.71917	0.179738	20.6922	4.07246e-95	1.66017e-92	Thap7
2212.2	2.70269	0.132846	20.3446	5.18699e-92	2.0603e-89	Cisd1
1698.9	4.15602	0.204625	20.3105	1.03919e-91	4.02451e-89	Mdh2
847.595	4.56496	0.225208	20.27	2.36875e-91	8.94985e-89	Psmb7
1517.93	2.79039	0.137784	20.2519	3.41816e-91	1.26073e-88	1110012L19Rik
972.845	3.64391	0.180052	20.238	4.52808e-91	1.63127e-88	Rpl7a
3421	3.17128	0.157716	20.1075	6.34767e-90	2.23481e-87	Mpzl1
1210.8	3.32792	0.166646	19.97	1.00436e-88	3.38228e-86	Eif3g
923.93	3.64129	0.182337	19.9701	1.00181e-88	3.38228e-86	Speer5-ps1
533.6	5.05812	0.253982	19.9153	3.00023e-88	9.88862e-86	Mrpl55
1004.74	2.99864	0.150872	19.8754	6.64745e-88	2.14532e-85	Xdh
638.081	4.28528	0.215842	19.8538	1.02252e-87	3.23262e-85	Gm36241
3441.33	2.68215	0.135228	19.8343	1.50722e-87	4.66965e-85	Fbxw13
2156.05	3.15877	0.159334	19.8248	1.82003e-87	5.52826e-85	Gm42980
3824.93	3.44888	0.174641	19.7484	8.2749e-87	2.46512e-84	Setd4
4690.59	2.43709	0.123602	19.7172	1.53617e-86	4.48996e-84	Map3k6
894.794	3.87325	0.197071	19.6541	5.32992e-86	1.529e-83	Ndufa8
1028.61	3.77521	0.192751	19.586	2.03652e-85	5.73596e-83	Rps13
928.932	3.19096	0.163893	19.4697	1.98307e-84	5.48567e-82	Tbcb
3149.81	3.61755	0.186269	19.4211	5.11412e-84	1.38987e-81	Gm14820
1539.81	3.12647	0.161162	19.3995	7.78777e-84	2.08001e-81	Tmem97
668.224	3.82711	0.197475	19.3802	1.13356e-83	2.97626e-81	Polr2k
1322.06	2.69944	0.139418	19.3622	1.60757e-83	4.15047e-81	Rdh11
842.116	4.11945	0.212872	19.3518	1.96886e-83	4.99994e-81	Rhoh
1136.49	3.87299	0.200495	19.3171	3.85602e-83	9.63446e-81	Tyms
465.673	4.24958	0.220221	19.2969	5.70741e-83	1.40339e-80	Tmem167
485.259	3.92449	0.203573	19.278	8.21146e-83	1.98756e-80	Gmpr
938.865	3.72233	0.193574	19.2295	2.09621e-82	4.99576e-80	Gm17018
724.188	4.35289	0.226809	19.1919	4.32476e-82	1.01507e-79	Wdr18
980.073	3.76512	0.196926	19.1195	1.73781e-81	4.01798e-79	Rps7
805.169	3.3878	0.177383	19.0988	2.58432e-81	5.88732e-79	Gpn1
1153.58	3.1567	0.165331	19.0933	2.87242e-81	6.44878e-79	Ndufv2
690.747	3.36493	0.177653	18.9411	5.23391e-80	1.15826e-77	Gins2
541.43	4.56767	0.241887	18.8835	1.55925e-79	3.40202e-77	Rps27a
821.229	3.72881	0.197812	18.8503	2.92299e-79	6.28889e-77	Rpl35
568.499	4.37025	0.232652	18.7845	1.01122e-78	2.14587e-76	Drap1
3392.68	2.73163	0.145692	18.7493	1.9602e-78	4.10345e-76	Psmf1
1268.01	3.02747	0.161778	18.7137	3.8286e-78	7.90785e-76	Ccdc58
1827.55	3.44713	0.184235	18.7105	4.06417e-78	8.28395e-76	Sgf29
1502.02	2.74516	0.146765	18.7045	4.55208e-78	9.15796e-76	Rnf181
3062.29	3.73758	0.199874	18.6997	4.9788e-78	9.88803e-76	Aven
1142.28	3.74101	0.200221	18.6844	6.63632e-78	1.30131e-75	Bud31
1279.04	3.3281	0.178274	18.6684	8.94494e-78	1.73208e-75	Gm42817
2370.75	3.27112	0.175478	18.6412	1.48858e-77	2.84686e-75	Kat8
457.268	4.51436	0.242744	18.5972	3.38335e-77	6.39165e-75	Nol12
488.383	4.16938	0.224217	18.5953	3.50658e-77	6.54462e-75	Uqcc2
437.503	7.15063	0.384999	18.5731	5.30605e-77	9.78525e-75	Yif1a
321.233	4.75382	0.256678	18.5205	1.41013e-76	2.56992e-74	Ppie
1417.71	2.97276	0.160629	18.507	1.81395e-76	3.26744e-74	Dynlrb1
1573.31	3.11383	0.168365	18.4945	2.28824e-76	4.07439e-74	Mrps22
2303.19	3.29539	0.178281	18.4842	2.7658e-76	4.86876e-74	Rpl18a
701.919	4.00847	0.217607	18.4206	8.97223e-76	1.56167e-73	Park7
478.021	4.19211	0.228084	18.3797	1.9102e-75	3.28788e-73	Lrrc36
777.084	3.1819	0.173467	18.343	3.7522e-75	6.3874e-73	Gm5
1324.4	3.62053	0.198521	18.2375	2.5999e-74	4.37773e-72	Uck2
662.611	3.87591	0.212672	18.2249	3.27674e-74	5.45806e-72	Polr2i
566.816	4.74096	0.260375	18.2082	4.44016e-74	7.31729e-72	Ppil3
841.368	3.1637	0.17381	18.202	4.97201e-74	8.10751e-72	Emc8
473.082	3.98696	0.219315	18.1792	7.54699e-74	1.21782e-71	Nudt16l1
709.851	3.50021	0.192859	18.1491	1.30582e-73	2.08541e-71	Gins4
1698.01	3.88128	0.214136	18.1253	2.01082e-73	3.17853e-71	Ndufb11
389.312	4.32681	0.238983	18.1051	2.90663e-73	4.54814e-71	Mrps18a
4058.39	2.10701	0.117386	17.9494	4.8507e-72	7.51422e-70	Akr1b3
1337.37	3.26135	0.18188	17.9313	6.71326e-72	1.02965e-69	Rps4x
24575.2	2.15333	0.12019	17.9161	8.83465e-72	1.34174e-69	Fbxw15
685.659	3.30518	0.184572	17.9073	1.03447e-71	1.55583e-69	Gm49622
413.919	3.93349	0.219678	17.9057	1.06374e-71	1.58446e-69	Mindy4
568.881	4.70263	0.263286	17.8613	2.36067e-71	3.48278e-69	Mrpl12
373.149	4.04088	0.227106	17.7929	8.02242e-71	1.17241e-68	Gm48093
3122.73	2.59977	0.146168	17.7862	9.04349e-71	1.30928e-68	Akr1a1
4880.05	-2.60292	0.146439	-17.7748	1.10778e-70	1.58895e-68	Mcu
1183.9	2.62819	0.148048	17.7523	1.65451e-70	2.35137e-68	Zwint
458.206	4.08219	0.230479	17.7118	3.40094e-70	4.78944e-68	1110020A21Rik
612.114	3.88703	0.21958	17.7022	4.03549e-70	5.63187e-68	Atp5j
1437.51	2.55881	0.144652	17.6894	5.05916e-70	6.99746e-68	Trim71
633.446	3.69514	0.209276	17.6568	9.02418e-70	1.23711e-67	Mrpl14
1007.74	2.67942	0.151905	17.6387	1.24204e-69	1.68775e-67	Tex264
14241.4	2.95679	0.167774	17.6236	1.62315e-69	2.18645e-67	Ftdc1
707.308	3.07929	0.175412	17.5546	5.48789e-69	7.32869e-67	Polr2e
767.156	-3.1759	0.182238	-17.4272	5.12586e-68	6.78672e-66	Kdm4a
1225.31	3.64393	0.209282	17.4115	6.74438e-68	8.854e-66	Psmc2
429.154	3.80493	0.218844	17.3865	1.04474e-67	1.36001e-65	Zfpl1
288.523	6.05318	0.348213	17.3835	1.09933e-67	1.41914e-65	Ndufb7
3444.83	2.61955	0.151391	17.3032	4.44656e-67	5.6927e-65	Jpt1
515.12	3.92894	0.227879	17.2413	1.29996e-66	1.65062e-64	Gm48893
1305.43	2.79275	0.162115	17.2269	1.6676e-66	2.10023e-64	Clec12a
298.577	4.53176	0.264018	17.1646	4.88682e-66	6.10497e-64	Bloc1s2
10162.6	1.9434	0.113489	17.1241	9.81209e-66	1.21599e-63	Parl
2728.32	2.62507	0.153409	17.1116	1.21709e-65	1.49635e-63	Naca
379.077	4.81871	0.282394	17.0638	2.76131e-65	3.36814e-63	Mrpl17
806.776	2.9253	0.171645	17.0427	3.95894e-65	4.79124e-63	Lipt1
398.625	4.11664	0.241794	17.0254	5.32201e-65	6.39095e-63	Ccdc124
616.234	3.58504	0.211482	16.952	1.86054e-64	2.21705e-62	Rps5
468.435	3.54471	0.209262	16.9391	2.31761e-64	2.74062e-62	H2az2
422.572	4.828	0.285527	16.9091	3.85533e-64	4.52446e-62	Nhp2
1125.96	2.62708	0.155501	16.8943	4.95543e-64	5.77177e-62	Vmp1
1645.62	3.48261	0.206572	16.8591	8.99979e-64	1.04042e-61	Sh3bgrl3
1749.1	2.7825	0.165274	16.8357	1.33607e-63	1.53311e-61	0610009B22Rik
442.873	4.53744	0.269815	16.8168	1.83734e-63	2.09282e-61	Psmc3ip
1895.63	2.31205	0.137753	16.784	3.19344e-63	3.61092e-61	Phb2
1814.09	2.1729	0.129536	16.7745	3.74959e-63	4.20906e-61	Psmd8
1060.29	3.02248	0.18076	16.721	9.21379e-63	1.02684e-60	BC031181
621.847	3.11904	0.186842	16.6934	1.46328e-62	1.61912e-60	Ddx28
913.082	2.62682	0.15769	16.6581	2.64211e-62	2.90276e-60	Nsdhl
734.942	3.42943	0.20611	16.6388	3.64859e-62	3.98031e-60	Fgf8
500.39	3.49461	0.211065	16.557	1.42555e-61	1.54428e-59	Ndufs3
6508.01	3.10135	0.187538	16.5372	1.98015e-61	2.13017e-59	Sod1
2137.61	2.96296	0.179469	16.5096	3.13059e-61	3.34455e-59	Gm16497
292.134	4.2113	0.255577	16.4776	5.3144e-61	5.63873e-59	Pfdn6
1177.44	2.95396	0.179563	16.4508	8.27434e-61	8.71958e-59	Emc6
541.876	3.25214	0.197716	16.4485	8.59552e-61	8.99684e-59	Smim20
465.582	3.70888	0.225711	16.4319	1.12984e-60	1.17466e-58	Mrto4
2580.57	2.51907	0.153377	16.424	1.28818e-60	1.33035e-58	Psmc5
543.41	4.09701	0.249692	16.4082	1.67031e-60	1.71356e-58	Sgta
980.176	3.55507	0.21736	16.3557	3.96224e-60	4.03809e-58	Manf
602.519	3.41599	0.208886	16.3534	4.11247e-60	4.16381e-58	Mus81
670.747	4.0599	0.248657	16.3273	6.3139e-60	6.35121e-58	Rpl39
641.37	3.32805	0.204197	16.2982	1.01613e-59	1.01554e-57	Gm45040
54146.8	1.79464	0.110208	16.284	1.28123e-59	1.27227e-57	Ubb
366.218	3.49628	0.214763	16.2797	1.37493e-59	1.35663e-57	Scnm1
886.545	3.31671	0.203898	16.2665	1.7057e-59	1.67235e-57	Amn1
1427.08	2.68562	0.165131	16.2636	1.78967e-59	1.74363e-57	Psmc4
2283.35	3.30671	0.203638	16.2381	2.71026e-59	2.62404e-57	Lsm10
1996.52	-2.19645	0.135297	-16.2343	2.88427e-59	2.77517e-57	Pik3r1
436.641	3.38204	0.208664	16.2081	4.4204e-59	4.22694e-57	Agpat2
441.173	3.61887	0.223305	16.206	4.5768e-59	4.34964e-57	Zfand2b
257.824	4.29842	0.265681	16.1788	7.11124e-59	6.71709e-57	2410131K14Rik
1213.27	2.8064	0.173612	16.1647	8.94183e-59	8.39502e-57	Gsta4
567.819	3.23584	0.200209	16.1624	9.29396e-59	8.67305e-57	Rtcb
301.559	5.13563	0.318032	16.1481	1.17072e-58	1.08596e-56	Tnni3
249.45	5.66511	0.351681	16.1087	2.21787e-58	2.04506e-56	Ndufaf3
703.426	2.87098	0.179364	16.0065	1.15186e-57	1.05582e-55	Smim7
471.955	3.86403	0.242018	15.9659	2.209e-57	2.01292e-55	Txnl4a
6486.11	2.2708	0.142459	15.94	3.34433e-57	3.02965e-55	Txndc9
7879.08	2.17356	0.136631	15.9083	5.55312e-57	5.00136e-55	Gtsf1
682.78	3.45777	0.2182	15.8468	1.47931e-56	1.32462e-54	Sar1b
4158.01	2.36855	0.149693	15.8227	2.17012e-56	1.93203e-54	Nudc
3822.45	2.24706	0.142046	15.8192	2.29339e-56	2.03011e-54	Hmgn1
273.012	3.89846	0.246682	15.8036	2.94041e-56	2.58806e-54	Akr7a5
2103.71	2.65784	0.168227	15.7991	3.15503e-56	2.76127e-54	Ywhaq
10647.4	-2.32158	0.146979	-15.7953	3.35245e-56	2.91758e-54	Gm1965
2404.03	2.48232	0.157319	15.7789	4.3455e-56	3.76068e-54	Med7
1040.1	3.73317	0.237076	15.7468	7.22901e-56	6.22137e-54	Car9
490.448	3.84642	0.244489	15.7325	9.06339e-56	7.75696e-54	Atp5o
1900.32	2.44258	0.155361	15.7219	1.06981e-55	9.10575e-54	Mrps25
4992.59	2.44927	0.155882	15.7123	1.24601e-55	1.05475e-53	Cpsf4l
851.687	3.09885	0.197369	15.7008	1.49461e-55	1.25832e-53	Pdlim2
1409.81	2.23355	0.142608	15.6621	2.74652e-55	2.2998e-53	Ruvbl2
512.73	3.5766	0.228374	15.6612	2.7872e-55	2.32132e-53	Nubp2
1335.13	2.31512	0.147832	15.6605	2.8164e-55	2.33309e-53	Gm44621
1005.73	3.48771	0.222766	15.6564	3.00658e-55	2.47739e-53	Mecr
398.741	3.53605	0.22595	15.6497	3.33675e-55	2.7349e-53	Flad1
341.84	3.8752	0.24774	15.6422	3.75387e-55	3.06059e-53	Ptgr1
337.722	3.899	0.249991	15.5965	7.68472e-55	6.23267e-53	Ndufs8
282.462	5.04517	0.323575	15.592	8.25304e-55	6.65874e-53	Coa7
2269.2	2.37087	0.152082	15.5894	8.59349e-55	6.8975e-53	Adrm1
1886.75	2.16484	0.138938	15.5813	9.75166e-55	7.78675e-53	Mrpl48
805.98	2.92954	0.188747	15.521	2.50167e-54	1.98735e-52	Fam229b
534.318	3.56585	0.230241	15.4874	4.21839e-54	3.33403e-52	Rps9
1828.2	2.45684	0.158737	15.4774	4.92842e-54	3.87544e-52	Ift46
704.337	3.67947	0.237896	15.4667	5.8216e-54	4.55467e-52	Mrpl28
1034.39	2.89884	0.187622	15.4504	7.49403e-54	5.8286e-52	Cyp4f39
289.828	4.45842	0.288568	15.4502	7.52514e-54	5.8286e-52	Ndufb10
723.758	3.1476	0.203813	15.4436	8.33126e-54	6.42088e-52	Mrpl58
1858.98	2.36214	0.153136	15.4251	1.11068e-53	8.51763e-52	Cops3
1218.76	3.16233	0.20517	15.4132	1.33363e-53	1.0177e-51	Trim15
2262.56	-2.51253	0.163228	-15.3927	1.83186e-53	1.39105e-51	Tiam1
1250.87	2.27878	0.148179	15.3786	2.27854e-53	1.7218e-51	Mfsd2a
3269.61	2.12041	0.137893	15.3773	2.32569e-53	1.7489e-51	Gja4
669.594	3.46436	0.225352	15.3731	2.47849e-53	1.8548e-51	Sdhb
229.358	4.79529	0.312291	15.3552	3.26893e-53	2.43456e-51	Rnaseh2a
413.757	3.42403	0.223379	15.3283	4.94428e-53	3.64723e-51	Lrrc59
694.591	2.967	0.193561	15.3285	4.9307e-53	3.64723e-51	Prkaa1
366.39	3.44636	0.225106	15.31	6.55918e-53	4.81556e-51	Commd9
431.056	3.2628	0.213428	15.2876	9.24669e-53	6.75662e-51	Ndufa12
285.472	6.04421	0.396043	15.2615	1.38031e-52	1.00387e-50	Znrd1
251.912	4.52615	0.296608	15.2597	1.41871e-52	1.02697e-50	Rps17
475.814	3.81469	0.250036	15.2565	1.48942e-52	1.07314e-50	Ddx39b
634.924	2.81149	0.18433	15.2525	1.58546e-52	1.13705e-50	Ciao1
513.959	3.30217	0.216684	15.2395	1.93197e-52	1.37918e-50	Caml
2227.51	2.19156	0.143925	15.2271	2.33784e-52	1.66126e-50	Mapk1ip1
706.201	2.60402	0.171149	15.215	2.8132e-52	1.98992e-50	Zfp296
2522.31	-2.20418	0.144885	-15.2133	2.88689e-52	2.03276e-50	Nufip2
1420.4	2.85281	0.187558	15.2103	3.0218e-52	2.11813e-50	Polr2l
513.298	2.99452	0.197035	15.1979	3.64949e-52	2.54659e-50	Acot7
703.904	2.81659	0.185364	15.1949	3.82215e-52	2.65511e-50	Rps11
1211.91	2.43832	0.160609	15.1817	4.67348e-52	3.232e-50	Spc24
271.584	4.29126	0.283059	15.1603	6.4739e-52	4.45721e-50	Dydc2
1361.36	-2.57019	0.169955	-15.1228	1.14645e-51	7.85829e-50	Tbl1xr1
2513.64	-1.89686	0.125473	-15.1177	1.23738e-51	8.44419e-50	Kif14
707.482	3.03942	0.201446	15.088	1.94343e-51	1.32042e-49	Rpl39l
507.858	3.27615	0.217336	15.0741	2.39598e-51	1.62079e-49	Trir
226.514	5.47184	0.363102	15.0697	2.56163e-51	1.72531e-49	Timm13
14983	1.91937	0.127658	15.0353	4.30985e-51	2.89021e-49	Ubb-ps
442.032	2.90273	0.19328	15.0183	5.57099e-51	3.71984e-49	C1qb
400.405	3.75479	0.250223	15.0057	6.73311e-51	4.47651e-49	Dcdc2c
805.511	2.7189	0.18142	14.9867	8.96626e-51	5.93574e-49	H2ax
3322.64	2.10419	0.140477	14.9789	1.00902e-50	6.65138e-49	Pde6d
1342.95	2.40851	0.161266	14.935	1.95054e-50	1.28033e-48	Ube2a
4749.24	-1.68552	0.113114	-14.901	3.24582e-50	2.12156e-48	Mbtd1
5228.64	-2.01947	0.135711	-14.8807	4.39569e-50	2.86108e-48	Carmil1
266.266	4.0023	0.269035	14.8765	4.68146e-50	3.03433e-48	Pin4
1113.9	2.48493	0.167616	14.8252	1.00743e-49	6.50251e-48	Psma3
394.214	3.42706	0.231803	14.7843	1.84902e-49	1.18851e-47	Naxe
227.503	4.38515	0.296641	14.7827	1.89379e-49	1.21226e-47	Dnlz
741.056	2.98641	0.202107	14.7764	2.08027e-49	1.32615e-47	Mocos
383.021	3.56178	0.241802	14.7301	4.1289e-49	2.62134e-47	Ndufv1
962.87	2.66601	0.181154	14.7169	5.02362e-49	3.17636e-47	Ppp2r3c
301.652	4.0528	0.275427	14.7146	5.19506e-49	3.27141e-47	Tmem147
1100.44	2.24778	0.152884	14.7025	6.21405e-49	3.89724e-47	Psmd6
271.333	4.87538	0.331925	14.6882	7.67154e-49	4.79193e-47	Mrps18c
526.887	3.72831	0.253837	14.6878	7.71458e-49	4.79946e-47	Gpx4
281.958	4.20767	0.287301	14.6455	1.43983e-48	8.92178e-47	Tekt4
573.29	3.79534	0.259666	14.6162	2.213e-48	1.3658e-46	Dgcr6
471.943	3.88222	0.265806	14.6055	2.59189e-48	1.59329e-46	Prmt7
299.774	4.062	0.278576	14.5813	3.69507e-48	2.26247e-46	Rps19
2065.14	2.22409	0.152541	14.5803	3.74841e-48	2.28609e-46	Eef1a1
443.768	2.92874	0.200947	14.5747	4.0702e-48	2.47261e-46	Tomm22
1807.67	2.10327	0.144319	14.5738	4.12512e-48	2.49618e-46	Imp4
408.694	3.56746	0.244879	14.5683	4.47142e-48	2.69521e-46	Sla2
380.501	3.16995	0.217625	14.5661	4.61496e-48	2.77094e-46	Gm14664
325.996	3.868	0.266964	14.4889	1.42486e-47	8.52218e-46	Ddit3
692.637	2.56713	0.177287	14.48	1.62051e-47	9.65512e-46	Clpb
1963.14	2.46388	0.170398	14.4596	2.18206e-47	1.29511e-45	Elp2
941.977	2.71782	0.188095	14.4492	2.53628e-47	1.4996e-45	Ndufb5
470.271	3.05846	0.21173	14.4451	2.69303e-47	1.58623e-45	Atp5k
1900.07	-1.85333	0.128757	-14.394	5.64421e-47	3.31191e-45	Ticrr
983.45	2.26693	0.157558	14.3879	6.16493e-47	3.60381e-45	Hmgn2
1041.65	2.3523	0.163817	14.3593	9.31164e-47	5.42281e-45	Got1
488.67	3.3318	0.232194	14.3492	1.07777e-46	6.25309e-45	Supt4a
1450.65	2.18671	0.152437	14.345	1.14468e-46	6.61651e-45	Lsm3
455.42	3.81458	0.266007	14.3401	1.22808e-46	7.07218e-45	Rpl7
507.319	2.83953	0.198061	14.3366	1.29202e-46	7.41286e-45	Tbcc
1074.74	3.30792	0.230773	14.3341	1.33978e-46	7.65849e-45	Rps29
4759.79	2.06557	0.144119	14.3324	1.3736e-46	7.82297e-45	A730082K24Rik
1735.39	2.13827	0.149704	14.2833	2.77937e-46	1.57712e-44	Rplp0
2255.33	1.99475	0.139751	14.2735	3.1996e-46	1.80894e-44	Gpr1
398.923	3.11342	0.21813	14.2733	3.2122e-46	1.80946e-44	Rpl18
951.955	2.77229	0.194444	14.2575	4.02628e-46	2.25982e-44	Tecr
2343.54	-1.79534	0.125948	-14.2546	4.19971e-46	2.34865e-44	Kdm7a
315.195	3.69561	0.25988	14.2205	6.83791e-46	3.81029e-44	Rpl6
255.775	3.96221	0.278929	14.2051	8.51958e-46	4.73035e-44	Mtx1
4291.9	-2.58089	0.181985	-14.1819	1.18619e-45	6.56259e-44	Lars2
602.621	2.63975	0.186531	14.1518	1.81942e-45	9.99455e-44	Exosc4
2803.47	-1.86606	0.131858	-14.1521	1.81365e-45	9.99455e-44	Fhod3
3063.55	2.2185	0.157109	14.1208	2.8282e-45	1.54811e-43	Btrc
302.722	4.29561	0.304477	14.1081	3.38364e-45	1.84563e-43	Idh3g
3187.97	-1.65107	0.117419	-14.0613	6.56528e-45	3.56852e-43	Nap1l4
357.667	3.53874	0.251793	14.0542	7.26054e-45	3.93262e-43	Gstt2
969.128	2.15804	0.15366	14.0442	8.35658e-45	4.51052e-43	Napa
897.071	2.47614	0.176422	14.0354	9.47121e-45	5.09439e-43	Lgmn
453.034	3.50803	0.249997	14.0323	9.89042e-45	5.30147e-43	Naa38
1790.87	2.10951	0.150427	14.0235	1.1194e-44	5.9795e-43	Nfil3
285.199	3.90402	0.278663	14.0098	1.35721e-44	7.22495e-43	Ndufc1
257.558	3.63376	0.259569	13.9992	1.57584e-44	8.36007e-43	Rps15
470.36	2.77924	0.198588	13.995	1.67247e-44	8.84238e-43	Rpl35a
714.531	2.52474	0.18056	13.9828	1.98405e-44	1.0454e-42	BC022960
199.548	5.06688	0.362802	13.966	2.51501e-44	1.32068e-42	Med29
610.548	-2.83084	0.202859	-13.9547	2.94531e-44	1.54141e-42	Sympk
929.855	2.89219	0.207727	13.923	4.59119e-44	2.39469e-42	Sap30bp
647.322	2.92943	0.210623	13.9084	5.63007e-44	2.92669e-42	Gins1
707.619	2.49242	0.179335	13.8981	6.5013e-44	3.36828e-42	Gfer
416.912	3.7462	0.270067	13.8714	9.44133e-44	4.87519e-42	Edf1
409.756	2.97684	0.214734	13.8629	1.06262e-43	5.46881e-42	Prdx5
6276.79	-1.80216	0.130039	-13.8586	1.12863e-43	5.7893e-42	Kmt2d
1429.59	-1.91816	0.138564	-13.8431	1.40033e-43	7.15925e-42	Thrap3
3220.08	2.07029	0.149636	13.8355	1.55633e-43	7.93065e-42	Noc4l
1113.95	2.42796	0.175591	13.8274	1.74308e-43	8.85312e-42	Aadac
283.836	3.26375	0.236741	13.7862	3.0873e-43	1.56292e-41	Aatf
306.343	3.21925	0.233734	13.7731	3.6996e-43	1.86679e-41	Mrpl54
1026.25	2.40888	0.174905	13.7725	3.7283e-43	1.87517e-41	Sfxn4
298.044	4.23477	0.30759	13.7676	3.99423e-43	2.00241e-41	Snrnp25
943.07	2.21795	0.161255	13.7543	4.80094e-43	2.39908e-41	Dmap1
790.128	2.33409	0.16972	13.7527	4.90963e-43	2.4455e-41	Mrap
1438.58	2.35644	0.171413	13.7471	5.30139e-43	2.63217e-41	Ppp2ca
1859.31	1.7603	0.12813	13.7384	5.98064e-43	2.95994e-41	Dcakd
1342.07	2.67648	0.194888	13.7334	6.4045e-43	3.15962e-41	0610012G03Rik
465.56	3.39488	0.247637	13.7091	8.95432e-43	4.40353e-41	Rps25
309.419	3.44053	0.251137	13.6998	1.01757e-42	4.98837e-41	Fam187b
1011.77	2.36305	0.172505	13.6984	1.03724e-42	5.06874e-41	Trappc13
1089.67	2.48107	0.181528	13.6677	1.58253e-42	7.70912e-41	Eif3m
3061.94	-1.70187	0.124521	-13.6673	1.59104e-42	7.72627e-41	Peak1
978.784	2.16972	0.159267	13.6232	2.91653e-42	1.41188e-40	Mterf4
264.131	3.80626	0.279408	13.6226	2.93986e-42	1.41873e-40	Gm40617
1233.25	2.19383	0.161047	13.6223	2.95111e-42	1.41974e-40	Pycrl
550.182	2.79294	0.205175	13.6125	3.37693e-42	1.61957e-40	Rps6
302.998	3.09507	0.227554	13.6015	3.92546e-42	1.87683e-40	Hras
288.718	3.49236	0.256828	13.598	4.1131e-42	1.96049e-40	Tpi1
185.749	4.61038	0.339119	13.5952	4.27685e-42	2.03229e-40	Saysd1
1130.34	2.28201	0.167881	13.593	4.40644e-42	2.08747e-40	Esrrb
3139.56	1.72856	0.127173	13.5922	4.45699e-42	2.10498e-40	Nkd1
739.34	2.84428	0.209655	13.5665	6.33038e-42	2.98067e-40	D8Ertd738e
528.214	2.50524	0.184822	13.5548	7.41666e-42	3.48156e-40	Stx18
2492.68	-1.6995	0.125427	-13.5498	7.94699e-42	3.71924e-40	Nol10
15470.3	1.89491	0.13993	13.5419	8.85199e-42	4.13031e-40	Fbxw21
713.255	2.49358	0.184189	13.5382	9.30385e-42	4.3281e-40	Urod
181.53	4.06576	0.300861	13.5138	1.29713e-41	6.01613e-40	Lyrm1
896.386	2.58094	0.191299	13.4917	1.7512e-41	8.09785e-40	Mrps17
380.507	4.36391	0.323688	13.4819	2.0001e-41	9.22127e-40	Acot13
1067.76	2.95568	0.219519	13.4643	2.53638e-41	1.16591e-39	Fth1
1274.24	2.30581	0.171405	13.4524	2.97863e-41	1.36515e-39	Ctsb
667.722	2.55085	0.189627	13.4519	2.99961e-41	1.37071e-39	Pradc1
1258.36	2.04136	0.151856	13.4427	3.39874e-41	1.54852e-39	Atp6v1f
1121.72	-2.23907	0.166584	-13.4411	3.47067e-41	1.57666e-39	Snrnp70
226.181	3.61704	0.269109	13.4408	3.48611e-41	1.57904e-39	Nat9
508.939	3.47043	0.258282	13.4366	3.69162e-41	1.66726e-39	Aurkaip1
261	4.28019	0.318837	13.4244	4.3526e-41	1.96006e-39	Fam162b
1621.24	2.83746	0.211499	13.416	4.87616e-41	2.18947e-39	Sdhd
2525.91	2.16652	0.161514	13.4138	5.02144e-41	2.24662e-39	Aig1
372.231	3.62727	0.270417	13.4136	5.03244e-41	2.24662e-39	Pmpcb
705.622	2.4125	0.180021	13.4012	5.94837e-41	2.64788e-39	Zkscan14
739.666	3.07012	0.22911	13.4002	6.03231e-41	2.67755e-39	Mael
982.134	2.05563	0.153541	13.3881	7.09699e-41	3.14113e-39	Reep5
11742.6	-1.45217	0.108697	-13.3598	1.03806e-40	4.58138e-39	Ccdc186
656.131	2.52734	0.189201	13.358	1.06426e-40	4.68366e-39	Cope
1591.7	2.64401	0.198039	13.3509	1.16977e-40	5.13338e-39	Lamtor5
1939.61	-2.20827	0.165527	-13.3409	1.33882e-40	5.85865e-39	Daam1
3095.02	-1.74479	0.130864	-13.3328	1.49155e-40	6.50862e-39	N4bp2
184.347	4.52099	0.33944	13.319	1.79538e-40	7.81243e-39	Atraid
2182.57	1.89191	0.142156	13.3086	2.06236e-40	8.94902e-39	Kif17
2066.21	-1.6865	0.126766	-13.304	2.19355e-40	9.49168e-39	Zfp518a
1221.76	-2.0034	0.150633	-13.2999	2.31798e-40	1.00022e-38	Pik3c2a
264.505	3.06561	0.230641	13.2917	2.58781e-40	1.11355e-38	Eif4e2
709.008	-2.34037	0.176161	-13.2854	2.81318e-40	1.20717e-38	Macf1
813.535	2.04001	0.153597	13.2816	2.96031e-40	1.2668e-38	Clta
3420.27	1.72801	0.130665	13.2248	6.31034e-40	2.69294e-38	Enox1
725.935	2.63888	0.199665	13.2166	7.0416e-40	2.99674e-38	Med8
463.278	3.21552	0.243598	13.2001	8.76203e-40	3.7187e-38	Atpif1
1303.36	-1.92673	0.146104	-13.1873	1.03772e-39	4.39215e-38	Sipa1l1
3849.3	-1.60017	0.121344	-13.187	1.04289e-39	4.40203e-38	Secisbp2l
869.655	2.27186	0.172324	13.1837	1.08916e-39	4.58483e-38	Vti1b
1234.32	-1.942	0.147772	-13.1419	1.89438e-39	7.95281e-38	Shprh
831.278	-2.09777	0.159791	-13.1282	2.26987e-39	9.50341e-38	Aff1
537.043	2.47453	0.188603	13.1203	2.52006e-39	1.05225e-37	Ppp2r2b
242.459	3.50103	0.267122	13.1065	3.02378e-39	1.25918e-37	Rpl10a
14124.9	2.09357	0.160428	13.0499	6.36281e-39	2.63546e-37	Calm2
206.232	3.6562	0.28017	13.0499	6.36131e-39	2.63546e-37	Czib
1476.23	1.88309	0.144315	13.0485	6.4788e-39	2.67635e-37	Cetn2
4030.83	-1.6225	0.124357	-13.0471	6.60483e-39	2.72116e-37	Kmt2c
754.904	2.48477	0.190473	13.0453	6.76203e-39	2.77853e-37	Pdlim7
641.167	2.12748	0.163115	13.0428	6.98265e-39	2.86159e-37	Mrpl2
226.141	4.40449	0.337796	13.0389	7.34821e-39	3.00346e-37	Gm4985
695.809	2.31749	0.177779	13.0358	7.65439e-39	3.12037e-37	Arhgdia
2195.8	1.97848	0.151923	13.0229	9.06658e-39	3.68636e-37	Cycs
1583.08	2.31269	0.177707	13.014	1.01835e-38	4.12967e-37	Ctnnbl1
233.007	4.1046	0.315825	12.9964	1.28216e-38	5.18589e-37	Rpl38
1235.84	2.47103	0.190198	12.9919	1.36076e-38	5.48948e-37	Arl2
1322.47	2.31045	0.177916	12.9862	1.46513e-38	5.89517e-37	Vps29
190.513	5.27916	0.406755	12.9787	1.61597e-38	6.48523e-37	Mrpl33
1204.92	2.14984	0.165974	12.9529	2.26368e-38	9.06114e-37	Rhd
703.775	2.07334	0.1601	12.9503	2.33985e-38	9.34192e-37	Eif2d
165.282	4.49838	0.34757	12.9424	2.5952e-38	1.03348e-36	Rpl30
381.774	3.32871	0.257452	12.9294	3.07103e-38	1.21983e-36	Ttc5
1337.78	1.94756	0.150714	12.9222	3.37175e-38	1.33585e-36	9130204K15Rik
740.44	2.41852	0.187287	12.9135	3.77906e-38	1.4934e-36	Alkbh7
1221.64	2.44145	0.189096	12.9112	3.894e-38	1.53491e-36	Dynlt1b
232.663	3.81685	0.296318	12.8809	5.76455e-38	2.26646e-36	Gm9535
1531.66	1.85425	0.144006	12.8762	6.12844e-38	2.40344e-36	Psmd10
477.756	2.60609	0.202429	12.8741	6.29587e-38	2.46286e-36	Henmt1
1019.75	2.10496	0.16356	12.8697	6.67025e-38	2.60274e-36	Emc3
616.483	2.24888	0.174916	12.8569	7.86224e-38	3.06015e-36	Rpl27
414.567	2.89663	0.225304	12.8565	7.90437e-38	3.06884e-36	4930451I11Rik
1235.76	2.33214	0.181463	12.8519	8.39374e-38	3.25068e-36	Dynlt1-ps1
1719.32	1.769	0.137702	12.8466	8.99254e-38	3.4739e-36	Sec11c
501.953	2.78312	0.216769	12.8391	9.90473e-38	3.81677e-36	Tmem251
243.796	3.6665	0.285624	12.8368	1.02007e-37	3.92106e-36	Rex1bd
236.872	4.03032	0.314248	12.8253	1.18354e-37	4.53816e-36	Rps27
1749.42	-1.74465	0.136092	-12.8197	1.27183e-37	4.86466e-36	Dcp2
851.234	2.31017	0.18049	12.7994	1.65128e-37	6.30047e-36	Chmp2a
174.148	4.03294	0.315115	12.7983	1.67505e-37	6.37547e-36	Micos13
1030.16	-1.94707	0.152267	-12.7872	1.93278e-37	7.33839e-36	Ttll5
1584.37	1.7402	0.136244	12.7726	2.33194e-37	8.8323e-36	Supt20
331.99	3.26695	0.255946	12.7642	2.59763e-37	9.81459e-36	Rfc2
3757.65	1.56002	0.122436	12.7416	3.47315e-37	1.30589e-35	Psmd5
252.86	3.45324	0.27102	12.7416	3.47034e-37	1.30589e-35	Tsr3
186.113	3.96278	0.311132	12.7367	3.69934e-37	1.38757e-35	Mlycd
469.253	2.99672	0.2354	12.7303	4.0114e-37	1.50098e-35	Mrpl46
620.305	2.7161	0.213537	12.7196	4.60482e-37	1.71887e-35	Aptx
832.329	2.23188	0.176313	12.6586	1.00236e-36	3.73257e-35	Mrpl39
375.161	2.68611	0.21232	12.6512	1.10134e-36	4.09133e-35	Sigmar1
2631.04	-1.8453	0.146033	-12.6362	1.33383e-36	4.94317e-35	Marf1
4345.93	1.50508	0.119213	12.6251	1.53563e-36	5.67743e-35	Syce2
230.005	3.69915	0.293104	12.6206	1.62556e-36	5.99562e-35	Phgdh
1844.81	2.39969	0.190161	12.6193	1.65386e-36	6.08548e-35	Izumo1r
738.376	2.1279	0.168994	12.5916	2.3484e-36	8.62064e-35	Hikeshi
163.935	4.43564	0.352412	12.5865	2.50502e-36	9.17382e-35	Mrpl11
212.147	4.00804	0.319173	12.5576	3.61292e-36	1.31999e-34	Rpl36a
2740.29	2.55061	0.20332	12.5448	4.24623e-36	1.54773e-34	Gm43269
179.119	5.88205	0.46918	12.5369	4.69101e-36	1.70583e-34	4930558C23Rik
1607.52	1.82662	0.145952	12.5152	6.16783e-36	2.23761e-34	Rps14
1267.65	-1.9327	0.154513	-12.5083	6.72336e-36	2.43345e-34	Tasor2
293.368	2.71885	0.217368	12.508	6.74841e-36	2.43682e-34	Nelfe
1224.27	1.85363	0.148306	12.4987	7.5904e-36	2.73448e-34	Atg101
6927.3	-1.77196	0.14194	-12.4839	9.14412e-36	3.28658e-34	Sin3a
6572.46	-1.6619	0.133127	-12.4835	9.18025e-36	3.29193e-34	Rab3gap1
810.614	2.14476	0.172806	12.4114	2.26711e-35	8.09214e-34	Clns1a
1854.85	1.9604	0.157951	12.4114	2.26544e-35	8.09214e-34	Timm9
275.214	2.89946	0.233833	12.3997	2.62219e-35	9.33801e-34	Figla
3183.16	-2.19767	0.177444	-12.3851	3.14725e-35	1.11821e-33	Nfrkb
530.012	2.37863	0.192355	12.3658	4.00033e-35	1.41806e-33	Slc11a2
2625.42	-1.49488	0.121043	-12.35	4.87193e-35	1.72308e-33	Wwc2
4826.87	-1.51468	0.122692	-12.3454	5.15791e-35	1.82007e-33	Kit
5256.73	-1.66345	0.134919	-12.3292	6.30307e-35	2.21911e-33	Senp1
127.438	4.55636	0.370233	12.3067	8.33199e-35	2.92678e-33	Pih1d1
827.608	1.99149	0.16184	12.3053	8.47891e-35	2.97165e-33	Aip
238.233	3.65218	0.297004	12.2967	9.42963e-35	3.29739e-33	Rpl28
475.02	2.61188	0.212629	12.2838	1.10735e-34	3.86349e-33	Avpi1
577.54	2.84987	0.232012	12.2833	1.11344e-34	3.87602e-33	Rpl31
859.005	2.65581	0.216447	12.27	1.31259e-34	4.55905e-33	Dynll1
326.007	3.25447	0.265588	12.2538	1.60288e-34	5.55487e-33	Cenpt
1333.18	1.87657	0.153238	12.2461	1.76244e-34	6.09417e-33	Eif2b4
338.997	2.96461	0.242368	12.2319	2.10041e-34	7.24666e-33	Ints11
472.54	2.70252	0.221098	12.2232	2.33733e-34	8.04611e-33	Tmem120b
253.129	3.47203	0.284543	12.2021	3.02878e-34	1.03921e-32	Ccdc107
1523.57	2.41512	0.197928	12.202	3.03224e-34	1.03921e-32	Dbndd1
297.739	3.14833	0.258043	12.2008	3.07862e-34	1.05278e-32	Ndufs6
1648.71	1.81985	0.149179	12.199	3.14537e-34	1.07324e-32	Ctsh
589.93	2.42534	0.19895	12.1907	3.48344e-34	1.18598e-32	Uqcrb
228.309	3.82322	0.313741	12.1859	3.69591e-34	1.25556e-32	Ccdc28b
449.401	3.20095	0.262785	12.1808	3.93204e-34	1.33285e-32	Ermard
334.339	3.19356	0.262225	12.1787	4.03668e-34	1.36533e-32	Trmo
366.952	3.02598	0.248641	12.1701	4.48581e-34	1.51394e-32	Fkbp2
1038.06	-1.91922	0.157833	-12.1598	5.08605e-34	1.71278e-32	Pptc7
1641.06	-1.61179	0.132599	-12.1554	5.37181e-34	1.80509e-32	Dock5
4132.03	1.60148	0.131778	12.1528	5.54034e-34	1.85769e-32	Vdac3
326.774	3.53007	0.290759	12.1409	6.41347e-34	2.14581e-32	Tmem126a
360.334	-2.74544	0.226193	-12.1376	6.67643e-34	2.22898e-32	U2af2
9163.11	1.46234	0.120506	12.135	6.89153e-34	2.29584e-32	Fbxw27
2657.3	-2.24456	0.184985	-12.1337	6.99828e-34	2.3264e-32	Sap130
334.516	2.8986	0.238977	12.1292	7.39626e-34	2.45344e-32	Mrps18b
767.191	2.12456	0.17519	12.1271	7.5858e-34	2.51093e-32	Tspan33
534.84	2.2472	0.185366	12.1231	7.96992e-34	2.63245e-32	Rps24
1050.72	1.91796	0.158275	12.1179	8.48968e-34	2.79816e-32	Mrpl22
10391	-1.42375	0.117593	-12.1075	9.63997e-34	3.17055e-32	Slc39a10
605.454	5.4831	0.453368	12.0941	1.13436e-33	3.72295e-32	Ckb
2806.72	1.4389	0.119213	12.0699	1.52238e-33	4.98588e-32	Mcub
1290.43	2.39647	0.198582	12.0679	1.56039e-33	5.09956e-32	Spcs1
1061.87	1.77614	0.147196	12.0665	1.58773e-33	5.17802e-32	1700067K01Rik
2022.46	-1.49895	0.1243	-12.0591	1.73657e-33	5.65152e-32	Ice2
519.348	2.66084	0.22072	12.0553	1.81947e-33	5.90888e-32	Umps
940.806	1.87868	0.155902	12.0504	1.93119e-33	6.2586e-32	Abhd12
386.138	2.58423	0.214461	12.0499	1.94273e-33	6.28284e-32	Txndc12
135.347	5.83617	0.484598	12.0433	2.10311e-33	6.78734e-32	Zmat5
1402.44	1.88451	0.156546	12.0381	2.24144e-33	7.20375e-32	Cfl2
10739.1	-1.4142	0.117476	-12.0382	2.23901e-33	7.20375e-32	Dcp1a
6519.64	1.91084	0.158917	12.0241	2.65428e-33	8.51294e-32	Hspa8
3592.53	1.71184	0.142382	12.0228	2.69529e-33	8.62659e-32	Mrps33
800.715	-1.92796	0.160368	-12.0221	2.71936e-33	8.68568e-32	Cep192
511.999	2.57136	0.21413	12.0084	3.20997e-33	1.02316e-31	Rgs10
2197.46	1.63473	0.136159	12.0061	3.30207e-33	1.05036e-31	Lin37
336.937	2.88524	0.240568	11.9935	3.84545e-33	1.22069e-31	Lage3
1234.32	-1.86962	0.156003	-11.9846	4.28111e-33	1.35621e-31	Apc
328.734	2.90289	0.242521	11.9697	5.12369e-33	1.61982e-31	Pafah1b3
188.622	3.29789	0.275628	11.965	5.41869e-33	1.70959e-31	Mzt2
152.963	4.98916	0.417247	11.9573	5.9446e-33	1.8717e-31	Scimp
120.702	4.53482	0.379464	11.9506	6.44505e-33	2.02516e-31	Idnk
804.312	2.39685	0.200695	11.9427	7.08697e-33	2.22235e-31	Cox7b
187.1	3.51028	0.293963	11.9412	7.21476e-33	2.25786e-31	Nudt1
682.627	2.06077	0.172581	11.9409	7.24267e-33	2.26202e-31	Mrpl4
617.471	2.44609	0.204916	11.937	7.59082e-33	2.36599e-31	Ndufc2
161.142	4.51548	0.37867	11.9246	8.81177e-33	2.74103e-31	Cstb
3921.11	1.60827	0.134885	11.9233	8.94744e-33	2.77765e-31	Psmb6
4009.66	-1.96524	0.165008	-11.91	1.04954e-32	3.25168e-31	Cnot3
1667.66	-1.86901	0.156936	-11.9093	1.05823e-32	3.27205e-31	Mapk8
307.258	3.14583	0.264248	11.9048	1.11699e-32	3.44688e-31	Bnip1
2793.7	-1.48145	0.124541	-11.8953	1.25189e-32	3.85547e-31	Matr3
1566.52	1.81226	0.152463	11.8866	1.39023e-32	4.27302e-31	Fam118b
775.028	-2.24416	0.18889	-11.8808	1.48886e-32	4.56711e-31	Gabra3
6299.57	1.62706	0.13695	11.8806	1.49207e-32	4.56792e-31	Fbxw25
659.528	2.27785	0.191805	11.8758	1.58034e-32	4.82861e-31	Surf1
4898.74	-1.62875	0.137159	-11.8749	1.59755e-32	4.87158e-31	Trim60
969.792	2.38057	0.20057	11.869	1.7144e-32	5.21764e-31	Eif3l
414.304	2.86351	0.241296	11.8672	1.75218e-32	5.32216e-31	Tarbp2
1832.2	-1.57347	0.132611	-11.8653	1.79273e-32	5.43468e-31	Camsap1
235.865	3.24928	0.27399	11.8591	1.92942e-32	5.83762e-31	Hmbs
204.924	3.80963	0.321446	11.8516	2.11219e-32	6.37816e-31	Tmem102
1021.03	1.7428	0.147063	11.8508	2.13272e-32	6.42763e-31	Rer1
1042.42	1.81061	0.152911	11.8409	2.39767e-32	7.21209e-31	Fbp1
353.783	2.80992	0.23739	11.8367	2.52087e-32	7.568e-31	Ranbp1
6112.74	-1.42968	0.1208	-11.8351	2.56941e-32	7.69878e-31	Fnbp1l
2199.95	1.66901	0.141128	11.8262	2.85755e-32	8.52917e-31	Prr13
613.201	2.24509	0.189839	11.8263	2.85487e-32	8.52917e-31	Tuba4a
161.326	5.7091	0.482835	11.8241	2.9296e-32	8.72738e-31	Gm33055
2628.94	1.77498	0.15012	11.8237	2.94367e-32	8.75246e-31	Serpinc1
669.122	2.28348	0.193356	11.8097	3.47682e-32	1.03179e-30	Rnf8
4753.69	1.70704	0.144568	11.8078	3.55733e-32	1.05366e-30	Sap18
337.093	3.22751	0.273635	11.795	4.14308e-32	1.22482e-30	Tlcd1
362.533	3.0552	0.25914	11.7898	4.40787e-32	1.30062e-30	Mrps12
877.395	-2.77134	0.235124	-11.7867	4.56939e-32	1.34571e-30	Sh3bp2
535.022	2.31594	0.196623	11.7786	5.03078e-32	1.47878e-30	Stxbp6
1735.19	1.59207	0.135175	11.7778	5.07801e-32	1.48984e-30	A430005L14Rik
237.824	3.02253	0.25672	11.7737	5.33546e-32	1.56241e-30	Aimp2
1644.24	2.09376	0.177863	11.7717	5.4595e-32	1.59572e-30	Uqcrh
1019.01	-1.95563	0.166148	-11.7704	5.54723e-32	1.61831e-30	Il17rd
459.819	3.14993	0.268189	11.7452	7.47586e-32	2.17685e-30	Tsga10ip
730.272	1.99902	0.170231	11.743	7.67377e-32	2.23029e-30	Irf1
215.471	3.10833	0.264716	11.7421	7.75358e-32	2.24926e-30	Pop4
548.886	2.40665	0.204984	11.7406	7.88854e-32	2.28414e-30	Asgr2
5656.71	1.44029	0.122926	11.7167	1.04613e-31	3.02343e-30	Utp4
2064.56	-1.53751	0.131242	-11.7151	1.067e-31	3.07801e-30	Ahctf1
1199.2	1.85553	0.15844	11.7113	1.11611e-31	3.2137e-30	Cox5b
2073.77	1.64065	0.140169	11.7047	1.20524e-31	3.46388e-30	Xlr3a
408.828	2.72276	0.23279	11.6962	1.33232e-31	3.82202e-30	Gm5371
489.111	2.41057	0.206206	11.6901	1.43207e-31	4.10059e-30	Trmt12
179.354	3.32186	0.284208	11.6881	1.4658e-31	4.18942e-30	Psmb5
148.966	3.95479	0.338455	11.6848	1.52424e-31	4.34842e-30	Ggt1
510.93	2.23184	0.191316	11.6657	1.9083e-31	5.4341e-30	Gm16286
383.103	2.99038	0.256412	11.6624	1.98384e-31	5.63884e-30	Clec10a
286.909	2.63738	0.226322	11.6532	2.20946e-31	6.26863e-30	Wipi2
1424.04	-1.56359	0.13423	-11.6486	2.33348e-31	6.60841e-30	Pnn
263.094	3.26871	0.280866	11.638	2.64168e-31	7.46756e-30	Pex16
1769.81	1.73818	0.149399	11.6345	2.75261e-31	7.76696e-30	Rars
257.739	3.90583	0.33613	11.62	3.26154e-31	9.18628e-30	Mok
931.295	1.99554	0.171946	11.6056	3.85816e-31	1.0847e-29	Unc80
1456.09	-1.67542	0.144531	-11.5921	4.51742e-31	1.26774e-29	Nbr1
985.616	1.68233	0.14514	11.5911	4.57097e-31	1.28045e-29	Cops5
1269.22	-1.73259	0.14953	-11.5869	4.7997e-31	1.3421e-29	Specc1l
1427.27	2.44871	0.211362	11.5854	4.88733e-31	1.36414e-29	Uqcr11
362.379	2.57169	0.222009	11.5838	4.981e-31	1.38778e-29	BC055324
117.144	5.00851	0.433206	11.5615	6.45856e-31	1.79622e-29	Bola1
2126.39	1.55397	0.134446	11.5583	6.70032e-31	1.86012e-29	Txn2
5267.43	1.54446	0.133632	11.5576	6.75984e-31	1.87329e-29	Lancl1
6914.72	-1.40842	0.121978	-11.5465	7.68622e-31	2.1262e-29	Brca2
2441.81	-1.50532	0.130406	-11.5433	7.97576e-31	2.20236e-29	Gatad2b
4149.11	1.41373	0.122745	11.5176	1.07549e-30	2.96449e-29	Mea1
320.983	2.59565	0.225593	11.5059	1.23196e-30	3.3886e-29	Szrd1
1122.98	-1.65255	0.143628	-11.5058	1.23373e-30	3.3886e-29	Trip11
400.603	-2.41582	0.210093	-11.4988	1.33761e-30	3.66741e-29	Plcl1
157.554	4.03269	0.350749	11.4974	1.36016e-30	3.72265e-29	Gm12751
553.232	2.27298	0.197714	11.4963	1.37661e-30	3.76102e-29	Chtop
3210.73	-1.53243	0.13347	-11.4815	1.63513e-30	4.45947e-29	Rnf168
491.286	-2.21073	0.19273	-11.4706	1.8536e-30	5.04642e-29	Ehbp1
3746.67	-1.61312	0.140635	-11.4703	1.86121e-30	5.05824e-29	Syne2
775.739	-1.86251	0.162381	-11.47	1.86694e-30	5.06494e-29	Yap1
1602.08	2.05253	0.178953	11.4697	1.87291e-30	5.07225e-29	Lsm6
4038.72	-1.49687	0.130582	-11.4631	2.02226e-30	5.46715e-29	Fndc3a
846.074	1.96472	0.171555	11.4524	2.28691e-30	6.17186e-29	Cct4
418.251	2.22144	0.19409	11.4454	2.47855e-30	6.67742e-29	Rab5if
2317.21	-1.50567	0.131595	-11.4417	2.58767e-30	6.95931e-29	Mycbp2
2011.39	2.45729	0.214995	11.4295	2.97826e-30	7.99587e-29	Yipf1
479.703	2.28668	0.200218	11.4209	3.28646e-30	8.80805e-29	Tubd1
319.26	2.67866	0.234638	11.4161	3.47483e-30	9.29683e-29	Znhit2
2634.06	2.33086	0.204273	11.4105	3.70663e-30	9.89989e-29	Cd9
474.559	2.21463	0.194779	11.37	5.89883e-30	1.57279e-28	Sap18b
1725.3	-1.83052	0.161143	-11.3596	6.64765e-30	1.7694e-28	Dop1a
1472.45	1.79291	0.157924	11.353	7.16681e-30	1.90431e-28	Aass
801.463	1.7866	0.157437	11.348	7.58952e-30	2.01317e-28	Ska1
831.576	1.806	0.159245	11.341	8.22207e-30	2.17723e-28	Chchd6
1093.21	-1.60213	0.141401	-11.3303	9.28442e-30	2.45435e-28	Supt6
1237.71	1.72884	0.152646	11.3258	9.77547e-30	2.57976e-28	Vps35l
4215.4	-1.50568	0.132996	-11.3212	1.02996e-29	2.71345e-28	Ddx19a
2310.51	-1.44459	0.12767	-11.3151	1.10525e-29	2.90687e-28	Npc1
553.506	2.66206	0.235328	11.3121	1.14267e-29	3.0002e-28	Rpl21
254.323	2.80548	0.248131	11.3064	1.21925e-29	3.19583e-28	Cenpl
959.502	1.71541	0.15176	11.3034	1.26248e-29	3.30356e-28	Grpel1
1020.19	1.964	0.173796	11.3006	1.30299e-29	3.40383e-28	Psma6
6266.31	-2.15578	0.191085	-11.2818	1.61444e-29	4.21031e-28	Lmo7
1235.32	1.62149	0.143827	11.2739	1.76652e-29	4.59919e-28	Rbm8a
1870.77	-1.42725	0.126614	-11.2725	1.79404e-29	4.663e-28	Cobll1
4193.38	-1.42279	0.126345	-11.2611	2.0419e-29	5.29833e-28	Bms1
575.708	2.58471	0.229584	11.2582	2.1099e-29	5.46563e-28	Snapc5
4693.75	-1.32213	0.117486	-11.2535	2.22692e-29	5.75915e-28	Rrm2b
2020.99	1.86745	0.166075	11.2446	2.46156e-29	6.35533e-28	Pdpn
1517.97	2.01731	0.179481	11.2397	2.60184e-29	6.70634e-28	Pdcd5
408.661	2.40992	0.214542	11.2329	2.8117e-29	7.23523e-28	Gm48050
1497.08	-1.67496	0.149264	-11.2215	3.1984e-29	8.21666e-28	Plekhg3
450.809	2.73256	0.243562	11.2192	3.28285e-29	8.41964e-28	Sh3gl1
203.983	3.54664	0.316183	11.217	3.36363e-29	8.61256e-28	Akr1b8
162.747	3.79826	0.338696	11.2144	3.46618e-29	8.8605e-28	Rpl3
215.643	2.88115	0.256953	11.2128	3.53009e-29	9.00901e-28	Prpf31
2067.14	-1.58208	0.141116	-11.2112	3.59103e-29	9.14944e-28	Tacc2
444.391	2.24287	0.200315	11.1967	4.23157e-29	1.07638e-27	Anxa2
1264.28	1.76969	0.15806	11.1963	4.24927e-29	1.07911e-27	Pcmt1
677.68	-2.11149	0.1886	-11.1956	4.28487e-29	1.08636e-27	Clasp1
350.166	2.43037	0.217113	11.194	4.36139e-29	1.10396e-27	Pqbp1
7983.97	-1.2336	0.110251	-11.1891	4.61153e-29	1.16537e-27	Lamb1
1618.29	1.81357	0.162173	11.183	4.94107e-29	1.24661e-27	Csrnp2
445.141	2.44266	0.218493	11.1796	5.13394e-29	1.29317e-27	Rpp21
3011.55	-1.77202	0.158544	-11.1768	5.29421e-29	1.33137e-27	Chaf1a
127.243	3.99112	0.357094	11.1767	5.30463e-29	1.33183e-27	Pyurf
1653.63	-1.60278	0.143637	-11.1586	6.50143e-29	1.62967e-27	Ralgapb
955.631	2.1422	0.192123	11.1502	7.14679e-29	1.78854e-27	Cdk5
10816.7	-1.27369	0.114367	-11.1369	8.29628e-29	2.07287e-27	Zfr
1400.66	1.87445	0.168322	11.1361	8.36731e-29	2.08725e-27	Pigyl
548.908	2.2078	0.198497	11.1226	9.73943e-29	2.42562e-27	Dnaja3
1705.25	-1.60078	0.144067	-11.1113	1.10487e-28	2.74729e-27	Taok3
191.185	3.54229	0.318919	11.1072	1.15762e-28	2.87383e-27	Rit1
606.452	2.87066	0.25847	11.1064	1.16831e-28	2.89572e-27	Mrps24
1470.78	1.9111	0.172095	11.1049	1.18716e-28	2.93775e-27	Puf60
1068.39	2.01461	0.181484	11.1007	1.24413e-28	3.07382e-27	Gckr
1294.62	-2.03701	0.183541	-11.0984	1.27672e-28	3.14931e-27	Diaph1
917.206	1.85139	0.166825	11.0978	1.28585e-28	3.16679e-27	Srm
3033.56	-1.4777	0.13317	-11.0964	1.30654e-28	3.21264e-27	Tmem201
474.723	2.28855	0.206396	11.0881	1.43227e-28	3.51621e-27	Rps16
144.561	3.54868	0.320693	11.0656	1.84145e-28	4.51199e-27	Gm3375
190.361	3.16269	0.285814	11.0655	1.84371e-28	4.51199e-27	Mrps10
1604.52	1.53532	0.138777	11.0632	1.89191e-28	4.62266e-27	Cox5a
187.918	3.32704	0.30093	11.0559	2.05356e-28	5.00972e-27	Rpl36
1966.08	-1.54931	0.140349	-11.039	2.47894e-28	6.03792e-27	Mtss1
3337.53	-1.72346	0.15613	-11.0386	2.48824e-28	6.05107e-27	Ube2s
209.389	3.32562	0.301306	11.0373	2.52385e-28	6.12804e-27	Rps20
1161.41	-1.60145	0.145116	-11.0356	2.57211e-28	6.23545e-27	Wrn
2036.67	1.63215	0.148017	11.0268	2.8388e-28	6.87124e-27	Snupn
130.843	4.18847	0.379956	11.0236	2.94183e-28	7.1095e-27	Sult5a1
5452.33	-1.38244	0.125441	-11.0206	3.03937e-28	7.32697e-27	Ckap5
1487.92	1.6261	0.147551	11.0206	3.04128e-28	7.32697e-27	Cltb
3617.18	-1.30021	0.117987	-11.0199	3.06249e-28	7.36662e-27	Jak1
638.439	2.1905	0.198946	11.0105	3.40054e-28	8.16711e-27	Cenpm
1315.08	-1.66219	0.151013	-11.0069	3.53909e-28	8.4867e-27	Ino80d
279.093	2.8161	0.25595	11.0026	3.71441e-28	8.89334e-27	Ube2f
392.414	2.2538	0.205095	10.989	4.3156e-28	1.03168e-26	Gas8
14375.1	1.44034	0.131113	10.9855	4.48699e-28	1.071e-26	Med28
407.059	2.14737	0.196004	10.9557	6.23962e-28	1.48705e-26	Pitpna
1152.86	-1.77524	0.162049	-10.955	6.29025e-28	1.49681e-26	Clock
526.77	2.13634	0.195081	10.951	6.57121e-28	1.56127e-26	Rpn2
1109.71	1.92069	0.17541	10.9497	6.66545e-28	1.58123e-26	Prpsap1
915.482	-2.05882	0.188044	-10.9486	6.74841e-28	1.59846e-26	Dock3
4153.35	-1.37523	0.125611	-10.9483	6.76816e-28	1.6007e-26	Tnpo1
233.683	2.98392	0.272709	10.9417	7.2788e-28	1.71884e-26	Tomm7
213.515	3.07686	0.281577	10.9272	8.54245e-28	2.01417e-26	Alyref
3774.67	-1.34031	0.122736	-10.9203	9.21522e-28	2.1695e-26	Supt16
1083.71	-1.6159	0.148019	-10.9168	9.57639e-28	2.25111e-26	C2cd3
6365.79	1.34625	0.123486	10.9021	1.1264e-27	2.6438e-26	Polr2g
2316.16	1.54914	0.142169	10.8965	1.19789e-27	2.80734e-26	Cox14
1914.65	-2.33639	0.214502	-10.8922	1.2558e-27	2.9386e-26	Eif4e1b
884.644	-1.89967	0.174482	-10.8875	1.3223e-27	3.08954e-26	Phc3
2286.67	1.59155	0.146226	10.8842	1.37151e-27	3.19971e-26	2700062C07Rik
1167.88	-2.07045	0.190233	-10.8837	1.37824e-27	3.21057e-26	4931406P16Rik
1216.55	-1.49922	0.137875	-10.8737	1.53764e-27	3.5765e-26	Tmem181a
393.772	2.09885	0.193075	10.8706	1.59065e-27	3.69426e-26	Mrnip
1992.25	-1.34978	0.12417	-10.8704	1.59442e-27	3.69748e-26	Ireb2
3161.92	-1.60524	0.147783	-10.8621	1.74627e-27	4.04356e-26	Kat6b
2838.58	1.31372	0.120956	10.8611	1.76543e-27	4.08182e-26	Atp6v1g1
295.506	2.42749	0.223508	10.8609	1.77067e-27	4.08786e-26	Mrpl48-ps
5170.04	-1.43072	0.131866	-10.8498	1.99924e-27	4.60867e-26	4933427D06Rik
126.058	3.60645	0.332786	10.8372	2.29493e-27	5.28243e-26	Dus3l
5520.7	-1.50955	0.139359	-10.8321	2.42472e-27	5.5729e-26	Hnrnpa2b1
211.382	3.29898	0.304874	10.8208	2.74362e-27	6.29651e-26	Exosc5
326.559	-2.59702	0.240203	-10.8118	3.02833e-27	6.92936e-26	Gm44988
368.03	-2.36741	0.218964	-10.8118	3.0255e-27	6.92936e-26	Rnf146
2489.56	1.80621	0.167114	10.8082	3.14707e-27	7.19046e-26	Tuba3a
16375.6	1.40386	0.129931	10.8047	3.2709e-27	7.46238e-26	C87977
819.155	2.05934	0.190784	10.7941	3.67241e-27	8.36607e-26	Pop7
2050.56	-1.53302	0.142181	-10.7822	4.17735e-27	9.5024e-26	Map4
1072.6	1.91488	0.177746	10.7732	4.60884e-27	1.04685e-25	Mrpl42
3588.95	-1.4014	0.130169	-10.766	4.98037e-27	1.12959e-25	Helq
1289.16	1.90054	0.176538	10.7657	5.00009e-27	1.1324e-25	Dhrs3
454.681	1.96187	0.182463	10.7522	5.78688e-27	1.30868e-25	4930453N24Rik
355.965	2.25737	0.209996	10.7496	5.95333e-27	1.34436e-25	4930562C15Rik
470.629	2.11077	0.196507	10.7415	6.49911e-27	1.46334e-25	Glrx3
439.362	2.02353	0.188383	10.7415	6.4951e-27	1.46334e-25	Snrpa
915.754	-1.65002	0.15362	-10.7409	6.54059e-27	1.47054e-25	Dock9
742.68	5.85874	0.546367	10.7231	7.93136e-27	1.78065e-25	Snrpd2
1958.18	-1.8485	0.172496	-10.7162	8.54531e-27	1.91571e-25	Lrig1
482.793	2.31273	0.215828	10.7156	8.59734e-27	1.92459e-25	Rhbdf1
342.864	2.17635	0.203182	10.7114	9.0034e-27	2.01258e-25	Prr5
1291.4	-1.54825	0.144593	-10.7077	9.36842e-27	2.09116e-25	Ezh1
619.951	1.93516	0.181071	10.6873	1.167e-26	2.60116e-25	Ndufaf8
2656.58	-1.52034	0.142293	-10.6845	1.20246e-26	2.67634e-25	Setdb1
537.708	-2.13969	0.200271	-10.684	1.2099e-26	2.68903e-25	Cobl
815.859	-1.77947	0.166721	-10.6733	1.35662e-26	3.01081e-25	Supt5
920.96	2.28689	0.214458	10.6636	1.50713e-26	3.34006e-25	Uqcr10
113.38	4.1851	0.392564	10.6609	1.55023e-26	3.43066e-25	Rflna
216.358	2.71621	0.255057	10.6494	1.7548e-26	3.87784e-25	Ube2j1
926.46	1.77166	0.166451	10.6437	1.86479e-26	4.11503e-25	Ccnh
1448.14	1.50021	0.140966	10.6423	1.89411e-26	4.17379e-25	Fau
731.267	-1.7552	0.165105	-10.6308	2.14177e-26	4.71281e-25	Lyst
1045.54	1.74376	0.16414	10.6236	2.31387e-26	5.08428e-25	Apoo
6061.5	-1.21036	0.113949	-10.622	2.35493e-26	5.16716e-25	Cdc27
1942.62	-1.65764	0.156079	-10.6205	2.39315e-26	5.24362e-25	Pola1
890.761	-1.96304	0.18504	-10.6088	2.71338e-26	5.93686e-25	Tsc1
350.12	2.67912	0.252626	10.6051	2.82148e-26	6.16467e-25	Snai3
922.381	-1.80379	0.170488	-10.5802	3.683e-26	8.03567e-25	Sbf2
3025.66	1.27194	0.120233	10.579	3.73015e-26	8.1271e-25	H13
2740.33	-1.48583	0.140476	-10.5771	3.80515e-26	8.27886e-25	Larp4b
1238.81	-1.5291	0.144603	-10.5745	3.91167e-26	8.49869e-25	Brca1
666.995	2.00622	0.189772	10.5717	4.02976e-26	8.73777e-25	Ppp1r11
158.216	3.20691	0.30335	10.5717	4.03299e-26	8.73777e-25	Wdr74
2355.54	-1.89671	0.179428	-10.5709	4.06531e-26	8.79549e-25	Hivep1
345.071	2.66674	0.252305	10.5695	4.1277e-26	8.91803e-25	Rpl7l1
301.401	3.0244	0.286242	10.5659	4.28926e-26	9.25416e-25	Iqcf5
732.143	-1.76612	0.167162	-10.5654	4.31347e-26	9.29346e-25	Uhrf1bp1l
3255.78	-1.38144	0.13081	-10.5607	4.53217e-26	9.75109e-25	Ddias
474.435	1.97367	0.186904	10.5599	4.57368e-26	9.82675e-25	Abt1
324.748	2.40368	0.227633	10.5594	4.5939e-26	9.85652e-25	Gstz1
194.705	3.03676	0.287789	10.552	4.9701e-26	1.06489e-24	Ss18l2
2155.32	-1.98613	0.188272	-10.5493	5.11898e-26	1.09528e-24	Scml2
16908	1.40994	0.133681	10.5471	5.23959e-26	1.11954e-24	Kpna2
354.066	2.50079	0.23718	10.5439	5.42282e-26	1.15709e-24	Cdk5rap1
10280	-1.15776	0.109818	-10.5426	5.49626e-26	1.17115e-24	Ncl
4337.92	1.39166	0.132035	10.5401	5.64236e-26	1.20063e-24	Cenps
314.199	2.66747	0.253267	10.5322	6.13532e-26	1.30374e-24	Dmac1
458.326	-1.90023	0.180455	-10.5302	6.26992e-26	1.33051e-24	Gon4l
1123.98	-1.90638	0.181301	-10.515	7.36947e-26	1.5617e-24	Ccp110
602.168	2.00796	0.190997	10.5131	7.51984e-26	1.59139e-24	Fbxo46
412.596	1.97165	0.187664	10.5063	8.07961e-26	1.70752e-24	Drg1
132.507	3.77886	0.359695	10.5057	8.1288e-26	1.71558e-24	Ndufa12-ps
6654.36	1.47204	0.140185	10.5007	8.57612e-26	1.80515e-24	Cct5
1171.76	1.65245	0.157366	10.5007	8.57652e-26	1.80515e-24	Itm2b
3941.76	-1.42332	0.135645	-10.493	9.30187e-26	1.95516e-24	Ptpn11
8583.51	-1.28839	0.122814	-10.4906	9.54028e-26	2.00255e-24	Usp7
950.119	-1.82516	0.174316	-10.4704	1.18128e-25	2.47621e-24	Camsap2
128.824	3.84611	0.367352	10.4698	1.18859e-25	2.48817e-24	Hint3
128.177	3.549	0.339317	10.4592	1.32922e-25	2.7788e-24	Rrp9
187.039	3.04314	0.290966	10.4587	1.33637e-25	2.78998e-24	Dnajc15
773.579	-1.70639	0.163201	-10.4557	1.37961e-25	2.87638e-24	Pik3r3
532.348	1.95604	0.187088	10.4552	1.38748e-25	2.88891e-24	Srp54c
402.574	2.19693	0.210257	10.4488	1.48381e-25	3.08534e-24	Sipa1
4175.23	-1.3466	0.128927	-10.4447	1.54988e-25	3.2184e-24	Ice1
2875.39	1.44829	0.138714	10.4409	1.61334e-25	3.34568e-24	Cct3
1776.17	-1.60472	0.153796	-10.4341	1.73279e-25	3.5886e-24	Ogdh
12718.5	1.33459	0.127997	10.4268	1.8714e-25	3.87048e-24	Uchl1
3388.39	-1.36852	0.131267	-10.4255	1.89736e-25	3.91893e-24	Mier3
11023.4	1.16498	0.111779	10.4221	1.96481e-25	4.05284e-24	Glrx
162.948	3.74831	0.359693	10.4209	1.99126e-25	4.10194e-24	Gm49735
2479.06	1.32574	0.127248	10.4185	2.0416e-25	4.20005e-24	Rad51
181.63	3.17472	0.304791	10.416	2.09474e-25	4.30366e-24	Coa4
132.841	4.25192	0.408466	10.4095	2.24387e-25	4.60138e-24	Hagh
1529.24	-1.55355	0.149245	-10.4094	2.24559e-25	4.60138e-24	Synj1
1353.5	1.54289	0.148505	10.3895	2.76734e-25	5.663e-24	Sirt7
454.976	2.07349	0.199685	10.3838	2.93842e-25	6.00515e-24	Rce1
2164.34	1.48369	0.142933	10.3803	3.04742e-25	6.2197e-24	Qars
4643.44	-1.65703	0.159634	-10.3801	3.0532e-25	6.2233e-24	Eif4a1
901.94	-1.65417	0.159667	-10.3601	3.76455e-25	7.66316e-24	Fkbp15
1136.51	-1.55479	0.150157	-10.3544	3.99739e-25	8.12646e-24	Dcaf1
1333.49	1.39696	0.134979	10.3495	4.20813e-25	8.54366e-24	Ngdn
419.234	2.08377	0.201483	10.3421	4.5428e-25	9.21105e-24	Gm32983
2172.33	-1.27084	0.122967	-10.3348	4.905e-25	9.93247e-24	Ccnt2
157.236	3.3772	0.326949	10.3294	5.18712e-25	1.049e-23	Grhpr
277.067	3.14632	0.304769	10.3236	5.50984e-25	1.11282e-23	Trpv2
149.718	3.41631	0.331129	10.3172	5.89385e-25	1.18882e-23	Naxd
174.637	2.92857	0.283968	10.313	6.15355e-25	1.23959e-23	Tomm20
902.313	1.54349	0.149672	10.3125	6.18597e-25	1.24451e-23	Sptlc2
1706.04	-1.54518	0.150051	-10.2977	7.21552e-25	1.44975e-23	Wdr48
180.902	3.21029	0.311808	10.2957	7.36733e-25	1.47833e-23	Eif3f
542.209	2.09623	0.20368	10.2918	7.67359e-25	1.53779e-23	Eefsec
143.38	3.45143	0.335365	10.2915	7.693e-25	1.53969e-23	Ogfod3
2598.61	1.61348	0.156822	10.2886	7.93135e-25	1.58535e-23	Ccno
1962.71	-1.44478	0.140477	-10.2848	8.25099e-25	1.64711e-23	Ehmt1
603.923	-1.79988	0.175028	-10.2834	8.3712e-25	1.66896e-23	Dennd4c
1205.61	-1.47024	0.14305	-10.2777	8.87766e-25	1.76766e-23	Baz2a
2954.35	-1.54279	0.150223	-10.27	9.61978e-25	1.91296e-23	Nup214
547.67	1.89005	0.184123	10.2651	1.01181e-24	2.00948e-23	Nhej1
2863.11	1.50308	0.146436	10.2644	1.01927e-24	2.02171e-23	Sec22a
989.47	-1.62625	0.158468	-10.2623	1.04198e-24	2.06411e-23	Cux1
171.046	3.11831	0.30417	10.2519	1.1608e-24	2.29654e-23	Rps7-ps3
1743.65	-1.67007	0.162983	-10.2469	1.22245e-24	2.41544e-23	Rbbp5
1514.47	-1.53729	0.150076	-10.2434	1.26734e-24	2.50094e-23	Slc4a1ap
147.025	3.2075	0.313184	10.2416	1.29125e-24	2.54488e-23	Mrpl41
555.045	2.74547	0.268171	10.2378	1.34309e-24	2.6437e-23	Dynlt1c
330.617	2.21328	0.216209	10.2368	1.35717e-24	2.66802e-23	Eif3h
620.923	1.99703	0.19518	10.2318	1.42896e-24	2.80558e-23	Commd1
874.967	2.28679	0.223616	10.2264	1.51024e-24	2.96141e-23	Gm48704
1397.6	1.62543	0.15904	10.2203	1.60889e-24	3.15086e-23	2500002B13Rik
767.633	2.153	0.210664	10.2201	1.61185e-24	3.15266e-23	Derl3
837.805	1.84176	0.18025	10.2178	1.65035e-24	3.2239e-23	Dtymk
2125.99	1.67821	0.164582	10.1968	2.04846e-24	3.99657e-23	Dad1
1078.1	-1.49095	0.146239	-10.1953	2.08112e-24	4.05517e-23	Ociad1
6389.96	-1.5637	0.153391	-10.1942	2.10411e-24	4.09481e-23	Zfp750
190.321	2.83844	0.278603	10.1881	2.24101e-24	4.35576e-23	Dscc1
639.075	2.15039	0.211076	10.1878	2.24888e-24	4.36559e-23	Alad
247.397	2.77827	0.27303	10.1757	2.54572e-24	4.93564e-23	Trappc5
1003.21	-1.68222	0.16536	-10.173	2.61589e-24	5.06534e-23	Utp20
916.413	-1.62166	0.159431	-10.1715	2.65766e-24	5.13979e-23	Ddx42
2029.46	1.35657	0.133384	10.1704	2.68841e-24	5.19278e-23	Snrnp40
475.569	-1.82553	0.179546	-10.1675	2.7687e-24	5.34121e-23	2610507B11Rik
640.256	-1.91024	0.188026	-10.1594	3.00816e-24	5.79595e-23	Nat10
210.637	3.03848	0.29926	10.1533	3.20293e-24	6.16355e-23	BC048602
780.241	2.02235	0.199743	10.1248	4.29033e-24	8.24584e-23	Gm3924
1060.52	-1.97777	0.195348	-10.1244	4.30722e-24	8.26804e-23	Dstyk
217.813	3.51098	0.347036	10.117	4.64245e-24	8.90053e-23	Bola2
1324.62	-1.46993	0.1453	-10.1165	4.66922e-24	8.94077e-23	Phf8
383.134	2.44281	0.241645	10.1091	5.03648e-24	9.63212e-23	Mif
444.355	5.02074	0.496819	10.1058	5.20842e-24	9.94866e-23	Ndufs7
675.337	1.90806	0.188868	10.1026	5.37953e-24	1.02629e-22	Tmem11
12673.7	-1.38798	0.137431	-10.0995	5.5548e-24	1.05842e-22	Ubfd1
327.476	2.24828	0.222617	10.0993	5.56216e-24	1.05852e-22	Rps3
505.61	-2.14852	0.212816	-10.0957	5.77269e-24	1.09724e-22	Tjp1
1688.41	-1.42392	0.14106	-10.0944	5.84962e-24	1.1105e-22	Nup160
1044.58	-1.47661	0.146316	-10.0919	5.99887e-24	1.13744e-22	Hadha
12366.2	1.48165	0.146825	10.0913	6.0351e-24	1.14291e-22	Tle6
1487.78	1.51502	0.150153	10.0899	6.12548e-24	1.15861e-22	Pam16
911.515	1.5453	0.153159	10.0895	6.1473e-24	1.16131e-22	Rfc3
1843.03	-1.48817	0.147511	-10.0886	6.20575e-24	1.17093e-22	Nhsl1
8873.83	-1.14446	0.113576	-10.0766	7.01335e-24	1.3217e-22	Cecr2
1499.33	1.63763	0.162563	10.0738	7.21463e-24	1.35798e-22	Cops7a
1259.55	-1.57246	0.156117	-10.0723	7.3272e-24	1.3775e-22	R3hdm1
1819.97	1.36203	0.135234	10.0717	7.37093e-24	1.38404e-22	Tprgl
669.65	1.87888	0.18677	10.0599	8.3107e-24	1.55861e-22	Faf1
188.376	2.74667	0.273161	10.0551	8.72236e-24	1.63383e-22	Emc4
325.086	2.1447	0.213442	10.0482	9.35651e-24	1.7505e-22	Tamm41
516.561	2.17063	0.216027	10.048	9.37783e-24	1.75238e-22	Lrpap1
284.03	2.76143	0.275035	10.0403	1.01362e-23	1.8918e-22	Esd
442.848	1.95574	0.194794	10.0401	1.0161e-23	1.89415e-22	Spata21
341.532	2.75419	0.27442	10.0364	1.05462e-23	1.9636e-22	Atp8a2
2047.17	-1.30881	0.130524	-10.0274	1.15537e-23	2.1486e-22	Scyl2
627.234	1.93686	0.19325	10.0226	1.21323e-23	2.2535e-22	Rida
289.582	2.66527	0.266067	10.0173	1.27975e-23	2.37421e-22	Ndufv3
5399.84	-1.21309	0.121125	-10.0152	1.30702e-23	2.42189e-22	Erich5
979.041	-1.68242	0.16812	-10.0073	1.41557e-23	2.61991e-22	Atic
1486.65	1.60238	0.160166	10.0045	1.4567e-23	2.69281e-22	B4galt4
774.54	2.00234	0.200164	10.0035	1.47091e-23	2.71584e-22	Gm50264
349.257	2.64568	0.26467	9.99615	1.58436e-23	2.92182e-22	Rpl23
2956.8	-1.49594	0.149699	-9.99299	1.63579e-23	3.01307e-22	Ankrd44
411.877	-2.09845	0.209997	-9.99279	1.63895e-23	3.01532e-22	Kat6a
212.616	3.48066	0.348477	9.9882	1.71667e-23	3.15456e-22	Lamtor4
177.448	3.45415	0.346547	9.96732	2.11862e-23	3.88856e-22	Dpep3
145.428	3.71969	0.37348	9.95954	2.29113e-23	4.20023e-22	Miip
339.626	2.09841	0.210745	9.95712	2.34763e-23	4.29872e-22	Abhd5
639.452	-1.85143	0.186062	-9.95063	2.50601e-23	4.58331e-22	Msrb3
268.819	3.09722	0.311648	9.93818	2.83976e-23	5.18759e-22	Gm49871
2456.13	1.6194	0.163114	9.92801	3.14476e-23	5.73798e-22	Med17
2249.16	-1.28391	0.129362	-9.9249	3.24418e-23	5.91243e-22	Esyt2
217.596	2.74365	0.276592	9.9195	3.42483e-23	6.23431e-22	Cfap58
281.136	2.33594	0.235589	9.91532	3.57113e-23	6.493e-22	Det1
885.015	2.26857	0.228921	9.90983	3.77295e-23	6.85191e-22	Ddx41
577.764	-1.9936	0.201392	-9.89913	4.19896e-23	7.61663e-22	Nek2
2253.52	-1.49111	0.150636	-9.89871	4.21659e-23	7.63074e-22	Bmpr2
352.983	-2.19874	0.222121	-9.89883	4.21174e-23	7.63074e-22	Mid1
2702.15	1.27936	0.129259	9.89762	4.26302e-23	7.70576e-22	Atp5a1
2926.46	-1.54934	0.15661	-9.89296	4.46618e-23	8.06359e-22	Rnf111
1160.85	1.58018	0.159798	9.88863	4.6638e-23	8.41058e-22	Polr1d
1261.4	1.44508	0.146148	9.88778	4.70326e-23	8.47188e-22	Phb
1244.69	-1.37212	0.138783	-9.88683	4.74805e-23	8.54264e-22	Arhgap29
594.647	-1.7619	0.178308	-9.88121	5.0224e-23	9.02576e-22	Atf6
3001.59	-1.33895	0.135595	-9.87461	5.36425e-23	9.62891e-22	Dip2b
1994.59	-1.36722	0.138486	-9.87256	5.47472e-23	9.81585e-22	Cdh1
1021.55	-1.41196	0.143069	-9.86908	5.66831e-23	1.01512e-21	Chd4
566.465	1.86818	0.189489	9.85906	6.26327e-23	1.12037e-21	Tdrkh
862.083	-1.4962	0.151829	-9.85447	6.556e-23	1.17138e-21	Il6st
909.419	1.89771	0.192632	9.85146	6.75547e-23	1.20563e-21	Elovl1
8425.49	-1.27393	0.129339	-9.84956	6.88421e-23	1.2272e-21	Wdr76
1688.79	-1.29098	0.131081	-9.84878	6.93836e-23	1.23543e-21	Pde3a
483.129	1.9621	0.199315	9.84423	7.2596e-23	1.29114e-21	Coq3
1213.03	1.51354	0.153756	9.84379	7.2912e-23	1.29379e-21	0610040F04Rik
537.515	1.87028	0.189993	9.8439	7.28335e-23	1.29379e-21	Tfpt
2852.04	-1.32359	0.13448	-9.8423	7.39991e-23	1.31158e-21	Phtf2
1408.12	2.20477	0.224123	9.83732	7.77531e-23	1.37654e-21	Xlr3c
419.176	-2.16313	0.219947	-9.83476	7.97536e-23	1.41035e-21	Xpo7
7990.01	3.07949	0.313401	9.82605	8.69591e-23	1.53601e-21	Paip2
280.015	-2.44955	0.249387	-9.82229	9.02662e-23	1.59261e-21	Nol6
865.261	-1.60234	0.163231	-9.8164	9.56992e-23	1.68655e-21	Cpeb4
661.113	1.89834	0.193447	9.81324	9.8746e-23	1.73827e-21	Fuca1
5028.91	-1.29023	0.131518	-9.81033	1.01638e-22	1.78714e-21	Kpna3
2367.43	1.61613	0.164776	9.80806	1.03943e-22	1.8256e-21	Atp6v1e1
11437.4	-1.11919	0.114149	-9.8046	1.07577e-22	1.88729e-21	Tet3
87.2749	4.98939	0.509101	9.80038	1.12164e-22	1.96553e-21	Ddt
2085.59	1.56356	0.159557	9.79938	1.1328e-22	1.98285e-21	Copz1
6215.16	-1.1529	0.117716	-9.79385	1.1965e-22	2.09198e-21	Lpin2
23275.1	-1.20129	0.122691	-9.79117	1.22862e-22	2.14571e-21	Rbm38
934.641	1.66817	0.170438	9.78751	1.27396e-22	2.2224e-21	Dnajb11
149.255	3.54971	0.36291	9.78125	1.35521e-22	2.36149e-21	Tsta3
238.056	2.83407	0.290024	9.77184	1.48722e-22	2.58861e-21	Fbxw17
214.572	2.57515	0.263806	9.76155	1.64619e-22	2.86208e-21	Pacrg
3688.73	-1.34633	0.137997	-9.75623	1.73478e-22	3.01272e-21	Larp4
156.501	3.82698	0.392408	9.75256	1.79869e-22	3.12022e-21	Mul1
1879.06	-1.564	0.160522	-9.74322	1.97196e-22	3.41695e-21	Pitrm1
3114.01	1.70616	0.175143	9.74151	2.00542e-22	3.47107e-21	Haus1
117.637	3.63812	0.37353	9.73982	2.03913e-22	3.52547e-21	Clpp
344.046	2.5195	0.258832	9.73412	2.15683e-22	3.72481e-21	Chchd1
582.671	-2.1785	0.223955	-9.7274	2.30412e-22	3.97473e-21	Bcorl1
2720.98	-1.18117	0.1215	-9.7216	2.43923e-22	4.20313e-21	Prpf6
546.388	1.97862	0.203723	9.7123	2.67234e-22	4.59969e-21	Usp39
358.834	2.41271	0.248472	9.71017	2.72872e-22	4.69152e-21	Gm49870
546.996	1.79406	0.184786	9.7088	2.7657e-22	4.74983e-21	Lmo3
194.868	2.76052	0.284378	9.7072	2.80938e-22	4.81951e-21	Pard6a
641.155	1.9153	0.197371	9.70407	2.89712e-22	4.96453e-21	Fkbpl
258.172	2.46045	0.253574	9.70307	2.92554e-22	5.00769e-21	Pstk
869.881	-1.83026	0.188758	-9.69633	3.12527e-22	5.34366e-21	Csnk2a1
366.373	2.02958	0.209482	9.68857	3.37223e-22	5.75956e-21	Ybx2
757.36	-2.50562	0.258966	-9.67549	3.83246e-22	6.53839e-21	Gli3
226.775	-2.48281	0.256905	-9.6643	4.27533e-22	7.28593e-21	Amot
1208.69	1.77218	0.183392	9.66331	4.31701e-22	7.34888e-21	Higd1a
199.408	2.86338	0.29636	9.66181	4.38052e-22	7.4488e-21	2210016F16Rik
1390.36	-1.44479	0.14955	-9.66095	4.41735e-22	7.5032e-21	Gcn1
2693.47	1.26795	0.131256	9.66013	4.45288e-22	7.55526e-21	Ndufab1
1978.19	-1.67841	0.173763	-9.65919	4.49407e-22	7.61681e-21	Fam53c
502.918	2.36649	0.245047	9.65728	4.57873e-22	7.75181e-21	Oas1f
9589.07	-1.15193	0.119297	-9.65601	4.63563e-22	7.83103e-21	Atrx
382.742	1.97177	0.2042	9.65607	4.63293e-22	7.83103e-21	Rars2
618.442	2.0792	0.215334	9.65567	4.65117e-22	7.84871e-21	Cage1
162.614	3.32325	0.345103	9.62972	5.98917e-22	1.00956e-20	Mrps30
1187.91	1.41389	0.146941	9.62219	6.44437e-22	1.08511e-20	Gtf2h5
198.593	3.53508	0.367681	9.61453	6.94249e-22	1.16771e-20	Fam207a
453.953	2.09005	0.21743	9.61249	7.08127e-22	1.18976e-20	Pga5
270.131	2.29984	0.239268	9.61201	7.11471e-22	1.19408e-20	Cdc42ep2
467.87	2.05596	0.213926	9.61061	7.21225e-22	1.20915e-20	Orai1
1027.21	1.67733	0.174602	9.60663	7.49606e-22	1.25537e-20	Mrps7
192.338	2.68107	0.279189	9.60309	7.75834e-22	1.29789e-20	Shisa8
821.144	1.58281	0.164872	9.60024	7.97613e-22	1.33288e-20	Smarcb1
1409.57	1.49997	0.156302	9.59661	8.26163e-22	1.37911e-20	Nup43
101.746	4.33981	0.452278	9.59545	8.3549e-22	1.39317e-20	Slc7a9
4087.59	-1.13167	0.11796	-9.59365	8.50206e-22	1.41619e-20	Dnah7c
132.984	4.45728	0.464719	9.59135	8.69365e-22	1.44655e-20	Pla2g4f
413.742	-1.98847	0.207359	-9.5895	8.85128e-22	1.47119e-20	Prdm16
808.425	-1.6823	0.175447	-9.58868	8.9223e-22	1.48141e-20	Anks4b
1740.42	1.47375	0.153812	9.58149	9.56511e-22	1.58644e-20	Eif3k
426.005	-2.09439	0.218656	-9.57846	9.85021e-22	1.63197e-20	2900026A02Rik
2555.37	-1.47385	0.153943	-9.57395	1.02895e-21	1.70294e-20	Plekhg1
977.356	1.55493	0.162435	9.57262	1.04227e-21	1.72314e-20	Psmc3
203.887	2.55015	0.266456	9.57061	1.06275e-21	1.75512e-20	1700001L19Rik
171.219	3.13826	0.32798	9.56847	1.08504e-21	1.79003e-20	Malsu1
544.196	1.8819	0.19669	9.56787	1.09134e-21	1.79851e-20	Cdpf1
1028.68	1.63229	0.170605	9.56769	1.09325e-21	1.79974e-20	Ube2b
4658.52	-1.12897	0.118058	-9.56277	1.14642e-21	1.88527e-20	Ern1
124.448	3.28067	0.343162	9.56013	1.17608e-21	1.93199e-20	Nt5m
711.366	-1.59458	0.166863	-9.5562	1.2216e-21	2.00464e-20	Cdk12
498.089	-1.8706	0.195855	-9.55092	1.28555e-21	2.10736e-20	Lcor
9413.81	-1.13968	0.119351	-9.549	1.3095e-21	2.14434e-20	Prc1
1374.41	-1.64083	0.171916	-9.54436	1.3695e-21	2.24022e-20	Setx
1653.6	3.42716	0.359124	9.5431	1.38622e-21	2.26519e-20	Atp5h
365.757	2.22043	0.232703	9.54187	1.40274e-21	2.28976e-20	Mrpl30
2437.15	-1.147	0.120269	-9.53698	1.47049e-21	2.39783e-20	Eps8
224.362	2.84683	0.298934	9.52328	1.67793e-21	2.73321e-20	Gm4632
12425.9	-1.19942	0.126019	-9.51784	1.76821e-21	2.87724e-20	Usp9x
1995.18	-1.18308	0.124311	-9.5171	1.78077e-21	2.89464e-20	Herc2
1161.46	-1.5185	0.159704	-9.50817	1.94043e-21	3.15087e-20	Epb41
1778.25	-1.29724	0.136475	-9.50529	1.995e-21	3.23609e-20	Dtl
222.532	2.24062	0.235739	9.50468	2.00668e-21	3.25162e-20	Rogdi
1012.16	1.44064	0.151607	9.50245	2.0501e-21	3.3185e-20	Svopl
577.756	1.96925	0.207251	9.50178	2.06323e-21	3.33628e-20	Atp6v0c
437.443	1.92995	0.203121	9.50146	2.06965e-21	3.34317e-20	Ift22
5484.34	-1.14409	0.12045	-9.49846	2.13025e-21	3.43748e-20	Rlim
1274.92	1.57636	0.166045	9.49357	2.23258e-21	3.59884e-20	Igbp1
4747.46	1.29691	0.136633	9.49195	2.26756e-21	3.65143e-20	Pfn1
1440.08	1.70754	0.179897	9.4918	2.2708e-21	3.65286e-20	Ska3
1511.03	1.65689	0.17474	9.48203	2.49377e-21	4.00736e-20	Spc25
1022.34	1.49021	0.15718	9.48092	2.52054e-21	4.04618e-20	Atp6v0d1
1189.37	1.61555	0.170442	9.47858	2.57768e-21	4.13362e-20	Ndufa11
394.817	2.21123	0.233349	9.47609	2.64002e-21	4.22922e-20	Cldn25-ps
646.805	1.97739	0.208714	9.47415	2.68945e-21	4.30396e-20	Gpr137b
1138.93	-1.56903	0.165614	-9.47402	2.69286e-21	4.30496e-20	Sec16a
1081.25	-1.50123	0.158498	-9.4716	2.75586e-21	4.40113e-20	Ccnb3
1283.03	-1.3781	0.145568	-9.46704	2.87876e-21	4.59267e-20	Atp7a
627.568	1.8582	0.196403	9.46119	3.0445e-21	4.85209e-20	Mrpl34
288.427	2.48999	0.263223	9.45963	3.09021e-21	4.91482e-20	4930429D17Rik
6358.37	-1.47435	0.155856	-9.45971	3.08794e-21	4.91482e-20	Rspo2
649.502	1.9318	0.204358	9.45298	3.29329e-21	5.23245e-20	Gm11426
91.0398	5.78586	0.612136	9.45192	3.3268e-21	5.28027e-20	A930031H19Rik
187.016	2.50731	0.265357	9.44879	3.42757e-21	5.43464e-20	Meikin
1111.93	-1.44768	0.153216	-9.44859	3.43412e-21	5.43947e-20	Kansl1
1363.63	-1.34866	0.142803	-9.44415	3.58293e-21	5.66937e-20	Tbc1d1
3877.86	1.25876	0.133348	9.43964	3.74053e-21	5.91271e-20	Rbm7
1213.38	-1.46966	0.155847	-9.43013	4.09579e-21	6.46767e-20	Tmem250-ps
80.6667	4.96329	0.526613	9.42492	4.30424e-21	6.78992e-20	Hint2
2579.01	-1.31308	0.139359	-9.42229	4.41355e-21	6.95527e-20	Champ1
765.875	-1.85321	0.196804	-9.41653	4.66232e-21	7.33984e-20	Wasf3
208.038	2.62652	0.279388	9.40098	5.40584e-21	8.50171e-20	Chid1
378.032	2.03749	0.216738	9.40071	5.41977e-21	8.51498e-20	Ssbp1
5285.54	1.49923	0.159545	9.39688	5.62031e-21	8.82109e-20	Prdx2
487.965	-1.68431	0.179274	-9.39518	5.7122e-21	8.95624e-20	Ddx6
341.211	1.97673	0.210514	9.39002	5.99873e-21	9.39599e-20	Meaf6
1240.55	1.45954	0.15555	9.38312	6.40504e-21	1.00223e-19	Fam32a
431.989	1.9288	0.205621	9.38036	6.57452e-21	1.02771e-19	Jtb
789.79	2.03013	0.216468	9.37844	6.69563e-21	1.04559e-19	Rffl
342.914	2.13773	0.227949	9.37809	6.71794e-21	1.04801e-19	Atp5g2
1097.32	1.45017	0.154798	9.3681	7.38506e-21	1.15093e-19	Foxr1
478.131	-1.69215	0.180742	-9.36225	7.80587e-21	1.21528e-19	Cdc42bpb
122.699	3.75268	0.401224	9.3531	8.51179e-21	1.32386e-19	Commd4
3703.58	-1.11118	0.118809	-9.35269	8.54478e-21	1.32715e-19	P4ha1
435.734	-1.77728	0.19003	-9.35262	8.55009e-21	1.32715e-19	Srbd1
1680.67	1.33557	0.142823	9.35128	8.65931e-21	1.34276e-19	Atp5pb
2087.38	-1.49947	0.160446	-9.34567	9.13068e-21	1.41443e-19	Zfp106
574.337	2.04116	0.218499	9.34173	9.47735e-21	1.46667e-19	Ino80e
182.945	2.51579	0.269417	9.33794	9.82306e-21	1.51865e-19	Pnldc1
493.695	2.49174	0.266914	9.33538	1.00634e-20	1.55426e-19	Gm44792
75.4836	4.88622	0.523515	9.33348	1.02447e-20	1.58068e-19	Tmem126b
5685.74	-1.32175	0.141622	-9.33295	1.02964e-20	1.58708e-19	Myo5b
4861.3	-1.80225	0.193131	-9.33174	1.04148e-20	1.60373e-19	mt-Rnr1
238.777	-2.41883	0.259246	-9.33026	1.05609e-20	1.62462e-19	Zfp217
1397.54	1.51157	0.162018	9.32964	1.06233e-20	1.6326e-19	Rpl37
1778.37	-1.32142	0.141668	-9.3276	1.083e-20	1.66271e-19	Tnrc6b
2997.06	-1.13457	0.121652	-9.32637	1.09558e-20	1.68036e-19	Sec61a1
573.976	-1.59916	0.171505	-9.32428	1.11739e-20	1.71212e-19	Arih1
649.155	1.8535	0.198788	9.32398	1.12051e-20	1.7152e-19	Cr1l
226.094	2.46381	0.264271	9.32304	1.13057e-20	1.7289e-19	Pmm1
625.089	-1.62715	0.174672	-9.31544	1.21444e-20	1.85531e-19	Polr1a
637.285	-1.59002	0.170715	-9.31392	1.23201e-20	1.8803e-19	Esrrg
328.05	2.15141	0.231255	9.30319	1.36288e-20	2.07799e-19	Zfp58
424.376	1.97108	0.212023	9.29654	1.45094e-20	2.21008e-19	Ddx25
1464.17	-1.71416	0.184419	-9.29496	1.47263e-20	2.24092e-19	Kdm2b
699.748	-1.5411	0.165837	-9.29286	1.50198e-20	2.28334e-19	Rev3l
426.928	2.00432	0.215717	9.29145	1.52198e-20	2.31146e-19	Trappc4
179912	-1.24127	0.133597	-9.2912	1.52561e-20	2.31472e-19	Zbed3
174.069	3.41505	0.367626	9.28947	1.55052e-20	2.3502e-19	Tpgs1
441.618	-1.96596	0.211644	-9.289	1.55743e-20	2.35838e-19	Vcl
2328.1	1.46657	0.157963	9.28422	1.629e-20	2.46433e-19	Dnajc14
1896.17	-1.28948	0.138917	-9.2824	1.65709e-20	2.50439e-19	Sf3a1
407.503	-2.08012	0.224201	-9.27794	1.72787e-20	2.60628e-19	Elf2
510.382	1.98737	0.214203	9.27797	1.72731e-20	2.60628e-19	Sirt6
1312.23	-1.31414	0.141682	-9.27523	1.7724e-20	2.67083e-19	Tmem131l
258.588	-2.28492	0.246448	-9.27141	1.83695e-20	2.76542e-19	Hmgxb3
417.973	1.9515	0.210625	9.26529	1.94549e-20	2.92598e-19	Gadd45gip1
636.372	-1.60694	0.173481	-9.26292	1.98911e-20	2.98868e-19	Arel1
9136.58	-1.07001	0.115579	-9.25789	2.08517e-20	3.12998e-19	Rnf141
1067.15	1.64623	0.177912	9.25303	2.18216e-20	3.27239e-19	Asb8
964.022	-1.40942	0.152341	-9.25171	2.20936e-20	3.30679e-19	Axin2
413.743	2.00912	0.21716	9.2518	2.20753e-20	3.30679e-19	Gm14004
380.281	2.03842	0.220548	9.24253	2.40732e-20	3.59959e-19	Ascc1
88.2268	4.01827	0.434798	9.24171	2.42599e-20	3.62402e-19	Gm17120
191.578	2.58104	0.279319	9.24047	2.45425e-20	3.66269e-19	Adprm
18031.2	-0.98879	0.107109	-9.23165	2.66491e-20	3.97326e-19	Ssb
100.094	3.69118	0.399923	9.22973	2.71321e-20	4.04138e-19	Yif1b
425.434	-2.31277	0.250612	-9.2285	2.74443e-20	4.08396e-19	Gm23935
800.433	-2.01992	0.218961	-9.22505	2.83432e-20	4.21368e-19	Sec24b
2092.26	-1.56034	0.169187	-9.22254	2.90141e-20	4.30927e-19	Ubap2
258.802	2.17728	0.236209	9.21759	3.03848e-20	4.50854e-19	Tcn2
246.583	2.40613	0.261118	9.21471	3.12135e-20	4.62707e-19	Galk2
117.842	3.25828	0.353818	9.20889	3.29509e-20	4.87995e-19	Rpl12
1324	-1.48815	0.161647	-9.20616	3.38015e-20	5.00113e-19	4932438A13Rik
957.837	-1.56763	0.170285	-9.20591	3.38791e-20	5.00784e-19	Brd2
974.914	-1.47582	0.160391	-9.20139	3.53343e-20	5.21795e-19	Atxn1
134.407	3.0158	0.32776	9.20126	3.53765e-20	5.21922e-19	Dctn2
161.943	3.21806	0.349963	9.19544	3.73473e-20	5.50472e-19	Fbxo31
290.497	2.01993	0.219787	9.19038	3.91466e-20	5.7643e-19	Tex261
72.8364	4.45628	0.48489	9.19028	3.91828e-20	5.7643e-19	Tsacc
492.878	1.9632	0.21363	9.18971	3.9389e-20	5.78913e-19	Tmem116
1778.68	-1.18223	0.128698	-9.18609	4.07377e-20	5.98169e-19	Ncapd3
95.2466	3.69649	0.402537	9.18297	4.19373e-20	6.15199e-19	Dxo
266.482	2.2681	0.247112	9.17841	4.37488e-20	6.41165e-19	Mrpl38
249.387	2.36573	0.257906	9.17284	4.60721e-20	6.74577e-19	Srrd
1561.32	1.35277	0.147573	9.16681	4.87216e-20	7.12697e-19	Cox7a2l
123.746	3.01294	0.328702	9.16616	4.90165e-20	7.16334e-19	Prkag1
529.777	-1.6268	0.177484	-9.16591	4.91322e-20	7.17349e-19	Nbeal1
843.618	-1.62288	0.177124	-9.16241	5.07518e-20	7.40297e-19	Chd8
346.772	1.85809	0.202881	9.15853	5.26097e-20	7.66677e-19	Inpp5b
438.712	1.72285	0.188222	9.15328	5.52323e-20	8.04139e-19	Znrd1as
242.81	2.28577	0.249728	9.15304	5.53559e-20	8.05181e-19	Crcp
808.366	-1.54166	0.168447	-9.15222	5.57776e-20	8.10555e-19	Cep85l
368.073	1.98772	0.217352	9.14514	5.95517e-20	8.64587e-19	Pigc
103.076	5.13544	0.561712	9.14247	6.10406e-20	8.84546e-19	Gm12351
1187.25	1.54564	0.169061	9.14249	6.1028e-20	8.84546e-19	Magea10
2877.97	1.17721	0.128924	9.13103	6.78537e-20	9.82357e-19	Kif22
319.216	2.05317	0.224939	9.12766	6.99973e-20	1.01244e-18	Pex14
951.164	1.35303	0.14835	9.1205	7.47782e-20	1.08059e-18	Trappc6b
100.038	4.13574	0.453478	9.12003	7.51017e-20	1.08425e-18	Ccs
2041.69	-1.18006	0.129464	-9.11496	7.86981e-20	1.13511e-18	Fkbp5
5536.01	-1.03393	0.11345	-9.11355	7.9727e-20	1.14888e-18	Taf3
1073.97	-1.37708	0.151188	-9.10839	8.36098e-20	1.20372e-18	Cnot1
484.859	1.80678	0.198483	9.10296	8.79065e-20	1.2644e-18	Thyn1
2408.46	-1.31715	0.144735	-9.10037	9.00251e-20	1.29367e-18	Fgd6
525.714	-1.60097	0.175934	-9.09985	9.04544e-20	1.29864e-18	Ep300
6396.85	-1.04044	0.114346	-9.09904	9.11318e-20	1.30715e-18	Esco1
698.094	-1.98732	0.218416	-9.09875	9.13746e-20	1.30942e-18	Arhgap39
637.431	1.93345	0.212544	9.0967	9.31214e-20	1.33322e-18	Hes6
105.872	4.25454	0.468055	9.08982	9.92022e-20	1.41897e-18	1700116B05Rik
401.561	1.94237	0.213695	9.08946	9.95327e-20	1.42238e-18	Aph1c
14054.3	1.07716	0.11851	9.0892	9.97702e-20	1.42446e-18	Birc5
191.041	3.07404	0.338403	9.08396	1.04696e-19	1.49341e-18	Mon1a
310.389	2.11251	0.232588	9.08261	1.05998e-19	1.51059e-18	Nme6
145.697	3.292	0.362488	9.08168	1.06909e-19	1.52218e-18	Cbr1
1238.68	1.40522	0.154766	9.07962	1.08954e-19	1.54987e-18	Rad51b
767.034	1.4443	0.15914	9.07567	1.12984e-19	1.60572e-18	Rhno1
443.897	-1.98004	0.218276	-9.07127	1.17636e-19	1.67029e-18	Nek10
891.016	-1.71284	0.188977	-9.0637	1.26101e-19	1.78885e-18	Lin28a
358.96	2.30998	0.254896	9.06246	1.27535e-19	1.80755e-18	Eif4h
1690.67	1.84702	0.203897	9.0586	1.32134e-19	1.87102e-18	Gm42553
252.803	2.92798	0.323363	9.05478	1.36839e-19	1.93586e-18	Chaf1b
773.422	1.74645	0.192901	9.0536	1.38329e-19	1.95516e-18	Dcaf11
3836.63	-1.5793	0.174481	-9.05144	1.41094e-19	1.99242e-18	Pom121
358.121	2.59264	0.286568	9.0472	1.46677e-19	2.06938e-18	Snrpc
716.663	1.52896	0.169014	9.04636	1.4781e-19	2.08346e-18	Rpp30
1812.54	-1.14998	0.127223	-9.03912	1.57932e-19	2.22411e-18	Phf13
773.406	1.71099	0.189345	9.03638	1.61949e-19	2.27862e-18	Ccdc130
1723.16	-1.25765	0.139281	-9.02964	1.7224e-19	2.42121e-18	Polr3a
1631.16	3.4337	0.380411	9.02627	1.77619e-19	2.49455e-18	Uqcrq
1404.52	1.6574	0.183936	9.01073	2.04686e-19	2.87209e-18	Pin1rt1
175.376	3.39975	0.377445	9.00728	2.11236e-19	2.96132e-18	Polrmt
713.172	-1.6241	0.180341	-9.00569	2.1432e-19	3.00184e-18	Zc3h12c
321.842	2.00516	0.222725	9.00284	2.19961e-19	3.07806e-18	Cd2bp2
216.415	2.3583	0.26202	9.00046	2.24781e-19	3.14267e-18	Krtcap3
311.44	1.98126	0.220266	8.99487	2.36508e-19	3.30333e-18	Mrpl15
2330.02	1.77489	0.197324	8.99478	2.36698e-19	3.30333e-18	Pkm
1641.48	-1.55279	0.172727	-8.98988	2.47506e-19	3.45104e-18	Tshz2
72.6068	6.1539	0.684867	8.98554	2.57471e-19	3.5836e-18	2610306M01Rik
64.8275	5.13142	0.571075	8.98554	2.57475e-19	3.5836e-18	Lamb2
17135.8	-1.04049	0.115803	-8.98497	2.58796e-19	3.59876e-18	Srpk1
745.062	1.73356	0.192994	8.98245	2.64793e-19	3.67884e-18	Gpr137b-ps
914.437	1.79409	0.200048	8.96826	3.01234e-19	4.18137e-18	Cpt2
187.371	2.5993	0.28988	8.96683	3.05169e-19	4.2322e-18	Mfng
232.077	2.42107	0.270083	8.96417	3.12615e-19	4.33159e-18	Plin2
423.525	1.69826	0.189484	8.96258	3.17168e-19	4.39076e-18	Thumpd3
591.907	-1.6613	0.185417	-8.95981	3.25246e-19	4.49856e-18	Ttn
746.168	1.59903	0.178487	8.95882	3.28159e-19	4.5348e-18	Rpl14
288.345	-2.67183	0.298325	-8.95611	3.36339e-19	4.6437e-18	Lrp5
1623.47	-1.17824	0.1316	-8.95318	3.45376e-19	4.76423e-18	Zfp982
116.379	3.21996	0.359681	8.95227	3.48248e-19	4.79956e-18	Irf3
73.667	4.19325	0.46843	8.95171	3.50015e-19	4.81963e-18	Rsph9
1124.97	-1.37183	0.153328	-8.94702	3.65214e-19	5.02446e-18	Pcm1
1294.07	1.47588	0.164997	8.94487	3.72396e-19	5.11872e-18	Mtfr1
1939.84	1.15523	0.129223	8.93984	3.89725e-19	5.35215e-18	Sucla2
81.9416	4.0482	0.453027	8.93588	4.03951e-19	5.54261e-18	Arfrp1
223.42	2.57361	0.288155	8.93136	4.20788e-19	5.76852e-18	Inpp5k
500.024	6.54623	0.733116	8.92932	4.28618e-19	5.87067e-18	Gm7525
1680.96	1.32395	0.148275	8.92902	4.29802e-19	5.88168e-18	Rrn3
2067	1.38017	0.154582	8.92845	4.32031e-19	5.90696e-18	Tmem60
3714.92	-1.2794	0.143367	-8.92394	4.50001e-19	6.14724e-18	Foxj3
1058.29	-1.35545	0.151962	-8.91964	4.67791e-19	6.38463e-18	Hnrnpa3
166.227	2.87752	0.322782	8.91474	4.8898e-19	6.66795e-18	Ppif
7327.79	-1.51387	0.169884	-8.91117	5.04946e-19	6.87357e-18	Atxn2l
715.035	2.03963	0.228882	8.91125	5.04626e-19	6.87357e-18	D5Ertd577e
668.169	2.18735	0.245471	8.91081	5.06589e-19	6.88988e-18	Gm8797
2451.5	-1.11508	0.125155	-8.90957	5.12306e-19	6.96152e-18	Prr14l
463.986	2.56013	0.287425	8.90713	5.2369e-19	7.10998e-18	Ccdc12
218.935	2.42181	0.27216	8.8985	5.66048e-19	7.67832e-18	Nudcd2
1768.46	-1.34293	0.150926	-8.89792	5.69008e-19	7.71173e-18	Fmn2
199.305	2.78398	0.313081	8.89221	5.99032e-19	8.11155e-18	Bysl
1018.98	1.71951	0.193475	8.88753	6.24806e-19	8.45317e-18	Cenpx
178.029	-2.52928	0.284668	-8.88502	6.39066e-19	8.63854e-18	Stk32c
199.034	2.64178	0.297339	8.88475	6.4065e-19	8.65241e-18	Ltc4s
440.453	1.69754	0.191078	8.88402	6.44871e-19	8.70183e-18	Ubxn2b
1591.39	-1.18581	0.133508	-8.88199	6.56747e-19	8.85437e-18	Otud4
315.35	2.3718	0.267493	8.86677	7.52979e-19	1.0143e-17	Nudt9
1710.79	1.19697	0.135113	8.85902	8.07189e-19	1.08637e-17	Prpf38a
914.894	1.73672	0.196052	8.85851	8.10924e-19	1.08951e-17	Pcbd2
676.637	-1.4458	0.163208	-8.85859	8.10325e-19	1.08951e-17	Tanc1
600.614	1.90369	0.21493	8.85725	8.20147e-19	1.10094e-17	Ccdc85c
1546.67	-1.45739	0.164592	-8.85458	8.3996e-19	1.12656e-17	AY512915
1015.11	-1.53245	0.17312	-8.85195	8.60018e-19	1.15247e-17	Epc1
967.264	-1.61143	0.18219	-8.84476	9.17227e-19	1.22807e-17	Tiam2
101.802	3.17239	0.358752	8.84285	9.3311e-19	1.24826e-17	Il10rb
585.645	-1.56771	0.177304	-8.84191	9.40969e-19	1.25768e-17	Zfand2a
1401.52	1.36179	0.154073	8.83864	9.68945e-19	1.29396e-17	Daglb
76.411	4.2024	0.475878	8.83085	1.03883e-18	1.38609e-17	Gtpbp8
1135.4	1.38324	0.156777	8.82299	1.11445e-18	1.48571e-17	Ighm
1365.95	-1.20901	0.137065	-8.82069	1.13758e-18	1.51524e-17	Etl4
4063.36	1.18084	0.133892	8.81935	1.15131e-18	1.53221e-17	Dnajb1
1304.5	-1.31337	0.148932	-8.81856	1.15942e-18	1.54168e-17	Ercc6l
903.479	1.55513	0.17642	8.8149	1.19788e-18	1.59146e-17	Ap2s1
1865.89	-1.87579	0.212982	-8.8073	1.28199e-18	1.70175e-17	Trak1
164.775	2.59966	0.295413	8.8001	1.36693e-18	1.81294e-17	Psmg4
508.553	1.56359	0.177769	8.79564	1.42241e-18	1.88491e-17	Ranbp3
3024.47	-1.05176	0.119588	-8.79481	1.43285e-18	1.89712e-17	Ttc37
205.902	2.57052	0.292844	8.77777	1.66745e-18	2.20584e-17	Ltbp2
695.632	-2.09344	0.238604	-8.77369	1.72906e-18	2.28539e-17	Shroom4
1075.79	1.29875	0.148039	8.77305	1.73885e-18	2.29638e-17	Cmc1
127.434	2.71846	0.309872	8.77283	1.74226e-18	2.29892e-17	Rnf121
9670.71	1.15848	0.132075	8.77135	1.76533e-18	2.32738e-17	Oas1h
242.032	2.11381	0.241112	8.76693	1.83605e-18	2.41856e-17	Chchd7
2157.85	-1.25791	0.14351	-8.76528	1.86305e-18	2.45204e-17	Zfp592
1540.31	1.74958	0.199621	8.76452	1.8757e-18	2.46659e-17	Tsnax
171.733	2.49382	0.284874	8.75409	2.05755e-18	2.70343e-17	Dppa4
108.08	3.31327	0.37854	8.75275	2.08215e-18	2.73113e-17	Rps18
2089.49	-1.37268	0.156827	-8.75278	2.08155e-18	2.73113e-17	Wnk1
790.193	-1.59888	0.182798	-8.74672	2.19652e-18	2.8787e-17	Lpp
100.702	3.79633	0.434216	8.74296	2.27081e-18	2.97356e-17	Gatd1
1936.39	1.58815	0.181723	8.7394	2.34342e-18	3.06529e-17	Dcaf13
87.3381	3.93779	0.450583	8.73934	2.34483e-18	3.06529e-17	Tmub1
186.457	-2.40846	0.275619	-8.73835	2.36531e-18	3.08947e-17	Zfp646
123.732	3.20767	0.367192	8.73568	2.42191e-18	3.16072e-17	Zbtb48
409.53	1.66928	0.191166	8.73209	2.50018e-18	3.25815e-17	Necab2
96.3373	3.39633	0.38895	8.73206	2.50077e-18	3.25815e-17	Pusl1
753.496	1.38095	0.15817	8.73082	2.52827e-18	3.29122e-17	Slc38a9
958.062	-1.56408	0.179158	-8.73019	2.5424e-18	3.30683e-17	Arhgap21
4533.63	1.48404	0.170034	8.72785	2.59556e-18	3.37314e-17	Tor1a
118.063	3.48162	0.398948	8.72702	2.61466e-18	3.39511e-17	Cdk5rap3
1951.46	1.2053	0.138212	8.72067	2.7656e-18	3.5881e-17	AA792892
105.124	3.50804	0.402275	8.72051	2.76941e-18	3.59003e-17	Iah1
280.465	2.19794	0.252177	8.71586	2.88559e-18	3.73752e-17	Josd2
1635.47	-1.29122	0.148228	-8.71098	3.0125e-18	3.89864e-17	Zfp955a
934.693	-1.28503	0.147573	-8.70777	3.0991e-18	4.00736e-17	Fcho2
1820.99	-1.1482	0.131893	-8.70555	3.16042e-18	4.08324e-17	Bclaf1
99.3785	3.80786	0.437501	8.70366	3.21345e-18	4.14829e-17	Rpl23a
1622.24	4.19492	0.481993	8.70327	3.22466e-18	4.1593e-17	Hint1
442.16	1.68656	0.193947	8.69603	3.43712e-18	4.42597e-17	Ube2d-ps
361.687	-1.81868	0.209137	-8.69609	3.43509e-18	4.42597e-17	Zmym4
1502.1	-1.42015	0.163328	-8.69506	3.46656e-18	4.45946e-17	Usp53
1681.41	-1.14738	0.131959	-8.69498	3.46888e-18	4.45946e-17	Zfp638
2343.88	-1.0744	0.123579	-8.69402	3.49838e-18	4.49365e-17	Cpsf2
222.515	2.33873	0.269042	8.69279	3.53643e-18	4.53877e-17	Mettl7a3
5460.85	-1.09869	0.126398	-8.69236	3.54974e-18	4.55207e-17	Cep164
7291.85	-0.963419	0.110858	-8.69061	3.60507e-18	4.61921e-17	Casp8ap2
4648.1	-1.48322	0.170728	-8.68763	3.70087e-18	4.73803e-17	Pik3cd
1944.42	-1.12971	0.13009	-8.68411	3.81732e-18	4.88285e-17	Akap12
1851.11	1.44695	0.166623	8.68402	3.8203e-18	4.88285e-17	Cript
199.98	2.36595	0.272624	8.67845	4.012e-18	5.11943e-17	Gulo
1231.77	1.18629	0.136693	8.67852	4.00963e-18	5.11943e-17	Pdzd11
131.392	2.95795	0.340847	8.67822	4.01994e-18	5.12534e-17	Rmnd5b
4891.59	-1.37422	0.158356	-8.67804	4.02645e-18	5.12942e-17	Tmtc1
72.7599	4.13626	0.476673	8.67736	4.05062e-18	5.15597e-17	Tmem208
339.867	2.03411	0.23455	8.67237	4.23215e-18	5.38262e-17	Uqcrfs1
758.752	1.51561	0.174812	8.66996	4.32263e-18	5.49318e-17	Trmt10b
416.908	-1.705	0.196662	-8.66968	4.33327e-18	5.50219e-17	Rnf10
1226.52	-1.33807	0.154381	-8.66727	4.42591e-18	5.61521e-17	Cabin1
892.171	1.70929	0.197317	8.66268	4.60782e-18	5.84122e-17	Rplp1
995.088	1.37073	0.158393	8.65398	4.97334e-18	6.29943e-17	Ppp1ca
1495.69	-1.37086	0.158411	-8.65381	4.98069e-18	6.30359e-17	Pcyt1b
161.424	-2.60815	0.301437	-8.6524	5.04272e-18	6.37688e-17	Coro2b
3110.95	-1.18112	0.136518	-8.65179	5.06973e-18	6.40414e-17	Igsf3
182.66	2.45318	0.283548	8.65173	5.07255e-18	6.40414e-17	Zfyve19
522.933	-1.82658	0.211132	-8.65136	5.08889e-18	6.41954e-17	Bcl9
952.572	1.7415	0.201302	8.65119	5.09655e-18	6.42397e-17	1810055G02Rik
1384.96	-1.30788	0.151261	-8.64649	5.31098e-18	6.68882e-17	Clip1
300.085	-2.1153	0.244665	-8.64571	5.34738e-18	6.72918e-17	Slx4
109.046	4.0225	0.465442	8.64232	5.50816e-18	6.92588e-17	Mien1
10746.8	-1.23226	0.14268	-8.63657	5.79279e-18	7.27786e-17	Usp46
149.649	2.61284	0.302646	8.63335	5.9583e-18	7.47974e-17	Mlh1
11773.6	-0.971354	0.112631	-8.62418	6.45535e-18	8.09715e-17	Kif23
253.987	2.64255	0.306585	8.61929	6.73723e-18	8.44389e-17	Thap4
516.033	1.57448	0.182678	8.61888	6.76121e-18	8.46709e-17	Arl5a
2056.47	-1.14999	0.133459	-8.6168	6.88493e-18	8.61506e-17	Brd1
8912.85	-0.999718	0.11612	-8.60937	7.34647e-18	9.18516e-17	Mastl
842.99	1.60881	0.186908	8.60752	7.46603e-18	9.32712e-17	Mbip
39417.2	1.04333	0.121389	8.59493	8.33139e-18	1.03998e-16	Fbxw18
1545.33	1.25296	0.145874	8.58929	8.75079e-18	1.09145e-16	Mipep
1142.75	1.28067	0.149148	8.58655	8.96185e-18	1.11688e-16	Lclat1
297.242	2.22791	0.259667	8.57989	9.49642e-18	1.18255e-16	Ccdc105
5095.93	0.993343	0.115789	8.57889	9.5791e-18	1.19189e-16	Arpc5l
377.177	1.78709	0.208341	8.57775	9.67472e-18	1.20282e-16	Mroh2b
299.863	1.83282	0.213767	8.5739	1.00037e-17	1.24272e-16	Btbd1
4585.37	-1.25095	0.145996	-8.56838	1.04955e-17	1.30277e-16	Edrf1
78.913	3.97742	0.464336	8.56581	1.07319e-17	1.33105e-16	Gcat
889.739	-1.2741	0.148819	-8.56138	1.11529e-17	1.38216e-16	Atad2
513.109	-1.79679	0.209904	-8.56002	1.12852e-17	1.39744e-16	Sh3d19
793.947	-2.064	0.241288	-8.55407	1.1882e-17	1.47017e-16	Scaf1
823.203	1.54546	0.180714	8.55195	1.21025e-17	1.49625e-16	9130023H24Rik
721.899	1.45916	0.17063	8.55162	1.21377e-17	1.49941e-16	Dctpp1
1925.99	-1.18499	0.138591	-8.55032	1.22748e-17	1.51513e-16	Baz1b
260.28	2.02762	0.237155	8.54977	1.23339e-17	1.52121e-16	Coq9
252.967	-2.10614	0.246489	-8.54457	1.29017e-17	1.58878e-16	Cep350
2592.7	-1.28992	0.150964	-8.54456	1.29023e-17	1.58878e-16	Virma
23090.2	-0.922288	0.107965	-8.54248	1.31366e-17	1.61635e-16	Ywhaz
1035.52	1.37935	0.161504	8.54061	1.33519e-17	1.64154e-16	Naip1
822.808	1.6554	0.193905	8.53717	1.37546e-17	1.68971e-16	Srprb
254.145	2.04077	0.239219	8.53097	1.45121e-17	1.78136e-16	Polr3h
792.457	-1.54106	0.18069	-8.52871	1.47991e-17	1.81514e-16	Krt84
630.422	-1.63232	0.191446	-8.52627	1.5114e-17	1.85231e-16	Neo1
730.818	-1.35741	0.159216	-8.52562	1.51994e-17	1.8613e-16	Ttc6
3063.88	-1.13798	0.133563	-8.52016	1.59339e-17	1.9497e-16	Phf3
137.701	2.66476	0.312855	8.51754	1.62983e-17	1.99271e-16	Sfta2
543.981	1.75672	0.206402	8.51114	1.72227e-17	2.10407e-16	Rrp15
346.339	1.93943	0.227955	8.50792	1.77085e-17	2.16173e-16	Tk2
1631.82	-1.21398	0.142696	-8.50744	1.77812e-17	2.16889e-16	Acap2
360.236	1.85926	0.218559	8.50688	1.78679e-17	2.17775e-16	Fis1
330.287	1.69882	0.199733	8.50546	1.80883e-17	2.20288e-16	Eif3d
578.22	-1.79556	0.211207	-8.50141	1.87309e-17	2.27934e-16	Heatr1
1146.6	3.3056	0.388839	8.50119	1.87664e-17	2.28188e-16	Gm43303
234.598	2.4043	0.282887	8.49917	1.90955e-17	2.32007e-16	Alg3
659.367	1.7137	0.201688	8.49676	1.94951e-17	2.36676e-16	Tmem106c
1296.22	-1.28082	0.150755	-8.49605	1.96145e-17	2.37939e-16	Atad2b
873.272	1.30386	0.153589	8.48927	2.07936e-17	2.52045e-16	Serpinb12
1439.76	1.37126	0.161582	8.48647	2.13001e-17	2.57983e-16	Shcbp1
87.8757	3.73386	0.439992	8.48619	2.13515e-17	2.58403e-16	Gm32496
538.142	1.62459	0.191482	8.48428	2.17066e-17	2.62496e-16	Pkig
724.602	-1.57644	0.185946	-8.47794	2.29224e-17	2.76982e-16	Prdm2
370.43	-1.87724	0.221476	-8.47607	2.32921e-17	2.8123e-16	Arhgef11
883.17	-1.33131	0.157304	-8.46334	2.59828e-17	3.13473e-16	Lrp6
713.945	-1.48047	0.174934	-8.46303	2.60515e-17	3.14058e-16	Usp33
8635.24	-1.06261	0.125576	-8.46189	2.63084e-17	3.16908e-16	2700049A03Rik
1360.09	1.15692	0.136769	8.45895	2.69797e-17	3.24742e-16	Tmem199
95.7347	3.11385	0.368187	8.45726	2.73722e-17	3.29211e-16	2310011J03Rik
5352.83	-1.27391	0.150659	-8.45562	2.77608e-17	3.33624e-16	D7Ertd443e
182.442	2.47039	0.292216	8.45399	2.81514e-17	3.38057e-16	Mxra8
694.382	1.46396	0.173382	8.4435	3.07972e-17	3.69543e-16	Ubl7
209.56	-2.40084	0.284363	-8.44289	3.09598e-17	3.71206e-16	Prrc2a
762.364	-1.35653	0.160749	-8.43879	3.20636e-17	3.84143e-16	Cgnl1
1692.63	1.3672	0.162278	8.42501	3.60713e-17	4.31824e-16	Cnih1
3182.93	-0.975161	0.115788	-8.42197	3.70191e-17	4.42828e-16	Bod1l
3634.35	-1.09999	0.130663	-8.41858	3.81078e-17	4.55499e-16	Cnot6l
672.687	1.42153	0.168922	8.41527	3.92006e-17	4.682e-16	Farsa
1251.49	-1.34551	0.159976	-8.41073	4.0747e-17	4.86296e-16	Mtr
1407.41	1.42476	0.169595	8.40091	4.43025e-17	5.28322e-16	Vbp1
907.376	-1.29145	0.153741	-8.40016	4.45861e-17	5.31294e-16	Smarcad1
516.775	2.05872	0.245108	8.39924	4.49379e-17	5.35076e-16	Hexim2
10553.2	-1.38749	0.165258	-8.39588	4.624e-17	5.50156e-16	Dicer1
89.6014	3.95452	0.471152	8.39331	4.72625e-17	5.6189e-16	Cnpy2
9341.75	1.323	0.157646	8.39225	4.76944e-17	5.66591e-16	Gm13084
2738.6	-1.19374	0.142335	-8.38685	4.99354e-17	5.92758e-16	Hdlbp
107.891	3.18894	0.380616	8.37837	5.36678e-17	6.36576e-16	Proc
1600.87	1.24227	0.148305	8.37647	5.4541e-17	6.46438e-16	Dusp12
799.12	-1.28954	0.153961	-8.37576	5.4868e-17	6.49817e-16	Elk4
1143.1	1.3696	0.16358	8.37262	5.63491e-17	6.66847e-16	Nsmce1
758.566	1.94526	0.232397	8.37041	5.74181e-17	6.7898e-16	Pdzph1
100.249	4.21842	0.50426	8.36557	5.98266e-17	7.06922e-16	Galt
76.605	3.51232	0.42007	8.36127	6.20489e-17	7.32621e-16	Enkd1
433.87	-1.65919	0.198458	-8.36041	6.25e-17	7.37386e-16	Rad23b
1098.17	-1.28655	0.153956	-8.35659	6.45563e-17	7.61067e-16	Eml4
2762.57	-1.03227	0.123573	-8.35357	6.62284e-17	7.80186e-16	Mcph1
66.6877	5.31627	0.636735	8.34928	6.86825e-17	8.0848e-16	Gm15561
810.954	-1.35568	0.162405	-8.34753	6.97045e-17	8.19888e-16	Col4a3bp
1548.66	-1.2275	0.147093	-8.34506	7.11782e-17	8.36587e-16	Tshz1
667.017	-1.4573	0.174635	-8.34485	7.13055e-17	8.37447e-16	Mga
326.766	-1.82846	0.219136	-8.34394	7.18553e-17	8.43266e-16	Kif13b
532.335	1.83825	0.220458	8.33834	7.53436e-17	8.83533e-16	Atp6v0c-ps2
1551.13	-1.2104	0.145172	-8.33772	7.57393e-17	8.87502e-16	Pan2
900.943	-1.48654	0.178378	-8.33369	7.83638e-17	9.17561e-16	Csrnp3
598.779	-1.75505	0.210648	-8.33165	7.97215e-17	9.32754e-16	Hcfc1
1222.56	1.54805	0.185818	8.331	8.016e-17	9.37176e-16	Gm42947
112.85	2.96632	0.35607	8.33071	8.03606e-17	9.38813e-16	Rpl27a
249.668	2.11706	0.254146	8.3301	8.07774e-17	9.42971e-16	Znhit3
666.945	1.61387	0.193808	8.32717	8.28006e-17	9.65134e-16	Gm48677
547.033	-1.4938	0.179388	-8.32722	8.27596e-17	9.65134e-16	Nf2
625.809	-1.5322	0.18411	-8.32217	8.63658e-17	1.00593e-15	R3hdm2
1607.99	-1.20551	0.144869	-8.32134	8.69713e-17	1.01223e-15	Prpf8
426.556	1.75209	0.210558	8.32119	8.70822e-17	1.01276e-15	Atp5md
1249.59	-1.17945	0.141803	-8.31755	8.97965e-17	1.04354e-15	Tmtc3
5905.41	-1.14953	0.138216	-8.31696	9.02492e-17	1.04801e-15	Nav2
470.271	1.77069	0.212999	8.31311	9.32237e-17	1.08174e-15	Emc7
225.353	2.45623	0.295586	8.30969	9.59495e-17	1.11254e-15	Kyat3
1423.07	1.5225	0.183224	8.3095	9.61081e-17	1.11355e-15	Gm47272
4399.19	-1.08757	0.130996	-8.30229	1.02125e-16	1.18238e-15	Paf1
76.6387	3.91553	0.471755	8.29993	1.04177e-16	1.20523e-15	Pex11g
1011.34	1.2454	0.150075	8.29856	1.05383e-16	1.21827e-15	Chic2
2148.44	-1.16753	0.140698	-8.29812	1.05771e-16	1.22184e-15	Usp10
651.687	1.46709	0.176843	8.29598	1.07693e-16	1.24312e-15	Itpk1
2556.22	-1.14021	0.137474	-8.29399	1.09515e-16	1.26322e-15	Cdv3
10433	-0.954517	0.115191	-8.28642	1.16707e-16	1.34517e-15	Ezh2
1736.53	1.17731	0.14208	8.28627	1.16858e-16	1.34591e-15	Ighg1
3982.62	-0.993702	0.119943	-8.28475	1.18359e-16	1.36218e-15	Hif1a
1093.09	1.26237	0.152461	8.27997	1.2321e-16	1.41696e-15	Ndufa6
1337.84	1.2957	0.156581	8.27498	1.28472e-16	1.47638e-15	Ostf1
424.266	-1.69756	0.205408	-8.26434	1.40474e-16	1.61311e-15	Mdc1
201.7	2.41875	0.292906	8.25777	1.48418e-16	1.70307e-15	Gm13058
1594.63	1.52381	0.184542	8.25726	1.49053e-16	1.70909e-15	Bsg
124.229	2.96111	0.358683	8.2555	1.51269e-16	1.73322e-15	Gpr19
126.16	3.10773	0.376505	8.25415	1.5299e-16	1.75164e-15	Bloc1s5
2378.81	-1.12954	0.136861	-8.25323	1.54173e-16	1.76388e-15	Suco
73.5703	4.56456	0.553103	8.25264	1.54938e-16	1.77132e-15	Marchf11
1564.21	-1.16897	0.141678	-8.25087	1.57243e-16	1.79634e-15	Mpped1
2017.93	1.07914	0.130997	8.23789	1.75268e-16	2.00079e-15	Psmc1
3224.68	-1.17151	0.142238	-8.23623	1.77721e-16	2.02731e-15	Srrm1
2460.46	1.16583	0.141649	8.23038	1.86625e-16	2.1273e-15	Gnrh1
84.9164	3.14814	0.382816	8.22362	1.97451e-16	2.24905e-15	Cpn1
702.233	-1.37281	0.16695	-8.22288	1.98665e-16	2.26122e-15	Bcl2l13
3980.91	-0.946938	0.115224	-8.21826	2.0647e-16	2.34833e-15	Rnf17
138.273	2.50484	0.304849	8.21666	2.09256e-16	2.37828e-15	Coq6
323.938	-1.7832	0.217089	-8.21415	2.13673e-16	2.4267e-15	Aph1a
2400	1.04037	0.126658	8.21403	2.13883e-16	2.4273e-15	Cnot11
487.1	1.56244	0.190219	8.21389	2.14139e-16	2.42842e-15	BC005624
1445.24	1.33704	0.162958	8.20482	2.30938e-16	2.61702e-15	Eif4a3
2905.89	1.10026	0.134119	8.20362	2.33258e-16	2.64137e-15	Nudt5
206.079	2.31284	0.28202	8.20095	2.3849e-16	2.69865e-15	Igfbp7
204.69	2.74113	0.334636	8.19139	2.58223e-16	2.91981e-15	Uxt
11071.7	-1.5358	0.18755	-8.18873	2.6399e-16	2.98283e-15	Slf2
2770.74	-1.30138	0.158944	-8.18769	2.66282e-16	3.00654e-15	Trp53inp2
1272.1	1.25063	0.152762	8.18676	2.68356e-16	3.02776e-15	Leprot
685.874	1.32126	0.16143	8.18471	2.72959e-16	3.07745e-15	Psmd14
69.1103	3.75819	0.459335	8.18181	2.79601e-16	3.15003e-15	Tprg
503.69	-1.72636	0.211013	-8.1813	2.80797e-16	3.16121e-15	Phactr4
75.8129	4.11439	0.503278	8.17518	2.95417e-16	3.32339e-15	Pet100
577.524	1.57477	0.192694	8.17241	3.02289e-16	3.39823e-15	Ptcd2
536.033	-1.4871	0.181972	-8.17215	3.02936e-16	3.40304e-15	Golga3
1465.58	-1.24725	0.152669	-8.16959	3.09427e-16	3.47343e-15	Dnajc7
608.025	-1.42943	0.175042	-8.16623	3.18185e-16	3.56916e-15	Arhgap26
1603.08	-1.07575	0.131794	-8.16237	3.28522e-16	3.68244e-15	Sycp2
3044.05	1.02851	0.12611	8.15572	3.4712e-16	3.88809e-15	Bcap31
1797.12	1.52802	0.187423	8.1528	3.55587e-16	3.98006e-15	Isca1
144.627	3.02798	0.371608	8.14833	3.68992e-16	4.12712e-15	Pgp
11737.3	-1.13727	0.139592	-8.14709	3.72775e-16	4.16641e-15	Ermp1
1738.85	-1.11769	0.137202	-8.14634	3.75095e-16	4.18933e-15	Akap13
452.297	1.593	0.195602	8.14408	3.82168e-16	4.26525e-15	Prickle3
1937.68	-1.01094	0.124138	-8.14367	3.8346e-16	4.27658e-15	Lef1
534.912	1.70992	0.210097	8.13875	3.9937e-16	4.45082e-15	Mrpl57
932.564	-1.47063	0.180715	-8.13781	4.02501e-16	4.48249e-15	Gramd1c
169.05	2.37031	0.291356	8.13544	4.10443e-16	4.56766e-15	Lhfpl1
696.692	1.64479	0.202259	8.13209	4.21967e-16	4.69252e-15	C8b
1078.13	1.27977	0.157387	8.13136	4.24491e-16	4.71721e-15	Nfkbib
146.732	2.67981	0.329576	8.13109	4.2543e-16	4.72426e-15	Atp5d
373.205	2.07892	0.255843	8.12576	4.4456e-16	4.93315e-15	Tango2
278.443	-1.9492	0.239903	-8.12493	4.47605e-16	4.96339e-15	Ssh2
474.968	1.4799	0.18215	8.12463	4.48711e-16	4.97209e-15	BC004004
5160.9	-1.01613	0.12509	-8.12314	4.54261e-16	5.02999e-15	Fxr1
178.238	2.32473	0.286222	8.12214	4.58047e-16	5.06829e-15	Gm36159
2023.63	-1.05319	0.129691	-8.12075	4.63303e-16	5.12279e-15	Baz2b
2283.99	-1.02223	0.125902	-8.11928	4.68964e-16	5.18169e-15	Cenpj
1434.85	-1.08295	0.133408	-8.11763	4.75376e-16	5.24879e-15	Epb41l2
1877.02	1.19488	0.147234	8.11548	4.8387e-16	5.33876e-15	Nedd8
3476	1.03619	0.127723	8.1128	4.94677e-16	5.45413e-15	Gm5434
2058.11	-1.13178	0.139515	-8.11226	4.96881e-16	5.47453e-15	Chd9
2544.4	1.11312	0.137317	8.10619	5.2233e-16	5.75083e-15	Tcp1
1221.67	1.3029	0.160753	8.10498	5.27536e-16	5.80402e-15	Mrpl40
2405.82	-1.21784	0.150312	-8.10203	5.40493e-16	5.94236e-15	Syvn1
206.517	2.25489	0.278424	8.09875	5.55246e-16	6.10022e-15	Rps23
1311.45	-1.22291	0.151002	-8.09864	5.55752e-16	6.10146e-15	Tnks
373.921	-2.0571	0.25402	-8.09818	5.57895e-16	6.12065e-15	Trappc10
2072.52	-1.09933	0.135766	-8.09723	5.62236e-16	6.16391e-15	Golga4
164.927	2.32508	0.287167	8.09659	5.65217e-16	6.19221e-15	Tmem62
86.2441	3.36567	0.415841	8.09364	5.79079e-16	6.33959e-15	Sumf2
953.012	-1.22172	0.150996	-8.09106	5.91488e-16	6.47086e-15	Dnajc13
235.412	-2.0406	0.25232	-8.08736	6.09735e-16	6.66577e-15	Bag6
7404.83	-0.970916	0.120141	-8.08149	6.39813e-16	6.98966e-15	Ktn1
1010.11	-1.26209	0.1563	-8.07479	6.75915e-16	7.37886e-15	D630045J12Rik
252.524	2.08557	0.258345	8.07281	6.86959e-16	7.49414e-15	Prorp
701.058	-1.4213	0.176074	-8.07214	6.90768e-16	7.5304e-15	Cep162
284.695	1.95568	0.242484	8.0652	7.31173e-16	7.96482e-15	Htra1
285.041	1.82773	0.226621	8.06512	7.31646e-16	7.96482e-15	Nthl1
365.545	-2.34682	0.291082	-8.0624	7.48132e-16	8.13856e-15	Tmem39b
61.2967	4.04791	0.502384	8.05741	7.79285e-16	8.47151e-15	Def6
1823.44	-1.02507	0.127253	-8.05541	7.92132e-16	8.60514e-15	Gzf1
1734.16	1.1772	0.14623	8.05034	8.25669e-16	8.96317e-15	Anapc5
198.98	2.41383	0.299988	8.04643	8.52467e-16	9.24113e-15	Mrpl23
2323.25	-1.01579	0.12624	-8.04649	8.52003e-16	9.24113e-15	Pkn2
171.105	2.45686	0.305395	8.04486	8.63458e-16	9.35372e-15	Med9
1494.88	-1.24003	0.154194	-8.04197	8.84063e-16	9.57024e-15	Pcdh9
2095.86	1.19973	0.149218	8.0401	8.97645e-16	9.71048e-15	Sec61g
990.412	-1.26049	0.156792	-8.03922	9.04099e-16	9.77348e-15	Rc3h1
3571.27	-0.948463	0.117987	-8.03872	9.07802e-16	9.80667e-15	Pms1
3083.47	-1.10945	0.138047	-8.03673	9.22643e-16	9.96005e-15	Ppip5k2
2459.98	-1.01711	0.126573	-8.03578	9.29873e-16	1.00311e-14	Gpatch8
872.283	1.31929	0.164417	8.02407	1.02296e-15	1.10276e-14	Calb1
73.152	3.35892	0.418792	8.02051	1.05307e-15	1.13443e-14	Sdhaf1
138.63	2.57535	0.321387	8.01323	1.11733e-15	1.20282e-14	Gm15544
2987.14	-1.04108	0.129946	-8.01165	1.13182e-15	1.21757e-14	Mgat4a
1256.19	-1.1244	0.140377	-8.00991	1.14795e-15	1.23407e-14	Zfhx3
1500.45	-1.09683	0.137003	-8.00592	1.1858e-15	1.27387e-14	Hmgcr
318.205	2.08432	0.260502	8.00115	1.23263e-15	1.32327e-14	Ap1s1
386.931	1.64593	0.205798	7.99782	1.26644e-15	1.35861e-14	Atp5l
183.245	2.7949	0.349547	7.99579	1.28745e-15	1.3802e-14	Tspan1
2335.31	1.51488	0.189513	7.99356	1.311e-15	1.40448e-14	Mrpl9
8197.1	-1.4584	0.182452	-7.99333	1.31337e-15	1.40604e-14	Ptpn21
547.587	-1.54996	0.193935	-7.99215	1.32603e-15	1.41861e-14	Sprtn
711.849	-1.40239	0.175559	-7.98815	1.36977e-15	1.46439e-14	Pxdn
739.864	1.30249	0.163063	7.98761	1.37579e-15	1.46901e-14	Ccnc
926.66	1.17328	0.146888	7.98759	1.37598e-15	1.46901e-14	Tmem33
62.52	4.8598	0.608775	7.98293	1.42902e-15	1.52458e-14	Mrpl52
485.018	-1.43813	0.180267	-7.97779	1.48973e-15	1.58826e-14	Dip2c
485.844	-1.71656	0.215307	-7.97262	1.55347e-15	1.65507e-14	Kif24
7252.49	-0.943767	0.11838	-7.97236	1.55678e-15	1.65746e-14	Usp15
516.402	1.64726	0.206661	7.97083	1.57611e-15	1.67689e-14	Fbxo40
180.554	2.22208	0.27882	7.96958	1.59216e-15	1.6928e-14	Rec114
59.562	4.05785	0.509539	7.96376	1.66886e-15	1.77313e-14	G6pc3
80.4997	3.37337	0.424617	7.94451	1.94964e-15	2.07004e-14	Syngr4
576.153	-1.42824	0.179789	-7.94397	1.95815e-15	2.07765e-14	Ncoa2
663.492	-1.46932	0.185014	-7.94165	1.99503e-15	2.11534e-14	Qtrt2
283.086	2.24614	0.282876	7.94036	2.01589e-15	2.13599e-14	Ubl4a
544.026	4.09608	0.515862	7.94026	2.01754e-15	2.13628e-14	Trappc2l
2744.95	-1.54469	0.194712	-7.9332	2.13565e-15	2.25979e-14	Nfkbiz
346.578	2.17389	0.274231	7.9272	2.24149e-15	2.37017e-14	Rgl2
1392.43	-1.43154	0.180637	-7.92495	2.28247e-15	2.41185e-14	Sec24c
71.6015	3.33474	0.42089	7.92307	2.31709e-15	2.44676e-14	Htatip2
518.663	1.47145	0.185807	7.91923	2.3899e-15	2.52193e-14	Eif2b2
523.885	1.51445	0.191294	7.91687	2.43565e-15	2.56845e-14	Hmox2
237.479	2.03988	0.257711	7.91538	2.46495e-15	2.59759e-14	Ptrh2
2208.63	-1.36395	0.172332	-7.91462	2.48002e-15	2.61169e-14	AA536875
660.394	-1.52728	0.193127	-7.90818	2.6117e-15	2.74849e-14	Dennd1a
2476.75	0.958533	0.121272	7.90401	2.70067e-15	2.84019e-14	Tvp23b
216.155	2.99284	0.378682	7.9033	2.71621e-15	2.8546e-14	Gm44087
1829.65	1.34165	0.169769	7.90277	2.72773e-15	2.86477e-14	Agr3
419.186	1.68668	0.21347	7.90126	2.76106e-15	2.8978e-14	Lrrc31
1024.85	-1.1799	0.149352	-7.90007	2.78738e-15	2.92345e-14	Prpf38b
270.735	2.04955	0.259497	7.89816	2.8304e-15	2.96656e-14	Xab2
205.061	2.44592	0.30973	7.89693	2.8586e-15	2.99408e-14	Gm4862
165.418	-2.78355	0.352751	-7.89099	2.99806e-15	3.13804e-14	Smarcc2
663.806	1.36623	0.173161	7.88994	3.0233e-15	3.16232e-14	Ybx3
2102.82	-0.999743	0.126722	-7.88927	3.03956e-15	3.17719e-14	Ftsj3
1357.53	-1.22656	0.155515	-7.88708	3.09332e-15	3.23119e-14	Trps1
909.382	-1.24993	0.158519	-7.88508	3.14329e-15	3.28118e-14	Triobp
928.028	-1.27912	0.162267	-7.88283	3.2006e-15	3.33875e-14	Txlna
1313.54	1.12485	0.142722	7.88141	3.23712e-15	3.37457e-14	Rph3al
1335.81	1.25869	0.159734	7.87992	3.27578e-15	3.41259e-14	Rpl15
3242.5	-1.19551	0.151886	-7.87112	3.51478e-15	3.6591e-14	Scyl3
96.5141	3.2085	0.40776	7.8686	3.58639e-15	3.73115e-14	Ston1
168.759	2.57664	0.327534	7.86677	3.63904e-15	3.78338e-14	Yipf3
45.3733	4.5679	0.580731	7.86578	3.66817e-15	3.81111e-14	Trp53rkb
720.247	-1.45357	0.185013	-7.85661	3.94685e-15	4.0979e-14	Fam98b
171.152	2.28518	0.290952	7.85414	4.02522e-15	4.17647e-14	Nit1
87.3599	-3.24567	0.413479	-7.84968	4.17095e-15	4.32478e-14	Tlr9
1496.66	-1.03665	0.132082	-7.84854	4.20906e-15	4.36138e-14	Eps15
1373.21	1.19945	0.152869	7.84629	4.2854e-15	4.43751e-14	Gm19299
11766.2	1.11789	0.142513	7.84417	4.35822e-15	4.5099e-14	Oog4
157.752	2.83394	0.361458	7.8403	4.49489e-15	4.64822e-14	Ecsit
690.448	1.57973	0.201518	7.83912	4.5373e-15	4.68895e-14	Ndufs5
91.0679	2.94387	0.375628	7.83718	4.60766e-15	4.75849e-14	Poll
3594.64	-0.998185	0.127416	-7.83404	4.72431e-15	4.8757e-14	Bmp5
1829.59	-1.27227	0.162463	-7.83116	4.83385e-15	4.98543e-14	Tcerg1
9952.87	-0.833132	0.106414	-7.82914	4.91229e-15	5.06296e-14	Dnajc3
424.637	1.63049	0.208347	7.82582	5.04341e-15	5.19465e-14	Adm2
2350.08	-1.12827	0.144205	-7.82409	5.11326e-15	5.2596e-14	Ehd4
1075.87	-1.5229	0.194642	-7.82413	5.11192e-15	5.2596e-14	Scaf4
539.927	-1.49597	0.19126	-7.82165	5.21339e-15	5.35903e-14	Unc5a
3361.41	-1.05094	0.134468	-7.81556	5.47171e-15	5.62084e-14	Gbf1
966.52	-1.19193	0.152514	-7.81524	5.48587e-15	5.63165e-14	Uxs1
837.562	-1.25322	0.160415	-7.81238	5.61164e-15	5.75695e-14	Dag1
859.288	-1.46783	0.187946	-7.80986	5.725e-15	5.86936e-14	Pes1
651.144	-1.41913	0.181979	-7.79836	6.27183e-15	6.42572e-14	Opa1
1090.91	-1.24758	0.159986	-7.79806	6.28662e-15	6.43662e-14	Khdc4
2931.09	-0.94649	0.121499	-7.7901	6.69554e-15	6.85077e-14	Hmgxb4
4460.93	-0.874135	0.112231	-7.78871	6.76992e-15	6.9223e-14	Prrc2c
15234.8	-1.03001	0.132258	-7.78789	6.81392e-15	6.96269e-14	Nlrp4a
148.675	2.76444	0.354994	7.78728	6.84689e-15	6.99177e-14	Cyc1
692.841	1.39516	0.17917	7.78676	6.8748e-15	7.01565e-14	Bcat1
975.879	-1.56113	0.200503	-7.78604	6.91401e-15	7.05101e-14	Rictor
619.614	-1.66328	0.213643	-7.78532	6.9537e-15	7.08683e-14	Ubr4
3723.48	-1.05549	0.135592	-7.7843	7.01019e-15	7.1397e-14	Actr2
167.202	2.88576	0.370931	7.77976	7.26618e-15	7.39556e-14	Gm35438
943.857	-1.12976	0.145233	-7.77894	7.3132e-15	7.43852e-14	Ccdc171
820.246	-1.39579	0.179436	-7.77873	7.32541e-15	7.44606e-14	Tmem72
5894.5	1.29465	0.166593	7.77132	7.76717e-15	7.88992e-14	Eloc
1926.95	0.973169	0.125345	7.76394	8.23327e-15	8.35791e-14	Rsl24d1
121.532	3.20245	0.413089	7.75245	9.01375e-15	9.1442e-14	Mgmt
110.841	2.62905	0.339383	7.74656	9.44188e-15	9.57226e-14	H2aj
2030.69	1.39755	0.180444	7.74508	9.55216e-15	9.67773e-14	Atp5mpl
134.007	2.47338	0.319409	7.74361	9.66364e-15	9.78428e-14	Myh2
1562.55	-1.22349	0.15803	-7.74216	9.77392e-15	9.88947e-14	Vps39
2986.15	-1.03202	0.133374	-7.73774	1.01203e-14	1.02333e-13	Fam199x
772.117	1.35733	0.175433	7.73706	1.01743e-14	1.02812e-13	Triap1
16859.2	-0.869989	0.112454	-7.73641	1.02266e-14	1.03273e-13	G3bp2
387.444	1.57457	0.203662	7.7313	1.06453e-14	1.07431e-13	Svbp
350.196	-1.77634	0.229785	-7.73046	1.0716e-14	1.08074e-13	Ambra1
89.7083	3.0812	0.398594	7.73018	1.07395e-14	1.0824e-13	Gm10163
2041.47	-0.98385	0.127365	-7.72466	1.12152e-14	1.12962e-13	Atg14
472.934	-1.45531	0.188461	-7.72207	1.14452e-14	1.15203e-13	Slc7a2
620.76	1.50131	0.194479	7.71962	1.16677e-14	1.17366e-13	Anapc15
2918.42	-0.974874	0.126372	-7.71434	1.21612e-14	1.22251e-13	Ecpas
576.747	1.35289	0.175407	7.71285	1.2304e-14	1.23606e-13	Slc35f6
2589.01	-1.12417	0.145761	-7.71244	1.23438e-14	1.23926e-13	Mlxip
1509.07	-1.0617	0.137686	-7.71101	1.24826e-14	1.25238e-13	Map3k5
3768.63	-1.02505	0.132942	-7.71051	1.25319e-14	1.25652e-13	Rbm27
2101.67	-1.08973	0.1416	-7.69582	1.40592e-14	1.40874e-13	Polr2b
6056.63	1.12544	0.146246	7.69554	1.40903e-14	1.41094e-13	Gm3143
99.7737	3.01815	0.392211	7.69522	1.41252e-14	1.41352e-13	Chadl
835.283	1.40752	0.183002	7.69127	1.45681e-14	1.45691e-13	Vkorc1
108.86	3.15908	0.411045	7.68548	1.52425e-14	1.52337e-13	Gstm6
430.731	1.53214	0.199361	7.68524	1.52708e-14	1.52521e-13	Rab21
1881.77	1.03586	0.134792	7.68488	1.53141e-14	1.52855e-13	Tmem70
1639.07	-1.02869	0.133878	-7.68378	1.54462e-14	1.54074e-13	Pnisr
804.483	-1.29335	0.168332	-7.68336	1.54967e-14	1.54479e-13	Anapc1
3647.65	-0.931087	0.121215	-7.68129	1.57501e-14	1.56903e-13	Ralgps2
306.553	-1.87958	0.244736	-7.68004	1.59045e-14	1.5834e-13	Usp45
1307.29	-1.17858	0.153496	-7.67823	1.61305e-14	1.60487e-13	Caprin2
215.886	1.85342	0.241698	7.66832	1.74258e-14	1.73263e-13	Cmss1
125.215	2.40966	0.314242	7.66817	1.74466e-14	1.73359e-13	Bace2
432.51	1.48628	0.193882	7.66589	1.77597e-14	1.76357e-13	Pold2
111.437	-2.53751	0.331055	-7.66493	1.78933e-14	1.77569e-13	Vapb
1278.59	-1.28912	0.168219	-7.66338	1.81106e-14	1.7961e-13	Vps13a
11092.2	-0.945479	0.123415	-7.661	1.84496e-14	1.82855e-13	Kbtbd8
584.822	1.43566	0.187465	7.65831	1.88401e-14	1.86606e-13	Abcb4
1058.27	1.17461	0.153501	7.65211	1.97702e-14	1.95687e-13	Fetub
2024.37	-1.08316	0.141552	-7.65204	1.97822e-14	1.95687e-13	Itga6
214.914	2.35948	0.308391	7.65092	1.99552e-14	1.97273e-13	Gm15772
2327.98	1.18321	0.154781	7.6444	2.09918e-14	2.07387e-13	Mrpl35
320.211	2.07366	0.271275	7.64412	2.10382e-14	2.07714e-13	D630033O11Rik
2002.44	-1.31194	0.171669	-7.64228	2.1341e-14	2.10569e-13	Cttnbp2nl
4150.06	-1.13097	0.148053	-7.63895	2.19008e-14	2.15955e-13	Foxn2
275.259	1.86143	0.244046	7.62738	2.39579e-14	2.36089e-13	Gm47918
793.094	1.30773	0.171463	7.62693	2.40417e-14	2.36764e-13	Ppil2
608.211	1.36969	0.179613	7.62578	2.4257e-14	2.38732e-13	Sar1a
206.267	-1.9821	0.260046	-7.62213	2.49523e-14	2.4542e-13	Plcg1
498.936	-1.62262	0.212946	-7.61983	2.54002e-14	2.49667e-13	Pelp1
367.598	1.70786	0.224175	7.61843	2.56779e-14	2.52236e-13	Ap3s2
4538.19	-0.877114	0.115159	-7.61655	2.60545e-14	2.55773e-13	Anln
136.82	2.30101	0.302335	7.6108	2.72404e-14	2.67246e-13	Hps6
5684.89	-0.890219	0.116985	-7.6097	2.74723e-14	2.69351e-13	Ccdc14
619.9	-1.23795	0.162767	-7.60567	2.83436e-14	2.77717e-13	9430015G10Rik
4088.47	0.902184	0.118635	7.60468	2.85604e-14	2.79664e-13	Cdca5
1020.85	1.08417	0.142577	7.60413	2.86829e-14	2.80687e-13	Atg4b
161.382	2.59846	0.341769	7.60298	2.89399e-14	2.83023e-13	Dynlt1f
2264.26	1.44709	0.190398	7.60033	2.95384e-14	2.88693e-13	Rpa1
432.664	-1.5338	0.201857	-7.59843	2.99739e-14	2.92766e-13	Npat
184.366	2.09495	0.27578	7.59644	3.04387e-14	2.97117e-13	Agfg1
1670.74	-1.01498	0.133668	-7.59329	3.11892e-14	3.04252e-13	Atp11c
1107.4	-1.1812	0.155579	-7.5923	3.14276e-14	3.06385e-13	Eif4g1
206.032	-2.17124	0.28603	-7.59095	3.17565e-14	3.09396e-13	Kdelr1
394.761	-1.48603	0.195877	-7.58654	3.28549e-14	3.19896e-13	Sfswap
4013.04	-0.980932	0.129444	-7.57804	3.50827e-14	3.41373e-13	Nsd1
62.6891	3.89501	0.514387	7.57214	3.67113e-14	3.56996e-13	Rapgef3
219.013	-1.86898	0.246851	-7.57126	3.69615e-14	3.59204e-13	Eif4a-ps4
1877.11	-1.09869	0.145119	-7.57096	3.70464e-14	3.59803e-13	Ufl1
1256.54	-1.06869	0.141197	-7.56876	3.76791e-14	3.65719e-13	Nln
948.695	1.29631	0.171302	7.5674	3.80775e-14	3.69354e-13	Cirbp
333.167	-1.51847	0.200718	-7.56522	3.87199e-14	3.75351e-13	Fam98a
625.405	1.39102	0.184073	7.55689	4.12809e-14	3.99927e-13	Ndufb3
616.187	1.45087	0.192044	7.55489	4.19215e-14	4.05879e-13	1300002E11Rik
1343.1	-1.02666	0.135902	-7.55446	4.20595e-14	4.06961e-13	Abi1
87.0792	3.31944	0.43943	7.55395	4.2224e-14	4.08297e-13	Fbxl22
1157.25	-1.06484	0.140984	-7.55288	4.25737e-14	4.11422e-13	Rnf214
1061.77	-1.34077	0.177541	-7.55189	4.28988e-14	4.14305e-13	Furin
127.322	2.34877	0.311089	7.55017	4.34706e-14	4.19566e-13	Hsd17b10
321.085	-1.57742	0.208939	-7.54967	4.36371e-14	4.20911e-13	Nrip1
39535.4	-1.34626	0.178323	-7.54957	4.36699e-14	4.20965e-13	mt-Rnr2
1130.66	1.73835	0.230358	7.54628	4.4785e-14	4.31446e-13	Aldh7a1
204.151	2.1223	0.281335	7.54368	4.56907e-14	4.39897e-13	Ntmt1
622.278	-1.35362	0.179611	-7.53638	4.83186e-14	4.64909e-13	Nf1
1112.1	1.09207	0.144947	7.53425	4.91157e-14	4.72285e-13	Mrpl37
3848.43	2.63959	0.350356	7.53403	4.91966e-14	4.72769e-13	Tmsb10
2030.78	1.09845	0.145806	7.53365	4.93426e-14	4.73879e-13	Kat14
911.456	1.18781	0.157702	7.53199	4.99717e-14	4.79623e-13	Nifk
213.734	2.45525	0.326147	7.52805	5.15021e-14	4.94006e-13	Il1r2
58.3562	6.24165	0.829138	7.52788	5.15703e-14	4.94353e-13	Mymx
220.11	-2.04029	0.271096	-7.52607	5.22887e-14	5.0093e-13	5830417I10Rik
1824.87	-0.995008	0.132256	-7.52334	5.33927e-14	5.1119e-13	Chd7
287.641	-1.7579	0.233696	-7.52217	5.38742e-14	5.15482e-13	Sash1
133.625	2.64094	0.351223	7.51926	5.50867e-14	5.26758e-13	Spa17
1414.81	-1.54775	0.205857	-7.51854	5.53931e-14	5.29361e-13	Auts2
9581.86	-0.81326	0.108192	-7.51684	5.61168e-14	5.35946e-13	Copb1
1630.22	-1.30316	0.173392	-7.51566	5.6625e-14	5.40467e-13	Hipk2
194.15	2.16701	0.288417	7.51348	5.75757e-14	5.49203e-13	Fkbp8
856.896	1.37351	0.182896	7.50975	5.92405e-14	5.64735e-13	Dstn
222.531	2.41071	0.321113	7.50735	6.0337e-14	5.74834e-13	Otulin
1307.3	-1.12391	0.149805	-7.50245	6.2634e-14	5.96351e-13	Nipbl
1753.17	1.01843	0.135775	7.50085	6.34036e-14	6.03308e-13	Me2
106.99	-2.92494	0.390218	-7.49567	6.59623e-14	6.2727e-13	Vps13c
433.159	-1.78824	0.238714	-7.49113	6.82821e-14	6.48534e-13	4921536K21Rik
251.23	-1.76067	0.235033	-7.49115	6.82716e-14	6.48534e-13	Samd7
637.238	1.31726	0.175853	7.49069	6.85146e-14	6.5014e-13	Igsf23
1736.54	-1.05434	0.140755	-7.49065	6.85352e-14	6.5014e-13	Jarid2
345.103	1.67874	0.224126	7.49017	6.87846e-14	6.52107e-13	Pvt1
177.639	-2.0035	0.267503	-7.48963	6.90689e-14	6.54401e-13	Fbf1
977.531	-1.29141	0.172447	-7.48874	6.95405e-14	6.58467e-13	Zmym1
2360.36	-1.12959	0.150845	-7.4884	6.97207e-14	6.5977e-13	Nup153
268.525	1.74841	0.233517	7.48728	7.03157e-14	6.64994e-13	Tuba1b
6178.13	-0.884811	0.11821	-7.48508	7.15019e-14	6.758e-13	Rasa2
142.467	2.31376	0.309512	7.47551	7.69053e-14	7.26427e-13	Prodh
1016.31	-1.14182	0.152745	-7.47531	7.70227e-14	7.27093e-13	Zfp449
6789.92	-0.934663	0.125056	-7.47393	7.78339e-14	7.34303e-13	Hmgcs1
1494.83	1.25105	0.16745	7.47122	7.94519e-14	7.49111e-13	Eif2s1
2194	-1.04077	0.139321	-7.47029	8.0019e-14	7.53999e-13	Slc7a11
1668.92	1.10166	0.147678	7.45985	8.66181e-14	8.15685e-13	Slc35b3
295.259	-1.59175	0.213431	-7.45793	8.78956e-14	8.27212e-13	Myh10
857.879	-1.29336	0.173428	-7.45761	8.81067e-14	8.28695e-13	1700001L05Rik
4812.3	-0.871781	0.116902	-7.45737	8.8266e-14	8.29689e-13	Epn2
73.2106	3.19264	0.428137	7.45704	8.84871e-14	8.31264e-13	Ccdc163
314.851	-2.01852	0.270939	-7.45007	9.32941e-14	8.75891e-13	Caskin2
85.2869	3.03201	0.40706	7.44857	9.43575e-14	8.85338e-13	Kctd21
44.991	4.76158	0.639413	7.4468	9.56291e-14	8.96726e-13	Amdhd2
842.807	1.30247	0.174907	7.44662	9.57629e-14	8.97437e-13	Fzr1
544.965	1.32372	0.177785	7.4456	9.65073e-14	9.03866e-13	Echdc3
768.531	1.2516	0.168127	7.4444	9.73893e-14	9.11575e-13	Zfp472
1414.33	-1.20425	0.16185	-7.44051	1.00294e-13	9.38195e-13	Sptbn1
1700.9	-0.969324	0.130289	-7.43979	1.00849e-13	9.42819e-13	Spag1
508.109	-1.47868	0.198858	-7.43589	1.03868e-13	9.70455e-13	Ttyh3
692.153	1.32352	0.17805	7.43342	1.05824e-13	9.88141e-13	Cyb561d2
2710.57	-1.02232	0.137535	-7.43321	1.05993e-13	9.89118e-13	Ubp1
2062.61	-1.03919	0.139826	-7.43201	1.06957e-13	9.97515e-13	Atf2
219.976	-2.08942	0.28117	-7.43117	1.07644e-13	1.00332e-12	Setd1b
3309.9	-0.867016	0.116703	-7.42924	1.0922e-13	1.01739e-12	Ccdc47
4071.58	-0.992573	0.133627	-7.42792	1.10323e-13	1.02705e-12	Rnf38
286.349	2.03377	0.27388	7.42577	1.12127e-13	1.04322e-12	Ssr4
78.4238	5.0535	0.680549	7.42563	1.12244e-13	1.04368e-12	1700021F07Rik
111.112	2.56584	0.345779	7.42048	1.167e-13	1.08447e-12	Gcdh
50.9207	4.19644	0.565541	7.42022	1.16926e-13	1.08591e-12	Rpl3-ps1
2010.66	-0.965366	0.130126	-7.41869	1.18286e-13	1.09789e-12	Arfip1
3064.76	-1.0238	0.138111	-7.41289	1.23577e-13	1.14631e-12	Ppfia1
2176.61	-0.997081	0.134514	-7.41249	1.23951e-13	1.14909e-12	U2surp
4709.33	-1.01723	0.137345	-7.40634	1.29829e-13	1.20286e-12	Stau1
3220.12	-0.867814	0.117244	-7.40181	1.34345e-13	1.24395e-12	Ncapg2
457.017	-1.36922	0.185047	-7.39927	1.36939e-13	1.26722e-12	Vmn2r51
2721.21	-1.01815	0.137629	-7.39781	1.38445e-13	1.28039e-12	Ilf3
2326.25	-0.994851	0.134489	-7.39728	1.38998e-13	1.28473e-12	Nin
450.812	1.47828	0.199916	7.39447	1.41975e-13	1.31147e-12	Mpc2
901.881	-1.37756	0.186395	-7.39053	1.4624e-13	1.34926e-12	Ap2b1
1116.9	-1.07954	0.14607	-7.39054	1.46233e-13	1.34926e-12	Rps6ka5
107.096	2.74644	0.371681	7.38924	1.47667e-13	1.36162e-12	Chrng
1404.4	1.22116	0.165362	7.3848	1.52685e-13	1.40704e-12	Tpmt
1198.35	-1.1081	0.150139	-7.38051	1.57689e-13	1.4523e-12	Gas2l3
700.831	1.31701	0.178505	7.37796	1.60729e-13	1.47941e-12	Timd4
542.494	-1.57302	0.21322	-7.37743	1.61376e-13	1.48449e-12	Tmc7
1603.59	-1.07837	0.146195	-7.3762	1.6287e-13	1.49734e-12	Arhgap28
61.4675	4.65142	0.63071	7.3749	1.64468e-13	1.51114e-12	4930519G04Rik
805.771	-1.42046	0.192618	-7.37448	1.64987e-13	1.51501e-12	Lrch1
808.865	-1.32854	0.180192	-7.37292	1.66933e-13	1.53196e-12	Rbm33
153.495	2.27808	0.309119	7.36958	1.71169e-13	1.56991e-12	Rpsa
1049.69	1.26815	0.172113	7.36814	1.73023e-13	1.58598e-12	Trim27
677.207	1.16903	0.158739	7.36446	1.77864e-13	1.62939e-12	Mrgbp
908.628	-1.27207	0.172745	-7.36383	1.78703e-13	1.63611e-12	Rev1
429.224	1.56492	0.212527	7.36337	1.79322e-13	1.6408e-12	Opalin
220.047	2.06553	0.280541	7.36267	1.8027e-13	1.6485e-12	Mepce
128.257	2.63407	0.357792	7.36201	1.81166e-13	1.65572e-12	Mrpl36
102.226	2.80506	0.381168	7.35913	1.85112e-13	1.69078e-12	Oit1
3742.46	-0.887507	0.120619	-7.35796	1.86745e-13	1.70469e-12	Zcchc8
330.668	1.51806	0.206432	7.35379	1.92668e-13	1.75773e-12	Wdr73
484.303	1.50282	0.204386	7.35285	1.94028e-13	1.76805e-12	Gm20826
134.999	2.97242	0.40425	7.35292	1.93925e-13	1.76805e-12	Uqcrc1
2344.54	-1.06054	0.144284	-7.35033	1.97714e-13	1.80058e-12	Zfp108
1199.75	1.0841	0.147493	7.35023	1.9787e-13	1.80094e-12	Mrpl24
463.274	1.76357	0.240056	7.3465	2.0347e-13	1.85082e-12	Smpd1
151.121	2.10265	0.286231	7.34598	2.04253e-13	1.85685e-12	Acat2
849.882	-1.10912	0.151048	-7.34284	2.09114e-13	1.89993e-12	Adamtsl1
420.488	1.59232	0.216873	7.34216	2.10179e-13	1.90849e-12	Zbtb8b
2418.11	-1.09621	0.14931	-7.34187	2.1063e-13	1.91147e-12	Mxd1
241.629	1.72905	0.235533	7.34104	2.11946e-13	1.92228e-12	Impa2
1409.25	-1.22907	0.167517	-7.33699	2.18455e-13	1.98016e-12	Usp42
100.19	3.05203	0.415994	7.33673	2.18878e-13	1.98283e-12	Tgfa
833.21	-1.1607	0.158208	-7.3365	2.19244e-13	1.98498e-12	Zmpste24
329.639	1.54677	0.210852	7.33581	2.20382e-13	1.99412e-12	Fam3b
533.409	-1.31959	0.17998	-7.33185	2.26998e-13	2.05279e-12	Zkscan1
6846.88	-0.796701	0.108675	-7.33106	2.28337e-13	2.0637e-12	Kif20b
1277.32	1.33214	0.181715	7.33098	2.28484e-13	2.06381e-12	Xrcc5
905.192	-1.11084	0.151583	-7.32822	2.3323e-13	2.10546e-12	Fat1
2282.23	1.01808	0.138987	7.32503	2.38853e-13	2.15497e-12	Acd
59169.3	-0.942407	0.12891	-7.31059	2.65979e-13	2.3983e-12	Bmp15
407.552	1.51237	0.207045	7.30454	2.78208e-13	2.50711e-12	Ercc3
101.033	2.49512	0.341661	7.30291	2.8161e-13	2.5363e-12	Bax
412.487	1.51598	0.207602	7.30231	2.8286e-13	2.54606e-12	Ildr1
433.368	1.70289	0.233519	7.29231	3.0469e-13	2.74097e-12	Sec14l1
975.252	-1.19391	0.163761	-7.29056	3.0866e-13	2.77508e-12	Sgo2a
52.1034	3.94463	0.541087	7.2902	3.09498e-13	2.781e-12	Mvb12a
1681.6	0.99371	0.136371	7.28681	3.17387e-13	2.85022e-12	Ube2n
51.2557	4.76948	0.654772	7.28419	3.23613e-13	2.90446e-12	Misp3
130.711	2.55412	0.350644	7.28407	3.23895e-13	2.9053e-12	AW495222
572.237	-1.33193	0.182941	-7.28064	3.32243e-13	2.97846e-12	Whamm
3010.92	-1.30997	0.179945	-7.27982	3.34272e-13	2.99492e-12	Dtx2
338.884	-1.53472	0.211008	-7.27329	3.50848e-13	3.14161e-12	Itprid2
324.142	-1.83225	0.251932	-7.2728	3.52107e-13	3.15106e-12	Lnpep
785.752	1.37735	0.189401	7.27213	3.53854e-13	3.16487e-12	Atf4
1125.6	-1.15096	0.158272	-7.27204	3.541e-13	3.16524e-12	Ipcef1
186.902	2.07759	0.285931	7.26606	3.70137e-13	3.30669e-12	Sdhaf3
901.325	1.50643	0.207337	7.26562	3.71323e-13	3.31537e-12	1600002D24Rik
5613.48	-0.919469	0.126583	-7.26377	3.76436e-13	3.35908e-12	Snw1
2842.57	-0.972434	0.13395	-7.25966	3.88053e-13	3.46075e-12	Dennd6a
79.4571	3.00896	0.414592	7.25765	3.93877e-13	3.51067e-12	Rnaseh2c
359.725	-1.49743	0.206628	-7.247	4.26096e-13	3.79566e-12	Fam167a
300.977	1.95296	0.269493	7.2468	4.26738e-13	3.79919e-12	Gm13180
479.386	-1.39975	0.193324	-7.24042	4.47314e-13	3.98009e-12	Mbd5
2029.65	-0.892046	0.123215	-7.23973	4.49571e-13	3.99788e-12	Eea1
81.6032	3.21192	0.443902	7.23566	4.63278e-13	4.1174e-12	Hp
359.458	-1.44994	0.200467	-7.23282	4.73075e-13	4.20206e-12	Zfp791
371.692	1.44615	0.20001	7.23038	4.81633e-13	4.27563e-12	Alox12
1595.46	1.10472	0.152838	7.22804	4.90032e-13	4.3477e-12	Lhx8
20445.7	1.2049	0.166764	7.22518	5.00451e-13	4.4376e-12	Zp1
1065.82	-1.37147	0.189827	-7.22486	5.01608e-13	4.44531e-12	Rbpj
976.345	1.24826	0.172889	7.21998	5.19938e-13	4.60512e-12	Clybl
101.878	3.07059	0.425423	7.21774	5.28592e-13	4.67909e-12	Gm47804
1112.45	-1.13949	0.157914	-7.21589	5.35833e-13	4.74048e-12	Tulp3
2019.38	-0.970615	0.1346	-7.21111	5.54976e-13	4.90704e-12	Iqgap2
736.621	-1.20218	0.166829	-7.20604	5.76012e-13	5.09013e-12	Foxred2
791.804	-1.15043	0.159716	-7.20298	5.89107e-13	5.20288e-12	Pde3b
1126.04	-1.02022	0.141689	-7.20043	6.00219e-13	5.298e-12	Osbpl11
4229.86	-0.904318	0.1256	-7.19996	6.02294e-13	5.31329e-12	Mtus1
370.814	1.68796	0.234529	7.19723	6.14464e-13	5.41449e-12	Tmem258
2405.05	-0.877665	0.121944	-7.19727	6.14314e-13	5.41449e-12	Usp19
3715.66	0.869919	0.120916	7.1944	6.2737e-13	5.52507e-12	Aurka
153.754	2.35361	0.327154	7.19419	6.28331e-13	5.53038e-12	Wwtr1
2489.07	-0.945906	0.131487	-7.19392	6.29548e-13	5.53795e-12	Usp21
119.523	-2.88328	0.400934	-7.1914	6.41304e-13	5.63816e-12	1700030N03Rik
250.65	1.967	0.273573	7.19004	6.4771e-13	5.69125e-12	Ada
288.379	1.69045	0.235172	7.18815	6.56742e-13	5.76734e-12	Oxa1l
1187.33	-1.07847	0.150165	-7.1819	6.87513e-13	6.03415e-12	Atxn2
2036.87	-0.93433	0.130112	-7.18099	6.9208e-13	6.07079e-12	Ddx46
88.3326	2.95786	0.412067	7.1781	7.06863e-13	6.19695e-12	Mtch2
151.293	2.63475	0.367153	7.17615	7.17003e-13	6.28229e-12	Ptgis
131.382	2.31635	0.322807	7.17565	7.19665e-13	6.30205e-12	Znhit1
493.963	-1.50316	0.209544	-7.1735	7.31041e-13	6.39805e-12	Arhgef12
368.925	1.84044	0.256924	7.16336	7.87249e-13	6.88609e-12	Dynlt1a
1191.82	-1.00548	0.140444	-7.15924	8.11229e-13	7.09184e-12	Rbm26
473.36	1.47635	0.206289	7.15674	8.26191e-13	7.2121e-12	Aspscr1
76.1766	3.17693	0.443907	7.15674	8.26178e-13	7.2121e-12	Ercc1
3204.28	-0.830672	0.116069	-7.15671	8.26382e-13	7.2121e-12	Rad50
2140.36	-0.942423	0.131687	-7.15655	8.27309e-13	7.21613e-12	Uvrag
3933.17	-1.2694	0.177516	-7.15087	8.62318e-13	7.51726e-12	Wasf2
724.683	-1.30536	0.182586	-7.14929	8.72297e-13	7.59998e-12	Adar
147.037	2.0689	0.289425	7.14832	8.78494e-13	7.64967e-12	Glo1
60.9085	3.19273	0.446789	7.14595	8.93775e-13	7.77835e-12	Ndufaf5
267.535	2.07019	0.28972	7.14547	8.96869e-13	7.8009e-12	Zpr1
438.457	1.37536	0.192521	7.14393	9.07024e-13	7.8848e-12	Mob2
2657.4	1.08328	0.151667	7.14248	9.16599e-13	7.96357e-12	1700018B24Rik
2179.55	-1.02077	0.142957	-7.14043	9.30382e-13	8.07878e-12	Kdm6a
6305.08	3.26948	0.457948	7.13941	9.37292e-13	8.13422e-12	Ninj2
3144.1	-0.960499	0.134544	-7.13892	9.40662e-13	8.1589e-12	Dock7
2445.95	-1.144	0.160265	-7.13821	9.45513e-13	8.19638e-12	Plekha8
424.977	-1.36837	0.191793	-7.13465	9.7035e-13	8.40699e-12	Zfp318
592.401	1.50674	0.211198	7.13424	9.73211e-13	8.42706e-12	Ube2j2
265.621	1.97357	0.276641	7.13405	9.74558e-13	8.43401e-12	Zp4-ps
8827.62	0.888043	0.124516	7.13198	9.89349e-13	8.55724e-12	Asf1a
3579.14	1.01119	0.14187	7.12762	1.0212e-12	8.82778e-12	Oog1
2203.52	0.973196	0.136547	7.12719	1.02437e-12	8.85029e-12	Calr
164.815	-2.15623	0.302541	-7.12705	1.02542e-12	8.85442e-12	Med12
44.6092	4.87652	0.684316	7.12612	1.03237e-12	8.9094e-12	Cd72
399.342	1.36963	0.192365	7.11997	1.07954e-12	9.31136e-12	Dtnb
242.329	-1.67449	0.235394	-7.11357	1.13078e-12	9.74786e-12	Dido1
2168.79	-0.926988	0.1304	-7.10882	1.17035e-12	1.00834e-11	Nolc1
2534.23	-1.12082	0.157679	-7.10828	1.175e-12	1.01178e-11	mt-Nd5
21552.2	0.927912	0.130588	7.10563	1.19778e-12	1.03082e-11	Fbxw16
2065.76	-1.31597	0.185235	-7.10431	1.20923e-12	1.0401e-11	Arpc1b
775.214	-1.26227	0.177754	-7.10124	1.23645e-12	1.06292e-11	Emsy
3276.87	-0.984752	0.138704	-7.09964	1.25082e-12	1.07468e-11	Ibtk
4893.41	-0.897792	0.126546	-7.09458	1.29748e-12	1.11415e-11	Cul5
107.191	2.6139	0.368499	7.09337	1.3088e-12	1.12325e-11	Dnttip1
1972.61	-1.04862	0.147835	-7.09321	1.31038e-12	1.12398e-11	Usp1
2143.94	-0.983833	0.138732	-7.09162	1.32555e-12	1.13636e-11	Ankle2
277.094	1.7428	0.245945	7.08611	1.37934e-12	1.18182e-11	Gm28578
88.7577	2.746	0.387648	7.08376	1.40298e-12	1.20141e-11	Tefm
589.786	-1.28268	0.181083	-7.08338	1.40683e-12	1.20404e-11	Sel1l
273.552	1.73186	0.244539	7.08217	1.41916e-12	1.21392e-11	4933432K03Rik
1728.71	0.948759	0.133988	7.08094	1.43178e-12	1.22405e-11	Ttc33
803.936	-1.13619	0.160465	-7.08059	1.4354e-12	1.22647e-11	Dhx8
237.485	1.8439	0.260438	7.08001	1.44143e-12	1.23094e-11	Slc52a2
825.908	-1.1608	0.163975	-7.07909	1.45107e-12	1.23849e-11	Fyco1
358.024	-1.47133	0.207877	-7.07788	1.46373e-12	1.2486e-11	Gm27013
356.93	1.65685	0.234162	7.07565	1.48752e-12	1.2682e-11	Stx8
2444.15	-0.896183	0.126661	-7.07547	1.48943e-12	1.26913e-11	Gtpbp4
78.8502	2.75346	0.389372	7.07154	1.53225e-12	1.30489e-11	Nmral1
1051.94	-1.38182	0.195533	-7.06693	1.58402e-12	1.34825e-11	Tfb1m
147.016	2.45208	0.347022	7.06606	1.594e-12	1.356e-11	Chchd10
916.985	1.21066	0.171347	7.06555	1.59984e-12	1.36021e-11	Hcfc1r1
68.5764	3.73843	0.529146	7.06501	1.60599e-12	1.3647e-11	Cyp27a1
1044	-1.05026	0.148694	-7.06326	1.62637e-12	1.38126e-11	Ssx2ip
833.294	-1.1004	0.155872	-7.05963	1.66947e-12	1.41708e-11	Prpf39
631.814	-1.22662	0.173776	-7.05866	1.68117e-12	1.42623e-11	Fbxo42
2335.89	-0.945629	0.134016	-7.05609	1.71247e-12	1.45199e-11	Hsp90b1
292.323	1.6631	0.235739	7.05483	1.72811e-12	1.46445e-11	Mrpl51
831.172	1.28613	0.182356	7.05288	1.75248e-12	1.48429e-11	Riox2
2390.58	-0.900156	0.127635	-7.0526	1.75608e-12	1.48653e-11	Trim59
944.813	1.45127	0.205813	7.0514	1.77129e-12	1.49858e-11	Rpl11
1256.52	-1.21064	0.171706	-7.05069	1.78038e-12	1.50545e-11	Znfx1
183.79	2.25803	0.320421	7.04708	1.8271e-12	1.54411e-11	Gm9844
125.849	2.25331	0.319987	7.04189	1.8965e-12	1.60189e-11	Psme2
1418.31	-0.932659	0.13251	-7.03841	1.94445e-12	1.6415e-11	Gm47182
2163.23	-0.857679	0.121881	-7.037	1.96427e-12	1.65733e-11	Hnrnpu
558.7	1.22681	0.174339	7.03688	1.96588e-12	1.65778e-11	Snap47
1073.62	1.12609	0.16004	7.03628	1.97445e-12	1.6641e-11	Psen1
3288.9	-0.914706	0.130017	-7.03529	1.98851e-12	1.67504e-11	Lrrc8b
995.49	-1.14324	0.162514	-7.03471	1.99673e-12	1.68105e-11	Rab8b
54.193	3.68828	0.52434	7.03415	2.00478e-12	1.68691e-11	Mvd
1566.64	-0.930988	0.132379	-7.03274	2.02518e-12	1.70315e-11	Sh3rf1
193.319	-1.8714	0.266161	-7.03109	2.0492e-12	1.72242e-11	Srgap2
211.105	2.02221	0.287732	7.02812	2.09336e-12	1.75858e-11	Sra1
343.17	-1.51896	0.21615	-7.02732	2.10542e-12	1.76775e-11	Setd1a
496.036	-1.28866	0.183383	-7.02716	2.10777e-12	1.76877e-11	Stxbp5l
197.155	1.82895	0.260332	7.02543	2.134e-12	1.78981e-11	Tbc1d7
64.0243	3.54778	0.505104	7.02385	2.1583e-12	1.80922e-11	Phkg2
367.491	1.7804	0.253581	7.02101	2.20275e-12	1.84547e-11	Twf2
39.8724	5.19768	0.741138	7.01311	2.33074e-12	1.95165e-11	Hpd
162.502	2.40812	0.343724	7.00597	2.45279e-12	2.05274e-11	Mars1
428.071	-1.269	0.181183	-7.00395	2.48845e-12	2.08146e-11	Ptbp3
2166.02	-1.21041	0.172835	-7.00326	2.50082e-12	2.09067e-11	Prrg1
486.613	-1.27015	0.181439	-7.00044	2.55169e-12	2.13205e-11	Dnah10
1910.79	-0.956379	0.136626	-6.99999	2.55972e-12	2.13761e-11	Mapk6
284.797	1.56883	0.224302	6.99428	2.66631e-12	2.22542e-11	Tmed3
46.2612	4.99261	0.713949	6.99294	2.69178e-12	2.24547e-11	Gm12718
290.886	1.60077	0.228931	6.99235	2.70321e-12	2.25379e-11	Mro
469.698	-1.28017	0.183098	-6.99169	2.71592e-12	2.26317e-11	Zfyve16
154.075	1.95589	0.27978	6.99083	2.73255e-12	2.27581e-11	Ttyh1
352.122	1.91281	0.273701	6.98867	2.77508e-12	2.30998e-11	Ndufb9
969.089	-1.04889	0.150115	-6.98722	2.80394e-12	2.33275e-11	Tfdp2
3720.68	-0.822057	0.117735	-6.98228	2.9043e-12	2.41495e-11	Ppil4
1327.45	-1.06778	0.152993	-6.97931	2.96632e-12	2.4652e-11	Chd6
630.243	1.12464	0.161202	6.97659	3.02433e-12	2.51206e-11	Ddx1
54.936	3.39436	0.48668	6.97453	3.06892e-12	2.54773e-11	1810010H24Rik
554.77	1.38742	0.198943	6.97396	3.08137e-12	2.5567e-11	Pja1
471.873	-1.35767	0.19485	-6.9678	3.21929e-12	2.6697e-11	Brwd3
65.1138	3.26541	0.468828	6.96505	3.2828e-12	2.72092e-11	Ift27
87.8443	2.66799	0.383098	6.96426	3.30136e-12	2.73484e-11	A430093F15Rik
4632.19	-0.781545	0.112262	-6.96182	3.35901e-12	2.7811e-11	Mphosph10
15638.5	-0.953314	0.136941	-6.96147	3.36738e-12	2.78655e-11	Npm1
1852.79	0.978723	0.1406	6.96106	3.37712e-12	2.79311e-11	Gps1
328.862	1.98461	0.285137	6.96018	3.39827e-12	2.80911e-11	Bfsp1
3154.73	-0.924278	0.132803	-6.95979	3.40782e-12	2.8155e-11	Cdc42bpa
270.997	-1.50401	0.216136	-6.95865	3.43547e-12	2.83682e-11	Magi2
375.295	1.68157	0.241662	6.95834	3.44316e-12	2.84166e-11	Smdt1
779.014	1.22442	0.176001	6.95686	3.47942e-12	2.87006e-11	Gm3259
484.798	-1.40697	0.20237	-6.95244	3.59017e-12	2.95984e-11	Max
1423.89	-1.22247	0.175928	-6.94871	3.68633e-12	3.0375e-11	Nav3
443.258	1.49736	0.215562	6.9463	3.74999e-12	3.08667e-11	Gm43348
251.542	1.79938	0.25904	6.94637	3.74818e-12	3.08667e-11	Nmu
9656.59	2.47524	0.356356	6.94596	3.75907e-12	3.0925e-11	Rpl5
527.861	-1.27038	0.18297	-6.94311	3.83561e-12	3.15379e-11	Cep170
2364.04	-0.883169	0.127205	-6.94288	3.84176e-12	3.15717e-11	Osbpl8
65.9156	3.61116	0.520156	6.94246	3.85322e-12	3.16491e-11	Nudt22
912.086	1.12209	0.161658	6.94115	3.8893e-12	3.19285e-11	Pex7
4266.19	-0.885326	0.127562	-6.94037	3.91073e-12	3.20874e-11	Cip2a
4566.79	1.05702	0.152358	6.93772	3.9847e-12	3.26771e-11	Mapk3
459.554	1.32595	0.191266	6.93249	4.13496e-12	3.38913e-11	Dnajc19
765.127	1.20457	0.173834	6.92942	4.22575e-12	3.46172e-11	Trap1
2023.19	3.68409	0.531676	6.9292	4.23235e-12	3.46529e-11	Chchd2
486.465	1.48326	0.214127	6.92701	4.29829e-12	3.51742e-11	Mcee
1275.75	-1.32152	0.190803	-6.92612	4.32539e-12	3.53773e-11	Fam168a
1188.7	-1.10138	0.1591	-6.92258	4.43485e-12	3.62535e-11	Heatr5b
316.095	-1.66813	0.241018	-6.92118	4.47888e-12	3.65941e-11	Garem1
77.5412	2.91344	0.421175	6.91742	4.59956e-12	3.75603e-11	Mtln
5249.62	-0.89002	0.128737	-6.91349	4.72879e-12	3.85952e-11	Cit
185.763	1.91976	0.277762	6.91152	4.795e-12	3.9115e-11	Usf1
259.26	1.79616	0.259987	6.90864	4.89306e-12	3.98939e-11	Defa29
161.078	-2.19033	0.317071	-6.90803	4.91446e-12	4.00473e-11	Prpf19
270.886	1.6831	0.243659	6.90761	4.92884e-12	4.01433e-11	2810025M15Rik
657.768	-1.16362	0.168529	-6.9046	5.03456e-12	4.09828e-11	Tcof1
364.326	-1.44263	0.208975	-6.90337	5.07834e-12	4.13175e-11	Rasal2
1163.04	-1.07419	0.155671	-6.90037	5.18678e-12	4.21777e-11	Qser1
283.103	1.6906	0.245018	6.89991	5.20366e-12	4.22927e-11	Dctn6
145.367	2.2567	0.327132	6.89844	5.25753e-12	4.27082e-11	Ccdc180
1555.52	-0.952713	0.138189	-6.89427	5.41422e-12	4.39579e-11	Morc3
773.825	-1.07462	0.15594	-6.89126	5.52989e-12	4.48735e-11	Stag2
1594.81	-0.910575	0.132175	-6.88915	5.61278e-12	4.55223e-11	Kantr
11610.9	-0.743548	0.107936	-6.88878	5.62739e-12	4.56169e-11	Cenpf
57.5755	3.21476	0.467063	6.88293	5.86331e-12	4.75045e-11	Srsf9
567.214	1.44015	0.209301	6.88078	5.95253e-12	4.81954e-11	Npffr2
13008	-0.885131	0.128639	-6.88073	5.95481e-12	4.81954e-11	Tgfb2
6095.69	-0.882708	0.128415	-6.87388	6.24798e-12	5.05418e-11	Lyrm4
651.008	1.14545	0.166715	6.87069	6.38927e-12	5.16577e-11	Cmc4
182.009	-2.3902	0.347926	-6.86984	6.42744e-12	5.19392e-11	Atg9a
1901.77	-1.0148	0.147733	-6.86915	6.45852e-12	5.21631e-11	Rnf219
1142.22	-1.0957	0.159613	-6.86474	6.66146e-12	5.37742e-11	Rabgap1
1399.52	-0.95735	0.139601	-6.85776	6.99493e-12	5.64367e-11	Zfp280d
661.746	-1.21319	0.176962	-6.85564	7.09945e-12	5.72502e-11	Atad5
576.307	-1.14625	0.167251	-6.85349	7.20693e-12	5.80867e-11	Prdm10
670.823	1.08585	0.158476	6.85181	7.2921e-12	5.87426e-11	Pno1
343.161	1.87161	0.273167	6.85154	7.30605e-12	5.88244e-11	Fech
451.344	-1.54903	0.226104	-6.85097	7.33489e-12	5.90258e-11	Lrp1
264.781	1.56908	0.229036	6.85079	7.34411e-12	5.90694e-11	Gm9816
353.381	-1.44612	0.211172	-6.84807	7.48539e-12	6.01745e-11	Cntln
2045.7	-1.14744	0.167611	-6.84586	7.60199e-12	6.10801e-11	Bdh1
760.971	1.37797	0.201316	6.84483	7.65692e-12	6.14895e-11	Cd177
1699.76	-0.919478	0.134343	-6.84426	7.68719e-12	6.17006e-11	Ccdc18
396.317	1.43247	0.209317	6.84356	7.72474e-12	6.19699e-11	Utp11
123.606	2.45006	0.358027	6.84325	7.74187e-12	6.20753e-11	Ocln
414.292	-1.51923	0.222027	-6.84255	7.77934e-12	6.23434e-11	Alms1
436.51	-1.50285	0.219792	-6.83761	8.0528e-12	6.45015e-11	Stxbp1
701.634	-1.23493	0.180646	-6.83618	8.13311e-12	6.51111e-11	Dmxl1
94.7571	2.5039	0.366315	6.83536	8.17999e-12	6.54526e-11	Dnpep
503.172	-1.18123	0.172869	-6.83309	8.31021e-12	6.64602e-11	Gigyf2
1563.19	-0.898925	0.13165	-6.82817	8.60073e-12	6.87482e-11	Acbd5
3030.44	0.866251	0.126886	6.82701	8.67022e-12	6.92679e-11	Mbl2
199.577	2.16723	0.317565	6.82452	8.82188e-12	7.04432e-11	Arpc1a
3954.67	-0.841295	0.123322	-6.82193	8.98262e-12	7.16897e-11	Bptf
136.897	2.03057	0.298041	6.81304	9.55589e-12	7.62257e-11	9430021M05Rik
37.2087	4.41104	0.647612	6.81125	9.67573e-12	7.71419e-11	Rpusd3
263.098	-1.58519	0.232811	-6.80891	9.83413e-12	7.83644e-11	Vdac1
3493.08	-0.857034	0.125956	-6.80424	1.01581e-11	8.09041e-11	Pigf
1036.16	1.22082	0.179449	6.80315	1.02354e-11	8.14784e-11	Usp4
653.03	1.30393	0.191685	6.80246	1.02845e-11	8.18272e-11	Ash2l
2775.54	-0.836485	0.123091	-6.79568	1.07802e-11	8.57267e-11	Nol8
1359.16	1.07084	0.157583	6.79545	1.07978e-11	8.58227e-11	Dynll2
12626.5	-0.75148	0.110594	-6.79494	1.08356e-11	8.60706e-11	Ncapg
675.362	1.23952	0.182419	6.79488	1.08401e-11	8.60706e-11	Pdrg1
522.73	1.28669	0.189537	6.7886	1.1323e-11	8.98589e-11	Bspry
64.9965	3.16877	0.467146	6.78325	1.17505e-11	9.32036e-11	Etfb
789.537	-1.05806	0.156134	-6.77665	1.22997e-11	9.75097e-11	Kif1b
200.482	1.80901	0.267004	6.77524	1.24202e-11	9.84151e-11	Desi1
2222.93	-0.903442	0.133351	-6.77492	1.24473e-11	9.85789e-11	Mphosph9
5159.24	0.862908	0.1274	6.77323	1.25939e-11	9.96898e-11	Cpeb1
2766.84	-1.08219	0.159805	-6.77193	1.27076e-11	1.00538e-10	Med15
320.69	1.46488	0.21632	6.77182	1.27169e-11	1.0056e-10	Ntpcr
195.563	1.96646	0.290459	6.77017	1.28636e-11	1.01668e-10	Gna11
255.221	-1.62778	0.240444	-6.76992	1.28858e-11	1.01792e-10	Sos2
1471.14	1.03866	0.153434	6.76946	1.2926e-11	1.02057e-10	Cfap300
106.172	-2.59642	0.383809	-6.76487	1.33425e-11	1.05292e-10	Zc3h7b
117.111	-2.15367	0.318411	-6.7638	1.34419e-11	1.06023e-10	Gm18765
509.595	-1.16097	0.1717	-6.76165	1.36425e-11	1.0755e-10	Ap3d1
21559.6	-0.710948	0.105148	-6.76138	1.36684e-11	1.07699e-10	Smc4
10709.7	-0.774705	0.114583	-6.76111	1.36941e-11	1.07847e-10	Tax1bp1
62.7776	3.60559	0.533331	6.76052	1.37502e-11	1.08234e-10	Fabp7
178.265	2.21385	0.327524	6.75933	1.38627e-11	1.09064e-10	Rpl8
76.1727	2.98178	0.441243	6.75767	1.40224e-11	1.10264e-10	Rabepk
1086.01	-0.981423	0.145249	-6.75683	1.41047e-11	1.10855e-10	Piga
479.795	1.59327	0.235852	6.75536	1.42482e-11	1.11926e-10	Pld3
8860.77	-0.741045	0.109718	-6.7541	1.43729e-11	1.12849e-10	Cenpe
539.904	-1.25522	0.185866	-6.75337	1.44451e-11	1.13358e-10	Glis3
297.976	1.49867	0.22198	6.75137	1.46453e-11	1.14871e-10	Zfand3
63.2816	3.21543	0.476336	6.75033	1.47512e-11	1.15643e-10	Gm18558
1228.57	-0.973806	0.144444	-6.74175	1.5649e-11	1.2262e-10	Unc13b
477.98	-1.34618	0.199682	-6.74163	1.56624e-11	1.22662e-10	Tmem104
1945.51	-0.982483	0.145751	-6.74085	1.57463e-11	1.23258e-10	Csnk1g1
96.9036	2.63149	0.390507	6.73866	1.59857e-11	1.25068e-10	Shf
75.5307	-2.77998	0.412597	-6.73775	1.60858e-11	1.25788e-10	Ptpn3
368.431	1.62664	0.241487	6.73592	1.62896e-11	1.27317e-10	Pcnx4
43.7304	4.34956	0.645917	6.73394	1.65135e-11	1.29002e-10	Asnsd1
79.3278	3.50681	0.520874	6.73255	1.66712e-11	1.30168e-10	Best2
2102.71	-0.868452	0.129013	-6.7315	1.67917e-11	1.31043e-10	Trp53inp1
890.827	1.10199	0.163711	6.73129	1.68169e-11	1.31174e-10	Zkscan6
52.0807	3.92984	0.584347	6.72518	1.75378e-11	1.36728e-10	Acy3
220.69	-1.74415	0.25941	-6.72353	1.77373e-11	1.38214e-10	Spryd3
781.557	1.13304	0.168565	6.72165	1.79675e-11	1.39937e-10	Slc25a19
88.3262	3.03342	0.45148	6.71885	1.83168e-11	1.42586e-10	Creb3
12028.3	-1.00034	0.148959	-6.71551	1.87411e-11	1.45815e-10	Dnmt1
259.76	1.74777	0.260291	6.71468	1.88475e-11	1.46569e-10	Gbx2
392.495	-1.36899	0.203981	-6.71138	1.92798e-11	1.49857e-10	Clvs1
799.238	-1.27088	0.189377	-6.71084	1.93502e-11	1.50328e-10	Prdm1
331.162	-1.56455	0.233159	-6.71022	1.94328e-11	1.50894e-10	Dmd
103.207	2.29037	0.341365	6.70943	1.95388e-11	1.51641e-10	Ttll1
496.768	-1.22742	0.183122	-6.70275	2.04535e-11	1.58661e-10	Pop1
493.518	-1.66316	0.248151	-6.70221	2.05286e-11	1.59164e-10	Gm50167
162.382	1.94292	0.289899	6.70206	2.05498e-11	1.59248e-10	Tmc4
[truncated: 13,492 more rows]
