# Supplementary material for: The global phosphorylation landscape of mouse oocytes during meiotic maturation
Source: EMBO J. 2024 Sep 10;43(20):4752–85. doi: 10.1038/s44318-024-00222-1 (PMC11480333; doi:10.1038/s44318-024-00222-1)
Supplement: Supplementary file 12 — Dataset EV9 [file 44318_2024_222_MOESM12_ESM.xlsx]

## Sheet: Legend
Dataset EV9.
Differentially expressed genes/results_original_MII_vs_GV

## Sheet: Sheet1
baseMean	log2FoldChange	lfcSE	stat	pvalue	padj	geneID
3563.48	-5.44676	0.15361	-35.4584	2.15498e-275	3.38289e-271	Emg1
4289.62	-4.70551	0.133521	-35.2416	4.61026e-272	3.61859e-268	Timm17a
3434.15	-4.86555	0.141975	-34.2704	2.16731e-257	1.13408e-253	Arg2
5182.8	-4.50001	0.132388	-33.9911	3.0108e-253	1.18159e-249	Stx5a
6704.7	-4.14416	0.12518	-33.1057	2.46427e-240	7.73681e-237	Elof1
3469.23	-4.44664	0.136593	-32.554	1.83832e-232	4.80965e-229	Cyb5a
3060.78	-4.56247	0.14093	-32.374	6.38282e-230	1.43139e-226	Gemin7
4868.15	-4.11009	0.127075	-32.3438	1.69585e-229	3.32769e-226	Glrx5
3925.53	-4.57027	0.142028	-32.1785	3.52479e-227	6.14801e-224	Psmb1
2665.1	-5.46728	0.17092	-31.9873	1.63759e-224	2.57069e-221	Ndufa9
3266.21	-4.35583	0.138621	-31.4225	9.96185e-217	1.42165e-213	Sgf29
3238.42	-4.59314	0.148213	-30.9901	7.33037e-211	9.58935e-208	Zar1l
6579.32	-3.75787	0.121576	-30.9097	8.85765e-210	1.0696e-206	Setd4
1865.75	-5.70889	0.187511	-30.4456	1.37083e-203	1.53709e-200	Rpl19
2190	-4.65918	0.154092	-30.2364	7.88055e-201	8.24726e-198	Thap7
2164.79	-5.18707	0.17164	-30.2207	1.26704e-200	1.24312e-197	Atp5j2
4316.54	-4.04242	0.134057	-30.1544	9.38646e-200	8.66757e-197	Cdk20
10842.5	-3.74398	0.124729	-30.0169	5.90527e-198	5.15005e-195	Cpsf4l
3639.25	-3.92212	0.132256	-29.6555	2.88224e-193	2.38133e-190	Rpl18a
2952.09	-5.05865	0.170738	-29.6282	6.48441e-193	5.08961e-190	Fcf1
2048.65	-4.94115	0.167617	-29.4788	5.38523e-191	4.02559e-188	Atp5g1
4356.45	-4.1943	0.144151	-29.0967	3.95479e-186	2.82192e-183	Aven
1925.17	-4.72763	0.162584	-29.0781	6.80254e-186	4.64288e-183	Eef1d
5455.28	-3.544	0.122765	-28.8681	3.00728e-183	1.96701e-180	Psmf1
1975.14	-4.61873	0.161498	-28.5993	6.86191e-180	4.30873e-177	Cops6
12240.4	-3.30722	0.115826	-28.5532	2.56009e-179	1.5457e-176	Oser1
2179.64	-4.34603	0.152415	-28.5145	7.75206e-179	4.50711e-176	Bud31
1670.01	-4.79551	0.168525	-28.4558	4.12715e-178	2.31386e-175	Rps5
17798.5	-3.24854	0.114714	-28.3186	2.04253e-176	1.10564e-173	Ftdc1
6675.62	-3.54677	0.125505	-28.2599	1.07462e-175	5.62315e-173	Cops4
2536.65	-4.1454	0.149568	-27.7158	4.5003e-169	2.2789e-166	Uqcrq
2176.55	-4.39993	0.159204	-27.6372	3.98173e-168	1.95329e-165	Uck2
1624.74	-5.08203	0.184415	-27.5575	3.59656e-167	1.71087e-164	Rhoh
1340.09	-5.6855	0.20642	-27.5433	5.32578e-167	2.45894e-164	Fam162a
2280.88	-3.99346	0.145233	-27.4969	1.91342e-166	8.58197e-164	Gm42817
1657.1	-4.60302	0.16951	-27.1548	2.21925e-162	9.67718e-160	Rps13
1390.68	-5.39947	0.206362	-26.165	6.65391e-151	2.82306e-148	Wdr18
2266.28	-3.73653	0.142883	-26.151	9.59503e-151	3.96376e-148	Psmc2
3893.24	-3.62281	0.138809	-26.0992	3.72551e-150	1.49957e-147	Kat8
3528.57	-3.31406	0.127361	-26.0211	2.85845e-149	1.1218e-146	Eef1a1
1656.97	-4.49051	0.173019	-25.9539	1.64376e-148	6.29361e-146	Cyth2
7404.35	-3.80914	0.147253	-25.868	1.52801e-147	5.71113e-145	Tubb4b
2511.99	-4.32144	0.167128	-25.8571	2.02367e-147	7.38782e-145	Rps4x
1452.28	-4.29245	0.16749	-25.6281	7.42752e-145	2.64994e-142	Psmb4
1052.18	-5.61163	0.221345	-25.3524	8.45089e-142	2.94805e-139	Ppil3
2807.68	-3.62869	0.143283	-25.3254	1.67962e-141	5.73189e-139	Mrps22
1090.21	-5.88555	0.232557	-25.3079	2.61162e-141	8.72283e-139	Upp1
2257.29	-3.55593	0.140634	-25.285	4.66674e-141	1.52622e-138	Rnf181
1852.89	-4.73735	0.187601	-25.2522	1.07184e-140	3.43381e-138	Ndufa2
3066.4	-3.54011	0.140541	-25.1893	5.25178e-140	1.64885e-137	Eif1ax
4633.73	-3.80063	0.151459	-25.0935	5.86264e-139	1.80454e-136	Eif6
1454.18	-4.1783	0.167534	-24.94	2.73908e-137	8.26886e-135	Gm17018
1272.6	-4.58057	0.183804	-24.9209	4.41291e-137	1.30705e-134	Smim20
2562.27	-3.98502	0.160265	-24.8652	1.77089e-136	5.14805e-134	Ndufb11
1442.48	-4.17298	0.16825	-24.8022	8.48211e-136	2.42095e-133	Ndufa8
7337.32	-3.21226	0.129691	-24.7686	1.95612e-135	5.48341e-133	Gja4
2090.56	-4.45969	0.180463	-24.7125	7.84677e-135	2.16103e-132	Hint1
2009.14	-4.49866	0.18251	-24.6489	3.77993e-134	1.02306e-131	Tyms
1504.37	-3.98858	0.16189	-24.6376	5.00199e-134	1.33087e-131	Rps7
3243.03	-3.58194	0.145762	-24.5739	2.39939e-133	6.27762e-131	Gm42980
2507.15	-3.36202	0.137222	-24.5005	1.45744e-132	3.75064e-130	Ift46
1303.3	-4.95895	0.202683	-24.4665	3.36201e-132	8.51238e-130	Rpa2
1169.15	-5.0304	0.205899	-24.4314	7.94387e-132	1.97941e-129	Mrpl12
1024.77	-5.6793	0.232968	-24.378	2.9257e-131	7.1762e-129	Psmb7
22965.9	2.89097	0.118705	24.3543	5.22426e-131	1.2617e-128	mt-Nd1
1954.54	-4.17468	0.171526	-24.3385	7.67904e-131	1.82645e-128	Fgf8
3557.92	-3.08144	0.126881	-24.286	2.75803e-130	6.46202e-128	Gpr1
1883.36	-3.87843	0.160438	-24.174	4.17315e-129	9.63384e-127	Eif3g
4736.33	-3.25718	0.134926	-24.1406	9.38333e-129	2.13478e-126	Naca
3987.96	-3.04176	0.126029	-24.1354	1.06272e-128	2.38323e-126	Mapk1ip1
2604.27	-4.34954	0.180997	-24.031	1.32004e-127	2.91859e-125	Cox4i1
1073.42	-4.53404	0.189329	-23.948	9.70017e-127	2.11491e-124	Gm36241
1722.97	-3.86022	0.161792	-23.8591	8.13886e-126	1.75019e-123	Car9
2383.38	-4.20643	0.176662	-23.8107	2.58984e-125	5.49397e-123	Mdh2
985.421	-5.73558	0.240931	-23.8059	2.90042e-125	6.07078e-123	Use1
1426.39	-3.90218	0.164633	-23.7022	3.41994e-124	7.06397e-122	Fth1
2892.61	-3.7393	0.1578	-23.6965	3.91896e-124	7.98959e-122	Lsm10
1079.09	-4.96076	0.210215	-23.5985	3.99244e-123	8.03504e-121	Nubp2
23906.5	-2.61977	0.111229	-23.553	1.16841e-122	2.32174e-120	Fbxw15
1366.53	-3.94223	0.16813	-23.4476	1.3997e-121	2.74657e-119	Mrpl14
1015.02	-5.09798	0.217753	-23.4117	3.24445e-121	6.28782e-119	Dgcr6
25946.3	2.66526	0.114072	23.3647	9.76155e-121	1.86874e-118	mt-Cytb
970.443	-5.39368	0.231152	-23.3339	2.00623e-120	3.79444e-118	Rps27a
931.677	-5.01214	0.214874	-23.3259	2.41846e-120	4.51963e-118	Pop5
10153.5	-3.19276	0.137911	-23.1509	1.42379e-118	2.62949e-116	Rpl5
948.363	-5.76298	0.249236	-23.1226	2.74179e-118	5.00472e-116	Nudc-ps1
6060.22	-2.83704	0.12277	-23.1085	3.80173e-118	6.85971e-116	Map3k6
2150.8	-3.26906	0.141801	-23.0538	1.34676e-117	2.40244e-115	Gsta4
1283.53	-4.14503	0.182093	-22.7633	1.06038e-114	1.87032e-112	Speer5-ps1
2159.01	-3.16812	0.139212	-22.7576	1.20757e-114	2.10627e-112	1110012L19Rik
1112.96	-4.21387	0.185594	-22.7047	4.02191e-114	6.93801e-112	Polr2i
2326.8	-3.22096	0.142151	-22.6588	1.14296e-113	1.95024e-111	Sdhd
5349.46	2.73919	0.120962	22.645	1.56117e-113	2.63519e-111	mt-Nd2
3679.33	-3.77706	0.166889	-22.6321	2.09225e-113	3.49406e-111	Gm14820
4889.41	-2.75551	0.121775	-22.6279	2.30116e-113	3.80248e-111	Akr1b3
2044.11	-3.24818	0.143833	-22.583	6.37161e-113	1.04189e-110	Ruvbl2
864.797	-4.72347	0.209197	-22.579	6.96353e-113	1.12694e-110	Zfand2b
1397.47	-4.12322	0.183141	-22.5139	3.03677e-112	4.86441e-110	Ndufb1-ps
1040.17	-4.31816	0.191834	-22.5099	3.32013e-112	5.26459e-110	Sgta
2437.43	-3.14185	0.139609	-22.5046	3.74127e-112	5.87305e-110	Trim71
807.451	-5.0871	0.226062	-22.5031	3.86851e-112	6.01267e-110	Ddx39b
1186.82	-3.92533	0.175273	-22.3955	4.35534e-111	6.65453e-109	Rpl35
1869.74	-4.40061	0.196496	-22.3954	4.36627e-111	6.65453e-109	Zfp296
2166.3	-3.59885	0.161043	-22.3472	1.28689e-110	1.94246e-108	Mfsd2a
951.415	-4.41363	0.19761	-22.3351	1.68648e-110	2.52137e-108	Ndufb4
890.459	-5.36123	0.240186	-22.3212	2.30005e-110	3.40625e-108	Rpl7
928.094	-4.42691	0.198577	-22.2931	4.31124e-110	6.32503e-108	Gmpr
1382.82	-4.50977	0.203813	-22.127	1.73832e-108	2.52668e-106	Mus81
1082.05	-4.14182	0.187582	-22.0801	4.91413e-108	7.07725e-106	Amn1
7692.83	-2.97185	0.134773	-22.0507	9.40578e-108	1.34229e-105	Paip2
2934.92	-3.06399	0.138962	-22.0492	9.72784e-108	1.37574e-105	Adrm1
1409.44	-4.01574	0.18215	-22.0463	1.03589e-107	1.45191e-105	Gpn1
1170.81	-3.7705	0.171253	-22.0172	1.97276e-107	2.74057e-105	Gm5
816.697	-5.18286	0.235655	-21.9934	3.33152e-107	4.58756e-105	Mrpl55
1362.27	-4.33517	0.198205	-21.8721	4.78833e-106	6.53628e-104	Cdk1
1093.32	-4.50762	0.206094	-21.8717	4.83705e-106	6.54587e-104	Rpl39
4219.59	-2.88453	0.131999	-21.8526	7.33707e-106	9.84421e-104	Akr1a1
1102.91	-4.14744	0.190256	-21.7992	2.36021e-105	3.13988e-103	Mrpl28
9968.49	-2.44316	0.112111	-21.7922	2.74991e-105	3.62758e-103	Hspa8
1103.02	-4.02193	0.185029	-21.7367	9.22238e-105	1.20644e-102	Rps9
1088.87	-3.89901	0.18014	-21.6444	6.86899e-104	8.91152e-102	Gins2
843.129	-4.90399	0.226693	-21.6327	8.83639e-104	1.137e-101	Ccdc124
1386.41	-3.40801	0.157936	-21.5785	2.86068e-103	3.65097e-101	Rps29
778.185	-5.03263	0.233518	-21.5514	5.13656e-103	6.50272e-101	Mrpl17
822.908	-4.46125	0.207615	-21.4881	2.01264e-102	2.52756e-100	Zfpl1
1302.66	-3.74046	0.174323	-21.4571	3.92276e-102	4.88726e-100	Slc23a3
1449	-3.58335	0.167561	-21.3853	1.82928e-101	2.26111e-99	Ndufv2
1009.51	-4.06692	0.190394	-21.3606	3.11112e-101	3.8155e-99	Gins4
1665.66	-3.47135	0.162803	-21.3224	7.0377e-101	8.56418e-99	Rpl7a
803.867	-4.41668	0.207521	-21.283	1.63014e-100	1.96846e-98	Mindy4
35718.4	2.46037	0.115639	21.2763	1.88298e-100	2.25641e-98	Paip1
1454.92	-3.29972	0.157256	-20.9831	9.36832e-98	1.11412e-95	Mrps17
3126.25	-2.88358	0.137449	-20.9792	1.01594e-97	1.19912e-95	Mrps25
1030.14	-3.86608	0.184484	-20.9562	1.64845e-97	1.93115e-95	Park7
773.098	-4.86811	0.232475	-20.9404	2.29681e-97	2.67076e-95	Lrrc36
3810.17	-3.2992	0.157722	-20.9179	3.67909e-97	4.24665e-95	Mpzl1
3391.91	-2.69128	0.128692	-20.9126	4.11088e-97	4.71041e-95	Psmc5
676.361	-5.68546	0.271936	-20.9073	4.59173e-97	5.22326e-95	Ppie
1719.87	-3.23002	0.154555	-20.8988	5.48992e-97	6.20006e-95	Manf
748.997	-4.49831	0.215449	-20.8788	8.34959e-97	9.36227e-95	Ndufv1
1876.32	-3.0804	0.147941	-20.8219	2.74288e-96	3.05374e-94	0610009B22Rik
2604.16	-3.06207	0.147417	-20.7715	7.8337e-96	8.6601e-94	Ywhaq
2575.93	-3.11028	0.150017	-20.7329	1.74935e-95	1.92037e-93	Cisd1
2173.48	-2.93972	0.14215	-20.6803	5.20724e-95	5.67661e-93	Psmc4
5654.06	-3.69741	0.178933	-20.6637	7.35388e-95	7.96146e-93	Ninj2
2863.43	-2.70968	0.131365	-20.6272	1.56427e-94	1.68191e-92	Mrpl48
947.061	-3.81448	0.18502	-20.6165	1.95031e-94	2.08272e-92	Polr2k
2090.26	-3.17535	0.154079	-20.6085	2.30025e-94	2.42728e-92	Eif3m
1175.63	-3.65236	0.177226	-20.6085	2.30389e-94	2.42728e-92	Polr2e
789.557	-4.97797	0.241886	-20.5799	4.15909e-94	4.35262e-92	Nol12
2160.78	-3.70947	0.180557	-20.5446	8.6008e-94	8.94142e-92	Atp5h
2467.76	-3.44869	0.16799	-20.5292	1.18178e-93	1.2205e-91	Tmem97
1083.04	-3.56188	0.173651	-20.5117	1.6934e-93	1.73745e-91	Ndufb5
881.6	-4.19943	0.204862	-20.4988	2.20501e-93	2.24768e-91	Atp5o
1145.64	-3.53566	0.173035	-20.4332	8.4698e-93	8.57799e-91	Ddx28
2128.51	-3.49183	0.171459	-20.3654	3.39398e-92	3.4153e-90	Sh3bgrl3
1161.92	-3.61645	0.1781	-20.3057	1.14483e-91	1.14468e-89	Prkaa1
3802.61	-2.81307	0.138595	-20.297	1.36693e-91	1.35811e-89	Pde6d
5626.4	-2.61106	0.128767	-20.2774	2.03605e-91	2.01019e-89	Nkd1
1430.83	-3.42561	0.169004	-20.2693	2.39831e-91	2.35304e-89	Emc8
1635.27	-3.41625	0.16856	-20.2672	2.50411e-91	2.44158e-89	Sap30bp
792.105	-4.3144	0.212904	-20.2646	2.64345e-91	2.56153e-89	Drap1
907.923	-4.14152	0.204838	-20.2185	6.72684e-91	6.4784e-89	Gm48893
1316.36	-3.24596	0.160609	-20.2103	7.94434e-91	7.60428e-89	Arhgdia
963.107	-3.63518	0.180191	-20.1741	1.65335e-90	1.57299e-88	Snai3
2008.47	-2.85901	0.142181	-20.1083	6.24541e-90	5.90605e-88	Dynlrb1
1814.46	-2.99089	0.149355	-20.0255	3.30423e-89	3.10597e-87	Pycrl
8832.89	-2.4225	0.121183	-19.9905	6.6653e-89	6.22809e-87	Txndc9
3647.79	-2.88512	0.144451	-19.973	9.45353e-89	8.78115e-87	Gm43269
714.523	-4.32375	0.216544	-19.9671	1.06496e-88	9.83399e-87	Rpl6
1213.42	-3.2442	0.162828	-19.9241	2.5164e-88	2.31008e-86	Urod
6844.53	-2.71384	0.13627	-19.9152	3.00446e-88	2.74209e-86	Nudc
1144.81	-3.52542	0.177069	-19.9098	3.34545e-88	3.03565e-86	Sar1b
633.765	-4.63229	0.232737	-19.9036	3.79103e-88	3.42021e-86	1110020A21Rik
1357.42	-3.34925	0.168352	-19.8943	4.55681e-88	4.08759e-86	Orai1
2858.55	-2.87565	0.144626	-19.8833	5.67515e-88	5.06184e-86	Med7
3240.64	-2.94102	0.149768	-19.6371	7.44704e-86	6.60473e-84	Fbxw13
975.455	-3.71884	0.189398	-19.6351	7.7576e-86	6.84151e-84	Rpl39l
848.037	-4.5541	0.23218	-19.6145	1.16189e-85	1.01896e-83	Rtcb
874.728	-3.74836	0.191645	-19.5589	3.46725e-85	3.02383e-83	Rps6
1220.1	-3.15322	0.161256	-19.5541	3.80597e-85	3.30089e-83	Rps11
640.888	-4.81023	0.246019	-19.5522	3.94901e-85	3.40613e-83	Mrto4
702.611	-4.23347	0.216626	-19.5428	4.75454e-85	4.07851e-83	Mrps18a
1835.58	-2.78018	0.142389	-19.5252	6.69924e-85	5.71547e-83	0610012G03Rik
1308.58	-3.10979	0.159317	-19.5196	7.48872e-85	6.35449e-83	Tbcb
2218.63	-2.6996	0.138423	-19.5026	1.04424e-84	8.81313e-83	Eif2b4
2071.39	-3.26153	0.168073	-19.4055	6.93992e-84	5.82582e-82	Dbndd1
1255.16	-3.3102	0.1707	-19.392	9.02332e-84	7.53447e-82	Lipt1
9049.65	-2.57017	0.132567	-19.3878	9.79035e-84	8.13169e-82	Gtsf1
832.649	-4.47368	0.230791	-19.3841	1.05158e-83	8.68827e-82	Prmt7
15810.2	-2.33397	0.120588	-19.3549	1.85204e-83	1.52216e-81	Fbxw21
1206.71	-3.40802	0.17628	-19.3329	2.83729e-83	2.31978e-81	Mrpl58
12920.1	-2.21504	0.114578	-19.3321	2.88385e-83	2.34563e-81	Gm13084
704.274	-4.10316	0.212304	-19.3268	3.1989e-83	2.58847e-81	Lrrc59
1193.65	-3.25624	0.168844	-19.2855	7.10973e-83	5.72351e-81	D8Ertd738e
814.549	-3.81083	0.19767	-19.2788	8.0937e-83	6.4824e-81	Ndufs3
925.869	-4.27445	0.221806	-19.2711	9.38802e-83	7.48087e-81	Gpx4
1377.55	-3.01756	0.156723	-19.2541	1.30342e-82	1.03339e-80	Tex264
709.64	-4.08722	0.21328	-19.1636	7.4505e-82	5.87728e-80	Trappc2l
929.345	-3.76268	0.196521	-19.1465	1.03508e-81	8.12437e-80	Aurkaip1
1125.96	-3.38532	0.176896	-19.1373	1.23426e-81	9.63954e-80	Exosc4
581.425	-5.19772	0.271904	-19.116	1.85714e-81	1.44324e-79	Coa7
566.024	-4.67264	0.244802	-19.0874	3.21384e-81	2.48527e-79	Pfdn6
2793.76	-2.56111	0.134372	-19.0598	5.44733e-81	4.19177e-79	Ctnnbl1
1090.06	-3.17865	0.167075	-19.0254	1.05149e-80	8.05188e-79	Alkbh7
1216.75	-3.13481	0.165257	-18.9692	3.06328e-80	2.33434e-78	Mocos
1033.83	-3.33985	0.176137	-18.9617	3.53625e-80	2.68174e-78	Trmt12
707.818	-4.47641	0.236314	-18.9426	5.07922e-80	3.83334e-78	Psmc3ip
1329.47	-3.53051	0.186398	-18.9407	5.26642e-80	3.95561e-78	Tuba4a
830.026	-4.37702	0.231207	-18.9312	6.31287e-80	4.71902e-78	Agpat2
2042.47	-3.35969	0.17805	-18.8694	2.03759e-79	1.51593e-77	Rdh11
1310.46	-3.07612	0.163291	-18.8382	3.66918e-79	2.71692e-77	Cdk5
1615.22	-3.26375	0.173275	-18.8356	3.85403e-79	2.8404e-77	Grina
2668.52	-2.53307	0.13456	-18.8248	4.72847e-79	3.46857e-77	Dcakd
953.117	-3.44747	0.183959	-18.7404	2.31828e-78	1.69266e-76	Mael
544.289	-4.77832	0.25525	-18.7201	3.3923e-78	2.46539e-76	Acot13
3104.37	-2.61236	0.139622	-18.7102	4.08693e-78	2.95652e-76	Nfil3
1079.1	-3.22847	0.172632	-18.7014	4.82223e-78	3.47244e-76	Gfer
2785.17	-2.84114	0.152177	-18.67	8.67772e-78	6.22022e-76	Elp2
4248.7	-3.23606	0.173355	-18.6672	9.15671e-78	6.53373e-76	Jpt1
532.909	-4.88926	0.263271	-18.5712	5.49555e-77	3.90358e-75	Ndufs8
520.136	-4.67407	0.25172	-18.5686	5.77285e-77	4.08208e-75	2410131K14Rik
3156.68	2.49517	0.1346	18.5377	1.02559e-76	7.21961e-75	Ric1
619.929	-4.95045	0.267073	-18.5359	1.05904e-76	7.42181e-75	Nhp2
884.262	-3.65824	0.197719	-18.5022	1.98341e-76	1.3838e-74	Rab3il1
555.236	-4.84935	0.262587	-18.4676	3.76653e-76	2.61624e-74	Cenpt
599.158	-4.37422	0.236907	-18.4639	4.03272e-76	2.78879e-74	Nudt16l1
912.38	-3.32913	0.180606	-18.4331	7.13287e-76	4.91105e-74	Smim7
4272.16	-2.53005	0.13738	-18.4165	9.6874e-76	6.64074e-74	Noc4l
4837.72	-2.343	0.127249	-18.4127	1.03984e-75	7.09713e-74	Enox1
518.936	-5.18089	0.281521	-18.4032	1.23834e-75	8.41532e-74	Rps27
3077.08	-2.77616	0.150884	-18.3993	1.32983e-75	8.99815e-74	Rplp0
1962.63	-2.73681	0.148752	-18.3985	1.34975e-75	9.09372e-74	Mrps7
2005.69	-2.53948	0.138319	-18.3595	2.76916e-75	1.8577e-73	Fam118b
544.215	-4.64917	0.253732	-18.3231	5.41247e-75	3.61553e-73	Bnip1
13900.9	-2.04407	0.111674	-18.3039	7.70121e-75	5.12261e-73	Oog4
810.477	-3.43135	0.187645	-18.2864	1.06239e-74	7.03687e-73	H2az2
673.433	-4.12248	0.2257	-18.2653	1.56315e-74	1.03102e-72	Naxe
10991.1	-2.18182	0.119548	-18.2506	2.04586e-74	1.34376e-72	Parl
1600.07	-2.83999	0.155668	-18.2439	2.31386e-74	1.51346e-72	Psma3
1654.79	-2.82258	0.154927	-18.2188	3.66355e-74	2.38632e-72	Eif3l
662.798	-3.82353	0.209997	-18.2075	4.49688e-74	2.91702e-72	Ddit3
1103.18	-3.15143	0.173294	-18.1854	6.73336e-74	4.34981e-72	Zwint
792.168	-3.64405	0.200612	-18.1647	9.8331e-74	6.32623e-72	C1qb
1361.07	-3.59343	0.197862	-18.1613	1.04589e-73	6.70139e-72	Mecr
1317.28	-2.83221	0.156314	-18.1187	2.26902e-73	1.44793e-71	Srm
746.381	-3.52699	0.194726	-18.1126	2.53676e-73	1.61223e-71	Caml
1125.41	-3.15201	0.174124	-18.102	3.07051e-73	1.94358e-71	Cenpm
989.482	-4.09105	0.226163	-18.089	3.89349e-73	2.45462e-71	Sdhb
769.981	-3.52055	0.194926	-18.0609	6.47034e-73	4.06286e-71	Tbcc
4526.99	-2.44054	0.135198	-18.0515	7.6772e-73	4.80146e-71	Sod1
815.349	-3.78352	0.209771	-18.0364	1.00898e-72	6.28528e-71	Tsga10ip
828.462	-3.38171	0.187551	-18.0309	1.11536e-72	6.9205e-71	Snrpc
598.13	-3.99709	0.221698	-18.0295	1.1441e-72	7.07091e-71	Flad1
1016.12	-3.2696	0.182591	-17.9067	1.04474e-71	6.43148e-70	Nsdhl
1153.43	-3.26794	0.182882	-17.8691	2.05292e-71	1.25886e-69	Zkscan14
625.388	-4.19645	0.234935	-17.8622	2.32317e-71	1.41903e-69	Rpl26
766.873	-3.39086	0.190064	-17.8407	3.41555e-71	2.07819e-69	Oas1f
5477.37	-2.10734	0.118576	-17.772	1.16395e-70	7.05468e-69	Mea1
648.615	-4.24044	0.239135	-17.7324	2.35557e-70	1.42222e-68	Vamp8
812.159	-3.41112	0.192377	-17.7315	2.39665e-70	1.44148e-68	Acot7
546.12	-4.05446	0.228894	-17.7133	3.31195e-70	1.98439e-68	Rpl28
1526.41	-2.89157	0.163285	-17.7087	3.59196e-70	2.14398e-68	Ccdc58
574.425	-4.1062	0.232219	-17.6824	5.72647e-70	3.40508e-68	Scnm1
780.388	-3.36214	0.190455	-17.6532	9.60894e-70	5.69212e-68	Ciao1
12692.8	-1.96084	0.111221	-17.6301	1.44716e-69	8.54042e-68	Oas1h
453.881	-5.60006	0.318015	-17.6094	2.0851e-69	1.22592e-67	Med29
1615.08	-2.88948	0.164108	-17.6072	2.17049e-69	1.27135e-67	Dmap1
2410.13	-2.3632	0.134287	-17.5981	2.54578e-69	1.48564e-67	Psmd8
538.147	-4.04407	0.230136	-17.5726	3.99739e-69	2.32411e-67	Exosc5
548.322	-4.66411	0.265798	-17.5476	6.20496e-69	3.5943e-67	Akr7a5
4057.03	-2.38967	0.13622	-17.5428	6.75678e-69	3.89956e-67	Btrc
603.344	-4.21397	0.240544	-17.5185	1.03569e-68	5.95543e-67	Rpl10a
1534.5	-2.67322	0.152813	-17.4934	1.60927e-68	9.21982e-67	Apoo
1214.88	-3.53598	0.202304	-17.4785	2.08888e-68	1.19241e-66	BC031181
500.059	-4.81391	0.275429	-17.4779	2.11278e-68	1.20168e-66	Rps15
1169.45	-2.80395	0.160538	-17.4659	2.60564e-68	1.47665e-66	Mrpl39
4695.61	-2.18154	0.12495	-17.4594	2.92232e-68	1.65016e-66	Hmgn1
3047.58	-2.35085	0.135184	-17.3901	9.80919e-68	5.51917e-66	Phb2
813.982	-3.25823	0.187667	-17.3617	1.60765e-67	9.01316e-66	Mrpl46
1319.59	-2.93558	0.169572	-17.3117	3.83769e-67	2.14392e-65	Chmp2a
571.599	-4.32662	0.250269	-17.2879	5.8038e-67	3.23078e-65	Rps19
690.437	-3.51454	0.203343	-17.2838	6.23125e-67	3.45647e-65	Rpl18
12314.7	-2.14751	0.12437	-17.2671	8.32611e-67	4.60223e-65	Ubb-ps
1478.7	-2.62198	0.151854	-17.2665	8.41239e-67	4.6336e-65	Polr1d
441.238	-5.59334	0.324157	-17.255	1.02597e-66	5.63138e-65	Ndufaf3
2478.65	-2.46829	0.143097	-17.249	1.13773e-66	6.22304e-65	Imp4
535.606	-3.97692	0.230614	-17.2449	1.22143e-66	6.65764e-65	Tpi1
520.708	-5.08148	0.29498	-17.2265	1.67933e-66	9.12182e-65	Timm13
580.376	-3.91636	0.22773	-17.1974	2.77844e-66	1.504e-64	Prdx5
3216.07	-2.22793	0.129768	-17.1686	4.5616e-66	2.46076e-64	Qars
529.538	-3.9237	0.228695	-17.1569	5.58303e-66	3.00145e-64	Nelfe
1410.31	-3.01212	0.175648	-17.1487	6.43059e-66	3.44531e-64	Spcs1
703.929	-3.41541	0.199223	-17.1437	7.00854e-66	3.74218e-64	Sla2
1771.55	-2.65475	0.154914	-17.1369	7.86963e-66	4.18771e-64	Pin1rt1
3040.35	2.24569	0.131081	17.1321	8.55537e-66	4.53724e-64	Pan3
1397.18	-3.07916	0.17992	-17.1141	1.16538e-65	6.15966e-64	Gm43303
9177.62	-2.23271	0.130481	-17.1114	1.22133e-65	6.43369e-64	Prdx2
422.993	-4.87805	0.285296	-17.0982	1.53021e-65	8.03384e-64	Rps20
443.878	-4.87046	0.285054	-17.0861	1.8843e-65	9.85993e-64	Ptgr1
408.553	-5.21969	0.305589	-17.0807	2.06512e-65	1.07071e-63	Dnlz
445.461	-4.52089	0.264678	-17.0807	2.06485e-65	1.07071e-63	Dydc2
2347.02	-2.80076	0.163972	-17.0807	2.06667e-65	1.07071e-63	Gm16497
535.265	-3.89333	0.228057	-17.0717	2.41076e-65	1.24487e-63	Tlcd1
1135.35	-3.5473	0.20808	-17.0478	3.62959e-65	1.86811e-63	Pdlim2
484.562	-4.29191	0.251978	-17.0329	4.68275e-65	2.40228e-63	Gm48093
839.126	-3.34511	0.196408	-17.0314	4.80596e-65	2.45746e-63	Tomm22
1680.07	-2.49593	0.146595	-17.0261	5.26175e-65	2.68178e-63	Atg101
905.634	-3.26176	0.191996	-16.9887	9.9557e-65	5.05775e-63	Tmem251
1251.99	-2.85867	0.168342	-16.9813	1.13036e-64	5.72398e-63	Clta
555.588	-3.7808	0.222758	-16.9727	1.30807e-64	6.6026e-63	Rfc2
39980.6	-1.84802	0.108987	-16.9564	1.72625e-64	8.68546e-63	Ubb
1226.2	-2.87887	0.169784	-16.9561	1.73506e-64	8.70189e-63	Unc80
1347.28	-2.67588	0.15793	-16.9434	2.15368e-64	1.0767e-62	Tmem29
540.71	-4.18838	0.247566	-16.9182	3.30132e-64	1.64521e-62	Naa38
3169.59	2.13768	0.126461	16.9039	4.21119e-64	2.092e-62	mt-Nd5
1832.62	-2.70292	0.160262	-16.8656	8.05451e-64	3.98864e-62	Lgmn
9396.22	-1.89737	0.112501	-16.8653	8.10003e-64	3.99856e-62	Cct5
1400.53	-2.80019	0.166148	-16.8535	9.88254e-64	4.8632e-62	Ube2a
613.43	-4.51611	0.269404	-16.7634	4.52282e-63	2.21872e-61	Ndufs2
651.456	-4.14399	0.247306	-16.7565	5.07231e-63	2.48054e-61	Atp5j
445.715	-4.27979	0.255424	-16.7557	5.14919e-63	2.51031e-61	Bloc1s2
419.664	-5.61058	0.334921	-16.7519	5.48215e-63	2.66436e-61	Znrd1
2278.9	-2.36841	0.141385	-16.7515	5.52597e-63	2.67737e-61	Supt20
800.63	-3.24158	0.193524	-16.7502	5.63974e-63	2.72408e-61	Eif4h
1535.81	-2.48506	0.148644	-16.7182	9.65381e-63	4.64863e-61	Pop7
918.586	-3.15857	0.189055	-16.7071	1.16311e-62	5.58365e-61	Pradc1
3521.52	2.39003	0.1438	16.6205	4.95173e-62	2.36989e-60	Kdelr2
1159.2	-2.85419	0.17197	-16.597	7.32444e-62	3.4948e-60	Dynll1
1590	-2.46577	0.148584	-16.5951	7.56571e-62	3.59899e-60	Emc6
400.445	-4.85409	0.292686	-16.5847	8.99542e-62	4.26617e-60	Mul1
496.112	-3.94564	0.237993	-16.5788	9.91664e-62	4.6889e-60	Dcdc2c
13282.8	1.86501	0.112639	16.5574	1.41545e-61	6.67258e-60	mt-Co1
783.302	-3.46814	0.209691	-16.5393	1.9129e-61	8.99065e-60	Znhit2
815.941	-3.1658	0.191583	-16.5244	2.44712e-61	1.14671e-59	Gins1
1617.42	-2.39231	0.144804	-16.5211	2.5871e-61	1.2087e-59	9130204K15Rik
2997.98	-2.09447	0.126894	-16.5056	3.34581e-61	1.55853e-59	Sec22a
409.295	-4.49517	0.272412	-16.5014	3.58698e-61	1.66593e-59	Atraid
1842.78	-2.3621	0.143185	-16.4968	3.87148e-61	1.79276e-59	Trim27
3471.96	-2.05756	0.124771	-16.4906	4.28358e-61	1.97775e-59	Cct3
5987.55	-2.89527	0.175734	-16.4753	5.5238e-61	2.54289e-59	Dppa5a
731.226	-3.33028	0.202507	-16.4452	9.0758e-61	4.16584e-59	Sipa1
669.628	-3.22354	0.196461	-16.408	1.67516e-60	7.66667e-59	Rps25
1350.3	-2.64668	0.16137	-16.4013	1.87147e-60	8.54021e-59	Abhd12
652.682	-3.28362	0.200303	-16.3933	2.13692e-60	9.72327e-59	4930451I11Rik
548.746	-3.82355	0.233493	-16.3754	2.86492e-60	1.29981e-58	Trappc5
2238.53	-2.42301	0.148163	-16.3537	4.09337e-60	1.85181e-58	Cnih1
4238.68	2.13509	0.130684	16.3378	5.31396e-60	2.39708e-58	Bmp2k
1930.98	-2.87406	0.17606	-16.3244	6.62006e-60	2.9777e-58	Yipf1
627.733	-4.21112	0.258502	-16.2905	1.15324e-59	5.17244e-58	Txnl4a
531.19	-4.51662	0.277684	-16.2653	1.73968e-59	7.78049e-58	Rps17
411.184	-4.88911	0.300748	-16.2565	2.00837e-59	8.95665e-58	Coa4
1657.48	-2.34747	0.144547	-16.2402	2.62183e-59	1.16594e-57	Pdcd5
473.674	-4.21912	0.259895	-16.2339	2.90259e-59	1.28714e-57	Edf1
1817.1	-3.39742	0.209609	-16.2084	4.39799e-59	1.94478e-57	Xdh
1570.95	-2.66011	0.164215	-16.1989	5.13198e-59	2.26297e-57	Polr2l
559.04	-3.99956	0.247066	-16.1882	6.1077e-59	2.68568e-57	Ttc5
391.693	-5.16179	0.319195	-16.1713	8.04236e-59	3.52651e-57	Mlycd
1074.17	-2.7589	0.170653	-16.1667	8.66377e-59	3.78841e-57	Ppp2r3c
676.422	-3.45706	0.214063	-16.1497	1.14038e-58	4.97268e-57	Gm45040
1352.48	-2.61609	0.162071	-16.1417	1.29989e-58	5.65253e-57	Esrrb
697.266	-3.49892	0.216771	-16.1411	1.31182e-58	5.68865e-57	Prdx3
1566.74	-2.98306	0.185466	-16.0842	3.29462e-58	1.42477e-56	Ctsb
403.416	-4.33094	0.269271	-16.0839	3.307e-58	1.42619e-56	Rnaseh2a
507.624	-3.809	0.23685	-16.0819	3.4176e-58	1.46985e-56	Nat9
842.937	-3.02048	0.187845	-16.0797	3.54159e-58	1.51901e-56	Derl3
748.121	-3.7332	0.232214	-16.0766	3.72314e-58	1.59253e-56	Tarbp2
2369.3	-2.37617	0.147838	-16.0728	3.95682e-58	1.68789e-56	Cops3
485.845	-4.38749	0.273063	-16.0677	4.29866e-58	1.82874e-56	Rpl36
1051.44	-2.81692	0.175502	-16.0506	5.66126e-58	2.4019e-56	Med8
593.938	-3.40271	0.212629	-16.0031	1.2166e-57	5.14778e-56	Rpl7l1
6173.43	-2.19722	0.137611	-15.9668	2.176e-57	9.18247e-56	Sap18
483.743	-3.68055	0.230671	-15.9559	2.59291e-57	1.09125e-55	Szrd1
655.886	-3.18919	0.199915	-15.9527	2.72862e-57	1.14529e-55	Ppp2r2b
1627.33	-2.29479	0.14387	-15.9505	2.82692e-57	1.18339e-55	Cops7a
1488.35	-2.53809	0.159203	-15.9425	3.21044e-57	1.34036e-55	Aadac
1672.16	-3.01458	0.189106	-15.9412	3.28143e-57	1.36636e-55	Arl2
2596.49	-3.08727	0.193677	-15.9403	3.32589e-57	1.38121e-55	Cd9
1492.77	-2.67987	0.168433	-15.9106	5.35112e-57	2.21641e-55	Mterf4
666.376	-3.17126	0.199325	-15.91	5.40178e-57	2.23151e-55	Avpi1
2664.65	-2.2564	0.142159	-15.8724	9.84265e-57	4.05538e-55	Copz1
428.999	-4.22019	0.266199	-15.8535	1.3301e-56	5.46595e-55	Commd9
956.522	-2.75792	0.174218	-15.8303	1.92401e-56	7.88593e-55	Alad
860.659	-2.84027	0.179575	-15.8167	2.38733e-56	9.75945e-55	Asgr2
494.157	-3.63938	0.230133	-15.8143	2.47977e-56	1.0111e-54	Fam187b
2196.21	-2.9239	0.184916	-15.8121	2.56769e-56	1.04424e-54	Lamtor5
744.375	-2.96744	0.187989	-15.7852	3.93276e-56	1.59526e-54	Cldn25-ps
7939.87	1.91055	0.121233	15.7594	5.92121e-56	2.39565e-54	Nfya
460.706	-4.15016	0.263623	-15.7428	7.69751e-56	3.10631e-54	Tsr3
570.899	-3.58993	0.228268	-15.7268	9.90303e-56	3.9861e-54	Tmem167
507.513	-3.52893	0.224594	-15.7125	1.24241e-55	4.98806e-54	Atpif1
1021.05	-2.73434	0.174321	-15.6856	1.8963e-55	7.59392e-54	Ino80e
3636.71	-1.98947	0.127003	-15.6648	2.63428e-55	1.05224e-53	2700062C07Rik
2407.44	-2.91917	0.18668	-15.6373	4.05776e-55	1.61672e-53	Izumo1r
518.225	-4.35631	0.278914	-15.6188	5.42138e-55	2.15455e-53	Mok
661.592	-3.84224	0.246119	-15.6113	6.09909e-55	2.41352e-53	Cox7c
403.509	-4.12909	0.264494	-15.6112	6.10374e-55	2.41352e-53	Czib
341.12	-4.85339	0.311093	-15.6011	7.15965e-55	2.82392e-53	Rpl30
409.717	-4.20018	0.269326	-15.5951	7.85413e-55	3.09008e-53	Fam207a
3567.64	-2.21672	0.142209	-15.5878	8.8116e-55	3.45811e-53	Kif17
1637.17	-2.42434	0.155541	-15.5865	8.98912e-55	3.51898e-53	Cox5b
367.157	-4.5667	0.293019	-15.585	9.20606e-55	3.59494e-53	Rpl3
1423.68	-2.44677	0.157025	-15.582	9.64491e-55	3.75697e-53	Fbp1
422.744	-4.06766	0.261176	-15.5744	1.08656e-54	4.22199e-53	Pard6a
756.305	-3.03385	0.195013	-15.5572	1.42186e-54	5.51119e-53	Stx18
1564.74	-2.51072	0.161423	-15.5537	1.50134e-54	5.80494e-53	Vps29
14357.5	-1.89565	0.122109	-15.5242	2.37957e-54	9.17801e-53	Uchl1
1796.24	-2.31628	0.149324	-15.5118	2.88783e-54	1.11111e-52	Timm9
427.02	-4.1095	0.265028	-15.5059	3.16249e-54	1.21381e-52	Tpgs1
521.572	-3.39022	0.218699	-15.5017	3.37572e-54	1.29249e-52	Mrps18b
824.234	-2.83013	0.182672	-15.493	3.86998e-54	1.47812e-52	Cox7b
14189.6	-1.72439	0.111304	-15.4926	3.89426e-54	1.48379e-52	Glrx
1233.9	-3.02769	0.19579	-15.4639	6.07613e-54	2.30952e-52	Clpb
3313.19	-2.18896	0.141625	-15.456	6.87051e-54	2.60515e-52	Ccno
4130.05	2.15149	0.139211	15.4549	6.991e-54	2.64445e-52	Kdm6b
697.983	-3.07899	0.19923	-15.4545	7.04032e-54	2.6567e-52	Eif3h
375.695	-4.28039	0.277288	-15.4366	9.28735e-54	3.49623e-52	Lamtor4
5492.94	-1.81121	0.117379	-15.4305	1.02121e-53	3.83514e-52	Syce2
541.426	-3.29349	0.213803	-15.4043	1.53052e-53	5.73415e-52	Fkbp2
399.024	-4.25323	0.276153	-15.4017	1.59341e-53	5.95557e-52	Tmem147
1394.02	-2.35058	0.152926	-15.3707	2.57345e-53	9.59574e-52	Elovl1
357.186	-4.70545	0.306485	-15.3529	3.3845e-53	1.259e-51	Plekhh3
423.584	-3.8588	0.251493	-15.3435	3.91283e-53	1.4521e-51	Pafah1b3
1359.83	-2.99579	0.195397	-15.3318	4.68687e-53	1.73525e-51	Sfxn4
837.208	-3.59857	0.234856	-15.3224	5.41751e-53	2.00104e-51	Rpl31
607.536	-3.69332	0.241339	-15.3035	7.24623e-53	2.67022e-51	Tmem120b
954.568	-2.59802	0.169997	-15.2827	9.96471e-53	3.66337e-51	Eif2d
1422.69	-2.43144	0.159108	-15.2817	1.01229e-52	3.71285e-51	Prpsap1
845.53	-2.76303	0.180858	-15.2774	1.08252e-52	3.96117e-51	Rgs10
354.626	-4.61625	0.302253	-15.2728	1.16089e-52	4.23807e-51	Polrmt
938.163	-3.00702	0.196996	-15.2643	1.32162e-52	4.81365e-51	Atp6v0c
362.573	-4.4279	0.290239	-15.256	1.5008e-52	5.4536e-51	Rpl36a
799.991	-2.80034	0.183614	-15.2512	1.61595e-52	5.84674e-51	Gm49622
672.954	-3.33516	0.218682	-15.2512	1.61644e-52	5.84674e-51	Umps
424.381	-4.63205	0.303735	-15.2503	1.63891e-52	5.91439e-51	Mtx1
523.708	-4.26228	0.279724	-15.2374	1.9959e-52	7.18616e-51	Tomm40
380.191	-4.05538	0.266276	-15.23	2.2352e-52	8.02931e-51	Esd
4093.07	-2.07721	0.13655	-15.2121	2.93757e-52	1.05283e-50	Med17
1554.53	-2.29258	0.150758	-15.2071	3.17428e-52	1.13508e-50	Gckr
1343.63	-2.33154	0.153336	-15.2055	3.25357e-52	1.16079e-50	Ccdc130
1467.93	-2.38503	0.156904	-15.2006	3.50346e-52	1.24711e-50	Rhd
392.982	-3.90656	0.257138	-15.1924	3.96852e-52	1.40945e-50	Phgdh
369.328	-4.15522	0.273728	-15.1801	4.78907e-52	1.69704e-50	Pex11b
1518.05	-2.57807	0.170073	-15.1586	6.64525e-52	2.34949e-50	1700067K01Rik
937.28	-3.07207	0.20276	-15.1513	7.43365e-52	2.62233e-50	Mrpl4
396.571	-4.69896	0.310183	-15.149	7.69474e-52	2.70834e-50	Snrnp25
1993.18	-2.3025	0.152041	-15.1439	8.31007e-52	2.91838e-50	Pigyl
504.42	-3.36294	0.222156	-15.1377	9.13401e-52	3.20057e-50	Sigmar1
743.848	-2.95907	0.195529	-15.1337	9.70941e-52	3.39462e-50	Aptx
753.453	-2.86912	0.189606	-15.132	9.96526e-52	3.47632e-50	Trir
2501.23	-1.97873	0.130875	-15.1192	1.2101e-51	4.212e-50	B4galt4
793.661	-3.50332	0.231895	-15.1074	1.44802e-51	5.029e-50	Mrps24
1032.65	-2.75775	0.183004	-15.0693	2.57657e-51	8.92868e-50	Clns1a
345.878	-4.49798	0.298696	-15.0587	3.02494e-51	1.04594e-49	Ccdc28b
6100.67	-1.83055	0.121632	-15.0499	3.45717e-51	1.19276e-49	Dnajb1
340.889	-6.08482	0.404623	-15.0382	4.1237e-51	1.4196e-49	Saysd1
945.621	-2.77788	0.184914	-15.0225	5.22963e-51	1.79638e-49	Rps16
1517.59	-3.11461	0.207666	-14.9981	7.55124e-51	2.5882e-49	Cyp4f39
434.939	-3.99704	0.266657	-14.9895	8.60557e-51	2.94314e-49	Gm40617
3439.3	-2.37722	0.158748	-14.9748	1.07332e-50	3.66281e-49	Aig1
4238.56	-1.79895	0.120325	-14.9508	1.53885e-50	5.2401e-49	H13
687.195	-2.96365	0.198348	-14.9417	1.76395e-50	5.9936e-49	Prr5
558.501	-3.37784	0.226182	-14.9341	1.97588e-50	6.69921e-49	Ints11
761.387	-3.11338	0.208689	-14.9187	2.48951e-50	8.42247e-49	4930562C15Rik
2073.55	-2.14062	0.143514	-14.9158	2.6004e-50	8.77874e-49	Pdpn
437.464	-3.56752	0.239336	-14.9059	3.01629e-50	1.01609e-48	Thap4
1358.12	-2.49591	0.167506	-14.9004	3.27367e-50	1.10043e-48	Irf1
313.406	-5.31575	0.357236	-14.8802	4.43042e-50	1.48608e-48	Ggt1
373.165	-4.33083	0.291205	-14.8721	5.0032e-50	1.67463e-48	Ccdc107
1086.28	-2.42145	0.162826	-14.8714	5.05735e-50	1.68916e-48	Hes6
4527.7	-1.79522	0.120825	-14.858	6.17028e-50	2.0565e-48	Vdac3
1135.57	-2.44145	0.16434	-14.8561	6.35614e-50	2.11395e-48	Dcaf11
1378.32	-2.32863	0.156846	-14.8466	7.31519e-50	2.42778e-48	Asb8
6365.13	-1.97482	0.133025	-14.8455	7.43977e-50	2.46391e-48	Eloc
320.524	-4.63164	0.31213	-14.8388	8.22047e-50	2.71674e-48	Pin4
1444.3	-2.35858	0.159059	-14.8284	9.60442e-50	3.16298e-48	Rpl14
954.68	-2.5382	0.171173	-14.8283	9.61104e-50	3.16298e-48	Snrpa
548.632	-3.58975	0.242389	-14.8099	1.26489e-49	4.15402e-48	Mrpl54
3022.68	-2.17725	0.147112	-14.7999	1.4673e-49	4.80869e-48	Serpinc1
5339.79	-1.76703	0.119453	-14.7928	1.63117e-49	5.33462e-48	Psmb6
1255.95	-2.93829	0.19865	-14.7913	1.66739e-49	5.44172e-48	Trim15
307.361	-5.1018	0.345018	-14.7871	1.77523e-49	5.78166e-48	Rflna
13453.6	1.63126	0.110332	14.7851	1.8279e-49	5.94086e-48	Ubfd1
2796.31	-1.91452	0.129569	-14.776	2.09149e-49	6.78351e-48	Dcaf13
1295.77	-2.31952	0.157139	-14.761	2.61412e-49	8.46112e-48	Psmd6
1145.02	-2.38079	0.161655	-14.7276	4.28794e-49	1.38502e-47	Dynlt1b
1549.69	-2.2932	0.155773	-14.7214	4.69573e-49	1.51363e-47	Psma6
770.339	-3.2173	0.219098	-14.6843	8.12196e-49	2.61267e-47	Rpl21
1186.25	-2.44811	0.166751	-14.6812	8.50091e-49	2.72898e-47	Gm50264
959.294	-2.54652	0.174045	-14.6315	1.7696e-48	5.66923e-47	Surf1
334.921	-4.58867	0.313799	-14.623	2.00508e-48	6.41054e-47	Eif3f
738.438	-2.69172	0.184167	-14.6156	2.23226e-48	7.12236e-47	Stxbp6
786.75	-2.6742	0.18311	-14.6043	2.63506e-48	8.39049e-47	Ndufc2
728.286	-2.7675	0.189561	-14.5995	2.82971e-48	8.99206e-47	Glrx3
790.372	-2.70108	0.185127	-14.5905	3.23038e-48	1.02446e-46	Nhej1
1049.54	-3.0631	0.21039	-14.5591	5.11016e-48	1.61732e-46	Cope
1089.19	-2.33238	0.160247	-14.5549	5.43831e-48	1.71772e-46	Vti1b
831.772	-2.67353	0.184058	-14.5255	8.35619e-48	2.63404e-46	Rpl27
6826.59	1.67037	0.115132	14.5083	1.07336e-47	3.37667e-46	Orc6
447.66	-3.40923	0.23506	-14.5037	1.14832e-47	3.60527e-46	Rps3
1075.37	-2.92974	0.202349	-14.4787	1.65198e-47	5.1762e-46	Gm44792
2476.06	-2.1276	0.147026	-14.4709	1.85051e-47	5.78672e-46	Rps14
1277.73	-2.25532	0.155879	-14.4684	1.91789e-47	5.98549e-46	Aip
2502.29	-2.08378	0.144056	-14.4651	2.01395e-47	6.27283e-46	Lin37
614.62	-2.8881	0.199824	-14.4532	2.39171e-47	7.43466e-46	Trmo
6785.78	-2.23075	0.154428	-14.4452	2.68722e-47	8.33677e-46	A730082K24Rik
2085.99	-2.18158	0.151234	-14.4252	3.59384e-47	1.11274e-45	Isca1
1089.98	-2.34927	0.162907	-14.4209	3.82233e-47	1.18116e-45	Trappc13
19530.8	-1.88943	0.13112	-14.4099	4.48413e-47	1.38295e-45	C87977
303.492	-5.04323	0.350017	-14.4085	4.57262e-47	1.40747e-45	Gm7525
319.772	-4.40553	0.306092	-14.3928	5.74032e-47	1.76343e-45	Grhpr
445.494	-3.3326	0.231597	-14.3896	6.01015e-47	1.84272e-45	Gpi1
722.662	-3.12179	0.216988	-14.387	6.24768e-47	1.91182e-45	Sh3gl1
1075.15	-2.5019	0.173979	-14.3805	6.86142e-47	2.09553e-45	Atf4
906.261	-2.52807	0.175855	-14.3758	7.33894e-47	2.23702e-45	Rps24
645.923	-3.03927	0.211425	-14.3751	7.41159e-47	2.25479e-45	Clec10a
15563	1.56055	0.108613	14.368	8.21409e-47	2.4941e-45	Cks2
5341.48	-2.10049	0.146391	-14.3485	1.08885e-46	3.29977e-45	Fbxw25
3821.59	-1.7731	0.123661	-14.3384	1.25848e-46	3.80647e-45	Tmem14c
302.836	-4.46176	0.311178	-14.3383	1.26151e-46	3.80831e-45	Lyrm1
453.928	-3.28647	0.229352	-14.3294	1.43327e-46	4.31851e-45	Dmac1
739.149	-2.69048	0.187989	-14.3119	1.84404e-46	5.54555e-45	Tfpt
6669.26	-2.299	0.160702	-14.306	2.00864e-46	6.02899e-45	Lancl1
2961.71	-2.30147	0.160895	-14.3042	2.05887e-46	6.16798e-45	Tuba3a
318.077	-4.34448	0.303998	-14.2911	2.4848e-46	7.42979e-45	Ndufc1
2963.31	-1.99271	0.13964	-14.2703	3.35029e-46	9.99864e-45	Atp6v1e1
383.317	-3.6493	0.256022	-14.2538	4.24357e-46	1.26405e-44	Aimp2
6989.54	1.62521	0.114123	14.2409	5.10474e-46	1.51769e-44	Esco1
1017.95	-2.42407	0.170329	-14.2317	5.82703e-46	1.72916e-44	Ppp1r11
392.531	-3.73963	0.262947	-14.2219	6.69628e-46	1.98336e-44	Chaf1b
410.784	-3.70788	0.261632	-14.1721	1.36338e-45	4.03057e-44	Mon1a
5096.76	1.68609	0.119116	14.155	1.73839e-45	5.12956e-44	Magoh
1284.19	-2.23274	0.157988	-14.1323	2.40215e-45	7.07484e-44	Cct4
1288.96	-2.15832	0.152819	-14.1234	2.72592e-45	8.01339e-44	Timm50
963.867	-2.74805	0.194984	-14.0937	4.15088e-45	1.21795e-43	BC022960
6452.03	-1.65642	0.117599	-14.0854	4.67214e-45	1.36834e-43	Oog2
1246.22	-2.68936	0.19107	-14.0752	5.39258e-45	1.5764e-43	Vmp1
384.218	-3.59885	0.255733	-14.0727	5.58993e-45	1.63105e-43	Ada
273.493	-5.16072	0.366773	-14.0706	5.75826e-45	1.67705e-43	Zmat5
454.858	-3.3263	0.236568	-14.0606	6.63118e-45	1.92771e-43	Ccdc105
941.035	-2.57202	0.183091	-14.0478	7.94866e-45	2.30643e-43	Ranbp3
314.709	-4.35572	0.310232	-14.0402	8.84488e-45	2.56175e-43	Tnni3
3977.97	1.8883	0.134529	14.0364	9.33401e-45	2.69844e-43	Foxn2
1343.12	-2.79934	0.199446	-14.0356	9.43787e-45	2.72345e-43	Clec12a
1197.14	-2.29591	0.163651	-14.0293	1.03179e-44	2.97194e-43	Dynlt1-ps1
3406.73	-1.86515	0.132979	-14.0259	1.08266e-44	3.11273e-43	Pramef20
2086.25	-1.96876	0.140529	-14.0097	1.35981e-44	3.90242e-43	Cltb
5788.06	1.66828	0.119138	14.0029	1.49686e-44	4.28791e-43	Rasa2
314.307	-3.98973	0.28494	-14.002	1.51479e-44	4.33135e-43	Micos13
765.086	-2.53634	0.181356	-13.9854	1.91323e-44	5.4607e-43	Spata21
354.284	-3.76149	0.269193	-13.9732	2.27176e-44	6.47226e-43	Figla
3247.07	1.75516	0.125704	13.9626	2.63677e-44	7.49856e-43	Hprt
900.643	-2.76274	0.197913	-13.9594	2.75774e-44	7.8284e-43	Atp6v0c-ps2
607.318	-2.85132	0.204339	-13.9539	2.97948e-44	8.44259e-43	Atp5g2
5232.64	-1.69674	0.12166	-13.9465	3.30238e-44	9.34068e-43	Pfn1
1643.92	-2.0732	0.148736	-13.9388	3.6803e-44	1.03909e-42	2500002B13Rik
1091.64	-2.21875	0.159305	-13.9276	4.30385e-44	1.21296e-42	Mrpl2
4828.01	1.68577	0.121113	13.919	4.85538e-44	1.36594e-42	Cit
817.174	-2.64567	0.1902	-13.9099	5.51427e-44	1.54853e-42	Adm2
663.053	-2.7052	0.194769	-13.8892	7.36038e-44	2.06327e-42	Aph1c
7491.64	1.58182	0.113947	13.882	8.14197e-44	2.2783e-42	Casp8ap2
8015.23	2.11107	0.152246	13.8662	1.0156e-43	2.83682e-42	Wapl
299.975	-4.44263	0.320564	-13.8588	1.12534e-43	3.13775e-42	Miip
469.774	-3.55444	0.256523	-13.8562	1.16692e-43	3.24793e-42	Ermard
287.416	-4.43752	0.320262	-13.8559	1.17124e-43	3.25418e-42	Rpl38
5721.49	1.6881	0.121896	13.8487	1.29477e-43	3.59104e-42	Tmtc1
300.062	-4.9794	0.359666	-13.8445	1.37327e-43	3.80203e-42	Bola2
553.782	-2.94531	0.212854	-13.8372	1.51991e-43	4.20062e-42	Pex14
743.477	-2.59107	0.187309	-13.8331	1.60896e-43	4.43891e-42	Chtop
2957.66	1.92921	0.139467	13.8327	1.61819e-43	4.45656e-42	Actr2
991.868	-2.2978	0.166186	-13.8267	1.75946e-43	4.83712e-42	Commd1
521.536	-2.96065	0.214282	-13.8166	2.02302e-43	5.55198e-42	Atp5k
658.106	-2.67693	0.193852	-13.8091	2.24495e-43	6.15029e-42	Ddx25
6975.91	1.61783	0.117158	13.809	2.24993e-43	6.15319e-42	Resf1
405.738	-3.29655	0.238856	-13.8014	2.49947e-43	6.82376e-42	Ndufv3
601.147	-3.00859	0.218317	-13.7809	3.32262e-43	9.05529e-42	Mif
11819.1	-1.68639	0.122446	-13.7725	3.73302e-43	1.01561e-41	Nobox
452.861	3.83483	0.278502	13.7695	3.89018e-43	1.05654e-41	Gm38224
1632.54	-1.9732	0.143378	-13.7622	4.30191e-43	1.16635e-41	Sec11c
2607.03	1.80795	0.131413	13.7578	4.57395e-43	1.23796e-41	Snrpg
915.224	-2.81704	0.204889	-13.7491	5.15574e-43	1.39303e-41	Mrap
1749.69	-2.07703	0.151135	-13.7429	5.62177e-43	1.51633e-41	Lsm3
2676.08	-2.05553	0.149587	-13.7413	5.74398e-43	1.54664e-41	Pkm
2562.64	1.84086	0.134037	13.7339	6.35815e-43	1.70908e-41	Plekha8
1717.37	-2.04666	0.149072	-13.7293	6.77432e-43	1.81783e-41	Ctsh
1974.75	-1.9321	0.140924	-13.7102	8.81891e-43	2.36244e-41	Psen1
1340.48	-2.1077	0.153924	-13.6931	1.11595e-42	2.98435e-41	Thap11
357.761	-3.72735	0.272218	-13.6925	1.12564e-42	3.00515e-41	Ss18l2
894.528	-2.34543	0.171302	-13.6918	1.1369e-42	3.03006e-41	Rpp30
5330.1	1.77219	0.129468	13.6883	1.19272e-42	3.17345e-41	Top1
564.66	-2.89669	0.211839	-13.674	1.45184e-42	3.85635e-41	Rpl35a
2966.45	1.75906	0.128852	13.6518	1.97061e-42	5.22545e-41	Tmem128
546.204	-2.81956	0.206601	-13.6473	2.09384e-42	5.54285e-41	Gm14664
1638.49	-2.13346	0.156348	-13.6455	2.14617e-42	5.67182e-41	Spc24
15930.7	1.50762	0.110549	13.6375	2.39476e-42	6.31815e-41	Klf17
412.852	-3.828	0.280824	-13.6313	2.60843e-42	6.87032e-41	Tekt4
345.902	-3.55893	0.261188	-13.6259	2.80834e-42	7.38448e-41	Pop4
388.613	-3.61416	0.265275	-13.6242	2.8743e-42	7.54527e-41	Ndufs6
23678.1	1.51882	0.111519	13.6194	3.07093e-42	8.048e-41	Ralbp1
8915.78	1.55722	0.114349	13.6181	3.12567e-42	8.17779e-41	Wtap
261.827	-4.52125	0.332049	-13.6162	3.20714e-42	8.37698e-41	Hint3
893.339	-2.37007	0.174122	-13.6116	3.41848e-42	8.91417e-41	Rnf8
2982.66	-1.73213	0.127443	-13.5914	4.5008e-42	1.1717e-40	Atp5a1
1882.55	-2.15109	0.158328	-13.5863	4.83043e-42	1.25543e-40	Vps35l
763.216	-2.63719	0.194205	-13.5794	5.30797e-42	1.37726e-40	Anxa2
11863.6	1.61381	0.118889	13.574	5.70884e-42	1.47883e-40	Tet3
1193.58	-2.17321	0.160172	-13.568	6.19705e-42	1.60266e-40	Ska3
634.731	-2.84544	0.209731	-13.5671	6.27589e-42	1.62038e-40	Twf2
10130.8	1.52029	0.112129	13.5584	7.06167e-42	1.82026e-40	Nexn
2870.69	1.80381	0.133173	13.5449	8.49664e-42	2.18656e-40	Smim11
970.218	-2.46192	0.181993	-13.5275	1.07565e-41	2.76358e-40	Tspan33
905.898	-2.43687	0.180225	-13.5213	1.17102e-41	3.00371e-40	Mrpl34
268.166	-5.65417	0.418523	-13.5098	1.36868e-41	3.50498e-40	Mrpl33
1674.17	-1.96046	0.145244	-13.4977	1.61326e-41	4.12459e-40	Lsm6
802.638	-2.4989	0.18521	-13.4923	1.73645e-41	4.43233e-40	Hmox2
777.44	2.39756	0.177792	13.4852	1.91129e-41	4.8707e-40	B130021K23Rik
3079.88	1.8434	0.1367	13.485	1.91589e-41	4.87449e-40	Ppip5k2
264.907	-5.05824	0.375145	-13.4834	1.95739e-41	4.97204e-40	4930558C23Rik
1662.31	-2.06978	0.15365	-13.4708	2.32308e-41	5.89139e-40	Cfl2
314.163	-4.00556	0.29748	-13.465	2.51371e-41	6.36456e-40	Mzt2
2747.34	-1.91315	0.142109	-13.4626	2.59612e-41	6.56263e-40	Snupn
2094.73	-1.95366	0.145139	-13.4606	2.66766e-41	6.73263e-40	Rars
63874.6	1.45508	0.108347	13.4298	4.04489e-41	1.01921e-39	Mphosph6
1414.48	-2.18864	0.163088	-13.42	4.6167e-41	1.16142e-39	Atp6v1f
353.168	-3.44185	0.256631	-13.4117	5.16638e-41	1.29763e-39	Pstk
1988.33	1.85691	0.138627	13.395	6.46566e-41	1.62137e-39	Tcf20
1125.77	-2.38277	0.177909	-13.3932	6.62626e-41	1.659e-39	Chchd6
783.998	-2.78517	0.208045	-13.3873	7.17177e-41	1.79271e-39	Gadd45gip1
4684	-1.82705	0.136524	-13.3827	7.63423e-41	1.90528e-39	Tubb6
27535.1	1.52349	0.113868	13.3795	7.97276e-41	1.98661e-39	Omt2a
2091.61	1.83768	0.137355	13.3791	8.01519e-41	1.99402e-39	Brd1
821.707	-2.36451	0.176895	-13.3667	9.4666e-41	2.35137e-39	Hikeshi
725.402	-2.53712	0.189831	-13.3651	9.66704e-41	2.39737e-39	Mrnip
10866.2	1.51481	0.113426	13.355	1.10764e-40	2.74254e-39	Smc3
317.763	-3.6408	0.272891	-13.3416	1.32546e-40	3.27671e-39	BC048602
528.718	-3.28077	0.245969	-13.3381	1.38866e-40	3.42755e-39	Mrps12
7946.99	-1.60675	0.120617	-13.3211	1.74587e-40	4.30246e-39	Tor1a
611.149	-2.73031	0.204982	-13.3197	1.77725e-40	4.36685e-39	Ascc1
2537.3	-1.76208	0.132291	-13.3197	1.77756e-40	4.36685e-39	Txn2
1709	-2.01638	0.151388	-13.3193	1.78708e-40	4.38337e-39	Mrpl22
373.083	-3.49059	0.262118	-13.3169	1.84681e-40	4.52281e-39	Pgp
4052.7	-2.24579	0.168647	-13.3165	1.85553e-40	4.53708e-39	Sumo3
454.289	-2.99417	0.225071	-13.3032	2.21737e-40	5.41341e-39	Bfsp1
1278.49	-2.36559	0.177874	-13.2993	2.33647e-40	5.69533e-39	Reep5
604.1	-2.90174	0.21821	-13.2979	2.37981e-40	5.79199e-39	Gas8
46767.9	1.48442	0.111686	13.291	2.61029e-40	6.34308e-39	Ypel5
1274.26	-2.1157	0.159288	-13.2823	2.93385e-40	7.11833e-39	Grpel1
727.874	-2.42233	0.182412	-13.2794	3.04861e-40	7.38535e-39	Rsph3a
1965.48	-1.81738	0.136947	-13.2707	3.4245e-40	8.28318e-39	Fau
383.925	-3.29415	0.248246	-13.2697	3.4697e-40	8.37959e-39	Iqcf5
841.972	-2.48615	0.187575	-13.2542	4.26919e-40	1.02946e-38	Gm4566
43167	1.41682	0.10693	13.2499	4.51722e-40	1.0876e-38	Trim61
3370.31	-2.0588	0.155521	-13.2381	5.28945e-40	1.27157e-38	Gm42553
2416.04	-1.81243	0.136988	-13.2306	5.84364e-40	1.40265e-38	Cycs
12039.3	-1.50852	0.114028	-13.2294	5.93606e-40	1.42266e-38	Tle6
354.985	-3.48793	0.263731	-13.2254	6.26378e-40	1.49891e-38	Mfng
9064.97	1.50952	0.1142	13.2182	6.88742e-40	1.64564e-38	Mphosph8
322.24	-3.83619	0.290454	-13.2076	7.9342e-40	1.89287e-38	Lage3
439.107	-3.27639	0.248082	-13.2069	8.00884e-40	1.90778e-38	Pex16
594.392	-2.9782	0.225591	-13.2018	8.57006e-40	2.03838e-38	Ccdc12
233.034	-4.97348	0.376883	-13.1963	9.2121e-40	2.18777e-38	Pih1d1
1028.09	-2.18908	0.166018	-13.1858	1.0591e-39	2.51144e-38	Ubl7
991.624	-2.19558	0.166545	-13.1831	1.09766e-39	2.59896e-38	Srprb
5885.12	1.52147	0.115556	13.1664	1.36892e-39	3.23634e-38	Plk4
1061.95	-2.31466	0.175809	-13.1657	1.38214e-39	3.26269e-38	Fkbpl
377.357	-3.98363	0.302744	-13.1584	1.52255e-39	3.58873e-38	Tmem126a
257.109	-4.75019	0.361092	-13.1551	1.5916e-39	3.74587e-38	Qtrt1
2237.61	-1.78268	0.135532	-13.1532	1.63091e-39	3.83265e-38	Xlr3a
598.841	-2.86167	0.218128	-13.1192	2.55569e-39	5.9969e-38	Rce1
11540.8	-1.7675	0.134852	-13.107	3.00198e-39	7.0336e-38	Calm2
40614.3	1.46013	0.111414	13.1055	3.06396e-39	7.16811e-38	Pld1
3818.44	1.59028	0.121504	13.0883	3.84173e-39	8.97433e-38	Rbm27
996.15	-2.20063	0.168206	-13.083	4.12105e-39	9.61253e-38	Got1
578.133	-3.08931	0.236378	-13.0693	4.92918e-39	1.14804e-37	Drg1
7297.05	1.57698	0.120698	13.0654	5.18823e-39	1.20659e-37	Eif5b
3698.47	-1.73155	0.132585	-13.0599	5.57929e-39	1.29562e-37	Mrps33
2455.66	-1.89361	0.14505	-13.0549	5.95937e-39	1.38184e-37	Kat14
4057.29	1.61952	0.124067	13.0536	6.05869e-39	1.40279e-37	Dek
843.326	-2.39185	0.183338	-13.0461	6.68908e-39	1.54647e-37	Hexim2
1279.5	-2.09961	0.161038	-13.038	7.43853e-39	1.71721e-37	Dtymk
809.805	-2.92653	0.224758	-13.0208	9.32212e-39	2.14888e-37	Henmt1
829.875	-2.27799	0.174982	-13.0184	9.61367e-39	2.21283e-37	Usp39
391.991	-3.28846	0.25288	-13.0041	1.16029e-38	2.66516e-37	Chchd1
6165.65	1.66717	0.128204	13.004	1.16127e-38	2.66516e-37	Nav2
1368.03	-1.97971	0.15229	-12.9996	1.22987e-38	2.81846e-37	Atg4b
367.14	-3.42735	0.263795	-12.9925	1.35008e-38	3.08943e-37	Ltc4s
1785.08	-2.3071	0.177764	-12.9784	1.62269e-38	3.70785e-37	H2ax
24918.4	1.41698	0.109253	12.9697	1.81733e-38	4.14658e-37	Oosp3
438.751	-2.94524	0.227093	-12.9693	1.82635e-38	4.1611e-37	Mrpl48-ps
305.921	-3.56574	0.274993	-12.9666	1.89149e-38	4.30328e-37	Rex1bd
1242.99	-2.24584	0.173346	-12.9558	2.17808e-38	4.94812e-37	Napa
1059.41	-2.09185	0.161494	-12.9531	2.25755e-38	5.12124e-37	Atp6v0d1
4629.28	1.58811	0.122631	12.9502	2.34195e-38	5.30503e-37	Ncoa3
5571.58	1.57768	0.121884	12.9442	2.53412e-38	5.73207e-37	Ppig
2641.76	1.69536	0.131061	12.9357	2.83208e-38	6.39684e-37	Gm11381
288.572	-3.70231	0.286312	-12.931	3.00782e-38	6.78401e-37	Mrpl41
529.288	-3.30386	0.255553	-12.9283	3.11703e-38	7.02024e-37	Cdc42ep2
1735.72	-1.86261	0.144078	-12.9278	3.13805e-38	7.05747e-37	Igbp1
239.945	-5.12672	0.3966	-12.9267	3.18309e-38	7.14851e-37	Gm49735
333.526	-3.49075	0.270098	-12.924	3.29369e-38	7.38632e-37	Ptgis
233.448	-4.45515	0.345209	-12.9057	4.18111e-38	9.36306e-37	Pyurf
665.962	2.47926	0.192256	12.8956	4.76576e-38	1.06419e-36	mt-Nd6
6419.93	1.53307	0.118883	12.8957	4.76107e-38	1.06419e-36	Usp16
670.465	-2.94367	0.228289	-12.8945	4.83199e-38	1.07745e-36	Rpp21
280.063	-4.34864	0.337573	-12.8821	5.67877e-38	1.26447e-36	Malsu1
811.074	2.26007	0.175504	12.8776	6.01756e-38	1.33801e-36	Cpeb4
590.437	2.8198	0.219013	12.875	6.22116e-38	1.38133e-36	Gm37696
5987.6	1.48394	0.115396	12.8596	7.59888e-38	1.68485e-36	Med30
3114	1.67164	0.130021	12.8567	7.89054e-38	1.74705e-36	Dip2b
309.255	-3.50367	0.272569	-12.8542	8.14181e-38	1.80014e-36	Nudt9
3067.83	1.64887	0.128296	12.852	8.37845e-38	1.84986e-36	Gtf2a2
3970.19	1.65438	0.12878	12.8465	8.99366e-38	1.9829e-36	Evi5
2718.55	1.67801	0.130724	12.8362	1.02743e-37	2.26208e-36	2810408I11Rik
6789.94	1.48047	0.11548	12.8202	1.26364e-37	2.77823e-36	Fnbp1l
1990.45	-1.94184	0.151469	-12.82	1.26685e-37	2.78139e-36	Eif3k
4027.98	1.71059	0.133459	12.8174	1.31021e-37	2.87258e-36	Ppfia1
2443.58	-1.67155	0.130527	-12.8061	1.51532e-37	3.31764e-36	Bcar3
254.384	-4.40685	0.344186	-12.8037	1.56371e-37	3.41882e-36	Gm29791
400.623	-3.12416	0.24414	-12.7966	1.71291e-37	3.73981e-36	Srrd
279.837	-3.76883	0.294809	-12.784	2.01445e-37	4.39206e-36	Chid1
20244.5	1.43187	0.112013	12.783	2.03968e-37	4.44091e-36	Tm9sf2
241.484	-4.33595	0.339568	-12.769	2.4422e-37	5.30992e-36	Mrpl11
6772.13	1.45485	0.114025	12.759	2.77685e-37	6.02918e-36	Rchy1
242.897	-4.67505	0.366474	-12.7569	2.85463e-37	6.1895e-36	Bloc1s5
4469.91	1.73383	0.135926	12.7557	2.89715e-37	6.27303e-36	Ugcg
571.017	-2.68529	0.210555	-12.7534	2.98445e-37	6.45315e-36	Uqcrb
259.079	-3.93791	0.308854	-12.7501	3.11475e-37	6.72563e-36	Mrps30
519.724	-3.05305	0.239503	-12.7475	3.22054e-37	6.94451e-36	Pmpcb
3485.65	-1.82753	0.14343	-12.7417	3.46875e-37	7.46947e-36	Dnajc14
271.03	-3.7814	0.296848	-12.7385	3.61198e-37	7.76723e-36	Naxd
2748.38	-1.70456	0.133872	-12.7327	3.89025e-37	8.35419e-36	Efcab6
13661.8	-1.46466	0.115094	-12.7258	4.25256e-37	9.11977e-36	Med28
13009.7	1.543	0.12126	12.7247	4.31024e-37	9.23085e-36	Ipo8
4946.42	1.54467	0.121432	12.7204	4.55447e-37	9.7406e-36	Smc6
1145.8	-2.01131	0.158125	-12.7197	4.59374e-37	9.81123e-36	Mrps35
363.606	-3.80708	0.299379	-12.7166	4.78231e-37	1.02001e-35	Fbxo31
1629.71	-2.50865	0.197851	-12.6795	7.68131e-37	1.63611e-35	Uqcrh
699.802	-2.45598	0.193785	-12.6737	8.27037e-37	1.75919e-35	Thumpd3
783.657	-2.28181	0.180204	-12.6624	9.55343e-37	2.02936e-35	Spry1
3249.9	1.64112	0.129664	12.6567	1.02712e-36	2.17889e-35	Rgs17
4646.39	1.54411	0.122013	12.6552	1.04651e-36	2.21703e-35	Rps27l
6619.05	-1.45175	0.114809	-12.645	1.19239e-36	2.52266e-35	Gm15459
27010.9	1.39975	0.11073	12.6412	1.25171e-36	2.64459e-35	Tiparp
288.62	-3.62944	0.287134	-12.6402	1.26707e-36	2.67344e-35	Fam162b
880.791	-2.46708	0.195438	-12.6233	1.57033e-36	3.30887e-35	Cage1
3648.54	1.54672	0.122549	12.6212	1.61265e-36	3.39349e-35	Pms1
4436.54	-1.67359	0.132619	-12.6196	1.64742e-36	3.462e-35	Kif22
224.539	-4.47343	0.35458	-12.6161	1.72047e-36	3.61068e-35	Idnk
311.913	-3.72937	0.295646	-12.6143	1.761e-36	3.69082e-35	Rpsa
1566.81	-2.0425	0.161947	-12.6122	1.80945e-36	3.7873e-35	Sirt7
3823.77	1.5626	0.123932	12.6085	1.89488e-36	3.96083e-35	Nsrp1
2654.33	1.78777	0.141829	12.6052	1.97752e-36	4.12807e-35	mt-Nd4
16961.2	-1.52776	0.121311	-12.5937	2.28575e-36	4.76517e-35	Kpna2
480.472	-2.94454	0.233935	-12.587	2.48855e-36	5.18107e-35	Aatf
851.774	-2.24673	0.178582	-12.5809	2.68944e-36	5.59189e-35	Cr1l
220.292	-4.83986	0.385084	-12.5683	3.15349e-36	6.54807e-35	Hagh
275.223	-3.70654	0.295005	-12.5644	3.31588e-36	6.87617e-35	Mapkapk2
4181.64	1.59275	0.126794	12.5617	3.42921e-36	7.10182e-35	Rnf38
265.33	-3.97255	0.31633	-12.5583	3.58148e-36	7.40739e-35	Atp5d
493.702	3.15281	0.251059	12.558	3.59145e-36	7.41824e-35	mt-Tq
417.746	-3.077	0.245145	-12.5518	3.88659e-36	8.0173e-35	Gm15772
408.64	-3.0775	0.245189	-12.5515	3.89979e-36	8.03399e-35	Kyat3
17878.3	1.36514	0.108804	12.5468	4.13837e-36	8.5143e-35	Chek1
7394.18	1.45455	0.116078	12.5308	5.06547e-36	1.04081e-34	Smn1
216.351	-5.01998	0.400664	-12.5292	5.17067e-36	1.06104e-34	Prss12
1269.51	-2.04864	0.163645	-12.5188	5.89239e-36	1.20756e-34	Foxr1
216.955	-5.27402	0.421346	-12.5171	6.02166e-36	1.23244e-34	Cstb
941.11	-2.37159	0.189564	-12.5108	6.5174e-36	1.33216e-34	Gm2479
490.645	-3.13323	0.250482	-12.5088	6.68196e-36	1.36402e-34	Eif4e2
853.501	-2.28718	0.182959	-12.5011	7.3659e-36	1.50169e-34	Gm11426
8262.31	1.40316	0.112275	12.4976	7.69833e-36	1.56742e-34	Rnf34
1847.45	-1.96571	0.157304	-12.4963	7.82417e-36	1.59098e-34	Phb
277.262	-3.60196	0.288392	-12.4898	8.48821e-36	1.72378e-34	Rps7-ps3
1054.85	-2.21167	0.17715	-12.4847	9.04751e-36	1.83498e-34	Rffl
13696.9	1.47069	0.117835	12.481	9.47919e-36	1.91848e-34	Ccdc186
253.635	-3.83276	0.307089	-12.481	9.48362e-36	1.91848e-34	Tsta3
10562.5	1.48685	0.119209	12.4727	1.05258e-35	2.12656e-34	Angel2
922.838	-2.23523	0.179245	-12.4703	1.08485e-35	2.18894e-34	C8b
3338.2	1.66942	0.133932	12.4647	1.16353e-35	2.34469e-34	Blvra
1260.14	-1.9246	0.154421	-12.4633	1.18402e-35	2.38291e-34	Patl2
3196.54	1.68489	0.135203	12.4619	1.20403e-35	2.42008e-34	Fam199x
784.907	-2.24963	0.180541	-12.4605	1.22627e-35	2.46163e-34	Tdrkh
2879.06	1.61794	0.129864	12.4588	1.2525e-35	2.51108e-34	Cep55
1173.99	-2.07836	0.16692	-12.4513	1.37656e-35	2.75627e-34	Rfc3
2724.09	1.61894	0.130077	12.446	1.46977e-35	2.93916e-34	Prr14l
522.152	-2.70741	0.217593	-12.4425	1.53557e-35	3.06684e-34	Gm32983
41102.5	1.54019	0.123844	12.4365	1.65577e-35	3.3027e-34	Sub1
307.141	-3.35878	0.270479	-12.4179	2.08953e-35	4.16262e-34	Zfyve19
4533.04	1.68922	0.136233	12.3995	2.62924e-35	5.23116e-34	Sinhcaf
14529.3	1.35314	0.109219	12.3892	2.99047e-35	5.94233e-34	Cd164
1806.1	-1.85301	0.149647	-12.3825	3.24989e-35	6.44965e-34	Psmd10
241.949	-3.95628	0.319904	-12.3671	3.93965e-35	7.80867e-34	Bysl
4533.63	1.49196	0.12071	12.3598	4.31214e-35	8.53619e-34	Snrpb2
3975.84	1.58938	0.128617	12.3575	4.43719e-35	8.77267e-34	Arid1a
227.964	-4.88224	0.395086	-12.3574	4.44329e-35	8.77369e-34	Scimp
670.05	-2.40691	0.194805	-12.3555	4.55127e-35	8.97561e-34	Lrpap1
5740.56	1.467	0.118887	12.3395	5.54893e-35	1.09294e-33	Dusp7
3047.39	1.69129	0.137285	12.3195	7.11315e-35	1.39928e-33	Hells
3666.17	1.51868	0.123281	12.3189	7.16698e-35	1.4081e-33	Ssr3
793.353	-2.18793	0.177691	-12.3131	7.69944e-35	1.51082e-33	Chst7
9606.31	1.39855	0.113611	12.31	8.00033e-35	1.5679e-33	Psip1
313.756	-3.34999	0.272471	-12.2948	9.65378e-35	1.88959e-33	Uxt
2338.68	-1.74183	0.141709	-12.2915	1.0057e-34	1.96606e-33	Mipep
715.754	-2.3868	0.194243	-12.2877	1.05468e-34	2.05925e-33	Cdpf1
803.806	-2.20507	0.179482	-12.2857	1.08048e-34	2.10699e-33	Znrd1as
595.227	-2.44821	0.199337	-12.2818	1.13462e-34	2.20984e-33	Smpd1
335.459	-3.71942	0.303153	-12.2691	1.32702e-34	2.58136e-33	Plin2
4603.83	1.52143	0.124111	12.2587	1.50937e-34	2.93244e-33	Ice1
10471	1.53623	0.125359	12.2547	1.58599e-34	3.07749e-33	Rab14
1198.11	-2.33158	0.190266	-12.2543	1.59258e-34	3.08647e-33	1810055G02Rik
808.232	-2.44101	0.19922	-12.2528	1.62262e-34	3.14079e-33	Prickle3
489.748	-2.62623	0.214506	-12.2431	1.82815e-34	3.53427e-33	Prorp
404.519	-2.94246	0.240434	-12.2381	1.94465e-34	3.75487e-33	Rogdi
12725.4	1.35166	0.110537	12.2281	2.20139e-34	4.24538e-33	Zfr
630.437	-2.48116	0.20296	-12.2249	2.28945e-34	4.4098e-33	Inpp5b
624	-2.50789	0.205346	-12.213	2.64839e-34	5.09491e-33	Necab2
934.043	-2.36559	0.193718	-12.2115	2.69905e-34	5.186e-33	Mcm5
5237.64	1.64094	0.134393	12.21	2.75009e-34	5.27762e-33	mt-Rnr1
2445.03	-1.85701	0.152099	-12.2092	2.7767e-34	5.32218e-33	Tmem60
23722.5	1.41603	0.115988	12.2085	2.80074e-34	5.3617e-33	Hpf1
1791.57	-1.82623	0.149633	-12.2047	2.93366e-34	5.60933e-33	Ppp2ca
6078.28	1.5035	0.123302	12.1936	3.36122e-34	6.41903e-33	Rif1
1125.77	-1.91769	0.157273	-12.1934	3.37179e-34	6.43139e-33	Dstn
131423	1.53777	0.126175	12.1876	3.61818e-34	6.89298e-33	Pttg1
4015.63	1.57397	0.129146	12.1875	3.62585e-34	6.89922e-33	Cnot6l
497.624	-3.46889	0.28501	-12.1711	4.42981e-34	8.41878e-33	Hras
1004.67	-2.00817	0.165011	-12.1699	4.49817e-34	8.53837e-33	Itpk1
229.616	-4.95729	0.40772	-12.1585	5.1668e-34	9.79571e-33	Snx15
1461.6	-2.46644	0.203001	-12.1499	5.74233e-34	1.08737e-32	Gm44621
11211.8	1.34782	0.110969	12.1458	6.03567e-34	1.14154e-32	Riok1
218.632	-4.36021	0.359153	-12.1403	6.46136e-34	1.22058e-32	Clpp
2214.61	-2.0416	0.168558	-12.1122	9.10595e-34	1.71809e-32	Dad1
565.159	-2.44697	0.20226	-12.0981	1.08032e-33	2.03587e-32	Rab5if
4671.62	1.77529	0.146788	12.0942	1.1332e-33	2.13298e-32	Lyrm4
1619.21	-1.78027	0.147266	-12.0888	1.20986e-33	2.27454e-32	Shcbp1
507.215	-2.97377	0.246155	-12.0809	1.33303e-33	2.5031e-32	Mrpl38
5004.05	1.42519	0.117986	12.0793	1.35896e-33	2.54874e-32	Ankrd17
2652.89	1.57121	0.130141	12.0732	1.46374e-33	2.74199e-32	Med31
11224.5	1.3907	0.115267	12.065	1.61657e-33	3.02467e-32	Slc39a10
3854.97	1.49689	0.124108	12.0612	1.6925e-33	3.16296e-32	Lsm14a
379.096	-3.20457	0.265776	-12.0574	1.77221e-33	3.30798e-32	Rpl8
3245.95	1.64692	0.136601	12.0565	1.79246e-33	3.34182e-32	Srrm1
478.544	-2.88978	0.239745	-12.0535	1.85841e-33	3.45998e-32	Pqbp1
256.601	-3.6963	0.306659	-12.0534	1.86025e-33	3.45998e-32	Psmg4
315.138	-3.25737	0.270569	-12.039	2.21658e-33	4.11785e-32	Prodh
3877.07	1.49018	0.123785	12.0385	2.23015e-33	4.13816e-32	Snrpe
25710.8	1.29371	0.107473	12.0376	2.25533e-33	4.17996e-32	Tbc1d15
2522.31	1.56052	0.129696	12.0322	2.40762e-33	4.45694e-32	Nup153
2130.53	-1.61035	0.133855	-12.0306	2.45476e-33	4.53886e-32	Tmem70
1716.63	1.68611	0.140177	12.0285	2.51707e-33	4.64858e-32	Cox6b2
1727.66	-1.76685	0.147034	-12.0166	2.908e-33	5.36426e-32	Pdzd11
1644.38	1.96813	0.163983	12.002	3.46641e-33	6.38683e-32	Rtf1
5827.63	-1.41745	0.118112	-12.0009	3.51484e-33	6.46845e-32	Plac8
5583.45	1.62379	0.135307	12.0008	3.51991e-33	6.47021e-32	Mbtd1
1793.78	-1.71492	0.14304	-11.9891	4.05124e-33	7.43817e-32	Daglb
379.663	-2.8897	0.241511	-11.9651	5.4146e-33	9.92973e-32	Ptrh2
1173.85	-1.96594	0.164517	-11.9497	6.51277e-33	1.19297e-31	Cd177
1631.76	-1.7567	0.14712	-11.9406	7.26867e-33	1.32988e-31	Usp4
392.25	-2.81111	0.235429	-11.9403	7.29313e-33	1.3328e-31	Znhit3
382.337	-2.8835	0.241559	-11.937	7.58847e-33	1.38516e-31	Nme6
744.146	-2.2115	0.185492	-11.9224	9.05032e-33	1.65008e-31	Eefsec
220.681	-4.22665	0.354539	-11.9215	9.1413e-33	1.66281e-31	Gm3375
493.716	-3.04939	0.255788	-11.9215	9.14039e-33	1.66281e-31	Ndufa12
664.451	-2.66602	0.223705	-11.9175	9.59098e-33	1.74258e-31	Tmem106c
208.78	-4.17844	0.350686	-11.9151	9.88013e-33	1.79304e-31	Yif1b
566.39	-2.42119	0.203244	-11.9127	1.01637e-32	1.84238e-31	Meaf6
1041.83	-1.91667	0.160901	-11.9121	1.02391e-32	1.8539e-31	Slc38a9
1168.74	-2.24342	0.188427	-11.906	1.10147e-32	1.99203e-31	Gm3924
3907.21	1.75334	0.14735	11.8991	1.1959e-32	2.16032e-31	Tnpo1
3502.61	1.6777	0.141076	11.8921	1.30035e-32	2.34631e-31	Ankrd49
404.649	-2.78373	0.234263	-11.8829	1.45188e-32	2.61671e-31	Mrpl30
386.893	-3.04145	0.255965	-11.8823	1.46287e-32	2.63351e-31	Tomm7
926.545	-2.00637	0.168896	-11.8793	1.5166e-32	2.72711e-31	Slc35f6
366.406	-3.00411	0.253021	-11.873	1.63573e-32	2.93796e-31	Wipi2
1151.57	-2.04509	0.172323	-11.8678	1.74004e-32	3.12173e-31	Rpl11
472.88	-2.61245	0.220188	-11.8646	1.80707e-32	3.23828e-31	Tk2
653.509	-2.35783	0.198751	-11.8633	1.83693e-32	3.28804e-31	Sec14l1
1539.93	-1.73313	0.146103	-11.8624	1.85499e-32	3.31659e-31	Ddx56
225.059	-4.0726	0.343461	-11.8575	1.96671e-32	3.51234e-31	Rpl12
242.048	-4.14505	0.349904	-11.8463	2.25027e-32	4.01418e-31	Rrp9
1434.27	1.84273	0.155659	11.8383	2.47504e-32	4.41011e-31	Pcdh9
193.77	-4.5476	0.384169	-11.8375	2.49781e-32	4.44564e-31	Gm33055
2106.88	-1.6246	0.137277	-11.8345	2.59023e-32	4.60492e-31	Prpf38a
15165.7	1.34112	0.113383	11.8282	2.78953e-32	4.95363e-31	Cnot7
2308.74	-1.65762	0.140324	-11.8128	3.35321e-32	5.94787e-31	Eif2s1
486.201	-2.57251	0.217891	-11.8064	3.61552e-32	6.40592e-31	Snapc5
1957.18	1.60529	0.13601	11.8027	3.77947e-32	6.68886e-31	Sc5d
893.462	-2.07259	0.175738	-11.7936	4.2097e-32	7.44188e-31	Vkorc1
517.787	-2.66415	0.225939	-11.7915	4.31975e-32	7.62783e-31	BC055324
247.059	-3.68258	0.312328	-11.7907	4.35723e-32	7.68537e-31	Zbtb48
324.943	-4.09076	0.347029	-11.7879	4.50457e-32	7.93633e-31	Gm9535
777.777	-2.13785	0.181371	-11.7872	4.54454e-32	7.99778e-31	Gm48677
1313.29	-1.83231	0.155535	-11.7807	4.9078e-32	8.6274e-31	Psmc3
7696.21	1.54549	0.131214	11.7783	5.04803e-32	8.86398e-31	Srpk2
538.01	-2.91401	0.247414	-11.7779	5.07413e-32	8.89986e-31	Gm48050
5276.75	1.45	0.123308	11.7592	6.33408e-32	1.10974e-30	Rrm2b
194.847	-4.60113	0.391385	-11.756	6.57542e-32	1.15074e-30	Dxo
558.823	2.35551	0.200408	11.7536	6.76989e-32	1.18345e-30	Myef2
2736.85	-1.67779	0.142902	-11.7408	7.8723e-32	1.37463e-30	Tcp1
306.924	-3.12567	0.266305	-11.7372	8.21886e-32	1.43355e-30	Rps23
8000.04	1.93203	0.164613	11.7368	8.25203e-32	1.43774e-30	Gtf2a1
21326.8	1.25791	0.107192	11.7352	8.41476e-32	1.46447e-30	Serpine2
929.481	-2.02143	0.172353	-11.7284	9.11167e-32	1.584e-30	Ska1
1152.49	-2.09159	0.178851	-11.6946	1.35814e-31	2.35841e-30	Smarcb1
6025.39	-1.39291	0.119122	-11.6931	1.3822e-31	2.39755e-30	G6pdx
9244.09	1.30749	0.111929	11.6815	1.58464e-31	2.74567e-30	Ergic2
491.971	-2.46944	0.211615	-11.6695	1.82446e-31	3.15771e-30	Ercc3
7950.6	-1.50935	0.129471	-11.6578	2.09396e-31	3.62015e-30	Fbxw27
1881.24	1.60159	0.13741	11.6555	2.15096e-31	3.71461e-30	Rims1
1718.37	-1.65118	0.141847	-11.6405	2.56488e-31	4.42456e-30	Ostf1
1713.84	-1.65702	0.142355	-11.64	2.58005e-31	4.44584e-30	Rpl37
385.084	-2.81629	0.241963	-11.6393	2.60092e-31	4.4769e-30	Josd2
2263.59	1.80472	0.15526	11.6239	3.11664e-31	5.3587e-30	Prrg1
576.164	-2.46878	0.212471	-11.6194	3.28364e-31	5.63967e-30	Sap18b
5877.05	1.36288	0.117397	11.6091	3.70573e-31	6.35765e-30	Ubxn4
1969.63	-1.86412	0.16062	-11.6058	3.85214e-31	6.60163e-30	Rph3al
467.598	-2.97152	0.256061	-11.6048	3.89816e-31	6.67321e-30	Pigc
4355.54	1.45115	0.125062	11.6035	3.95758e-31	6.76754e-30	Nup37
2266.57	1.53903	0.13264	11.603	3.97665e-31	6.79276e-30	Atf2
555.276	-2.45778	0.21188	-11.5999	4.12661e-31	7.04125e-30	Eif3d
4780.94	1.36975	0.118189	11.5895	4.657e-31	7.93763e-30	Prpf40a
21493.5	1.28817	0.111165	11.5879	4.7459e-31	8.08038e-30	Tcl1b1
253.629	-4.04986	0.349688	-11.5814	5.12306e-31	8.71308e-30	Tmem102
12778.2	1.33396	0.115246	11.5748	5.52711e-31	9.3901e-30	Dcp1a
2647.67	1.58265	0.136815	11.5678	5.9975e-31	1.01782e-29	Psme4
3871.33	1.42683	0.123396	11.563	6.34173e-31	1.07508e-29	Akap17b
1294.48	-1.81698	0.15716	-11.5613	6.46961e-31	1.09558e-29	Ccnh
19982.5	1.33055	0.115217	11.5482	7.53849e-31	1.27521e-29	Smc4
998.257	-1.87594	0.162476	-11.546	7.73651e-31	1.30729e-29	Pdrg1
1802.17	1.61358	0.139834	11.5393	8.36427e-31	1.41185e-29	Acap2
1245.62	-2.04444	0.177256	-11.5338	8.90952e-31	1.50227e-29	Hmgn2
180.847	-4.54244	0.393892	-11.5322	9.07797e-31	1.52903e-29	Rps18
4535.61	1.38022	0.119715	11.5293	9.39485e-31	1.58071e-29	Bptf
233.224	-3.61267	0.313671	-11.5174	1.07828e-30	1.81229e-29	Dpep3
7071.98	1.38667	0.120435	11.5138	1.12453e-30	1.888e-29	Brca2
77721.4	1.28744	0.111819	11.5136	1.1268e-30	1.88979e-29	Rbbp7
1395.35	-1.75571	0.15253	-11.5106	1.1671e-30	1.95529e-29	Cenpx
339.788	-3.41265	0.296748	-11.5002	1.3164e-30	2.20308e-29	Gm4862
1776.98	-1.75195	0.152457	-11.4914	1.45689e-30	2.4356e-29	Rpl32
39024.6	1.3615	0.118511	11.4884	1.50929e-30	2.52051e-29	mt-Rnr2
233.311	-4.28758	0.373342	-11.4843	1.58144e-30	2.63819e-29	2310011J03Rik
28510.7	1.30144	0.113366	11.48	1.66345e-30	2.77207e-29	C86187
3619.94	1.45381	0.126645	11.4794	1.67455e-30	2.7876e-29	Larp4
2043.9	-1.67848	0.146238	-11.4777	1.70697e-30	2.83855e-29	Cox7a2l
1332.35	-1.79152	0.156305	-11.4617	2.05474e-30	3.41326e-29	Rer1
229.846	-3.79647	0.331629	-11.448	2.40735e-30	3.99478e-29	Adora2b
253.204	-3.97114	0.346922	-11.4468	2.44033e-30	4.04523e-29	Mgmt
244.757	-3.64972	0.319105	-11.4374	2.7197e-30	4.50358e-29	Cdk5rap3
616.261	-2.28626	0.200086	-11.4264	3.08773e-30	5.10761e-29	4930453N24Rik
11859.8	1.2861	0.11257	11.4249	3.13852e-30	5.18615e-29	Dicer1
302.417	-3.41545	0.29906	-11.4206	3.2993e-30	5.4461e-29	Cfap58
50813.8	1.23323	0.10802	11.4166	3.4529e-30	5.69366e-29	Rfpl4
19359.3	-1.2652	0.110827	-11.416	3.47809e-30	5.72917e-29	Gyg
384.453	-2.9789	0.261011	-11.4129	3.60364e-30	5.92976e-29	Pmm1
1758.66	1.63781	0.143529	11.411	3.68525e-30	6.0577e-29	2310061I04Rik
3502.5	1.40425	0.12317	11.401	4.1357e-30	6.79102e-29	Nfxl1
1129.27	-1.83965	0.161369	-11.4003	4.16719e-30	6.83558e-29	Cops5
24167.2	1.50733	0.13224	11.3985	4.2553e-30	6.97282e-29	Sall4
7382.8	1.44648	0.126909	11.3978	4.28848e-30	7.01988e-29	Lmo7
1910.29	-1.82931	0.160512	-11.3968	4.34005e-30	7.09689e-29	Cript
577.579	-2.44293	0.214412	-11.3936	4.49902e-30	7.34917e-29	Tamm41
1771.38	-1.81361	0.159449	-11.3742	5.62173e-30	9.1736e-29	Lhx8
752.7	-2.22248	0.195442	-11.3715	5.79641e-30	9.4488e-29	Echdc3
2597.42	1.5375	0.135207	11.3714	5.80544e-30	9.45372e-29	Bmpr2
826.813	-2.17159	0.191144	-11.361	6.53673e-30	1.06335e-28	Uqcr10
7076.16	1.4531	0.127916	11.3598	6.63274e-30	1.07785e-28	Dpy30
1105.67	-2.05307	0.18087	-11.3511	7.32247e-30	1.18871e-28	Cpt2
3742.33	1.38957	0.122521	11.3415	8.17768e-30	1.32617e-28	Commd2
1001.82	-2.19736	0.193793	-11.3387	8.43662e-30	1.36675e-28	Rhno1
465.192	-2.5304	0.223197	-11.3371	8.59792e-30	1.39144e-28	Det1
1001.63	1.87682	0.165601	11.3334	8.96832e-30	1.44989e-28	Gpm6a
2520.27	-1.74985	0.154432	-11.3308	9.23209e-30	1.491e-28	Cpne9
388.297	-3.11937	0.275349	-11.3288	9.44952e-30	1.52455e-28	Rpl23
4296.29	1.40469	0.124028	11.3255	9.81077e-30	1.58121e-28	Fndc3a
418.705	-2.53697	0.224065	-11.3225	1.01558e-29	1.63514e-28	Gbx2
691.324	-2.08353	0.184181	-11.3124	1.13888e-29	1.83178e-28	Ube2j2
16854.9	1.83862	0.16267	11.3027	1.27205e-29	2.04388e-28	Ptp4a2
7851.83	1.30137	0.115163	11.3002	1.30848e-29	2.10027e-28	Med10
5830.58	1.43682	0.127213	11.2946	1.39519e-29	2.23715e-28	Zfp664
1088.44	-1.8038	0.159745	-11.2918	1.44103e-29	2.30829e-28	Trmt10b
385.902	-2.72124	0.241045	-11.2894	1.48098e-29	2.36987e-28	Gm6091
673.251	-2.08995	0.185195	-11.2851	1.55443e-29	2.48487e-28	Trappc4
1415.56	-1.66402	0.14748	-11.283	1.59217e-29	2.54261e-28	Pabpc1l
1409.56	-1.71272	0.15192	-11.2738	1.76707e-29	2.81906e-28	Tmem199
651.573	-2.12258	0.188315	-11.2714	1.81561e-29	2.89355e-28	Rrp15
599.072	-2.33405	0.2071	-11.2702	1.84252e-29	2.93346e-28	Ssbp1
518.922	-2.32787	0.206555	-11.27	1.8461e-29	2.93618e-28	Rars2
5133.06	1.35267	0.120049	11.2676	1.89575e-29	3.0121e-28	Ing1
2108.14	-1.54163	0.136883	-11.2624	2.01222e-29	3.19391e-28	Dusp12
558.218	-2.35826	0.209443	-11.2597	2.07484e-29	3.28999e-28	Thyn1
2979.27	1.51483	0.134545	11.2589	2.0933e-29	3.31591e-28	Esyt2
231.355	-3.49394	0.310369	-11.2574	2.12987e-29	3.37043e-28	Dus3l
2114.11	1.51506	0.13464	11.2527	2.24606e-29	3.55072e-28	Arfip1
394.366	-2.93082	0.260672	-11.2433	2.49843e-29	3.94571e-28	Gm44087
9043.39	1.45531	0.129456	11.2418	2.5426e-29	4.01143e-28	Atrx
1727.5	1.56707	0.139436	11.2386	2.63493e-29	4.15292e-28	Nipbl
3854.83	1.4585	0.129787	11.2377	2.66371e-29	4.19408e-28	Gstm5
485.368	-2.61335	0.23258	-11.2364	2.70307e-29	4.25178e-28	Ess2
6231.62	1.28915	0.114751	11.2343	2.76584e-29	4.34616e-28	3110001I22Rik
18240.9	1.21221	0.107908	11.2337	2.78602e-29	4.3735e-28	Srpk1
70100.4	1.22575	0.109142	11.2308	2.87975e-29	4.51612e-28	Rdx
58829.6	1.20988	0.107773	11.2262	3.03342e-29	4.75236e-28	D6Ertd527e
1430.34	-2.31482	0.206264	-11.2226	3.1586e-29	4.94354e-28	Mtfr1l
885.799	-2.58922	0.230837	-11.2167	3.37788e-29	5.28148e-28	Gm48704
3946.09	1.62423	0.144809	11.2163	3.39049e-29	5.29591e-28	Tent4a
687.056	-2.27526	0.202881	-11.2147	3.45262e-29	5.38759e-28	Coq3
4427.1	1.33992	0.119504	11.2123	3.54669e-29	5.5289e-28	Ccar1
482.913	-2.65359	0.236805	-11.2058	3.81897e-29	5.94744e-28	Gm14004
2795.33	1.51054	0.134829	11.2033	3.92733e-29	6.11013e-28	Alg10b
282.906	-3.18082	0.284004	-11.1999	4.08048e-29	6.34211e-28	Htra4
360.216	-3.42437	0.305798	-11.1981	4.16404e-29	6.46558e-28	Txndc12
213.062	-3.68326	0.329013	-11.1949	4.31949e-29	6.70034e-28	Mrpl36
800.355	-2.10395	0.188006	-11.1909	4.51933e-29	7.0034e-28	Hyal2
1481.98	1.65253	0.147671	11.1906	4.53229e-29	7.01655e-28	Atp13a3
2526.71	-1.50444	0.134446	-11.19	4.56651e-29	7.06257e-28	Lrrc42
3154.5	1.48218	0.132522	11.1844	4.85947e-29	7.50826e-28	Trappc2
10091.8	1.27055	0.113602	11.1843	4.86998e-29	7.5171e-28	Dnajc3
228.933	-3.71674	0.332366	-11.1827	4.95778e-29	7.64511e-28	Cyc1
3154.27	1.57052	0.140464	11.181	5.05443e-29	7.7865e-28	Mis18bp1
3302.14	1.57729	0.141127	11.1764	5.32317e-29	8.19247e-28	Pigf
1639.06	1.58646	0.142078	11.1661	5.9726e-29	9.18295e-28	Adam10
284.999	-3.53186	0.316324	-11.1653	6.02578e-29	9.25564e-28	Rit1
8456.31	1.25456	0.112368	11.1648	6.06526e-29	9.30718e-28	2700049A03Rik
288.78	-3.18651	0.285482	-11.1619	6.26605e-29	9.6059e-28	Dnajc15
203.41	-4.24228	0.38014	-11.1598	6.41419e-29	9.82341e-28	Irf3
1081.51	1.88143	0.168738	11.15	7.15674e-29	1.09499e-27	Plag1
327.312	-2.87467	0.257887	-11.147	7.40359e-29	1.13166e-27	Mrpl23
317.337	-3.10356	0.278457	-11.1455	7.52935e-29	1.14976e-27	Akr1b8
3035.26	1.57911	0.141715	11.1428	7.76117e-29	1.18401e-27	Gatad2b
5015.39	1.46584	0.131565	11.1416	7.86886e-29	1.19928e-27	Kmt2c
166.459	-5.65882	0.508237	-11.1342	8.54972e-29	1.30178e-27	Pusl1
2190.16	1.56325	0.140454	11.13	8.96858e-29	1.36423e-27	U2surp
262.588	-3.74672	0.336638	-11.1298	8.98086e-29	1.36478e-27	Tgfa
2154.05	1.52428	0.137019	11.1246	9.52172e-29	1.44557e-27	Romo1
168.377	-4.48632	0.403361	-11.1224	9.76542e-29	1.48114e-27	Rpl23a
7193.32	1.7619	0.15849	11.1168	1.03961e-28	1.57527e-27	Klhl9
2975.79	-1.96502	0.176783	-11.1155	1.05517e-28	1.59731e-27	Khdc3
363.887	-2.83288	0.254863	-11.1153	1.0571e-28	1.59868e-27	Coq9
736.795	-1.98793	0.178928	-11.1103	1.11817e-28	1.68942e-27	Mob2
186.52	-6.53955	0.588625	-11.1099	1.12322e-28	1.69542e-27	Gm17120
3611.12	1.37123	0.123437	11.1087	1.13771e-28	1.71564e-27	Clasp2
17482.4	1.28641	0.11585	11.1041	1.19826e-28	1.80521e-27	Mad2l1
28059	1.22435	0.110347	11.0955	1.3193e-28	1.98565e-27	Obox5
377.626	-3.39329	0.306025	-11.0883	1.42981e-28	2.14993e-27	Shisa8
229.328	-3.52405	0.318577	-11.0618	1.92115e-28	2.88319e-27	Gm13058
3473.65	1.39285	0.125914	11.0619	1.92046e-28	2.88319e-27	Ppil4
4404.98	1.33771	0.121026	11.0531	2.11821e-28	3.1759e-27	Dkc1
173.017	-5.84	0.528463	-11.0509	2.17004e-28	3.25051e-27	Rapgef3
4189.19	1.4349	0.129879	11.048	2.24226e-28	3.35549e-27	Wasf2
3902.45	1.43029	0.129466	11.0476	2.2511e-28	3.3655e-27	Kat6b
2294.4	1.53396	0.138884	11.0449	2.32105e-28	3.46678e-27	Afdn
545.78	-3.30871	0.29963	-11.0427	2.37872e-28	3.54954e-27	Rilpl1
7746.45	1.34592	0.121901	11.0411	2.42139e-28	3.60978e-27	Rock1
2278.53	-1.77278	0.160617	-11.0373	2.52478e-28	3.76034e-27	Eif4a3
770.188	-2.00028	0.181322	-11.0317	2.68885e-28	4.0009e-27	Actg1
497.308	-2.41466	0.218945	-11.0286	2.78093e-28	4.134e-27	Strn4
9789.02	1.28704	0.116702	11.0284	2.78646e-28	4.13831e-27	Lrrfip1
767.627	-2.81816	0.255843	-11.0152	3.2289e-28	4.79086e-27	Fam229b
624.444	-2.11336	0.191884	-11.0137	3.28205e-28	4.86512e-27	Sirt6
168.272	-4.89552	0.44451	-11.0133	3.29765e-28	4.88364e-27	Zfp707
8280.32	1.74513	0.158512	11.0095	3.43991e-28	5.08639e-27	Efcab14
45876.8	1.22523	0.111289	11.0094	3.44104e-28	5.08639e-27	Mat2b
670.312	-2.30863	0.2097	-11.0092	3.4515e-28	5.09705e-27	BC004004
2623.39	1.5822	0.143806	11.0023	3.72458e-28	5.49515e-27	Suco
885.092	-2.07454	0.188562	-11.0019	3.7411e-28	5.51434e-27	Cnnm2
1117.38	-1.80682	0.16423	-11.0018	3.74693e-28	5.51776e-27	Disp1
170.298	-4.78081	0.43456	-11.0015	3.75813e-28	5.52906e-27	Best2
1593.24	-1.59575	0.145093	-10.9981	3.90096e-28	5.73383e-27	Mrpl40
1683.84	-1.56473	0.142329	-10.9938	4.09382e-28	6.01167e-27	Atp5pb
167.043	-4.42369	0.40244	-10.9922	4.16729e-28	6.11384e-27	Galt
8344.8	1.40853	0.128297	10.9786	4.84168e-28	7.0966e-27	Kmt2d
1716.91	-1.54261	0.140513	-10.9784	4.85208e-28	7.10523e-27	Xrcc5
14977	1.21804	0.110959	10.9774	4.90752e-28	7.17971e-27	Med27
637.775	-2.29026	0.208711	-10.9733	5.13383e-28	7.5038e-27	Ift22
1108.19	-1.7531	0.159815	-10.9696	5.35227e-28	7.81581e-27	Riox2
1231.34	1.68509	0.153707	10.9629	5.7594e-28	8.40252e-27	Lin7c
519.623	-2.23988	0.204348	-10.9611	5.87948e-28	8.56974e-27	Dynlt1c
8189.56	1.25824	0.114825	10.9579	6.08905e-28	8.86697e-27	Dbf4
415.897	-2.62123	0.2394	-10.9492	6.70446e-28	9.75409e-27	Syngr3
5770.6	1.35479	0.123862	10.9379	7.59309e-28	1.10367e-26	Ccdc14
861.892	-1.9068	0.17435	-10.9367	7.69822e-28	1.11792e-26	Rpp25l
1756.51	1.55418	0.142111	10.9363	7.72496e-28	1.12076e-26	Ncor1
1118.17	-1.8185	0.166438	-10.926	8.65785e-28	1.25495e-26	Babam1
2011.88	1.62469	0.148712	10.9251	8.74402e-28	1.26627e-26	Gnb1
673.825	-2.20202	0.201582	-10.9237	8.88256e-28	1.28515e-26	Zfp653
636.712	-2.09585	0.192062	-10.9123	1.00641e-27	1.45476e-26	Pold2
514.628	-2.4185	0.221654	-10.9111	1.01974e-27	1.47267e-26	Fiz1
6251.54	1.3762	0.12613	10.911	1.02131e-27	1.47358e-26	Mgst3
3106.46	1.45634	0.133485	10.9101	1.03086e-27	1.48599e-26	Marf1
4987.84	1.30572	0.119708	10.9075	1.0611e-27	1.52818e-26	Sumo2
213.671	-3.71204	0.340361	-10.9062	1.07655e-27	1.54901e-26	Dctn2
12371.7	1.19434	0.109562	10.901	1.13954e-27	1.63814e-26	Smagp
155.626	-5.0029	0.458958	-10.9006	1.14547e-27	1.64515e-26	Nudt22
3280.09	1.48507	0.136281	10.8971	1.18979e-27	1.70725e-26	Hmgxb4
1107.5	-2.0482	0.188056	-10.8914	1.26693e-27	1.81628e-26	Fzr1
282.936	-3.13963	0.288732	-10.8739	1.53566e-27	2.19952e-26	Cenpl
194.774	-3.90425	0.359075	-10.8731	1.54878e-27	2.21629e-26	Gpr19
8586.15	1.37884	0.126846	10.8702	1.59813e-27	2.28483e-26	Rragc
2513.96	1.52722	0.140557	10.8655	1.68333e-27	2.40445e-26	Tmem107
2762.84	1.40801	0.12966	10.8593	1.80206e-27	2.57171e-26	Usp21
675.574	-2.20269	0.202852	-10.8586	1.8155e-27	2.58854e-26	Ptcd2
8067.06	1.30084	0.119942	10.8456	2.09336e-27	2.98199e-26	Sfmbt1
4117.49	-1.35999	0.125444	-10.8414	2.19141e-27	3.11884e-26	Cenps
1224.85	-1.69635	0.156472	-10.8412	2.19563e-27	3.12201e-26	Rimkla
274.592	-3.2595	0.301161	-10.8231	2.67511e-27	3.80035e-26	2210016F16Rik
835.103	-1.90791	0.17634	-10.8195	2.78273e-27	3.94966e-26	Eif2b2
5569.32	1.59079	0.147087	10.8153	2.91408e-27	4.13235e-26	Mcu
484.898	-2.34938	0.217272	-10.8131	2.98518e-27	4.22937e-26	Zfp58
376.957	-2.52339	0.233536	-10.8052	3.25395e-27	4.606e-26	Zpr1
970.026	-1.93289	0.178902	-10.8042	3.28908e-27	4.65154e-26	Cyb561d2
345.717	-2.77524	0.256892	-10.8031	3.32639e-27	4.70007e-26	Adprm
5078.41	1.53311	0.141991	10.7972	3.5473e-27	5.00769e-26	Hnrnpa2b1
10440.3	1.23995	0.114879	10.7936	3.69208e-27	5.2074e-26	Map2k4
5968.29	1.24389	0.115247	10.7933	3.70315e-27	5.21832e-26	Erich5
2685	1.42923	0.132466	10.7894	3.86303e-27	5.43873e-26	Nol8
1426.99	1.70156	0.157732	10.7877	3.93586e-27	5.5363e-26	4931406P16Rik
4759.16	1.32106	0.122481	10.7858	4.01586e-27	5.64378e-26	Mob4
2635.33	1.53024	0.141888	10.7849	4.05905e-27	5.69937e-26	Wasl
424.353	-2.41692	0.224236	-10.7785	4.35145e-27	6.10448e-26	Abhd5
3330.16	1.33866	0.124282	10.7712	4.71022e-27	6.60188e-26	Cnot4
3871.58	1.58526	0.14726	10.765	5.03432e-27	7.04984e-26	Nfrkb
233.999	-3.37102	0.313411	-10.7559	5.55816e-27	7.77647e-26	Hps6
327.956	-2.81937	0.262207	-10.7525	5.76891e-27	8.06415e-26	Slc52a2
115912	1.48985	0.138576	10.7511	5.85352e-27	8.17514e-26	CT010467.1
1094.85	-1.83714	0.170884	-10.7508	5.87783e-27	8.2018e-26	Acp6
2728.72	1.40908	0.131116	10.7468	6.135e-27	8.55304e-26	Nol10
10200.8	1.36565	0.127085	10.7459	6.19225e-27	8.6252e-26	Cks1b
2039.83	1.46925	0.136838	10.7372	6.80995e-27	9.47718e-26	Fmn2
1229.2	-1.69564	0.15795	-10.7353	6.94896e-27	9.66206e-26	Sil1
169.475	-4.78372	0.445924	-10.7277	7.54779e-27	1.04854e-25	Sumf2
3328.08	1.38737	0.129407	10.7209	8.11842e-27	1.12682e-25	Tmem171
218.97	-3.69701	0.345037	-10.7148	8.67295e-27	1.20272e-25	Nt5m
8117.18	1.25302	0.117008	10.7089	9.24903e-27	1.28148e-25	Wdr33
2595.47	-1.45151	0.135565	-10.7071	9.42183e-27	1.30427e-25	Agr3
319.75	-2.97295	0.277674	-10.7066	9.47624e-27	1.31064e-25	Fbxw17
41230.2	1.18034	0.110284	10.7027	9.88225e-27	1.36559e-25	Slbp
5928.84	-1.51077	0.141249	-10.6958	1.06488e-26	1.47023e-25	Utp4
844.338	-1.89535	0.177262	-10.6924	1.1048e-26	1.524e-25	Snap47
4225.28	1.30779	0.12232	10.6915	1.11503e-26	1.53676e-25	Bmi1
295.686	-2.80703	0.262594	-10.6896	1.13841e-26	1.56761e-25	Dscc1
1916.01	-1.48074	0.138537	-10.6884	1.15319e-26	1.58657e-25	Ap2m1
1289.31	-1.92416	0.180052	-10.6867	1.17492e-26	1.61505e-25	Pcmt1
1699.24	1.52297	0.142515	10.6864	1.17825e-26	1.61822e-25	Ccdc18
1135.62	1.66942	0.156222	10.6862	1.18054e-26	1.61994e-25	Ccdc34
9361.04	1.22916	0.115074	10.6815	1.24236e-26	1.70328e-25	Rnf141
639.037	2.00717	0.187916	10.6813	1.24573e-26	1.70642e-25	9630014M24Rik
5135.31	1.28331	0.120214	10.6752	1.32946e-26	1.81952e-25	Cept1
1495.87	1.66366	0.155846	10.6751	1.33158e-26	1.82084e-25	Pptc7
1345.69	1.66635	0.156121	10.6734	1.35523e-26	1.85156e-25	Lsm14b
5083.37	1.28457	0.12037	10.6718	1.37895e-26	1.88233e-25	Son
571.552	-2.23572	0.209618	-10.6657	1.47246e-26	2.00822e-25	Pld3
5937.42	1.35345	0.126953	10.661	1.54887e-26	2.1106e-25	Taf3
198.969	-4.18513	0.392814	-10.6542	1.66629e-26	2.26864e-25	Fbxl22
2046.79	-1.52901	0.143744	-10.637	2.00374e-26	2.72571e-25	Sucla2
49167.1	1.43585	0.13502	10.6343	2.06366e-26	2.80479e-25	Omt2b
251.234	-3.06515	0.288384	-10.6287	2.19183e-26	2.97641e-25	Wdr74
983.901	1.7368	0.163427	10.6274	2.22233e-26	3.01522e-25	Ccdc73
559.938	-2.72402	0.25639	-10.6245	2.29142e-26	3.10627e-25	Gm16286
2020.92	1.45648	0.137106	10.6231	2.32823e-26	3.15345e-25	Nek1
361.93	-2.61281	0.246062	-10.6185	2.44393e-26	3.30731e-25	Nthl1
4249.13	1.6223	0.152816	10.616	2.51021e-26	3.39408e-25	Secisbp2l
1159.01	-1.678	0.158084	-10.6146	2.54926e-26	3.44391e-25	Farsa
8145.8	1.22025	0.114962	10.6144	2.55473e-26	3.44834e-25	Tgds
998.048	1.82733	0.172351	10.6024	2.90419e-26	3.91666e-25	Tsc22d2
665.682	-2.00951	0.189556	-10.6011	2.9442e-26	3.96721e-25	Get4
5254.03	1.27021	0.11984	10.5992	3.00472e-26	4.04529e-25	Atp2b1
486.531	-2.24152	0.21149	-10.5987	3.02086e-26	4.06353e-25	Pitpna
3681.44	1.32134	0.124725	10.594	3.17808e-26	4.26825e-25	Eprs
2239	-1.59217	0.15029	-10.594	3.17848e-26	4.26825e-25	Rpl10
1355.09	-1.61914	0.152858	-10.5924	3.23151e-26	4.33575e-25	Tsnax
193.741	-3.6976	0.349428	-10.5818	3.61782e-26	4.84992e-25	Gm35438
734.868	-2.09448	0.198008	-10.5778	3.77854e-26	5.05673e-25	Cdc37
700.346	-2.19983	0.207967	-10.5778	3.77846e-26	5.05673e-25	Slc11a2
144.765	-5.14766	0.48669	-10.5769	3.81425e-26	5.10017e-25	Mvb12a
11831.5	1.17089	0.110745	10.5728	3.9845e-26	5.3233e-25	AI987944
1855.34	-1.4577	0.137884	-10.5719	4.02158e-26	5.36827e-25	Nsmce1
4047.61	1.28902	0.121938	10.5711	4.05623e-26	5.40818e-25	Cdc5l
968.674	-2.22728	0.210696	-10.5711	4.05837e-26	5.40818e-25	Tmem11
398.371	-2.92439	0.276695	-10.569	4.14823e-26	5.52323e-25	Ccdc155
1571.81	-1.59703	0.151118	-10.5681	4.18882e-26	5.57255e-25	Otub2
2571.37	1.45394	0.137583	10.5677	4.20514e-26	5.58953e-25	Ing3
193.627	-3.66318	0.346681	-10.5664	4.26372e-26	5.66259e-25	Ecsit
648.454	-2.06024	0.195045	-10.5629	4.42811e-26	5.87594e-25	Ndufs5
14674.3	-1.16766	0.110578	-10.5596	4.58758e-26	6.08242e-25	Birc5
793.137	-2.45738	0.232766	-10.5573	4.70081e-26	6.22729e-25	A530040E14Rik
943.013	-1.74775	0.165652	-10.5507	5.0407e-26	6.66893e-25	Trap1
1218.4	-1.67835	0.159075	-10.5507	5.04269e-26	6.66893e-25	Ube2b
229.37	-3.17831	0.301308	-10.5484	5.16915e-26	6.83041e-25	Spa17
4355.07	1.33745	0.126972	10.5335	6.05527e-26	7.99458e-25	Helq
1433.71	1.67797	0.159312	10.5326	6.11113e-26	8.06156e-25	Tnrc6c
175.101	-4.14045	0.393314	-10.5271	6.48125e-26	8.54263e-25	Cnpy2
1098.25	-1.74419	0.165707	-10.5257	6.5749e-26	8.65879e-25	Xrcc6
529.322	-2.52462	0.239863	-10.5253	6.6076e-26	8.69456e-25	Rcl1
4088.51	-1.30224	0.123738	-10.5242	6.68501e-26	8.78905e-25	Rpl4
649.38	-2.03649	0.193534	-10.5226	6.79722e-26	8.9291e-25	Aspscr1
1337.09	1.56891	0.149112	10.5217	6.86199e-26	9.00664e-25	Pcm1
3421.79	-1.32986	0.126399	-10.5211	6.9047e-26	9.05514e-25	Otub1
1754.58	-1.49203	0.141833	-10.5196	7.01625e-26	9.19374e-25	Pam16
5985.05	1.25393	0.119222	10.5176	7.16732e-26	9.38387e-25	Snw1
870.608	-1.84599	0.175538	-10.5162	7.27617e-26	9.51844e-25	Npffr2
956.869	1.72556	0.164112	10.5145	7.40629e-26	9.68059e-25	Uhmk1
14495.9	1.17933	0.112172	10.5136	7.48017e-26	9.76902e-25	Brix1
465.601	-2.26377	0.215362	-10.5114	7.65308e-26	9.98654e-25	Mrpl51
460.357	-2.50332	0.238174	-10.5105	7.73141e-26	1.00804e-24	Atp8a2
2932.85	1.33545	0.12711	10.5063	8.08403e-26	1.05314e-24	Ubp1
687.018	-2.09383	0.19933	-10.5043	8.2532e-26	1.07429e-24	Opalin
1482.85	-1.51589	0.144497	-10.4908	9.51784e-26	1.23787e-24	Ndufa11
1362.67	-1.58156	0.150797	-10.4881	9.80129e-26	1.27368e-24	Thap1
1079.81	-1.79165	0.170832	-10.4878	9.83394e-26	1.27687e-24	Emc3
1471.53	-1.56327	0.149091	-10.4854	1.00854e-25	1.30844e-24	Fetub
328.175	-2.72646	0.260443	-10.4685	1.20481e-25	1.56177e-24	D630033O11Rik
472.363	-2.30945	0.220631	-10.4675	1.21843e-25	1.57813e-24	Rgl2
550.23	-2.19628	0.209821	-10.4674	1.21945e-25	1.57815e-24	Dnaja3
1403.29	1.55239	0.148316	10.4668	1.22734e-25	1.58705e-24	Tmtc3
4318.87	-1.66689	0.159335	-10.4615	1.29764e-25	1.67658e-24	Selenow
713.916	-2.05054	0.196106	-10.4563	1.37145e-25	1.77048e-24	Abcb4
71039.1	1.12363	0.107485	10.4539	1.40683e-25	1.81466e-24	Btg4
303.443	-2.71245	0.259474	-10.4536	1.41009e-25	1.81738e-24	Mepce
2212.51	1.50245	0.143822	10.4466	1.51833e-25	1.95527e-24	Ireb2
3237.61	1.4237	0.13634	10.4423	1.58956e-25	2.04532e-24	Mier3
2686.97	1.38152	0.132316	10.4411	1.61014e-25	2.07011e-24	Golgb1
574.909	-2.24465	0.215262	-10.4276	1.85604e-25	2.3843e-24	Map1lc3a
10167.5	1.18757	0.113891	10.4272	1.8623e-25	2.39038e-24	Tax1bp1
332.817	-3.1389	0.301321	-10.4171	2.07103e-25	2.65613e-24	Crcp
2206	1.3797	0.132456	10.4163	2.0894e-25	2.6775e-24	Snrpd3
2297.22	1.36599	0.13133	10.4013	2.44678e-25	3.13292e-24	Ciao2b
163.344	-4.06612	0.391031	-10.3985	2.51967e-25	3.22362e-24	Btd
150.721	-4.31615	0.415173	-10.396	2.58439e-25	3.30373e-24	Gatd1
29879.4	1.12668	0.108382	10.3955	2.5983e-25	3.31881e-24	Prdx1
861.368	-2.16915	0.208728	-10.3922	2.69062e-25	3.43393e-24	Gm15691
210.782	-3.32414	0.319878	-10.3919	2.69901e-25	3.44184e-24	Ppif
301.184	-2.7428	0.263985	-10.39	2.75398e-25	3.50909e-24	Chchd7
470.388	-3.08873	0.297455	-10.3839	2.93648e-25	3.73859e-24	Cdk5rap1
2267.23	1.42395	0.137155	10.3821	2.99199e-25	3.80618e-24	Nhsl1
2540.05	-1.39614	0.134582	-10.3739	3.26067e-25	4.14462e-24	Snrnp40
3206.14	1.49286	0.143939	10.3715	3.34283e-25	4.24561e-24	Rnf111
6233.27	1.33206	0.128445	10.3706	3.3726e-25	4.27996e-24	Map1b
309.219	-3.09712	0.298661	-10.37	3.3954e-25	4.30541e-24	Nudt1
700.322	-1.90084	0.183314	-10.3693	3.42109e-25	4.33449e-24	Zfp61
2388.74	-1.43659	0.138544	-10.3692	3.42435e-25	4.33512e-24	A430005L14Rik
3789.98	1.27294	0.122865	10.3605	3.75032e-25	4.74396e-24	Stard3nl
6280.49	1.21888	0.117653	10.3599	3.7742e-25	4.77032e-24	Kif20b
4655.26	-1.24687	0.120381	-10.3577	3.86144e-25	4.87666e-24	Gm5434
196.226	-3.48382	0.336359	-10.3574	3.87244e-25	4.88662e-24	A430093F15Rik
3828.13	1.31895	0.127375	10.3549	3.97605e-25	5.01333e-24	Rbm25
831.953	-2.09327	0.202254	-10.3497	4.19875e-25	5.28989e-24	Faf1
2037.96	-1.80518	0.174458	-10.3474	4.30048e-25	5.41371e-24	Prr13
1125.83	-2.29374	0.221738	-10.3444	4.43874e-25	5.58328e-24	Dhrs3
9714.05	1.18248	0.114443	10.3325	5.02326e-25	6.31346e-24	Sf3b1
1704.98	1.53416	0.148544	10.328	5.26559e-25	6.61274e-24	Apc
559.077	-2.34109	0.22677	-10.3236	5.51048e-25	6.91474e-24	Ndufb3
301.942	-3.00894	0.291542	-10.3208	5.67759e-25	7.11875e-24	Med9
3305.08	1.32474	0.128368	10.3199	5.72916e-25	7.17768e-24	Stradb
3198.05	-1.51476	0.146807	-10.318	5.84099e-25	7.31195e-24	Psmd5
47804.8	1.1909	0.11547	10.3135	6.12235e-25	7.65806e-24	Calm1
550.589	-2.11233	0.204842	-10.312	6.22048e-25	7.77461e-24	Gpr137b
2281.36	1.38443	0.134389	10.3016	6.92917e-25	8.65347e-24	Arap2
4919.59	1.20911	0.117395	10.2995	7.08621e-25	8.84255e-24	Tesc
5775.56	1.22522	0.119041	10.2924	7.62372e-25	9.50573e-24	Senp1
318.876	-2.7908	0.271262	-10.2882	7.966e-25	9.92462e-24	Galk2
507.961	-2.12556	0.20664	-10.2863	8.12136e-25	1.01021e-23	Srp54c
2792.12	1.33139	0.129432	10.2863	8.12126e-25	1.01021e-23	Yipf5
2546.99	1.37114	0.133313	10.2852	8.21992e-25	1.02167e-23	Mpp5
629.115	-2.14934	0.209103	-10.2789	8.77652e-25	1.08998e-23	Gsto2
9728.94	1.20856	0.117583	10.2783	8.82476e-25	1.09511e-23	Brdt
771.064	1.80228	0.17542	10.2741	9.22312e-25	1.14364e-23	Fam98b
11741	1.15864	0.112787	10.2728	9.34175e-25	1.15743e-23	Ezh2
588.101	-1.98069	0.192814	-10.2725	9.37135e-25	1.16019e-23	Mroh2b
379.688	-2.92592	0.284882	-10.2706	9.55956e-25	1.18255e-23	Htra1
96209.5	1.14688	0.111699	10.2676	9.86378e-25	1.21923e-23	Bcl2l10
2886.95	1.55545	0.151521	10.2655	1.00748e-24	1.24433e-23	Sap130
1585.49	1.51313	0.147436	10.2629	1.03527e-24	1.27765e-23	Fam168a
1966.4	1.40461	0.136899	10.2602	1.06531e-24	1.31369e-23	Sclt1
4694.96	1.23688	0.120577	10.258	1.08976e-24	1.34278e-23	Siva1
277.62	-3.61198	0.352128	-10.2576	1.09442e-24	1.34747e-23	Uqcrc1
2793.37	-1.35093	0.131741	-10.2544	1.13022e-24	1.39045e-23	Mrpl35
3007.82	-1.32234	0.129094	-10.2432	1.26961e-24	1.56071e-23	Acd
413.249	-2.30221	0.224821	-10.2402	1.30939e-24	1.60836e-23	Mrpl15
2436.43	1.35258	0.132206	10.2309	1.44238e-24	1.77033e-23	Usp34
6017.13	-1.33054	0.130188	-10.2202	1.61063e-24	1.97529e-23	Polr2g
25302.6	1.31807	0.12905	10.2137	1.72245e-24	2.11077e-23	Oosp1
2160.94	1.37597	0.134766	10.2101	1.78712e-24	2.18831e-23	Ankrd12
841.712	-1.86818	0.182998	-10.2087	1.8124e-24	2.21754e-23	2210406O10Rik
527.692	-2.09871	0.2056	-10.2078	1.83056e-24	2.23801e-23	Gm12633
4444.63	-1.35124	0.132405	-10.2053	1.87731e-24	2.29339e-23	Gm50056
1751.18	1.5436	0.151359	10.1983	2.01784e-24	2.46314e-23	Sycp2
1145.05	-1.66634	0.163481	-10.1929	2.13327e-24	2.60202e-23	Zkscan6
3624.74	1.2783	0.125451	10.1896	2.20617e-24	2.68885e-23	Mbd3l2
941.309	-1.68009	0.164948	-10.1856	2.30011e-24	2.80117e-23	Psmd14
21245.8	-1.182	0.116099	-10.1809	2.41204e-24	2.93521e-23	Fbxw16
310.474	-2.7822	0.273351	-10.1781	2.48303e-24	3.01926e-23	Gm28578
296.432	-2.66289	0.261695	-10.1755	2.55008e-24	3.09838e-23	Ntmt1
364.398	-2.41234	0.237223	-10.1691	2.72463e-24	3.30791e-23	Gpank1
165.98	-3.93958	0.387462	-10.1677	2.76474e-24	3.35401e-23	Chrng
7073.56	1.20157	0.118194	10.166	2.81134e-24	3.40791e-23	Arhgap12
3132.33	-1.30532	0.12841	-10.1653	2.83381e-24	3.4325e-23	Cd7
10837.5	1.49513	0.147125	10.1623	2.91954e-24	3.53361e-23	Slf2
1762.76	1.57356	0.154996	10.1523	3.23692e-24	3.91473e-23	Tasor2
2109.83	-1.41238	0.13914	-10.1508	3.28587e-24	3.97087e-23	Cox14
2877.82	1.3189	0.129956	10.1488	3.35414e-24	4.05025e-23	Serf2
10377.8	1.56487	0.15422	10.147	3.41741e-24	4.12348e-23	Ppp1r12a
262.521	-2.82468	0.278502	-10.1424	3.58061e-24	4.31708e-23	Igfbp7
3616.05	1.26613	0.12497	10.1315	4.00615e-24	4.82644e-23	Gmnn
162.073	-4.09484	0.404214	-10.1304	4.05103e-24	4.87677e-23	Il10rb
4356.76	1.34016	0.132321	10.1281	4.14691e-24	4.98837e-23	Naa30
2270.92	-1.49481	0.147704	-10.1203	4.48875e-24	5.39544e-23	Nrbp1
4387.82	1.2295	0.121543	10.1158	4.7027e-24	5.64828e-23	Cfap97
757.564	-1.80655	0.178689	-10.1101	4.98575e-24	5.98367e-23	Anapc15
5700	1.19133	0.117842	10.1096	5.01057e-24	6.00886e-23	Tcl1b4
1564.09	-1.65526	0.16378	-10.1066	5.1626e-24	6.18645e-23	Spc25
1851.53	1.48753	0.147191	10.1061	5.19141e-24	6.21623e-23	Rala
1383.52	-1.58322	0.15668	-10.1048	5.26091e-24	6.29465e-23	Gtf2h5
146.667	-4.27603	0.423269	-10.1024	5.39166e-24	6.44617e-23	1700028J19Rik
17036.9	1.21669	0.120462	10.1002	5.51209e-24	6.58515e-23	Dazl
663.881	1.94047	0.1922	10.0961	5.7496e-24	6.86237e-23	Ppp1cb
1059.7	-1.70028	0.168411	-10.096	5.75289e-24	6.86237e-23	Xlr3c
538.468	-2.0639	0.204476	-10.0936	5.89525e-24	7.02685e-23	Limd2
3376.21	1.36046	0.134839	10.0895	6.14782e-24	7.32234e-23	Ibtk
5678.61	1.1774	0.116804	10.0801	6.76387e-24	8.04999e-23	Uchl3
149.89	-4.52894	0.449667	-10.0718	7.36395e-24	8.75752e-23	Mrpl52
155.359	-4.03077	0.400381	-10.0673	7.70308e-24	9.15389e-23	Lcmt2
1620.17	-1.76274	0.175144	-10.0645	7.92495e-24	9.41043e-23	Aass
2309.6	1.47124	0.146184	10.0643	7.94892e-24	9.43176e-23	Kdm6a
21972.4	1.33386	0.132553	10.0628	8.06343e-24	9.56041e-23	Unc50
6112.15	1.23408	0.122672	10.06	8.304e-24	9.8382e-23	Fam13c
1994.92	1.63031	0.162083	10.0585	8.42975e-24	9.97966e-23	Kif2a
1735.39	-1.44441	0.143618	-10.0573	8.52944e-24	1.00901e-22	Cox5a
1741.49	1.52945	0.152148	10.0524	8.9653e-24	1.05977e-22	Tshz1
12794.4	1.22162	0.121618	10.0448	9.68791e-24	1.14433e-22	Phf20
137872	1.15084	0.114574	10.0445	9.71109e-24	1.1462e-22	Tcl1
23126.3	1.11998	0.111515	10.0433	9.83357e-24	1.15978e-22	Cul1
205.098	-4.10714	0.409003	-10.0418	9.98032e-24	1.17621e-22	Iah1
293.612	-3.11335	0.310081	-10.0405	1.01197e-23	1.19174e-22	Ankrd54
571.562	-2.47429	0.246606	-10.0334	1.08756e-23	1.2798e-22	Uqcrfs1
7019.74	1.19041	0.118651	10.0329	1.0927e-23	1.28488e-22	Dnajc8
8784.73	1.14714	0.114401	10.0274	1.15534e-23	1.35753e-22	Tpx2
3756.95	1.23375	0.12304	10.0272	1.15716e-23	1.35865e-22	7420426K07Rik
9919.54	1.19567	0.119286	10.0236	1.20075e-23	1.40877e-22	Dnttip2
340.067	-2.67258	0.26671	-10.0205	1.2383e-23	1.45174e-22	4930429D17Rik
678.358	-2.45741	0.245268	-10.0193	1.25409e-23	1.46916e-22	Gm8797
257.75	-3.00062	0.299641	-10.0141	1.32192e-23	1.54747e-22	Gm4632
2742.65	1.46825	0.146694	10.009	1.39218e-23	1.6285e-22	Ctcf
1510.23	1.43756	0.143681	10.0052	1.44608e-23	1.69029e-22	Gm15501
163.999	-3.80596	0.380429	-10.0044	1.45766e-23	1.70255e-22	Gm32496
750.994	-1.79054	0.179039	-10.0008	1.51114e-23	1.76371e-22	Sdhaf2
7492.17	1.17205	0.117221	9.99863	1.54514e-23	1.80205e-22	Ktn1
1513.07	1.45071	0.1451	9.99802	1.55482e-23	1.812e-22	Sptbn1
10398.6	1.13291	0.113354	9.99441	1.61238e-23	1.87768e-22	Kbtbd8
3577.73	-1.24783	0.12486	-9.99387	1.62124e-23	1.8866e-22	Stip1
632.697	2.16848	0.217015	9.99229	1.64726e-23	1.91546e-22	Gm23935
3600.2	1.21987	0.122095	9.99117	1.66601e-23	1.93583e-22	Gdap1
238.414	-3.66971	0.367353	-9.98959	1.69286e-23	1.96557e-22	Gm37110
132.267	-4.84183	0.484697	-9.98939	1.69624e-23	1.96804e-22	Colq
3460.78	1.24616	0.12478	9.98684	1.74044e-23	2.01783e-22	Ndufa10
1617.66	-1.90335	0.190603	-9.9859	1.75701e-23	2.03554e-22	Bsg
1293.22	1.64671	0.164957	9.9827	1.81467e-23	2.10079e-22	Aebp2
8689.1	1.55561	0.155919	9.97705	1.92091e-23	2.22214e-22	Cecr2
1518.13	1.46927	0.147266	9.97696	1.92265e-23	2.22251e-22	Rab6a
1079.71	1.6332	0.163803	9.97051	2.05174e-23	2.36999e-22	Lin28a
2499.05	1.51636	0.152125	9.96785	2.1075e-23	2.43262e-22	Scyl2
3039.78	1.29295	0.129753	9.96472	2.17486e-23	2.50852e-22	Cdc42bpa
1037.93	-1.70954	0.171582	-9.96339	2.20417e-23	2.54046e-22	Sptlc2
1458.8	1.54816	0.155511	9.95529	2.39123e-23	2.75403e-22	Rbm26
6047.8	-1.29226	0.129847	-9.95211	2.46895e-23	2.84146e-22	Cpeb1
3423.44	1.25247	0.125908	9.94756	2.58433e-23	2.97207e-22	Lrrc8b
1068.37	-1.76557	0.177491	-9.94738	2.58912e-23	2.9754e-22	Zfp472
2324.34	-1.40499	0.141372	-9.93828	2.83675e-23	3.2576e-22	Sec61g
13258.4	1.15449	0.116228	9.93296	2.99241e-23	3.43384e-22	Rbm18
2891.47	1.30834	0.13173	9.932	3.02136e-23	3.46452e-22	Ecd
3081.06	1.26002	0.126947	9.92557	3.22269e-23	3.69269e-22	Prpf6
3253.47	-1.32873	0.133882	-9.92468	3.2514e-23	3.72287e-22	Mbl2
3091.42	1.24359	0.125304	9.92459	3.25451e-23	3.72371e-22	Kbtbd7
2724.1	1.37276	0.138333	9.92358	3.28747e-23	3.75868e-22	Srrm2
3310.8	1.24283	0.125249	9.92288	3.31071e-23	3.7825e-22	Kif18a
3642.52	1.25557	0.126556	9.92107	3.37123e-23	3.84884e-22	Ywhab
151.368	-3.95411	0.398561	-9.92095	3.37534e-23	3.85074e-22	Shf
185.634	-3.64902	0.367915	-9.91811	3.47256e-23	3.95877e-22	Ogfod3
258.655	-3.18127	0.320867	-9.91463	3.5958e-23	4.09629e-22	Pnldc1
2630.94	1.32089	0.133236	9.91385	3.62411e-23	4.12554e-22	Tmf1
2005.88	1.35375	0.136577	9.91201	3.69147e-23	4.19918e-22	Nus1
17409	1.09969	0.110968	9.91003	3.76542e-23	4.2802e-22	Gdpd1
4065.85	1.35262	0.136605	9.90163	4.0956e-23	4.65215e-22	Hif1a
3544.03	1.38324	0.139742	9.89852	4.22464e-23	4.79526e-22	Bod1l
410.744	-2.32445	0.234853	-9.89748	4.26903e-23	4.84215e-22	Haus7
130.206	-4.9862	0.504016	-9.89293	4.46744e-23	5.06353e-22	Slc4a3
896.749	-1.802	0.182157	-9.89255	4.48435e-23	5.07903e-22	Ywhah
5901.73	1.20799	0.122157	9.88882	4.65466e-23	5.26812e-22	Nedd1
169.801	-3.63038	0.367285	-9.88438	4.86565e-23	5.50296e-22	Chadl
365.44	-2.31065	0.23379	-9.88344	4.9115e-23	5.55081e-22	Ap1s1
1172.7	-1.57095	0.158986	-9.88105	5.03051e-23	5.68122e-22	Csrnp2
2734.79	1.35901	0.137575	9.87833	5.16884e-23	5.83324e-22	Med15
6191.97	1.14845	0.116345	9.87108	5.55658e-23	6.26632e-22	Taf7
1166.03	-1.62619	0.164914	-9.86089	6.15039e-23	6.931e-22	Higd1a
1084.76	-1.76286	0.178835	-9.85745	6.36422e-23	7.16683e-22	Rps26
3531.16	1.22996	0.1248	9.85544	6.49333e-23	7.30698e-22	Rnf168
950.629	-1.89357	0.192138	-9.85524	6.5063e-23	7.31632e-22	Mbip
16628.4	1.22194	0.123998	9.85458	6.54874e-23	7.35877e-22	Lrr1
4779.5	-1.21695	0.123504	-9.85346	6.62226e-23	7.43607e-22	Cdca5
227.744	-3.80061	0.385738	-9.85284	6.66345e-23	7.47698e-22	Gm8609
2326.47	1.3365	0.135702	9.84879	6.93772e-23	7.77917e-22	Itga6
1770.2	1.48678	0.150989	9.84697	7.06418e-23	7.91531e-22	Lef1
1458.27	-1.45274	0.147558	-9.84524	7.18677e-23	8.04693e-22	Cetn2
1689.54	-1.47156	0.149514	-9.8423	7.40006e-23	8.27983e-22	Nup43
234.169	-3.42545	0.34817	-9.83844	7.68916e-23	8.59718e-22	Gm4985
3489.92	1.21033	0.123066	9.83482	7.97074e-23	8.90567e-22	Eif3i
892.167	-1.97649	0.201084	-9.82918	8.43056e-23	9.41273e-22	Gm31834
2170.45	1.37233	0.139656	9.82645	8.66203e-23	9.66429e-22	Kras
1016.73	-1.8754	0.190863	-9.82589	8.71007e-23	9.71099e-22	Mrpl42
929.727	-1.68093	0.17115	-9.82135	9.11123e-23	1.0151e-21	Polb
581.33	-1.91357	0.194876	-9.81944	9.28577e-23	1.03308e-21	Tgfb3
1929.11	-1.59155	0.162081	-9.81946	9.2843e-23	1.03308e-21	Tpmt
9360.58	1.19129	0.121342	9.81763	9.45422e-23	1.05108e-21	Mllt10
766.93	-1.73603	0.176857	-9.81598	9.61005e-23	1.06689e-21	1810058I24Rik
964.529	-1.90755	0.19433	-9.81602	9.60596e-23	1.06689e-21	Svopl
851.905	-1.66411	0.169639	-9.80968	1.02293e-22	1.13484e-21	Mmp2
134.985	-4.43621	0.452273	-9.8087	1.03293e-22	1.14512e-21	Gtpbp8
4823.97	1.15477	0.117731	9.80851	1.03488e-22	1.14648e-21	Atf7ip
2016.7	1.33807	0.136513	9.8018	1.10597e-22	1.22437e-21	Wdr92
3962.19	1.41682	0.144582	9.79939	1.1327e-22	1.25308e-21	Peak1
6281.24	1.12939	0.115257	9.79887	1.13857e-22	1.25868e-21	Ctnna1
4307.8	1.20353	0.122826	9.79861	1.1414e-22	1.26092e-21	Anln
187.524	-3.33454	0.340542	-9.79189	1.21999e-22	1.34679e-21	Cbr1
2710.34	1.24774	0.12743	9.79162	1.22321e-22	1.3494e-21	Rad18
6225.09	-1.31485	0.134311	-9.78959	1.24802e-22	1.37581e-21	Gm3143
2320.26	1.32707	0.135563	9.78934	1.25104e-22	1.37816e-21	Ccnt2
2423.89	1.28704	0.131493	9.78793	1.26865e-22	1.39659e-21	Zfp873
250.752	-3.19462	0.326485	-9.78488	1.30749e-22	1.43833e-21	Tomm20
4069.96	1.22814	0.125531	9.78359	1.32432e-22	1.45583e-21	Zcchc8
3711.41	1.21148	0.123831	9.78332	1.32775e-22	1.45858e-21	Smarca5
5206.44	1.17982	0.120599	9.78295	1.33268e-22	1.46296e-21	Cul5
4047.15	1.20536	0.123219	9.78226	1.34178e-22	1.47193e-21	Eif4a2
1853.3	1.3758	0.14072	9.77686	1.41538e-22	1.55158e-21	Cwf19l2
12408.7	1.43556	0.146864	9.77477	1.44488e-22	1.58281e-21	Gm1965
2567.04	1.33939	0.13707	9.7716	1.49078e-22	1.63195e-21	Ahctf1
134.039	-5.58647	0.571925	-9.76782	1.5474e-22	1.69276e-21	1700021F07Rik
128.175	-5.0583	0.517984	-9.76536	1.5854e-22	1.73312e-21	Tmem208
127.135	-4.86897	0.498683	-9.76366	1.61235e-22	1.76136e-21	Rsph9
3159.59	1.24682	0.12777	9.7583	1.69973e-22	1.85552e-21	Thoc2
234.608	-3.25874	0.334232	-9.74991	1.84628e-22	2.0141e-21	Rpl27a
1308.44	-1.56839	0.160937	-9.74534	1.93132e-22	2.1054e-21	Lclat1
2022.85	1.40606	0.144294	9.74444	1.94851e-22	2.12267e-21	Nap1l1
371.41	-2.43612	0.250072	-9.74168	2.00214e-22	2.17958e-21	Sra1
2325.44	1.30371	0.13384	9.7408	2.01964e-22	2.19711e-21	Tada2a
1544.04	1.59448	0.163706	9.7399	2.03762e-22	2.21514e-21	Srek1ip1
1826.37	1.38294	0.142034	9.73667	2.10343e-22	2.2851e-21	Pnisr
2129.55	1.33029	0.13669	9.73217	2.19844e-22	2.38666e-21	Anapc10
2540.79	1.36748	0.140537	9.7304	2.23713e-22	2.42699e-21	Dctd
2387.88	1.55264	0.159592	9.72884	2.27163e-22	2.46271e-21	Igf2bp3
1926.13	-1.34788	0.138571	-9.72702	2.31269e-22	2.50377e-21	Mrpl9
18797.1	1.16104	0.119362	9.72707	2.31156e-22	2.50377e-21	Ssb
2216.16	1.31731	0.135485	9.72292	2.40774e-22	2.60487e-21	Eea1
806.471	-1.96174	0.201804	-9.72102	2.45303e-22	2.65204e-21	Lmna
2252.84	-1.29855	0.133606	-9.71929	2.49515e-22	2.69572e-21	Nono
2377.67	1.28268	0.132048	9.71375	2.63459e-22	2.84442e-21	Snx16
3758.88	1.23895	0.127568	9.71206	2.67863e-22	2.88997e-21	Phf3
121.462	-5.08395	0.523539	-9.71075	2.71336e-22	2.92343e-21	Ddt
4294.13	1.21388	0.125003	9.71078	2.71247e-22	2.92343e-21	Mphosph10
9184.33	1.08935	0.112192	9.70968	2.7419e-22	2.95215e-21	Usp7
330.402	-2.38576	0.245713	-9.70955	2.74556e-22	2.95406e-21	Ubl4a
312.902	-2.89643	0.298342	-9.70843	2.7757e-22	2.98445e-21	Hmbs
1400.38	1.42066	0.146435	9.70167	2.96598e-22	3.18685e-21	Shprh
3027.06	1.28942	0.132976	9.69665	3.11562e-22	3.34535e-21	1110059G10Rik
1402.26	1.42873	0.147383	9.69397	3.19848e-22	3.43197e-21	C2cd3
1941.07	1.34332	0.138612	9.69126	3.28444e-22	3.5218e-21	Zfp148
2209.51	1.37396	0.14178	9.69076	3.30057e-22	3.53667e-21	Slain1
18432.9	1.16332	0.120247	9.67443	3.87239e-22	4.14657e-21	Eif2b1
1962.64	-1.3162	0.136114	-9.66982	4.05101e-22	4.33489e-21	Dld
667.866	1.8167	0.188005	9.66303	4.32856e-22	4.62872e-21	Nf1
877.743	-1.70067	0.176034	-9.66098	4.41603e-22	4.71905e-21	D5Ertd577e
1026.92	-1.55683	0.161166	-9.65981	4.467e-22	4.77027e-21	Wbp2
708.587	-1.87229	0.193847	-9.65862	4.5193e-22	4.82284e-21	Xrcc3
709.531	-1.7708	0.183353	-9.65785	4.55306e-22	4.85557e-21	Gpr137b-ps
152.254	-4.19151	0.434114	-9.65534	4.66613e-22	4.97277e-21	Ercc1
997.861	-1.56544	0.162137	-9.65506	4.67867e-22	4.98275e-21	Slc25a19
127.069	-4.48056	0.464182	-9.65261	4.79213e-22	5.10012e-21	Rpl3-ps1
238.079	-2.77897	0.287923	-9.65181	4.8296e-22	5.13652e-21	Mrps10
1407.21	1.50476	0.155926	9.6505	4.89144e-22	5.19877e-21	Eps15
1677.78	1.39481	0.144545	9.64965	4.93255e-22	5.23891e-21	Chordc1
563.087	-2.06848	0.214394	-9.64802	5.01126e-22	5.31892e-21	Gm43950
1541.21	-1.43207	0.14848	-9.6449	5.16594e-22	5.47939e-21	Rpl15
499.7	-2.11776	0.219583	-9.64447	5.18797e-22	5.49904e-21	Wdr73
2557.44	1.37584	0.142675	9.64316	5.25469e-22	5.566e-21	Zfp518a
3031.94	-1.28162	0.132924	-9.64175	5.3274e-22	5.63921e-21	Rad51
136.96	-4.12449	0.427886	-9.63924	5.4592e-22	5.77483e-21	Cdk4
942.043	-1.57728	0.163689	-9.63586	5.64192e-22	5.96409e-21	Pank2
199.906	-3.08357	0.320274	-9.62792	6.09514e-22	6.43886e-21	Gm49871
3732.56	1.19646	0.124432	9.61534	6.8883e-22	7.27186e-21	Sms
1095.18	1.52156	0.158291	9.61242	7.08614e-22	7.47569e-21	Rev1
3495.85	1.21483	0.126471	9.60557	7.57353e-22	7.9845e-21	Ncapg2
7171.9	1.11537	0.116131	9.60447	7.6554e-22	8.0654e-21	Siah1b
465.21	-2.02762	0.211141	-9.60314	7.75432e-22	8.16414e-21	Nostrin
680.145	-1.9887	0.207229	-9.59661	8.262e-22	8.69282e-21	BC005624
1224.68	-5.73888	0.598021	-9.59646	8.27347e-22	8.69905e-21	Snrpd2
264.46	-2.71467	0.282934	-9.59473	8.4135e-22	8.84037e-21	Tcn2
1195.83	-1.77647	0.185153	-9.59462	8.42278e-22	8.8442e-21	Fam32a
779.557	-2.02999	0.211585	-9.59421	8.45659e-22	8.87376e-21	Pdzph1
3179.23	-1.27872	0.133341	-9.58984	8.82227e-22	9.25131e-21	Rufy1
204.2	-3.48738	0.363768	-9.58683	9.08301e-22	9.51836e-21	Coq6
135.063	-4.26425	0.444862	-9.58555	9.19635e-22	9.63071e-21	Mvd
798.795	1.65375	0.172528	9.58538	9.21186e-22	9.64052e-21	Pdap1
393.506	-2.79109	0.291294	-9.58169	9.54731e-22	9.98492e-21	Gm47918
384.793	-2.1824	0.227796	-9.58052	9.65621e-22	1.00921e-20	Rab3ip
16285.1	1.07307	0.112058	9.57603	1.0085e-21	1.05333e-20	Npm1
8268.75	1.08316	0.113116	9.57567	1.01204e-21	1.05631e-20	Copb1
330.025	-2.54502	0.265805	-9.57475	1.021e-21	1.06496e-20	Dctn6
2101.65	-1.3342	0.139361	-9.57374	1.03102e-21	1.0747e-20	Dnajc11
5891.2	1.14782	0.119925	9.57122	1.0565e-21	1.10053e-20	Fnbp4
2751.15	1.27021	0.132734	9.5696	1.07321e-21	1.11719e-20	Pkn2
5932.38	1.31876	0.137823	9.5685	1.08465e-21	1.12835e-20	Gm5946
3656.66	1.21488	0.126968	9.56838	1.08592e-21	1.12893e-20	Foxo3
1431.61	1.4133	0.147713	9.56787	1.09126e-21	1.13373e-20	Zfp280d
1351.65	1.43647	0.150149	9.567	1.10057e-21	1.14264e-20	Chd4
2143.32	1.31027	0.136987	9.56494	1.12262e-21	1.16476e-20	Tnrc6b
3062.93	1.19848	0.125411	9.55645	1.21863e-21	1.26354e-20	Foxo1
45875.1	1.06237	0.111193	9.55429	1.24434e-21	1.28935e-20	E330034G19Rik
1822.44	1.53832	0.161065	9.55093	1.2854e-21	1.33101e-20	Uvssa
2564.48	1.43203	0.149942	9.55051	1.29063e-21	1.33555e-20	Bdh1
10989.6	1.14958	0.120392	9.54862	1.31439e-21	1.35924e-20	Pla2g4c
1171.6	-1.58961	0.166536	-9.54515	1.35905e-21	1.4045e-20	Cdo1
429.434	-2.09578	0.219648	-9.54153	1.4074e-21	1.45352e-20	Mtres1
1954.19	1.34578	0.141097	9.53793	1.45706e-21	1.50381e-20	Phip
168.547	-3.47535	0.36449	-9.53483	1.50131e-21	1.54846e-20	Ptpn18
67596.4	1.10364	0.11579	9.53139	1.55185e-21	1.59954e-20	Ccnb1
148.025	-4.04643	0.424547	-9.53119	1.55496e-21	1.60169e-20	Tmub1
18109.2	1.32548	0.139124	9.52734	1.61371e-21	1.66112e-20	Jag1
1472.24	-1.40904	0.147963	-9.52291	1.68397e-21	1.73231e-20	Puf60
6968.47	1.14567	0.12032	9.52182	1.70176e-21	1.74946e-20	Csnk1e
1468.03	-1.39327	0.146325	-9.52173	1.7032e-21	1.74979e-20	Ngdn
44558.8	1.04271	0.109547	9.51833	1.75984e-21	1.8068e-20	Ccdc69
352.837	-2.36567	0.248571	-9.51707	1.78122e-21	1.82756e-20	Eef2
139.144	-4.19032	0.440331	-9.51629	1.7947e-21	1.84019e-20	Gcat
7286.78	1.07762	0.113311	9.51028	1.90153e-21	1.94844e-20	Cox10
2428.52	1.41374	0.14866	9.5099	1.9084e-21	1.95421e-20	Fbxo11
3208.09	1.2086	0.127104	9.50875	1.92974e-21	1.97477e-20	Uba3
1406.58	1.39398	0.14662	9.50743	1.95438e-21	1.99869e-20	Ino80d
758.861	-1.69239	0.178018	-9.50684	1.96548e-21	2.00873e-20	Igsf23
1298.6	1.6552	0.17417	9.50338	2.03188e-21	2.07524e-20	Upf1
6024.1	1.25721	0.132293	9.50318	2.0357e-21	2.07779e-20	Cdc27
9696.84	1.09729	0.115482	9.50183	2.06229e-21	2.10356e-20	C2cd5
1815.52	1.30932	0.137818	9.5004	2.09082e-21	2.13128e-20	Zfp955b
8880.8	1.08644	0.114376	9.49885	2.12219e-21	2.16185e-20	Smim14
500.473	-2.01664	0.212316	-9.49827	2.13411e-21	2.17259e-20	Emc7
4468.99	1.17535	0.123751	9.4977	2.14578e-21	2.18305e-20	Mapre1
3064.45	1.22951	0.129471	9.49635	2.17373e-21	2.21005e-20	Psmd1
7515.78	1.0783	0.113556	9.4958	2.18527e-21	2.22034e-20	Carmil1
8440.69	1.06485	0.112157	9.49425	2.21794e-21	2.25209e-20	Tcl1b3
2868.69	1.32828	0.139909	9.49391	2.22527e-21	2.25806e-20	Ilf3
145.665	-6.86363	0.723049	-9.49262	2.25295e-21	2.28468e-20	2610306M01Rik
1316.44	-1.50804	0.158916	-9.48957	2.31991e-21	2.35106e-20	Stat6
659.692	1.7614	0.185617	9.48943	2.32302e-21	2.3527e-20	Med13
1672.88	1.34832	0.142089	9.48926	2.32675e-21	2.35495e-20	Ceacam20
11447.6	1.14114	0.120331	9.4833	2.46375e-21	2.492e-20	Tcl1b2
4035.31	1.23443	0.13018	9.48245	2.4839e-21	2.51077e-20	Cenph
2155.18	1.35676	0.143121	9.47976	2.54873e-21	2.57464e-20	Map4k5
2926.64	-1.23258	0.130044	-9.47818	2.58757e-21	2.61219e-20	1700018B24Rik
2579.53	1.22401	0.12916	9.47674	2.62356e-21	2.64683e-20	Dguok
1222.15	1.45035	0.15306	9.4757	2.6498e-21	2.67159e-20	Qser1
2934.29	1.54966	0.163562	9.47447	2.6812e-21	2.70087e-20	Nufip2
321.885	-3.19243	0.336952	-9.47443	2.68229e-21	2.70087e-20	Trpv2
316.7	-2.79092	0.294598	-9.47365	2.70228e-21	2.71926e-20	Ube2f
1170.06	1.76087	0.185947	9.46974	2.80554e-21	2.82136e-20	Cth
4023.8	1.15774	0.122311	9.46555	2.92006e-21	2.93465e-20	Ptges3
6047.53	1.14958	0.12158	9.45531	3.22065e-21	3.23466e-20	Usp28
1579.96	-1.34949	0.142733	-9.45464	3.24149e-21	3.25351e-20	Vbp1
1343.41	1.71064	0.181039	9.44901	3.42059e-21	3.43109e-20	Ccp110
2831.13	1.21495	0.128624	9.4458	3.52714e-21	3.5357e-20	Ttc37
27988.1	1.60004	0.169434	9.44345	3.60702e-21	3.61346e-20	Strn
3096.53	1.24441	0.131814	9.44064	3.70497e-21	3.70923e-20	Phtf2
318.505	-2.65615	0.281397	-9.43917	3.75757e-21	3.75948e-20	Xab2
232.613	-2.78422	0.295025	-9.43726	3.8266e-21	3.82611e-20	Gm46401
12329.3	1.03861	0.110063	9.43648	3.85519e-21	3.85225e-20	E2f5
2264.26	1.25533	0.133038	9.43586	3.87787e-21	3.87245e-20	Gcc2
3141.28	1.34287	0.14232	9.43552	3.89042e-21	3.8825e-20	Wwc2
280.697	-2.94912	0.312743	-9.42986	4.10625e-21	4.09529e-20	Yipf3
364.134	-2.36573	0.251089	-9.42188	4.43073e-21	4.4161e-20	Ranbp1
718.427	-1.82347	0.193538	-9.42179	4.43458e-21	4.41713e-20	Rbm3
2024.74	1.36448	0.144862	9.41913	4.5485e-21	4.52773e-20	Pola1
3170.54	1.22313	0.129873	9.41787	4.60311e-21	4.57919e-20	Zfp131
372.939	-2.19922	0.233525	-9.41752	4.61855e-21	4.59164e-20	Impa2
147.989	-4.04062	0.429113	-9.41621	4.67647e-21	4.64628e-20	Proc
2401.3	1.25837	0.133645	9.41573	4.69786e-21	4.66458e-20	Mia3
777.856	-1.8626	0.197865	-9.4135	4.79863e-21	4.76162e-20	Serpinb12
1012.87	1.52997	0.162629	9.40773	5.06963e-21	5.02735e-20	Fyco1
880.94	-1.6348	0.173786	-9.40696	5.10691e-21	5.06113e-20	Fbxo40
329.906	-2.58203	0.274863	-9.39389	5.78251e-21	5.72706e-20	Gm49870
539.958	-2.30936	0.245864	-9.39282	5.84159e-21	5.78192e-20	Pga5
3040.78	1.28803	0.137135	9.39242	5.8638e-21	5.80025e-20	Mycbp2
284.3	-2.53785	0.27027	-9.39004	5.99748e-21	5.92875e-20	Ltbp2
2255.04	1.2429	0.132448	9.38412	6.34429e-21	6.26763e-20	Fam122a
225.653	-3.08469	0.328737	-9.38345	6.38504e-21	6.30392e-20	Hsd17b10
3334.66	1.20274	0.128279	9.37595	6.85562e-21	6.76427e-20	Rheb
2564.33	1.33876	0.142804	9.37477	6.93276e-21	6.83608e-20	Brd4
442.065	-2.49966	0.266752	-9.37072	7.2042e-21	7.09928e-20	Dok4
13595	-1.02249	0.109186	-9.36469	7.62761e-21	7.51181e-20	Tacc3
2114.65	1.46686	0.156647	9.36409	7.67115e-21	7.54995e-20	Rpa3
2192.39	1.31524	0.14054	9.3585	8.08758e-21	7.95482e-20	Fam172a
273.089	-2.50177	0.267537	-9.35113	8.67173e-21	8.52404e-20	Gm13180
2131.89	1.24322	0.132954	9.35072	8.70527e-21	8.55164e-20	Cpsf2
40295.4	1.06341	0.113777	9.34642	9.06674e-21	8.90117e-20	Hsp90aa1
898.776	-1.60249	0.171497	-9.3441	9.26775e-21	9.09282e-20	Rab4a
721.227	1.66924	0.178659	9.34319	9.34781e-21	9.16564e-20	Qk
1512.74	1.37175	0.146832	9.34234	9.4231e-21	9.2337e-20	Ccnl1
3388.73	1.16378	0.124608	9.33957	9.67246e-21	9.47213e-20	Ect2
2102.72	1.37262	0.14698	9.33882	9.74152e-21	9.53381e-20	Mapk6
165.63	-3.41658	0.366086	-9.33272	1.03183e-20	1.0092e-19	Vps37c
340.76	-2.34726	0.251512	-9.3326	1.03301e-20	1.00973e-19	Tmem222
213.9	-3.18756	0.34157	-9.33208	1.03815e-20	1.01412e-19	Chchd10
125.825	-4.20997	0.451235	-9.32989	1.05982e-20	1.03464e-19	Lct
1874.17	1.33508	0.143285	9.31767	1.18922e-20	1.16025e-19	1810037I17Rik
1040.34	1.57244	0.168868	9.31164	1.25879e-20	1.22736e-19	Gm20627
2793.83	1.4314	0.153762	9.30917	1.28832e-20	1.25538e-19	Kdm7a
282.734	-2.43345	0.261412	-9.30889	1.2918e-20	1.25799e-19	Cabp1
2598.04	1.29834	0.139485	9.30805	1.30199e-20	1.26712e-19	Trmt11
3336.39	1.15611	0.124208	9.30785	1.30442e-20	1.2687e-19	Itpr2
32831.5	-1.18886	0.127772	-9.30456	1.34554e-20	1.30788e-19	Fbxw18
3698.66	1.18982	0.127879	9.30424	1.34959e-20	1.311e-19	Ralgps2
2305.25	1.26983	0.13651	9.30206	1.37749e-20	1.33728e-19	Cobll1
733.47	-1.70697	0.183512	-9.30167	1.38263e-20	1.34144e-19	Pkig
1173.14	1.48501	0.159741	9.29635	1.45352e-20	1.40935e-19	Luc7l3
362.128	-2.17146	0.233628	-9.29453	1.47859e-20	1.43278e-19	Tex261
243.983	-2.74373	0.295205	-9.29431	1.48169e-20	1.43489e-19	Nudcd2
2519.72	1.80936	0.194755	9.29047	1.53609e-20	1.48665e-19	Scyl3
1947.48	1.36856	0.147323	9.28948	1.55047e-20	1.49965e-19	Phf13
1649.85	-1.33058	0.143322	-9.28389	1.634e-20	1.57946e-19	Nprl2
239.432	-2.70647	0.291757	-9.27644	1.75239e-20	1.69286e-19	Meikin
658.555	-1.91702	0.206658	-9.27632	1.75426e-20	1.69362e-19	Ube2d-ps
201.996	-3.2926	0.355186	-9.27008	1.86006e-20	1.79466e-19	Hexdc
19682	-1.17177	0.126408	-9.26977	1.86544e-20	1.79875e-19	Gm13023
313.436	-2.49346	0.269055	-9.26747	1.9061e-20	1.83683e-19	Ndufb9
1670.53	1.37316	0.148173	9.26726	1.90986e-20	1.83932e-19	Pnn
4399.12	1.18005	0.127421	9.26101	2.02508e-20	1.9491e-19	Gm36480
293.197	-2.43916	0.2634	-9.26028	2.03899e-20	1.96128e-19	Mto1
925.643	1.7002	0.183724	9.25406	2.16118e-20	2.07754e-19	Prlr
2164.11	1.23306	0.133342	9.2473	2.30228e-20	2.21182e-19	Iqgap2
831.994	1.58077	0.170957	9.24661	2.3172e-20	2.22479e-19	Lpcat2
271.601	-2.54903	0.27568	-9.24633	2.32333e-20	2.22932e-19	Rmi2
409.046	-2.11932	0.229241	-9.24496	2.35338e-20	2.25677e-19	Nat8f2
561.293	-2.21511	0.23961	-9.24465	2.3601e-20	2.26184e-19	Rpn2
1062.51	-1.48701	0.160952	-9.23882	2.49221e-20	2.38699e-19	Naa11
1714.05	-1.53535	0.166224	-9.23665	2.54345e-20	2.43458e-19	Tubb5
1072.06	1.54459	0.167286	9.2332	2.62659e-20	2.51263e-19	Ankrd13c
157.266	-3.36592	0.36463	-9.23106	2.67962e-20	2.56179e-19	Ndufa12-ps
1779.39	1.35074	0.146415	9.22547	2.82317e-20	2.69739e-19	Otud4
1205.13	1.5749	0.170723	9.22484	2.8398e-20	2.71163e-19	Furin
476.425	-2.09177	0.22677	-9.22416	2.85787e-20	2.72722e-19	Ybx2
1493.87	1.32515	0.143691	9.22227	2.90869e-20	2.77404e-19	Ryk
1129.49	1.43361	0.155551	9.21634	3.07419e-20	2.9301e-19	Baz1a
4145.85	1.13549	0.123247	9.21312	3.16777e-20	3.01745e-19	Supt16
3630.31	1.14397	0.124176	9.21251	3.18586e-20	3.03284e-19	Lrrc40
225.162	-2.74066	0.297507	-9.21208	3.19877e-20	3.04329e-19	Sh3glb2
224.042	-2.85157	0.30975	-9.20605	3.38358e-20	3.21717e-19	Slc10a6
3370.41	1.15296	0.125282	9.20294	3.48282e-20	3.30952e-19	Yipf4
4315.79	1.20223	0.130706	9.19797	3.6477e-20	3.4641e-19	Gm33962
273.76	-2.86239	0.311252	-9.19638	3.70203e-20	3.51357e-19	Osgin1
7025.67	-1.04717	0.113897	-9.19397	3.78598e-20	3.59107e-19	Psmd4
1491.86	1.4466	0.15745	9.1877	4.01319e-20	3.80429e-19	Pik3c2a
2389.52	1.21075	0.131814	9.1853	4.10394e-20	3.88797e-19	Herc2
2925.83	1.42853	0.155534	9.18469	4.12712e-20	3.90757e-19	Nras
2940.44	1.16376	0.126708	9.18462	4.12964e-20	3.9076e-19	Erg28
2720.68	1.18036	0.128527	9.18376	4.16295e-20	3.93674e-19	Mdm2
2813.13	1.54306	0.168247	9.17139	4.66963e-20	4.41323e-19	Mcmbp
3021.82	1.23316	0.134526	9.1667	4.87738e-20	4.60681e-19	Jkamp
2789.09	1.21327	0.132456	9.15986	5.19663e-20	4.9054e-19	0610033M10Rik
317.843	-2.30755	0.252047	-9.15524	5.42374e-20	5.11669e-19	Prpf31
2135.4	1.21552	0.132817	9.15187	5.59542e-20	5.27549e-19	Bclaf1
1055.6	1.48231	0.162057	9.14683	5.86286e-20	5.52432e-19	Mitd1
5048.59	1.1082	0.121161	9.14647	5.88242e-20	5.53943e-19	Uqcrc2
180.379	-3.08004	0.336922	-9.14168	6.14913e-20	5.78712e-19	Sirt5
1784.57	1.30477	0.142756	9.13987	6.25268e-20	5.88104e-19	Rnft1
11641	1.02315	0.111981	9.13677	6.43436e-20	6.0483e-19	Ermp1
113.151	-6.00037	0.657136	-9.1311	6.7807e-20	6.36623e-19	Mymx
11279.9	1.40289	0.153639	9.13111	6.78006e-20	6.36623e-19	Nup98
3111.26	1.16309	0.127381	9.13077	6.8013e-20	6.38176e-19	Sytl4
1788.97	-1.3127	0.14385	-9.12548	7.14182e-20	6.69727e-19	Pacsin1
105.785	-5.38103	0.590233	-9.11678	7.73896e-20	7.2529e-19	Tmem126b
970.076	1.53471	0.168364	9.11542	7.83659e-20	7.34002e-19	Snx18
109.191	-4.82059	0.528935	-9.11377	7.95695e-20	7.44831e-19	Hint2
1027.92	1.48087	0.162551	9.11024	8.21985e-20	7.68982e-19	Atic
1865.48	-1.27123	0.13955	-9.10951	8.2755e-20	7.73715e-19	Taf12
4472.06	1.08999	0.119655	9.10945	8.2803e-20	7.73715e-19	Tmem209
32760.8	1.01921	0.111902	9.10805	8.38742e-20	7.83259e-19	Obox2
1223.22	-1.82953	0.200925	-9.10554	8.58398e-20	8.01138e-19	Sebox
5164.17	1.09742	0.120531	9.10491	8.63345e-20	8.04797e-19	Luzp1
3093.48	-1.18871	0.130557	-9.10492	8.63326e-20	8.04797e-19	Snu13
2980.84	1.39961	0.153764	9.10236	8.83927e-20	8.23495e-19	Il7
229.339	-2.67597	0.29399	-9.10227	8.8464e-20	8.2367e-19	Adck2
1752.87	1.41161	0.155088	9.10196	8.87161e-20	8.25528e-19	Slc44a1
1267.16	1.39559	0.153377	9.0991	9.10816e-20	8.46536e-19	Crk
1227.13	1.42594	0.156711	9.09916	9.10321e-20	8.46536e-19	Rbpj
6139.73	1.05555	0.116093	9.09231	9.69538e-20	9.0058e-19	Atp1b3
741.799	1.69678	0.186713	9.08761	1.01242e-19	9.39859e-19	Zc3h12c
233.557	-2.83082	0.311736	-9.08082	1.07758e-19	9.99759e-19	Itprip
1241.37	-1.44164	0.158775	-9.07982	1.08759e-19	1.00845e-18	Mtfr1
250.417	-2.52782	0.278417	-9.07927	1.09308e-19	1.01294e-18	Gm30725
7525.74	1.04534	0.115139	9.07894	1.09634e-19	1.01536e-18	Nuf2
233.113	-2.73265	0.301035	-9.0775	1.11099e-19	1.02832e-18	Il1r2
4466.09	1.1037	0.121589	9.07726	1.11347e-19	1.03e-18	Eny2
563.003	-1.95399	0.215335	-9.07418	1.14537e-19	1.0589e-18	Erp29
7146.06	1.15137	0.126904	9.07275	1.16045e-19	1.07221e-18	Rab3gap1
330.108	-2.24432	0.247429	-9.07054	1.18429e-19	1.09358e-18	Alg3
211.943	-2.90185	0.320009	-9.06801	1.21213e-19	1.11864e-18	Nit1
644.153	-1.8522	0.20428	-9.06696	1.22381e-19	1.12875e-18	Gm31925
4411.22	1.12746	0.124373	9.06513	1.24451e-19	1.14717e-18	Insig1
228.104	-2.69725	0.297756	-9.0586	1.32134e-19	1.21728e-18	Nop9
170.065	-3.13503	0.346612	-9.04478	1.49965e-19	1.38073e-18	Dnajc30
742.491	1.6679	0.184411	9.0445	1.50356e-19	1.38353e-18	Cir1
2904.01	1.2087	0.133643	9.04421	1.50749e-19	1.38632e-18	Seh1l
613.315	-1.7656	0.195318	-9.03965	1.5717e-19	1.44453e-18	Cdipt
3739.31	1.21569	0.134498	9.03872	1.58516e-19	1.45604e-18	N4bp2
281.464	-2.38626	0.264054	-9.03702	1.61001e-19	1.47801e-18	Ubxn1
277.854	-2.68776	0.297434	-9.03651	1.61757e-19	1.48408e-18	Krtcap3
1568.17	1.29864	0.143714	9.03631	1.62043e-19	1.48584e-18	Atp11c
4411.62	-1.46169	0.161773	-9.03543	1.63365e-19	1.49708e-18	Vdac2
1931.14	-1.30735	0.144714	-9.03401	1.6549e-19	1.51567e-18	Lrrfip2
3568.17	1.11473	0.123404	9.03317	1.66772e-19	1.52652e-18	Tpt1
3059.68	1.13037	0.125191	9.02919	1.7294e-19	1.58206e-18	Dock7
1249.08	1.37461	0.152262	9.02798	1.74874e-19	1.59882e-18	Birc6
646.162	-1.68872	0.187164	-9.02265	1.83587e-19	1.67751e-18	Smim8
103.198	-4.95272	0.549147	-9.01893	1.89927e-19	1.73443e-18	Izumo4
168.692	-3.0997	0.343793	-9.01619	1.94747e-19	1.7774e-18	Hddc2
402.601	-2.07284	0.22992	-9.01545	1.96055e-19	1.78831e-18	Atp5md
176.917	-3.00535	0.333433	-9.01336	1.99846e-19	1.82183e-18	Sirt2
415.516	-2.02171	0.224367	-9.01072	2.04717e-19	1.86515e-18	Tmem38a
7071.16	1.05092	0.116633	9.01046	2.05197e-19	1.86844e-18	Usp15
673.854	-1.64864	0.183143	-9.00191	2.21819e-19	2.01861e-18	Tmem258
2998.13	1.15098	0.128001	8.99191	2.42974e-19	2.20985e-18	Cyth1
1285.58	1.44811	0.161113	8.98816	2.51403e-19	2.28519e-18	Trip11
4545.99	1.11416	0.124036	8.98257	2.64522e-19	2.40305e-18	Cdca4
4900.4	1.14261	0.127234	8.9804	2.69793e-19	2.44952e-18	Syne2
22552.7	1.17083	0.130383	8.97997	2.70843e-19	2.45762e-18	Meis2
1996.42	1.44362	0.160765	8.97968	2.7155e-19	2.46262e-18	Daam1
331.047	-2.3361	0.260192	-8.97836	2.74832e-19	2.49094e-18	Gstz1
1176.28	1.43971	0.160531	8.96842	3.0081e-19	2.72482e-18	Cdc26
229129	1.17639	0.131173	8.96828	3.0118e-19	2.7266e-18	Zbed3
150.645	-3.95409	0.440911	-8.96802	3.01889e-19	2.73144e-18	Ap5s1
295.898	-2.77666	0.309686	-8.96605	3.07327e-19	2.77905e-18	Ngef
136.876	-3.9212	0.437891	-8.95473	3.40573e-19	3.0779e-18	Dbnl
7112.23	1.14956	0.128397	8.95312	3.45582e-19	3.12137e-18	Myo5b
333.418	-2.34539	0.261989	-8.95223	3.48382e-19	3.14485e-18	Slc2a1
479.414	-2.05667	0.229829	-8.94872	3.59642e-19	3.24463e-18	Tubd1
146.456	-3.36944	0.376592	-8.9472	3.646e-19	3.28747e-18	Ccs
2144.49	-1.20858	0.135101	-8.94573	3.69514e-19	3.32987e-18	Calr
1713.97	1.40981	0.157748	8.93713	3.99409e-19	3.59721e-18	Taok3
12098.4	1.25649	0.140661	8.93275	4.15539e-19	3.74032e-18	Csde1
10393.7	0.999335	0.111918	8.92919	4.2914e-19	3.86053e-18	Eif5
2224.37	1.1938	0.133775	8.92392	4.50053e-19	4.04636e-18	Rfc1
1231.71	1.35237	0.151593	8.9211	4.61693e-19	4.14681e-18	Ext1
1031.47	1.47825	0.165704	8.92108	4.61755e-19	4.14681e-18	Klhl28
254.29	-2.78805	0.312681	-8.91661	4.80799e-19	4.31537e-18	Tbc1d7
254.116	-2.6763	0.300195	-8.9152	4.86953e-19	4.36811e-18	Snrpb
966.104	-1.47309	0.165329	-8.91005	5.10117e-19	4.57328e-18	Hcfc1r1
369.037	-2.08231	0.233737	-8.90877	5.16005e-19	4.62343e-18	Prss44
138.921	-3.91337	0.439396	-8.90626	5.27825e-19	4.72664e-18	Creb3
1459.24	-1.29806	0.145842	-8.90044	5.56279e-19	4.97861e-18	Plpp3
2066.57	1.33933	0.150492	8.89967	5.60118e-19	5.0101e-18	Csnk1g1
3368.12	1.10254	0.12393	8.89648	5.76478e-19	5.15351e-18	Itgb1bp1
5264.59	1.05015	0.118066	8.89456	5.86527e-19	5.24035e-18	Sypl
988.83	-1.43719	0.161659	-8.89026	6.09681e-19	5.44412e-18	Prkaa2
906.899	-1.4805	0.166588	-8.88716	6.26917e-19	5.59485e-18	Triap1
2228.37	1.21419	0.136643	8.8859	6.34029e-19	5.65511e-18	Tpr
769.003	-1.63027	0.183531	-8.8828	6.51962e-19	5.81175e-18	Pigq
151.061	-3.65503	0.41155	-8.88113	6.61838e-19	5.89645e-18	Gcdh
2388.81	1.20104	0.135271	8.8788	6.75844e-19	6.01781e-18	Txlng
3095.17	1.16959	0.131763	8.87646	6.90236e-19	6.14247e-18	Numb
102.554	-4.94534	0.557188	-8.87553	6.96014e-19	6.19039e-18	Acy3
441.021	-2.13729	0.240838	-8.8744	7.03087e-19	6.24975e-18	Ikbkb
542.877	-1.74704	0.1969	-8.87275	7.13619e-19	6.33978e-18	Dtnb
6512.33	1.17112	0.131996	8.87234	7.16215e-19	6.35925e-18	Ubqln1
402.417	-2.25431	0.254133	-8.87057	7.27738e-19	6.4579e-18	Fis1
899.693	1.64898	0.186038	8.86365	7.74351e-19	6.86767e-18	Wasf3
878.364	1.5811	0.17841	8.86217	7.84705e-19	6.95556e-18	Reps1
5581.37	1.15532	0.130545	8.84999	8.75267e-19	7.75392e-18	Map2k1
360.487	-2.12758	0.240429	-8.84911	8.8218e-19	7.81075e-18	Ncaph2
905.874	1.48435	0.167937	8.83873	9.68116e-19	8.56679e-18	Pde3b
7271.51	1.03862	0.117529	8.83715	9.81904e-19	8.6839e-18	Clk1
11710.1	1.0814	0.122372	8.83699	9.83343e-19	8.69173e-18	Kif23
189.944	-2.85161	0.322718	-8.83622	9.9016e-19	8.74706e-18	Psme2
3901.68	-1.13818	0.12882	-8.8354	9.97388e-19	8.80596e-18	Phf5a
3736.45	1.13027	0.127928	8.83519	9.99254e-19	8.81748e-18	Ccna2
5046.73	-1.10553	0.125255	-8.82623	1.08263e-18	9.54781e-18	Oog1
1627.39	1.34662	0.152584	8.82543	1.09036e-18	9.61057e-18	Tank
389.637	-2.19955	0.249552	-8.81398	1.20776e-18	1.06394e-17	Fbxo46
1417.83	1.6336	0.185397	8.81136	1.23632e-18	1.08849e-17	Tnks
481.2	-1.85639	0.210715	-8.80997	1.25181e-18	1.10151e-17	Aco2
48031.8	0.946924	0.107505	8.80819	1.27177e-18	1.11845e-17	Pkd2l2
2446.67	1.16427	0.132212	8.80607	1.29611e-18	1.13922e-17	Taf13
13301.1	0.973036	0.110547	8.80199	1.34415e-18	1.18077e-17	Esco2
593.744	-1.71801	0.195216	-8.80054	1.3616e-18	1.19543e-17	Dlst
240.839	-3.03719	0.345141	-8.79986	1.36987e-18	1.20202e-17	9430021M05Rik
2274.77	1.18871	0.135155	8.79519	1.42801e-18	1.25234e-17	Satb1
16756.9	1.22335	0.139138	8.79235	1.46463e-18	1.28374e-17	Cenpn
577.377	-1.72696	0.19644	-8.7913	1.4784e-18	1.29509e-17	Cog8
1569.8	1.28094	0.14573	8.78981	1.49809e-18	1.31161e-17	Cmtr2
3933.22	1.12688	0.128249	8.78665	1.54084e-18	1.34828e-17	Gbf1
432.083	-2.19706	0.250095	-8.7849	1.56503e-18	1.36868e-17	Jtb
845.475	-1.52449	0.173537	-8.78478	1.56675e-18	1.36943e-17	Rps3a1
381.097	-2.47516	0.281821	-8.78273	1.59551e-18	1.39379e-17	Inpp5k
1631.96	1.37424	0.156472	8.78265	1.59673e-18	1.39408e-17	Thrap3
344.112	-2.24385	0.255502	-8.78212	1.60422e-18	1.39984e-17	Tuba1b
1297.18	-1.46871	0.167271	-8.78047	1.62795e-18	1.41975e-17	Itm2b
2120.88	1.20357	0.137092	8.77925	1.6457e-18	1.43444e-17	Afap1l2
1392.92	1.38144	0.157377	8.77792	1.66524e-18	1.45067e-17	Arid4a
562.648	-1.74967	0.199355	-8.77668	1.68365e-18	1.46589e-17	Amz2
1574.95	1.43662	0.163747	8.77336	1.73412e-18	1.50899e-17	Sipa1l1
2071.43	1.20592	0.137489	8.771	1.7708e-18	1.54006e-17	Jarid2
8235.82	1.01827	0.116111	8.76982	1.78957e-18	1.55552e-17	Itga9
2828.18	1.29425	0.147598	8.76874	1.80682e-18	1.56964e-17	Mfap3
102.59	-4.63867	0.529154	-8.7662	1.84794e-18	1.60448e-17	Arfrp1
2226.16	1.21881	0.139057	8.76481	1.87099e-18	1.62359e-17	Ehmt1
8027.6	1.04331	0.119127	8.75795	1.98833e-18	1.72315e-17	Cenpe
3395.38	1.44423	0.164906	8.75791	1.98901e-18	1.72315e-17	Hivep1
3815.49	1.10843	0.126562	8.75799	1.98762e-18	1.72315e-17	Snrnp27
158.316	-3.11407	0.355703	-8.75468	2.04678e-18	1.77222e-17	Tnip3
1104.77	-1.56074	0.178389	-8.74907	2.15123e-18	1.86163e-17	Nifk
1246.05	-1.34851	0.154205	-8.74493	2.23163e-18	1.93015e-17	Rnf187
887.095	1.50996	0.172699	8.74331	2.2638e-18	1.95689e-17	Rev3l
1116.02	1.39557	0.159776	8.73455	2.44632e-18	2.1135e-17	Piga
1430.38	1.27597	0.146135	8.73144	2.51453e-18	2.17124e-17	Cdc40
891.428	1.49674	0.17144	8.73042	2.53739e-18	2.18977e-17	Kmt5a
700.232	-1.68797	0.193375	-8.729	2.56945e-18	2.21622e-17	Bcat1
1170	1.52505	0.174735	8.72779	2.59697e-18	2.23873e-17	Fat1
1626.42	1.43953	0.164979	8.72551	2.64995e-18	2.28315e-17	Diaph1
1458.05	-1.29546	0.148563	-8.71991	2.78433e-18	2.39761e-17	Ighm
2988.74	-1.15358	0.132323	-8.71794	2.8331e-18	2.43827e-17	Atp6v1g1
4169.28	1.22325	0.140321	8.71746	2.84515e-18	2.4473e-17	Ptpn11
1735.28	1.52142	0.174624	8.7126	2.96996e-18	2.55326e-17	Tmem250-ps
1880.15	-1.32689	0.152323	-8.711	3.01195e-18	2.58793e-17	Dynll2
4922.12	1.03167	0.118515	8.70493	3.17775e-18	2.7289e-17	Ppfibp2
100.216	-5.30512	0.609518	-8.70379	3.2098e-18	2.75492e-17	Myg1
6052.41	1.15764	0.133009	8.70352	3.21743e-18	2.75996e-17	D6Ertd474e
154.518	-3.28753	0.377735	-8.70327	3.2247e-18	2.76468e-17	Prkag1
2003.17	1.17552	0.135069	8.70312	3.22894e-18	2.7668e-17	Zfp638
108.064	-5.26375	0.604836	-8.70278	3.23858e-18	2.77356e-17	Slc7a9
6556.61	1.03214	0.118642	8.69967	3.32862e-18	2.84911e-17	Cep164
4403.98	-1.12857	0.129762	-8.6972	3.40168e-18	2.91006e-17	Mapk3
1678.57	1.22058	0.140343	8.69708	3.40541e-18	2.91167e-17	Ccdc90b
2179.13	1.19568	0.137487	8.69668	3.4175e-18	2.92041e-17	Ube2d2a
497.614	1.83878	0.211605	8.6897	3.63408e-18	3.10211e-17	Gm15645
298.481	-2.4012	0.276327	-8.68972	3.63335e-18	3.10211e-17	Zp4-ps
1901.49	1.20216	0.13838	8.68735	3.71e-18	3.1652e-17	Arhgap28
13808.1	0.955315	0.109999	8.68474	3.79597e-18	3.23678e-17	Polr2c
850.682	-1.59667	0.183934	-8.68065	3.93521e-18	3.35368e-17	Katnal2
1036	1.52515	0.175911	8.67005	4.31926e-18	3.67898e-17	Fcho2
609.196	1.80106	0.207785	8.66791	4.40121e-18	3.74676e-17	Rbm15
2420.34	1.26753	0.146247	8.66707	4.43386e-18	3.77251e-17	Mtpn
312.958	-2.64342	0.305074	-8.66486	4.52081e-18	3.8444e-17	Ube2j1
1107.07	-1.39283	0.160779	-8.66301	4.59478e-18	3.90519e-17	Ppil2
3332.27	1.07771	0.124509	8.65567	4.90011e-18	4.16245e-17	Zc3h15
507.036	-1.77576	0.205228	-8.65266	5.03127e-18	4.27155e-17	Gm42952
1413.72	-1.35206	0.156353	-8.64748	5.26491e-18	4.46749e-17	Nfkbib
2517.45	1.14488	0.132569	8.63608	5.81756e-18	4.93377e-17	Lpgat1
1875.59	1.20961	0.140073	8.63562	5.84069e-18	4.95071e-17	Ufl1
161.285	3.82983	0.443507	8.63533	5.85584e-18	4.96087e-17	Xaf1
2329.15	-1.3204	0.152963	-8.63216	6.0205e-18	5.09761e-17	Rpa1
103.673	-4.47876	0.518859	-8.63195	6.0316e-18	5.10426e-17	Pex11g
2399.1	1.19942	0.138957	8.63155	6.05235e-18	5.11906e-17	Cox8a
204.826	-3.3126	0.383835	-8.63027	6.12084e-18	5.1742e-17	Sult5a1
1230	1.32058	0.153215	8.61916	6.7449e-18	5.69868e-17	Mfsd14b
634.036	-1.61208	0.187195	-8.61177	7.19403e-18	6.07161e-17	Eipr1
2680.49	1.37757	0.159964	8.61178	7.19343e-18	6.07161e-17	Mlxip
138.508	-4.17734	0.485079	-8.61167	7.2001e-18	6.07347e-17	Mien1
21764.7	1.03434	0.12013	8.61012	7.29828e-18	6.15298e-17	Laptm4b
3096.07	1.24153	0.144204	8.60953	7.33605e-18	6.1815e-17	Npc1
317.699	-2.17292	0.252396	-8.60917	7.35883e-18	6.19736e-17	Slc10a3
3721.29	1.07366	0.124756	8.60603	7.5637e-18	6.36648e-17	Arpc2
513.188	1.83671	0.213476	8.60383	7.70987e-18	6.48604e-17	Rnf146
400.994	-2.02191	0.23506	-8.60169	7.85477e-18	6.6044e-17	Mrrf
387.92	-2.53115	0.294287	-8.60095	7.90586e-18	6.6438e-17	Mtg1
3044.77	1.09828	0.12777	8.59577	8.27081e-18	6.94677e-17	Thumpd1
1930.74	-1.19817	0.139395	-8.5955	8.29062e-18	6.95968e-17	Tprgl
7453.02	0.986781	0.114807	8.59512	8.31796e-18	6.97891e-17	Atad1
7350.24	1.12559	0.13097	8.59426	8.38031e-18	7.02747e-17	Atl2
121.524	-6.9223	0.805481	-8.594	8.39954e-18	7.03982e-17	A930031H19Rik
916.519	1.60987	0.187396	8.59078	8.63808e-18	7.23589e-17	Csnk2a1
310.324	-2.28948	0.266513	-8.59051	8.65833e-18	7.24898e-17	Pacrg
884.975	1.49569	0.174139	8.58909	8.7659e-18	7.33513e-17	Ubn2
134.375	-3.4593	0.40276	-8.58899	8.77372e-18	7.33777e-17	Kctd21
1836.02	1.22562	0.142699	8.58882	8.78689e-18	7.34486e-17	Ccser2
1623.31	1.34372	0.156509	8.58558	9.03769e-18	7.55048e-17	Atad2b
1928.58	-1.16575	0.135798	-8.58443	9.12852e-18	7.62232e-17	Elp5
455.296	1.86511	0.2174	8.57914	9.55841e-18	7.97703e-17	Gm15629
239.153	-2.43005	0.283305	-8.57751	9.69519e-18	8.08688e-17	Slc15a4
204.177	-2.96525	0.345776	-8.57563	9.85465e-18	8.21552e-17	Timm10b
159.55	-2.98675	0.348317	-8.57481	9.92481e-18	8.26962e-17	Dand5
1686.08	1.21855	0.142136	8.57313	1.00706e-17	8.38663e-17	Csad
202.998	-2.68789	0.313775	-8.56629	1.06874e-17	8.89562e-17	Krtcap2
16342.5	1.00254	0.117076	8.56318	1.09796e-17	9.13396e-17	Ggct
1170.58	1.31118	0.153139	8.56204	1.10889e-17	9.22002e-17	Wdr26
3152.93	1.0824	0.126448	8.5601	1.1277e-17	9.37145e-17	Tmem117
1566.36	1.31954	0.154259	8.55402	1.18876e-17	9.87366e-17	Fastkd1
10627.1	1.09478	0.128015	8.55196	1.21012e-17	1.00457e-16	Dclre1a
5136.32	1.04704	0.122489	8.548	1.25236e-17	1.03909e-16	Pex13
439.659	-1.95759	0.22902	-8.54768	1.25588e-17	1.04146e-16	Pvt1
873.864	-1.44812	0.169424	-8.54729	1.26014e-17	1.04444e-16	Cpsf3
1549.85	1.24548	0.145743	8.54571	1.27753e-17	1.05829e-16	Acbd5
691.2	1.66034	0.194373	8.542	1.31916e-17	1.0922e-16	Plekha3
445.02	-1.90594	0.22323	-8.538	1.36568e-17	1.13012e-16	Nudt2
4661.28	1.04843	0.122948	8.52748	1.49575e-17	1.2371e-16	Paf1
3069.48	-1.07968	0.126621	-8.52688	1.50347e-17	1.24284e-16	Osbpl9
2246.38	1.12802	0.132326	8.52458	1.53364e-17	1.26711e-16	Ddx46
880.955	-1.43693	0.168565	-8.5245	1.53472e-17	1.26733e-16	Eif4b
1953.46	1.19837	0.140611	8.5226	1.56012e-17	1.28764e-16	Tcerg1
4746.01	1.27066	0.149095	8.52248	1.56177e-17	1.28832e-16	Ndufa4
280.395	-2.36691	0.277791	-8.52046	1.58925e-17	1.3103e-16	Ankrd33b
726.269	-1.54402	0.181331	-8.51493	1.6669e-17	1.37359e-16	Sar1a
7289.86	1.20124	0.141079	8.51464	1.67103e-17	1.37628e-16	Usp37
1661.27	1.33482	0.156817	8.51199	1.7098e-17	1.40747e-16	Dse
140.855	-3.56573	0.418926	-8.51161	1.71536e-17	1.41131e-16	Endog
2598.27	-1.11131	0.130573	-8.511	1.72432e-17	1.41794e-16	Psmc1
497.572	1.96514	0.23091	8.51043	1.73295e-17	1.42429e-16	Cep170
311.543	-2.1319	0.250522	-8.50981	1.74222e-17	1.43115e-16	Mrpl16
2393.92	1.20162	0.14125	8.50706	1.78402e-17	1.46473e-16	Rrp1b
1175.33	1.4527	0.170835	8.5035	1.83952e-17	1.50951e-16	Utp20
108.49	-4.16416	0.489717	-8.50319	1.84457e-17	1.51285e-16	Etfb
200.209	-2.61798	0.30808	-8.49773	1.93334e-17	1.58484e-16	Mlh1
1184.48	1.31811	0.155135	8.49654	1.95328e-17	1.60034e-16	Atxn1
9438.19	1.21908	0.143481	8.49643	1.95508e-17	1.60098e-16	Atxn2l
3665.86	1.0403	0.122448	8.49582	1.96534e-17	1.60855e-16	Tmem50a
611.752	-1.63073	0.191947	-8.49574	1.96677e-17	1.60888e-16	H2bc4
2664.33	-1.12258	0.132156	-8.49431	1.99117e-17	1.62799e-16	Mcub
92.3815	-5.33212	0.627734	-8.49424	1.99238e-17	1.62813e-16	Mroh3
580.603	-1.66726	0.19631	-8.49299	2.01384e-17	1.64481e-16	Mrps21
3941.72	1.05161	0.123847	8.49123	2.0446e-17	1.66907e-16	Eif2ak1
991.351	1.39442	0.164266	8.48879	2.088e-17	1.70361e-16	Ctdspl2
3844.31	1.02846	0.121156	8.48869	2.08983e-17	1.70422e-16	Ap3m1
207.246	-3.31153	0.390138	-8.48812	2.10003e-17	1.71165e-16	Rnf121
1167.28	1.33706	0.157561	8.48603	2.13809e-17	1.74176e-16	Dock3
840.121	-1.57483	0.185674	-8.48172	2.21895e-17	1.8067e-16	Gemin6
1676.15	1.20217	0.141764	8.48009	2.25011e-17	1.83111e-16	Pex11a
150.594	-3.29155	0.388175	-8.47955	2.26074e-17	1.83881e-16	Oit1
3858.91	1.08662	0.128205	8.47564	2.33791e-17	1.9006e-16	Stt3a
3572.21	1.11758	0.131866	8.47511	2.34867e-17	1.90835e-16	Rad50
600.933	-1.61967	0.191179	-8.47201	2.41198e-17	1.95878e-16	Qrich1
9324.03	0.971877	0.114718	8.4719	2.41415e-17	1.95953e-16	Mastl
562.747	-1.66531	0.196653	-8.46826	2.49095e-17	2.02082e-16	Scn8a
1207.36	1.60915	0.190056	8.46668	2.52479e-17	2.04722e-16	Gng5
179.677	-2.955	0.34904	-8.46607	2.53822e-17	2.05705e-16	Rmnd5b
4599.1	1.03692	0.122482	8.46589	2.54201e-17	2.05906e-16	Lrrc57
1020.21	-1.3974	0.165109	-8.46346	2.59557e-17	2.10135e-16	Ndufa6
552.855	1.70194	0.201137	8.46159	2.63755e-17	2.13424e-16	Phactr4
9847.15	0.963667	0.113888	8.46151	2.63946e-17	2.13469e-16	Eif2s2
1172.07	1.32982	0.157211	8.45885	2.70023e-17	2.18271e-16	Hs2st1
1282.92	-1.41741	0.167579	-8.45816	2.71633e-17	2.19459e-16	Cirbp
131.72	-3.366	0.397965	-8.45802	2.71949e-17	2.19601e-16	Trmu
846.766	-1.56385	0.184954	-8.45535	2.78254e-17	2.24578e-16	Eef2k
98.3394	-4.76406	0.563601	-8.45289	2.84171e-17	2.29235e-16	Metap1d
5559.08	0.984092	0.116434	8.4519	2.86612e-17	2.31086e-16	Mia2
441.168	2.34724	0.277947	8.44494	3.04201e-17	2.45141e-16	Gm50167
2330.08	1.17108	0.138685	8.44419	3.06159e-17	2.46592e-16	Trim59
5102.26	1.04985	0.124399	8.43938	3.19016e-17	2.56816e-16	Kpna3
1805.57	1.31907	0.156336	8.43742	3.24425e-17	2.61037e-16	Tmprss11a
1811.04	1.44546	0.171324	8.43695	3.25725e-17	2.61948e-16	Mapk8
696.147	-1.63946	0.19443	-8.43216	3.39339e-17	2.72757e-16	4933417E11Rik
484.772	-1.75233	0.207842	-8.43106	3.42547e-17	2.75195e-16	Zbtb8b
6320.93	1.41287	0.167627	8.42866	3.49635e-17	2.80745e-16	Lars2
583.049	-1.73292	0.205642	-8.42685	3.55085e-17	2.84976e-16	Fastkd2
171.871	-3.44514	0.408926	-8.42485	3.61213e-17	2.89745e-16	Il17b
1777.49	1.18361	0.140493	8.42472	3.61618e-17	2.89922e-16	Xrn2
2068.43	1.13713	0.135003	8.42298	3.6704e-17	2.94119e-16	Serbp1
1639.34	1.24917	0.148352	8.42029	3.75565e-17	3.00797e-16	Sec23a
254.795	-2.29319	0.272348	-8.42008	3.76231e-17	3.01176e-16	Plagl1
2173.72	1.15692	0.137418	8.41902	3.79659e-17	3.03766e-16	Rb1cc1
418.079	-1.83907	0.218485	-8.41737	3.85038e-17	3.07913e-16	Ap3s2
1669.2	1.19281	0.14171	8.41727	3.85375e-17	3.08025e-16	Tardbp
1284.57	1.37702	0.163702	8.41178	4.03834e-17	3.22615e-16	Atp7a
1276.73	1.34173	0.159559	8.409	4.13533e-17	3.30195e-16	Wrn
752.995	-1.47825	0.175823	-8.4076	4.18502e-17	3.33993e-16	Abt1
277.715	-2.33098	0.277253	-8.40741	4.19152e-17	3.34342e-16	Ccdc60
129.775	-3.37097	0.401149	-8.4033	4.34105e-17	3.46093e-16	Ccdc163
93.1516	-4.58394	0.545519	-8.40291	4.35558e-17	3.47076e-16	2210404E10Rik
4876.85	1.00913	0.120188	8.39626	4.60924e-17	3.67102e-16	Edrf1
128.543	-3.57505	0.425842	-8.39527	4.64836e-17	3.7003e-16	Rabl3
4931.02	1.10187	0.131261	8.39444	4.68121e-17	3.72456e-16	Lbr
2882.85	-1.07675	0.12828	-8.39374	4.70901e-17	3.74478e-16	Dap3
6255.92	1.05799	0.126053	8.39318	4.73165e-17	3.76089e-16	Rlim
5443.42	0.992709	0.118288	8.39228	4.76814e-17	3.78797e-16	Hmgcs1
119.306	-3.75588	0.44763	-8.39059	4.83706e-17	3.84078e-16	Syngr4
1269.98	1.44213	0.171946	8.38713	4.98156e-17	3.95351e-16	Upf3b
1845.43	1.22673	0.146343	8.3826	5.17727e-17	4.10676e-16	Spidr
1194.87	1.28568	0.153419	8.38023	5.28241e-17	4.18805e-16	Selp
418.528	-1.89979	0.22671	-8.3798	5.30172e-17	4.20123e-16	Tango2
13839.5	0.950067	0.113384	8.37922	5.32793e-17	4.21987e-16	Psma2
7081.11	0.963725	0.115058	8.376	5.47573e-17	4.33475e-16	Nop56
14614.2	0.936867	0.111855	8.37576	5.48674e-17	4.34128e-16	C87499
335.55	-2.03203	0.242619	-8.3754	5.5037e-17	4.3525e-16	Lrrc75a
2095.61	1.15815	0.138286	8.37501	5.52179e-17	4.3646e-16	Mansc1
489.368	-1.77155	0.211561	-8.37374	5.58177e-17	4.40979e-16	Fbxl2
2507.06	1.1664	0.13931	8.37271	5.63084e-17	4.44632e-16	Zfp106
9557.01	1.18114	0.141078	8.37229	5.65092e-17	4.45994e-16	Ncl
604.54	1.58512	0.189351	8.37132	5.69739e-17	4.49436e-16	Nckap1
2874.97	-1.31884	0.157621	-8.36714	5.90338e-17	4.65451e-16	Rpl41
554.598	-1.6463	0.196765	-8.36686	5.91758e-17	4.66336e-16	Rida
2585.55	1.07541	0.128553	8.36553	5.98465e-17	4.71385e-16	Elovl5
3803.13	-1.14281	0.136632	-8.36415	6.05473e-17	4.76666e-16	Bcap31
3287.89	1.03725	0.124026	8.36322	6.10287e-17	4.80214e-16	Add1
1318.63	1.35749	0.162456	8.35607	6.4842e-17	5.09965e-16	Tmco3
2327.13	1.18702	0.142061	8.35568	6.50569e-17	5.11399e-16	Golga4
1525.64	1.2355	0.147886	8.35442	6.57549e-17	5.16627e-16	Rnf20
356.759	-2.21065	0.264652	-8.35306	6.65192e-17	5.2237e-16	Cptp
[truncated: 13,699 more rows]
