# Supplementary material for: The global phosphorylation landscape of mouse oocytes during meiotic maturation
Source: EMBO J. 2024 Sep 10;43(20):4752–85. doi: 10.1038/s44318-024-00222-1 (PMC11480333; doi:10.1038/s44318-024-00222-1)
Supplement: Supplementary file 13 — Dataset EV10 [file 44318_2024_222_MOESM13_ESM.xlsx]

## Sheet: Legend
Dataset EV10.
Differentiall expressed genes/results_original_Btg4_KO_vs_WT; Chao Y. et.al (doi.org/10.1038/nsmb.3204)

## Sheet: Sheet1
baseMean	log2FoldChange	lfcSE	stat	pvalue	padj	geneID
9087.09	4.39364	0.13848	31.7275	6.48499e-221	7.48498e-217	Elobl
9704.84	-4.23536	0.133656	-31.6885	2.23452e-220	1.28954e-216	Mat2b
2297.93	5.91216	0.191078	30.9411	3.34743e-210	1.28787e-206	Sdhd
2799.25	-4.99567	0.167656	-29.7972	4.24456e-195	1.22477e-191	Depdc7
2401.41	5.04606	0.17081	29.542	8.31939e-192	1.92045e-188	Ftdc2
2014.47	6.38649	0.22045	28.9702	1.56185e-184	3.00448e-181	Psmb7
2158.95	4.63836	0.175355	26.4513	3.52603e-154	5.81392e-151	Zar1l
4111.31	-3.88163	0.148673	-26.1086	2.91493e-150	4.20551e-147	Elavl2
2264.23	4.20678	0.164698	25.5423	6.68281e-144	8.57033e-141	Ftdc1
10680.6	-3.32207	0.130798	-25.3986	2.6165e-142	3.01996e-139	Pla2g4c
2088.85	4.25301	0.1699	25.0325	2.71107e-138	2.84465e-135	Fbxw26
9385.57	-3.24973	0.130156	-24.968	1.36067e-137	1.30874e-134	Txnip
1503.57	5.92079	0.23752	24.9275	3.74249e-137	3.32276e-134	Gm36976
1195.48	5.60558	0.226456	24.7536	2.83818e-135	2.33987e-132	Psmb1
2054.51	4.1139	0.16709	24.6208	7.55926e-134	5.8166e-131	Khdc3
3081.63	-3.85489	0.156792	-24.586	1.78242e-133	1.28579e-130	Rbm38
1638.61	5.31808	0.217198	24.4849	2.13719e-132	1.45102e-129	Chchd2
1311.35	-4.91319	0.200957	-24.449	5.15797e-132	3.3074e-129	Top1
4341.25	3.56368	0.14611	24.3904	2.16427e-131	1.31473e-128	Eloc
3542.38	4.53421	0.185934	24.3861	2.40261e-131	1.38655e-128	Speer5-ps1
1676.41	4.29188	0.176581	24.3055	1.71541e-130	9.42821e-128	Tmsb10
1265.58	5.31275	0.221133	24.0252	1.51797e-127	7.96384e-125	Ndufs2
21005.5	-3.08078	0.12912	-23.8598	8.00561e-126	4.01743e-123	Parp12
2653.31	-3.62024	0.152535	-23.7338	1.61434e-124	7.76363e-122	Tet3
1840.26	4.19528	0.176931	23.7113	2.75496e-124	1.27191e-121	Cct5
1407.09	-4.71436	0.198861	-23.7068	3.06501e-124	1.36063e-121	Taf3
7561.41	-3.46085	0.147394	-23.4802	6.5005e-122	2.77884e-119	Eif2s2
3577.35	3.58588	0.153275	23.3951	4.78867e-121	1.97396e-118	Eif6
1235.41	4.71771	0.202519	23.2951	4.97056e-120	1.97828e-117	Gm44792
5064.82	-3.31337	0.143067	-23.1596	1.16288e-118	4.474e-116	Dusp7
2690.67	-3.51898	0.153062	-22.9905	5.8042e-117	2.16103e-114	Cnot6l
2089.49	-3.74839	0.164439	-22.795	5.14206e-115	1.85468e-112	Mtdh
955.31	5.71339	0.252231	22.6514	1.35201e-113	4.72875e-111	Rpsa
1564.02	-3.93589	0.17399	-22.6213	2.674e-113	9.07744e-111	Pcbp1
1804.06	-3.81357	0.170788	-22.3292	1.9216e-110	6.33688e-108	Ppp3r1
2355.9	3.84325	0.172254	22.3115	2.85814e-110	9.16352e-108	Dppa5a
921.872	-4.83725	0.22047	-21.9407	1.06299e-106	3.31595e-104	Tiam1
1306.09	4.10992	0.187976	21.8641	5.70804e-106	1.73374e-103	Rpl5
1528.61	3.84618	0.178859	21.504	1.42712e-102	4.22353e-100	Trim27
3608.52	-3.13902	0.146896	-21.3691	2.59308e-101	7.48234e-99	Mtfr2
886.453	-5.00228	0.23592	-21.2033	8.90689e-100	2.5074e-97	Actn4
3690.34	-2.9684	0.140987	-21.0544	2.08302e-98	5.72434e-96	Mapre1
2645.09	-3.68097	0.174866	-21.0502	2.27897e-98	6.11718e-96	Siah1b
36253.6	-2.6899	0.128146	-20.9909	7.94659e-98	2.08454e-95	Zbed3
3368.09	-3.09261	0.148527	-20.8219	2.73923e-96	6.8731e-94	Rbbp7
1135.12	3.9574	0.190055	20.8224	2.71445e-96	6.8731e-94	Ube2a
1074.01	-4.52668	0.218563	-20.7111	2.75171e-95	6.75751e-93	Dnttip2
1020.27	4.71794	0.229933	20.5188	1.46326e-93	3.51854e-91	Rps3
3003.5	3.853	0.188033	20.4911	2.58239e-93	6.08286e-91	Calm2
2589.94	-3.08046	0.150475	-20.4716	3.85947e-93	8.90919e-91	Strn
2042.78	-3.97901	0.194377	-20.4706	3.94081e-93	8.91859e-91	Socs7
791.577	-4.61137	0.225335	-20.4645	4.46218e-93	9.90433e-91	Pls1
800.184	4.78865	0.234152	20.4511	5.87838e-93	1.28015e-90	Ndufc2
3320.24	-2.99172	0.148423	-20.1566	2.35404e-90	5.03155e-88	Usp19
878.493	4.71972	0.234458	20.1304	3.99821e-90	8.39042e-88	0610009B22Rik
1031.09	-4.06794	0.202477	-20.0909	8.86646e-90	1.82744e-87	Ncoa4
1465.54	-3.56923	0.177792	-20.0754	1.21132e-89	2.45282e-87	Cnbp
2415.32	3.0642	0.152808	20.0526	1.91414e-89	3.80914e-87	Sec22a
7092.26	-2.81531	0.140592	-20.0247	3.35782e-89	6.56881e-87	C86187
955.489	-4.28627	0.216781	-19.7723	5.15346e-87	9.91354e-85	Arid1a
1293.65	-3.49334	0.176953	-19.7417	9.46291e-87	1.79051e-84	Pfdn4
1151.65	-4.17259	0.212279	-19.6561	5.12242e-86	9.53597e-84	Morf4l2
852.949	4.51085	0.231532	19.4826	1.54186e-84	2.82479e-82	Rpl34
1502.55	-3.51819	0.180638	-19.4764	1.74069e-84	3.13922e-82	Acbd3
4219.42	3.14405	0.161781	19.4339	3.98758e-84	7.08071e-82	Zp2
1121.72	-3.76391	0.194221	-19.3795	1.14876e-83	2.00895e-81	Cpsf2
5055.55	-2.78514	0.143726	-19.3781	1.18141e-83	2.0352e-81	Tm9sf2
12177.7	2.97791	0.154085	19.3264	3.22318e-83	5.47087e-81	Padi6
7980.47	-2.64204	0.136793	-19.3142	4.08303e-83	6.8299e-81	Ralbp1
1139.29	-3.83235	0.198845	-19.273	9.0495e-83	1.49213e-80	Dnajc21
2005.53	-3.37136	0.175291	-19.2329	1.96272e-82	3.19067e-80	Usp9x
1188.59	3.72621	0.193967	19.2105	3.02252e-82	4.84527e-80	Gm42553
3270.18	-2.78727	0.145122	-19.2064	3.27297e-82	5.17488e-80	Ctnnb1
6633.9	-2.52936	0.132292	-19.1196	1.73568e-81	2.70718e-79	Trim61
2031.35	2.99537	0.156788	19.1046	2.31184e-81	3.55776e-79	Stom
826.601	-4.00816	0.210231	-19.0655	4.88345e-81	7.41641e-79	Nfxl1
871.238	-4.20602	0.221142	-19.0196	1.17475e-80	1.76091e-78	Mphosph8
1175.08	4.32837	0.227994	18.9845	2.28983e-80	3.38836e-78	Tomm22
2333.62	-2.86507	0.15133	-18.9326	6.14041e-80	8.97122e-78	Atp2a2
887.511	-4.45255	0.235249	-18.9269	6.84121e-80	9.87015e-78	Nup98
2367.01	-3.30648	0.175484	-18.8421	3.41457e-79	4.86555e-77	Csnk1e
1832.89	3.03407	0.161215	18.82	5.17908e-79	7.28988e-77	Mpzl1
1025.49	-3.87185	0.205815	-18.8122	5.99657e-79	8.33884e-77	Luc7l3
1183.77	-3.73414	0.198583	-18.804	7.00894e-79	9.63061e-77	Celf2
2433.29	-4.30884	0.22988	-18.7439	2.17123e-78	2.94828e-76	Ezh2
4602.8	2.72333	0.145436	18.7253	3.07798e-78	4.13093e-76	Med28
2471.48	2.85549	0.152614	18.7106	4.05921e-78	5.38522e-76	Oas1c
1580.85	-3.1126	0.166438	-18.7013	4.8331e-78	6.33905e-76	Ptpn21
898.925	-4.12735	0.220756	-18.6964	5.2933e-78	6.86464e-76	Noct
4093.66	-2.82926	0.15154	-18.6701	8.66747e-78	1.11156e-75	Jag1
677.736	4.67197	0.250459	18.6536	1.18095e-77	1.48449e-75	Cox7b
1872.91	3.00091	0.160877	18.6535	1.18327e-77	1.48449e-75	Ube2b
2534.53	2.90046	0.15579	18.6178	2.30591e-77	2.86181e-75	Med17
1225.64	-3.52803	0.189514	-18.6162	2.3743e-77	2.91534e-75	Ugcg
791.588	-4.03837	0.217501	-18.5672	5.92544e-77	7.1991e-75	Sall4
1371.77	-3.29632	0.177727	-18.547	8.61525e-77	1.0358e-74	Kit
565.007	5.19009	0.280564	18.4988	2.11086e-76	2.51171e-74	Gm16286
1348.67	3.30292	0.179255	18.4258	8.15145e-76	9.60041e-74	Myocos
722.393	4.62414	0.250981	18.4243	8.3905e-76	9.78214e-74	Rpl18
3136	2.98641	0.162262	18.4048	1.20175e-75	1.38706e-73	Fbxw15
7326.86	2.66053	0.145444	18.2924	9.50534e-75	1.08624e-72	Tmem14c
1140.41	-3.51203	0.192219	-18.271	1.40948e-74	1.59493e-72	Rheb
967.081	-4.34456	0.238667	-18.2034	4.84647e-74	5.43087e-72	Smc4
1004.99	-4.41991	0.24339	-18.1598	1.0741e-73	1.19204e-71	Kif23
2112.64	-2.89691	0.15953	-18.159	1.09009e-73	1.19827e-71	Fam133b
551.029	5.27371	0.291802	18.0729	5.20864e-73	5.67152e-71	Tsc2
10251.1	-2.2984	0.127774	-17.988	2.41831e-72	2.60861e-70	Hsp90aa1
1130.2	-3.39366	0.189164	-17.9403	5.7172e-72	6.11e-70	Arcn1
1092.35	3.32243	0.187148	17.753	1.63399e-70	1.73023e-68	Aass
2280.81	-2.80422	0.158067	-17.7408	2.0318e-70	2.13191e-68	Mark2
582.107	-4.53698	0.255766	-17.7388	2.10497e-70	2.18879e-68	Nup153
1080.61	3.37739	0.190699	17.7106	3.47573e-70	3.58186e-68	Rnf181
1449.19	-3.73528	0.21119	-17.6868	5.29744e-70	5.41089e-68	Ibtk
1357.33	-3.14166	0.177841	-17.6655	7.72891e-70	7.82518e-68	Sub1
1110.28	3.88636	0.220021	17.6636	8.00329e-70	8.03252e-68	E330011O21Rik
506.819	-4.99521	0.28285	-17.6603	8.48091e-70	8.43851e-68	Cwf19l2
1660.7	-3.18055	0.180221	-17.6481	1.05291e-69	1.03869e-67	Gdap1
4951.31	-2.4195	0.137197	-17.6353	1.32082e-69	1.29194e-67	Sap30
890.757	-4.33165	0.245731	-17.6276	1.51266e-69	1.46716e-67	Rock1
1019.21	3.34617	0.189856	17.6248	1.58856e-69	1.52793e-67	Abhd12
4627.33	2.47716	0.140793	17.5943	2.72355e-69	2.59795e-67	Eef1a1
589.675	4.51363	0.256865	17.572	4.03613e-69	3.81844e-67	Cyb5a
532.186	-5.68653	0.324452	-17.5266	8.98215e-69	8.42862e-67	Cobll1
1582.39	3.41128	0.194699	17.5208	9.94189e-69	9.25398e-67	Mrpl48
536.506	4.68428	0.267545	17.5083	1.23741e-68	1.14258e-66	Nsfl1c
3303.71	2.69342	0.153846	17.5072	1.26269e-68	1.15667e-66	Oas1h
810.495	-3.74695	0.214091	-17.5016	1.39185e-68	1.26494e-66	Ccdc69
1516.98	-3.15349	0.180406	-17.4799	2.03726e-68	1.83704e-66	Pabpn1l
507.092	-4.89015	0.280325	-17.4446	3.78466e-68	3.38625e-66	Taok3
712.246	-3.98671	0.229723	-17.3545	1.82466e-67	1.62002e-65	Lyar
1451.48	3.13907	0.181021	17.3409	2.30916e-67	2.03453e-65	Pde6d
706.662	-3.92831	0.22729	-17.2832	6.29249e-67	5.50212e-65	Itsn2
1601.75	2.93658	0.169977	17.2763	7.0917e-67	6.15432e-65	Glrx5
4028.9	2.53244	0.146648	17.2688	8.07766e-67	6.95763e-65	Tent5b
8548.85	-2.40622	0.139491	-17.25	1.11888e-66	9.566e-65	Slc45a3
786.493	3.97171	0.230791	17.2091	2.26877e-66	1.92545e-64	Timm17a
1653.46	3.00484	0.175199	17.151	6.1795e-66	5.20612e-64	Abcf3
699.727	3.97563	0.232312	17.1133	1.18165e-65	9.88308e-64	Ccdc58
737.721	3.8863	0.227746	17.0642	2.74161e-65	2.27652e-63	Ckb
478.922	-5.14971	0.302818	-17.006	7.41828e-65	6.11584e-63	Fastkd1
777.455	3.64527	0.215283	16.9324	2.59513e-64	2.12433e-62	Med7
852.307	-3.70159	0.219512	-16.8628	8.4483e-64	6.86692e-62	Pcgf6
1032.13	-3.17343	0.188873	-16.8019	2.36446e-63	1.90844e-61	Cd164
1017.35	3.31612	0.197396	16.7993	2.46833e-63	1.97844e-61	Slc15a4
914.503	-3.43298	0.20461	-16.7782	3.52493e-63	2.80584e-61	Nfrkb
1080.17	-4.05163	0.242308	-16.721	9.21209e-63	7.2826e-61	Ect2
1007.09	-3.48207	0.208707	-16.684	1.71262e-62	1.3447e-60	Atp6v1b2
1110.89	-3.32868	0.199756	-16.6637	2.40544e-62	1.87592e-60	Trip12
1329.05	-3.07113	0.184491	-16.6465	3.20927e-62	2.486e-60	Ube2h
6734.79	-2.89993	0.174729	-16.5968	7.35607e-62	5.66025e-60	Rdx
728.03	3.73726	0.225326	16.586	8.79856e-62	6.72537e-60	Olfr976
1098.12	-3.42701	0.206758	-16.575	1.05707e-61	8.02675e-60	Azin1
1704.15	3.02066	0.182252	16.5741	1.07264e-61	8.09175e-60	Rpl27
976.645	-3.54711	0.214361	-16.5473	1.67363e-61	1.25435e-59	Esco2
812.845	-3.51456	0.21274	-16.5205	2.614e-61	1.9465e-59	Eif4a2
567.549	-4.20769	0.255012	-16.5	3.66951e-61	2.71497e-59	Camta1
1074.02	-3.04786	0.18483	-16.4901	4.32516e-61	3.17968e-59	Tmed9
894.12	-3.29068	0.199697	-16.4784	5.24916e-61	3.83454e-59	Sypl
565.172	-4.00235	0.243196	-16.4573	7.43635e-61	5.39814e-59	Mphosph10
715.728	-3.6896	0.224226	-16.4548	7.74822e-61	5.58938e-59	Naa16
1285.81	-2.90341	0.176884	-16.4142	1.51421e-60	1.08553e-58	Klhl9
4360.4	-2.2941	0.139866	-16.4021	1.84673e-60	1.31544e-58	Bub1b
699.082	-3.65251	0.22269	-16.4018	1.85771e-60	1.31544e-58	Serpine2
3602.83	2.398	0.14622	16.3999	1.91459e-60	1.34745e-58	Ooep
669.769	-3.89176	0.237869	-16.3609	3.63652e-60	2.5438e-58	Dclre1a
744.278	-3.63226	0.222413	-16.3312	5.92532e-60	4.11988e-58	Npm1
506.237	4.22007	0.258497	16.3254	6.51167e-60	4.50046e-58	Adipor1
2256.82	-2.46374	0.15138	-16.2752	1.47947e-59	1.01643e-57	Ubxn4
3977.06	2.31361	0.142257	16.2636	1.78965e-59	1.21507e-57	Gm13084
685.357	-3.60706	0.221785	-16.2637	1.78554e-59	1.21507e-57	Sfpq
1113.54	-3.26387	0.200967	-16.2408	2.59435e-59	1.75111e-57	Edrf1
1497.28	-2.97087	0.183242	-16.2128	4.09181e-59	2.7458e-57	Ywhab
2058.05	2.57782	0.159034	16.2093	4.33808e-59	2.89422e-57	Gm47066
2198.51	-2.5179	0.155656	-16.1761	7.44073e-59	4.93568e-57	Rnf4
1650.76	-2.63781	0.163263	-16.1568	1.01642e-58	6.70373e-57	Pias4
960.138	3.27133	0.202588	16.1477	1.17889e-58	7.73113e-57	1700067K01Rik
481.44	-4.17476	0.258749	-16.1344	1.46234e-58	9.53581e-57	Uso1
929.413	-3.05498	0.190215	-16.0607	4.81209e-58	3.12029e-56	Atxn2l
493.71	4.82009	0.300433	16.0438	6.31912e-58	4.07459e-56	Ndufv2
923.846	3.63811	0.226845	16.0379	6.95195e-58	4.45775e-56	Rps9
21103.2	2.12828	0.132795	16.0268	8.30196e-58	5.29399e-56	Uchl1
511.696	4.3203	0.270204	15.989	1.52379e-57	9.6635e-56	Gm43694
465.426	-4.14104	0.260914	-15.8713	1.00192e-56	6.31923e-55	Hnrnpa2b1
7178.91	-2.14754	0.135385	-15.8625	1.15259e-56	7.23001e-55	Surf4
714.403	-3.83353	0.242805	-15.7885	3.73452e-56	2.32994e-54	Zfr
1172.42	-2.83936	0.179849	-15.7875	3.79466e-56	2.35473e-54	Midn
635.6	-4.03394	0.255597	-15.7824	4.11254e-56	2.53834e-54	Qk
1080.11	-2.96966	0.188598	-15.746	7.31393e-56	4.49029e-54	Virma
4560.45	-2.15184	0.136677	-15.744	7.55144e-56	4.61157e-54	Stk35
698.114	-3.47763	0.220978	-15.7374	8.37896e-56	5.09e-54	Tmem161b
1133.16	-2.82637	0.1801	-15.6933	1.67998e-55	1.0152e-53	Commd2
1771.54	-2.6989	0.17219	-15.674	2.27869e-55	1.36983e-53	Snrnp27
1280.03	-3.92419	0.251168	-15.6238	5.01557e-55	2.99946e-53	Suz12
581.076	3.6974	0.236725	15.6189	5.40908e-55	3.21812e-53	Cyb561d2
449.04	-4.40518	0.282095	-15.616	5.66893e-55	3.35543e-53	Rtf1
1543.44	-3.16593	0.203009	-15.595	7.87067e-55	4.63486e-53	Marchf7
833.695	-3.08374	0.197787	-15.5913	8.34786e-55	4.89091e-53	Cdk2ap2
1685.62	-2.5813	0.165669	-15.5811	9.79162e-55	5.70782e-53	Sumo2
3082.82	2.29685	0.147443	15.5778	1.02966e-54	5.97203e-53	Dnajb6
390.735	4.75261	0.305785	15.5423	1.79395e-54	1.03529e-52	Polr2k
397.897	4.59717	0.296009	15.5305	2.15727e-54	1.23877e-52	Cfap58
916.255	-3.70676	0.239312	-15.4893	4.09932e-54	2.34229e-52	Pan3
504.449	-3.93447	0.254607	-15.4531	7.18959e-54	4.0878e-52	Satb1
2426.84	2.59687	0.168132	15.4454	8.1002e-54	4.58297e-52	Drap1
1102.87	-2.9885	0.193786	-15.4216	1.17114e-53	6.59381e-52	Swi5
755.776	-3.30174	0.214454	-15.3961	1.73968e-53	9.74729e-52	Srpk2
960.004	2.94	0.191436	15.3576	3.1481e-53	1.75533e-51	Vdac3
470.866	4.1906	0.273562	15.3186	5.74022e-53	3.18527e-51	Ndufb1-ps
2354.78	-2.28699	0.149502	-15.2974	7.95759e-53	4.39457e-51	Hdgf
6273.18	-2.01236	0.131728	-15.2767	1.09393e-52	6.01244e-51	Eif4a1
369.453	5.1523	0.337531	15.2647	1.31459e-52	7.19098e-51	Tomm40
598.843	-3.67994	0.241638	-15.2291	2.26568e-52	1.23351e-50	Nsmce3
879.419	-2.92511	0.192295	-15.2116	2.96277e-52	1.60546e-50	Siah1a
7339.55	-1.98472	0.13048	-15.211	2.99091e-52	1.61313e-50	Insig1
4720.91	-2.16363	0.142587	-15.1741	5.24965e-52	2.81821e-50	Calm1
1130.85	2.69236	0.177602	15.1595	6.55415e-52	3.48608e-50	Mrps33
1353.6	2.75117	0.181478	15.1598	6.52458e-52	3.48608e-50	Rpl11
601.642	-3.4049	0.224776	-15.148	7.81257e-52	4.13636e-50	Lratd2
680.313	3.2637	0.215502	15.1446	8.22044e-52	4.33243e-50	Gm38383
2614.88	-2.26597	0.149701	-15.1367	9.27719e-52	4.86715e-50	Rraga
764.826	-3.34452	0.22109	-15.1274	1.06766e-51	5.57597e-50	Limd1
780.296	-3.1111	0.205941	-15.1068	1.4616e-51	7.59898e-50	Raly
1032.26	-2.81374	0.186306	-15.1028	1.55304e-51	8.03819e-50	Nae1
480.04	3.83746	0.254101	15.1021	1.56829e-51	8.08092e-50	Ptrh2
493.039	3.80419	0.252008	15.0955	1.73342e-51	8.89204e-50	Rps13
900.67	-3.22306	0.21384	-15.0723	2.46417e-51	1.25847e-49	Pde3a
2014.34	2.45058	0.162669	15.0648	2.7597e-51	1.40319e-49	Rpl32
708.192	-3.25271	0.217765	-14.9368	1.8988e-50	9.61224e-49	Socs6
468.705	4.8715	0.326642	14.9139	2.67739e-50	1.34945e-48	Mrpl24
3278.68	-2.79684	0.187645	-14.905	3.05854e-50	1.53486e-48	Hmgb2
737.843	3.30984	0.222963	14.8448	7.52209e-50	3.75844e-48	Fbxw13
831.671	-3.04729	0.205314	-14.8421	7.82864e-50	3.89475e-48	Jak2
358.798	4.74668	0.320406	14.8146	1.17925e-49	5.84157e-48	Ddx39b
2000.33	-2.28241	0.154217	-14.8	1.46524e-49	7.22728e-48	Ndfip1
1253.83	-2.79905	0.189134	-14.7993	1.48085e-49	7.27318e-48	Ccdc6
2641	-2.19547	0.148386	-14.7957	1.56044e-49	7.63161e-48	Dkc1
395.731	-4.15138	0.280706	-14.7891	1.72345e-49	8.39327e-48	Eif5b
549.698	-3.62129	0.245712	-14.738	3.67646e-49	1.78293e-47	Mcm3ap
439.079	4.19562	0.285141	14.7142	5.22569e-49	2.52364e-47	Ndufv1
1606.67	2.72587	0.185407	14.7021	6.25135e-49	3.00638e-47	Srprb
517.224	-3.53941	0.24115	-14.6772	9.02572e-49	4.32261e-47	Sephs2
638.187	3.4694	0.236915	14.6441	1.47023e-48	7.01215e-47	Sec11c
376.813	4.95637	0.339096	14.6164	2.20704e-48	1.0483e-46	Smim8
762.387	3.25134	0.222457	14.6156	2.23482e-48	1.05714e-46	Rce1
1863.97	-2.30703	0.158377	-14.5667	4.57687e-48	2.15617e-46	Gm4961
843.043	-3.24942	0.223389	-14.546	6.1922e-48	2.9053e-46	Hnrnpul2
1406.07	-2.62655	0.180664	-14.5383	6.92827e-48	3.23749e-46	Hif1a
1212.63	-2.90106	0.199632	-14.532	7.59398e-48	3.53426e-46	Sec62
681.059	-3.19514	0.21988	-14.5313	7.67911e-48	3.55953e-46	Nufip2
1636.13	2.48561	0.171111	14.5263	8.2598e-48	3.81338e-46	Oosp2
1600.16	2.54245	0.175138	14.5168	9.48106e-48	4.35978e-46	Qars
856.448	3.13134	0.216346	14.4738	1.77511e-47	8.13028e-46	Vmp1
1276.6	-2.49438	0.172389	-14.4695	1.88811e-47	8.61365e-46	Kdm1b
486.972	4.51506	0.312051	14.469	1.90303e-47	8.64757e-46	Gm44087
448.332	3.79796	0.263099	14.4355	3.09552e-47	1.40112e-45	Nck1
2593.25	-2.14079	0.148334	-14.4322	3.24635e-47	1.46365e-45	Cry1
2266.18	-2.29158	0.158855	-14.4257	3.56738e-47	1.60213e-45	Chek1
1084.25	2.61585	0.181577	14.4063	4.72597e-47	2.11423e-45	Mis18a
1821.49	3.12335	0.217133	14.3845	6.47778e-47	2.88674e-45	Elof1
668.861	-3.05582	0.212983	-14.3477	1.10084e-46	4.88686e-45	Fbxl5
463.463	4.26841	0.297669	14.3395	1.23994e-46	5.48331e-45	Dgcr6
792.159	-3.28925	0.229533	-14.3302	1.41766e-46	6.24527e-45	Msl1
408.876	-7.44942	0.520363	-14.3158	1.7436e-46	7.65196e-45	Dbt
1485.7	-2.34577	0.164064	-14.2979	2.25577e-46	9.86215e-45	Zcchc8
4415.76	-1.95075	0.136471	-14.2942	2.37741e-46	1.03548e-44	Trim75
353.934	4.35079	0.304543	14.2863	2.66496e-46	1.15635e-44	Cst3
1068.49	-2.8121	0.196972	-14.2767	3.05941e-46	1.32254e-44	Anp32b
373.367	-4.04638	0.283515	-14.2722	3.26133e-46	1.40456e-44	Dip2b
932.742	2.72872	0.191239	14.2686	3.43348e-46	1.4732e-44	Sar1b
1111.67	-2.57867	0.180836	-14.2598	3.89775e-46	1.66622e-44	Lamtor3
799.195	3.06332	0.215316	14.2271	6.22047e-46	2.64932e-44	Tcp1
489.387	3.59574	0.252794	14.224	6.50117e-46	2.7587e-44	Ubb-ps
882.113	-2.7274	0.191835	-14.2174	7.14292e-46	3.01991e-44	Mff
858.044	-3.10565	0.218542	-14.2108	7.85786e-46	3.31005e-44	Zranb1
373.534	-4.09063	0.288109	-14.1982	9.39804e-46	3.94444e-44	Bahd1
1345.89	-2.83875	0.200158	-14.1826	1.17467e-45	4.91234e-44	Plaa
498.368	3.83556	0.270476	14.1808	1.20521e-45	5.02186e-44	Rab3b
1009.22	-2.85993	0.201805	-14.1717	1.37069e-45	5.69084e-44	Rassf3
425.241	3.74845	0.264683	14.162	1.57421e-45	6.51239e-44	Dstn
1169.26	3.09644	0.218829	14.15	1.86635e-45	7.69337e-44	Eif1ax
654.697	-3.08584	0.218085	-14.1497	1.87459e-45	7.69984e-44	Cep85
1135.55	-2.73589	0.194015	-14.1014	3.7232e-45	1.52387e-43	Uhmk1
395.089	4.39746	0.312051	14.0921	4.246e-45	1.73171e-43	Rps27a
992.883	-2.72571	0.193471	-14.0885	4.47081e-45	1.81697e-43	Tmcc3
534.283	3.42155	0.243367	14.0592	6.76488e-45	2.73966e-43	Cenpm
744.08	-2.83539	0.20176	-14.0532	7.35904e-45	2.96986e-43	Kdm6b
474.652	-3.55347	0.252913	-14.0501	7.68788e-45	3.09176e-43	Nexn
377.721	-4.05796	0.289102	-14.0365	9.32594e-45	3.7375e-43	Sorbs2
315.741	4.74689	0.338579	14.02	1.17574e-44	4.69563e-43	Gm37110
659.431	-2.96621	0.211733	-14.0092	1.36983e-44	5.45192e-43	Hnrnpf
726.137	3.32975	0.237848	13.9995	1.56968e-44	6.22585e-43	Cisd1
399.529	-3.73997	0.267642	-13.9738	2.25283e-44	8.90484e-43	Lrrc17
889.629	2.6832	0.19203	13.9728	2.28351e-44	8.9953e-43	Psmb6
1325.93	2.63754	0.189014	13.9542	2.96598e-44	1.1644e-42	Tuba3a
705.086	3.6255	0.259845	13.9526	3.03447e-44	1.18725e-42	Nipsnap1
1647.36	2.34512	0.168435	13.923	4.59447e-44	1.79153e-42	Tubb6
779.93	3.01767	0.216783	13.9202	4.77633e-44	1.85618e-42	Bsg
608.03	-3.72391	0.267696	-13.911	5.43464e-44	2.10492e-42	Ext1
2003.53	2.26671	0.163056	13.9014	6.20897e-44	2.39679e-42	Ippk
1151.91	2.51949	0.181501	13.8814	8.21454e-44	3.16041e-42	Cltb
606.144	3.32519	0.239806	13.8661	1.01606e-43	3.89613e-42	Tarbp2
485.781	-3.88783	0.280721	-13.8494	1.28226e-43	4.9006e-42	Anln
731.467	2.90471	0.209774	13.8469	1.32878e-43	5.06163e-42	Eef1d
682.267	-2.88208	0.208159	-13.8456	1.35313e-43	5.13746e-42	Dcaf1
456.761	3.50349	0.253393	13.8263	1.76818e-43	6.69126e-42	Trappc5
549.526	3.42202	0.247676	13.8165	2.02573e-43	7.64084e-42	Cops6
3223.55	-2.03276	0.147312	-13.799	2.58497e-43	9.71849e-42	Nfya
536.609	-3.92517	0.284594	-13.7922	2.84145e-43	1.0642e-41	Otud4
351.243	4.29384	0.311329	13.792	2.84906e-43	1.0642e-41	Tfb1m
1289.39	2.71926	0.19726	13.7851	3.13142e-43	1.1659e-41	Naca
661.716	-3.77449	0.274202	-13.7653	4.1195e-43	1.52885e-41	Rbm25
471.154	-3.46425	0.251762	-13.76	4.43407e-43	1.64032e-41	Hnrnpa3
797.817	-3.05316	0.222095	-13.7471	5.30286e-43	1.95545e-41	Rab6a
655.374	-3.34815	0.244001	-13.7219	7.50928e-43	2.76026e-41	Ankrd17
664.118	2.91664	0.212606	13.7185	7.87008e-43	2.8837e-41	Rab1b
6916.11	-1.82692	0.133234	-13.7121	8.58789e-43	3.13675e-41	Rnf34
1517.14	-2.61545	0.191127	-13.6844	1.25864e-42	4.58272e-41	Fkbp5
596.432	3.00556	0.220378	13.6382	2.37353e-42	8.61488e-41	Asb8
292.092	-5.17062	0.379161	-13.637	2.4128e-42	8.72995e-41	Ccar1
380.995	-3.81116	0.279495	-13.6359	2.45004e-42	8.83701e-41	Ubqln2
833.806	-2.77315	0.203768	-13.6093	3.5237e-42	1.267e-40	Akap17b
557.702	3.5274	0.259436	13.5964	4.20507e-42	1.5073e-40	Cnih4
3053.89	2.04198	0.150198	13.5953	4.27025e-42	1.52592e-40	Birc5
1034.57	-2.65222	0.19519	-13.5879	4.72711e-42	1.68396e-40	Pdpk1
366.103	-4.17905	0.307571	-13.5872	4.76743e-42	1.6931e-40	Kmt5a
402.461	-3.62803	0.267027	-13.5868	4.79755e-42	1.69857e-40	Ncoa3
319.714	4.30528	0.316959	13.5831	5.04421e-42	1.78044e-40	Psmd14
1579.42	-2.19707	0.161849	-13.5748	5.65263e-42	1.9891e-40	Dnajb4
276.516	-4.74489	0.349569	-13.5736	5.74629e-42	2.01592e-40	Hat1
1244.43	2.59433	0.191205	13.5683	6.16963e-42	2.15788e-40	Cenps
676.898	3.69956	0.272776	13.5627	6.66764e-42	2.32501e-40	Mus81
516.757	-3.24714	0.239699	-13.5467	8.28423e-42	2.88002e-40	Dek
418.294	-3.56304	0.263035	-13.5459	8.38173e-42	2.90516e-40	Fam107b
1694.25	-2.78301	0.20625	-13.4934	1.71034e-41	5.91041e-40	Ubn1
1369.02	2.30757	0.171217	13.4774	2.12377e-41	7.31717e-40	Cnih1
532.355	-3.88469	0.288304	-13.4743	2.21665e-41	7.61446e-40	Arhgap28
395.896	3.71227	0.2761	13.4454	3.2782e-41	1.12276e-39	Gpx4
5589.77	-1.85458	0.137962	-13.4426	3.40133e-41	1.16148e-39	Rgs2
514.139	-3.42912	0.255377	-13.4277	4.16048e-41	1.41653e-39	Hnrnpu
521.877	-3.44807	0.25741	-13.3953	6.44548e-41	2.18805e-39	Mcm4
1617.83	-2.19597	0.164277	-13.3674	9.37214e-41	3.17224e-39	Foxo3
743.593	2.7198	0.203746	13.349	1.20091e-40	4.05291e-39	Polr1d
952.699	-3.49287	0.261733	-13.3451	1.26427e-40	4.25428e-39	Usp16
884.679	-2.54893	0.191393	-13.3178	1.82371e-40	6.11898e-39	Sh3rf1
4517.59	1.94401	0.146468	13.2726	3.33768e-40	1.11662e-38	Atp5a1
369.547	-4.38519	0.33041	-13.272	3.36634e-40	1.12296e-38	Nsrp1
389.274	3.88966	0.29308	13.2717	3.37898e-40	1.12392e-38	Lsm4
536.17	-3.14289	0.23683	-13.2706	3.42602e-40	1.1363e-38	Wnk1
3082.43	-1.93395	0.145763	-13.2678	3.55734e-40	1.17647e-38	Ptbp2
602.416	2.9906	0.225528	13.2604	3.92537e-40	1.29447e-38	Enox1
877.282	2.51318	0.189888	13.2351	5.5049e-40	1.81019e-38	Rab38
302.685	4.34472	0.328421	13.2291	5.96034e-40	1.95438e-38	Shcbp1
1197.63	-2.31999	0.175574	-13.2138	7.30821e-40	2.38956e-38	Nup107
3405.86	-1.88802	0.142933	-13.2091	7.77426e-40	2.53476e-38	Elmod2
1094.39	-2.62069	0.198646	-13.1928	9.65958e-40	3.14059e-38	Abl2
256.529	-5.32427	0.404276	-13.1699	1.308e-39	4.24072e-38	Nol4
679.186	-2.75217	0.209183	-13.1568	1.55551e-39	5.02903e-38	Synj1
289.573	6.43298	0.489022	13.1548	1.5974e-39	5.15004e-38	Gm16211
3190.73	2.06072	0.156739	13.1474	1.76025e-39	5.65927e-38	Pgs1
457.494	3.23446	0.246206	13.1372	2.01472e-39	6.45943e-38	Mrto4
366.231	3.88999	0.296264	13.1302	2.212e-39	7.07229e-38	Aadac
821.845	-2.86089	0.21792	-13.1282	2.2711e-39	7.24117e-38	Taf9b
351.456	-3.87136	0.295229	-13.1131	2.77115e-39	8.8112e-38	Srrm2
1207.25	2.2951	0.175247	13.0964	3.45409e-39	1.09525e-37	Gdi2
876.543	-2.50225	0.191122	-13.0924	3.63887e-39	1.15068e-37	Map2k1
2892.84	2.03977	0.15596	13.0788	4.35283e-39	1.37269e-37	Zp3
439.24	3.80806	0.291248	13.075	4.57725e-39	1.43953e-37	Ddx56
296.577	-4.28668	0.328097	-13.0653	5.19909e-39	1.63065e-37	Lrp1
1373.77	-2.39024	0.18339	-13.0336	7.8792e-39	2.46455e-37	Hmgcs1
808.795	-2.5306	0.194198	-13.031	8.1501e-39	2.54239e-37	Erg28
773.197	2.71366	0.208268	13.0296	8.30041e-39	2.5823e-37	Psmc5
614.731	-2.79208	0.214324	-13.0274	8.54723e-39	2.65194e-37	Ppig
2324.83	1.97439	0.151849	13.0023	1.18717e-38	3.67353e-37	Hmgn1
750.008	-2.73638	0.210554	-12.9961	1.28776e-38	3.97416e-37	Snrpb2
1343.9	-2.914	0.224236	-12.9952	1.3022e-38	4.00799e-37	Csnk2a1
655.678	-2.7256	0.209872	-12.987	1.45028e-38	4.45191e-37	Phf20
252.4	5.03299	0.387636	12.9838	1.51189e-38	4.62871e-37	Haus1
1020.44	-2.34668	0.180849	-12.9759	1.67525e-38	5.11526e-37	Arel1
1429.68	-2.25661	0.173976	-12.9708	1.79122e-38	5.45496e-37	Paip1
1161.97	-2.40719	0.185672	-12.9648	1.93771e-38	5.88553e-37	Slbp
1021.6	-2.35672	0.181821	-12.9618	2.01582e-38	6.10673e-37	Zfand2a
7335.03	1.93149	0.149042	12.9593	2.0801e-38	6.28496e-37	Nlrp14
422.928	3.32487	0.256653	12.9547	2.20884e-38	6.6565e-37	Rps25
289.871	-4.72486	0.364729	-12.9544	2.21779e-38	6.66608e-37	Runx1t1
264.7	4.69325	0.362711	12.9394	2.69864e-38	8.09032e-37	Gm37724
1151.3	-2.29668	0.177541	-12.936	2.81769e-38	8.42534e-37	Spast
696.4	2.66523	0.206198	12.9256	3.22763e-38	9.62619e-37	Commd1
2889.92	2.15515	0.167036	12.9022	4.37179e-38	1.3005e-36	Rpl17
1762.22	-2.06135	0.159851	-12.8954	4.77834e-38	1.41778e-36	Usp7
335.76	-4.13593	0.320737	-12.8951	4.79588e-38	1.41933e-36	Arfgef1
519.024	3.49171	0.270793	12.8944	4.83922e-38	1.4285e-36	Slc52a2
268.281	-4.34266	0.337721	-12.8587	7.6822e-38	2.26194e-36	Med13l
632.197	-2.8093	0.21865	-12.8484	8.78489e-38	2.58003e-36	Atxn1l
747.713	-2.88896	0.224862	-12.8477	8.86473e-38	2.59687e-36	Col4a3bp
495.661	-3.06524	0.238821	-12.8349	1.04534e-37	3.05452e-36	Actn1
983.389	3.17057	0.247059	12.8332	1.06804e-37	3.11296e-36	Cct2
1242.03	-2.33953	0.18232	-12.832	1.0856e-37	3.15617e-36	Ranbp9
4207.68	1.7874	0.139299	12.8314	1.09338e-37	3.1708e-36	Sap18
1479.41	2.1212	0.165378	12.8263	1.16778e-37	3.37809e-36	Selenow
419.919	-4.57396	0.356888	-12.8162	1.33014e-37	3.83812e-36	Mpp5
333.488	3.91948	0.306007	12.8085	1.47002e-37	4.23117e-36	Gm45663
357.422	-3.55624	0.278036	-12.7906	1.8505e-37	5.31306e-36	Larp7
3898.61	-1.89572	0.148245	-12.7877	1.92102e-37	5.50183e-36	Oosp1
1531.18	-2.27567	0.177976	-12.7864	1.95395e-37	5.5823e-36	Dusp14
425.147	-3.20648	0.250778	-12.7861	1.96058e-37	5.58741e-36	Trim32
516.903	-3.13975	0.245566	-12.7858	1.96921e-37	5.59819e-36	Gata4
913.769	2.84062	0.222184	12.785	1.98809e-37	5.63798e-36	Elp3
1087.26	-2.75354	0.21549	-12.778	2.17619e-37	6.15627e-36	Atp6v1a
416.097	3.76882	0.295049	12.7735	2.30475e-37	6.504e-36	Hps6
1357.98	2.21931	0.173867	12.7644	2.58976e-37	7.2905e-36	Cdk20
362.284	-3.76856	0.295485	-12.7538	2.96853e-37	8.33644e-36	Pld1
583.793	2.86402	0.224604	12.7514	3.06034e-37	8.57341e-36	Cops5
411.729	-3.4288	0.269004	-12.7463	3.26932e-37	9.13669e-36	Fmn2
641.561	-2.71974	0.213435	-12.7427	3.42447e-37	9.54715e-36	Nmd3
5585.97	-1.8345	0.144056	-12.7346	3.79598e-37	1.05574e-35	Zcrb1
670.763	2.64599	0.207902	12.7271	4.18136e-37	1.16013e-35	Smpd1
1919.49	2.07559	0.163111	12.725	4.29607e-37	1.18909e-35	Rps12
467.276	-3.19281	0.251171	-12.7117	5.09199e-37	1.40602e-35	Atg16l1
398.305	-3.47072	0.273279	-12.7003	5.89235e-37	1.62314e-35	Tcaim
365.309	3.45249	0.272396	12.6745	8.18506e-37	2.24933e-35	Fam118b
2438.26	-1.87682	0.148113	-12.6716	8.50119e-37	2.33066e-35	Smug1
254.4	4.59429	0.362905	12.6598	9.88015e-37	2.70229e-35	Gm44183
4951.43	2.28138	0.180282	12.6545	1.05638e-36	2.88244e-35	Spry4
253.329	4.50527	0.35699	12.6201	1.63524e-36	4.45139e-35	Nubp2
451.296	-3.34988	0.265499	-12.6173	1.69568e-36	4.60507e-35	Snx9
1522.81	-2.28058	0.181054	-12.5961	2.21831e-36	6.01028e-35	Csad
337.771	-3.54226	0.281402	-12.5879	2.46066e-36	6.65129e-35	Cdk8
635.377	-2.74076	0.21803	-12.5706	3.06527e-36	8.26621e-35	Hacd2
538.506	-3.1108	0.247658	-12.5609	3.46405e-36	9.31984e-35	Sprtn
317.264	-4.21262	0.335678	-12.5496	3.99675e-36	1.0728e-34	Ythdc1
285.237	-3.97835	0.317157	-12.5438	4.30056e-36	1.15167e-34	Bmp2k
527.6	-2.88241	0.230032	-12.5305	5.08558e-36	1.35874e-34	Srek1ip1
456.69	-3.04572	0.243379	-12.5143	6.23689e-36	1.6625e-34	Hic2
493.396	3.01514	0.241203	12.5004	7.42541e-36	1.97475e-34	Car9
704.032	2.62702	0.21024	12.4953	7.91843e-36	2.10102e-34	Ska1
1349.23	-2.17356	0.174129	-12.4825	9.30345e-36	2.45722e-34	Dnmt1
444.268	-3.21443	0.257513	-12.4826	9.29193e-36	2.45722e-34	Rnf145
1049.43	2.68801	0.215446	12.4765	1.00331e-35	2.64387e-34	Fxr2
1142.13	-2.37739	0.190589	-12.4739	1.03618e-35	2.72429e-34	Zdhhc8
2448.89	-1.95031	0.156386	-12.4711	1.07283e-35	2.81423e-34	Dcaf12
380.108	-3.66537	0.293967	-12.4686	1.10724e-35	2.8979e-34	Bmp5
236.735	5.9339	0.476112	12.4633	1.1842e-35	3.09232e-34	Lypd3
1044.22	-2.25356	0.181223	-12.4353	1.68143e-35	4.38083e-34	Ypel5
546.404	-3.76577	0.302959	-12.43	1.79675e-35	4.67073e-34	Chd4
231.171	-5.05763	0.407315	-12.417	2.11391e-35	5.48286e-34	Ocrl
428.253	4.07853	0.328684	12.4086	2.34598e-35	6.07113e-34	Ascc1
471.743	-3.13629	0.252814	-12.4055	2.43934e-35	6.29861e-34	Fyn
317.059	3.9782	0.320695	12.4049	2.45737e-35	6.33101e-34	Gm49622
520.947	3.13494	0.252958	12.3931	2.84765e-35	7.32016e-34	Tmem255b
272.224	-3.95339	0.31921	-12.3849	3.1546e-35	8.0912e-34	Wsb1
485.827	-3.52665	0.284986	-12.3748	3.57772e-35	9.1561e-34	Acsl3
427.051	3.77087	0.304788	12.3721	3.69904e-35	9.44566e-34	Hexdc
292.298	4.05784	0.328181	12.3647	4.05915e-35	1.03423e-33	Ctsb
451.872	-3.03865	0.245923	-12.3561	4.51507e-35	1.14786e-33	Osbpl11
967.249	2.35017	0.190721	12.3226	6.8478e-35	1.73708e-33	Paip2
403.803	3.2217	0.261451	12.3224	6.86365e-35	1.73729e-33	Cops3
513.072	2.82618	0.229403	12.3197	7.09212e-35	1.79119e-33	Mtch1
1227.16	2.16694	0.176003	12.3119	7.81149e-35	1.96856e-33	Eef1e1
973.204	-2.44139	0.198299	-12.3117	7.83874e-35	1.97113e-33	Mcu
7150.18	-1.66022	0.134887	-12.3082	8.18442e-35	2.05358e-33	Ermp1
2376.86	-1.87092	0.152091	-12.3013	8.91643e-35	2.2324e-33	Ywhaz
410.554	3.79293	0.308801	12.2827	1.12131e-34	2.80134e-33	Dmac1
2078.2	-1.96132	0.159779	-12.2752	1.23053e-34	3.06755e-33	Edc4
566.777	3.17974	0.259161	12.2693	1.32322e-34	3.2915e-33	Rps7
520.921	-2.81424	0.229599	-12.2572	1.53677e-34	3.8145e-33	Tollip
618.494	2.60531	0.212568	12.2564	1.55303e-34	3.84659e-33	Lgmn
335.926	3.46549	0.282917	12.2491	1.69797e-34	4.19658e-33	Ercc3
536.059	-2.82897	0.230958	-12.2489	1.70331e-34	4.20076e-33	Nemf
1446.68	-2.03346	0.166052	-12.2459	1.76656e-34	4.34748e-33	Tmem201
862.362	2.98563	0.243918	12.2403	1.89383e-34	4.65076e-33	Aven
347.244	-3.3469	0.273736	-12.2268	2.23697e-34	5.48176e-33	Ifrd1
396.695	3.31165	0.270922	12.2236	2.32467e-34	5.68461e-33	Mrps27
830.341	-2.40716	0.197058	-12.2155	2.57022e-34	6.27176e-33	Obox2
487.977	-3.38877	0.277467	-12.2133	2.64052e-34	6.42973e-33	Tbc1d1
702.064	2.50145	0.205497	12.1727	4.34516e-34	1.05583e-32	Tmem97
299.901	3.82353	0.314246	12.1673	4.64137e-34	1.12544e-32	Mrpl12
1582.56	2.23017	0.183564	12.1493	5.7883e-34	1.4006e-32	Oser1
905.009	2.52753	0.208529	12.1207	8.20057e-34	1.98015e-32	Emc8
407.209	3.07679	0.253981	12.1142	8.8803e-34	2.1398e-32	Prpsap1
525.392	2.94363	0.243068	12.1103	9.31604e-34	2.24012e-32	Bud31
476.152	-3.13806	0.259134	-12.1098	9.37132e-34	2.24873e-32	Pom121
557.601	3.04471	0.251633	12.0998	1.05837e-33	2.53437e-32	Pdlim2
821.124	2.49655	0.206465	12.0919	1.16591e-33	2.78613e-32	Pnrc1
335.823	3.61491	0.299018	12.0893	1.2036e-33	2.87023e-32	Asgr2
941.309	2.43308	0.201399	12.0809	1.33243e-33	3.17091e-32	Rplp1
1982.05	-1.88415	0.15628	-12.0563	1.79702e-33	4.26775e-32	Stard7
450.946	3.01082	0.250043	12.0412	2.15866e-33	5.11606e-32	Rer1
341.595	3.44646	0.286353	12.0357	2.30721e-33	5.45694e-32	BB557941
10254.4	2.02379	0.168158	12.0351	2.32448e-33	5.48654e-32	Skp1a
642.092	2.59176	0.215392	12.0328	2.38943e-33	5.62832e-32	Slc26a6
2108.79	2.08137	0.173048	12.0277	2.54096e-33	5.97307e-32	Dnajc11
1911.94	2.12913	0.177238	12.0129	3.04146e-33	7.13506e-32	Tubb2a
572.597	3.03441	0.252724	12.0068	3.27263e-33	7.66182e-32	Yipf1
606.165	2.78755	0.232226	12.0036	3.40108e-33	7.94641e-32	Tuba4a
3939.16	-1.68467	0.140386	-12.0003	3.53895e-33	8.25184e-32	Ube2d3
3861.04	-1.69022	0.141047	-11.9834	4.34366e-33	1.01078e-31	Smu1
307.981	-3.69689	0.30859	-11.98	4.52535e-33	1.05094e-31	Sft2d1
389.9	3.15046	0.263465	11.9578	5.91083e-33	1.36994e-31	Coq3
347.611	-3.48685	0.291932	-11.9441	6.9726e-33	1.61278e-31	Sorbs1
507.875	-2.94294	0.246401	-11.9437	7.00149e-33	1.61622e-31	Wwc2
406.44	3.22376	0.270039	11.9381	7.49073e-33	1.72571e-31	M6pr
680.447	-2.4675	0.206753	-11.9345	7.82048e-33	1.79809e-31	Ctcf
1055.21	-2.41156	0.202462	-11.9112	1.03514e-32	2.37527e-31	Rlim
1647.73	2.31199	0.194208	11.9047	1.11831e-32	2.56102e-31	Pkm
1267.68	-2.04166	0.171607	-11.8972	1.22313e-32	2.79551e-31	Copa
670.109	-2.60115	0.21865	-11.8964	1.23535e-32	2.81786e-31	Brdt
1086.3	-2.39554	0.201634	-11.8807	1.49166e-32	3.39581e-31	Rpa3
2008	1.90848	0.160685	11.8772	1.55514e-32	3.53335e-31	Nsun4
286.877	3.91125	0.329493	11.8705	1.68447e-32	3.81968e-31	Timm50
349.726	3.63116	0.30637	11.8522	2.09649e-32	4.74464e-31	Gadd45gip1
669.359	2.53141	0.213831	11.8383	2.47305e-32	5.58591e-31	Arl4a
324.324	3.46981	0.293326	11.8292	2.7587e-32	6.21892e-31	Cdk5
1262.51	-2.0872	0.176492	-11.826	2.86314e-32	6.44179e-31	Arpc2
1912.62	1.87222	0.158393	11.82	3.07508e-32	6.90518e-31	Fbxw16
625.042	-2.50038	0.211774	-11.8068	3.59828e-32	8.06434e-31	Ankrd49
750.539	2.65379	0.224882	11.8008	3.86571e-32	8.64691e-31	Pex19
1218	-2.01493	0.170885	-11.7911	4.33609e-32	9.6803e-31	Uba2
453.898	3.12294	0.265033	11.7832	4.76459e-32	1.06164e-30	Ndufs5
558.05	-2.75613	0.234395	-11.7584	6.39025e-32	1.42112e-30	Heatr6
4618.1	1.59425	0.135675	11.7505	7.0209e-32	1.55837e-30	Miox
968.036	2.31394	0.196945	11.7492	7.12997e-32	1.57954e-30	Lhx8
3927.07	-1.64018	0.139691	-11.7415	7.80776e-32	1.72638e-30	H3f3b
543.096	2.77339	0.236252	11.7391	8.02981e-32	1.77209e-30	Usp4
526.312	2.86774	0.2444	11.7338	8.55422e-32	1.88421e-30	Rps21
682.184	2.46524	0.210156	11.7306	8.88674e-32	1.95373e-30	Psma4
1043.87	-2.30624	0.197148	-11.6981	1.30408e-31	2.86153e-30	Fam53c
339.455	3.26515	0.279141	11.6971	1.31835e-31	2.88736e-30	Hyal2
216.794	-4.65814	0.398714	-11.6829	1.55885e-31	3.40761e-30	Rb1
300.105	-3.68346	0.315643	-11.6697	1.82074e-31	3.97258e-30	Arid2
544.61	-3.02465	0.259255	-11.6667	1.88594e-31	4.10709e-30	Ep400
858.808	2.25688	0.193551	11.6604	2.03003e-31	4.41254e-30	Ywhaq
578.469	2.5468	0.218508	11.6554	2.15347e-31	4.67205e-30	Ganab
959.217	2.15965	0.185295	11.6552	2.1594e-31	4.67614e-30	Stx5a
447.272	-2.89714	0.248735	-11.6475	2.3621e-31	5.10551e-30	Obox1
288.804	-3.58004	0.308066	-11.621	3.22305e-31	6.95334e-30	Gm36480
353.379	3.31168	0.284981	11.6207	3.23496e-31	6.96602e-30	Rpl19
548.882	-2.98473	0.257007	-11.6134	3.52234e-31	7.57074e-30	Sbds
847.477	-2.2182	0.191087	-11.6083	3.74076e-31	8.02526e-30	Gm1070
607.987	-2.48866	0.214404	-11.6073	3.78209e-31	8.09887e-30	Nop58
1970.77	2.03274	0.175228	11.6005	4.09443e-31	8.75147e-30	Akr1a1
1235.27	-2.46744	0.2128	-11.5951	4.36198e-31	9.30609e-30	Sms
726.739	-2.40903	0.207999	-11.582	5.08744e-31	1.08338e-29	Tbc1d8
273.723	3.61532	0.312167	11.5814	5.12109e-31	1.08854e-29	Ttc5
7387.65	1.60837	0.139318	11.5446	7.85834e-31	1.6673e-29	Ubb
1127.48	-2.01825	0.17484	-11.5435	7.96612e-31	1.68706e-29	Trp53inp2
881.796	2.26544	0.196286	11.5415	8.14471e-31	1.72173e-29	Cdo1
966.028	-2.3485	0.203733	-11.5274	9.60367e-31	2.02643e-29	Btbd10
1871.67	-1.79168	0.155433	-11.527	9.6481e-31	2.03209e-29	Ak4
1647.03	1.96699	0.170685	11.5241	9.97386e-31	2.09687e-29	Rbm3
12030.2	1.59921	0.138801	11.5217	1.02612e-30	2.15336e-29	Tent5c
463.949	-3.01044	0.261311	-11.5205	1.0397e-30	2.17789e-29	Ktn1
404.872	-2.97262	0.25841	-11.5035	1.26646e-30	2.6481e-29	Cecr2
1072.73	-2.10111	0.182672	-11.502	1.28821e-30	2.68871e-29	Znrf2
851.067	-2.25498	0.196211	-11.4927	1.43618e-30	2.99213e-29	Med31
357.182	3.1354	0.273012	11.4845	1.57859e-30	3.2829e-29	Get4
1256.2	2.42585	0.211284	11.4815	1.6343e-30	3.39265e-29	Cpsf4l
440.404	-3.00373	0.261694	-11.4781	1.7007e-30	3.52415e-29	Brd2
297.802	-3.57871	0.311993	-11.4705	1.85597e-30	3.839e-29	Lrrfip1
788.165	2.23502	0.195339	11.4418	2.5858e-30	5.33905e-29	Gpr1
326.818	-3.19302	0.279096	-11.4406	2.62128e-30	5.40264e-29	Ssrp1
751.497	-2.53227	0.221393	-11.4379	2.70343e-30	5.56203e-29	Nup160
742.894	-2.68301	0.234807	-11.4264	3.0858e-30	6.33741e-29	Mfsd14b
1782.15	-1.82132	0.159443	-11.423	3.21027e-30	6.58134e-29	Actr3
418.432	-2.93883	0.257285	-11.4225	3.22942e-30	6.60885e-29	Rnf10
580.406	-2.46838	0.216278	-11.413	3.60091e-30	7.35606e-29	Hsd17b7
8867.05	1.60323	0.140688	11.3956	4.39758e-30	8.96764e-29	Fbxw18
534.331	-2.71398	0.238251	-11.3913	4.62198e-30	9.40863e-29	Eif2b1
433.576	3.17222	0.278539	11.3888	4.75485e-30	9.66206e-29	Psmc2
556.576	-2.50216	0.219707	-11.3886	4.76422e-30	9.66408e-29	Lrr1
398.04	-2.96372	0.260321	-11.3849	4.97529e-30	1.00745e-28	Ergic2
525.345	-2.91007	0.255722	-11.3798	5.27126e-30	1.06551e-28	Gnai1
724.716	2.58548	0.227333	11.3731	5.69553e-30	1.14926e-28	Cd9
1121.42	2.24248	0.197188	11.3723	5.74637e-30	1.1575e-28	Fdft1
652.369	2.44525	0.215047	11.3707	5.84877e-30	1.17607e-28	Pramef20
672.189	2.59758	0.22849	11.3685	6.00143e-30	1.20467e-28	Cox14
2769.05	1.70583	0.150097	11.3648	6.25815e-30	1.25402e-28	Mapk3
317.031	-3.4887	0.307225	-11.3555	6.96088e-30	1.39242e-28	Atf1
208.754	4.30756	0.379366	11.3546	7.03246e-30	1.4043e-28	Gm36958
222.79	-4.00416	0.352676	-11.3537	7.11237e-30	1.41781e-28	Snrnp48
335.335	3.29973	0.290725	11.35	7.41543e-30	1.47567e-28	Mrpl22
485.498	2.78663	0.245665	11.3432	8.01633e-30	1.5925e-28	Fgf8
921.912	2.11272	0.186459	11.3308	9.23695e-30	1.83184e-28	Magea10
189.317	-4.58617	0.404829	-11.3286	9.4653e-30	1.8739e-28	Afap1l2
508.961	-2.56231	0.226215	-11.3269	9.65589e-30	1.90836e-28	Zfand5
12505.1	-1.47791	0.130496	-11.3254	9.82612e-30	1.93869e-28	Prdx1
366.671	3.04667	0.269249	11.3154	1.10079e-29	2.16814e-28	Pradc1
198.113	-4.36269	0.385687	-11.3115	1.15134e-29	2.26385e-28	Tnks
620.558	3.3835	0.299846	11.2841	1.57226e-29	3.08623e-28	Mael
343.528	-3.07882	0.273432	-11.2599	2.06938e-29	4.05514e-28	Ccnb2
962.791	2.32418	0.206852	11.236	2.71484e-29	5.31096e-28	Elp2
314.285	-3.86321	0.34386	-11.2348	2.75054e-29	5.3717e-28	Ckap2
321.024	3.1964	0.284898	11.2194	3.27335e-29	6.38192e-28	Arg2
348.525	-3.2475	0.289878	-11.203	3.94258e-29	7.66082e-28	Eps8
389.966	-2.92863	0.261412	-11.2031	3.9367e-29	7.66082e-28	Hsd17b12
2296.81	1.70855	0.152662	11.1917	4.47555e-29	8.68182e-28	Oog4
394.97	2.82787	0.252853	11.1838	4.89228e-29	9.47429e-28	Gins1
749.475	-2.27899	0.203803	-11.1823	4.9769e-29	9.622e-28	Bmi1
487.948	-2.64934	0.237115	-11.1732	5.51457e-29	1.06437e-27	Kpna3
393.224	3.08764	0.276412	11.1704	5.69102e-29	1.09659e-27	Emg1
377.815	-2.87961	0.257914	-11.165	6.05089e-29	1.16399e-27	Brd4
9374.24	-1.57104	0.140777	-11.1598	6.4164e-29	1.23225e-27	G3bp2
1136.61	-2.02485	0.18156	-11.1525	6.9601e-29	1.33444e-27	Rab14
565.282	-2.41705	0.216833	-11.1471	7.40105e-29	1.41663e-27	Dsn1
206.061	-4.41875	0.396722	-11.1381	8.18037e-29	1.56321e-27	Ncapd3
618.089	-2.34372	0.210567	-11.1305	8.91213e-29	1.70023e-27	Pcna
866.092	2.1124	0.189791	11.1301	8.95349e-29	1.7053e-27	Rab22a
4247.61	-1.87903	0.168898	-11.1253	9.45345e-29	1.79756e-27	Riok1
548.469	-2.49082	0.224029	-11.1183	1.02221e-28	1.94051e-27	Rnf111
390.963	3.07898	0.2774	11.0994	1.26244e-28	2.39263e-27	Pin1rt1
539.173	-2.60718	0.234933	-11.0975	1.28954e-28	2.43997e-27	Kdm7a
433.866	-2.81876	0.254106	-11.0928	1.35918e-28	2.56754e-27	Cpeb3
242.558	-3.62057	0.326508	-11.0888	1.42244e-28	2.68264e-27	Tspyl4
1003.95	2.82776	0.255135	11.0834	1.5106e-28	2.84427e-27	Utp4
206.044	-4.37825	0.395063	-11.0824	1.5274e-28	2.87122e-27	Vps50
368.286	2.94155	0.265487	11.0798	1.5717e-28	2.94969e-27	Pdzd11
601.264	2.5068	0.226315	11.0766	1.62918e-28	3.0526e-27	Dynll1
287.192	3.29387	0.297397	11.0757	1.64669e-28	3.0804e-27	Ska3
627.515	2.37495	0.214508	11.0716	1.72221e-28	3.21646e-27	Dbndd1
1994.46	-1.7659	0.159557	-11.0675	1.80289e-28	3.3617e-27	Dnaja2
486.489	3.31264	0.299335	11.0667	1.82002e-28	3.38272e-27	Lyplal1
1032.86	-2.09306	0.189129	-11.0668	1.81768e-28	3.38272e-27	Pias1
999.21	2.10551	0.190326	11.0626	1.90395e-28	3.53303e-27	Sec61g
589.244	-2.51029	0.22719	-11.0493	2.20843e-28	4.09144e-27	Palb2
178.988	5.06157	0.45839	11.0421	2.39493e-28	4.42986e-27	Limd2
2676.11	-1.59816	0.144977	-11.0235	2.94367e-28	5.43613e-27	Phf1
551.729	-2.41185	0.218893	-11.0184	3.11464e-28	5.74267e-27	Hsp90ab1
264.985	-3.47668	0.315831	-11.008	3.4949e-28	6.43352e-27	Vapa
286.491	-3.62775	0.329708	-11.0029	3.69856e-28	6.79757e-27	Clasp2
423.019	-3.0366	0.276424	-10.9853	4.49752e-28	8.25285e-27	Gnpda2
505.713	2.66362	0.242552	10.9816	4.68417e-28	8.5817e-27	Rars
341.393	-3.23292	0.294435	-10.9801	4.76466e-28	8.71533e-27	Trmt11
488.484	-2.55849	0.233118	-10.9751	5.03507e-28	9.19539e-27	Son
180.176	-5.04913	0.460268	-10.97	5.32952e-28	9.71775e-27	Obox7
430.328	3.22989	0.294495	10.9676	5.47286e-28	9.96337e-27	Slc23a3
1146.52	-2.07445	0.189158	-10.9667	5.5233e-28	1.00394e-26	Ankrd44
238.638	-3.78223	0.344914	-10.9657	5.58589e-28	1.01372e-26	Pinx1
259.743	3.66032	0.334097	10.9558	6.22938e-28	1.12872e-26	Thop1
910.217	-2.06451	0.188447	-10.9554	6.25937e-28	1.13238e-26	Hnrnpa1
730.813	-2.2316	0.203844	-10.9476	6.82416e-28	1.23262e-26	Fbxo34
534.572	-3.21541	0.293857	-10.9421	7.25091e-28	1.30766e-26	Hsp90b1
2276.62	-1.91893	0.175473	-10.9358	7.77494e-28	1.39997e-26	Eif5
445.684	3.07125	0.280951	10.9316	8.13814e-28	1.46309e-26	Mcat
363.45	3.03069	0.277789	10.9101	1.03199e-27	1.85244e-26	0610012G03Rik
357.399	2.90958	0.267147	10.8913	1.26818e-27	2.27287e-26	Timd4
561.594	-2.64099	0.242565	-10.8878	1.31825e-27	2.35896e-26	Wdr26
618.173	2.72119	0.24997	10.8861	1.343e-27	2.39953e-26	Rps2
403.201	3.2983	0.303082	10.8826	1.39594e-27	2.49026e-26	Uqcrfs1
263.92	3.7137	0.34133	10.8801	1.43453e-27	2.55515e-26	Naxe
575.137	-2.64282	0.243571	-10.8503	1.98745e-27	3.53454e-26	Evi5
683.949	-2.20318	0.203095	-10.8481	2.03725e-27	3.61753e-26	Klhl12
369.571	-2.87257	0.264825	-10.847	2.06016e-27	3.6526e-26	Ghdc
969.171	-1.98707	0.18337	-10.8364	2.31413e-27	4.09498e-26	Lamb1
245.697	-4.20067	0.387648	-10.8363	2.31677e-27	4.09498e-26	U2surp
308.9	-3.26428	0.301256	-10.8355	2.33558e-27	4.12191e-26	Pcdh9
739.052	2.14906	0.19835	10.8347	2.35699e-27	4.15334e-26	Dlst
592.257	-3.20454	0.295934	-10.8286	2.52087e-27	4.43535e-26	Ccdc186
353.297	2.94112	0.271681	10.8257	2.60205e-27	4.56592e-26	Aldoa
271.422	-3.79441	0.350503	-10.8256	2.60299e-27	4.56592e-26	Rad21
831.915	-2.43042	0.224576	-10.8222	2.70157e-27	4.73164e-26	Mafg
495.736	-2.55445	0.236239	-10.813	2.98722e-27	5.22401e-26	Ube4b
429.109	-2.65217	0.245831	-10.7886	3.89599e-27	6.80295e-26	Phf14
2174.41	-1.88958	0.175293	-10.7796	4.29972e-27	7.49659e-26	Amfr
297.306	3.35117	0.311307	10.7648	5.04458e-27	8.78197e-26	Pigc
474.238	-2.62306	0.243683	-10.7642	5.08063e-27	8.83143e-26	Ddx17
406.716	-2.80276	0.260444	-10.7615	5.23192e-27	9.08073e-26	Troap
395.323	3.09761	0.287922	10.7585	5.40493e-27	9.36692e-26	Sirt7
280.663	3.27616	0.304763	10.7499	5.93396e-27	1.02683e-25	Rpl35a
1522.2	-1.76755	0.164431	-10.7495	5.95918e-27	1.02965e-25	E2f5
325.195	2.99319	0.278537	10.7461	6.18136e-27	1.06645e-25	Slc35e4
272.855	3.51858	0.327546	10.7423	6.44535e-27	1.11033e-25	Rpl6
361.418	-2.93733	0.273488	-10.7402	6.58663e-27	1.13298e-25	Axin2
1128.94	2.02766	0.188864	10.7361	6.88922e-27	1.18326e-25	Hspa8
319.966	-3.05959	0.284998	-10.7355	6.93552e-27	1.18945e-25	Hoxa7
929.194	2.06639	0.19254	10.7323	7.18201e-27	1.22989e-25	Nek2
252.573	3.4031	0.317225	10.7277	7.54542e-27	1.29021e-25	Ndufb3
8997.32	-1.42467	0.132886	-10.7209	8.11852e-27	1.38615e-25	Lsm14b
189.447	4.12567	0.385136	10.7122	8.91898e-27	1.52057e-25	Mettl18
313.091	-3.11159	0.290751	-10.7019	9.96991e-27	1.69724e-25	Spred1
220.646	-3.63602	0.339844	-10.6991	1.02784e-26	1.74717e-25	Acbd5
430.484	2.82328	0.26392	10.6975	1.04596e-26	1.77536e-25	AY512915
202.918	-4.02353	0.37613	-10.6972	1.04938e-26	1.77855e-25	Zdhhc13
2430.1	-1.73081	0.161815	-10.6963	1.05951e-26	1.79309e-25	Mapk8
1048.09	2.11973	0.198285	10.6903	1.1296e-26	1.90891e-25	Dnajc14
3313.51	1.53623	0.143708	10.69	1.13394e-26	1.91344e-25	Adss
393.716	-2.71237	0.253851	-10.6849	1.19797e-26	2.01853e-25	Med30
226.058	-3.63681	0.340436	-10.6828	1.22521e-26	2.06142e-25	Atf2
1140.97	-1.98223	0.185664	-10.6764	1.31217e-26	2.20453e-25	Nup37
507.087	2.41908	0.226665	10.6725	1.36932e-26	2.29719e-25	Strn4
164.357	-4.67962	0.438517	-10.6715	1.38427e-26	2.31891e-25	Pnisr
330.003	-3.67096	0.344029	-10.6705	1.39883e-26	2.3399e-25	Znfx1
355.355	2.9826	0.279567	10.6687	1.42645e-26	2.38265e-25	Mul1
765.04	-2.25407	0.2113	-10.6676	1.44299e-26	2.4068e-25	Wtap
626.215	-2.30909	0.216482	-10.6664	1.4614e-26	2.43397e-25	Ehbp1
553.875	2.84155	0.266458	10.6642	1.49697e-26	2.48963e-25	Tspan33
5084.9	-1.44292	0.135324	-10.6627	1.52132e-26	2.52649e-25	Nlrp4a
344.7	2.975	0.27917	10.6566	1.62458e-26	2.69409e-25	Trmo
777.945	-2.29639	0.215845	-10.6391	1.96036e-26	3.24627e-25	Taf1d
208.578	4.2003	0.394862	10.6374	1.99662e-26	3.30157e-25	Mtln
557.799	2.70663	0.25448	10.6359	2.0285e-26	3.34949e-25	Emc6
262.504	3.60652	0.339449	10.6246	2.28909e-26	3.77438e-25	Shf
586.678	2.36674	0.222852	10.6203	2.39908e-26	3.9501e-25	Thap11
576.476	-2.47573	0.23329	-10.6123	2.61293e-26	4.29608e-25	Kmt2d
1635.76	-1.77358	0.16736	-10.5974	3.0623e-26	5.02775e-25	Metap2
738.722	2.25577	0.212872	10.5968	3.08225e-26	5.05331e-25	Tuba3b
750.425	-2.14768	0.202746	-10.593	3.21265e-26	5.25963e-25	Cnot3
397.938	2.70188	0.255824	10.5615	4.49449e-26	7.34779e-25	Sys1
818.408	-2.08313	0.197286	-10.5589	4.62013e-26	7.54252e-25	Rnf2
440.021	-2.52195	0.238894	-10.5568	4.72672e-26	7.70562e-25	Ube3a
352.885	2.94966	0.279447	10.5554	4.79809e-26	7.81093e-25	Fbxo31
2447.58	-1.71596	0.162724	-10.5452	5.34593e-26	8.69053e-25	Gm1965
575.668	-2.29575	0.217717	-10.5447	5.37639e-26	8.72774e-25	Kras
478.796	2.70815	0.256962	10.5391	5.70422e-26	9.24692e-25	Gm42980
617.562	-2.46033	0.233476	-10.5378	5.78092e-26	9.35812e-25	Senp1
491.037	2.60984	0.247681	10.5371	5.82569e-26	9.41738e-25	Cops4
720.957	2.30749	0.21906	10.5336	6.04799e-26	9.76307e-25	Noc4l
285.142	8.15977	0.774773	10.5318	6.16305e-26	9.92899e-25	Gm13103
578.887	2.3127	0.219593	10.5317	6.16798e-26	9.92899e-25	Twf2
285.492	3.2451	0.30836	10.5238	6.71398e-26	1.07929e-24	Psmc3
1146.11	1.90961	0.181487	10.522	6.8399e-26	1.098e-24	A730082K24Rik
2460.94	-1.53817	0.146755	-10.4812	1.05441e-25	1.69028e-24	Pcbp2
149.039	-5.47555	0.522802	-10.4735	1.14372e-25	1.83091e-24	Tars
369.011	-2.77613	0.265151	-10.47	1.18634e-25	1.8965e-24	Trp53
1137.33	1.84826	0.176597	10.466	1.23782e-25	1.97606e-24	Umodl1
163.02	4.65934	0.4454	10.461	1.30421e-25	2.07918e-24	Dph6
426.249	-2.6489	0.25355	-10.4473	1.5082e-25	2.40106e-24	Plk4
281.983	3.35784	0.321517	10.4437	1.56524e-25	2.48843e-24	Mlycd
376.343	-3.0997	0.296941	-10.4388	1.64964e-25	2.619e-24	Acat1
276.548	8.11641	0.777765	10.4355	1.70627e-25	2.70518e-24	Gm7525
526.932	-2.31495	0.221842	-10.4351	1.7138e-25	2.71339e-24	Copb1
578.744	2.70521	0.259598	10.4208	1.99307e-25	3.15124e-24	Eif4h
828.593	-1.9987	0.191923	-10.4141	2.1388e-25	3.37703e-24	Smad3
294.64	3.28887	0.315844	10.413	2.16368e-25	3.41164e-24	BC055324
692.867	-2.12544	0.204213	-10.408	2.2807e-25	3.59124e-24	Gk
1009.87	-2.01101	0.193261	-10.4057	2.33632e-25	3.67382e-24	Ctbp2
448.282	-2.47456	0.237913	-10.4011	2.45107e-25	3.84902e-24	Dusp1
193.961	-4.14398	0.398522	-10.3983	2.52268e-25	3.95608e-24	Eif3j2
239.143	-3.49458	0.336152	-10.3958	2.59004e-25	4.0562e-24	Txnrd1
1284.61	-1.92007	0.184857	-10.3868	2.84792e-25	4.45403e-24	Rbm39
277.951	-3.33503	0.321569	-10.3711	3.35582e-25	5.24125e-24	Flnb
385.865	-2.80867	0.270822	-10.3709	3.36294e-25	5.24528e-24	Rell1
292.823	-3.13424	0.302409	-10.3642	3.60647e-25	5.61752e-24	Gfm1
380.359	-2.7043	0.261065	-10.3587	3.81988e-25	5.94191e-24	Ints8
551.397	2.35961	0.227951	10.3514	4.12545e-25	6.40861e-24	Atg101
249.284	-3.60675	0.348611	-10.346	4.36113e-25	6.76562e-24	Arl6
397.6	2.62188	0.253685	10.3352	4.88488e-25	7.56796e-24	Tbc1d10b
1082.22	-1.82207	0.176336	-10.333	4.99923e-25	7.73474e-24	Neil3
4047.01	-1.45903	0.141232	-10.3307	5.11652e-25	7.90561e-24	Psme3
1908.26	1.58838	0.153757	10.3304	5.13227e-25	7.91934e-24	Fbxw27
405.905	-2.72022	0.263339	-10.3297	5.17118e-25	7.96872e-24	Cul4b
721.592	-2.29855	0.22308	-10.3037	6.78087e-25	1.04353e-23	Hyou1
273.8	-3.24584	0.315128	-10.3001	7.0422e-25	1.0823e-23	Cabin1
467.501	-2.86002	0.277678	-10.2998	7.06353e-25	1.08414e-23	Txlng
194.745	-3.84473	0.373447	-10.2953	7.40195e-25	1.13457e-23	Rnf20
525.289	-2.72176	0.264663	-10.2838	8.33405e-25	1.27575e-23	Eif3j1
567.142	2.85161	0.277747	10.2669	9.92969e-25	1.51799e-23	Rps26
647.741	-2.9965	0.291879	-10.2662	1.00023e-24	1.52707e-23	Pkn2
462.332	2.45623	0.239281	10.2651	1.01258e-24	1.54388e-23	Pwp2
300.647	3.03778	0.296108	10.259	1.07791e-24	1.64133e-23	Smim7
843.769	-1.97943	0.192995	-10.2564	1.10793e-24	1.68482e-23	Slc30a5
1375.24	-1.74803	0.170536	-10.2502	1.18078e-24	1.79323e-23	B4galt6
239.688	4.24449	0.414174	10.2481	1.20719e-24	1.83092e-23	Pmpcb
295.856	-3.15649	0.308387	-10.2355	1.37533e-24	2.08321e-23	Atxn2
526.835	-2.32632	0.227877	-10.2087	1.81273e-24	2.74213e-23	Peli1
717.978	-2.20529	0.216198	-10.2003	1.97661e-24	2.98612e-23	Dcbld2
233.731	3.41402	0.334776	10.1979	2.02556e-24	3.05609e-23	Noto
228.833	-3.65763	0.358671	-10.1977	2.02938e-24	3.05784e-23	Prpf40a
366.063	3.17465	0.311484	10.192	2.15261e-24	3.2393e-23	Gm42817
633.255	2.15613	0.211629	10.1883	2.23709e-24	3.36204e-23	Eif2s1
167.075	4.20745	0.413052	10.1862	2.28416e-24	3.42831e-23	Gm43042
199.119	3.87103	0.380202	10.1815	2.39768e-24	3.59404e-23	Jtb
956.168	-1.85028	0.18193	-10.1703	2.69107e-24	4.02858e-23	Cop1
630.173	-2.14578	0.211024	-10.1684	2.74315e-24	4.10122e-23	Unc5c
1085.56	-1.88617	0.185642	-10.1603	2.98285e-24	4.45382e-23	Dcp1a
373.238	2.6077	0.256861	10.1522	3.23925e-24	4.83042e-23	Otub2
1864.34	-1.56598	0.154276	-10.1505	3.29603e-24	4.90875e-23	Golga7
205.019	-4.18253	0.412178	-10.1474	3.40337e-24	5.06208e-23	Slf1
329.816	2.76618	0.272653	10.1454	3.4729e-24	5.15885e-23	Timm9
181.033	-4.18819	0.4129	-10.1433	3.54733e-24	5.26264e-23	Ube2r2
276.475	3.5429	0.349435	10.1389	3.7113e-24	5.49882e-23	Rpl12
4517.38	1.45326	0.143492	10.1278	4.15773e-24	6.15237e-23	Plac8
170.569	-4.72812	0.467092	-10.1225	4.39219e-24	6.49099e-23	Tcerg1
1238.55	-1.7491	0.172894	-10.1166	4.66161e-24	6.88034e-23	Tmem243
309.91	2.82923	0.279712	10.1148	4.75046e-24	7.00253e-23	Ssr2
1380.96	-1.72356	0.170528	-10.1072	5.13287e-24	7.55659e-23	Rab10
252.755	-3.10813	0.307794	-10.0981	5.633e-24	8.2823e-23	Ticrr
803.71	-1.94769	0.192893	-10.0973	5.68048e-24	8.34148e-23	Mxd1
994.457	-1.83942	0.182356	-10.087	6.3096e-24	9.25354e-23	Nkiras1
516.51	-2.49314	0.247292	-10.0818	6.65222e-24	9.74365e-23	Upf1
306.876	-2.92717	0.290414	-10.0793	6.81985e-24	9.97652e-23	Prkar2a
344.761	-2.68821	0.266835	-10.0744	7.16802e-24	1.04726e-22	Msh6
250.308	-3.23195	0.320875	-10.0723	7.32523e-24	1.06887e-22	Hspa14
366.436	-2.64193	0.262393	-10.0686	7.60643e-24	1.1085e-22	Plekha3
381.448	-2.56189	0.254513	-10.0659	7.81963e-24	1.13814e-22	Dtl
245.739	3.2698	0.325315	10.0512	9.07486e-24	1.31917e-22	Tmem106c
855.588	-1.90388	0.189451	-10.0494	9.23978e-24	1.34145e-22	Nup85
146.736	-4.51645	0.44963	-10.0448	9.68364e-24	1.40413e-22	Bicc1
210.144	3.63829	0.362407	10.0392	1.02462e-23	1.48369e-22	Coq9
412.532	-2.63575	0.262548	-10.0391	1.0258e-23	1.48369e-22	Sytl4
240.943	-3.35342	0.334421	-10.0275	1.15359e-23	1.66642e-22	Sin3a
1066.03	-1.77608	0.17719	-10.0236	1.20055e-23	1.7321e-22	Appl1
440.297	-2.81185	0.28075	-10.0155	1.30316e-23	1.87779e-22	Mn1
143.376	-4.66358	0.465985	-10.008	1.40561e-23	2.02289e-22	Smad1
496.581	-2.26179	0.226112	-10.003	1.47895e-23	2.12578e-22	Ddx5
316.851	2.94534	0.294624	9.99693	1.57192e-23	2.2566e-22	Kat8
434.455	-2.51475	0.251575	-9.99605	1.58592e-23	2.27388e-22	Prpsap2
480.776	-2.44158	0.244311	-9.99374	1.62333e-23	2.32462e-22	Riok3
380.179	2.62576	0.262862	9.98913	1.70065e-23	2.43233e-22	Cox7a2l
328.073	2.86024	0.28653	9.98236	1.82075e-23	2.60088e-22	Mtx2
470.456	2.32568	0.23308	9.97805	1.90159e-23	2.713e-22	Vbp1
449.75	-2.49055	0.249766	-9.97151	2.0311e-23	2.89419e-22	Atp6v1h
333.447	-3.08162	0.309047	-9.97138	2.03391e-23	2.89462e-22	Rictor
385.835	2.57382	0.258165	9.96969	2.06865e-23	2.94044e-22	Ccnc
901.948	-1.9783	0.198438	-9.96932	2.07636e-23	2.94776e-22	Rnf19b
347.776	2.67196	0.268202	9.9625	2.22392e-23	3.15338e-22	Gins2
288.045	-2.85399	0.286527	-9.96066	2.26561e-23	3.20855e-22	Lypla1
322.087	-2.69665	0.27122	-9.94267	2.71463e-23	3.83974e-22	Med15
2421.23	-1.525	0.15353	-9.93295	2.99277e-23	4.22797e-22	Rbbp4
1006.85	1.79787	0.18135	9.91383	3.62467e-23	5.11442e-22	Kat14
979.851	-1.9441	0.196314	-9.90303	4.03869e-23	5.69165e-22	Mtus1
1064.03	-2.00479	0.202658	-9.89251	4.48651e-23	6.31503e-22	Crnkl1
374.555	2.82667	0.285965	9.88468	4.85133e-23	6.82023e-22	Cr1l
281.891	3.50707	0.354866	9.88281	4.94265e-23	6.94015e-22	Tomm7
400.685	2.53094	0.256116	9.882	4.98277e-23	6.98799e-22	Rps4l
494.272	2.41412	0.244615	9.86905	5.66982e-23	7.94188e-22	Gtsf1
1995.11	-1.53681	0.155936	-9.85535	6.49907e-23	9.0924e-22	Ddhd1
2239.52	1.49007	0.151254	9.85145	6.75636e-23	9.44091e-22	Fbxw20
401.698	-2.526	0.256451	-9.84985	6.86451e-23	9.58044e-22	Cxxc1
687.961	-2.11511	0.215025	-9.83657	7.83371e-23	1.09199e-21	Lsm14a
319.732	-2.8297	0.28827	-9.81612	9.59699e-23	1.33617e-21	Srsf5
723.291	-1.94549	0.198208	-9.81541	9.66489e-23	1.344e-21	Slco3a1
208.58	-3.41663	0.348178	-9.81287	9.91111e-23	1.37658e-21	Fa2h
202.535	-3.37047	0.343711	-9.80612	1.05968e-22	1.47005e-21	Phf3
528.24	-2.31087	0.23635	-9.77731	1.40899e-22	1.9523e-21	Ttyh3
510.791	2.1847	0.223454	9.77694	1.41416e-22	1.9571e-21	Orai1
935.137	1.78697	0.182969	9.7665	1.56782e-22	2.16716e-21	Dnajb1
281.998	2.97577	0.304903	9.75972	1.67618e-22	2.31417e-21	Prdx5
493.508	2.20719	0.226267	9.75482	1.75916e-22	2.42583e-21	Ncald
177.081	-3.68835	0.378311	-9.74954	1.85304e-22	2.55225e-21	Gm20763
464.573	2.32521	0.238595	9.7454	1.93017e-22	2.65531e-21	Puf60
193.542	-3.90329	0.400763	-9.73964	2.04285e-22	2.80697e-21	Chd7
359.269	2.70752	0.277997	9.73938	2.04805e-22	2.81078e-21	Psmb4
336.864	-2.79725	0.287318	-9.73574	2.12275e-22	2.90983e-21	Chfr
380.555	-2.50087	0.25689	-9.7352	2.13407e-22	2.92188e-21	Katnbl1
279.809	3.34716	0.344241	9.7233	2.39888e-22	3.28056e-21	Smim20
1054.78	-1.73573	0.178613	-9.71783	2.53128e-22	3.45752e-21	Ggct
325.178	-3.06867	0.315951	-9.7125	2.66726e-22	3.63895e-21	Ctdspl2
748.7	2.08108	0.21428	9.71195	2.68147e-22	3.65401e-21	Pigyl
753.816	2.13805	0.220402	9.70071	2.99413e-22	4.07527e-21	Rgn
234.256	3.08566	0.318505	9.68798	3.39185e-22	4.61116e-21	Zfand2b
766.6	2.12028	0.218931	9.68471	3.50215e-22	4.75551e-21	Rsl24d1
425.243	2.33049	0.240709	9.68177	3.60433e-22	4.88851e-21	Clns1a
1191.17	-1.71631	0.177326	-9.67888	3.70753e-22	5.02258e-21	Rcc2
462.747	-2.29881	0.237568	-9.67643	3.79738e-22	5.13826e-21	Myo5b
310.62	-2.79718	0.289146	-9.67394	3.89104e-22	5.25883e-21	Gzf1
1914.79	1.48923	0.153968	9.67234	3.95236e-22	5.33545e-21	Pfn1
803.528	-1.83933	0.190337	-9.66359	4.30527e-22	5.80507e-21	Hnrnpk
232.637	3.28627	0.340265	9.65796	4.54818e-22	6.12545e-21	Srpr
403.627	-2.4728	0.256102	-9.65555	4.6564e-22	6.26388e-21	Lmo7
279.366	-2.87494	0.297918	-9.65011	4.91028e-22	6.59772e-21	4930599N23Rik
192.093	3.96333	0.41091	9.64523	5.14937e-22	6.91093e-21	Smim12
790.849	-1.96843	0.204116	-9.64368	5.22778e-22	7.00801e-21	Akap10
671.173	-2.00086	0.207659	-9.63531	5.67221e-22	7.59497e-21	Champ1
494.947	-2.77544	0.28828	-9.62758	6.11505e-22	8.17844e-21	Api5
187.348	-3.47797	0.361435	-9.62268	6.41394e-22	8.56825e-21	Tshz1
305.996	-3.08447	0.32058	-9.62153	6.48605e-22	8.65457e-21	Bnc1
704.763	-2.0707	0.215281	-9.61858	6.67459e-22	8.89586e-21	Fnbp1l
305.663	2.88345	0.299832	9.61689	6.78498e-22	9.03256e-21	Ndufs3
1357.11	-1.58174	0.164581	-9.6107	7.20582e-22	9.58174e-21	Prickle1
515.027	-2.21834	0.231081	-9.59984	8.00688e-22	1.06347e-20	Sh2d3c
832.584	-2.2706	0.236543	-9.5991	8.06464e-22	1.06868e-20	Helq
660.337	-1.99176	0.207494	-9.59913	8.06256e-22	1.06868e-20	Zup1
4961.51	-1.30254	0.135812	-9.59075	8.74445e-22	1.15744e-20	Dcaf8
936.941	1.96947	0.205401	9.58841	8.9454e-22	1.18268e-20	Sdhc
162.17	-3.76761	0.392983	-9.58721	9.05022e-22	1.19517e-20	Pparg
469.326	-2.24192	0.233929	-9.58375	9.35881e-22	1.23451e-20	Ubash3b
310.229	3.04092	0.317311	9.58343	9.38752e-22	1.23688e-20	Mrps7
1683.24	1.55577	0.162386	9.58071	9.63788e-22	1.26842e-20	Rab5c
1362.84	-1.59104	0.166088	-9.57947	9.75474e-22	1.28234e-20	Laptm4a
343.09	2.66794	0.278551	9.5779	9.90341e-22	1.3004e-20	Rpl8
752.053	1.95016	0.203727	9.5724	1.04448e-21	1.36993e-20	Rtf2
235.837	-3.01813	0.315621	-9.5625	1.14948e-21	1.50593e-20	Kif5c
8466.98	-1.68393	0.176152	-9.55955	1.18273e-21	1.54775e-20	Itpr2
2483.14	1.4589	0.152824	9.54626	1.34464e-21	1.75763e-20	Kpna2
211.134	3.29706	0.345428	9.54485	1.363e-21	1.77961e-20	Vamp8
295.148	-3.3392	0.350327	-9.53166	1.54787e-21	2.01415e-20	Hells
212.321	-3.31314	0.347591	-9.53171	1.54717e-21	2.01415e-20	Kin
341.37	-2.63086	0.27601	-9.53175	1.5465e-21	2.01415e-20	Strip1
135.528	-4.34272	0.45575	-9.52873	1.59223e-21	2.06954e-20	Nol8
255.661	2.97099	0.31192	9.52488	1.6524e-21	2.14533e-20	Surf1
234.35	-3.08708	0.324198	-9.52219	1.69575e-21	2.19914e-20	Trps1
214.501	-3.52523	0.370337	-9.51898	1.7488e-21	2.26539e-20	Gm4353
276.813	3.1504	0.330995	9.51798	1.76581e-21	2.28487e-20	Tpi1
820.381	1.83276	0.192698	9.51108	1.88698e-21	2.43891e-20	Psmd8
230.094	-3.25904	0.342939	-9.50328	2.03387e-21	2.62584e-20	Plxna1
577.01	2.13877	0.22506	9.5031	2.0373e-21	2.62732e-20	Gmps
273.65	2.95254	0.310777	9.50054	2.08809e-21	2.68982e-20	Mecr
554.935	-3.00862	0.316799	-9.49694	2.16153e-21	2.78131e-20	Ofd1
372.884	2.40565	0.253413	9.49301	2.24453e-21	2.8849e-20	Lrrc41
251.709	3.02857	0.319089	9.4913	2.28179e-21	2.92953e-20	Rpl39
464.068	-2.33047	0.245566	-9.4902	2.30602e-21	2.95734e-20	Stradb
402.973	-2.46059	0.259592	-9.47866	2.57569e-21	3.29951e-20	Dpy30
317.188	2.58029	0.27232	9.4752	2.66239e-21	3.40679e-20	Dedd
1057.1	-1.73574	0.183367	-9.46592	2.90986e-21	3.71934e-20	Nuf2
441.771	2.26243	0.239067	9.46361	2.97491e-21	3.79828e-20	Dynlrb1
206.336	3.37761	0.356924	9.46311	2.98912e-21	3.8122e-20	Cdk2
337.064	2.57153	0.271793	9.46134	3.04027e-21	3.86889e-20	Cog8
340.293	3.13809	0.331673	9.46138	3.039e-21	3.86889e-20	Gm13990
171.787	-3.55426	0.375748	-9.45917	3.10397e-21	3.9456e-20	Supt16
13925.5	-1.27796	0.135163	-9.45499	3.2306e-21	4.10106e-20	Gdf9
647.357	1.93594	0.204755	9.4549	3.23338e-21	4.10106e-20	Txndc9
247.849	3.07435	0.325219	9.45316	3.28752e-21	4.16515e-20	Atp5e
499.088	2.38402	0.252338	9.44771	3.46309e-21	4.38278e-20	Cript
270.905	-2.86692	0.303539	-9.44499	3.55446e-21	4.49349e-20	Rcc1
180.449	3.49941	0.370562	9.4435	3.60543e-21	4.55294e-20	Gm48273
416.697	2.75193	0.291517	9.44002	3.72711e-21	4.70145e-20	Rpl35
482.901	2.26798	0.240376	9.43514	3.90482e-21	4.92024e-20	Hras
174.883	-4.23722	0.449123	-9.43443	3.93127e-21	4.94817e-20	Ccny
400.586	-2.32613	0.246614	-9.43227	4.01295e-21	5.04548e-20	Diaph1
1716.6	1.60361	0.170096	9.42769	4.19216e-21	5.26506e-20	Ybx2
130.117	-4.76856	0.505814	-9.42749	4.20004e-21	5.26923e-20	Atp11b
255.864	3.10035	0.32888	9.42699	4.22021e-21	5.28879e-20	Mpc2
959.595	1.80564	0.191551	9.42643	4.24294e-21	5.3115e-20	Med6
471.704	2.24859	0.238712	9.41972	4.52304e-21	5.656e-20	Tk2
253.305	2.8601	0.303664	9.41863	4.57003e-21	5.70858e-20	Szrd1
430.83	2.25527	0.239533	9.41529	4.71764e-21	5.88659e-20	Atp5l
182.981	-3.58569	0.380873	-9.41438	4.7589e-21	5.93166e-20	Tipin
1237	-1.75516	0.186465	-9.4128	4.83112e-21	6.01519e-20	Cdv3
570.988	-2.06966	0.219884	-9.41254	4.84277e-21	6.01672e-20	Cited2
376.644	-2.435	0.258696	-9.41259	4.84044e-21	6.01672e-20	Taf8
266.328	-2.84742	0.302651	-9.40825	5.04481e-21	6.26099e-20	Kdm1a
296.675	-2.85991	0.304035	-9.40651	5.12881e-21	6.3584e-20	Usp34
384.941	-2.72128	0.289558	-9.39807	5.55749e-21	6.88246e-20	Snx18
697.601	2.01348	0.214388	9.39175	5.90132e-21	7.30043e-20	Rpl13
291.863	-3.12468	0.332827	-9.3883	6.09743e-21	7.53497e-20	Rbm26
1017.78	-1.6649	0.177405	-9.38472	6.30811e-21	7.78698e-20	Unc50
1004.32	-1.89467	0.201897	-9.38435	6.33053e-21	7.8063e-20	Arrdc2
2599.66	-1.41047	0.150315	-9.38343	6.38604e-21	7.86635e-20	Pole4
179.959	3.61263	0.385017	9.38303	6.41011e-21	7.88758e-20	Rsph3a
341.112	2.77029	0.295354	9.37955	6.62548e-21	8.14391e-20	Mtfr1l
951.762	-1.95455	0.208533	-9.37284	7.06074e-21	8.66968e-20	Chmp5
1533.4	-1.52035	0.162255	-9.37015	7.24302e-21	8.88406e-20	Clptm1l
220.851	3.18609	0.340196	9.36547	7.57135e-21	9.27691e-20	Polr3h
756.875	1.88279	0.201238	9.35607	8.27601e-21	1.01296e-19	Prpf38a
216.663	-3.11739	0.333381	-9.35082	8.6974e-21	1.0634e-19	Wbp4
300.687	-3.32069	0.355146	-9.35024	8.74521e-21	1.06812e-19	Fnip1
1108.69	1.64771	0.176248	9.34884	8.8615e-21	1.08118e-19	Echdc3
508.015	2.28541	0.24473	9.33847	9.77345e-21	1.19118e-19	Gemin7
1061.67	1.68029	0.179966	9.33668	9.94048e-21	1.21026e-19	Rps16
891.771	1.84211	0.197364	9.33359	1.02345e-20	1.24344e-19	Mcm5
449.675	-2.24666	0.240705	-9.33366	1.02276e-20	1.24344e-19	Pcid2
586.807	-2.05621	0.220322	-9.33273	1.03181e-20	1.25227e-19	Smg8
158.01	3.7388	0.400626	9.3324	1.03499e-20	1.25482e-19	Gm16234
356.41	-2.72435	0.292034	-9.32889	1.0699e-20	1.29579e-19	Pabpc1
339.844	2.50576	0.268863	9.31984	1.16521e-20	1.40973e-19	Nifk
569.064	-2.00301	0.215054	-9.314	1.2311e-20	1.48789e-19	Baiap2l1
560.569	2.45901	0.264541	9.2954	1.4666e-20	1.77065e-19	Atp6v1e1
234.044	3.04429	0.327589	9.29302	1.49968e-20	1.80871e-19	Cdk5rap1
365.594	-3.06956	0.330331	-9.29238	1.50879e-20	1.81779e-19	Naa35
382.094	2.33126	0.250943	9.28999	1.54303e-20	1.85711e-19	Bag4
4351.37	-1.48645	0.160246	-9.27607	1.75847e-20	2.11419e-19	Dazl
370.32	2.34942	0.253547	9.2662	1.92904e-20	2.31685e-19	Ttc33
778.738	2.20303	0.237832	9.26297	1.98832e-20	2.38557e-19	Rimkla
720.295	1.84961	0.199695	9.26217	2.00313e-20	2.40084e-19	Atp5pb
361.748	-2.70404	0.292367	-9.24878	2.27066e-20	2.71866e-19	Zbtb10
305.635	2.64516	0.286054	9.24705	2.3077e-20	2.76015e-19	Rpl31
1052.82	1.9338	0.209245	9.24178	2.42429e-20	2.8966e-19	Cops7a
1014.97	-1.64631	0.178175	-9.23982	2.46909e-20	2.94708e-19	Klhl13
1841.57	1.4282	0.154657	9.23462	2.59205e-20	3.09065e-19	Psma5
607.473	2.10084	0.227515	9.23387	2.61037e-20	3.10927e-19	Cct3
390.714	2.40624	0.26068	9.23063	2.69034e-20	3.20122e-19	Oma1
889.52	-2.18653	0.236953	-9.22768	2.7656e-20	3.28739e-19	Taf7
1245.14	-1.57004	0.17022	-9.22361	2.87251e-20	3.41096e-19	Cs
548.69	2.05199	0.22251	9.22199	2.91631e-20	3.4594e-19	Rab5if
140.812	-4.03576	0.437726	-9.21984	2.97551e-20	3.52601e-19	Ints13
245.334	-2.89622	0.314394	-9.21208	3.19865e-20	3.78654e-19	Zmym3
325.848	-2.63427	0.286551	-9.19301	3.81993e-20	4.51738e-19	Nasp
149.542	-3.83814	0.417975	-9.18271	4.20385e-20	4.96631e-19	Ccnl1
1039.83	-2.10523	0.229319	-9.18034	4.29729e-20	5.0715e-19	Foxo1
647.209	2.00184	0.218305	9.16992	4.73375e-20	5.58089e-19	Gm15459
2125.13	-1.41179	0.153998	-9.16757	4.83801e-20	5.69799e-19	Psmd1
219.111	-3.35903	0.366409	-9.16743	4.84428e-20	5.69956e-19	Srp19
629.107	-1.90603	0.207925	-9.16689	4.86885e-20	5.72263e-19	Gatad2b
247.324	3.20269	0.349412	9.16595	4.91136e-20	5.76087e-19	Eif3g
428.646	-2.24334	0.244745	-9.166	4.90879e-20	5.76087e-19	Gbf1
855.04	-1.75806	0.191936	-9.15962	5.2082e-20	6.10285e-19	Hnrnpl
276.73	-2.71446	0.296471	-9.15589	5.39129e-20	6.31098e-19	Tmem209
242.835	-2.89446	0.316261	-9.15213	5.58242e-20	6.52809e-19	Nrbf2
134.742	4.38732	0.479417	9.15136	5.62202e-20	6.56775e-19	Gm42887
2904.13	-1.4356	0.156904	-9.14958	5.71543e-20	6.67012e-19	Zcchc10
522.989	-2.25002	0.246088	-9.14318	6.06449e-20	7.07034e-19	Prpf6
246.499	-2.86158	0.313186	-9.13698	6.42189e-20	7.47946e-19	Mdh1
404.486	-3.13418	0.343066	-9.1358	6.4926e-20	7.55419e-19	Cebpz
215.035	3.5431	0.387885	9.13441	6.57663e-20	7.64425e-19	Mrpl48-ps
246.059	2.87989	0.315289	9.13411	6.59445e-20	7.65726e-19	Avpi1
1737.45	1.47825	0.161848	9.13355	6.62863e-20	7.68921e-19	Sumo3
206.715	-3.1293	0.342699	-9.13133	6.76653e-20	7.84129e-19	Cdkn2aip
211.811	-3.12548	0.342492	-9.12571	7.12651e-20	8.25016e-19	Zc3h13
239.09	-3.31607	0.363414	-9.12476	7.18986e-20	8.31516e-19	Fat1
1871.51	1.53551	0.168506	9.11247	8.05252e-20	9.30352e-19	Akr1b3
176.023	-3.9466	0.433237	-9.10957	8.27126e-20	9.54385e-19	Cep55
3877.94	1.25086	0.137314	9.10949	8.27707e-20	9.54385e-19	Smarcd2
329.898	-2.52546	0.277254	-9.10886	8.32532e-20	9.5899e-19	Cd55
827.931	-1.94903	0.214009	-9.1072	8.45363e-20	9.72799e-19	Igsf3
535.025	-2.13162	0.2341	-9.10556	8.58222e-20	9.86613e-19	Ubqln1
212.821	3.17008	0.348181	9.10471	8.64977e-20	9.9339e-19	Ttc4
588.667	-1.95605	0.21508	-9.09454	9.49908e-20	1.08985e-18	Snrpd3
177.037	-3.91181	0.430232	-9.09233	9.69352e-20	1.11105e-18	Fam167a
140.563	-4.32881	0.476187	-9.09056	9.85263e-20	1.12817e-18	Utp20
5765.17	-1.20136	0.132221	-9.08599	1.02762e-19	1.17549e-18	Uhrf1
314.925	-2.48899	0.274064	-9.08178	1.06814e-19	1.22064e-18	Atp11a
277.509	-3.09036	0.34038	-9.07914	1.09436e-19	1.24937e-18	Ccser2
1024.97	-1.68852	0.186054	-9.07546	1.13203e-19	1.2911e-18	Oosp3
596.181	1.95097	0.214994	9.07453	1.14168e-19	1.30082e-18	Anxa5
200.91	3.33131	0.367243	9.07114	1.17777e-19	1.34061e-18	Rfc2
888.493	1.68443	0.185748	9.06839	1.20793e-19	1.37359e-18	Clic4
144.905	3.89566	0.429625	9.06759	1.21682e-19	1.38234e-18	Dus1l
377.874	-2.8256	0.311649	-9.06662	1.22766e-19	1.39328e-18	Kdm6a
472.76	2.09695	0.231341	9.06436	1.25334e-19	1.42102e-18	Hsd17b4
448.706	2.20827	0.243792	9.058	1.32859e-19	1.50487e-18	Aldh7a1
1584.61	1.66473	0.183811	9.05678	1.34361e-19	1.52039e-18	Nectin3
1412.56	-1.51238	0.167101	-9.05067	1.42099e-19	1.60637e-18	Sec13
508.02	-2.22772	0.246209	-9.04808	1.45503e-19	1.64325e-18	Cul1
482.551	2.06515	0.228304	9.04565	1.48779e-19	1.6786e-18	Stk32a
281.644	-2.85763	0.316211	-9.0371	1.60882e-19	1.81338e-18	Pou2f1
2469.27	1.39189	0.154027	9.03664	1.61562e-19	1.81927e-18	Glrx
289.337	2.78891	0.308722	9.03373	1.65916e-19	1.86647e-18	Taf1b
994.386	-1.70402	0.188673	-9.03159	1.69201e-19	1.90158e-18	Rnf38
1934.57	1.552	0.171888	9.02914	1.73018e-19	1.94259e-18	Zmynd19
205.284	-3.06907	0.340047	-9.02541	1.79017e-19	2.00798e-18	Tacc2
284.642	-2.63948	0.292903	-9.01147	2.03321e-19	2.27838e-18	Tnrc6b
128.195	4.16521	0.462411	9.00759	2.1064e-19	2.35811e-18	Mrpl54
1351.42	-1.67437	0.186085	-8.99788	2.30127e-19	2.57377e-18	Ppp1r10
622.098	-2.02045	0.224557	-8.99751	2.30888e-19	2.57978e-18	Tceal8
302.642	-2.48193	0.276193	-8.98622	2.55881e-19	2.85626e-18	Ppp4c
128.772	-4.10774	0.457217	-8.9842	2.60614e-19	2.90628e-18	Ina
766.313	1.79763	0.200371	8.97152	2.92447e-19	3.25813e-18	Sf3b3
162.612	-3.69566	0.412074	-8.96845	3.00726e-19	3.34714e-18	Lsm1
1219.08	1.52267	0.169844	8.96516	3.09833e-19	3.44517e-18	Ppp2ca
274.597	-2.63459	0.293935	-8.96318	3.15461e-19	3.50438e-18	Triobp
323.561	2.39736	0.267476	8.96287	3.16329e-19	3.51065e-18	Spcs1
263.735	2.89483	0.323065	8.96053	3.23107e-19	3.58243e-18	Hint1
630.665	1.84576	0.206011	8.95956	3.25986e-19	3.61087e-18	Adrm1
306.864	-2.47947	0.27679	-8.95795	3.30778e-19	3.66044e-18	Ino80d
188.756	3.35843	0.374947	8.95707	3.33427e-19	3.68622e-18	Tmem116
360.575	-2.43071	0.271504	-8.95276	3.46693e-19	3.82921e-18	Lrp6
216.185	-3.09907	0.346293	-8.94926	3.57865e-19	3.94883e-18	Pou2f2
152.245	3.63406	0.406082	8.94908	3.58462e-19	3.95165e-18	Sdhb
525.203	1.96316	0.219428	8.94672	3.66186e-19	4.03293e-18	Ywhah
517.423	-2.13279	0.238685	-8.93559	4.05012e-19	4.45629e-18	2700049A03Rik
726.269	1.85545	0.207784	8.92968	4.27245e-19	4.69644e-18	Osbpl9
177.637	-3.40359	0.381257	-8.9273	4.36531e-19	4.79395e-18	Ptprf
417.637	-2.3066	0.258468	-8.92413	4.49227e-19	4.92868e-18	Piwil1
2972.82	-1.36997	0.153579	-8.92025	4.65227e-19	5.09938e-18	Nlrp4g
1043.13	-1.57105	0.176244	-8.91403	4.92091e-19	5.38872e-18	Tmem117
123.386	-4.41024	0.495154	-8.90681	5.25236e-19	5.74623e-18	Wrnip1
164.464	3.96973	0.445735	8.90603	5.28925e-19	5.78111e-18	Tmem29
212.751	3.08851	0.346836	8.90483	5.34659e-19	5.83274e-18	Gm48677
328.025	3.35082	0.37629	8.90487	5.34477e-19	5.83274e-18	Usp5
217.888	-3.57392	0.401404	-8.90355	5.40867e-19	5.89489e-18	Efnb2
261.304	3.25979	0.36657	8.89268	5.96542e-19	6.49556e-18	Dnajb2
310.405	-2.46174	0.277497	-8.87124	7.23382e-19	7.86925e-18	Elavl3
129.032	-4.17534	0.470931	-8.86614	7.57264e-19	8.23007e-18	Clspn
378.683	-2.40377	0.271273	-8.86105	7.92676e-19	8.60684e-18	Auts2
171.395	-3.56542	0.402807	-8.85145	8.63906e-19	9.37143e-18	Cfap97
1833.17	-1.4716	0.166262	-8.8511	8.66608e-19	9.39191e-18	Dynll2
2934.96	-1.3368	0.151093	-8.8475	8.95005e-19	9.69057e-18	Cdc42
1067.15	-1.6575	0.187343	-8.84739	8.95864e-19	9.69077e-18	Fam126b
5133.23	1.24613	0.140867	8.84612	9.06185e-19	9.79325e-18	Eif1b
180.905	7.90871	0.895146	8.8351	1.00005e-18	1.07975e-17	Gm15691
126.877	4.0841	0.462286	8.83457	1.00484e-18	1.08391e-17	Figla
227.123	3.25737	0.369098	8.82522	1.09243e-18	1.1773e-17	Atp6v0c
381.363	2.30036	0.260699	8.82383	1.10615e-18	1.19096e-17	Mrpl14
801.62	1.74597	0.198005	8.81779	1.16742e-18	1.25577e-17	Tmem183a
319.935	-2.46083	0.27918	-8.81448	1.20239e-18	1.29218e-17	Bmt2
177.83	-3.3149	0.376227	-8.81091	1.24134e-18	1.33279e-17	Cep170b
556.295	1.96123	0.222652	8.80848	1.26853e-18	1.36072e-17	Imp3
246.064	-2.66245	0.302444	-8.80314	1.33039e-18	1.42576e-17	Epg5
202.19	-3.08932	0.351098	-8.79904	1.37989e-18	1.47743e-17	Kif14
1678.71	-1.39509	0.158564	-8.79827	1.38937e-18	1.4862e-17	Cdc42se2
188.627	-3.63617	0.413514	-8.79336	1.45158e-18	1.55131e-17	Zfp91
164.381	3.92586	0.446633	8.78991	1.49684e-18	1.5982e-17	Tmem120a
265.47	3.46141	0.393888	8.7878	1.52512e-18	1.62689e-17	Sipa1
1667.56	-1.51449	0.172454	-8.78195	1.60659e-18	1.71221e-17	Tbc1d15
261.151	2.97731	0.339249	8.77617	1.69129e-18	1.80082e-17	Igbp1
861.382	1.68274	0.191789	8.77389	1.72592e-18	1.836e-17	Setd4
177.847	-3.34626	0.381561	-8.76991	1.78808e-18	1.90037e-17	Larp4b
236.577	-3.19793	0.364947	-8.76273	1.90585e-18	2.02367e-17	Thumpd1
220.05	-3.23565	0.369311	-8.76131	1.93001e-18	2.04744e-17	Slmap
1834.24	1.41231	0.161254	8.75827	1.98274e-18	2.10145e-17	Klhdc3
258.959	3.28982	0.375766	8.75497	2.04165e-18	2.16191e-17	Aco2
252.726	2.74734	0.313857	8.75348	2.06869e-18	2.18853e-17	Ostc
107.859	5.10745	0.583694	8.75021	2.12948e-18	2.25078e-17	Klrb1
376.876	2.18845	0.250227	8.74587	2.21305e-18	2.33697e-17	Pcnx4
117.639	4.2878	0.490322	8.74486	2.23297e-18	2.35585e-17	Cox16
298.387	2.66092	0.304304	8.74427	2.24462e-18	2.36597e-17	Calm3
210.192	-2.94072	0.336816	-8.73093	2.52581e-18	2.65994e-17	Tmco1
415.859	2.15695	0.247143	8.72753	2.60305e-18	2.73878e-17	Mterf4
1316.95	1.48045	0.170016	8.7077	3.10107e-18	3.25979e-17	Nudt5
667.432	-2.44543	0.281059	-8.70078	3.29619e-18	3.46175e-17	Rnf168
523.579	-1.91103	0.219897	-8.69059	3.60576e-18	3.78343e-17	Nup62
1503.65	1.4319	0.164831	8.68703	3.72043e-18	3.9002e-17	Psmb2
134.705	-3.821	0.439998	-8.68413	3.81663e-18	3.99742e-17	Klf10
138.183	4.02659	0.4637	8.6836	3.83439e-18	4.01237e-17	Gm38110
227.301	-2.84562	0.327789	-8.68126	3.91393e-18	4.0919e-17	Mansc1
292.884	-2.41025	0.277646	-8.68104	3.92164e-18	4.09625e-17	Ngly1
136.856	-4.33357	0.499593	-8.67421	4.16442e-18	4.3459e-17	Dnajc13
506.725	2.27076	0.26181	8.67334	4.1961e-18	4.37501e-17	Apeh
3124.23	1.37464	0.158562	8.6694	4.34414e-18	4.52528e-17	Npm2
113.262	5.01122	0.578326	8.66504	4.51336e-18	4.69731e-17	Ccdc107
274.546	3.45862	0.399399	8.65957	4.73549e-18	4.92406e-17	Snx17
414.122	-2.09514	0.241989	-8.65797	4.80222e-18	4.98895e-17	Tmed2
486.174	-2.14532	0.247828	-8.65648	4.86535e-18	5.04999e-17	Zfp60
215.275	3.40039	0.392838	8.65596	4.88786e-18	5.06534e-17	Med8
148.598	-3.66435	0.423334	-8.65593	4.88892e-18	5.06534e-17	Rfc1
184.166	-3.14645	0.363627	-8.65295	5.0183e-18	5.19473e-17	Epb41
186.384	3.22161	0.372354	8.65199	5.06096e-18	5.23419e-17	Nop9
1371.97	-1.43964	0.166575	-8.64264	5.49279e-18	5.67572e-17	5730480H06Rik
1523.23	1.45806	0.168911	8.63214	6.02122e-18	6.21618e-17	Ociad1
111.357	-5.68923	0.65924	-8.62997	6.13661e-18	6.32965e-17	Bclaf1
197.11	3.22498	0.373891	8.62546	6.38347e-18	6.5784e-17	Gcdh
943.717	1.59005	0.184362	8.62456	6.43391e-18	6.62446e-17	Imp4
576.061	-1.95854	0.227524	-8.60805	7.43137e-18	7.64464e-17	Rp9
625.766	-1.96134	0.227906	-8.60591	7.57125e-18	7.7816e-17	Rnf141
1034.97	-1.59908	0.185891	-8.60225	7.81656e-18	8.02657e-17	8030462N17Rik
246.448	-2.62059	0.304678	-8.60119	7.88949e-18	8.09427e-17	E2f4
315.647	2.6879	0.312895	8.59042	8.66518e-18	8.88219e-17	Lzts2
1816.82	1.32486	0.154421	8.57951	9.52746e-18	9.74875e-17	Rras2
184.09	-3.24843	0.378622	-8.57961	9.51989e-18	9.74875e-17	Spag1
446.392	2.00718	0.2341	8.57404	9.99183e-18	1.02058e-16	Enpp5
230.122	-2.98467	0.348104	-8.57407	9.98892e-18	1.02058e-16	Wdr92
390.875	-2.40243	0.280205	-8.57383	1.00098e-17	1.02151e-16	Zbtb33
110.059	-4.27117	0.498304	-8.57142	1.0222e-17	1.04224e-16	Ust
395.515	-2.34233	0.273402	-8.56734	1.05907e-17	1.07889e-16	Pik3c2b
1130.49	7.17851	0.837911	8.56715	1.06074e-17	1.07964e-16	Cox7c
293.656	-2.43653	0.284551	-8.56271	1.10246e-17	1.12111e-16	Jak1
153.127	-3.36343	0.393122	-8.5557	1.17156e-17	1.19033e-16	Mitd1
822.252	1.96118	0.229338	8.55149	1.21511e-17	1.23349e-16	Fbxw21
129.288	-4.3917	0.513581	-8.55112	1.21896e-17	1.23631e-16	Map9
117.711	-4.15399	0.485849	-8.54996	1.23135e-17	1.24778e-16	Sorl1
187.555	3.7938	0.444121	8.54228	1.316e-17	1.33239e-16	Gm38025
138.55	3.67754	0.430571	8.54106	1.32992e-17	1.34531e-16	Nit1
146.359	3.69498	0.432635	8.54066	1.33461e-17	1.34887e-16	BC004004
187.236	-3.12786	0.366465	-8.5352	1.39912e-17	1.41283e-16	Capn7
727.242	-1.88959	0.221535	-8.52956	1.4691e-17	1.4822e-16	Csde1
442.406	2.44353	0.286489	8.52922	1.47339e-17	1.48523e-16	Ndufb11
1148.86	1.48228	0.173843	8.52656	1.50767e-17	1.51846e-16	Nudc
392.421	-2.20217	0.258283	-8.52621	1.51218e-17	1.52167e-16	Rala
158.674	3.55624	0.417121	8.52568	1.5192e-17	1.5274e-16	Nhp2
288.248	-2.58404	0.30312	-8.52482	1.53048e-17	1.53741e-16	Gmfb
320.738	-2.34684	0.275341	-8.5234	1.54943e-17	1.55509e-16	Fam117b
122.289	-4.01368	0.471104	-8.51973	1.59923e-17	1.60368e-16	Pnn
261.656	-2.56816	0.301473	-8.5187	1.61351e-17	1.61659e-16	Zcchc2
113.862	4.22408	0.496186	8.51309	1.69357e-17	1.69533e-16	Galk2
1877.54	1.35437	0.159097	8.51285	1.69703e-17	1.69733e-16	Pfdn5
247.047	-2.60894	0.306589	-8.50957	1.74586e-17	1.74465e-16	Usp15
323.288	-2.29253	0.269572	-8.50433	1.82645e-17	1.82361e-16	Cab39
556.944	-1.94299	0.228475	-8.50419	1.82862e-17	1.82419e-16	Snx16
123.745	4.08786	0.481166	8.49574	1.96673e-17	1.96028e-16	Faap24
165.893	-3.35501	0.395283	-8.48762	2.10911e-17	2.10038e-16	Smc6
185.875	-2.94541	0.347459	-8.47701	2.31063e-17	2.29907e-16	Lrp11
104.21	5.20317	0.614037	8.4737	2.37728e-17	2.36335e-16	Batf3
783.461	-1.75319	0.207016	-8.46886	2.478e-17	2.46137e-16	Selenot
192.115	3.8872	0.45915	8.46608	2.5379e-17	2.5187e-16	Tsr3
786.356	-1.66839	0.197184	-8.46108	2.64915e-17	2.62685e-16	Vta1
480.778	-2.32059	0.274353	-8.45841	2.71036e-17	2.68524e-16	Tm9sf3
105.323	4.58212	0.541855	8.45637	2.75831e-17	2.7304e-16	2210016F16Rik
670.918	-2.05884	0.243485	-8.45571	2.77392e-17	2.7435e-16	Ipo8
688.333	1.81711	0.214924	8.45467	2.79883e-17	2.76576e-16	Map2k2
837.054	-1.64415	0.194497	-8.45334	2.83089e-17	2.79505e-16	Usp38
225.538	2.68817	0.318023	8.45273	2.84558e-17	2.80716e-16	Aagab
114.628	-4.49111	0.531736	-8.44612	3.01133e-17	2.96812e-16	Selp
187.663	2.95425	0.349802	8.44549	3.02778e-17	2.98179e-16	Mb21d2
957.402	-1.59125	0.188428	-8.44487	3.04381e-17	2.99503e-16	Yipf4
281.211	-2.64634	0.313628	-8.43784	3.23265e-17	3.17813e-16	Fzd7
314.883	2.37587	0.281873	8.42886	3.49052e-17	3.42873e-16	Tspan13
224.351	-2.67288	0.317213	-8.42612	3.57316e-17	3.50692e-16	Crebbp
123.249	-3.91905	0.465173	-8.42493	3.60975e-17	3.53982e-16	Zfp536
914.537	1.55184	0.184277	8.42126	3.72458e-17	3.64933e-16	Fem1b
641.34	1.88075	0.223568	8.41243	4.01616e-17	3.93169e-16	Tdrd12
610.61	-1.77784	0.211367	-8.41114	4.06048e-17	3.9717e-16	Ppme1
400.799	-2.07462	0.246679	-8.41021	4.0929e-17	4.00002e-16	Sepsecs
1588.51	1.57714	0.187655	8.40446	4.29819e-17	4.1971e-16	Pabpc1l
196.053	2.99051	0.35595	8.40149	4.40852e-17	4.30119e-16	2410131K14Rik
595.016	-1.84791	0.21998	-8.40036	4.45109e-17	4.33907e-16	Rbm22
287.924	2.35609	0.280537	8.3985	4.52217e-17	4.40463e-16	Rad51d
2202.64	1.37506	0.163846	8.39242	4.76225e-17	4.63456e-16	Uqcrc2
337.114	2.21833	0.264397	8.39016	4.85479e-17	4.72064e-16	Ift46
207.719	2.95694	0.352515	8.38812	4.93967e-17	4.79913e-16	Rit1
203.634	-2.85883	0.341042	-8.38263	5.17575e-17	5.02427e-16	Suclg2
1135.31	-1.44138	0.172032	-8.37856	5.35779e-17	5.19661e-16	Wdr20
1566.22	-1.49512	0.178674	-8.36788	5.86651e-17	5.68525e-16	Dnajc8
332.242	2.1955	0.26241	8.3667	5.92553e-17	5.73763e-16	Lsm6
115.257	-3.9456	0.471807	-8.36275	6.12754e-17	5.92825e-16	Gltp
573.864	1.8011	0.21548	8.35854	6.35011e-17	6.13844e-16	Fau
353.78	2.49656	0.298734	8.35713	6.426e-17	6.2066e-16	Fut8
256.337	-2.69499	0.322574	-8.35464	6.56351e-17	6.33411e-16	Nol10
179.245	-3.12852	0.374558	-8.35256	6.67965e-17	6.44081e-16	Rsrc1
839.286	-1.56035	0.186933	-8.3471	6.99574e-17	6.73997e-16	Slc7a6os
342.842	-2.19669	0.263196	-8.34622	7.04827e-17	6.78492e-16	Togaram1
307.071	2.42202	0.290345	8.34185	7.31399e-17	7.03484e-16	Psmd6
272.889	2.48572	0.298029	8.34051	7.39708e-17	7.10883e-16	Park7
370.388	2.53512	0.303994	8.33937	7.46889e-17	7.17187e-16	Aco1
6400.12	-1.13282	0.135851	-8.33872	7.51018e-17	7.20553e-16	Akirin2
482.615	-1.89293	0.227161	-8.33297	7.88388e-17	7.55779e-16	Osbpl8
135.003	-3.70159	0.44427	-8.33186	7.95831e-17	7.62281e-16	Tcf4
201.097	3.16499	0.379941	8.33021	8.06979e-17	7.72317e-16	Epp13
299.937	-2.36959	0.284683	-8.3236	8.53292e-17	8.15965e-16	Bmpr1b
356.186	-2.20252	0.264748	-8.31928	8.8497e-17	8.45557e-16	Khsrp
258.021	-2.46815	0.296925	-8.31239	9.37949e-17	8.95435e-16	Klf7
708.385	1.77044	0.213184	8.30474	1.00034e-16	9.54209e-16	Cox6a1
193.838	3.00728	0.36217	8.3035	1.01093e-16	9.6351e-16	Pnpo
169.866	-3.11909	0.375689	-8.30234	1.02084e-16	9.7216e-16	Tubgcp5
2184.71	1.24059	0.149485	8.29908	1.04918e-16	9.98323e-16	Wdr82
336.268	2.32171	0.279773	8.29855	1.05391e-16	1.002e-15	Txnrd3
330.234	2.20126	0.265427	8.29328	1.10166e-16	1.04653e-15	Pycr2
219.59	2.66729	0.322007	8.28332	1.19784e-16	1.13697e-15	Aurkaip1
253.768	2.49702	0.301463	8.28303	1.20079e-16	1.13882e-15	Znhit2
124.971	-3.61953	0.437701	-8.26941	1.34629e-16	1.27577e-15	Upf3b
357.446	2.45335	0.296714	8.2684	1.35768e-16	1.28551e-15	Aig1
142.273	3.34344	0.404418	8.26727	1.37064e-16	1.29672e-15	Ptdss2
275.658	-2.37382	0.28724	-8.26424	1.40592e-16	1.329e-15	Zrsr2
2129.14	-1.26422	0.152993	-8.26326	1.41751e-16	1.33886e-15	Btg4
157.292	-3.54747	0.429569	-8.25821	1.47867e-16	1.39549e-15	Ulk1
287.876	2.39593	0.290225	8.25545	1.51336e-16	1.42706e-15	Emc7
3207.49	1.24306	0.150582	8.25503	1.51867e-16	1.43089e-15	Rnf187
153.939	3.5144	0.425778	8.25407	1.53088e-16	1.44122e-15	Mtrf1
239.9	2.51905	0.305209	8.25352	1.53794e-16	1.44669e-15	Rpl23
148.056	-3.48166	0.421855	-8.25323	1.54165e-16	1.449e-15	Sptssa
1011.25	1.5347	0.185989	8.25156	1.56338e-16	1.46823e-15	B4galt2
968.37	1.48481	0.180043	8.24696	1.62479e-16	1.52466e-15	Degs1
227.629	2.85047	0.345694	8.24566	1.64247e-16	1.53999e-15	Htra1
900.625	-1.51678	0.184163	-8.23607	1.77956e-16	1.66718e-15	Eif4enif1
1031.25	-1.47738	0.179492	-8.23091	1.85802e-16	1.73928e-15	Rragc
593.271	2.24853	0.273211	8.23001	1.87193e-16	1.74946e-15	B4galt4
285.352	2.57432	0.312794	8.2301	1.87055e-16	1.74946e-15	Ndufa6
815.564	1.64753	0.200201	8.22936	1.88214e-16	1.75757e-15	Ddost
210.585	2.98262	0.362666	8.22415	1.96582e-16	1.83423e-15	Gfra1
114.839	-4.13718	0.503459	-8.21751	2.07767e-16	1.93703e-15	Mphosph9
325.31	2.18152	0.265491	8.21691	2.08818e-16	1.94526e-15	Pgbd5
373.483	2.54161	0.309535	8.21105	2.19268e-16	2.04096e-15	Atp5h
1764.94	-1.62946	0.198468	-8.21018	2.20861e-16	2.05414e-15	Ptp4a2
190.65	-2.91727	0.355348	-8.20963	2.21875e-16	2.0619e-15	Tpx2
158.128	-3.08743	0.376252	-8.20576	2.29145e-16	2.12775e-15	Ccdc34
589.33	-2.47115	0.30116	-8.20544	2.29745e-16	2.13161e-15	Rif1
482.635	-1.87444	0.228628	-8.19865	2.43095e-16	2.25366e-15	Sufu
378.009	-2.16121	0.263705	-8.19556	2.49424e-16	2.31048e-15	Gtf2a1
443.642	1.94376	0.237467	8.1854	2.71406e-16	2.51208e-15	Erp29
288.703	-2.28143	0.278943	-8.17883	2.8662e-16	2.65078e-15	Gtpbp10
246.781	2.50955	0.306867	8.17798	2.88647e-16	2.66739e-15	Prkag1
211.932	3.22383	0.394425	8.1735	2.99568e-16	2.76609e-15	Zkscan14
322.418	2.19907	0.269404	8.16274	3.27512e-16	3.0217e-15	Zkscan6
171.611	3.31276	0.406037	8.15877	3.38453e-16	3.12015e-15	Stx17
171.255	-3.2815	0.402228	-8.15831	3.39736e-16	3.12947e-15	Topors
370.961	2.1693	0.265929	8.15744	3.42191e-16	3.14958e-15	Scin
196.796	2.86983	0.351944	8.15421	3.51462e-16	3.22975e-15	Ccnf
141.035	3.53804	0.433887	8.1543	3.51216e-16	3.22975e-15	Fbp2
476.681	2.08384	0.255699	8.14959	3.65175e-16	3.3531e-15	Ddx28
262.804	-2.52901	0.310507	-8.14479	3.79951e-16	3.48325e-15	Brap
348.795	2.28761	0.280868	8.14479	3.79953e-16	3.48325e-15	Cdipt
675.034	-1.70352	0.209207	-8.14275	3.864e-16	3.53955e-15	1700001L05Rik
766.512	-1.69621	0.208352	-8.14108	3.91783e-16	3.58601e-15	Brix1
721.627	-1.64404	0.201966	-8.14018	3.947e-16	3.60984e-15	Abi1
462.439	1.9024	0.23371	8.14003	3.95185e-16	3.61142e-15	Bach2
154.149	-3.18045	0.390725	-8.13988	3.95684e-16	3.61312e-15	Mtmr6
262.098	2.65157	0.325771	8.13937	3.97327e-16	3.62525e-15	Gatd3a
94.847	4.69323	0.576836	8.13617	4.07995e-16	3.71965e-15	Mrps6
100.741	4.35632	0.535452	8.13577	4.09322e-16	3.72881e-15	Pusl1
183.202	-2.94862	0.36246	-8.13504	4.11817e-16	3.74857e-15	Pik3ca
210.521	2.79497	0.343687	8.13231	4.21195e-16	3.83091e-15	Got1
126.55	3.53173	0.434425	8.12966	4.30493e-16	3.9124e-15	Nat9
220.61	-2.84465	0.34999	-8.12778	4.37213e-16	3.97035e-15	Lpl
162.086	3.08857	0.380027	8.12726	4.39118e-16	3.98451e-15	Rpl7
1400.26	-1.44081	0.177376	-8.12291	4.5515e-16	4.12675e-15	Mta3
550.032	-1.92165	0.236614	-8.12144	4.60685e-16	4.17364e-15	Mtmr4
6863.72	-1.09837	0.135256	-8.12072	4.63433e-16	4.19525e-15	Arf1
281.652	2.68028	0.33047	8.11051	5.04075e-16	4.55959e-15	Pfn2
297.789	2.73103	0.336865	8.10719	5.18021e-16	4.68207e-15	Pdcd5
233.395	2.73433	0.337599	8.09936	5.52495e-16	4.98975e-15	Tmem19
658.473	1.638	0.20225	8.09887	5.54701e-16	5.00575e-15	Tmem60
616.919	1.77482	0.219403	8.08932	5.99964e-16	5.40999e-15	Tmem259
231.417	-2.58671	0.319846	-8.08737	6.09645e-16	5.49299e-15	Fam114a2
126.368	3.59552	0.444996	8.07989	6.48275e-16	5.8365e-15	Ddx49
246.762	2.74743	0.340049	8.07951	6.50288e-16	5.85006e-15	Rnf41
893.812	-1.76815	0.219121	-8.06931	7.06962e-16	6.35495e-15	Gdpd1
285.14	-2.24881	0.2787	-8.06894	7.09124e-16	6.36943e-15	Dbf4
503.112	-1.86194	0.230861	-8.06519	7.31227e-16	6.56285e-15	Rps2-ps13
189.473	-3.0225	0.374767	-8.06501	7.32325e-16	6.5676e-15	Atrx
288.333	-2.31432	0.286999	-8.06384	7.39329e-16	6.62526e-15	Kmt2b
247.197	-2.46743	0.306028	-8.06277	7.45875e-16	6.67873e-15	Abhd17b
700.894	1.80502	0.223901	8.06168	7.52524e-16	6.73225e-15	Pcyt1a
380.333	2.7217	0.337612	8.0616	7.53018e-16	6.73225e-15	Zwint
310.061	2.23118	0.276951	8.05624	7.86783e-16	7.02867e-15	Trir
356.83	-2.22521	0.27647	-8.04866	8.37076e-16	7.47218e-15	Msh2
153.853	-3.0562	0.379791	-8.04707	8.47983e-16	7.56369e-15	Umad1
465.347	-1.85193	0.23022	-8.0442	8.68091e-16	7.73707e-15	Mkln1
226.008	-2.93431	0.364826	-8.04302	8.76487e-16	7.80587e-15	Peak1
616.717	1.78004	0.22142	8.03918	9.04399e-16	8.04824e-15	Ndufb6
4285.93	1.10736	0.137758	8.03846	9.0971e-16	8.08927e-15	Zfp57
94.1849	5.0866	0.632894	8.03705	9.20306e-16	8.17719e-15	Slco1a5
309.34	2.22692	0.277197	8.03372	9.4558e-16	8.39529e-15	Gm14820
170.3	3.23929	0.403329	8.03137	9.63901e-16	8.55138e-15	Lage3
175.727	2.85341	0.355327	8.03037	9.71756e-16	8.61444e-15	Rps17
174.861	-2.95617	0.368131	-8.03022	9.72972e-16	8.6186e-15	Nckap1
150.016	-3.49111	0.435052	-8.02457	1.01879e-15	9.01751e-15	Camk1d
214.784	2.70231	0.336829	8.02279	1.03368e-15	9.1423e-15	Gm43950
358.931	-2.1743	0.271066	-8.0213	1.04634e-15	9.24721e-15	Abr
364.247	-2.06732	0.25787	-8.01689	1.08453e-15	9.57735e-15	Fbrsl1
291.504	2.50484	0.312515	8.0151	1.10052e-15	9.71114e-15	Dynlt1c
92.9448	4.56606	0.569837	8.01292	1.12015e-15	9.87687e-15	Olfr624
227.707	2.50284	0.312369	8.01243	1.12463e-15	9.9088e-15	Dynlt1-ps1
204.003	-2.97643	0.371493	-8.01208	1.12781e-15	9.92921e-15	Pnpla8
166.336	-3.33975	0.417149	-8.00614	1.18369e-15	1.04132e-14	Stard13
183.845	-2.83742	0.354559	-8.00266	1.21757e-15	1.06787e-14	Ahctf1
1685	-1.76016	0.219947	-8.0027	1.21725e-15	1.06787e-14	Gkap1
141.005	-3.19689	0.399478	-8.00267	1.21746e-15	1.06787e-14	Gna12
1351.61	-1.3542	0.169214	-8.00288	1.21542e-15	1.06787e-14	Zcchc3
451.047	1.92078	0.240058	8.00131	1.23107e-15	1.07807e-14	Gm16497
114.317	-3.64612	0.455685	-8.00139	1.23024e-15	1.07807e-14	Mrps9
189.275	2.75074	0.344169	7.9924	1.32332e-15	1.15798e-14	Txndc15
418.85	-1.95391	0.244644	-7.98674	1.38552e-15	1.21149e-14	Ganc
269.164	2.32723	0.291498	7.98368	1.42031e-15	1.24097e-14	Mrgbp
143.83	-3.18484	0.39929	-7.97625	1.50842e-15	1.31696e-14	Thrap3
472.706	-1.95124	0.24476	-7.97205	1.56058e-15	1.36147e-14	Unc13c
151.761	-3.06744	0.38489	-7.96966	1.59108e-15	1.38703e-14	Sestd1
384.827	-1.99243	0.250005	-7.96955	1.59253e-15	1.38724e-14	Ttc37
290.493	-2.52765	0.317255	-7.96724	1.62252e-15	1.4123e-14	Fam193a
117.197	4.21233	0.528717	7.96708	1.62469e-15	1.41313e-14	Alad
248.141	-2.53969	0.318802	-7.96636	1.6341e-15	1.42024e-14	Pak7
137.495	3.30421	0.414784	7.96611	1.63743e-15	1.42206e-14	Dynlt1b
257.055	2.36371	0.296769	7.96481	1.65477e-15	1.43604e-14	Rpl18a
150.546	-3.10348	0.389767	-7.96239	1.68753e-15	1.46337e-14	Slf2
356.582	-2.21615	0.278667	-7.95269	1.82511e-15	1.58149e-14	Gpcpd1
4777.97	1.08108	0.13599	7.94971	1.86946e-15	1.6187e-14	Aspm
1967.13	1.27747	0.160703	7.94926	1.87636e-15	1.62346e-14	Oog2
170.396	-3.30974	0.416554	-7.94553	1.93368e-15	1.6718e-14	Serpinb1c
136.542	-3.22112	0.405772	-7.93825	2.05053e-15	1.7715e-14	Spint2
499.294	1.77164	0.223206	7.93722	2.06771e-15	1.785e-14	Polr3k
1350.79	-1.30411	0.164425	-7.93137	2.16743e-15	1.86969e-14	Tmem59
1356.61	-1.30747	0.164862	-7.93072	2.17885e-15	1.87814e-14	Rhpn2
1269.54	-1.33836	0.168779	-7.92964	2.19787e-15	1.89312e-14	Nup93
8189.39	1.06456	0.134324	7.92535	2.27506e-15	1.95815e-14	Mtmr14
270.614	-2.48307	0.313482	-7.92094	2.35713e-15	2.02727e-14	Igf2bp3
178.615	-2.883	0.363981	-7.92076	2.36069e-15	2.02883e-14	Lsm5
1627.77	-1.28191	0.161857	-7.92005	2.37409e-15	2.03882e-14	Scap
309.231	-2.37129	0.299616	-7.91444	2.48367e-15	2.13134e-14	Rcn2
107.507	3.82835	0.483896	7.91151	2.54282e-15	2.18047e-14	Dolk
1061.95	1.45631	0.184248	7.90408	2.69912e-15	2.31179e-14	Fmnl3
199.67	2.89292	0.366005	7.90404	2.69996e-15	2.31179e-14	Trmt12
203.637	-2.66309	0.336975	-7.90294	2.72401e-15	2.33066e-14	Blm
5443.79	1.07334	0.13592	7.89685	2.8604e-15	2.44554e-14	Parl
103.271	3.96932	0.502698	7.89603	2.87925e-15	2.45983e-14	2610037D02Rik
194.062	2.76005	0.349733	7.89188	2.97678e-15	2.54128e-14	Tmem38a
93.0527	-4.24691	0.538918	-7.88044	3.26224e-15	2.78291e-14	Sh3glb1
192.155	-2.78532	0.353528	-7.87865	3.30939e-15	2.82105e-14	4931406P16Rik
1515.42	-1.35856	0.172463	-7.87741	3.34228e-15	2.84698e-14	Nsa2
97.2664	4.35013	0.552519	7.87327	3.45489e-15	2.94073e-14	Rpl21
417.996	-1.96367	0.249499	-7.87044	3.53385e-15	3.00573e-14	Pbx2
801.012	-1.56786	0.19922	-7.87	3.54646e-15	3.01423e-14	Gm18765
112.176	-4.23024	0.537532	-7.86975	3.55361e-15	3.01587e-14	Cenpe
327.021	2.26314	0.287573	7.86979	3.55234e-15	3.01587e-14	Septin3
219.989	-2.54416	0.323368	-7.86768	3.61285e-15	3.06388e-14	Rad51c
149.825	3.25951	0.414311	7.8673	3.6237e-15	3.07083e-14	Glmn
249.24	-2.43403	0.309455	-7.86552	3.67571e-15	3.11262e-14	Hprt
693.599	1.6643	0.211623	7.86447	3.70662e-15	3.1365e-14	Rnf122
109.284	-3.955	0.50353	-7.85455	4.01198e-15	3.3924e-14	Hey1
92.6372	6.17949	0.786961	7.85235	4.08321e-15	3.4501e-14	Gm47080
2177.89	-1.17893	0.150152	-7.85162	4.1071e-15	3.46775e-14	Ctps
452.684	1.84912	0.235578	7.84928	4.18428e-15	3.53034e-14	Tfpt
180.279	-2.91592	0.371532	-7.84837	4.21472e-15	3.55342e-14	Exoc1
212.188	-2.55586	0.325873	-7.84312	4.3948e-15	3.70254e-14	Bard1
238.244	2.54914	0.325127	7.84045	4.48941e-15	3.77949e-14	Eftud2
135.946	3.22843	0.41216	7.83297	4.76465e-15	4.00828e-14	Slc12a8
423.404	1.96902	0.25167	7.82382	5.12433e-15	4.30772e-14	Psmd10
361.225	2.3173	0.296201	7.82342	5.14059e-15	4.31825e-14	Eif2b4
144.094	3.43887	0.439795	7.81926	5.31357e-15	4.46031e-14	Nudt1
128.433	3.55999	0.455351	7.81812	5.36165e-15	4.4974e-14	Lcmt2
1046.07	1.45783	0.186607	7.81229	5.61586e-15	4.70721e-14	Ybx3
107.472	-3.75112	0.48021	-7.81142	5.65461e-15	4.73625e-14	Kif1b
988.121	1.3938	0.17852	7.8075	5.83339e-15	4.88245e-14	Asz1
319.68	-2.10366	0.269471	-7.80663	5.8738e-15	4.91271e-14	Atp2b1
101.97	4.0982	0.525001	7.80607	5.89997e-15	4.93103e-14	Slc2a12
119.776	3.48128	0.445978	7.80593	5.90639e-15	4.93282e-14	Mrpl58
463.074	-1.98631	0.254499	-7.8048	5.95981e-15	4.97383e-14	Fam3c
446.854	-1.8516	0.237288	-7.80318	6.0366e-15	5.03428e-14	Mtf2
450.106	1.95246	0.250239	7.80238	6.07519e-15	5.06281e-14	Mrpl57
252.949	2.42269	0.310561	7.80102	6.14107e-15	5.11401e-14	Mrps35
223.809	2.45385	0.314593	7.80009	6.18651e-15	5.14814e-14	Gm49371
274.547	-2.65073	0.33985	-7.79969	6.20594e-15	5.16059e-14	Aida
297.994	-2.25752	0.289453	-7.79927	6.22686e-15	5.17426e-14	2310061I04Rik
917.92	1.49137	0.191318	7.79526	6.42763e-15	5.33724e-14	1700018B24Rik
618.206	-1.67065	0.214413	-7.79172	6.61012e-15	5.48483e-14	Pum2
12513.1	1.05313	0.135179	7.7906	6.6693e-15	5.52996e-14	Gm13023
178.599	-2.89652	0.371964	-7.78711	6.85596e-15	5.68066e-14	Picalm
372.83	2.0448	0.262631	7.78584	6.92543e-15	5.73409e-14	Tex26
201.844	2.75143	0.353515	7.78306	7.07883e-15	5.8569e-14	Wdr91
103.317	3.92894	0.504846	7.78245	7.11341e-15	5.8813e-14	Gm45553
470.352	-1.87492	0.240962	-7.78097	7.19708e-15	5.94622e-14	Nav2
264.806	-2.2958	0.295121	-7.77919	7.29924e-15	6.02631e-14	Clip4
83.1438	-5.8819	0.756143	-7.77882	7.32036e-15	6.03942e-14	Ehmt1
163.75	-3.261	0.419226	-7.77863	7.33128e-15	6.04412e-14	Bptf
115.206	-3.71973	0.478479	-7.77409	7.59943e-15	6.26071e-14	Golga4
245.178	-2.31596	0.298096	-7.76918	7.89971e-15	6.50346e-14	Fubp1
105.595	3.74956	0.482835	7.76572	8.11852e-15	6.67883e-14	Ndufb9
508.197	-1.90365	0.245149	-7.76529	8.14578e-15	6.69648e-14	9430038I01Rik
1410.59	1.38931	0.17894	7.76411	8.22236e-15	6.75462e-14	Polr2j
202.599	-3.22878	0.415922	-7.76295	8.29764e-15	6.81162e-14	Ice2
710.06	1.53626	0.198079	7.75579	8.77922e-15	7.20183e-14	Fh1
186.042	-3.32509	0.428739	-7.75551	8.79888e-15	7.21283e-14	Sh3kbp1
193.274	2.89541	0.373765	7.74659	9.43897e-15	7.73205e-14	Chchd1
386.717	-1.91675	0.247528	-7.74358	9.66544e-15	7.91195e-14	Cept1
98.3405	-4.44947	0.574726	-7.7419	9.79404e-15	8.01154e-14	Dennd5a
80.9968	-5.39794	0.698176	-7.7315	1.0629e-14	8.68841e-14	Klhl20
383.927	1.94002	0.251011	7.72883	1.08537e-14	8.86578e-14	Zw10
107.094	3.68946	0.4774	7.72824	1.09046e-14	8.90106e-14	0610040J01Rik
824.223	1.50405	0.194647	7.72706	1.10057e-14	8.97725e-14	Rpl22
153.08	-2.98671	0.386565	-7.72629	1.10723e-14	9.02519e-14	Arhgap21
131.7	-3.48417	0.451227	-7.72154	1.14929e-14	9.36143e-14	Dot1l
471.932	-1.76073	0.228055	-7.72066	1.1573e-14	9.42e-14	Anapc1
179.835	-2.94126	0.381082	-7.71819	1.17989e-14	9.5971e-14	Fam91a1
230.731	-2.48972	0.322892	-7.7107	1.25127e-14	1.01705e-13	Rhob
274.371	-2.22032	0.287978	-7.71004	1.25776e-14	1.02161e-13	Rrp1b
246.24	2.51329	0.325987	7.70981	1.26006e-14	1.02276e-13	Ncaph2
101.887	-3.80503	0.493566	-7.70927	1.26543e-14	1.02639e-13	Sptbn1
1050.66	-1.39115	0.180545	-7.7053	1.30534e-14	1.05802e-13	Amd1
265.324	-2.35899	0.306224	-7.70349	1.32399e-14	1.07239e-13	Fbxo42
134.292	3.50974	0.455611	7.70337	1.32523e-14	1.07263e-13	Ddx25
163.377	-2.8236	0.366998	-7.69376	1.42869e-14	1.15557e-13	Heatr5a
291.939	-2.16736	0.281803	-7.69106	1.45919e-14	1.17941e-13	Pdcd6ip
329.71	-2.09795	0.272783	-7.69092	1.46083e-14	1.17991e-13	Scyl2
278.679	2.27223	0.295577	7.68741	1.50143e-14	1.21185e-13	Ndufa8
394.659	-2.02291	0.263151	-7.68725	1.50327e-14	1.21249e-13	Slc41a2
1405.32	-1.53451	0.199681	-7.6848	1.53234e-14	1.23507e-13	Camk2g
102.98	-3.87282	0.504088	-7.68282	1.55625e-14	1.25347e-13	Lef1
263.495	-2.22943	0.290197	-7.68246	1.56056e-14	1.25607e-13	Slc35a5
479.445	1.75857	0.22896	7.68069	1.58237e-14	1.27273e-13	Atp6v0d1
207.559	2.50914	0.327006	7.67309	1.67905e-14	1.34955e-13	Tecr
823.608	1.60059	0.208689	7.66974	1.72346e-14	1.38428e-13	Ubiad1
88.514	6.09578	0.795591	7.66195	1.83132e-14	1.4699e-13	Trnp1
193.001	-2.80172	0.365689	-7.66148	1.83803e-14	1.47426e-13	Gnb1
161.846	-3.18567	0.416195	-7.65427	1.94418e-14	1.5574e-13	Cep57l1
239.587	-2.43713	0.318402	-7.65425	1.94439e-14	1.5574e-13	Tmem38b
79.4492	-4.91636	0.642403	-7.65308	1.96226e-14	1.57062e-13	Gm12346
535.459	1.85592	0.24251	7.65296	1.96404e-14	1.57096e-13	Dnajc9
116.976	3.61573	0.473367	7.63832	2.2007e-14	1.75904e-13	Gulo
281.096	2.1551	0.282349	7.63276	2.2978e-14	1.83538e-13	Caml
334.234	1.98409	0.259959	7.6323	2.30603e-14	1.84068e-13	Mrpl16
199.564	-2.89774	0.379722	-7.63123	2.32526e-14	1.85474e-13	Mtarc2
189.738	2.71906	0.35639	7.62945	2.35752e-14	1.87918e-13	Uqcc2
157.423	-2.95312	0.387357	-7.62379	2.46342e-14	1.96224e-13	Scaf4
159.334	-3.48816	0.457947	-7.61696	2.59719e-14	2.06736e-13	Epb41l2
156.284	2.88432	0.379	7.61034	2.73366e-14	2.17449e-13	Zfpl1
434.933	-2.00446	0.263462	-7.60815	2.78052e-14	2.21025e-13	Timeless
861.955	-1.47726	0.194229	-7.60579	2.83161e-14	2.24931e-13	Snrnp70
495.036	-1.93581	0.254524	-7.60561	2.83567e-14	2.25098e-13	Dnajc10
1007.78	1.35363	0.177992	7.60502	2.84868e-14	2.25976e-13	Cfl2
263.944	2.41435	0.317714	7.59915	2.98091e-14	2.36303e-13	Mrps31
200.09	2.76895	0.364421	7.59822	3.00221e-14	2.37828e-13	Ubxn1
692.1	-1.75262	0.230688	-7.59738	3.02187e-14	2.39221e-13	Ptov1
1992.37	-1.67389	0.220328	-7.59727	3.02454e-14	2.39268e-13	Fxr1
89.1468	-4.18088	0.550364	-7.59657	3.04089e-14	2.40397e-13	Gm14292
167.324	-2.79541	0.36805	-7.59521	3.0729e-14	2.42761e-13	AU040320
92.2192	-3.99318	0.526058	-7.59076	3.1804e-14	2.51082e-13	D6Ertd527e
255.715	-2.25409	0.296957	-7.59061	3.18398e-14	2.51193e-13	Sec31a
111.11	-3.59196	0.473248	-7.59002	3.19866e-14	2.52179e-13	Wdr11
673.266	-4.45824	0.587404	-7.58973	3.20561e-14	2.52554e-13	Nup54
192.744	-3.09186	0.407428	-7.58872	3.23075e-14	2.54361e-13	Ikzf4
294.372	2.17995	0.287343	7.58658	3.28468e-14	2.58431e-13	Ndufaf7
366.265	2.0625	0.271989	7.58302	3.37609e-14	2.65442e-13	Unc80
193.25	2.5595	0.337592	7.58164	3.41211e-14	2.68091e-13	Rps29
208.887	2.68934	0.354907	7.5776	3.52003e-14	2.76382e-13	D8Ertd738e
181.177	-2.83445	0.374137	-7.57598	3.56438e-14	2.79674e-13	Gbe1
209.2	-2.50565	0.330797	-7.57459	3.6026e-14	2.82481e-13	Psme4
715.403	1.58932	0.209924	7.57092	3.70597e-14	2.90389e-13	Brf2
233.155	2.3533	0.310884	7.56969	3.74124e-14	2.92953e-13	Ndufb5
2469.22	-1.16135	0.153451	-7.56818	3.78495e-14	2.96069e-13	mt-Nd2
186.601	2.87735	0.380192	7.56814	3.78615e-14	2.96069e-13	Zdhhc16
114.765	-3.55246	0.469492	-7.56659	3.83148e-14	2.99411e-13	Sec24d
224.501	-2.36674	0.312803	-7.56624	3.84191e-14	2.99838e-13	Mier3
127.999	3.30544	0.436867	7.56623	3.84215e-14	2.99838e-13	Mrpl11
235.78	2.43427	0.321769	7.56527	3.87069e-14	3.01861e-13	Aip
195.412	-2.5666	0.339399	-7.56219	3.96329e-14	3.08874e-13	Slx4ip
896.159	-1.44953	0.191754	-7.55929	4.05261e-14	3.15622e-13	Rab3gap2
673.985	-1.59411	0.210937	-7.55727	4.11627e-14	3.20364e-13	Slc25a31
225.981	-2.87469	0.380802	-7.54905	4.38429e-14	3.40994e-13	Cir1
179.907	2.873	0.380625	7.54811	4.41628e-14	3.43251e-13	Ogfod2
253.476	-2.42339	0.321216	-7.54442	4.54315e-14	3.52874e-13	Bfar
144.263	3.02511	0.401166	7.54079	4.67132e-14	3.62585e-13	Tmem251
500.098	-1.67496	0.222314	-7.53422	4.91251e-14	3.8105e-13	Fam118a
551.719	1.72516	0.228992	7.53371	4.93177e-14	3.82286e-13	Sem1
499.658	-1.78469	0.23697	-7.53132	5.02304e-14	3.891e-13	Rhot1
782.812	-1.47649	0.196064	-7.53064	5.04919e-14	3.90864e-13	Cep164
170.115	-3.13547	0.416388	-7.53017	5.06751e-14	3.92019e-13	Mcc
328.735	-2.08754	0.277302	-7.52806	5.14987e-14	3.98124e-13	Fbxl20
523.819	-1.72474	0.229118	-7.52775	5.16208e-14	3.988e-13	Usf2
164.676	-2.70904	0.360049	-7.5241	5.30859e-14	4.09845e-13	Jarid2
160.91	2.94743	0.391789	7.523	5.35343e-14	4.1303e-13	Trappc13
170.79	-2.95912	0.39342	-7.52152	5.41431e-14	4.17448e-13	Usp33
147.493	3.02821	0.402793	7.51801	5.56155e-14	4.28514e-13	Elp6
127.001	-3.31851	0.441462	-7.51709	5.6008e-14	4.30968e-13	Eprs
131.876	3.59089	0.477697	7.51709	5.60087e-14	4.30968e-13	Ubxn8
236.21	2.28231	0.303663	7.51594	5.65046e-14	4.34495e-13	Lclat1
1138.47	-1.32585	0.176426	-7.51506	5.6884e-14	4.37121e-13	Stk40
981.326	1.49576	0.199072	7.51367	5.74919e-14	4.41498e-13	Phf5a
167.484	2.8283	0.376531	7.51148	5.84611e-14	4.48643e-13	Tkt
713.123	1.52905	0.203589	7.51047	5.89134e-14	4.51813e-13	Ube2w
222.655	-2.46454	0.32846	-7.50332	6.22228e-14	4.76876e-13	Hectd1
484.139	-1.67901	0.224046	-7.49405	6.67779e-14	5.11447e-13	Gtf3c2
230.849	-2.41925	0.322954	-7.49099	6.83552e-14	5.2318e-13	Ncstn
982.151	1.44813	0.193347	7.48979	6.89835e-14	5.27639e-13	Gnb4
86.7981	4.17972	0.558079	7.48947	6.91506e-14	5.28567e-13	Fam151a
554.207	-1.82932	0.244353	-7.48638	7.07966e-14	5.4079e-13	Lurap1l
119.122	3.52227	0.47063	7.48415	7.20106e-14	5.497e-13	Ppp3cc
164.944	2.93088	0.391673	7.48297	7.26615e-14	5.54302e-13	Gm45410
172.74	2.6823	0.358593	7.48008	7.42768e-14	5.6625e-13	Pstpip1
91.7153	4.2314	0.565791	7.47874	7.50385e-14	5.71679e-13	Ufc1
207.793	-2.671	0.357409	-7.47323	7.82516e-14	5.95766e-13	Fhod3
265.789	-2.17999	0.291804	-7.47072	7.97551e-14	6.06812e-13	Celsr1
664.579	-1.59725	0.213908	-7.46701	8.20361e-14	6.23755e-13	Nelfa
188.912	-2.62231	0.351272	-7.46519	8.318e-14	6.32036e-13	Baz2a
277.063	-2.12339	0.284446	-7.46499	8.3305e-14	6.3257e-13	Ap3m1
407.961	1.91585	0.256657	7.46465	8.35239e-14	6.33815e-13	Sgta
343.807	-2.07814	0.278536	-7.46094	8.5905e-14	6.51456e-13	Ccdc174
558.309	1.68326	0.225671	7.45889	8.7254e-14	6.61251e-13	Srebf1
191.429	-2.68693	0.36027	-7.4581	8.77758e-14	6.64769e-13	Gnas
87.6945	-4.42545	0.593613	-7.4551	8.9797e-14	6.79631e-13	Brwd3
178.58	-2.58869	0.34728	-7.45418	9.04255e-14	6.83939e-13	Dop1b
253.82	-2.19308	0.294313	-7.45153	9.22649e-14	6.97394e-13	Fbxo21
113.704	-3.35326	0.450053	-7.45082	9.27597e-14	7.00676e-13	Psmc6
274.587	2.2501	0.302311	7.44301	9.84195e-14	7.42942e-13	Cyth2
2967.38	-1.10898	0.149004	-7.4426	9.8724e-14	7.44753e-13	Nlrp4b
742.303	1.51201	0.203223	7.44017	1.00554e-13	7.57933e-13	Clta
89.9737	-3.91329	0.525972	-7.44011	1.00602e-13	7.57933e-13	Gpatch8
149.895	-2.83807	0.381512	-7.43902	1.01438e-13	7.63732e-13	Tmem8b
353.485	-1.99926	0.268819	-7.43717	1.02866e-13	7.73979e-13	Cdc42se1
153.324	-2.96365	0.398549	-7.43611	1.03695e-13	7.79703e-13	Ormdl1
867.812	1.54366	0.207714	7.43165	1.0725e-13	8.05909e-13	Ndufb8
173.757	-2.70874	0.36453	-7.43077	1.07969e-13	8.10785e-13	Rad17
150.797	2.8941	0.389531	7.42969	1.0885e-13	8.1687e-13	Mbip
204.1	-2.72469	0.366764	-7.42901	1.09411e-13	8.20544e-13	Usp36
217.078	2.61788	0.352746	7.42142	1.15867e-13	8.68401e-13	Ahcy
177.373	-2.57149	0.34651	-7.42111	1.16143e-13	8.69904e-13	Trappc10
357.913	1.99496	0.268865	7.41993	1.1718e-13	8.77102e-13	Coro1b
366.179	1.85948	0.25067	7.41806	1.18848e-13	8.89013e-13	Cldn25-ps
236.9	-2.40554	0.324305	-7.41751	1.19343e-13	8.92137e-13	Sgo1
3520.11	1.05639	0.142428	7.41701	1.19792e-13	8.94914e-13	Fbxw19
114.915	3.50596	0.472788	7.4155	1.21166e-13	9.04594e-13	H2aj
79.3045	-4.40387	0.593889	-7.4153	1.21347e-13	9.05355e-13	Cwc22
1101.32	1.33595	0.180165	7.41513	1.21508e-13	9.0597e-13	Arpc5l
245.667	2.39193	0.322872	7.40828	1.27952e-13	9.53405e-13	Rpl7l1
191.627	-2.93898	0.396733	-7.40796	1.2826e-13	9.55082e-13	Clock
88.208	4.04317	0.546042	7.40451	1.31635e-13	9.7958e-13	Cnpy2
244.542	2.23081	0.301414	7.40115	1.35013e-13	1.00407e-12	Terf1
116.933	3.25506	0.439888	7.39976	1.36434e-13	1.01398e-12	Gm47448
323.191	2.03415	0.27492	7.39906	1.37154e-13	1.01868e-12	Faf1
2321.79	1.18407	0.160059	7.39767	1.38594e-13	1.02871e-12	Tle6
531.905	2.27192	0.307208	7.39536	1.41022e-13	1.04606e-12	Gtf2h5
488.374	2.01976	0.273295	7.3904	1.46393e-13	1.08521e-12	Grb2
188.493	2.66332	0.360497	7.38791	1.49156e-13	1.10498e-12	Rab1a
879.3	4.02609	0.545035	7.38685	1.50344e-13	1.11307e-12	Henmt1
156.916	2.79175	0.378205	7.38157	1.56429e-13	1.15738e-12	Mrpl39
332.516	2.04013	0.276428	7.3803	1.57931e-13	1.16774e-12	Tmem33
112.16	-3.37884	0.457853	-7.37976	1.58578e-13	1.17177e-12	Itch
753.782	-1.47782	0.200307	-7.37777	1.60966e-13	1.18866e-12	H1f8
221.633	2.43894	0.330665	7.37588	1.63257e-13	1.2048e-12	Gm17018
676.97	1.5404	0.208925	7.37297	1.6687e-13	1.23068e-12	Rpl4
143.415	2.90755	0.3944	7.3721	1.67961e-13	1.23793e-12	Qrfprl
277.929	-2.80419	0.380478	-7.37018	1.70395e-13	1.25507e-12	Pcnx
118.186	-3.1736	0.430867	-7.36563	1.76315e-13	1.29785e-12	Qser1
839.199	1.47697	0.200578	7.36358	1.79042e-13	1.31709e-12	Tmem199
147.347	-2.84188	0.386174	-7.35907	1.85197e-13	1.36149e-12	Triqk
113.236	3.57885	0.48652	7.35601	1.89484e-13	1.39212e-12	Gm38158
153.192	3.14601	0.427705	7.35555	1.90141e-13	1.39606e-12	Kctd6
287.927	2.06044	0.280237	7.35248	1.94561e-13	1.42761e-12	Pank2
224.986	2.54188	0.346137	7.34358	2.0795e-13	1.52488e-12	Prpf31
169.15	-3.09622	0.421952	-7.33783	2.17082e-13	1.59083e-12	Strbp
1020.89	-1.33269	0.181624	-7.33762	2.17426e-13	1.59234e-12	Ralgapb
75.3869	-4.99393	0.680692	-7.33655	2.19167e-13	1.60407e-12	Ino80
665.501	1.65004	0.225067	7.33134	2.27867e-13	1.66669e-12	Mrps25
85.6064	4.06946	0.555349	7.32776	2.34034e-13	1.71071e-12	Acot13
876.329	-1.52527	0.208333	-7.32129	2.45601e-13	1.79413e-12	Ypel2
739.476	-1.4605	0.199518	-7.32014	2.47708e-13	1.80838e-12	Bod1
202.592	-2.36447	0.323028	-7.31971	2.48514e-13	1.81197e-12	Mmgt1
453.297	-1.72707	0.235948	-7.31972	2.48491e-13	1.81197e-12	Slc9a1
105.731	-3.69704	0.505197	-7.31802	2.51662e-13	1.83376e-12	Kif11
97.5501	3.66896	0.501373	7.31783	2.5202e-13	1.83521e-12	Dynlt1a
624.432	1.57193	0.214906	7.3145	2.58342e-13	1.88006e-12	Nanos1
203.276	-2.39875	0.328019	-7.31285	2.61539e-13	1.90213e-12	Pdia5
306.613	2.08373	0.28511	7.30851	2.70115e-13	1.96327e-12	Stat6
215.685	2.45551	0.336171	7.30436	2.78581e-13	2.02353e-12	Dctn5
1104.38	-1.42502	0.195116	-7.30343	2.80529e-13	2.03639e-12	Phf13
235.137	-2.8998	0.397443	-7.29615	2.96124e-13	2.14825e-12	Arl13b
118.173	3.71301	0.508937	7.29562	2.97288e-13	2.15534e-12	Ccdc155
561.441	-1.73369	0.23766	-7.29483	2.99041e-13	2.16669e-12	Ssbp3
251.778	-2.18839	0.300058	-7.29324	3.02583e-13	2.19098e-12	Insm1
461.31	-1.87036	0.256505	-7.29172	3.06031e-13	2.21455e-12	N4bp1
160.616	-2.78009	0.381305	-7.29097	3.07723e-13	2.2254e-12	Zfp131
195.46	2.56956	0.352505	7.28943	3.11273e-13	2.24967e-12	Naip1
557.917	-1.6461	0.225824	-7.28931	3.11544e-13	2.25022e-12	Mtus2
375.279	-1.87254	0.256933	-7.28806	3.1446e-13	2.26985e-12	Ube2e1
242.265	-2.42213	0.332462	-7.28542	3.20659e-13	2.31316e-12	Cit
198.813	3.07659	0.422392	7.28372	3.24739e-13	2.34112e-12	Cenpl
223.722	-2.29487	0.315227	-7.28005	3.33703e-13	2.40425e-12	Atxn7l3b
267.467	-2.17131	0.298293	-7.2791	3.3606e-13	2.41971e-12	Wnk2
218.181	2.28736	0.314291	7.27784	3.39217e-13	2.44092e-12	Clba1
866.405	-1.37211	0.188542	-7.27747	3.40131e-13	2.44598e-12	Gda
181.371	-2.91175	0.40019	-7.27592	3.44074e-13	2.47279e-12	Sde2
126.308	3.12656	0.42987	7.27327	3.50878e-13	2.52012e-12	Dus3l
590.823	1.56664	0.215654	7.26461	3.74111e-13	2.68532e-12	Slc4a8
481.478	-1.70871	0.235256	-7.26317	3.78111e-13	2.71234e-12	Hnrnpab
225.034	2.25095	0.310125	7.25822	3.92231e-13	2.81188e-12	Rab3il1
169.797	-2.90766	0.400619	-7.2579	3.93134e-13	2.81661e-12	Lrrc8d
387.615	-1.7696	0.243852	-7.25683	3.96277e-13	2.83736e-12	Ubl3
194.191	2.45774	0.338728	7.25578	3.99361e-13	2.85767e-12	Xdh
1769.07	-1.13854	0.15692	-7.25557	3.99959e-13	2.86018e-12	Sfmbt1
729.274	-1.54233	0.212593	-7.25484	4.02129e-13	2.87391e-12	Nup88
5681.88	1.21824	0.168083	7.24786	4.23421e-13	3.02421e-12	C87977
87.7828	4.25643	0.587539	7.24451	4.33994e-13	3.09781e-12	Wwtr1
140.397	3.15658	0.435814	7.24296	4.38981e-13	3.13147e-12	Fcgbp
182.902	-2.60467	0.359735	-7.24053	4.46932e-13	3.18622e-12	Arntl
266.535	-2.74203	0.378904	-7.23673	4.59643e-13	3.27481e-12	Tax1bp1
247.669	2.20972	0.305431	7.23474	4.66405e-13	3.32094e-12	Agr3
954.475	-1.87712	0.259536	-7.23259	4.73854e-13	3.3719e-12	Dnajc3
80.4098	-4.71914	0.652556	-7.23178	4.76687e-13	3.38997e-12	Gpat3
114.066	3.33348	0.461067	7.22993	4.83256e-13	3.43457e-12	Prmt7
335.689	2.05407	0.284124	7.2295	4.84761e-13	3.44314e-12	Dctn3
900.485	1.48792	0.206187	7.21635	5.33997e-13	3.79052e-12	Anapc11
469.661	-1.6359	0.226948	-7.20827	5.66691e-13	4.02013e-12	Rbm33
299.149	-2.30289	0.319511	-7.20753	5.69757e-13	4.0394e-12	Mnat1
258.883	-2.2717	0.3153	-7.2049	5.80865e-13	4.11562e-12	Rpn1
302.138	2.17712	0.302308	7.20166	5.94825e-13	4.21195e-12	Fetub
663.323	1.5615	0.216829	7.20154	5.95372e-13	4.21323e-12	Usp3
357.808	-1.90149	0.264243	-7.196	6.20065e-13	4.38529e-12	Fam221a
322.661	-1.93591	0.269031	-7.19587	6.20629e-13	4.38659e-12	Lrrc40
1169.08	1.31222	0.182441	7.19259	6.35752e-13	4.49073e-12	Calr
211.75	-2.55789	0.355903	-7.18705	6.62064e-13	4.67373e-12	Mcmbp
104.517	3.46658	0.482454	7.18531	6.70572e-13	4.73089e-12	Wdr18
138.206	2.99992	0.417868	7.17912	7.01625e-13	4.94695e-12	Prrg2
232.925	2.37554	0.331041	7.17599	7.1786e-13	5.05833e-12	Ldhd
425.335	1.7241	0.240281	7.17538	7.21067e-13	5.07782e-12	Atp5g2
105.459	-3.33143	0.464384	-7.17387	7.29046e-13	5.13089e-12	Htt
161.703	2.69617	0.376191	7.16702	7.66491e-13	5.39113e-12	Dipk1a
985.38	-1.36096	0.190065	-7.16052	8.03716e-13	5.64951e-12	Mospd1
10291.1	1.01438	0.141735	7.15685	8.25542e-13	5.79939e-12	Fbxw24
791.606	1.51607	0.21196	7.15264	8.51255e-13	5.97639e-12	Atf4
118.723	3.67658	0.514201	7.1501	8.67171e-13	6.08074e-12	Bloc1s2
317.188	-2.04721	0.286318	-7.15013	8.66967e-13	6.08074e-12	Rexo2
79.3836	4.15819	0.581664	7.14878	8.75556e-13	6.1358e-12	Trp53rka
125.439	3.0583	0.428131	7.14339	9.10594e-13	6.37747e-12	Mcee
84.0539	6.78058	0.949962	7.13774	9.48778e-13	6.64087e-12	Rsph3b
233.795	-2.20993	0.309617	-7.13763	9.49558e-13	6.6423e-12	Ipo5
187.876	2.59565	0.363933	7.13223	9.87521e-13	6.90368e-12	Anxa6
459.567	1.81793	0.254899	7.13196	9.89493e-13	6.91328e-12	Tbc1d10a
182.88	2.48906	0.34909	7.13013	1.00275e-12	7.00169e-12	Tysnd1
194.462	2.66324	0.373754	7.12566	1.03583e-12	7.22826e-12	Thap7
520.719	2.04755	0.287385	7.12479	1.04242e-12	7.26986e-12	Psma6
234.156	2.17442	0.305318	7.12182	1.06514e-12	7.42381e-12	Ndufa9
200.437	-2.42318	0.340342	-7.11982	1.08064e-12	7.52734e-12	Rassf5
524.978	-1.60668	0.225749	-7.11712	1.10206e-12	7.67188e-12	Ythdf3
290.974	1.97339	0.277394	7.11404	1.12696e-12	7.84048e-12	Gys1
140.286	-2.88314	0.405333	-7.11301	1.13539e-12	7.89441e-12	Prc1
224.415	-2.24105	0.315314	-7.10735	1.18292e-12	8.21991e-12	Palld
107.573	3.58129	0.503957	7.10635	1.19152e-12	8.27187e-12	Lipt2
531.251	1.6596	0.233538	7.10631	1.19183e-12	8.27187e-12	Ubr7
378.213	-1.83012	0.257578	-7.10509	1.20241e-12	8.34031e-12	Ndc1
1190.5	-1.20785	0.170024	-7.10402	1.21176e-12	8.40006e-12	Rbfox2
681.261	-1.99452	0.280888	-7.10076	1.24073e-12	8.59571e-12	Itga6
859.528	1.33948	0.188651	7.10032	1.24468e-12	8.61795e-12	Tusc3
542.205	4.74309	0.668185	7.09846	1.26156e-12	8.72959e-12	Eif3m
79.4145	4.23233	0.596447	7.09591	1.28507e-12	8.88689e-12	Fancl
161.156	-2.78116	0.392142	-7.09224	1.31962e-12	9.12039e-12	Rasa1
773.445	-1.36849	0.193008	-7.09031	1.33815e-12	9.24289e-12	Samd1
116.079	-3.32774	0.469627	-7.08591	1.3813e-12	9.53528e-12	Zfp148
1845.19	-1.1021	0.155581	-7.08377	1.40287e-12	9.67838e-12	Itga9
69.7717	-4.58369	0.647267	-7.08161	1.42488e-12	9.82434e-12	Nipbl
87.4684	3.83852	0.54227	7.07861	1.45608e-12	1.00335e-11	Gm29283
617.276	-1.47292	0.208256	-7.07265	1.52006e-12	1.04681e-11	Zfp598
191.862	2.38891	0.338002	7.06774	1.57474e-12	1.08382e-11	Atp5md
321.546	-1.9468	0.275457	-7.06751	1.57734e-12	1.08496e-11	Nkap
112.192	-3.1767	0.449511	-7.067	1.58323e-12	1.08771e-11	Msh4
241.114	-2.18549	0.309249	-7.06707	1.58235e-12	1.08771e-11	Wdhd1
584.067	1.49323	0.211325	7.06605	1.59404e-12	1.09384e-11	Actl6a
104.62	-4.01686	0.568467	-7.06612	1.59321e-12	1.09384e-11	Mis18bp1
578.85	-1.48284	0.209897	-7.06461	1.61069e-12	1.10461e-11	Thoc3
193.149	-2.44917	0.346935	-7.05947	1.67138e-12	1.14521e-11	Bnc2
98.2216	3.58949	0.508467	7.05943	1.67188e-12	1.14521e-11	Clec12a
101.64	-3.59141	0.508756	-7.0592	1.67469e-12	1.14645e-11	Eif3a
206.866	-2.46573	0.349565	-7.05372	1.74194e-12	1.19179e-11	Map4k5
231.339	-2.23395	0.316759	-7.05253	1.75699e-12	1.20138e-11	Sp1
143.737	2.97395	0.421799	7.05063	1.78108e-12	1.2164e-11	Clec16a
250.999	2.14397	0.304079	7.05071	1.78011e-12	1.2164e-11	Shisa8
343.688	2.0931	0.2969	7.04986	1.79098e-12	1.22244e-11	Rpl37
108.611	3.38062	0.479737	7.04682	1.83048e-12	1.24866e-11	Use1
364.092	-1.8176	0.257949	-7.04636	1.83663e-12	1.25212e-11	Med10
521.69	1.54435	0.219216	7.04487	1.85637e-12	1.26483e-11	Gfer
326.067	1.85207	0.263022	7.04152	1.90158e-12	1.29487e-11	Dctpp1
893.721	-1.33894	0.190167	-7.04088	1.91023e-12	1.29999e-11	Bcat2
257.084	-2.03723	0.289507	-7.03691	1.96545e-12	1.33678e-11	Tulp3
226.027	2.2631	0.321675	7.03535	1.98763e-12	1.35107e-11	Cldn8
89.591	-3.58686	0.509864	-7.03494	1.99348e-12	1.35426e-11	Efna5
1711.45	-1.11022	0.15785	-7.0334	2.01566e-12	1.36851e-11	Ldhb-ps
183.24	-2.37348	0.337469	-7.0332	2.01854e-12	1.36966e-11	Golga2
1137.95	-1.32559	0.188505	-7.03212	2.03423e-12	1.3795e-11	Gm839
104.118	3.58253	0.509491	7.0316	2.04183e-12	1.38384e-11	Cabp1
541.707	1.55782	0.221562	7.03109	2.04923e-12	1.38804e-11	Nrbp1
203.952	2.4249	0.345047	7.02774	2.09902e-12	1.42093e-11	4930432K21Rik
74.0012	-4.23392	0.603015	-7.02125	2.19889e-12	1.48766e-11	Gpatch1
124.621	3.27378	0.466273	7.02117	2.20026e-12	1.48772e-11	Gm35853
307.694	1.98293	0.282437	7.02079	2.20624e-12	1.49089e-11	Agfg1
173.091	-2.46449	0.35105	-7.02036	2.21301e-12	1.49459e-11	Usp47
126.68	3.10473	0.442272	7.01995	2.2194e-12	1.49803e-11	Pop4
241.436	-2.10598	0.300039	-7.01901	2.23448e-12	1.50733e-11	Eif4g1
1672.95	1.15389	0.164477	7.01553	2.29084e-12	1.54444e-11	Nxt1
159.627	2.97761	0.424519	7.01406	2.31494e-12	1.55934e-11	Trmt1
173.365	2.48758	0.354658	7.01402	2.31563e-12	1.55934e-11	Zmynd8
151.485	3.13909	0.447666	7.01214	2.34702e-12	1.57955e-11	Mtif3
674.303	1.51603	0.216218	7.01158	2.35647e-12	1.58499e-11	Nobox
387.017	1.72541	0.246324	7.00464	2.4762e-12	1.66455e-11	Tubb5
1357.96	-1.1524	0.16457	-7.00251	2.51412e-12	1.68906e-11	Ccdc117
972.257	-1.29112	0.184401	-7.00171	2.52865e-12	1.69783e-11	Rgs17
151.142	-2.68513	0.383523	-7.00121	2.53766e-12	1.70289e-11	Emx2
87.2401	-3.65578	0.522218	-7.00049	2.5506e-12	1.71058e-11	Tial1
118.49	-3.2539	0.464877	-6.99948	2.56909e-12	1.72198e-11	Iqgap3
194.592	2.42138	0.346218	6.99381	2.67525e-12	1.79209e-11	Pard6a
95.8608	-3.41816	0.488983	-6.99035	2.74206e-12	1.83578e-11	Asap1
99.9115	-3.37121	0.482416	-6.98818	2.7847e-12	1.86325e-11	Kdm2a
87.637	3.85538	0.551726	6.98786	2.79104e-12	1.8664e-11	Slc47a2
406.112	-1.68916	0.241739	-6.98753	2.79774e-12	1.8698e-11	Nedd1
713.291	-1.42361	0.203788	-6.98574	2.83361e-12	1.89268e-11	Suv39h2
211.565	2.4279	0.347581	6.98513	2.84602e-12	1.89899e-11	Cyhr1
554.296	1.52755	0.218686	6.98511	2.84635e-12	1.89899e-11	Daglb
170.459	-2.51488	0.360113	-6.98358	2.8776e-12	1.91873e-11	Chd8
278.513	-2.43114	0.348142	-6.98318	2.88567e-12	1.923e-11	Smn1
201.988	-2.5781	0.369502	-6.97722	3.01069e-12	2.00516e-11	Rbsn
485.246	-1.57136	0.22522	-6.97699	3.01563e-12	2.00729e-11	Cdh1
248.528	-2.05711	0.294964	-6.97411	3.07803e-12	2.04764e-11	Lrba
196.172	2.59043	0.37144	6.97402	3.08019e-12	2.0479e-11	Btd
75.0225	-6.70412	0.961616	-6.97172	3.13078e-12	2.08034e-11	Sycp3
377.412	2.07175	0.297225	6.97032	3.1621e-12	2.09994e-11	Asna1
301.282	1.96962	0.282593	6.96981	3.17373e-12	2.10645e-11	Stk32c
138.784	2.89796	0.415921	6.96757	3.22464e-12	2.13901e-11	Mrpl28
184.253	2.45822	0.352974	6.9643	3.3003e-12	2.18697e-11	Nudt16l1
2044.49	-1.2245	0.175826	-6.96429	3.30073e-12	2.18697e-11	Tgfb2
131.01	-2.81061	0.403695	-6.96221	3.34977e-12	2.21819e-11	Cfap20
264.942	2.04891	0.294418	6.95918	3.42253e-12	2.26507e-11	Tbcc
299.801	-1.9256	0.276786	-6.957	3.47602e-12	2.29915e-11	Taok1
205.19	-2.24114	0.32217	-6.9564	3.49072e-12	2.30755e-11	Lin52
1197	1.17538	0.169087	6.95135	3.61806e-12	2.39037e-11	Eif4e
214.508	-2.35124	0.338378	-6.94855	3.69065e-12	2.43693e-11	Usp37
499.822	1.59535	0.229628	6.94755	3.7168e-12	2.45279e-11	Cycs
90.1791	-3.65152	0.525718	-6.94578	3.76363e-12	2.48228e-11	Pja2
357.913	1.93136	0.278136	6.94393	3.81344e-12	2.51369e-11	Isca1
688.888	1.55622	0.224198	6.94129	3.88528e-12	2.55958e-11	Slc6a7
235.944	-2.14113	0.308508	-6.94028	3.91336e-12	2.57661e-11	Nsmce4a
288.478	-1.9019	0.274242	-6.9351	4.0593e-12	2.67117e-11	Smap1
195.3	-2.40034	0.346382	-6.92973	4.21635e-12	2.77294e-11	Tmem108
640.482	-1.53071	0.220907	-6.92923	4.23139e-12	2.78125e-11	D7Ertd443e
104.494	-3.21612	0.464529	-6.9234	4.4093e-12	2.89653e-11	Cpsf6
7649.14	1.03902	0.150095	6.92244	4.43942e-12	2.91467e-11	Gyg
150.511	-2.60201	0.376349	-6.91381	4.71804e-12	3.09583e-11	Rab12
101.51	3.37082	0.48764	6.91252	4.76119e-12	3.12237e-11	Idua
99.0798	3.8553	0.558184	6.90686	4.95496e-12	3.24759e-11	Cotl1
944.776	-1.24193	0.179918	-6.90275	5.10067e-12	3.3412e-11	Ptpn11
67.6276	-6.18289	0.895828	-6.90187	5.13218e-12	3.35993e-11	Gm6206
66.7108	-6.09972	0.88415	-6.89896	5.23833e-12	3.42749e-11	Prr14l
103.252	-3.39453	0.49215	-6.89736	5.29794e-12	3.46452e-11	Ptcd3
123.362	3.1322	0.454154	6.89677	5.31996e-12	3.47695e-11	Smim19
274.784	-2.16865	0.314651	-6.89224	5.49224e-12	3.58752e-11	Pard3
72.7498	5.08284	0.737522	6.89178	5.50977e-12	3.59691e-11	Amdhd2
547.885	-1.47438	0.213936	-6.8917	5.51286e-12	3.59691e-11	Ppp1cb
541.592	-1.48136	0.214996	-6.89019	5.57184e-12	3.63334e-11	Max
400.863	1.91293	0.277659	6.88949	5.59933e-12	3.64921e-11	Tk1
125.666	2.86082	0.415269	6.88908	5.61527e-12	3.65753e-11	Glrx3
113.744	-3.62704	0.526876	-6.88405	5.8176e-12	3.78505e-11	Cul3
909.378	-1.3848	0.20116	-6.88408	5.81631e-12	3.78505e-11	Rwdd1
821.967	-1.33801	0.194446	-6.88113	5.93797e-12	3.86119e-11	Ern1
454.084	1.59877	0.232432	6.87843	6.05161e-12	3.93287e-11	Ndel1
220.298	-2.15344	0.313078	-6.87828	6.05798e-12	3.93479e-11	Tgfbr1
713.392	1.45742	0.211946	6.87638	6.13914e-12	3.98526e-11	Tesc
1687.03	-1.11557	0.162328	-6.87231	6.31687e-12	4.09833e-11	Yap1
209.937	-2.25995	0.328905	-6.87113	6.36946e-12	4.13013e-11	Idh3a
2071.44	-1.07231	0.156081	-6.87018	6.41231e-12	4.15558e-11	Rubcn
579.78	-1.52074	0.221408	-6.86849	6.48842e-12	4.20254e-11	Gm47180
234.777	-2.09495	0.305071	-6.86709	6.55245e-12	4.24164e-11	Rbm27
163.95	2.53802	0.369628	6.86642	6.58323e-12	4.25917e-11	Aldh3a2
271.13	-1.99542	0.290666	-6.86501	6.64864e-12	4.29908e-11	Hsf5
77.1635	3.93022	0.572598	6.86384	6.70333e-12	4.33202e-11	Miip
490.725	-2.12935	0.310247	-6.86339	6.72464e-12	4.34336e-11	Wasl
108.538	-3.55149	0.517597	-6.8615	6.81435e-12	4.39884e-11	Dynlt3
561.92	1.58889	0.231591	6.86077	6.84919e-12	4.41711e-11	Cenpx
98.4806	-3.39923	0.495461	-6.86074	6.85031e-12	4.41711e-11	Eif2ak3
335.603	-2.44758	0.356859	-6.85867	6.95058e-12	4.47926e-11	Herc2
374.924	2.03713	0.297181	6.85485	7.1385e-12	4.5978e-11	Ciao1
898.093	-1.42024	0.207219	-6.8538	7.19124e-12	4.62919e-11	Sec61b
109.495	3.17877	0.463815	6.85353	7.20498e-12	4.63544e-11	Umps
318.186	1.94025	0.283107	6.85339	7.21183e-12	4.63726e-11	Mrpl37
445.745	1.5902	0.232037	6.85323	7.22e-12	4.63993e-11	Slc35b4
333.593	-1.87395	0.273516	-6.85135	7.31553e-12	4.69871e-11	Exosc3
120.451	-3.06528	0.447421	-6.85098	7.33435e-12	4.70818e-11	Whamm
1045.92	-1.21863	0.177937	-6.84868	7.45365e-12	4.7821e-11	Gatad2a
101.472	3.6352	0.530996	6.846	7.59409e-12	4.8695e-11	Gm23292
131.083	-2.76231	0.403715	-6.84222	7.79764e-12	4.99724e-11	Tjp1
157.349	2.55945	0.374476	6.83476	8.21441e-12	5.26141e-11	Gm30725
122.118	-2.91088	0.426264	-6.82882	8.56169e-12	5.48081e-11	Daam1
98.2697	3.385	0.495729	6.82834	8.59048e-12	5.49619e-11	Chadl
183.524	2.33464	0.342046	6.82552	8.76097e-12	5.60217e-11	Creg1
269.004	1.98594	0.290971	6.82523	8.77852e-12	5.61028e-11	Myom2
533.197	-2.03934	0.298875	-6.82337	8.8932e-12	5.68043e-11	Mllt3
108.769	3.89079	0.570323	6.82208	8.97304e-12	5.72825e-11	Rars2
235.94	2.20926	0.323854	6.82177	8.99245e-12	5.73747e-11	Map1lc3a
83.2544	-3.60371	0.528305	-6.82126	9.02433e-12	5.75463e-11	Esco1
759.16	1.35518	0.198691	6.82056	9.06885e-12	5.77983e-11	Chmp1a
132.624	3.00122	0.440154	6.81857	9.19528e-12	5.85717e-11	Vcpkmt
6767.85	0.907305	0.133165	6.81337	9.5338e-12	6.06945e-11	Arl6ip1
101.787	3.22215	0.472939	6.81303	9.55611e-12	6.0803e-11	Adck2
365.588	-1.76193	0.258624	-6.81271	9.57772e-12	6.09069e-11	Trappc2
260.457	2.06281	0.302826	6.81188	9.63295e-12	6.12244e-11	Capzb
72.5939	4.26426	0.626595	6.80545	1.00734e-11	6.39885e-11	Gm12751
317.613	1.89297	0.278244	6.80325	1.02283e-11	6.49369e-11	Nol12
69.994	4.56243	0.671043	6.79901	1.05343e-11	6.68427e-11	Gm35333
438.5	1.78342	0.262402	6.79651	1.07186e-11	6.79373e-11	Nop10
297.225	-1.92262	0.282882	-6.79654	1.07165e-11	6.79373e-11	Zfp750
353.325	1.8326	0.2698	6.79242	1.10271e-11	6.98543e-11	Alg9
115.954	2.93684	0.432453	6.79111	1.11275e-11	7.04515e-11	Ccdc3
106.564	3.35652	0.494376	6.7894	1.12599e-11	7.1251e-11	Txnl4a
1464.19	1.20545	0.177623	6.78656	1.1484e-11	7.2629e-11	Tubb4b
176.871	-2.3213	0.34207	-6.78605	1.15247e-11	7.28465e-11	Sdcbp
111.542	3.07112	0.452618	6.78522	1.15908e-11	7.32241e-11	Ptgis
5440.76	0.922928	0.136045	6.78397	1.1692e-11	7.38232e-11	Paip2b
253.868	-2.09793	0.309325	-6.78227	1.18303e-11	7.46557e-11	Golph3l
329.452	1.91283	0.282454	6.77219	1.26846e-11	8.00028e-11	Svopl
111.259	-3.00133	0.443214	-6.77175	1.27233e-11	8.02033e-11	Slc15a2
112.778	-3.15045	0.46543	-6.7689	1.29765e-11	8.17546e-11	Bin2
357.972	1.73299	0.256064	6.76781	1.3075e-11	8.23304e-11	2210406O10Rik
77.5549	4.96577	0.733864	6.76661	1.31835e-11	8.2968e-11	Ppie
639.422	1.38317	0.204591	6.76068	1.3735e-11	8.63919e-11	Manf
120.407	-2.88352	0.426541	-6.76023	1.37768e-11	8.66079e-11	Zhx3
1958.19	1.09819	0.162493	6.75838	1.39544e-11	8.76763e-11	Nlrp9b
272.109	1.94837	0.288437	6.75492	1.42916e-11	8.9746e-11	Tmem222
290.531	-1.90407	0.281888	-6.75469	1.43139e-11	8.98374e-11	Furin
1012.95	1.28637	0.190541	6.75115	1.46678e-11	9.20085e-11	Sdf2
246.011	2.35913	0.349536	6.74934	1.48519e-11	9.3113e-11	Vkorc1
190.881	-2.30534	0.341614	-6.74839	1.4949e-11	9.36708e-11	Ahr
290.498	2.05817	0.30503	6.74744	1.50477e-11	9.4238e-11	Gpr137b-ps
569.972	1.55406	0.230396	6.74519	1.52827e-11	9.56578e-11	C1qbp
442.483	-1.57103	0.232964	-6.74365	1.54452e-11	9.66227e-11	Cdca8
495.674	1.50958	0.224165	6.73423	1.648e-11	1.0304e-10	Ilf2
347.099	1.87296	0.278206	6.73227	1.67038e-11	1.04383e-10	Chtop
83.0094	-3.82041	0.567842	-6.72795	1.72076e-11	1.07473e-10	Rpusd4
612.567	-1.48526	0.220992	-6.72088	1.80628e-11	1.12753e-10	Fam122a
1314.03	-1.1288	0.167958	-6.72069	1.8086e-11	1.12837e-10	Adh5
118.434	-3.09479	0.460571	-6.71947	1.82387e-11	1.13729e-10	Zc3h4
118.069	2.91437	0.433728	6.71935	1.82533e-11	1.13758e-10	Ssu72
65.9056	-4.65667	0.69328	-6.71687	1.8567e-11	1.15651e-10	Cdh4
222.435	-2.12133	0.315911	-6.71497	1.8811e-11	1.17107e-10	Tnks1bp1
128.526	-2.82468	0.42071	-6.71408	1.89253e-11	1.17755e-10	Cgn
458.035	1.69412	0.252334	6.7138	1.89626e-11	1.17903e-10	Rfc3
324.742	2.03553	0.303188	6.71374	1.89695e-11	1.17903e-10	Usp14
147.343	-2.52357	0.376018	-6.7113	1.92899e-11	1.1983e-10	Abcf1
67.1209	-4.79095	0.71405	-6.70955	1.95231e-11	1.21213e-10	Arid5b
1801.49	-1.06705	0.159057	-6.70864	1.96452e-11	1.21906e-10	Dcaf7
353.323	1.86379	0.277926	6.70607	1.9993e-11	1.23997e-10	Rnf126
132.495	2.76964	0.413167	6.70344	2.03566e-11	1.26185e-10	Mrps18a
911.314	1.2377	0.18482	6.69679	2.13053e-11	1.31994e-10	Tbca
61.4008	5.31213	0.793756	6.6924	2.19532e-11	1.35936e-10	Gm20826
147.321	-2.51138	0.375306	-6.69155	2.20813e-11	1.36655e-10	Gtf2h3
255.536	-1.95087	0.291596	-6.69031	2.22703e-11	1.37751e-10	Zfhx3
239.562	-2.28338	0.341322	-6.68981	2.23461e-11	1.38146e-10	Rnf19a
86.1788	3.52487	0.526961	6.68904	2.24634e-11	1.38797e-10	Mrpl15
160.179	-2.42243	0.362207	-6.68798	2.26269e-11	1.39732e-10	Fam90a1a
113.436	2.94992	0.441194	6.68621	2.29018e-11	1.41354e-10	Sra1
193.716	2.28981	0.342683	6.682	2.35699e-11	1.454e-10	Gnptg
1692.19	1.10119	0.164823	6.68103	2.37273e-11	1.46293e-10	6030458C11Rik
2059.92	-1.22564	0.183499	-6.67927	2.40134e-11	1.47978e-10	mt-Cytb
175.108	-2.34796	0.351537	-6.67913	2.4036e-11	1.48038e-10	Gm6150
94.4948	3.45831	0.517997	6.67633	2.45004e-11	1.50818e-10	Dxo
366.5	1.67795	0.25138	6.67493	2.47355e-11	1.52184e-10	Mettl7a3
628.563	1.40083	0.21022	6.66361	2.67175e-11	1.64291e-10	Adprh
190.487	-2.20715	0.331306	-6.66196	2.70191e-11	1.66057e-10	Ube2u
163.851	-2.74028	0.411653	-6.65678	2.79898e-11	1.71931e-10	Stk3
379.768	1.66971	0.251056	6.65073	2.91643e-11	1.7905e-10	Mettl7a2
903.838	-1.29209	0.194297	-6.65007	2.9296e-11	1.79763e-10	Stx12
556.547	1.45668	0.219066	6.64951	2.94062e-11	1.80343e-10	Mepce
457.962	-1.5433	0.232281	-6.64412	3.05024e-11	1.86967e-10	Hpf1
717.091	1.31639	0.198359	6.63643	3.21378e-11	1.96886e-10	Nploc4
166.446	-2.47198	0.372831	-6.63029	3.35023e-11	2.05137e-10	Ddx46
79.6694	3.60195	0.544101	6.62	3.59207e-11	2.19829e-10	Mrpl20
288.771	2.04454	0.308896	6.61887	3.61956e-11	2.21394e-10	Flot2
196.407	-2.29074	0.346164	-6.6175	3.65318e-11	2.23331e-10	Syt11
285.396	1.92914	0.291593	6.61586	3.6939e-11	2.25701e-10	Ergic3
78.4397	-3.56474	0.538987	-6.61377	3.74642e-11	2.2879e-10	Hnrnpm
202.419	-2.76847	0.418701	-6.61204	3.79048e-11	2.31358e-10	Psip1
117.489	2.94431	0.445345	6.61131	3.80944e-11	2.32392e-10	Mto1
81.2648	3.8283	0.579253	6.60903	3.86849e-11	2.35869e-10	Tbl3
1024.88	-1.21171	0.183357	-6.60848	3.88296e-11	2.36627e-10	Vps35
342.66	-1.79877	0.272304	-6.60575	3.95511e-11	2.40896e-10	Cdk11b
1222.05	-1.14768	0.173777	-6.6043	3.99394e-11	2.43133e-10	Serbp1
413.342	1.64144	0.248558	6.60385	4.00623e-11	2.43753e-10	Vti1b
112.857	2.98159	0.451832	6.5989	4.14225e-11	2.51896e-10	Fkrp
182.959	2.22936	0.337972	6.5963	4.21552e-11	2.56217e-10	Arl2
163.195	2.38672	0.361849	6.59591	4.22666e-11	2.56758e-10	Tmem242
826.261	-1.32463	0.200852	-6.59507	4.25056e-11	2.58075e-10	1810037I17Rik
115.519	3.43313	0.520765	6.59247	4.3256e-11	2.62492e-10	Cacul1
331.268	1.92723	0.292389	6.5913	4.3598e-11	2.64429e-10	Senp8
307.394	1.7806	0.270287	6.58783	4.4631e-11	2.70552e-10	Tbcb
99.2903	-3.37075	0.511989	-6.58363	4.59088e-11	2.78152e-10	Usp32
323.317	-1.76101	0.267523	-6.58264	4.62175e-11	2.79876e-10	Smoc2
200.419	2.20838	0.335645	6.57953	4.71927e-11	2.85631e-10	Akr7a5
496.679	-1.48922	0.22636	-6.57898	4.73673e-11	2.86537e-10	Kifc1
503.316	1.60774	0.24438	6.57886	4.74073e-11	2.86629e-10	Atg4b
127.707	-3.02472	0.459838	-6.5778	4.77461e-11	2.88526e-10	Ppp1r12a
517.231	1.63026	0.24798	6.57416	4.89292e-11	2.95521e-10	Dars
65.1875	-4.58771	0.698004	-6.57262	4.94376e-11	2.98436e-10	Ckap5
150.806	-2.46322	0.374915	-6.57008	5.02881e-11	3.03411e-10	Zbtb39
316.58	-2.18903	0.333608	-6.56169	5.32015e-11	3.20821e-10	Suco
278.163	1.87098	0.285276	6.55849	5.43549e-11	3.27605e-10	Slc35b1
418.225	-1.57928	0.240995	-6.55318	5.63234e-11	3.39292e-10	Ddi2
81.7656	7.32267	1.11774	6.55131	5.70351e-11	3.434e-10	Nt5m
77.0457	-4.38899	0.670445	-6.54639	5.89443e-11	3.54711e-10	Tcf7
75.8969	-3.77447	0.57663	-6.54574	5.92021e-11	3.56076e-10	Tnrc6a
598.787	1.70637	0.260695	6.54547	5.93083e-11	3.56529e-10	Fbxw25
473.8	1.54796	0.236527	6.54453	5.96836e-11	3.58598e-10	Nup43
448.236	-1.51216	0.231193	-6.54069	6.1237e-11	3.67741e-10	Spcs2
1224.48	-1.13462	0.173551	-6.53767	6.24836e-11	3.75031e-10	Pdap1
161.001	-2.72039	0.416483	-6.5318	6.49824e-11	3.89827e-10	Kmt2c
903.708	-1.48628	0.227592	-6.53045	6.55706e-11	3.93151e-10	Ccdc59
1208.49	1.11683	0.171026	6.53016	6.56977e-11	3.93709e-10	Eef1b2
151.843	-2.54388	0.38963	-6.52897	6.6224e-11	3.96657e-10	Tll1
165.827	-2.32816	0.356837	-6.52444	6.82555e-11	4.08401e-10	Eif4g3
188.165	-2.35416	0.360818	-6.5245	6.82266e-11	4.08401e-10	Slc20a2
364.68	1.63298	0.250433	6.52063	7.00138e-11	4.18705e-10	Lzic
182.433	2.57701	0.395243	6.52005	7.02838e-11	4.20102e-10	Gm364
466.853	1.48705	0.228086	6.51971	7.04439e-11	4.2084e-10	Egfr
301.435	-1.7571	0.269599	-6.51745	7.1514e-11	4.26792e-10	Nfe2l1
212.362	-2.47943	0.380426	-6.51752	7.14806e-11	4.26792e-10	Rad50
73.4371	-3.89778	0.598206	-6.51579	7.23094e-11	4.31315e-10	Npepps
550.146	1.44136	0.221264	6.5142	7.30787e-11	4.35679e-10	Dtymk
1399.92	-1.07226	0.164686	-6.51098	7.46613e-11	4.44884e-10	Trim28
375	1.60534	0.246586	6.51027	7.50139e-11	4.46754e-10	Trappc6b
293.27	2.16462	0.332506	6.51	7.51488e-11	4.47327e-10	Tbc1d20
261.366	1.88374	0.289395	6.50924	7.55336e-11	4.49386e-10	Cox4i1
306.175	-1.75332	0.269373	-6.50889	7.57079e-11	4.50191e-10	Slu7
297.257	-1.92953	0.296585	-6.50581	7.7277e-11	4.59285e-10	Fndc3a
233.844	-2.17079	0.33371	-6.50501	7.76868e-11	4.61483e-10	Las1l
123.967	-2.74609	0.422554	-6.49881	8.096e-11	4.80679e-10	Tbccd1
509.224	1.76048	0.270906	6.49849	8.11298e-11	4.8144e-10	Tyw1
201.43	2.12569	0.32723	6.49601	8.24767e-11	4.89181e-10	Pcbd2
73.0392	4.05511	0.624589	6.49246	8.44485e-11	5.00619e-10	Ndufc1
606.241	1.37767	0.212217	6.49179	8.48226e-11	5.02578e-10	Cox7a2
96.9759	-3.04935	0.469928	-6.48898	8.6421e-11	5.11786e-10	Tomm34
334.626	1.76809	0.272485	6.48877	8.654e-11	5.12228e-10	Tubb2b
206.591	-2.1457	0.331518	-6.47236	9.64845e-11	5.70796e-10	Thap12
488.672	1.67343	0.258587	6.47147	9.7056e-11	5.73883e-10	Rnf24
441.423	-1.76513	0.272964	-6.46655	1.00269e-10	5.92576e-10	Scmh1
317.123	1.86146	0.287899	6.46569	1.00837e-10	5.95629e-10	Mettl6
323.35	1.7058	0.26414	6.45794	1.06136e-10	6.26613e-10	Pigk
670.304	1.30976	0.202828	6.45749	1.06457e-10	6.28181e-10	Rpl10
64.6791	4.20589	0.651677	6.45396	1.08968e-10	6.42671e-10	Atp5d
349.111	-1.63293	0.253128	-6.451	1.11113e-10	6.5499e-10	Jkamp
984.93	1.149	0.178219	6.44714	1.1398e-10	6.71544e-10	Chic2
3002.41	-0.921122	0.142909	-6.44554	1.15192e-10	6.7834e-10	Nlrp9c
1863.68	1.15454	0.179217	6.44216	1.17788e-10	6.93273e-10	Banf1
114.835	-2.7713	0.430237	-6.44132	1.18437e-10	6.96738e-10	Shprh
129.624	2.75516	0.427795	6.44038	1.19178e-10	7.00737e-10	Eno1
791.546	-1.21622	0.188979	-6.43573	1.22884e-10	7.22161e-10	Selenof
414.422	1.58638	0.246559	6.43408	1.24224e-10	7.29667e-10	Epb41l4b
204.477	2.05281	0.319089	6.43335	1.24818e-10	7.3278e-10	Gm29483
4513.87	-0.933499	0.145109	-6.4331	1.25031e-10	7.33657e-10	Hmces
151.55	2.64098	0.410784	6.42912	1.28341e-10	7.527e-10	Cdc123
160.79	-2.49178	0.387764	-6.42603	1.30983e-10	7.67805e-10	Akap12
138.277	-2.81306	0.437778	-6.42576	1.31215e-10	7.68774e-10	Thoc2
457.099	-1.47055	0.228925	-6.42373	1.32974e-10	7.78682e-10	Kpna6
71.8913	-3.77405	0.587842	-6.42018	1.36115e-10	7.96672e-10	Herc1
314.638	-1.87514	0.292169	-6.41801	1.38071e-10	8.07714e-10	Afdn
214.741	2.70344	0.421242	6.4178	1.38259e-10	8.08404e-10	Rft1
64.595	4.11309	0.641182	6.41486	1.40953e-10	8.23735e-10	Pi4k2a
183.945	-2.18379	0.340519	-6.41312	1.42572e-10	8.32776e-10	Hmgxb4
145.316	2.58145	0.402675	6.41075	1.44805e-10	8.4539e-10	Mapk1ip1
198.25	-2.13338	0.332835	-6.40972	1.45785e-10	8.50682e-10	Brwd1
189.576	-2.12854	0.332354	-6.40444	1.50919e-10	8.80122e-10	Dhodh
177.518	-2.93155	0.457741	-6.40438	1.50983e-10	8.80122e-10	Zfp407
848.035	-1.19137	0.186123	-6.40097	1.54396e-10	8.99565e-10	Erh
164.793	-2.33535	0.364949	-6.39912	1.5628e-10	9.1008e-10	Lyst
120.745	2.82646	0.441935	6.39564	1.5988e-10	9.30576e-10	Gm4737
228.562	-2.03478	0.318198	-6.3947	1.60862e-10	9.3582e-10	Shc1
133.368	2.87228	0.449309	6.39267	1.63016e-10	9.47877e-10	Tmem132c
305.526	-1.7445	0.272972	-6.39078	1.6504e-10	9.5916e-10	Fbxw11
152.583	2.38363	0.373423	6.38318	1.73449e-10	1.00744e-09	Ccnh
174.011	-2.3287	0.364821	-6.38311	1.73523e-10	1.00744e-09	Exoc4
204.202	2.13356	0.334289	6.38237	1.74366e-10	1.01183e-09	Tubd1
121.401	-3.17461	0.497869	-6.37639	1.81309e-10	1.05159e-09	Spdl1
57.243	4.60922	0.72349	6.37081	1.88033e-10	1.09004e-09	Adora2b
950.313	1.14196	0.179264	6.37028	1.8868e-10	1.09325e-09	Ap1m2
68.3442	-4.1302	0.648558	-6.36827	1.91166e-10	1.10709e-09	Poc1b
1513.03	1.0216	0.160422	6.36817	1.91299e-10	1.10731e-09	Gorasp2
231.515	-2.02018	0.3173	-6.36679	1.93026e-10	1.11674e-09	Kdelr2
216.9	1.98902	0.312417	6.36657	1.93299e-10	1.11777e-09	Rpl28
128.178	-2.5737	0.404819	-6.35764	2.04881e-10	1.18414e-09	Prdm2
2305.79	0.943078	0.148361	6.35663	2.06229e-10	1.19134e-09	Btf3
431.122	1.55699	0.245161	6.35089	2.14076e-10	1.23605e-09	Rps3a1
[truncated: 9,543 more rows]
