# Supplementary material for: The global phosphorylation landscape of mouse oocytes during meiotic maturation
Source: EMBO J. 2024 Sep 10;43(20):4752–85. doi: 10.1038/s44318-024-00222-1 (PMC11480333; doi:10.1038/s44318-024-00222-1)
Supplement: Supplementary file 14 — Dataset EV11 [file 44318_2024_222_MOESM14_ESM.xlsx]

## Sheet: Legend
Dataset EV11.
Conserved phosphosites across four species (mus/Drosophila/Sea star /Xenopus)

## Sheet: Sheet1
PhosphositeID	ProteinID	ENSEMBL	ENTREZID	SYMBOL	GENENAME	Proteins	Positions within proteins	Sequence ( mus)	Sequence ( Sea star)	Sequence ( Xenopus)	Sequence ( Drosophila)	Xenopus_Similarity	SeaStar_Similarity	DrosophilaMelanogaste_Similarity	Conserved_Phosphosite_Species_Count
Q9D1F4_T_247	Q9D1F4	ENSMUSG00000011096	67605	Akt1s1	AKT1 substrate 1 (proline-rich)	Q9D1F4	247	PRPRLNTSDFQKL	PRPRLNTSDFQKL	PRPRLNTSDFQKL		0.769	0.692		2	AKT1S1-T247
P05064_S_36	P05064	ENSMUSG00000030695	11674	Aldoa	aldolase A, fructose-bisphosphate	P05064;A6ZI47	36;36	ILAADESTGSIAK	ILAADESTGTMGK	ILAADESVGSMDK		0.769	0.769		2	ALDOA-S36
P56212_S_62	P56212	ENSMUSG00000007656	59046	Arpp19	cAMP-regulated phosphoprotein 19	P56212;P60840	62;67	GQKYFDSGDYNMA	GVKYFDSGDYQME	KQKYFDSGDYNMA	GQKFFDSGDYQMA	0.923	0.769	0.846	3	ARPP19 S62
Q9CQC6_S_411	Q9CQC6	ENSMUSG00000051223	66882	Bzw1	basic leucine zipper and W2 domains 1	Q9CQC6	411	KNAEEESESEAEE		KNAEEESESETEE	QSAEEESESEDEQ	0.923		0.692	3	BZW1-S411
Q923T9_T_287	Q923T9	ENSMUSG00000021820	12325	Camk2g	calcium/calmodulin-dependent protein kinase II gamma	Q923T9	287	MMHRQETVECLRK	GMHRQETVDCLKK	MMHRQETVECLRK		1	0.769		2	CAMK2G-T287
D3YZP9_S_237	D3YZP9	ENSMUSG00000048701	76551	Ccdc6	coiled-coil domain containing 6	D3YZP9	237	PVSAPPSPRDISM	PVSAPASPREIKN	PVSAPPSPRDISM		1	0.692		2	CCDC6-S237
D3YZP9_S_233	D3YZP9	ENSMUSG00000048701	76551	Ccdc6	coiled-coil domain containing 6	D3YZP9	233	KLDQPVSAPPSPR	KLDEPVSAPASPR	KLDQPVSAPPSPR		1	0.846		2	CCDC6-S233
Q9CWK3_S_49	Q9CWK3	ENSMUSG00000042502	70233	Cd2bp2	CD2 cytoplasmic tail binding protein 2	Q9CWK3	49	GKHSLDSDEEDDD	GKSSLDSDEEDDD	GKHSLDSDEEDDD	KKHTLDSDEEDSD	1	0.769	0.769	3	CD2BP2-S49
Q61081_S_13	Q61081	ENSMUSG00000019471	12539	Cdc37	cell division cycle 37	Q61081	13	WDHIEVSDDEDET	WDNIEVSDDEDET		WKNIEISDDEDDT		0.923	0.692	2	CDC37-S13
P11440_T_14	P11440	ENSMUSG00000019942	12534	Cdk1	cyclin-dependent kinase 1	P11440;Q80YP0;P97377	14;14;14	EKIGEGTYGVVYK	EKIGEGTYGVVYK		EKIGEGTYGVVYK		1	1	2	CDK1-T14
P11440_Y_15	P11440	ENSMUSG00000019942	12534	Cdk1	cyclin-dependent kinase 1	P11440;Q80YP0;P97377	15;15;15	KIGEGTYGVVYKG	KIGEGTYGVVYKG		KIGEGTYGVVYKG		1	1	2	CDK1-Y15
Q03147_S_164	Q03147	ENSMUSG00000069089	12572	Cdk7	cyclin-dependent kinase 7	Q03147	164	LAKSFGSPNRAYT	LAKFYGSPNRVYT		LAKSFGSPNRIYT		0.769	0.923	3	CDK7-S164
Q03147_T_170	Q03147	ENSMUSG00000069089	12572	Cdk7	cyclin-dependent kinase 7	Q03147	170	SPNRAYTHQVVTR	SPNRVYTHQVVTR		SPNRIYTHHVVTR		0.923	0.846	2	CDK7-T170
Q99LI7_S_691	Q99LI7	ENSMUSG00000027176	228410	Cstf3	cleavage stimulation factor, 3' pre-RNA, subunit 3	Q99LI7	691	KRPNEDSDEDEEK	GDKNEDSDEDEET	KRPNEDSDDDEEK		0.923	0.692		3	CTSF3-S691
O70251_S_106	O70251	ENSMUSG00000025967	55949	Eef1b2	eukaryotic translation elongation factor 1 beta 2	O70251	106	DIDLFGSDDEEES		DIDLFGSDDEEES	DVDLFGSDDEEDE	1		0.769	3	EEF1B2-S106
P57776_S_162	P57776	ENSMUSG00000055762	66656	Eef1d	eukaryotic translation elongation factor 1 delta (guanine nucleotide exchange protein)	P57776	162	DIDLFGSDEEEED		DIDLFGSDDEEED	DVDLFGSDSEEED	0.923		0.846	3	EEF1D-S162
P16858_S_208	P16858	ENSMUSG00000057666	14433	Gapdh	glyceraldehyde-3-phosphate dehydrogenase	P16858;S4R1W1;A0A1D5RLD8	208;208;208	QNIIPASTGAAKA	QNIIPASTGAAKA		QNIIPASTGAAKA		1	1	2	GAPDH-S208
P84228_S_29	P84228	ENSMUSG00000100210	260423	H3c7	H3 clustered histone 7	P84228;P68433	29;29	TKAARKSAPATGG	TKAARKSAPATGG	TKAARKSAPSTGG		0.923	1		2	H3C7-S29
P84244_S_29	P84244	ENSMUSG00000060743	15078	H3f3a	H3.3 histone A	P84244;P02301	29;29	TKAARKSAPSTGG	TKAARKSAPSTGG	TKAARKSAPSTGG		1	1		2	H3F3A-S29
O09106_S_421	O09106	ENSMUSG00000028800	433759	Hdac1	histone deacetylase 1	O09106	421	ACEEEFSDSDEEG	ACDEEFSDSEDEG	ACDEEFSDSEDEG		0.769	0.769		2	HDAC1-S421
O09106_S_423	O09106	ENSMUSG00000028800	433759	Hdac1	histone deacetylase 1	O09106	423	EEEFSDSDEEGEG	DEEFSDSEDEGEG	DEEFSDSEDEGEG	ENEYSDSEDEGEG	0.769	0.769	0.692	3	HDAC1-S423
P70288_S_422	P70288	ENSMUSG00000019777	15182	Hdac2	histone deacetylase 2	P70288	422	ACDEEFSDSEDEG	ACDEEFSDSEDEG	ACDEEFSDSEDEG		1	1		3	HDAC2-S422
P70288_S_424	P70288	ENSMUSG00000019777	15182	Hdac2	histone deacetylase 2	P70288	424	DEEFSDSEDEGEG	DEEFSDSEDEGEG	DEEFSDSEDEGEG	ENEYSDSEDEGEG	1	1	0.769	3	HDAC2-S424
P07901_S_231	P07901	ENSMUSG00000021270	15519	Hsp90aa1	heat shock protein 90, alpha (cytosolic), class A member 1	P07901	231	ERDKEVSDDEAEE	EREKEVSDDEEEE	ERDKEISDDEAEE	EREKEVSDDEADD	0.923	0.846	0.769	3	HSP90AA1-S231
P11499_S_718	P11499	ENSMUSG00000023944	15516	Hsp90ab1	heat shock protein 90 alpha (cytosolic), class B member 1	P11499	718	EGDEDASRMEEVD	GADDDASRMEEVD		EDTEDASHMEEVD		0.769	0.769	2	HSP90AB1-S718
P63038_S_70	P63038	ENSMUSG00000025980	15510	Hspd1	heat shock protein 1 (chaperonin)	P63038	70	IEQSWGSPKVTKD	IEQSWGSPKITKD		IEQSWGSPKITKD		0.923	0.923	2	HSPD1-S70
Q9WU62_S_867	Q9WU62	ENSMUSG00000024660	16319	Incenp	inner centromere protein	Q9WU62	867	SSAVWNSPPLKAT	SSAVWDSPLLKV	ERDKEISDDEAEE		0.692	0.692		2	INCENP-S867
Q6ZQ88_S_132	Q6ZQ88	ENSMUSG00000036940	99982	Kdm1a	lysine (K)-specific demethylase 1A	Q6ZQ88	132	ESLANLSEDEYYS	EKLANLSEDEYFS	ESLANLSEDEYYS		1	0.846		2	KDM1A-S132
O88448_S_443	O88448	ENSMUSG00000024862	16594	Klc2	kinesin light chain 2	O88448	443	KACKVDSPTVNTT		KACRVNSPTVNTT	KAAKVDSPTVTTT	0.846		0.846	2	KLC2-S443
P63085_T_183	P63085	ENSMUSG00000063358	26413	Mapk1	mitogen-activated protein kinase 1	P63085	183	DHTGFLTEYVATR	DHTGFLTEYVATR	DHTGFLTEYVATR	DHTGFLTEYVATR	1	1	1	3	MAPK1-T183
P63085_Y_185	P63085	ENSMUSG00000063358	26413	Mapk1	mitogen-activated protein kinase 1	P63085	185	TGFLTEYVATRWY	TGFLTEYVATRWY		TGFLTEYVATRWY		1	1	2	MAPK1-Y185
Q63844_T_203	Q63844	ENSMUSG00000063065	26417	Mapk3	mitogen-activated protein kinase 3	Q63844	203	DHTGFLTEYVATR	DHTGFLTEYVATR	DHTGFLTEYVATR	DHTGFLTEYVATR	1	1	1	3	MAPK3-T203
Q63844_Y_205	Q63844	ENSMUSG00000063065	26417	Mapk3	mitogen-activated protein kinase 3	Q63844	205	TGFLTEYVATRWY	TGFLTEYVATRWY		TGFLTEYVATRWY		1	1	2	MAPK3-Y205
P14152_S_241	P14152	ENSMUSG00000020321	17449	Mdh1	malate dehydrogenase 1, NAD (soluble)	P14152	241	IKARKLSSAMSAA	IKARKLSSAMSAA	IKARKLSSAMSAA		1	1		2	MDH1-S241
Q9CQ19_S_20	Q9CQ19	ENSMUSG00000067818	98932	Myl9	myosin, light polypeptide 9, regulatory	Q9CQ19;Q3THE2	20;20	RPQRATSNVFAMF	RAQRATSNVFAMF		RAQRATSNVFAMF		0.923	0.923	2	MYL9-S20
Q9CQ19_T_19	Q9CQ19	ENSMUSG00000067818	98932	Myl9	myosin, light polypeptide 9, regulatory	Q9CQ19;Q3THE2	19;19	KRPQRATSNVFAM	KRAQRATSNVFAM		KRAQRATSNVFAM		0.923	0.923	2	MYL9-T19
Q6PFD9_S_888	Q6PFD9	ENSMUSG00000063550	269966	Nup98	nucleoporin 98	Q6PFD9	888	KYGLQDSDEEEEE	KYGLSDSDEEEEP	KYGLQDSDEEDDQ	KYGLGDSDEEDEL	0.769	0.846	0.769	3	NUP98-S888
Q6P9R2_S_339	Q6P9R2	ENSMUSG00000036737	108737	Oxsr1	oxidative-stress responsive 1	Q6P9R2	339	DGGWEWSDDEFDE	TDGWEWSDDEMDE	DGGWEWSDDELDE		0.923	0.769		2	OXSR1-S339
Q8CCS6_S_146	Q8CCS6	ENSMUSG00000022194	54196	Pabpn1	poly(A) binding protein, nuclear 1	Q8CCS6	146	EKQMNMSPPPGNA	EKQMNMSSPPPAG	EKQMNMSPPPGNA		1	0.692		2	PABPN1-S146
Q6P8I4_S_142	Q6P8I4	ENSMUSG00000071533	76302	Pcnp	PEST proteolytic signal containing nuclear protein	Q6P8I4	142	GRDTPTSAGPNSF	GRETPTSAGPNSY	GRDTPTSAGPNSF		1	0.846		2	PCNP-S142
Q6P8I4_T_139	Q6P8I4	ENSMUSG00000071533	76302	Pcnp	PEST proteolytic signal containing nuclear protein	Q6P8I4	139	KNIGRDTPTSAGP	KNVGRETPTSAGP	KNIGRDTPTSAGP		1	0.846		2	PCNP-T139
Q61823_S_457	Q61823	ENSMUSG00000024975	18569	Pdcd4	programmed cell death 4	Q61823	457	GRKRFVSEGDGGR	VRKRFVSEGDGGR	GRKRFVSEGDGGR	GRKRFVSEGDGGH	1	0.923	0.923	3	PCDC4-S457
P56812_S_119	P56812	ENSMUSG00000030417	56330	Pdcd5	programmed cell death 5	P56812	119	RRKVMDSDEDDAD	RRRVMDSDDDDY_	RRKVMDSDEDDDx		0.846	0.692		2	PDCD5-S119
P35486_S_293	P35486	ENSMUSG00000031299	18597	Pdha1	pyruvate dehydrogenase E1 alpha 1	P35486	293	YRYHGHSMSDPGV	YRYSGHSMSDPGT	YRYHGHSMSDPGV	YRYSGHSMSDPGT	1	0.846	0.846	3	PDHA1-S393
P35486_S_300	P35486	ENSMUSG00000031299	18597	Pdha1	pyruvate dehydrogenase E1 alpha 1	P35486	300	MSDPGVSYRTREE		MSDPGVSYRTREE	MSDPGTSYRTREE	1		0.923	2	PDHA1-S300
Q9D0F9_S_117	Q9D0F9	ENSMUSG00000025791	72157	Pgm1	phosphoglucomutase 1	Q9D0F9	117	GIILTASHNPGGP	GIILTASHNPGGP	GIILTASHNPGGP	GIVLTASHNPGGP	1	1	0.923	3	PGM1-S117
Q7TSV4_S_173	Q7TSV4	ENSMUSG00000029171	66681	Pgm2	phosphoglucomutase 2	Q7TSV4	173	GIMITASHNPKQD	GIILTASHNPGGP	GVMVTASHNPEED		0.692	0.769		3	PGM2-S173
Q8CAA7_S_175	Q8CAA7	ENSMUSG00000030729	70974	Pgm2l1	phosphoglucomutase 2-like 1	Q8CAA7	175	GVMITASHNRKED	GVVITASHNPEQD	GVMVTASHNPEED		0.769	0.692		2	PGM2L1-S175
Q9CYR6_S_64	Q9CYR6	ENSMUSG00000056131	109785	Pgm3	phosphoglucomutase 3	Q9CYR6	64	GVMVTASHNPEED	GVVITASHNPEQD	GVMVTASHNPEED		1	0.769		2	PGM3-S64
Q7TNL5_S_566	Q7TNL5	ENSMUSG00000059409	21770	Ppp2r5d	protein phosphatase 2, regulatory subunit B', delta	Q7TNL5	566	VLLRRKSELPQDV	QLIRRKSELPHDA	PLVRRKSELPQDI		0.769	0.692		2	PPP2R5D-S566
P31324_S_112	P31324	ENSMUSG00000002997	19088	Prkar2b	protein kinase, cAMP dependent regulatory, type II beta	P31324	112	RFTRRASVCAEAY	RFSRRKSVCAERY	RFSRRASVCAEAY		0.923	0.769		3	PRKAR2B-S112
P35979_S_38	P35979	ENSMUSG00000038900	269261	Rpl12	ribosomal protein L12	P35979	38	IGPLGLSPKKVGD	VGPLGLSPKKVGD	IGPLGLSPKKVGD		1	0.923		2	RPL12-S38
P14869_S_307	P14869	ENSMUSG00000067274	11837	Rplp0	ribosomal protein, large, P0	P14869	307	KEESEESDEDMGF	EEEEEESDDDMGF	KEESEESDDDMGF	EEESDQSDDDMGF	0.923	0.769	0.692	3	RPLP0-S307
P47955_S_101	P47955	ENSMUSG00000007892	56040	Rplp1	ribosomal protein, large, P1	P47955	101	EAKKEESEESEDD	EKKKEESEEESDD	EEKKEESEESDDD	EEKKEESESEDDD	0.846	0.769	0.692	3	RPLP1-S101
P47955_S_104	P47955	ENSMUSG00000007892	56040	Rplp1	ribosomal protein, large, P1	P47955	104	KEESEESEDDMGF	EEEEEESDDDMGF	KEESEESDDDMGF	EEESDQSDDDMGF	0.923	0.769	0.692	3	RPLP1-S104
A0A5F8MPY2_S_102	A0A5F8MPY2	ENSMUSG00000118552	665931	Rplp2-ps1	ribosomal protein, large P2, pseudogene 1	A0A5F8MPY2;P99027	102;102	DEKKEESEESDDD	EKKKEESEEESDD	EEKKEESEESDDD	EEKKEESESEDDD	0.923	0.692	0.769	3	RPLP2(ps1)-S102
A0A5F8MPY2_S_105	A0A5F8MPY2	ENSMUSG00000118552	665931	Rplp2-ps1	ribosomal protein, large P2, pseudogene 1	A0A5F8MPY2;P99027	105;105	KEESEESDDDMGF	EEEEEESDDDMGF	KEESEESDDDMGF	EEESDQSDDDMGF	1	0.846	0.769	3	RPLP2(ps1)-S105
P42208_S_218	P42208	ENSMUSG00000026276	18000	Septin2	septin 2	P42208	218	HLPDAESDEDEDF	QMPDSDSDEDEDF	HLPDAESDEDEDF		1	0.692		3	SEPTIN2-S218
Q64213_S_80	Q64213	ENSMUSG00000024949	22668	Sf1	splicing factor 1	Q64213	80	PNPEDRSPSPEPI	PATEDRSPSPEPV	PNPEDRSPSPEPI	QNPEERSPSPEPI	1	0.769	0.846	3	SF1-S80
Q64213_S_82	Q64213	ENSMUSG00000024949	22668	Sf1	splicing factor 1	Q64213	82	PEDRSPSPEPIYN	TEDRSPSPEPVYN	PEDRSPSPEPIYN	PEERSPSPEPIYS	1	0.846	0.846	3	SF1-S82
Q99NB9_T_244	Q99NB9	ENSMUSG00000025982	81898	Sf3b1	splicing factor 3b, subunit 1	Q99NB9	244	RAKGSETPGATPG	RAKGSETPGATPS	RAKGNETPGATPG		0.923	0.923		2	SF3B1-T244
Q8BGT7_S_201	Q8BGT7	ENSMUSG00000025024	76479	Smndc1	survival motor neuron domain containing 1	Q8BGT7	201	KRSIFASPESVTG	KKSIFASPESTSG	KRSIFASPESVTG	ARSIFASPDNVSG	1	0.769	0.692	3	SMNDC1-S201
Q9CSN1_S_224	Q9CSN1	ENSMUSG00000021039	66354	Snw1	SNW domain containing 1	Q9CSN1	224	IPRGPPSPPAPVM	IPRGPPSPPAPVM	IPRGPPSPPAPVL			1	0.923	2	SNW1-S197
Q9CSN1_S_232	Q9CSN1	ENSMUSG00000021039	66354	Snw1	SNW domain containing 1	Q9CSN1	232	PAPVMHSPSRKMT	PAPVMHSPTRKVT	PAPVLHSPSRKVT			0.846	0.846	2	SNW1-S232
O70551_S_51	O70551	ENSMUSG00000004865	20815	Srpk1	serine/arginine-rich protein specific kinase 1	O70551	51	EEEILGSDDDEQE	EEEQLGSDDDEQE	EEEILGSDDDEQE		1	0.923		3	SRPK1-S51
Q52KI8_S_572	Q52KI8	ENSMUSG00000028809	51796	Srrm1	serine/arginine repetitive matrix 1	Q52KI8	572	PARRRRSPSPAPP	PPRRRRSPSPAYR	PSRRRRSPSPAPP		0.923	0.769		3	SRRM1-S572
Q52KI8_S_574	Q52KI8	ENSMUSG00000028809	51796	Srrm1	serine/arginine repetitive matrix 1	Q52KI8	574	RRRRSPSPAPPPP	RRRRSPSPYRPPR	RRRYRPSPTPPPK		0.692	0.769		3	SRRM1-S574
Q52KI8_S_591	Q52KI8	ENSMUSG00000028809	51796	Srrm1	serine/arginine repetitive matrix 1	Q52KI8	591	PPRRRRSPTPPPR	PPRRRRSPSPAYR	PRRRRRSPSPPPS		0.769	0.769		2	SRRM1-S591
Q52KI8_S_561	Q52KI8	ENSMUSG00000028809	51796	Srrm1	serine/arginine repetitive matrix 1	Q52KI8	561	SSRRRRSPSPPPA	SPRRRRSPSPYRP	PSRRRRSPSPAPP	RSRRRRSRSPLPK	0.769	0.692	0.692	3	SRRM1-S561
Q52KI8_S_563	Q52KI8	ENSMUSG00000028809	51796	Srrm1	serine/arginine repetitive matrix 1	Q52KI8	563	RRRRSPSPPPARR	RRRRSPSPAYRRR	RSRRAPSPPPAKP			0.769	0.692	3	SRRM1-S563
Q52KI8_S_793	Q52KI8	ENSMUSG00000028809	51796	Srrm1	serine/arginine repetitive matrix 1	Q52KI8	793	RVSSSRSVSGSPE	RFTSSRSVSGSYK	RATTSRSVSGSPE		0.769	0.692		3	SRRM1-S793
Q8BTI8_S_2656	Q8BTI8	ENSMUSG00000039218	75956	Srrm2	serine/arginine repetitive matrix 2	Q8BTI8	2656	VERRQPSPQPSPR	DIRRAPSPQPSGR	PPRRQPSPSPSPR		0.769	0.692		2	SRRM2-S2656
Q8BTI8_S_1683	Q8BTI8	ENSMUSG00000039218	75956	Srrm2	serine/arginine repetitive matrix 2	Q8BTI8	1683	PPRRRRSPSVSSP	PPRRRRSPSPAYR	PSRRRRSPSPAPP		0.692	0.692		2	SRRM2-S1683
Q5SRX1_S_160	Q5SRX1	ENSMUSG00000000538	216810	Tom1l2	target of myb1-like 2 (chicken)	Q5SRX1	160	ADLDALSPIHTPQ	TNLDELSPIVTPQ	ADLDALSPIHTPQ		1	0.692		2	TOM1L2-S160
Q80X50_S_487	Q80X50	ENSMUSG00000042520	74383	Ubap2l	ubiquitin-associated protein 2-like	Q80X50	487	TSAPQMSPGSSDN	TSSPSMSPRSSSN	NVAPQMSPVSSEN		0.692	0.692		2	UBAP2L-S487
Q9EPU0_S_1102	Q9EPU0	ENSMUSG00000058301	19704	Upf1	UPF1 regulator of nonsense transcripts homolog (yeast)	Q9EPU0	1102	QIDVALSQDSTYQ	QMDAALSQDSTYQ	QIDVALSQDSTYQ		1	0.846		2	UPF1-S1102
