# Supplementary material for: The global phosphorylation landscape of mouse oocytes during meiotic maturation
Source: EMBO J. 2024 Sep 10;43(20):4752–85. doi: 10.1038/s44318-024-00222-1 (PMC11480333; doi:10.1038/s44318-024-00222-1)
Supplement: Supplementary file 15 — Dataset EV12 [file 44318_2024_222_MOESM15_ESM.xlsx]

## Sheet: Legend
Dataset EV12.
Conserved_Phosphosite_Compare (conservation>70%)

## Sheet: Sheet1
Mouse_Sequence	Species_Sequence	Species	Code	Similarity
SRRSISSPSMNRL	SRRRSSSPSSNQL	SeaStar	S	0.692
DEKKEESEESDDD	EKKKEESEEESDD	SeaStar	S	0.692
KEESEESDDDMGF	EESEEESDDDMGF	SeaStar	S	0.769
KEESEESDDDMGF	EEEEEESDDDMGF	SeaStar	S	0.846
KEESEESDDDMGF	PEEEEESDDDMGF	SeaStar	S	0.846
SSSSSSSPTAATS	RSSSASSPTNLTS	SeaStar	S	0.692
SSSSSSSPTAATS	SSSSSSSPVVVKS	SeaStar	S	0.692
SSSSSSSPTAATS	SSSSSSSLTAASS	SeaStar	S	0.846
ANSKPGSAKKLVI	ANSKPGSSKKLVI	SeaStar	S	0.923
GFVCFSSPEEATK	GFVLFGSPEIAKK	SeaStar	S	0.692
GFVCFSSPEEATK	GFVCFSSPEEATK	SeaStar	S	1
QDEKEDSEPEDVE	EDELEDSEEETVE	SeaStar	S	0.692
EPSILDSPDELEL	EPSIVQSPEEDEL	SeaStar	S	0.692
GPVREVSPAPATQ	PPVLSVSPAPAPQ	SeaStar	S	0.692
RDSRAQSPVSGPN	RTARAQSPVSDPA	SeaStar	S	0.692
PLLSPASPKRRRC	PPLSPASPTRSRV	SeaStar	S	0.692
SSQSSKSPSLSSK	SSPSSASPSTSST	SeaStar	S	0.692
SRSSPSSPSPTLG	SSSADSSPSPTWG	SeaStar	S	0.692
IKQEPESEEEEEE	KVQEEESEEEEDE	SeaStar	S	0.692
RLEREDSSEEEEE	DDEEDDSSEEEEE	SeaStar	S	0.692
LEREDSSEEEEEE	DEEDDSSEEEEEP	SeaStar	S	0.692
LEREDSSEEEEEE	SEEEDDSEEEEEP	SeaStar	S	0.692
PVSAPPSPRDISM	PVSAPASPREIKN	SeaStar	S	0.692
ALCRQLSESESSL	ALSRHLSESESSL	SeaStar	S	0.846
ALCRQLSESESSL	DLKAQLSESESTL	SeaStar	S	0.692
LSESESSLEMDDE	LSESESSLEMDDE	SeaStar	S	1
LLNRSDSSPEENG	QLNRSDSKPEETP	SeaStar	S	0.692
DEDFYDSDDDTFL	EDDYYDSDEDTFL	SeaStar	S	0.692
DEGEVDSDSDPET	SNGEVSSDSDGET	SeaStar	S	0.692
GEVDSDSDPETSA	GEVSSDSDGETDP	SeaStar	S	0.692
SRVADNSFDAKRG	PRLQDNSFEAKRG	SeaStar	S	0.692
SLARLGSPDDGNS	SLTRLGSPDKIPS	SeaStar	S	0.692
AVTKASSFSGISV	AVTKASSFAGSGL	SeaStar	S	0.692
EELAAMSPTAAAV	EELNSLSPTAAAA	SeaStar	S	0.692
PCKVQPSPTVHTK	GCLTRPSPTVHTK	SeaStar	S	0.692
ADGDSGSERGGGG	EDGDSGSESGSGS	SeaStar	S	0.692
TIQRRDSFIGTPY	TTMKRKSFIGTPY	SeaStar	S	0.692
EEPTVYSDDEEPK	EEPTEYSDDESAT	SeaStar	S	0.692
SRSLAASPRPPQG	SRELASSPLPPDG	SeaStar	S	0.692
SRSLAASPRPPQG	SASSAASPEPNQG	SeaStar	S	0.692
TFYRLVSPEQPPK	TFFRLVSPEPPPK	SeaStar	S	0.846
LPPILGSPTKAGP	LPTIMGSPTKRGD	SeaStar	S	0.692
TVRRRYSDFEWLR	STRRRYSDFEWLR	SeaStar	S	0.846
CVRRRYSDFEWLK	STRRRYSDFEWLR	SeaStar	S	0.769
EEEILGSDDDEQE	EEEQLGSDDDEQE	SeaStar	S	0.923
DDLLEDSDSEEHS	DDEEEDSASEEQS	SeaStar	S	0.692
SKLAQGSPAVARI	KKLAGGSPAVAGG	SeaStar	S	0.692
TKAARKSAPSTGG	TKAARKSAPATGG	SeaStar	S	0.923
TKAARKSAPSTGG	TKAARKSAPSTGG	SeaStar	S	1
ILAADESTGSIAK	ILAADESTGTMGK	SeaStar	S	0.769
EEVGVDSVEGEGE	EEVGVDSVDNEGE	SeaStar	S	0.846
EEVGVDSVEGEGE	EEVGVDSVDEEGE	SeaStar	S	0.846
IGGGDDSFNTFFS	IGGGDDSFNTFFS	SeaStar	S	1
ERDKEVSDDEAEE	EREKEVSDDEEEE	SeaStar	S	0.846
IAKSGTSEFLNKM	IAKSGTSEFFEKL	SeaStar	S	0.769
EGDEDASRMEEVD	GADDDASRMEEVD	SeaStar	S	0.769
HICKDMSPLVAAR	HICKEMSQLVATR	SeaStar	S	0.769
IKARKLSSAMSAA	IKARKLSSAMSAA	SeaStar	S	1
KEESEESDEDMGF	EESEEESDDDMGF	SeaStar	S	0.692
KEESEESDEDMGF	EEEEEESDDDMGF	SeaStar	S	0.769
KEESEESDEDMGF	PEEEEESDDDMGF	SeaStar	S	0.769
QNIIPASTGAAKA	QNIIPASTGAAKA	SeaStar	S	1
HEKKAYSFCGTVE	DNSKTYSFCGTVE	SeaStar	S	0.692
TKRKSLSDSESDD	GKRKSLSFSESGE	SeaStar	S	0.692
DKQIPDSAGTGTA	NRQVPDSAGTATA	SeaStar	S	0.692
TLGRRDSSDDWEI	PRQRRDSNDDWEI	SeaStar	S	0.692
EEAAGASPAKANG	EEAATASPLKATK	SeaStar	S	0.692
RFTRRASVCAEAY	RFSRRKSVCAERY	SeaStar	S	0.769
IDSMANSFVGTRS	IDSMANSFVGTRS	SeaStar	S	1
YRYHGHSMSDPGV	YRYSGHSMSDPGT	SeaStar	S	0.846
IGPLGLSPKKVGD	VGPLGLSPKKVGD	SeaStar	S	0.923
VVPESDSPVKRTG	VAFSSDSPKKRTG	SeaStar	S	0.692
HLPDAESDEDEDF	QMPDSDSDEDEDF	SeaStar	S	0.692
QASTPMSPKKVGE	QAKAPDSPKHVGE	SeaStar	S	0.692
EAKKEESEESEDD	EKKKEESEEESDD	SeaStar	S	0.769
KEESEESEDDMGF	EESEEESDDDMGF	SeaStar	S	0.692
KEESEESEDDMGF	EEEEEESDDDMGF	SeaStar	S	0.769
KEESEESEDDMGF	PEEEEESDDDMGF	SeaStar	S	0.769
KMLRTCSLPDLSK	KILRTCSMPDLSK	SeaStar	S	0.846
KMLRTCSLPDLSK	KMDRKTSLPDFSK	SeaStar	S	0.692
GQKYFDSGDYNMA	GVKYFDSGDYQME	SeaStar	S	0.769
SGTPPPSPSGPPP	VSRPPPSPSGPAP	SeaStar	S	0.692
RRKVMDSDEDDAD	RRRVMDSDDDDY_	SeaStar	S	0.692
EDENDASDDEDDD	EDTQLASDDEDED	SeaStar	S	0.692
QRQRSLSTSGESL	GRERSMSASGESL	SeaStar	S	0.692
NLTLWTSDQQDDD	NLTLWTSDGNDED	SeaStar	S	0.769
HRARAHSIQIMKV	HRARASSIQIMKV	SeaStar	S	0.923
PRKYLRSVGDGET	PKKYLRSLGDGEV	SeaStar	S	0.769
IEQSWGSPKVTKD	IEQSWGSPKITKD	SeaStar	S	0.923
IGGGDDSFTTFFC	IGGGDDSFNTFFS	SeaStar	S	0.846
TKAARKSAPATGG	TKAARKSAPATGG	SeaStar	S	1
TKAARKSAPATGG	TKAARKSAPSTGG	SeaStar	S	0.923
ACDEEFSDSEDEG	ACDEEFSDSEDEG	SeaStar	S	1
EYKKGESQTDIEI	EYKKGESQTSLEI	SeaStar	S	0.846
RIRIQESPGKVAA	RITIQESPGKVAA	SeaStar	S	0.923
EELEEKSATPPPA	AKPEEKSATPPPQ	SeaStar	S	0.692
RHAIMRSPQMVSA	RHAIMNSPQVVAA	SeaStar	S	0.769
LAKSFGSPNRAYT	LAKFYGSPNRVYT	SeaStar	S	0.769
GRTRHGSASQVQK	GRLRHSSANQVPK	SeaStar	S	0.692
SLSRSNSLPHPAG	SLSRTSSLNHPAG	SeaStar	S	0.769
SSGSSGSPSSSIK	SSGSSHSPSPSPV	SeaStar	S	0.692
PGTPLLSPSSSTS	RCTPLLSPSSPTS	SeaStar	S	0.769
LDFARYSDDGNRE	LDLARYSDDGVNQ	SeaStar	S	0.692
ERSRKGSSGNASE	SRSRKGSDQNAST	SeaStar	S	0.692
RPQRATSNVFAMF	RAQRATSNVFAMF	SeaStar	S	0.923
SHKRSSSWGSTEQ	SHKRSSSWGSADN	SeaStar	S	0.769
KQRKSGSISSSPS	KQRKVKSPSSSPG	SeaStar	S	0.692
TTTPSGSPRTSQQ	STTPSMSPATSAQ	SeaStar	S	0.692
SSSLQASPRSLLP	DSILQASPRSGLT	SeaStar	S	0.692
EEEDTASVKMDEQ	EEEDDASVKSDVV	SeaStar	S	0.692
RTVSTSSQPEENV	RKVSTSSGNEEND	SeaStar	S	0.692
SGSGARSGDGGSS	SDWRARSSDGGSS	SeaStar	S	0.692
SRAASPSPQSVRR	STKKSPSPISVRR	SeaStar	S	0.692
GFFRGTSAEQDNR	GFFRGTSYDQDNR	SeaStar	S	0.846
ADLDALSPIHTPQ	TNLDELSPIVTPQ	SeaStar	S	0.692
EEKMQNSDDERPQ	EEDEQESDDERPS	SeaStar	S	0.692
NQSLGQSAPSLTA	RHLLGQSAPSLSA	SeaStar	S	0.692
TFDSSFSPNTGKK	TFDTSFSPQTGKK	SeaStar	S	0.846
WDHIEVSDDEDET	WDNIEVSDDEDET	SeaStar	S	0.923
LQRDPSSPLYSVK	QQKDPNSPLYSVK	SeaStar	S	0.769
GRKRFVSEGDGGR	VRKRFVSEGDGGR	SeaStar	S	0.923
NSPTFKSFEEKVE	ESNTFKSFEEKVS	SeaStar	S	0.769
RPPVPPSPAQPPP	PPGPPPSPAQPTP	SeaStar	S	0.692
RPPVPPSPAQPPP	RVPSPHSPAEPPP	SeaStar	S	0.692
GQPPSVSPSPGSS	GQAPQTSPSPGSK	SeaStar	S	0.692
VLKRQFSALVPAF	VLKRQFSALVPAF	SeaStar	S	1
SSSSPGSPMASSP	SSSSPISPGASPR	SeaStar	S	0.692
RSDSRGSPQGGRR	RSDSRSSLQGKKR	SeaStar	S	0.692
GRDTPTSAGPNSF	GRETPTSAGPNSY	SeaStar	S	0.846
DGGWEWSDDEFDE	TDGWEWSDDEMDE	SeaStar	S	0.769
RHMQTHSGEKPFR	RHMVMHSGEKNFT	SeaStar	S	0.692
KYGLQDSDEEEEE	KYGLSDSDEEEEP	SeaStar	S	0.846
KYGLQDSDEEEEE	ALGLQDSDEEEAG	SeaStar	S	0.692
PPGGKGSGIFDES	PPGGKDSGIFG__	SeaStar	S	0.692
TKSSSSSPTSPGS	MMSSSSSPISPGA	SeaStar	S	0.692
DPSLRKSGVGNVF	DPSLRRSGVGNVF	SeaStar	S	0.923
QGSRPGSPGSEVP	KGSVPGSPGSEYS	SeaStar	S	0.692
GKFSGSSPAAPSQ	GKESKSSPAADSK	SeaStar	S	0.692
VLLRRKSELPQDV	QLIRRKSELPHDA	SeaStar	S	0.692
SPSGASSPRSSSP	SPSGQPSPIRSSP	SeaStar	S	0.692
GIMITASHNPKQD	GVVITASHNPEQD	SeaStar	S	0.769
RTISKTSPDSTSS	RTISEVSGTSTSS	SeaStar	S	0.692
SSSRQSSTDSELK	SHSRQSSVDSDLS	SeaStar	S	0.692
PDSLPISPDDGQH	PKSLPVSPDDGEN	SeaStar	S	0.692
SPGGPQSPLRGST	SPGNPASPRRTST	SeaStar	S	0.692
PPPSEGSPKAVAS	PPVSVGSPKEVES	SeaStar	S	0.692
SQALGQSAPSLTA	RHLLGQSAPSLSA	SeaStar	S	0.692
KTLLLSSDDEF__	KSGLLSSDDEF__	SeaStar	S	0.692
KRSIFASPESVTG	KKSIFASPESTSG	SeaStar	S	0.769
SGQSEESPRKRRK	MSQSEVSPRKRRT	SeaStar	S	0.692
RIRSTRSVENLPE	MTRLTRSVENLDE	SeaStar	S	0.692
DRTLIPSPPPRPK	KRARPPSPPPRPK	SeaStar	S	0.692
PPSPPTSPAAPQP	PPGPPPSPAQPTP	SeaStar	S	0.692
PPSPPTSPAAPQP	PPSVPKSPPPPQP	SeaStar	S	0.692
PRKDGASPFQRAR	PRKDGLSPVPRRR	SeaStar	S	0.692
SSGSSSSPGARRE	ASGDSSSPGTRRK	SeaStar	S	0.692
VERRQPSPQPSPR	DIRRAPSPQPSGR	SeaStar	S	0.692
KSAVRPSPSPERS	GSRHRPSPSPERI	SeaStar	S	0.692
APSRANSQDSLAS	AMSRRSSGDSLAS	SeaStar	S	0.692
NSNSRDSWAPRRK	NMNVRDSPAPRKK	SeaStar	S	0.692
SSSGLGSPNRSSP	SPSGQPSPIRSSP	SeaStar	S	0.692
GVMITASHNRKED	GVVITASHNPEQD	SeaStar	S	0.692
EKQMNMSPPPGNA	EKQMNMSSPPPAG	SeaStar	S	0.692
PEEVAPSPRASPA	DEKFVPSPRASPA	SeaStar	S	0.692
RRPDPDSDEDEDY	DYPDEDSDEDEDD	SeaStar	S	0.692
RRPDPDSDEDEDY	QMPDSDSDEDEDF	SeaStar	S	0.692
RRPDPDSDEDEDY	SFPDCDSDEDEDY	SeaStar	S	0.769
DEDSDLSDDEPSA	DEDSDESDGEMSA	SeaStar	S	0.769
GESSTESDEDEEE	RESSRESAEDEEF	SeaStar	S	0.692
GSGVAQSPQQQPQ	GSVEPASPQQQPQ	SeaStar	S	0.692
SHQRSASWGSADQ	SHKRSSSWGSADN	SeaStar	S	0.769
VKKGLASPTSITP	VKKELASPTSSKA	SeaStar	S	0.692
GWDAEGSPFRGQR	AWDAEGSPFKGTE	SeaStar	S	0.692
IRNKFGSADNIAH	FKNKFGSADNIDN	SeaStar	S	0.692
ESTQISSPGPLCD	EREPISSPVPLCD	SeaStar	S	0.692
QQMAPPSPRNSTP	QQPRPPSPANSTI	SeaStar	S	0.692
AHQQPPSPLPVYS	VPQQPPSPRPVGS	SeaStar	S	0.692
QSSRRGSGDTSSL	RSSRRMSGDHPSL	SeaStar	S	0.692
QEGESASPMVSDP	QERESASSSVSDT	SeaStar	S	0.692
RAVRVPSPFRPSA	RAGTLPSPTRPSA	SeaStar	S	0.692
KITIGQSPTEKGH	KITIGQSPTEKGI	SeaStar	S	0.923
ETLFLESTNKIYK	ETLFLESTNKLVK	SeaStar	S	0.846
KRPNEDSDEDEEK	GDKNEDSDEDEET	SeaStar	S	0.692
LRECELSPGVNRD	LRECELSPVVNRD	SeaStar	S	0.923
ILKRNSSSSSTDS	LQYRKSSSSSTDS	SeaStar	S	0.692
SRSGRESVSTSSD	STSSRESGSTSED	SeaStar	S	0.692
SRKRQASESSSRP	SGKRNASEISSSP	SeaStar	S	0.692
AGAMAASEEGEEE	AGATAASDEEEEA	SeaStar	S	0.692
QYGRGRSGGQVRD	QFGRGKSGGQVRD	SeaStar	S	0.846
AEEESESEAEEGD	AFEESESEGEGGE	SeaStar	S	0.692
AEEESESEAEEGD	REEEEESEEEEGD	SeaStar	S	0.769
TTSRTSSLSSDSS	TSSRKSSLSSTDS	SeaStar	S	0.692
DVEGSQSQDEGEG	DEEFSDSEDEGEG	SeaStar	S	0.692
GKHSLDSDEEDDD	GKSSLDSDEEDDD	SeaStar	S	0.923
GKHSLDSDEEDDD	KKHTLDSDEEDDV	SeaStar	S	0.769
NKSLSQSFENLLD	KKSLASSFENLLS	SeaStar	S	0.692
REFDRHSGSDRSS	REFERHSGNDKSS	SeaStar	S	0.769
DEKELESSEEGGS	PEKELESPAEGGA	SeaStar	S	0.692
GVMVTASHNPEED	GVMVTPSHNPRGD	SeaStar	S	0.769
GVMVTASHNPEED	GVVITASHNPEQD	SeaStar	S	0.769
GIILTASHNPGGP	GIILTASHNPGGP	SeaStar	S	1
TVEVDVSDEEMAR	EREMTVSDEEMAR	SeaStar	S	0.692
ANSNPSSPSAAKR	ANSPVDSPRAAKR	SeaStar	S	0.692
IDSENLSAKEMKK	LDTENLSPKELKK	SeaStar	S	0.692
NKTSAASPPVVPS	NKTSAASPPRPKT	SeaStar	S	0.692
QIDVALSQDSTYQ	QMDAALSQDSTYQ	SeaStar	S	0.846
ELFYTLSPINGKI	KLFDTLSPIDGKI	SeaStar	S	0.769
SSRRSGSPLEKDS	SSPRVGSPLEKKG	SeaStar	S	0.692
LSPQRRSFGGGCH	LSPQRRSFGHGCS	SeaStar	S	0.846
KKARTDSTSDGRP	RKKRPGSTSDGRP	SeaStar	S	0.692
EIFYTLSPVDGKI	KLFDTLSPIDGKI	SeaStar	S	0.692
SFTRTISNPEVVM	RFTRTISNPEMVM	SeaStar	S	0.846
DYMGADSFDNIKR	DYLGKDSFDNIAK	SeaStar	S	0.692
QDKLNESDEQHQE	QEKLNESDENEPE	SeaStar	S	0.692
KRQLLDSDEEEDD	KRKQEQSDEEEDD	SeaStar	S	0.692
VKSATLSSTESTA	VKSTTGSVSESTA	SeaStar	S	0.692
KQARANSFVGTAQ	KEVRANSFVGTAQ	SeaStar	S	0.846
RGVNTFSPEGRLF	RGVNTFSPEGRLF	SeaStar	S	1
VEKRITSPLMEPS	VEKRITSPLMEIS	SeaStar	S	0.923
IHKRTHTGEKPYE	IHDRVHTGEKPFV	SeaStar	T	0.692
IHKRTHTGEKPYE	IHIRTHTGEKPFK	SeaStar	T	0.769
IHKRTHTGEKPYE	KHIRTHTGEKPFK	SeaStar	T	0.692
IHKRTHTGEKPYE	IHVRTHTGEKPFK	SeaStar	T	0.769
IHKRTHTGEKPYE	IHKRTHTGEKPFK	SeaStar	T	0.846
IHKRTHTGEKPYE	VHIRTHTGERPYI	SeaStar	T	0.692
IHKRTHTGEKPYE	IHQRVHTGEKPFP	SeaStar	T	0.692
IHKRTHTGEKPYE	IHMRTHTDERPFE	SeaStar	T	0.692
IHKRTHTGEKPYE	SHTRVHTGEKPYR	SeaStar	T	0.692
IHKRTHTGEKPYE	RHKRLHTGEKPYK	SeaStar	T	0.769
IHKRTHTGEKPYE	CHKRIHTNEKPYK	SeaStar	T	0.692
IHKRTHTGEKPYE	AHMRTHTGEKPYK	SeaStar	T	0.769
IHKRTHTGEKPYE	NHRRTHTGEKPYK	SeaStar	T	0.769
IHKRTHTGEKPYE	AHQRTHTGEKPYK	SeaStar	T	0.769
IHKRTHTGEKPYE	CHIRTHTGEQPYK	SeaStar	T	0.692
IHKRTHTGEKPYE	RHMRSHTGEKPYR	SeaStar	T	0.692
IHKRTHTGEKPYE	QHVRSHTGEKPYR	SeaStar	T	0.692
IHKRTHTGEKPYE	LHKLTHTNEKPYA	SeaStar	T	0.692
IHKRTHTGEKPYE	KHDRKHTGEKPYV	SeaStar	T	0.692
IHKRTHTGEKPYE	HHVRTHTGEKPYA	SeaStar	T	0.769
IHKRTHTGEKPYE	IHERVHTGEKPFI	SeaStar	T	0.692
IHKRTHTGEKPYE	THVRTHTGEKPYS	SeaStar	T	0.769
IHKRTHTGEKPYE	NHERRHTGEKPYK	SeaStar	T	0.692
IHKRTHTGEKPYE	RHMRTHTKEKPYP	SeaStar	T	0.692
IHKRTHTGEKPYE	THSRIHTGEKPFE	SeaStar	T	0.692
IHKRTHTGEKPYE	KHQRTHTDERPYE	SeaStar	T	0.692
MHKRTHTGEKPYK	IHIRTHTGEKPFK	SeaStar	T	0.769
MHKRTHTGEKPYK	KHIRTHTGEKPFK	SeaStar	T	0.769
MHKRTHTGEKPYK	IHVRTHTGEKPFK	SeaStar	T	0.769
MHKRTHTGEKPYK	IHKRTHTGEKPFK	SeaStar	T	0.846
MHKRTHTGEKPYK	VHIRTHTGERPYI	SeaStar	T	0.692
MHKRTHTGEKPYK	SHTRVHTGEKPYR	SeaStar	T	0.692
MHKRTHTGEKPYK	RHKRLHTGEKPYK	SeaStar	T	0.846
MHKRTHTGEKPYK	MHERLHTGEKPFV	SeaStar	T	0.692
MHKRTHTGEKPYK	CHKRIHTNEKPYK	SeaStar	T	0.769
MHKRTHTGEKPYK	RHIRIHTGEKPFK	SeaStar	T	0.692
MHKRTHTGEKPYK	RHMRIHTGEKPFK	SeaStar	T	0.692
MHKRTHTGEKPYK	QHMRIHTGEKPFK	SeaStar	T	0.692
MHKRTHTGEKPYK	AHMRTHTGEKPYK	SeaStar	T	0.846
MHKRTHTGEKPYK	NHRRTHTGEKPYK	SeaStar	T	0.846
MHKRTHTGEKPYK	AHQRTHTGEKPYK	SeaStar	T	0.846
MHKRTHTGEKPYK	KHVRTHTGERPFK	SeaStar	T	0.692
MHKRTHTGEKPYK	AHFRTHTGERPFK	SeaStar	T	0.692
MHKRTHTGEKPYK	RHVRGHTGEQPYK	SeaStar	T	0.692
MHKRTHTGEKPYK	CHIRTHTGEQPYK	SeaStar	T	0.769
MHKRTHTGEKPYK	RHMRSHTGEKPYR	SeaStar	T	0.692
MHKRTHTGEKPYK	QHVRSHTGEKPYR	SeaStar	T	0.692
MHKRTHTGEKPYK	LHKLTHTNEKPYA	SeaStar	T	0.692
MHKRTHTGEKPYK	KHDRKHTGEKPYV	SeaStar	T	0.692
MHKRTHTGEKPYK	HHVRTHTGEKPYA	SeaStar	T	0.769
MHKRTHTGEKPYK	THVRTHTGEKPYS	SeaStar	T	0.769
MHKRTHTGEKPYK	NHERRHTGEKPYK	SeaStar	T	0.769
MHKRTHTGEKPYK	RHMRTHTKEKPYP	SeaStar	T	0.692
ALDALNTDDENDE	NLASVNTDDENDE	SeaStar	T	0.692
EASSGSTPQKPKK	GASSSSTPQKPQR	SeaStar	T	0.692
SSKSVSTPSEAGS	SSSSSSTPSGLGS	SeaStar	T	0.692
EKIGEGTYGVVYK	EKIGEGTYGVVYK	SeaStar	T	1
IPIRVYTHEVVTL	SPNRVYTHQVVTR	SeaStar	T	0.692
NIIPASTGAAKAV	NIIPASTGAAKAV	SeaStar	T	1
GEGRASTFCGTPD	NENKASTFCGTPD	SeaStar	T	0.769
AGETRFTDTRKDE	AGEARFTDTRKDE	SeaStar	T	0.923
PGGRPITPPRNSA	NSGRPITPPRGST	SeaStar	T	0.692
QITSQVTGQIGWR	QITNQVTGQIGWR	SeaStar	T	0.923
LEEKSATPPPAEP	PEEKSATPPPQDA	SeaStar	T	0.692
ERSGDETPGSEAP	ERSGDNTPISTVP	SeaStar	T	0.692
FGNKLDTFCGSPP	PGSKLDTFCGSPP	SeaStar	T	0.846
FGNKLDTFCGSPP	QGEMLNTFCGSPP	SeaStar	T	0.692
GMTRRNTYVCSER	GMTRRNTYVYGDR	SeaStar	T	0.769
SPNRAYTHQVVTR	SPNRVYTHQVVTR	SeaStar	T	0.923
KAPSTSTPEPTRK	SASSTPTPEPPRK	SeaStar	T	0.692
EGERKKTLCGTPN	EGERKRTLCGTPN	SeaStar	T	0.923
KRPQRATSNVFAM	KRAQRATSNVFAM	SeaStar	T	0.923
LHERTHTGDKPYG	AHMRTHTGEKPYK	SeaStar	T	0.692
LHERTHTGDKPYG	NHRRTHTGEKPYK	SeaStar	T	0.692
LHERTHTGDKPYG	AHQRTHTGEKPYK	SeaStar	T	0.692
LHERTHTGDKPYG	LHERVHTGEKPFV	SeaStar	T	0.692
LHERTHTGDKPYG	HHVRTHTGEKPYA	SeaStar	T	0.692
LHERTHTGDKPYG	THVRTHTGEKPYS	SeaStar	T	0.692
LHERTHTGDKPYG	NHERRHTGEKPYK	SeaStar	T	0.692
THLRVHTGERPFV	KHDRVHTGEKPFV	SeaStar	T	0.769
THLRVHTGERPFV	RHERVHTGEKPFV	SeaStar	T	0.769
THLRVHTGERPFV	GRERVHTGEKPFV	SeaStar	T	0.692
THLRVHTGERPFV	LHDRVHTGEKPFV	SeaStar	T	0.769
THLRVHTGERPFV	IHDRVHTGEKPFV	SeaStar	T	0.769
THLRVHTGERPFV	THTRVHTGEKPFV	SeaStar	T	0.846
THLRVHTGERPFV	RHNRVHTGEKPFV	SeaStar	T	0.769
THLRVHTGERPFV	IHMRIHTGERPFA	SeaStar	T	0.692
THLRVHTGERPFV	AHDRVHTGEKPFG	SeaStar	T	0.692
THLRVHTGERPFV	THVRIHTGDRPYV	SeaStar	T	0.692
THLRVHTGERPFV	LHHRVHTGERPFV	SeaStar	T	0.846
THLRVHTGERPFV	QHQRVHTGERPFV	SeaStar	T	0.846
THLRVHTGERPFV	CHHRVHTGERPFV	SeaStar	T	0.846
THLRVHTGERPFV	VHKRVHTGERPFV	SeaStar	T	0.846
THLRVHTGERPFV	KHSRVHTGERPFV	SeaStar	T	0.846
THLRVHTGERPFV	KHLRKHTNERPFD	SeaStar	T	0.692
THLRVHTGERPFV	IHQRVHTGEKPFP	SeaStar	T	0.692
THLRVHTGERPFV	VHQRVHTGEKPFP	SeaStar	T	0.692
THLRVHTGERPFV	YHHRIHTGERPFV	SeaStar	T	0.769
THLRVHTGERPFV	HHHRIHTGERPFV	SeaStar	T	0.769
THLRVHTGERPFV	IHERIHTGERPFV	SeaStar	T	0.769
THLRVHTGERPFV	EHRRIHTGERPFV	SeaStar	T	0.769
THLRVHTGERPFV	RHRRIHTGERPFV	SeaStar	T	0.769
THLRVHTGERPFV	QHRRIHTGERPFV	SeaStar	T	0.769
THLRVHTGERPFV	RHMRVHTGEKPFQ	SeaStar	T	0.692
THLRVHTGERPFV	MHERLHTGEKPFV	SeaStar	T	0.692
THLRVHTGERPFV	QHDRLHTGEKPFV	SeaStar	T	0.692
THLRVHTGERPFV	VHMRVHTGERPFQ	SeaStar	T	0.769
THLRVHTGERPFV	KHVRTHTGERPFK	SeaStar	T	0.692
THLRVHTGERPFV	AHFRTHTGERPFK	SeaStar	T	0.692
THLRVHTGERPFV	IHERKHTGERPFG	SeaStar	T	0.692
THLRVHTGERPFV	RHVRIHTGERPFT	SeaStar	T	0.692
THLRVHTGERPFV	VHERVHTGELPFQ	SeaStar	T	0.692
THLRVHTGERPFV	IHRRRHTGERPFV	SeaStar	T	0.769
THLRVHTGERPFV	QHDRVHTGEKPFV	SeaStar	T	0.769
THLRVHTGERPFV	LHERVHTGEKPFV	SeaStar	T	0.769
THLRVHTGERPFV	AHVRVHTGEKPFV	SeaStar	T	0.769
THLRVHTGERPFV	VHDRVHTGEKPFV	SeaStar	T	0.769
THLRVHTGERPFV	KHERVHTGEKPFV	SeaStar	T	0.769
THLRVHTGERPFV	IHLRSHTGERPFQ	SeaStar	T	0.769
THLRVHTGERPFV	RHSRVHTGEKPFI	SeaStar	T	0.692
THLRVHTGERPFV	IHERVHTGEKPFI	SeaStar	T	0.692
THLRVHTGERPFV	QHSRVHTGEKPFI	SeaStar	T	0.692
THLRVHTGERPFV	LHMRSHTGERPFK	SeaStar	T	0.692
THLRVHTGERPFV	IHIRSHTGERPFK	SeaStar	T	0.692
THLRVHTGERPFV	AHLRTHTGERPFP	SeaStar	T	0.769
THLRVHTGERPFV	THSRIHTGEKPFE	SeaStar	T	0.692
THLRVHTGERPFV	NHVRVHTGEFPFV	SeaStar	T	0.769
THLRVHTGERPFV	IHERSHTGERPFS	SeaStar	T	0.692
THLRVHTGERPFV	EHQRVHTGEKPFV	SeaStar	T	0.769
THLRVHTGERPFV	YHERIHTGERPFK	SeaStar	T	0.692
QHIKVHTGERPYC	VHIRTHTGERPYI	SeaStar	T	0.692
QHIKVHTGERPYC	QHQRVHTGERPFV	SeaStar	T	0.692
PAPLLSTPPSRPP	PAPGLPTPPPAPP	SeaStar	T	0.692
CNILCATPGRLMD	CHLLVATPGRLMD	SeaStar	T	0.769
CHLLVATPGRLVD	CHLLVATPGRLMD	SeaStar	T	0.923
CHLLVATPGRLVD	CHMLVGTPGRLVD	SeaStar	T	0.846
QPPRTQTPPLGQT	QPSRTQTPPQTQV	SeaStar	T	0.692
RHTRTHTGEKPYR	RHERVHTGEKPFV	SeaStar	T	0.692
RHTRTHTGEKPYR	THTRVHTGEKPFV	SeaStar	T	0.692
RHTRTHTGEKPYR	RHNRVHTGEKPFV	SeaStar	T	0.692
RHTRTHTGEKPYR	IHIRTHTGEKPFK	SeaStar	T	0.692
RHTRTHTGEKPYR	KHIRTHTGEKPFK	SeaStar	T	0.692
RHTRTHTGEKPYR	IHVRTHTGEKPFK	SeaStar	T	0.692
RHTRTHTGEKPYR	IHKRTHTGEKPFK	SeaStar	T	0.692
RHTRTHTGEKPYR	VHIRTHTGERPYI	SeaStar	T	0.692
RHTRTHTGEKPYR	SHTRVHTGEKPYR	SeaStar	T	0.846
RHTRTHTGEKPYR	RHKRLHTGEKPYK	SeaStar	T	0.769
RHTRTHTGEKPYR	RHMRVHTGEKPFQ	SeaStar	T	0.692
RHTRTHTGEKPYR	RHIRIHTGEKPFK	SeaStar	T	0.692
RHTRTHTGEKPYR	RHMRIHTGEKPFK	SeaStar	T	0.692
RHTRTHTGEKPYR	AHMRTHTGEKPYK	SeaStar	T	0.769
RHTRTHTGEKPYR	NHRRTHTGEKPYK	SeaStar	T	0.769
RHTRTHTGEKPYR	AHQRTHTGEKPYK	SeaStar	T	0.769
RHTRTHTGEKPYR	RHVRGHTGEQPYK	SeaStar	T	0.692
RHTRTHTGEKPYR	CHIRTHTGEQPYK	SeaStar	T	0.692
RHTRTHTGEKPYR	RHMRSHTGEKPYR	SeaStar	T	0.846
RHTRTHTGEKPYR	QHVRSHTGEKPYR	SeaStar	T	0.769
RHTRTHTGEKPYR	RHMRIHTGEKPFM	SeaStar	T	0.692
RHTRTHTGEKPYR	KHDRKHTGEKPYV	SeaStar	T	0.692
RHTRTHTGEKPYR	HHVRTHTGEKPYA	SeaStar	T	0.769
RHTRTHTGEKPYR	RHSRVHTGEKPFI	SeaStar	T	0.692
RHTRTHTGEKPYR	THVRTHTGEKPYS	SeaStar	T	0.769
RHTRTHTGEKPYR	NHERRHTGEKPYK	SeaStar	T	0.692
RHTRTHTGEKPYR	RHMRTHTKEKPYP	SeaStar	T	0.769
RHTRTHTGEKPYR	RHDRIHTGEKPFI	SeaStar	T	0.692
GKQGPSTPPPVSS	GYGPPPTPPPVSS	SeaStar	T	0.692
LKHAEATLGSGNL	MKHAEATLGSGNL	SeaStar	T	0.923
TELGSQTPESSRS	NEVGSSTPSSSRS	SeaStar	T	0.692
GVEGDVTDEDEGA	GEEGEVTDEDEGA	SeaStar	T	0.846
SPSTSYTPSRHKR	SSSTSYTPSILQR	SeaStar	T	0.692
SPGLGSTPLTSRR	SPHLKRTPLTRRR	SeaStar	T	0.692
VPIASLTPYQSKW	QPISSLTPYQNRW	SeaStar	T	0.692
MMHRQETVECLRK	GMHRQETVDCLKK	SeaStar	T	0.769
TQIKRNTFVGTPF	TQMKRNTFVGTPF	SeaStar	T	0.923
RAKGSETPGATPG	RAKGSETPGATPS	SeaStar	T	0.923
DQTPGATPKKLSS	EETPGATPKKKTS	SeaStar	T	0.692
PRPRLNTSDFQKL	PRPRLNTGDAISL	SeaStar	T	0.692
KIGEGTYGVVYKG	KIGEGTYGVVYKA	SeaStar	Y	0.923
KIGEGTYGVVYKG	KIGEGTYGVVYKG	SeaStar	Y	1
GEPNVSYICSRYY	GEPNVSYICSRYY	SeaStar	Y	1
GQRIYQYIQSRFY	GQRIYQYIQSRFY	SeaStar	Y	1
SEPEEGSPRSSDA	SFTEEDSPRSADA	SeaStar	S	0.692
SVASPTSPTRSLP	SVANSTSPTPPLP	SeaStar	S	0.692
DFDPLLSPASPKR	DFSPPLSPASPTR	SeaStar	S	0.769
SSSSSRSSPSSPS	VSSSGRSSVSSFS	SeaStar	S	0.692
SSSSSRSSPSSPS	SSSSTRSSPRSPT	SeaStar	S	0.769
KLDQPVSAPPSPR	KLDEPVSAPASPR	SeaStar	S	0.846
QHSRDDSLDLSPQ	QASMDDSLDLPPG	SeaStar	S	0.692
SPQGRLSDVLKRK	PPQGRLSDVLKWK	SeaStar	S	0.846
REDDEDSDDDGSD	REDDEDSDFEDFD	SeaStar	S	0.692
DPPPPKSPALSTP	SPPLPKSPALSCS	SeaStar	S	0.692
SRSPVDSPVPASM	SRSRSRSPVPASG	SeaStar	S	0.692
TKTECGSTGSPAS	KKTGTGSPGSPAS	SeaStar	S	0.692
ACEEEFSDSDEEG	ACDEEFSDSEDEG	SeaStar	S	0.769
EEEFSDSDEEGEG	SPEFGDSDEEVEG	SeaStar	S	0.692
EEEFSDSDEEGEG	DEEFSDSEDEGEG	SeaStar	S	0.769
PGVGRYSPRSRSP	HTPGEYSPRSRSP	SeaStar	S	0.692
QQPKKPSPQPSPP	EQPKKPSPEPSQG	SeaStar	S	0.692
QQPKKPSPQPSPP	QDPKTPSPSPFPP	SeaStar	S	0.692
RRSKSDSDTLSVE	FRAESDSDTLSRE	SeaStar	S	0.692
SPTAPLSPMSPPG	SPTSPLSPISPSS	SeaStar	S	0.692
LAREYGSPLKAYT	LAREYGSPLKHYT	SeaStar	S	0.923
SRSAPASPTHPGL	SRSAPASPSHTVQ	SeaStar	S	0.692
SRSAPASPTHPGL	TRSAPQSPTMPGL	SeaStar	S	0.769
LSTSGESLYHVLG	MSASGESLYAILG	SeaStar	S	0.692
YRRRSPSPYYSRY	RRRRSPSPAYRRR	SeaStar	S	0.692
YRRRSPSPYYSRY	RRRRSPSPAYRRW	SeaStar	S	0.692
DEEFSDSEDEGEG	DEEFSDSEDEGEG	SeaStar	S	1
KKGVEPSPSPIKP	IKGMEKSPVPIKP	SeaStar	S	0.692
SRKRKPSPSPPPP	ITKRKASPSPAPP	SeaStar	S	0.692
SRKRKPSPSPPPP	PRKRKESPSSPKP	SeaStar	S	0.692
KRKPSPSPPPPTA	KRKASPSPAPPAK	SeaStar	S	0.692
SLSRRGSIDSPKS	SRSRRVSTDSGKS	SeaStar	S	0.692
MPGSRASTASASA	MPNSRDSTASVSA	SeaStar	S	0.769
KVTRAFSFSKTPK	KVGRTFSFNKTPR	SeaStar	S	0.692
SISTLDSLDFARY	SETTFDSLDLARY	SeaStar	S	0.692
RRQRSVSPYSRRR	RRRRSPSPAYRRR	SeaStar	S	0.692
RRQRSVSPYSRRR	RRERSTSPLSDRR	SeaStar	S	0.692
NDMWPGSPQEKAS	NDMMPGSPQRTPS	SeaStar	S	0.692
PPPRRRSPSPRRY	SPRRRRSPSPYRP	SeaStar	S	0.692
PPPRRRSPSPRRY	PPRRRRSPSPAYR	SeaStar	S	0.692
PARRRRSPSPAPP	PARGHASPSPAPR	SeaStar	S	0.692
PARRRRSPSPAPP	SPRRRRSPSPYRP	SeaStar	S	0.692
PARRRRSPSPAPP	PKVRGRSPSPAPR	SeaStar	S	0.692
PARRRRSPSPAPP	PLCHRRSPSPAPL	SeaStar	S	0.692
PARRRRSPSPAPP	PPRRRRSPSPAYR	SeaStar	S	0.769
PARRRRSPSPAPP	PRRRKRSPSPKPC	SeaStar	S	0.692
RRRRSPSPAPPPP	RRRRSPSPYRPPR	SeaStar	S	0.769
RRRRSPSPAPPPP	VRGRSPSPAPRPK	SeaStar	S	0.692
RRRRSPSPAPPPP	CHRRSPSPAPLAP	SeaStar	S	0.692
RRRRSPSPAPPPP	RRRRSPSPAYRRR	SeaStar	S	0.692
RRRRSPSPAPPPP	RRRRSPSPAYRRW	SeaStar	S	0.692
PPRRRRSPTPPPR	PEKRRRSPTPEKR	SeaStar	S	0.692
PPRRRRSPTPPPR	PPRRRRSPSPAYR	SeaStar	S	0.769
PRRRTPSPPPRRR	PRRRTPSPPVMEE	SeaStar	S	0.692
PRRRTPSPPPRRR	RRRRSPSPAYRRR	SeaStar	S	0.692
PRRRTPSPPPRRR	_RRRSPSPPRRGR	SeaStar	S	0.692
SSRRRRSPSPPPA	SPRRRRSPSPYRP	SeaStar	S	0.692
RRRRSPSPPPARR	RRRRSPSPYRPPR	SeaStar	S	0.692
RRRRSPSPPPARR	RRRRSPSPAYRRR	SeaStar	S	0.769
RRRRSPSPPPARR	RRRRSPSPAYRRW	SeaStar	S	0.692
RRRRSPSPPPARR	_RRRSPSPPRRGR	SeaStar	S	0.692
RVSSSRSVSGSPE	RFTSSRSVSGSYK	SeaStar	S	0.692
PKRRTASPPPPPK	IKRRTASPHPVPP	SeaStar	S	0.692
SRSRSRSYSPAHN	PRSRSRSYSGATL	SeaStar	S	0.692
SRSRSRSYSPAHN	SRSRSRSPVPASG	SeaStar	S	0.692
SRSRSRSYSPAHN	SRSRDRSYSPRRN	SeaStar	S	0.769
RRRRRRSASPPPA	RRRRDRSRSPSPD	SeaStar	S	0.692
ERTSLMSAESPTS	PRTSLLSASSPTL	SeaStar	S	0.692
YTTGGESCEELEE	EKTGGESDEETEE	SeaStar	S	0.692
SRSRSRSRSPPPV	PRSRSRSRSPVPA	SeaStar	S	0.769
SRSRSRSRSPPPV	VRSRSDSSSPRPV	SeaStar	S	0.692
SRSRSRSPPPVSK	SRSRSRSPVPASG	SeaStar	S	0.769
PNPEDRSPSPEPI	PATEDRSPSPEPV	SeaStar	S	0.769
PEDRSPSPEPIYN	TEDRSPSPEPVYN	SeaStar	S	0.846
GRKRASSLQTSPG	SRKNASSLPTSPD	SeaStar	S	0.692
RRTRSPSPTLGES	RRSRSPSPILNRS	SeaStar	S	0.692
SPPPEDSPASPPP	DSPPEKSPASPPI	SeaStar	S	0.692
PSSPLTSPSDTRS	PDSPNTSPYYTRS	SeaStar	S	0.692
ESLANLSEDEYYS	EKLANLSEDEYFS	SeaStar	S	0.846
SEDEYYSEEERNA	SEDEYFSEEERQL	SeaStar	S	0.769
DVILCNSVELIRE	DVILCNSVQMVRE	SeaStar	S	0.769
SPGLPASANAHQL	SPGLPPSASAHQL	SeaStar	S	0.846
TSAPQMSPGSSDN	TSSPSMSPRSSSN	SeaStar	S	0.692
PPAPSGSPSATPL	PPARSGSDSGTPT	SeaStar	S	0.692
VPLSPASPRRPRS	PPLSPASPTRSRV	SeaStar	S	0.692
VPLSPASPRRPRS	PPTSPGSPRSPRS	SeaStar	S	0.692
PELEAASPTTRSR	RPLEAASPTSRKR	SeaStar	S	0.692
GPRRAPSPVVSPT	LPPRRPSPNVSPT	SeaStar	S	0.692
ALSPKQSPVSSPT	ALSPVQSPTSSVS	SeaStar	S	0.692
EKTLLLSSDDEF_	EKSGLLSSDDEF_	SeaStar	S	0.769
SPAPVPSPISQRE	LPKPVPSPRSQRE	SeaStar	S	0.769
KSRRSRSESETST	RSRRSRSPSESST	SeaStar	S	0.769
GSPDSTSPSTSPT	SSPSSASPSTSST	SeaStar	S	0.692
KKRKHRSPTPKSK	RKLIHTSPTPKSK	SeaStar	S	0.692
KKRKHRSPTPKSK	KKRKLDSPTPGSS	SeaStar	S	0.692
PPRRRRSPSVSSP	SPRRRRSPSPYRP	SeaStar	S	0.692
PPRRRRSPSVSSP	PPRRRRSPSPAYR	SeaStar	S	0.692
RRRRSVSSPRTKT	VRRRSVSSESTTT	SeaStar	S	0.692
TPLRQRSHSGSSP	TPLRDRSSSDSSE	SeaStar	S	0.692
TRRRSRSRTPPAI	TRARSRSRTPVAP	SeaStar	S	0.769
SSERKDSSGPVSP	PLERKDSSGGVSM	SeaStar	S	0.692
GPTSPSSPTAVAS	GPTSPKSPAKSAS	SeaStar	S	0.692
EEQVEDSDDEEDD	EKQIKDSDDEEDE	SeaStar	S	0.692
SEDDADSDDEDRG	AEDDADSDFEDFI	SeaStar	S	0.692
SEDDADSDDEDRG	IEATADSDDEDDG	SeaStar	S	0.692
VEGRRTSVSSPEQ	VSERSSSVSSPEQ	SeaStar	S	0.692
GGARGPSPSSPTP	GGASAPSPSAPSP	SeaStar	S	0.692
RGPSPSSPTPPPA	EQPRPKSPTPPPA	SeaStar	S	0.692
RGPSPSSPTPPPA	EGPPRISPTPPPA	SeaStar	S	0.692
NRSRSLSNSNPDI	KRSRSLSASNADC	SeaStar	S	0.692
QLIQALSDSEEEH	QQRFALSDSEEEV	SeaStar	S	0.692
RSPIRGSPRREPR	RSPRRYSPKRSPR	SeaStar	S	0.692
PKTNATSPGVNSS	PKVNADSPGLPSS	SeaStar	S	0.692
RKRRSPSPKPTKV	RRKRSPSPKPCKL	SeaStar	S	0.692
GRRASPSPPRGRR	_RRRSPSPPRRGR	SeaStar	S	0.692
GRRGSPSPPRGRR	_RRRSPSPPRRGR	SeaStar	S	0.692
IPRGPPSPPAPVM	IPRGPPSPPAPVM	SeaStar	S	1
PAPVMHSPSRKMT	PAPVMHSPTRKVT	SeaStar	S	0.846
KKSAYFSDEEELS	KQSAYFSDEEEID	SeaStar	S	0.769
CSRRQSSSSAGDS	SSRRSSSSSASNS	SeaStar	S	0.692
KAEDSDSEPEPED	KHEDSDSEEDPLD	SeaStar	S	0.692
VALSQDSTYQGER	AALSQDSTYQGDR	SeaStar	S	0.846
TKQFLISPPASPP	TKQYLLSPPCSPP	SeaStar	S	0.769
LISPPASPPVGWK	LLSPPCSPPVGWE	SeaStar	S	0.769
SPSFGQSPSPTFI	SPSKKVSPSPTKI	SeaStar	S	0.692
SSAVWNSPPLKAT	SSAVWDSPLLKV_	SeaStar	S	0.692
VHSRSSSPIPLTP	VAPVSSSPRPLTP	SeaStar	S	0.692
ALQASVSPPPPSP	AEERSVSPPPPPP	SeaStar	S	0.692
ALQASVSPPPPSP	ALQASQSQKPPSM	SeaStar	S	0.692
DEGDSDSESVGQS	LEEDNDSESVGQP	SeaStar	S	0.692
PKSRSPTPPSIAA	PTSRTPTPPSKAS	SeaStar	T	0.692
DHTGFLTEYVATR	DHTGFLTEYVATR	SeaStar	T	1
QKVGSLTPPSSPK	QKVTSSTPLTSPK	SeaStar	T	0.692
TPTPPSTPPLAKQ	TPTPPPTPPPATE	SeaStar	T	0.692
RAESPETSAVEST	RAESPDTSDKELT	SeaStar	T	0.692
RRRRSPTPPPRRR	KRRRSPTPEKRRR	SeaStar	T	0.769
RRRRSPTPPPRRR	KRRRSPTPEKCRR	SeaStar	T	0.692
RRRRSPTPPPRRR	KRRRSATPEKRRR	SeaStar	T	0.692
RRRRSPTPPPRRR	KRRRSLTPEKRRR	SeaStar	T	0.692
PPPRRRTPSPPPR	RSPRRRTPSPPVM	SeaStar	T	0.692
ALSPIHTPQRSVP	ELSPIVTPQRATP	SeaStar	T	0.692
KNIGRDTPTSAGP	KNVGRETPTSAGP	SeaStar	T	0.846
AQKALTTPTHYKL	AQKALTTPLQHKV	SeaStar	T	0.692
KRSRSRTSPAPWK	ARSRSRTPVAPKK	SeaStar	T	0.692
LGTSYRTPKSVRR	ACTPYRTPKSVRR	SeaStar	T	0.769
SLTALPTPPPPVH	SLTELETPPPTVR	SeaStar	T	0.692
TSPAPTTPTEEED	TSETPTTPSEEEH	SeaStar	T	0.692
DQTADQTPGATPK	DQVGEETPGATPK	SeaStar	T	0.692
AYFAPVTPPPSVG	AYFAPVTPPPSVG	SeaStar	T	1
FGTSPLTPSARIS	AGFTPLTPSARIS	SeaStar	T	0.769
TGFLTEYVATRWY	TGFLTEYVATRWY	SeaStar	Y	1
PRSRSRSRSCSTP	PRSRSRSYSGATL	SeaStar	S	0.692
PRSRSRSRSCSTP	PRSRSRSRSPVPA	SeaStar	S	0.692
QPTPPCSPSPVRE	QPTPPSSPSPLGS	SeaStar	S	0.692
LSPSSFSPSATPS	LSLSSLSPSASPY	SeaStar	S	0.692
TASPTSSPSRRPS	SASPTASPSRRQR	SeaStar	S	0.692
TASPTSSPSRRPS	SASPTASPSRRQG	SeaStar	S	0.692
ETPRRRSHSPSPR	LSPRRRSRSPSPI	SeaStar	S	0.692
PRRRSHSPSPRHS	PRRRSRSPSPILN	SeaStar	S	0.692
EHRRHRSRSMSRE	ERRRHRSASYERE	SeaStar	S	0.692
PARGTPSPKRMSS	PPRGTPSPLVSSS	SeaStar	S	0.692
SSRRSRSLSSPRS	KSRRSRSLSKDRE	SeaStar	S	0.692
PVTRRRSRSRTPP	HYTRARSRSRTPV	SeaStar	S	0.692
DKKRKRSRSTTPA	PQLRKRSESTTPA	SeaStar	S	0.692
RRRRSRSRSPTPP	RKPRSRSRSPAPP	SeaStar	S	0.769
RRRRSRSRSPTPP	RRRRDRSRSPSPD	SeaStar	S	0.769
RRRRSRSRSPTPP	PRSRSRSRSPVPA	SeaStar	S	0.692
RRSRSRSPTPPSA	PRSRSRSPAPPEI	SeaStar	S	0.692
RRSRSRSPTPPSA	SRSRSRSPVPASG	SeaStar	S	0.692
MAPGSVSSVSSSS	MSPGSVSSDSCVS	SeaStar	S	0.692
RSEIRESSPSNSP	RSRIGESSPSTSS	SeaStar	S	0.692
MHQRVHTGEKPYK	KHDRVHTGEKPFV	SeaStar	T	0.692
MHQRVHTGEKPYK	RHERVHTGEKPFV	SeaStar	T	0.692
MHQRVHTGEKPYK	LHDRVHTGEKPFV	SeaStar	T	0.692
MHQRVHTGEKPYK	IHDRVHTGEKPFV	SeaStar	T	0.692
MHQRVHTGEKPYK	THTRVHTGEKPFV	SeaStar	T	0.692
MHQRVHTGEKPYK	RHNRVHTGEKPFV	SeaStar	T	0.692
MHQRVHTGEKPYK	IHIRTHTGEKPFK	SeaStar	T	0.692
MHQRVHTGEKPYK	KHIRTHTGEKPFK	SeaStar	T	0.692
MHQRVHTGEKPYK	IHVRTHTGEKPFK	SeaStar	T	0.692
MHQRVHTGEKPYK	IHKRTHTGEKPFK	SeaStar	T	0.692
MHQRVHTGEKPYK	AHDRVHTGEKPFG	SeaStar	T	0.692
MHQRVHTGEKPYK	QHQRVHTGERPFV	SeaStar	T	0.692
MHQRVHTGEKPYK	IHQRVHTGEKPFP	SeaStar	T	0.769
MHQRVHTGEKPYK	VHQRVHTGEKPFP	SeaStar	T	0.769
MHQRVHTGEKPYK	RHQLVHTGEKPFQ	SeaStar	T	0.692
MHQRVHTGEKPYK	SHTRVHTGEKPYR	SeaStar	T	0.769
MHQRVHTGEKPYK	RHKRLHTGEKPYK	SeaStar	T	0.769
MHQRVHTGEKPYK	RHMRVHTGEKPFQ	SeaStar	T	0.692
MHQRVHTGEKPYK	MHERLHTGEKPFV	SeaStar	T	0.692
MHQRVHTGEKPYK	CHKRIHTNEKPYK	SeaStar	T	0.692
MHQRVHTGEKPYK	RHIRIHTGEKPFK	SeaStar	T	0.692
MHQRVHTGEKPYK	RHMRIHTGEKPFK	SeaStar	T	0.692
MHQRVHTGEKPYK	QHMRIHTGEKPFK	SeaStar	T	0.692
MHQRVHTGEKPYK	AHMRTHTGEKPYK	SeaStar	T	0.769
MHQRVHTGEKPYK	NHRRTHTGEKPYK	SeaStar	T	0.769
MHQRVHTGEKPYK	AHQRTHTGEKPYK	SeaStar	T	0.846
MHQRVHTGEKPYK	RHQRVHTNEKPFT	SeaStar	T	0.692
MHQRVHTGEKPYK	RHVRGHTGEQPYK	SeaStar	T	0.692
MHQRVHTGEKPYK	QHDRVHTGEKPFV	SeaStar	T	0.692
MHQRVHTGEKPYK	LHERVHTGEKPFV	SeaStar	T	0.692
MHQRVHTGEKPYK	AHVRVHTGEKPFV	SeaStar	T	0.692
MHQRVHTGEKPYK	VHDRVHTGEKPFV	SeaStar	T	0.692
MHQRVHTGEKPYK	KHERVHTGEKPFV	SeaStar	T	0.692
MHQRVHTGEKPYK	CHIRTHTGEQPYK	SeaStar	T	0.692
MHQRVHTGEKPYK	RHMRSHTGEKPYR	SeaStar	T	0.692
MHQRVHTGEKPYK	QHVRSHTGEKPYR	SeaStar	T	0.692
MHQRVHTGEKPYK	KHDRKHTGEKPYV	SeaStar	T	0.692
MHQRVHTGEKPYK	HHVRTHTGEKPYA	SeaStar	T	0.692
MHQRVHTGEKPYK	RHSRVHTGEKPFI	SeaStar	T	0.692
MHQRVHTGEKPYK	IHERVHTGEKPFI	SeaStar	T	0.692
MHQRVHTGEKPYK	QHSRVHTGEKPFI	SeaStar	T	0.692
MHQRVHTGEKPYK	THVRTHTGEKPYS	SeaStar	T	0.692
MHQRVHTGEKPYK	NHERRHTGEKPYK	SeaStar	T	0.769
MHQRVHTGEKPYK	RHQRVHTDEKPFL	SeaStar	T	0.692
MHQRVHTGEKPYK	EHQRVHTGEKPFV	SeaStar	T	0.769
RKRSRSTTPAPKS	RKRSESTTPANIP	SeaStar	T	0.692
KGTPPLTPSDSPQ	KHTPGQTPSDSPK	SeaStar	T	0.692
DRLSFHSPSAQQR	DRFSFGSPNAQQR	Xenopus	S	0.769
RRDVYLSPRDDGY	RRDVYMSPRDDGY	Xenopus	S	0.923
DEKKEESEESDDD	EEKKEESEESDDD	Xenopus	S	0.923
DEKKEESEESDDD	VAKKEESEEDDDD	Xenopus	S	0.769
DEKKEESEESDDD	DEKQEESEESDDD	Xenopus	S	0.923
KEESEESDDDMGF	KEESEESDDDMGF	Xenopus	S	1
EQLLMKSPTVPTP	EQLLTGSPTSPTA	Xenopus	S	0.692
PLTVPVSPKFSTR	PLTVPRSPNFSDR	Xenopus	S	0.769
PLTVPVSPKFSTR	PLTVPASPNFSDR	Xenopus	S	0.769
VQKTAESPEAKKQ	IQKTAESPEQRKG	Xenopus	S	0.692
RDSRAQSPVSGPN	RESRAQSPVSPVS	Xenopus	S	0.692
SSQSSKSPSLSSK	SSSSSKSSSSSSS	Xenopus	S	0.692
KLGASNSPGQPNS	KLGAPNSPSQPNT	Xenopus	S	0.769
PVSAPPSPRDISM	PVSAPPSPRDISM	Xenopus	S	1
KMLGEDSDEEEEA	KMLGDDSDDEESS	Xenopus	S	0.692
EEQGYDSEKEKKE	EEQGYDSEKEKRE	Xenopus	S	0.923
EEQGYDSEKEKKE	EEQGYDSEKERRE	Xenopus	S	0.846
QHRRTASAGTVSD	HHRRTASAGTVSD	Xenopus	S	0.923
EFRIEDSEPHIPL	EFRIEDSEPHIPL	Xenopus	S	1
ARRNLGSINTELQ	ARRNLSSVNTELQ	Xenopus	S	0.846
SSGVPYSPAIPNK	SSGITYSPAVQNK	Xenopus	S	0.692
SGGGDESEGEEVD	GGGGDDSETEDVD	Xenopus	S	0.692
EDICEDSDIDGDY	EDICEDSDVDADF	Xenopus	S	0.769
EESLEDSDVDADF	EDICEDSDVDADF	Xenopus	S	0.769
RAQSTDSLGTSSS	RAQSSDSLGASGP	Xenopus	S	0.692
KHTGPNSPDTAND	KHTGPNSPDTAND	Xenopus	S	1
VRRRLKSEDELRP	VRRRLKSEDELRP	Xenopus	S	1
DIDLFGSDDEEES	DIDLFGSDDEEES	Xenopus	S	1
DIDLFGSDDEEES	DIDLFGSDDEEED	Xenopus	S	0.923
EQHPDMSVTRVVV	EQHPDMSITRVVV	Xenopus	S	0.923
SKRVSRSLDGAPI	SKRVSRSLDGAPI	Xenopus	S	1
LKEEDESDDDNM_	LEEEDDSDDDNMx	Xenopus	S	0.769
LKEEDESDDDNM_	LEEEEDSDDDNMx	Xenopus	S	0.692
EEEILGSDDDEQE	EEEILGSDDDEQE	Xenopus	S	1
KACKVDSPTVNTT	KACRVNSPTVNTT	Xenopus	S	0.846
RMKRASSLNFLNK	NMKRAASLNYLNK	Xenopus	S	0.769
IVPPPMSPSSKSV	MVPPPTSPSSKSV	Xenopus	S	0.846
MSPSSKSVSTPSE	TSPSSKSVSTPSE	Xenopus	S	0.923
RKRRRDSDGVDGF	RKRRRDSDSVDSF	Xenopus	S	0.846
GGNFGGSPGYGGG	DGGFGGSPPYSGG	Xenopus	S	0.692
GGNFGGSPGYGGG	DGNYGGSPPYSGG	Xenopus	S	0.692
QNSGRMSPMGTAS	QNSGRISPMGAAS	Xenopus	S	0.846
TKAARKSAPSTGG	TKAARKSAPSTGG	Xenopus	S	1
ILAADESTGSIAK	ILAADESVGSMDK	Xenopus	S	0.769
ADESTGSIAKRLQ	ADESVGSMDKRLG	Xenopus	S	0.692
IAKRLQSIGTENT	IAKRLSSIGAENT	Xenopus	S	0.846
ERDKEVSDDEAEE	EREKEISDDEAEE	Xenopus	S	0.846
ERDKEVSDDEAEE	ERDKEISDDEAEE	Xenopus	S	0.923
EIEDVGSDEEEEE	KIEDVGSDDEEEG	Xenopus	S	0.769
EIEDVGSDEEEEE	EIEDVGSDDEEDK	Xenopus	S	0.769
EIEDVGSDEEEEE	KIEDVGSDEEEEG	Xenopus	S	0.846
AISSQNSPEAREE	PAPAQNSPEAREE	Xenopus	S	0.692
KIEDVGSDEEDDS	KIEDVGSDDEEEG	Xenopus	S	0.692
KIEDVGSDEEDDS	EIEDVGSDDEEDK	Xenopus	S	0.692
KIEDVGSDEEDDS	KIEDVGSDEEEEG	Xenopus	S	0.769
PSGRRESLTSFGN	PAGRRESLTSFGN	Xenopus	S	0.923
KFTRRVSVCAETF	RYSRRVSVCAEAF	Xenopus	S	0.692
DVSEMPSPKKLHQ	VVPEMPSPKKILQ	Xenopus	S	0.692
IKARKLSSAMSAA	IKARKLSSAMSAA	Xenopus	S	1
AEAKEESEESDED	EEKKEESEESDDD	Xenopus	S	0.769
AEAKEESEESDED	DEKQEESEESDDD	Xenopus	S	0.692
KEESEESDEDMGF	KEESEESDDDMGF	Xenopus	S	0.923
TLVRKDSEEEVSL	TLVRRGSEEELSL	Xenopus	S	0.769
LNERWRSLQQLAE	LNERWKSLQQLAE	Xenopus	S	0.923
PEELDDSDFETED	PEELDDSDFETED	Xenopus	S	1
NKEPPPSPEKKAK	NKELPPSPEKKTK	Xenopus	S	0.846
NKEPPPSPEKKAK	SKKLPPSPERKAK	Xenopus	S	0.692
EEAAGASPAKANG	GEAVAASPSKANG	Xenopus	S	0.692
EEAAGASPAKANG	GEAVPASPSKANG	Xenopus	S	0.692
RFTRRASVCAEAY	RYSRRVSVCAEAY	Xenopus	S	0.769
RFTRRASVCAEAY	RFSRRASVCAEAY	Xenopus	S	0.923
RFTRRASVCAEAY	RYSRRVSVCAEAF	Xenopus	S	0.692
LQPQEISPPPTAN	IQPQEISPPPTAN	Xenopus	S	0.923
YRYHGHSMSDPGV	YRYHGHSMSDPGV	Xenopus	S	1
DEILNRSPRNRKP	DDIMNRSPRNRKP	Xenopus	S	0.846
DEILNRSPRNRKP	DEIINRSPRNRKL	Xenopus	S	0.846
ELQDIQSRSKEQL	ELQDIQSRSKEQI	Xenopus	S	0.923
IGPLGLSPKKVGD	IGPLGLSPKKVGD	Xenopus	S	1
HLPDAESDEDEDF	HLPDAESDEDEDF	Xenopus	S	1
HLPDAESDEDEDF	QLPDAESDEDEDF	Xenopus	S	0.923
HLPDAESDEDEDF	RRPDPESDEDEDY	Xenopus	S	0.692
EAKKEESEESEDD	EEKKEESEESDDD	Xenopus	S	0.846
EAKKEESEESEDD	VAKKEESEEDDDD	Xenopus	S	0.769
EAKKEESEESEDD	QAKKQESEEEEDD	Xenopus	S	0.769
EAKKEESEESEDD	DEKQEESEESDDD	Xenopus	S	0.692
KEESEESEDDMGF	KEESEESDDDMGF	Xenopus	S	0.923
VVSSLDSPAKVSS	IASGLDSPAKVSS	Xenopus	S	0.769
FPDDATSPLQENR	FPDEPTSPLQEKN	Xenopus	S	0.692
QRSDDESPSTSSG	QVKDPPSPSTSSG	Xenopus	S	0.692
EPTCEPSPKRPRG	PTAGEPSPKRPRG	Xenopus	S	0.692
AFELILSPRSKES	AFELILSPPSMDA	Xenopus	S	0.692
TVGRRTSPVQTRE	TVSRRTSPVQTRE	Xenopus	S	0.923
KKLEGNSPQGSSH	KRMEGNSPQGSNQ	Xenopus	S	0.692
LPQRKPSLVASKL	LPQRKPSLVASKL	Xenopus	S	1
LPQRKPSLVASKL	LPQRKSSLVTSKL	Xenopus	S	0.846
GQKYFDSGDYNMA	KQKYFDSGDYNMA	Xenopus	S	0.923
RRKVMDSDEDDAD	RRKVMDSDEDDDx	Xenopus	S	0.846
RRKVMDSDEDDAD	RRKVMDSDEDEDY	Xenopus	S	0.769
DIDLFGSDEEEED	DIDLFGSDDEEES	Xenopus	S	0.846
DIDLFGSDEEEED	DIDLFGSDDEEED	Xenopus	S	0.923
QPMPASSPVICAG	RPKPSSSPVIFAG	Xenopus	S	0.692
TPTYVDSPRKDGA	TPTYVDSPRKDGA	Xenopus	S	1
RDYDDMSPRRGPP	RDYDDMSPRRGPL	Xenopus	S	0.923
MAPSQQSPVRTAS	APPQQQSPVRTAS	Xenopus	S	0.769
VLGRTGSQGQCTQ	VLGRTGSQGQCTQ	Xenopus	S	1
ASQFETSAAKLKR	ASQFETSAAKLKR	Xenopus	S	1
TKAARKSAPATGG	TKAARKSAPSTGG	Xenopus	S	0.923
ACDEEFSDSEDEG	ACDEEFSDSEDEG	Xenopus	S	1
GVEPSPSPIKPGD	GIDPSPSPLKPED	Xenopus	S	0.692
DRSGSSSPDSEIT	DRSENSSPDAEIA	Xenopus	S	0.692
SRVRVDSTAKVAE	SRVRVDSTAKVAE	Xenopus	S	1
ADALTSSPGRDLP	RDALTSSPGRDLP	Xenopus	S	0.923
RGLLYDSSEEDEE	RGLLYDSDEEEED	Xenopus	S	0.769
EELEEKSATPPPA	EELEEKSPTPPPA	Xenopus	S	0.923
DEVFGDSEPELDE	DEVFGDSEAEMDE	Xenopus	S	0.846
NEEPVRSPERRDR	NEEAVRSPERKER	Xenopus	S	0.769
RRGTGQSDDSDIW	RRGAGQSDDSDIW	Xenopus	S	0.923
VLSRRDSPLQGGG	VLSRRDSPLQGSG	Xenopus	S	0.923
VRTTSRSPVLSRR	VRTTSRSPVLSRR	Xenopus	S	1
TEPQEESEEEVEE	TEPPEESDEEVEE	Xenopus	S	0.846
SAAASDSGVESFD	NMAASDSGVESFD	Xenopus	S	0.846
YDDYADSDEDQHD	YDDYADSDEDQHD	Xenopus	S	1
NPPVEDSSDEDDK	NPPVEDSSDEERN	Xenopus	S	0.769
PPAEKLSPNPPNL	PPAEKLSPNPPKL	Xenopus	S	0.923
VHPGPLSPEPQPM	VHAGPLSPEPQPV	Xenopus	S	0.846
TTTPSGSPRTSQQ	TTTPSGSPRTSQQ	Xenopus	S	1
AGSLDDSISAAST	AGSLDDSVSAAST	Xenopus	S	0.923
QRPRYGSIVDDER	LRPRYGSIVDDER	Xenopus	S	0.923
TLTRAASLRGGVG	TLTRAASLRGAGG	Xenopus	S	0.846
MSRRRHSYENDGG	MSRRRHSDENDGG	Xenopus	S	0.923
TSSRRGSGDTSIS	SSSRRGSGDASCS	Xenopus	S	0.769
QSENEASPVKRPR	QKEEEASGEKRPR	Xenopus	S	0.692
PARVVSSTSEEEE	SARVLESDSEEEE	Xenopus	S	0.692
KMAAADSVQQRRQ	RMAPTDSVQQRRQ	Xenopus	S	0.769
PSPRRYSPPIQRR	PTQRRYSPPIQRR	Xenopus	S	0.846
HNGDLCSPKRSPT	HNGDLCSPKKLSP	Xenopus	S	0.692
ADLDALSPIHTPQ	ADLDALSPIHTPQ	Xenopus	S	1
TSEDIKSEGDTQS	ANEGNKSEGDTQS	Xenopus	S	0.692
KAKKLNSDEEGES	KAKKLNSDEEDQD	Xenopus	S	0.769
HKKYVISDEEEEE	HRKYVISDEEEEG	Xenopus	S	0.846
HKKYVISDEEEEE	PKKYVISDDEEDE	Xenopus	S	0.769
KLQRQLSQDDCKL	KLHRQLSQDDCRL	Xenopus	S	0.846
LSQLYQSPNRRYP	LSQLYQSPNRRYP	Xenopus	S	1
KGPPDFSSDEERE	RATPDFSSDEERE	Xenopus	S	0.769
KGVDFESDEDDDD	KGVDEASDEDLDG	Xenopus	S	0.692
EELEDDSDFEQED	PEELDDSDFETED	Xenopus	S	0.692
PKPKIESPKLERT	PKPKVESPKEEKS	Xenopus	S	0.692
DSGRGDSVSDNGS	DSGRGDSVSDNGE	Xenopus	S	0.923
GRKRFVSEGDGGR	GRKRFVSEGDGGR	Xenopus	S	1
ESSPVPSPTLDRK	ESSPIPSPTADRK	Xenopus	S	0.846
QPGKLRSPFLQKQ	QPGRLRSPFLQKS	Xenopus	S	0.846
SSSRKGSSSSVCS	SSSSKSSSSSSSS	Xenopus	S	0.692
TVSGPSSACKPGR	TVSGPSSACKTGR	Xenopus	S	0.923
AGEQQLSEPEDME	PGEQQLSEPEDME	Xenopus	S	0.923
SSSSPGSPMASSP	SSSGLGSPNRSSP	Xenopus	S	0.692
PPAEKLSPNPPKL	PPAEKLSPNPPKL	Xenopus	S	1
SNDATQSDDEEKL	SNDAAQSDDEEKP	Xenopus	S	0.846
GLGPRRSQQGPRK	GMGPRRSQQGPRK	Xenopus	S	0.923
EVREEASDDDMEG	EVRDEASDDDMDG	Xenopus	S	0.846
ALIQDDSEEEEEE	ALGEDQSDEEEEE	Xenopus	S	0.692
GRDTPTSAGPNSF	GRDTPTSAGPNSF	Xenopus	S	1
FNEDEDSEPEEMP	FNDDDDSEPEEMP	Xenopus	S	0.846
AISQLRSPRVKDS	AVLQLRSPRVKDS	Xenopus	S	0.846
DGGWEWSDDEFDE	DGGWEWSDDELDE	Xenopus	S	0.923
EEGCQGSPQRRGP	EEALSGSPQRRGP	Xenopus	S	0.769
PVKPPPSPVNIRT	PVKPPPSPINSRS	Xenopus	S	0.769
KYGLQDSDEEEEE	KYGLQDSDEEDDQ	Xenopus	S	0.769
KYGLQDSDEEEEE	NYKLPDSDEETEE	Xenopus	S	0.692
DIKAGNSDSEEDD	DIKAGNSDSEEEE	Xenopus	S	0.846
EQLLTGSPTSPTV	EQLLTGSPTSPTA	Xenopus	S	0.923
LTGSPTSPTVEPE	LTGSPTSPTAEPE	Xenopus	S	0.923
MFVRATSPESTSR	VFVPTASPESTSR	Xenopus	S	0.692
MLEESVSPKKRST	MLEDSVSPKKSTL	Xenopus	S	0.692
NQDGNDSDEFM__	NQDGNDSDDFMxx	Xenopus	S	0.769
HEDLDESDDDVDE	HVDLDESDDDVDE	Xenopus	S	0.923
GVVRDLSMSEEDQ	GVVRDLSMSEEDQ	Xenopus	S	1
LPAPRGSGTASDD	LPAPRGSGTASDD	Xenopus	S	1
RGSGTASDDEFEN	RGSGTASDDEFEN	Xenopus	S	1
VLLRRKSELPQDV	PLVRRKSELPQDI	Xenopus	S	0.769
SGFRAESPGPGSR	SGLRAESPGPGSR	Xenopus	S	0.923
SGVVNSSPRSHSA	TGTANSSPRSHSA	Xenopus	S	0.769
STSTPTSPGPRTH	ATSTPTSPGPRNH	Xenopus	S	0.846
AREIESSPQYRLR	AREIESSPQYRAR	Xenopus	S	0.923
GIMITASHNPKQD	GVMVTASHNPEED	Xenopus	S	0.692
RRKRSKSEDMDSV	RRKRSKSEDLDNE	Xenopus	S	0.769
ILTRGDSIGSSKG	ILTRGDSIGSNKS	Xenopus	S	0.846
KLKRSYSSPDITQ	KLKRSYSSPDLAQ	Xenopus	S	0.846
SPSGLMSPSRLPG	SPSGPMSPSKSPF	Xenopus	S	0.692
SETNWESPKQIKK	SEENWESPKQVKK	Xenopus	S	0.846
SETNWESPKQIKK	SEESWESPKQVKK	Xenopus	S	0.769
DEHVPGSPFTVKI	DQHVPGSPFSVKV	Xenopus	S	0.769
REAEEESEDN___	REAEEESEDNxxx	Xenopus	S	0.769
KATVTPSPVKGKA	KATVTPSPVKAKG	Xenopus	S	0.846
YSQFQESDDADED	YSQFQDSDDEDYG	Xenopus	S	0.692
KQQPSQSPRTSPN	KAQPSVSPRKQPN	Xenopus	S	0.692
ERSRTGSESSQTG	ERSRTGSESSQTA	Xenopus	S	0.923
KRSIFASPESVTG	KRSIFASPESVTG	Xenopus	S	1
LVEQANSPKHQWG	LSEQVSSPRHQWG	Xenopus	S	0.692
KLCVQNSPQEARN	KLCVQNSPQEARN	Xenopus	S	1
SQPGGFSPGQSQV	SAQGGFSPGQSQV	Xenopus	S	0.846
QIPGGGSGGGGSG	QLGGGGSGGGGYN	Xenopus	S	0.692
VERRQPSPQPSPR	PPRRQPSPSPSPR	Xenopus	S	0.769
GIKESGSPAAADR	GEREDGSPAAAAR	Xenopus	S	0.692
STTPSESPRAQAT	STTPSESPRAQAT	Xenopus	S	1
RNMRAASPPASAS	RNMRAASPPASAS	Xenopus	S	1
KRQKIDSDDDEEK	KRPNEDSDDEEEK	Xenopus	S	0.692
KRQKIDSDDDEEK	KRPNEDSDDDEEK	Xenopus	S	0.769
KRQKIDSDDDEEK	KRKVEDSDDDEED	Xenopus	S	0.692
SSSGLGSPNRSSP	SSSGLGSPNRSSP	Xenopus	S	1
KKKKRLSQSDEDV	KKKKRLSQSDEDV	Xenopus	S	1
KKKKRLSQSDEDV	KKKKRLSQADEDV	Xenopus	S	0.923
GVMITASHNRKED	GVMVTASHNPEED	Xenopus	S	0.769
RNPYLLSEEEDGD	KNPYVLSEEESED	Xenopus	S	0.692
EKQMNMSPPPGNA	EKQMNMSPPPGNA	Xenopus	S	1
STPVGKSPMVEQA	SIPVRKSPMVEQA	Xenopus	S	0.846
AKDQNESLDEEMF	AKDQNESLDEEMF	Xenopus	S	1
LRKKNLSPGAVES	LRKKNLSPGAVEA	Xenopus	S	0.923
KGILHLSPDVYQE	KGILHLSPDVYQE	Xenopus	S	1
RRPDPDSDEDEDY	RRPDPESDEDEDY	Xenopus	S	0.923
RRPDPDSDEDEDY	RRPDPESDEEEDY	Xenopus	S	0.846
RRPDPDSDEDEDY	RRKVMDSDEDEDY	Xenopus	S	0.769
GRLRSFSMQDLRS	GRLRSFSMQDLRA	Xenopus	S	0.923
EGVDEDSDLSDDE	EVEDDDSDLSDDE	Xenopus	S	0.769
GREKTMSSDDEEC	SREKNMSSDDEDG	Xenopus	S	0.692
APVGRRSPVPARP	AAVGRRSPVLSRP	Xenopus	S	0.769
APVGRRSPVPARP	ATVGRRSPVLSRP	Xenopus	S	0.769
PVINNGSPTILGK	PVINNGSPTILGK	Xenopus	S	1
PPHDGHSPASRER	PTPDGHSPASRER	Xenopus	S	0.846
ASRDQDSSDDERA	ANRDQESSDEERA	Xenopus	S	0.769
KQNPEQSADEDAE	KQNPEESADEDQE	Xenopus	S	0.846
KQPLLLSEDEEDT	KQPIILSDDEEDT	Xenopus	S	0.769
PLSRTGSQEGTSM	PISRTNSQDGNSM	Xenopus	S	0.692
PLSRTGSQEGTSM	PISRTNSQDGASM	Xenopus	S	0.692
GEDFPASPQRRTT	GEEFPASPQRRNT	Xenopus	S	0.846
RKPASVSPTTPTS	RKPDIVSPTTPTS	Xenopus	S	0.846
RKPASVSPTTPTS	RKPDIVSPTSPTS	Xenopus	S	0.769
SPTTPTSPTEGEA	SPTTPTSPTENDT	Xenopus	S	0.769
SPTTPTSPTEGEA	SPTSPTSPTENDT	Xenopus	S	0.692
GRPVDASPRVPGG	AGRQDASPRVPGG	Xenopus	S	0.692
SNVASVSPIPAGS	TNVASVSPVPAGT	Xenopus	S	0.769
PSRHKRSYEDDED	PSRQKRSYEEDED	Xenopus	S	0.846
IYDDISSPGLGST	IYDDVASPGLGST	Xenopus	S	0.846
IYDDISSPGLGST	IYDDIASPGLGST	Xenopus	S	0.923
EKLRSFSMQDLTL	GRLRSFSMQDLRA	Xenopus	S	0.692
EDEEADSDTDDID	EEEPEDSDTDDID	Xenopus	S	0.769
KKAKMASATSSSR	KKARMASANSSSQ	Xenopus	S	0.769
PFRKDKSPVREPI	PPKKDKSPVRGPI	Xenopus	S	0.769
KSQPEPSPVLSQL	KSQQEPSPVSSKT	Xenopus	S	0.692
GMKRAMSLNMLNV	NMKRAASLNYLNK	Xenopus	S	0.692
SDSPLDSPTKYPT	SISPLDSPPVVPT	Xenopus	S	0.692
QSSRRGSGDTSSL	SSSRRGSGDASCS	Xenopus	S	0.692
RTPLGASLDEQSS	RTPLGASLDEQNN	Xenopus	S	0.846
PGPVPSSPSQEPP	TAPSPSSPVQEPP	Xenopus	S	0.692
RKDREDSPERCSD	RKEREDSPERGSD	Xenopus	S	0.846
RKDREDSPERCSD	RKDREDSPERGSD	Xenopus	S	0.923
LDGETASDSESRA	TDGETASDSESKT	Xenopus	S	0.769
IEINPDSAQPYKW	IAINPDSAQPYKW	Xenopus	S	0.923
ATIPVESDTDDEG	ANVPVESDTDEEG	Xenopus	S	0.769
SPPREGSQGELTP	SPPREGSQGELTP	Xenopus	S	1
KRPNEDSDEDEEK	KNSQEDSDESEEK	Xenopus	S	0.692
KRPNEDSDEDEEK	KRPNEDSDDEEEK	Xenopus	S	0.846
KRPNEDSDEDEEK	KRPNEDSDDDEEK	Xenopus	S	0.923
KRPNEDSDEDEEK	KRKVEDSDDDEED	Xenopus	S	0.692
KVKRKPSVPDTAS	KVKRKPSMPDSAS	Xenopus	S	0.846
KVKRKPSVPDTAS	KVKRKQSMPDSAS	Xenopus	S	0.769
TRMRAESTANAGQ	TRMRAESTSNAGQ	Xenopus	S	0.923
SKAAPQSPSVPKK	SKAAPQSPSVPKK	Xenopus	S	1
KNAEEESESEAEE	KNAEEESESETEE	Xenopus	S	0.923
PRTRDRSPSPLRG	PRTRDRSPSPMRG	Xenopus	S	0.923
RGNVVPSPLPTRR	RGYLIPSPLPTRR	Xenopus	S	0.769
DVEGSQSQDEGEG	DEEFSDSEDEGEG	Xenopus	S	0.692
GKHSLDSDEEDDD	GKHSLDSDEEDDD	Xenopus	S	1
RKQYQDSPNQKKR	KKQHQDSPNQKKK	Xenopus	S	0.769
GVMVTASHNPEED	GVMVTASHNPEED	Xenopus	S	1
GERRRHSGQDVHV	GSRRQNSAQDVHV	Xenopus	S	0.692
VERVTKSPGETSK	VDRAAKSPGESSK	Xenopus	S	0.692
ENGAVYSPTTEAA	DNGALKSPTGEAA	Xenopus	S	0.692
QLKFARSLQSVAE	QLKFARSLQSVAE	Xenopus	S	1
GSRGRDSPYQSRG	RSRGRDSPYQSRR	Xenopus	S	0.846
GIILTASHNPGGP	GIILTASHNPGGP	Xenopus	S	1
KVARTDSPDMPED	KIARTDSQEMNED	Xenopus	S	0.692
SREDEISPPPPNP	SREDEISPPPHMN	Xenopus	S	0.769
KRKAEDSDSEPEP	KRKAEGSDSEPEP	Xenopus	S	0.923
SMKRAASLNYLNQ	NMKRAASLNYLNK	Xenopus	S	0.846
QIDVALSQDSTYQ	QIDVALSQDSTYQ	Xenopus	S	1
VQGSAPSPREKSM	AQNSASSPREKSM	Xenopus	S	0.769
QQQFLASPGSSTI	QQQLLASPGADSI	Xenopus	S	0.692
DLDVVLSPQRRSF	DLDVVLSPQRRSF	Xenopus	S	1
LHPRIPSPIGFPS	LRNHIPSPIGFAS	Xenopus	S	0.692
AVSSRRSGSPLEK	AASSRRSGSPLDN	Xenopus	S	0.769
SSRRSGSPLEKDS	SSRRSGSPLDNKE	Xenopus	S	0.692
MPTKVISVDELEY	MPAKVISVDELEY	Xenopus	S	0.923
EEEEENSDEDELD	EEEEEDSDEDEDD	Xenopus	S	0.846
PKNTSMSPRQRRA	STNVSRSPRQRRA	Xenopus	S	0.692
QSQRRPSTSPDVL	QSQRRTSTSPLQH	Xenopus	S	0.692
QQTGNTSPRAISR	QQSGNTSPRAISR	Xenopus	S	0.923
QLEPVASPAKKPK	QLEPAASPVKKPK	Xenopus	S	0.846
EGQNGSSPKSKTK	DGQNGGSPKSKTK	Xenopus	S	0.846
VANQPPSPGGKGP	VANQPQSPGGKTT	Xenopus	S	0.769
YIEREESDGEYDE	YIERDESDGEYDE	Xenopus	S	0.923
PQPSMSSEERKER	SPPSASSEERRER	Xenopus	S	0.692
RVTNAISPESSPG	RLTNDISPESSPG	Xenopus	S	0.846
KDWEDDSDEDMSN	KDWEDDSDEDMSN	Xenopus	S	1
KRARKASSSDDEG	FRRRKASSSDEEV	Xenopus	S	0.692
SSTAAKSFEDLTD	SGSPAKSFEDLTD	Xenopus	S	0.769
DHSRGRSIDRDYD	DHSRGRSIDRDLD	Xenopus	S	0.923
KKNLRKSREDLAA	KKLLKKSREDLTA	Xenopus	S	0.769
KKNLRKSREDLAA	KRNLRKSREDLSA	Xenopus	S	0.846
KHSGPNSADSAND	KHTGPNSPDTAND	Xenopus	S	0.769
SQSAAVTPSSSTS	SQSAAVTPSSTTS	Xenopus	T	0.923
ASNRALTPSIEAK	ASNRAVTPSCEAK	Xenopus	T	0.846
SSKSVSTPSEAGS	SSKSVSTPSEAGS	Xenopus	T	1
KKAAVPTPAKKAA	EKKAVPTPPKAAA	Xenopus	T	0.692
PAKVIPTPGKKGA	PAKATVTPGKKGA	Xenopus	T	0.769
PSPSSETPKKKKK	PSTSNETPKKKKK	Xenopus	T	0.846
GTAGALTPQHVRA	GSAGALTPQHVRA	Xenopus	T	0.923
SFPDDATSPLQEN	TFPDEPTSPLQEK	Xenopus	T	0.692
DEILPTTPISEQK	DEIVPTTPISEQK	Xenopus	T	0.923
TLWTSDTQGDEAE	TLWTSDTQGDEAE	Xenopus	T	1
RLQKRGTGGVDTA	RLQKRGTGGVDTA	Xenopus	T	1
SESGYTTPKKRKA	SESGYATPKKRKA	Xenopus	T	0.923
LSKEQNTPPKSPQ	PKKEQFTPEKSPQ	Xenopus	T	0.692
VDSIDGTPVRDER	LENVDGTPVRDER	Xenopus	T	0.692
LSMRRHTVGVADP	LSMRRHTVGVPDT	Xenopus	T	0.846
KEETPGTPKKKET	KDETPGTPKKKET	Xenopus	T	0.923
EELEQQTDGDCDE	EELEQQTDEGDCE	Xenopus	T	0.692
ASVSPTTPTSPTE	DIVSPTTPTSPTE	Xenopus	T	0.846
MMHRQETVECLRK	MMHRQETVECLRK	Xenopus	T	1
GSQGELTPANSQS	GSQGELTPANSQS	Xenopus	T	1
GDSIGETPTPGAS	GDSIGETPTPGAS	Xenopus	T	1
SIGETPTPGASKR	SIGETPTPGASKR	Xenopus	T	1
RAKGSETPGATPG	RAKGNETPGATPG	Xenopus	T	0.923
PRPRLNTSDFQKL	PRPRLNTGDFQTK	Xenopus	T	0.769
EKRKRETDDEGED	EKRKRDTDDEGDE	Xenopus	T	0.769
SSSRSQSAAVTPS	SSSRSQSAAVTPS	Xenopus	S	1
SSSSSRSSPSSPS	SSSSSKSSSSSSS	Xenopus	S	0.769
SSSSSRSSPSSPS	SSSSKSSSSSSSS	Xenopus	S	0.692
SSSSSRSSPSSPS	SSSKSSSSSSSSS	Xenopus	S	0.692
SSSSSRSSPSSPS	SESSSSSSSSSSS	Xenopus	S	0.692
LRPRPRSSASAVS	LRSRYRSSPSAYS	Xenopus	S	0.692
KLDQPVSAPPSPR	KLDQPVSAPPSPR	Xenopus	S	1
SLESRMSPSKSPF	SPSGPMSPSKSPF	Xenopus	S	0.692
ACEEEFSDSDEEG	ACDEEFSDSEDEG	Xenopus	S	0.769
EEEFSDSDEEGEG	DEEFSDSEDEGEG	Xenopus	S	0.769
NVPQEESLEDSDV	NVPQEESLEDSDV	Xenopus	S	1
VATSPISPTENNT	SPTSPTSPTENDT	Xenopus	S	0.692
MSDPGVSYRTREE	MSDPGVSYRTREE	Xenopus	S	1
KRIIYDSDSESEE	KRIIYDSDAEEES	Xenopus	S	0.769
ESSRSPSPVTHAS	ESPRNVSPVTHAP	Xenopus	S	0.692
KEAEEESSGGEEE	KEAEEESSGGEED	Xenopus	S	0.923
KEAEEESSGGEEE	KEAEEESSGGEEE	Xenopus	S	1
LSSLRASTSKSES	LSSLRASTSKSES	Xenopus	S	1
DEEFSDSEDEGEG	DEEFSDSEDEGEG	Xenopus	S	1
SRKRKPSPSPPPP	SPKRKPSRSPSPR	Xenopus	S	0.692
HSFSDPSPKFAHH	HSFSDPSPKFAPQ	Xenopus	S	0.846
SKKRRVSGPDPKP	SKKRRVSGSETKT	Xenopus	S	0.692
SRHSSISPVRLPL	SRQSSISPSTLTL	Xenopus	S	0.692
VKMLAESDDSGDE	VKMQAESDDSGDE	Xenopus	S	0.923
TSPIIGSPPVRAV	TSPVIGSPPVRAV	Xenopus	S	0.923
HESEEESEEDEEE	DEKEEESSEDEDE	Xenopus	S	0.692
RPEGQYSEDEDTD	RGEGCYSEDDDTD	Xenopus	S	0.769
VDRRVESEESGDE	VDRRRESDESADD	Xenopus	S	0.692
PPPRRRSPSPRRY	PPPKRRSPSPTQS	Xenopus	S	0.692
DMDDVESSEEEEE	DMDDVESSEEEED	Xenopus	S	0.923
PARRRRSPSPAPP	PSRRRRSPSPAPP	Xenopus	S	0.923
PARRRRSPSPAPP	PRRRRRSPSPPPS	Xenopus	S	0.769
RRRRSPSPAPPPP	RRRYRPSPTPPPK	Xenopus	S	0.692
PPRRRRSPTPPPR	PPRRQPSPSPSPR	Xenopus	S	0.692
PPRRRRSPTPPPR	PSRRRRSPSPAPP	Xenopus	S	0.692
PPRRRRSPTPPPR	PRRRRRSPSPPPS	Xenopus	S	0.769
PPKRRVSHSPPPK	PIQRRYSPSPPPK	Xenopus	S	0.692
PPKRRVSHSPPPK	PPKRRVSLSPPSK	Xenopus	S	0.846
PPKRRVSHSPPPK	PSKRRMSHSPPPK	Xenopus	S	0.846
RPIRRVSRTPEPK	RPIRRVSRTPEPK	Xenopus	S	1
PIQRRYSPSPPPK	PIQRRYSPSPPPK	Xenopus	S	1
PIQRRYSPSPPPK	PRRRRRSPSPPPS	Xenopus	S	0.692
PIQRRYSPSPPPK	PSKRRMSHSPPPK	Xenopus	S	0.692
SSRRRRSPSPPPA	PSRRRRSPSPAPP	Xenopus	S	0.769
SSRRRRSPSPPPA	PRRRRRSPSPPPS	Xenopus	S	0.769
SSRRRRSPSPPPA	SSQRRRSPSLPPR	Xenopus	S	0.769
RVSSSRSVSGSPE	RATTSRSVSGSPE	Xenopus	S	0.769
SSSRSVSGSPEPA	TTSRSVSGSPEPA	Xenopus	S	0.846
QAALQESLEKESK	QEVLQRSLEKESK	Xenopus	S	0.769
RRERQRSGDPAPP	FRERQRSPVPVPP	Xenopus	S	0.692
RRRRRRSASPPPA	PRRRRRSPSPPPS	Xenopus	S	0.769
LTTGVISPERRCR	EFANVISPERRCR	Xenopus	S	0.692
LHIEGASLELSDD	LQIEGASLDISDD	Xenopus	S	0.769
AAFQEDSSGDEAE	AAFQEDSSGDEAE	Xenopus	S	1
TSSKESSPVPSPT	SSSKESSPIPSPT	Xenopus	S	0.846
PNPEDRSPSPEPI	PNPEDRSPSPEPI	Xenopus	S	1
PEDRSPSPEPIYN	PEDRSPSPEPIYN	Xenopus	S	1
IDFTPVSPAPSPT	IDFVPVSPAPSPT	Xenopus	S	0.923
ERLKQLSVPASDE	ERLKKLSVQASDE	Xenopus	S	0.846
PTRTSESPARGPS	PTRASESPARAPT	Xenopus	S	0.769
SGGSITSPPLSPA	SGGSVISPPLSPA	Xenopus	S	0.846
SGGSITSPPLSPA	SGGSVASPPPSPA	Xenopus	S	0.769
ESLANLSEDEYYS	ESLANLSEDEYYS	Xenopus	S	1
KLSSPLSEVIVRN	TQSTPLSEVIGRN	Xenopus	S	0.692
KPERRESDSSLGT	AMERRESDVSLGG	Xenopus	S	0.692
ERRRSRSIDRGLD	ERSRGRSLDRELD	Xenopus	S	0.692
LQFRQASDTEEDD	LQFRQASDSENED	Xenopus	S	0.769
TSAPQMSPGSSDN	NVAPQMSPVSSEN	Xenopus	S	0.692
TSAPQMSPGSSDN	NTAPQMSPVSSEN	Xenopus	S	0.692
RGDNWYSEDEDTD	RGEGCYSEDDDTD	Xenopus	S	0.692
RRSGKNSQEDSED	RRSGKNSQEDSDE	Xenopus	S	0.846
RRSGKNSQEDSED	RRSGRNSQEDSEE	Xenopus	S	0.846
KNSQEDSEDSEEK	KNSQEDSDESEEK	Xenopus	S	0.846
TQERERSRTGSES	EDNQERSRTGSES	Xenopus	S	0.692
PPRRRRSPSVSSP	PSRRRRSPSPAPP	Xenopus	S	0.692
SSERKDSSGPVSP	SSARRNSSSPVSP	Xenopus	S	0.692
PQRRRLSSTGGQT	PQRRRMSSSGGQT	Xenopus	S	0.846
EEQVEDSDDEEDD	EEEEEDSDEDEDD	Xenopus	S	0.692
DEEDDDSHDDEEE	KEEDDESNSDEEE	Xenopus	S	0.692
SEKRPPSPDVIVL	REKRVPSPDVIVL	Xenopus	S	0.846
VEIKLVSPLASPV	VEIKLISPPESPA	Xenopus	S	0.692
LDPLRKSPTMEQA	LDSLRKSPTIEQA	Xenopus	S	0.846
LDPLRKSPTMEQA	LDSLRKSPNIEQA	Xenopus	S	0.769
VSSNVASVSPIPA	GSTNVASVSPVPA	Xenopus	S	0.769
GVMEMRSPLLAGG	GIMEVRSPLHSGG	Xenopus	S	0.692
DTRRDRSPIRGSP	DARRERSPLRTSP	Xenopus	S	0.692
ILQDDNSPGTLTL	ILQEDNSPNTNTQ	Xenopus	S	0.692
PRGRRGSPSPPRG	PRTRDRSPSPMRG	Xenopus	S	0.692
PRGRRGSPSPPRG	PRRRRRSPSPPPS	Xenopus	S	0.692
ANEAGDSSQDEAE	ANEGGDSSQDEVE	Xenopus	S	0.846
IDFIPVSPAPSPT	IDFVPVSPAPSPT	Xenopus	S	0.923
RSSSLLSCPDSEP	RSSDLLSPADSEA	Xenopus	S	0.692
KEDRSASSGAEGD	KDDPSASSGAEGD	Xenopus	S	0.846
EDRSASSGAEGDV	DDPSASSGAEGDV	Xenopus	S	0.846
SDLDQRSIGSDSQ	SDLDQRSIGSDSQ	Xenopus	S	1
SSAVWNSPPLKAT	SSAVWHSPPLSNR	Xenopus	S	0.692
SREHLRSRSPSPE	SRDRLQSRSPSPQ	Xenopus	S	0.692
SREHLRSRSPSPE	TRERLQSHSPSPE	Xenopus	S	0.692
NKRRHVTLPSSPR	NKRRHVTLQSSPR	Xenopus	T	0.923
RLHRIETDEESCD	RLNRIETDEDDDD	Xenopus	T	0.692
SRTSVQTEDDQLI	SRTSVQTEDDQLI	Xenopus	T	1
GAQASSTPLSPTR	ARGISSTPLSPTR	Xenopus	T	0.692
DPDHDHTGFLTEY	DPDHDHTGFLTEY	Xenopus	T	1
DHTGFLTEYVATR	DHTGFLTEYVATR	Xenopus	T	1
HSGTGATPPVKKK	HSGTGVTPPVKKK	Xenopus	T	0.923
VLSSSPTSPTQEP	LLTGSPTSPTAEP	Xenopus	T	0.692
KNIGRDTPTSAGP	KNIGRDTPTSAGP	Xenopus	T	1
RLKATVTPSPVKG	RLKATVTPSPVKA	Xenopus	T	0.923
ERERSRTGSESSQ	NQERSRTGSESSQ	Xenopus	T	0.846
DSKKEETPGTPKK	EVKKDETPGTPKK	Xenopus	T	0.769
LHLNKGTPSQSPV	LQLNKGTPSQSPV	Xenopus	T	0.923
PASVSPTTPTSPT	PDIVSPTTPTSPT	Xenopus	T	0.846
QPAAQKTPTSPLK	QPAAQKTPTSPLK	Xenopus	T	1
NLITTVTPEKKAE	NLITTVTPEKKAE	Xenopus	T	1
PRRRSHSPSPRHS	PRRRRRSPSPPPS	Xenopus	S	0.692
SSPEEMSGAEEGR	SSPEDMSGAEEGK	Xenopus	S	0.846
SPSLPPSAKKSGQ	GNSLPASAKKTGQ	Xenopus	S	0.692
PERCSDSDEEKKA	PERGSDSEEERKQ	Xenopus	S	0.692
PPLPKGTPPLTPS	PPLPKGTPPPTPN	Xenopus	T	0.846
DEKKEESEESDDD	EEKKEESESEDDD	DrosophilaMelanogaste	S	0.769
DEKKEESEESDDD	KSKKEESDEDDDD	DrosophilaMelanogaste	S	0.692
KEESEESDDDMGF	EEESDQSDDDMGF	DrosophilaMelanogaste	S	0.769
RSPRRVSPSSLPG	RSPRRVSKSPRPG	DrosophilaMelanogaste	S	0.769
PGRGWPSPYAASG	PGRRAPSPEAGSG	DrosophilaMelanogaste	S	0.692
DIDLFGSDDEEES	DVDLFGSDSEEED	DrosophilaMelanogaste	S	0.769
DIDLFGSDDEEES	DVDLFGSDDEEDE	DrosophilaMelanogaste	S	0.769
KACKVDSPTVNTT	KAAKVDSPTVTTT	DrosophilaMelanogaste	S	0.846
PGGSGGSGGYGGR	GGGSGGSGGLGVG	DrosophilaMelanogaste	S	0.692
PGGSGGSGGYGGR	GGGGGGSGGGGSR	DrosophilaMelanogaste	S	0.692
PGGSGGSGGYGGR	RGGNGGSGGGGGN	DrosophilaMelanogaste	S	0.692
ERDKEVSDDEAEE	EREKEVSDDEADD	DrosophilaMelanogaste	S	0.769
KIEDVGSDEEDDS	AIEDVNSDEEDHT	DrosophilaMelanogaste	S	0.692
EGDEDASRMEEVD	EDTEDASHMEEVD	DrosophilaMelanogaste	S	0.769
KEESEESDEDMGF	EEESDQSDDDMGF	DrosophilaMelanogaste	S	0.692
QNIIPASTGAAKA	QNIIPASTGAAKA	DrosophilaMelanogaste	S	1
YRYHGHSMSDPGV	YRYSGHSMSDPGT	DrosophilaMelanogaste	S	0.846
EAKKEESEESEDD	EAKKPESESEEED	DrosophilaMelanogaste	S	0.692
EAKKEESEESEDD	EEKKEESESEDDD	DrosophilaMelanogaste	S	0.692
KEESEESEDDMGF	EEESDQSDDDMGF	DrosophilaMelanogaste	S	0.692
AEERRHSLENKVK	AEERRISLEAKKM	DrosophilaMelanogaste	S	0.692
GQKYFDSGDYNMA	GQKFFDSGDYQMA	DrosophilaMelanogaste	S	0.846
DIDLFGSDEEEED	DVDLFGSDSEEED	DrosophilaMelanogaste	S	0.846
DIDLFGSDEEEED	DVDLFGSDDEEDE	DrosophilaMelanogaste	S	0.692
IEQSWGSPKVTKD	IEQSWGSPKITKD	DrosophilaMelanogaste	S	0.923
PELDEESEDEVEE	KELPEESEEEEEE	DrosophilaMelanogaste	S	0.692
TEPQEESEEEVEE	KELPEESEEEEEE	DrosophilaMelanogaste	S	0.692
LAKSFGSPNRAYT	LAKSFGSPNRIYT	DrosophilaMelanogaste	S	0.923
RPQRATSNVFAMF	RAQRATSNVFAMF	DrosophilaMelanogaste	S	0.923
GLGSGSSGGGGSS	GGGGGGSGGGGSR	DrosophilaMelanogaste	S	0.692
EKKSLDSDESEDE	LKKSADSDEDDDE	DrosophilaMelanogaste	S	0.692
KKVSADSEEDNDE	LKKSADSDEDDDE	DrosophilaMelanogaste	S	0.692
WDHIEVSDDEDET	WKNIEISDDEDDT	DrosophilaMelanogaste	S	0.692
KGVDFESDEDDDD	KSKKEESDEDDDD	DrosophilaMelanogaste	S	0.692
GRKRFVSEGDGGR	GRKRFVSEGDGGH	DrosophilaMelanogaste	S	0.923
KKRRKGSGSEQEG	KKARKASGSDQEK	DrosophilaMelanogaste	S	0.692
TRQRSHSAGEVGE	TRSRSRSAGSVGR	DrosophilaMelanogaste	S	0.692
QLSVPASDEEDEV	VLSVASSDEEDEG	DrosophilaMelanogaste	S	0.692
KYGLQDSDEEEEE	KYGLGDSDEEDEL	DrosophilaMelanogaste	S	0.769
KYGLQDSDEEEEE	KKVLADSDEEEEV	DrosophilaMelanogaste	S	0.692
YGSGGGSGGYGSR	GGGGGGSGGGGSR	DrosophilaMelanogaste	S	0.769
KRSIFASPESVTG	ARSIFASPDNVSG	DrosophilaMelanogaste	S	0.692
QIPGGGSGGGGSG	GGGGGGSGGGGSR	DrosophilaMelanogaste	S	0.692
SSGSSSSPGARRE	SDGSVSSAGARRK	DrosophilaMelanogaste	S	0.692
RSRSGSSPGLRDG	RKRSGSSPGGGGG	DrosophilaMelanogaste	S	0.692
GGGPGGSGGGSSQ	GGGGGGSGGGGSR	DrosophilaMelanogaste	S	0.769
SPLNDASDDDDDD	PKLFDDSDDDDDD	DrosophilaMelanogaste	S	0.692
KNAEEESESEAEE	QSAEEESESEDEQ	DrosophilaMelanogaste	S	0.692
AEEESESEAEEGD	AEEESESEDEQKN	DrosophilaMelanogaste	S	0.692
AEEESESEAEEGD	AEEEEESESELDD	DrosophilaMelanogaste	S	0.692
PEAGEDSDHEDGN	PEAGGDSDNEKGG	DrosophilaMelanogaste	S	0.692
GKHSLDSDEEDDD	KKHTLDSDEEDSD	DrosophilaMelanogaste	S	0.769
KDIKEESDEEDDD	KSKKEESDEDDDD	DrosophilaMelanogaste	S	0.769
KDIKEESDEEDDD	KKSKKESSEEDDD	DrosophilaMelanogaste	S	0.692
REFDRHSGSDRSS	REFDRQSGSDRTG	DrosophilaMelanogaste	S	0.769
ASQGGRSGGGGGS	RSGGSGSGGGGGS	DrosophilaMelanogaste	S	0.692
AEKGADSGGEKEE	KEKEADSEPEKEE	DrosophilaMelanogaste	S	0.692
GIILTASHNPGGP	GIVLTASHNPGGP	DrosophilaMelanogaste	S	0.923
APSAVGSPAAAPR	APAAVASPAAAAT	DrosophilaMelanogaste	S	0.692
LQYPDDSDDEKKA	LQKSDDSADEKEA	DrosophilaMelanogaste	S	0.692
GGGRGGSGGFGDE	GGGSGGSGGLGVG	DrosophilaMelanogaste	S	0.692
GGGRGGSGGFGDE	GGGGGGSGGGGSR	DrosophilaMelanogaste	S	0.692
NDVTVWSPQGRIH	SDVTVWSPQGRLH	DrosophilaMelanogaste	S	0.846
KRARKASSSDDEG	KKARKASGSDQEK	DrosophilaMelanogaste	S	0.692
GTGGGGSPDKSPS	GGGGGGSDKESPS	DrosophilaMelanogaste	S	0.692
GGGGGGSNSSSRS	GGGGGGSDKESPS	DrosophilaMelanogaste	S	0.692
EKIGEGTYGVVYK	EKIGEGTYGVVYK	DrosophilaMelanogaste	T	1
SPNRAYTHQVVTR	SPNRIYTHHVVTR	DrosophilaMelanogaste	T	0.846
KRPQRATSNVFAM	KRAQRATSNVFAM	DrosophilaMelanogaste	T	0.923
KIGEGTYGVVYKG	KIGEGTYGVVYKG	DrosophilaMelanogaste	Y	1
EEEFSDSDEEGEG	ENEYSDSEDEGEG	DrosophilaMelanogaste	S	0.692
RRDSVDSRSSTTS	NKDSVDSPSSTTN	DrosophilaMelanogaste	S	0.692
MSDPGVSYRTREE	MSDPGTSYRTREE	DrosophilaMelanogaste	S	0.923
VKQEPPSPPHSPR	VKQEKPSPSPSPV	DrosophilaMelanogaste	S	0.692
HLEGLSSDDEETS	KEEVDSSDDEETS	DrosophilaMelanogaste	S	0.692
DEEFSDSEDEGEG	ENEYSDSEDEGEG	DrosophilaMelanogaste	S	0.769
HESEEESEEDEEE	KELPEESEEEEEE	DrosophilaMelanogaste	S	0.692
QRRYSPSPPPKRR	QRQRSASPPEKRR	DrosophilaMelanogaste	S	0.692
SSRRRRSPSPPPA	RSRRRRSRSPLPK	DrosophilaMelanogaste	S	0.692
SSRRRRSPSPPPA	SRSKRSSPSPPPA	DrosophilaMelanogaste	S	0.692
RRRRSPSPPPARR	RSRRAPSPPPAKP	DrosophilaMelanogaste	S	0.692
RRRRSPSPPPARR	RRGRSASPPPSTR	DrosophilaMelanogaste	S	0.692
TRKSRVSVSPGRT	QRKPSVSPSPGRT	DrosophilaMelanogaste	S	0.692
SRSRSRSYSPAHN	SRSRSRSMKPANN	DrosophilaMelanogaste	S	0.769
SRSRSRSYSPAHN	SRTRSRSRSPIHL	DrosophilaMelanogaste	S	0.692
SKRRTSSDDESEE	SKRRRISDSEDEE	DrosophilaMelanogaste	S	0.692
TSSDDESEEDEDD	ADSDDDSEEDMDD	DrosophilaMelanogaste	S	0.692
RRRRRRSASPPPA	RSRRRRSRSPLPK	DrosophilaMelanogaste	S	0.692
RRRRSASPPPAAS	RRGRSASPPPSTR	DrosophilaMelanogaste	S	0.692
SRSRSRSRSPPPV	SRTRSRSRSPIHL	DrosophilaMelanogaste	S	0.692
SRSRSRSPPPVSK	SRSRSKSPVEVFK	DrosophilaMelanogaste	S	0.692
PNPEDRSPSPEPI	QNPEERSPSPEPI	DrosophilaMelanogaste	S	0.846
PEDRSPSPEPIYN	PEERSPSPEPIYS	DrosophilaMelanogaste	S	0.846
SSSSESSPEHAPK	SISSESSPEKTSK	DrosophilaMelanogaste	S	0.692
YVSWSDSEDDDDD	LVNASDSEDDDED	DrosophilaMelanogaste	S	0.692
IPRGPPSPPAPVM	IPRGPPSPPAPVL	DrosophilaMelanogaste	S	0.923
PAPVMHSPSRKMT	PAPVLHSPSRKVT	DrosophilaMelanogaste	S	0.846
TPPLSASPPQQRP	TPRGSQSPPQQPP	DrosophilaMelanogaste	S	0.692
DHTGFLTEYVATR	DHTGFLTEYVATR	DrosophilaMelanogaste	T	1
TGFLTEYVATRWY	TGFLTEYVATRWY	DrosophilaMelanogaste	Y	1
RRHRSRSMSRERK	KRHRSRSISKEPK	DrosophilaMelanogaste	S	0.692
RRRRSRSRSPTPP	RSRRRRSRSPLPK	DrosophilaMelanogaste	S	0.692
