# Supplementary material for: The global phosphorylation landscape of mouse oocytes during meiotic maturation
Source: EMBO J. 2024 Sep 10;43(20):4752–85. doi: 10.1038/s44318-024-00222-1 (PMC11480333; doi:10.1038/s44318-024-00222-1)
Supplement: Supplementary file 16 — Dataset EV13 [file 44318_2024_222_MOESM16_ESM.xlsx]

## Sheet: Legend
Dataset EV13.
Oocyte phosphosites in Drosophila (https://doi.org/10.1074/mcp.RA118.001076)

## Sheet: Sheet1
Checked	Confidence	Annotated Sequence	Modifications	Modifications in Master Proteins	Qvality PEP	Qvality q-value	# Protein Groups	# Proteins	# PSMs	Master Protein Accessions	Master Protein Descriptions	Positions in Master Proteins	# Missed Cleavages	Theo. MH+ [Da]	# Razor Quan Results	Abundance Ratio: (129N, Egg WT) / (126, Oocyte WT)	Abundance Ratio: (129C, Egg WT) / (126, Oocyte WT)	Abundance Ratio: (129N, Egg WT) / (127C, Oocyte WT)	Abundance Ratio: (129C, Egg WT) / (127C, Oocyte WT)	Abundance Ratio: (130N, Egg CnAact) / (127N, Oocyte CnAact)	Abundance Ratio: (130C, Egg CnAact) / (127N, Oocyte CnAact)	Abundance Ratio: (131, Egg CnAact) / (127N, Oocyte CnAact)	Abundance Ratio: (131, Egg CnAact) / (128N, Oocyte CnAact)	Abundance Ratio: (130C, Egg CnAact) / (128N, Oocyte CnAact)	Abundance Ratio: (130N, Egg CnAact) / (128N, Oocyte CnAact)	Abundance Ratio: (130N, Egg CnAact) / (128C, Oocyte CnAact)	Abundance Ratio: (130C, Egg CnAact) / (128C, Oocyte CnAact)	Abundance Ratio: (131, Egg CnAact) / (128C, Oocyte CnAact)	Abundance Ratio Adj. P-Value: (129N, Egg WT) / (126, Oocyte WT)	Abundance Ratio Adj. P-Value: (129C, Egg WT) / (126, Oocyte WT)	Abundance Ratio Adj. P-Value: (129N, Egg WT) / (127C, Oocyte WT)	Abundance Ratio Adj. P-Value: (129C, Egg WT) / (127C, Oocyte WT)	Abundance Ratio Adj. P-Value: (130N, Egg CnAact) / (127N, Oocyte CnAact)	Abundance Ratio Adj. P-Value: (130C, Egg CnAact) / (127N, Oocyte CnAact)	Abundance Ratio Adj. P-Value: (131, Egg CnAact) / (127N, Oocyte CnAact)	Abundance Ratio Adj. P-Value: (131, Egg CnAact) / (128N, Oocyte CnAact)	Abundance Ratio Adj. P-Value: (130C, Egg CnAact) / (128N, Oocyte CnAact)	Abundance Ratio Adj. P-Value: (130N, Egg CnAact) / (128N, Oocyte CnAact)	Abundance Ratio Adj. P-Value: (130N, Egg CnAact) / (128C, Oocyte CnAact)	Abundance Ratio Adj. P-Value: (130C, Egg CnAact) / (128C, Oocyte CnAact)	Abundance Ratio Adj. P-Value: (131, Egg CnAact) / (128C, Oocyte CnAact)	Abundances (Grouped): 126, Oocyte WT	Abundances (Grouped): 127N, Oocyte CnAact	Abundances (Grouped): 127C, Oocyte WT	Abundances (Grouped): 128N, Oocyte CnAact	Abundances (Grouped): 128C, Oocyte CnAact	Abundances (Grouped): 129N, Egg WT	Abundances (Grouped): 129C, Egg WT	Abundances (Grouped): 130N, Egg CnAact
TRUE	High	[K].QQSPQSK.[S]	3xDeamidated [Q1; Q2; Q5]; 1xTMT6plex [K7]; 1xTMT6plex [N-Term]; 1xPhospho [S3(100)]		0.007778	0.00150655	0	1	1				0	1343.65	0
TRUE	High	[R].DNSEDR.[T]	1xTMT6plex [N-Term]; 1xPhospho [S3(100)]		0.014552	0.00172753	0	4	2				0	1044.42	0
TRUE	High	[R].KSSLPK.[H]	2xTMT6plex [K1; K6]; 1xTMT6plex [N-Term]; 2xPhospho [S2(100); S3(100)]		0.119041	0.00843177	0	2	2				1	1506.83	0
TRUE	High	[K].QNLTNASTNFTLK.[S]	2xDeamidated [Q1; N9]; 1xTMT6plex [K13]; 1xTMT6plex [N-Term]; 1xPhospho [T4(100)]		0.129861	0.00918784	0	1	1				0	1992.01	0
TRUE	High	[K].AKEDSVIDLLDSP.[-]	1xTMT6plex [K2]; 1xTMT6plex [N-Term]; 1xPhospho [S12(100)]	A0A0B4JD33 1xPhospho [S583(100)]	0.000222609	0	1	2	2	A0A0B4JD33	Suppressor of variegation 2-10, isoform L OS=Drosophila melanogaster GN=Su(var)2-10 PE=1 SV=1	A0A0B4JD33 [572-584]	1	1940	0	0.874	0.819	1.128	1.058	1.085	1.228	1.31	1.318	1.236	1.092	1.171	1.326	1.414	0.984198	0.888242	0.993641	0.997396	0.999018	0.999173	0.989249	0.999621	0.998344	0.99982	0.993158	0.998247	0.999006	110.8	94.1	85.8	93.5	87.2	96.8	90.8	102.1
TRUE	High	[K].GNTTTASLPEPTSPSFPIKEPAEK.[Q]	2xTMT6plex [K19; K24]; 1xTMT6plex [N-Term]; 1xPhospho [T/S]		0.000181586	0	1	8	4	A0A0B4JD97	Transforming acidic coiled-coil protein, isoform K OS=Drosophila melanogaster GN=tacc PE=1 SV=1	A0A0B4JD97 [629-652]	1	3266.72	0	1.215	1.111	0.941	0.861	1.09	1.27	0.946	0.436	0.585	0.502	0.668	0.779	0.58	0.999956	0.996877	0.993641	0.997396	0.996543	0.999173	0.9745	0.251399	0.880284	0.690793	0.898439	0.987654	0.758269	102.2	65.1	132	141.3	106.2	124.2	113.6	71
TRUE	High	[R].QEQINAHSPVSSK.[F]	1xTMT6plex [K13]; 1xTMT6plex [N-Term]; 1xPhospho [S8(100)]	A0A0B4JD97 1xPhospho [S501(100)]	8.36714e-06	0	1	8	5	A0A0B4JD97	Transforming acidic coiled-coil protein, isoform K OS=Drosophila melanogaster GN=tacc PE=1 SV=1	A0A0B4JD97 [494-506]	0	1963.01	0	0.687	1.736	0.632	1.598	0.354	0.421	0.401	1.249	1.312	1.105	0.969	1.149	1.095	0.723118	0.926623	0.808086	0.751518	0.076709	0.287744	0.200407	0.999621	0.978971	0.99982	0.993158	0.998247	0.999006	77.2	227.8	83.9	73	83.3	53	134	80.7
TRUE	High	[R].QAPISNSPPIPTHQR.[L]	1xTMT6plex [N-Term]; 1xPhospho [S7(100)]	A0A0B4JD97 1xPhospho [S848(100)]	3.57391e-06	0	1	8	2	A0A0B4JD97	Transforming acidic coiled-coil protein, isoform K OS=Drosophila melanogaster GN=tacc PE=1 SV=1	A0A0B4JD97 [842-856]	0	1952	0	0.928	0.887	0.93	0.889	0.459	0.489	0.575	1.069	0.908	0.852	1.416	1.509	1.777	0.999956	0.969969	0.993641	0.997396	0.164761	0.370495	0.473573	0.999621	0.998344	0.99982	0.94913	0.962983	0.929195	88.6	195.6	88.4	105.3	63.4	82.2	78.6	89.7
TRUE	High	[K].SPIVFELTQPSPEK.[Q]	1xTMT6plex [K14]; 1xTMT6plex [N-Term]; 2xPhospho [S1(100); S11(100)]	A0A0B4JD97 2xPhospho [S694(100); S704(100)]	0.00430234	0.00110061	1	8	2	A0A0B4JD97	Transforming acidic coiled-coil protein, isoform K OS=Drosophila melanogaster GN=tacc PE=1 SV=1	A0A0B4JD97 [694-707]	0	2190.09	0	1.062	0.809	0.837	0.637	1.061	0.792	1.588	0.807	0.402	0.539	0.751	0.561	1.124	0.999956	0.87479	0.993641	0.662277	0.996543	0.96358	0.9745	0.989411	0.458959	0.72354	0.993158	0.690083	0.999006	121.2	63.7	153.7	125.5	90	128.7	98	67.6
TRUE	High	[K].MTEIELPVESVPSASLSPPTPALQAK.[I]	1xTMT6plex [K26]; 1xTMT6plex [N-Term]; 1xPhospho [S15(81.2)]	A0A0B4JD97 1xPhospho [S551(81.2)]	0.0050408	0.00110061	1	8	2	A0A0B4JD97	Transforming acidic coiled-coil protein, isoform K OS=Drosophila melanogaster GN=tacc PE=1 SV=1	A0A0B4JD97 [537-562]	0	3230.7	0
TRUE	High	[R].LLSPTLEEHETSDGNQSFGVISSAK.[D]	1xTMT6plex [K25]; 1xTMT6plex [N-Term]; 2xPhospho [S/T]		0.00466761	0.00110061	1	8	3	A0A0B4JD97	Transforming acidic coiled-coil protein, isoform K OS=Drosophila melanogaster GN=tacc PE=1 SV=1	A0A0B4JD97 [1033-1057]	0	3264.55	0	1.264	1.446	1.248	1.427	1.364	1.679	1.307	1.232	1.583	1.286	1.157	1.424	1.108	0.999956	0.996877	0.993641	0.917435	0.989145	0.963502	0.989249	0.999621	0.794652	0.949632	0.993158	0.987654	0.999006	74.4	85.5	75.4	90.7	100.8	94.1	107.6	116.6
TRUE	High	[R].LLSPTLEEHETSDGNQSFGVISSAK.[D]	1xDeamidated [N15]; 1xTMT6plex [K25]; 1xTMT6plex [N-Term]; 1xPhospho [S/T]		0.00442035	0.00110061	1	8	2	A0A0B4JD97	Transforming acidic coiled-coil protein, isoform K OS=Drosophila melanogaster GN=tacc PE=1 SV=1	A0A0B4JD97 [1033-1057]	0	3185.57	0
TRUE	High	[K].MTEIELPVESVPSASLSPPTPALQAK.[I]	1xDeamidated [Q24]; 1xTMT6plex [K26]; 1xTMT6plex [N-Term]; 1xPhospho [S/T]		0.00742057	0.00150655	1	8	5	A0A0B4JD97	Transforming acidic coiled-coil protein, isoform K OS=Drosophila melanogaster GN=tacc PE=1 SV=1	A0A0B4JD97 [537-562]	0	3231.69	0
TRUE	High	[R].LNRPPEAISPVSPLGNGTVVLEEQTLSAK.[E]	2xDeamidated [N16; Q24]; 1xTMT6plex [K29]; 1xTMT6plex [N-Term]; 2xPhospho [S9(99.8); S12(99.8)]	A0A0B4JD97 2xPhospho [S865(99.8); S868(99.8)]	0.0243082	0.00210566	1	8	1	A0A0B4JD97	Transforming acidic coiled-coil protein, isoform K OS=Drosophila melanogaster GN=tacc PE=1 SV=1	A0A0B4JD97 [857-885]	0	3636.86	0
TRUE	High	[R].LNRPPEAISPVSPLGNGTVVLEEQTLSAK.[E]	1xDeamidated [N/Q]; 1xTMT6plex [K29]; 1xTMT6plex [N-Term]; 2xPhospho [S9(99.6); S12(81)]	A0A0B4JD97 2xPhospho [S865(99.6); S868(81)]	0.0291869	0.00271494	1	8	3	A0A0B4JD97	Transforming acidic coiled-coil protein, isoform K OS=Drosophila melanogaster GN=tacc PE=1 SV=1	A0A0B4JD97 [857-885]	0	3635.87	0
TRUE	High	[K].SPIVFELTQPSPEK.[Q]	1xTMT6plex [K14]; 1xTMT6plex [N-Term]; 1xPhospho [S11(100)]	A0A0B4JD97 1xPhospho [S704(100)]	0.0351625	0.00289496	1	8	1	A0A0B4JD97	Transforming acidic coiled-coil protein, isoform K OS=Drosophila melanogaster GN=tacc PE=1 SV=1	A0A0B4JD97 [694-707]	0	2110.12	0	3.923	2.913	3.259	2.42	2.021	1.785	2.335	1.636	1.251	1.416	1.919	1.695	2.217	0.0573602	0.272666	0.0504917	0.170812	0.638581	0.928994	0.771136	0.860827	0.998344	0.882919	0.530067	0.888142	0.702418	26.8	78.8	32.3	112.4	82.9	105.2	78.1	159.2
TRUE	High	[R].LNRPPEAISPVSPLGNGTVVLEEQTLSAK.[E]	1xDeamidated [N16]; 1xTMT6plex [K29]; 1xTMT6plex [N-Term]; 1xPhospho [S12(75.8)]	A0A0B4JD97 1xPhospho [S868(75.8)]	0.0534346	0.00364937	1	8	1	A0A0B4JD97	Transforming acidic coiled-coil protein, isoform K OS=Drosophila melanogaster GN=tacc PE=1 SV=1	A0A0B4JD97 [857-885]	0	3555.91	0
TRUE	High	[K].EQATLSASDEKDDVFLEHFGAISPVSDDMFK.[T]	2xTMT6plex [K11; K31]; 1xTMT6plex [N-Term]; 1xPhospho [T/S]		0.052257	0.00364937	1	8	4	A0A0B4JD97	Transforming acidic coiled-coil protein, isoform K OS=Drosophila melanogaster GN=tacc PE=1 SV=1	A0A0B4JD97 [886-916]	1	4196.04	0	0.506	0.719	0.483	0.686	0.856	0.997	1	0.627	0.625	0.536	0.699	0.814	0.816	0.2734	0.693226	0.410641	0.776405	0.989145	0.999173	0.986172	0.736944	0.934957	0.731788	0.965238	0.998247	0.998816	115.3	93.3	120.8	148.9	114.3	58.3	82.9	79.9
TRUE	High	[K].EQATLSASDEKDDVFLEHFGAISPVSDDMFK.[T]	2xTMT6plex [K11; K31]; 1xTMT6plex [N-Term]; 2xPhospho [S/T]		0.0747343	0.00503695	1	8	3	A0A0B4JD97	Transforming acidic coiled-coil protein, isoform K OS=Drosophila melanogaster GN=tacc PE=1 SV=1	A0A0B4JD97 [886-916]	1	4276.01	0	1.005	1.192	1.076	1.277	0.837	0.865	1.056	0.7	0.573	0.554	0.942	0.974	1.189	0.999956	0.999529	0.993641	0.992869	0.989145	0.973592	0.989249	0.875528	0.846733	0.790671	0.996688	0.998247	0.999006	99.3	95.8	92.7	144.7	85.1	99.8	118.3	80.2
TRUE	High	[R].GYSSDIESVR.[S]	1xTMT6plex [N-Term]; 1xPhospho [S4(99.6)]	A0A0B4K618 1xPhospho [S454(99.6)]	0.000150221	0	1	5	5	A0A0B4K618	Fmr1, isoform G OS=Drosophila melanogaster GN=Fmr1 PE=1 SV=1	A0A0B4K618 [451-460]	0	1421.65	0	0.409	0.438	0.362	0.387	0.502	0.563	0.651	0.391	0.338	0.302	0.393	0.441	0.51	0.168161	0.152429	0.125561	0.0769968	0.399192	0.683423	0.762142	0.155966	0.271523	0.0942404	0.250914	0.361029	0.57486	151.1	97.2	171	161.8	124	61.9	66.1	48.8
TRUE	High	[R].ADSNSSYEGSSR.[R]	1xTMT6plex [N-Term]; 1xPhospho [S5(100)]	A0A0B4K618 1xPhospho [S586(100)]	2.77092e-05	0	1	4	12	A0A0B4K618	Fmr1, isoform G OS=Drosophila melanogaster GN=Fmr1 PE=1 SV=1	A0A0B4K618 [582-593]	0	1568.64	0	3.407	4.004	3.436	4.038	0.578	0.804	1.015	1.031	0.817	0.587	0.57	0.794	1.002	0.197587	0.0648682	0.0365418	0.00538072	0.60219	0.973592	0.9745	0.999621	0.998344	0.835772	0.697647	0.991823	0.999006	59.7	81.3	59.2	80	82.3	203.5	239.1	47
TRUE	High	[R].DYQHHNHTTEEVR.[E]	1xTMT6plex [N-Term]; 1xPhospho [T8(99.6)]	A0A0B4K618 1xPhospho [T566(99.6)]	0.000186823	0	1	5	8	A0A0B4K618	Fmr1, isoform G OS=Drosophila melanogaster GN=Fmr1 PE=1 SV=1	A0A0B4K618 [559-571]	0	1974.87	0	11.628	13.173	8.334	9.441	2.922	3.878	3.671	3.297	3.483	2.624	2.241	2.975	2.816	1.49033e-05	2.16456e-06	1.21317e-05	3.1495e-07	0.113078	0.0470094	0.159937	0.0804963	0.0660712	0.128351	0.388804	0.172524	0.5116	18.2	36.3	25.4	40.4	47.3	211.9	240.1	106.1
TRUE	High	[R].EMSSVER.[AD]	1xTMT6plex [N-Term]; 1xPhospho [S3(100)]	A0A0B4K618 1xPhospho [S577(100)]	0.0175103	0.00191737	1	5	2	A0A0B4K618	Fmr1, isoform G OS=Drosophila melanogaster GN=Fmr1 PE=1 SV=1	A0A0B4K618 [575-581]	0	1146.51	0	2.252	2.24	1.982	1.971	1.476	1.474	1.633	1.197	1.08	1.081	1.221	1.22	1.351	0.640079	0.611497	0.460356	0.397141	0.986169	0.973592	0.9745	0.999621	0.998344	0.99982	0.993158	0.998247	0.999006	65.2	69.6	74.1	95	84.1	146.9	146.1	102.7
TRUE	High	[R].EMSSVER.[AD]	1xTMT6plex [N-Term]; 2xPhospho [S3(100); S4(100)]	A0A0B4K618 2xPhospho [S577(100); S578(100)]	0.134623	0.00934224	1	5	1	A0A0B4K618	Fmr1, isoform G OS=Drosophila melanogaster GN=Fmr1 PE=1 SV=1	A0A0B4K618 [575-581]	0	1226.47	0	1.595	1.274	1.272	1.016	2.527	2.64	2.642	0.964	0.963	0.922	1.931	2.017	2.019	0.943459	0.996877	0.993641	0.997396	0.312164	0.370495	0.550221	0.999621	0.998344	0.99982	0.61938	0.604239	0.815947	76.6	47.2	96.1	129.5	61.8	122.2	97.6	119.4
TRUE	High	[K].FDDFNVDDEEEDSDDNIPSLSQNDEDDEEGGEGDKEK.[K]	2xTMT6plex [K35; K37]; 1xTMT6plex [N-Term]; 1xPhospho [S]		0.000331187	0	1	1	1	A0A0B4K6D2	CG16817, isoform B OS=Drosophila melanogaster GN=CG16817 PE=1 SV=1	A0A0B4K6D2 [144-180]	1	4959.07	0
TRUE	High	[K].WRDESDDEEGDQKDNSMFGNFLNSPGGDWNNK.[F]	2xTMT6plex [K13; K32]; 1xTMT6plex [N-Term]; 1xPhospho [S5(100)]	A0A0B4K6D2 1xPhospho [S116(100)]	0.000307073	0	1	1	1	A0A0B4K6D2	CG16817, isoform B OS=Drosophila melanogaster GN=CG16817 PE=1 SV=1	A0A0B4K6D2 [112-143]	2	4470.98	0
TRUE	High	[K].WRDESDDEEGDQK.[D]	1xTMT6plex [K13]; 1xTMT6plex [N-Term]; 1xPhospho [S5(100)]	A0A0B4K6D2 1xPhospho [S116(100)]	2.64235e-05	0	1	1	12	A0A0B4K6D2	CG16817, isoform B OS=Drosophila melanogaster GN=CG16817 PE=1 SV=1	A0A0B4K6D2 [112-124]	1	2146.93	0	1.163	0.914	0.88	0.692	1.207	0.857	1.773	0.998	0.482	0.68	1.161	0.824	1.705	0.999956	0.992553	0.993641	0.787403	0.989145	0.973592	0.9745	0.999621	0.669507	0.949632	0.993158	0.998247	0.97547	79.1	85.2	104.6	151.3	88.6	92.1	72.3	102.8
TRUE	High	[K].FDDFNVDDEEEDSDDNIPSLSQNDEDDEEGGEGDKEK.[K]	2xDeamidated [Q22; N23]; 2xTMT6plex [K35; K37]; 1xTMT6plex [N-Term]; 1xPhospho [S13(93.4)]	A0A0B4K6D2 1xPhospho [S156(93.4)]	0.0022474	0.000331387	1	1	2	A0A0B4K6D2	CG16817, isoform B OS=Drosophila melanogaster GN=CG16817 PE=1 SV=1	A0A0B4K6D2 [144-180]	1	4961.04	0
TRUE	High	[R].DESDDEEGDQK.[D]	1xTMT6plex [K11]; 1xTMT6plex [N-Term]; 1xPhospho [S3(100)]	A0A0B4K6D2 1xPhospho [S116(100)]	0.00150985	0.000331387	1	1	2	A0A0B4K6D2	CG16817, isoform B OS=Drosophila melanogaster GN=CG16817 PE=1 SV=1	A0A0B4K6D2 [114-124]	0	1804.75	0	0.76	0.477	0.662	0.415	2.671	1.474	3.49	1.126	0.476	0.862	1.936	1.068	2.529	0.840722	0.202373	0.865384	0.115001	0.144297	0.973592	0.200407	0.999621	0.656464	0.99982	0.551499	0.998247	0.626685	94	52	108	161.1	71.7	71.5	44.9	138.9
TRUE	High	[K].DNSMFGNFLNSPGGDWNNKFDDFNVDDEEEDSDDNIPSLSQNDEDDEEGGEGDKEK.[K]	3xTMT6plex [K19; K54; K56]; 1xTMT6plex [N-Term]; 1xPhospho [S]		0.00668357	0.00110061	1	1	2	A0A0B4K6D2	CG16817, isoform B OS=Drosophila melanogaster GN=CG16817 PE=1 SV=1	A0A0B4K6D2 [125-180]	2	7283.12	0
TRUE	High	[K].DNSMFGNFLNSPGGDWNNKFDDFNVDDEEEDSDDNIPSLSQNDEDDEEGGEGDKEK.[K]	2xDeamidated [Q/N]; 1xOxidation [M4]; 3xTMT6plex [K19; K54; K56]; 1xTMT6plex [N-Term]; 1xPhospho [S]		0.0103295	0.00150655	1	1	3	A0A0B4K6D2	CG16817, isoform B OS=Drosophila melanogaster GN=CG16817 PE=1 SV=1	A0A0B4K6D2 [125-180]	2	7301.09	0
TRUE	High	[K].DNSMFGNFLNSPGGDWNNKFDDFNVDDEEEDSDDNIPSLSQNDEDDEEGGEGDKEK.[K]	1xDeamidated [N/Q]; 1xOxidation [M4]; 3xTMT6plex [K19; K54; K56]; 1xTMT6plex [N-Term]; 1xPhospho [S32(84.6)]	A0A0B4K6D2 1xPhospho [S156(84.6)]	0.0179864	0.00191737	1	1	3	A0A0B4K6D2	CG16817, isoform B OS=Drosophila melanogaster GN=CG16817 PE=1 SV=1	A0A0B4K6D2 [125-180]	2	7300.1	0
TRUE	High	[K].FDDFNVDDEEEDSDDNIPSLSQNDEDDEEGGEGDKEK.[K]	1xDeamidated [N/Q]; 2xTMT6plex [K35; K37]; 1xTMT6plex [N-Term]; 1xPhospho [S]		0.0341621	0.00271494	1	1	3	A0A0B4K6D2	CG16817, isoform B OS=Drosophila melanogaster GN=CG16817 PE=1 SV=1	A0A0B4K6D2 [144-180]	1	4960.06	0
TRUE	High	[K].DNSMFGNFLNSPGGDWNNKFDDFNVDDEEEDSDDNIPSLSQNDEDDEEGGEGDKEK.[K]	2xDeamidated [N]; 3xTMT6plex [K19; K54; K56]; 1xTMT6plex [N-Term]; 1xPhospho [S]		0.0983723	0.00714768	1	1	3	A0A0B4K6D2	CG16817, isoform B OS=Drosophila melanogaster GN=CG16817 PE=1 SV=1	A0A0B4K6D2 [125-180]	2	7285.09	0
TRUE	High	[R].SSISYPAQSSPK.[R]	1xTMT6plex [K12]; 1xTMT6plex [N-Term]; 1xPhospho [S10(99.5)]	A0A0B4K6G3 1xPhospho [S1806(99.5)]	0.0041431	0.00110061	1	2	1	A0A0B4K6G3	Protein partner of snf, isoform B OS=Drosophila melanogaster GN=pps PE=1 SV=1	A0A0B4K6G3 [1797-1808]	0	1789.91	0	0.914	1.342	0.875	1.285	0.774	1.16	0.687	0.847	1.431	0.954	0.867	1.301	0.771	0.999956	0.996877	0.993641	0.991607	0.98208	0.999173	0.844108	0.999621	0.91976	0.99982	0.993158	0.998247	0.9863	93.7	112.2	97.8	91	100	85.6	125.7	86.8
TRUE	High	[K].AAAQFDSDDEDDAQQGSR.[G]	1xTMT6plex [N-Term]; 1xPhospho [S7(100)]	A0A0B4K6K7 1xPhospho [S459(100)]	3.50662e-06	0	1	1	4	A0A0B4K6K7	CG1104, isoform C OS=Drosophila melanogaster GN=CG1104 PE=4 SV=1	A0A0B4K6K7 [453-470]	0	2234.9	0	1.214	1.102	1.207	1.096	1.194	1.214	1.293	1.027	0.964	0.949	1.088	1.106	1.178	0.999956	0.996877	0.993641	0.997396	0.989145	0.999173	0.997889	0.999621	0.998344	0.99982	0.993158	0.998247	0.999006	79.9	92.7	80.4	116.8	101.8	97	88.1	110.8
TRUE	High	[K].DGSASGIGASPQR.[A]	1xTMT6plex [N-Term]; 1xPhospho [S10(100)]	A0A0B4K700 1xPhospho [S1893(100)]	4.30181e-08	0	1	4	6	A0A0B4K700	Mini spindles, isoform D OS=Drosophila melanogaster GN=msps PE=1 SV=1	A0A0B4K700 [1884-1896]	0	1511.71	0	2.226	2.106	1.248	1.18	1.581	0.948	1.861	1.555	0.792	1.321	2.862	1.716	3.368	0.656093	0.686839	0.993641	0.997396	0.932004	0.999173	0.9745	0.928873	0.998344	0.90952	0.18116	0.86814	0.313093	61.7	78.6	110.1	94	43.4	137.4	129.9	124.2
TRUE	High	[R].SSNISALLEAAANEK.[A]	1xTMT6plex [K15]; 1xTMT6plex [N-Term]; 1xPhospho [S]		0.000423357	0	1	5	5	A0A0B4K725	Multiple ankyrin repeats single KH domain, isoform C OS=Drosophila melanogaster GN=mask PE=4 SV=1	A0A0B4K725 [513-527]	0	2056.07	0
TRUE	High	[R].NILSSPVGSSK.[A]	1xTMT6plex [K11]; 1xTMT6plex [N-Term]; 1xPhospho [S4(99.4)]	A0A0B4K725 1xPhospho [S3551(99.4)]	0.00121132	0.000331387	1	5	6	A0A0B4K725	Multiple ankyrin repeats single KH domain, isoform C OS=Drosophila melanogaster GN=mask PE=4 SV=1	A0A0B4K725 [3548-3558]	0	1626.89	0	1.056	1.244	0.946	1.115	1.028	1.071	1.301	1.036	0.853	0.819	1.16	1.209	1.467	0.999956	0.996877	0.993641	0.997396	0.989145	0.999173	0.989249	0.999621	0.998344	0.99982	0.993158	0.998247	0.999006	102.4	83.8	114.2	105.1	74.2	108.1	127.3	86.1
TRUE	High	[K].AAAIGQSSPK.[K]	1xTMT6plex [K10]; 1xTMT6plex [N-Term]; 1xPhospho [S8(99.5)]	A0A0B4K725 1xPhospho [S3300(99.5)]	0.00183098	0.000331387	1	5	5	A0A0B4K725	Multiple ankyrin repeats single KH domain, isoform C OS=Drosophila melanogaster GN=mask PE=4 SV=1	A0A0B4K725 [3293-3302]	0	1467.8	0	1.122	1.112	1.018	1.008	0.99	1.203	1.365	0.898	0.791	0.651	0.753	0.915	1.038	0.999956	0.996877	0.99654	0.997396	0.989145	0.999173	0.989249	0.999621	0.998344	0.916276	0.991342	0.998247	0.999006	105.6	73.3	116.4	111.5	96.4	118.5	117.4	72.6
TRUE	High	[K].ASSNHSTSPPVGNVIQQQQQQQPQSSQQALNIITSGPGGPATAPAR.[S]	1xDeamidated [Q]; 1xTMT6plex [N-Term]; 1xPhospho [T/S]		0.00129062	0.000331387	1	5	15	A0A0B4K725	Multiple ankyrin repeats single KH domain, isoform C OS=Drosophila melanogaster GN=mask PE=4 SV=1	A0A0B4K725 [3559-3604]	0	4973.43	0
TRUE	High	[K].SSTVSPGAQNFAK.[A]	1xTMT6plex [K13]; 1xTMT6plex [N-Term]; 1xPhospho [S5(100)]	A0A0B4K725 1xPhospho [S3284(100)]	0.000518771	0.000331387	1	5	10	A0A0B4K725	Multiple ankyrin repeats single KH domain, isoform C OS=Drosophila melanogaster GN=mask PE=4 SV=1	A0A0B4K725 [3280-3292]	0	1831.94	0	0.79	0.861	0.765	0.834	1.091	1.172	1.25	0.859	0.806	0.75	0.9	0.967	1.031	0.888416	0.937991	0.993641	0.991244	0.999018	0.999173	0.994655	0.999621	0.998344	0.99982	0.993158	0.998247	0.999006	125.8	74.7	129.8	108.7	90.6	99.4	108.3	81.5
TRUE	High	[R].SPGLINPGDVPQDAQR.[Q]	1xTMT6plex [N-Term]; 1xPhospho [S1(100)]	A0A0B4K725 1xPhospho [S1951(100)]	0.00314828	0.00110061	1	5	2	A0A0B4K725	Multiple ankyrin repeats single KH domain, isoform C OS=Drosophila melanogaster GN=mask PE=4 SV=1	A0A0B4K725 [1951-1966]	0	1972.97	0
TRUE	High	[K].STPSESASPAR.[S]	1xTMT6plex [N-Term]; 1xPhospho [S8(100)]	A0A0B4K765 1xPhospho [S1360(100)]	9.21483e-05	0	1	6	1	A0A0B4K765	Sin3A, isoform G OS=Drosophila melanogaster GN=Sin3A PE=1 SV=1	A0A0B4K765 [1353-1363]	0	1398.65	0	1.212	1.349	1.059	1.179	1.32	1.442	1.578	1.436	1.312	1.202	1.159	1.266	1.385	0.999956	0.996877	0.993641	0.997396	0.989145	0.973592	0.9745	0.977659	0.978971	0.976101	0.993158	0.998247	0.999006	78.8	83.1	90.2	91.2	94.6	95.4	106.3	109.6
TRUE	High	[K].DDPLSSHKEEGAGSTSSGVATSPR.[Q]	1xTMT6plex [K8]; 1xTMT6plex [N-Term]; 1xPhospho [S22(82.3)]	A0A0B4K765 1xPhospho [S1456(82.3)]	0.000290141	0	1	6	2	A0A0B4K765	Sin3A, isoform G OS=Drosophila melanogaster GN=Sin3A PE=1 SV=1	A0A0B4K765 [1435-1458]	1	2910.39	0
TRUE	High	[R].QPLSDDERDDAFPFLVDDNTK.[M]	1xTMT6plex [K21]; 1xTMT6plex [N-Term]; 1xPhospho [S4(100)]	A0A0B4K765 1xPhospho [S1317(100)]	0.00140949	0.000331387	1	5	2	A0A0B4K765	Sin3A, isoform G OS=Drosophila melanogaster GN=Sin3A PE=1 SV=1	A0A0B4K765 [1314-1334]	1	2975.41	0	1.139	1.191	0.925	0.967	1.081	1.061	1.237	1.066	0.914	0.931	1.146	1.125	1.312	0.999956	0.996877	0.993641	0.997396	0.999018	0.999173	0.99765	0.999621	0.998344	0.99982	0.993158	0.998247	0.999006	76.7	100.3	94.4	116.4	94.6	87.3	91.3	108.4
TRUE	High	[R].TISGTQTVATAVGNLATISQQQPVQQSPLGK.[A]	1xDeamidated [Q6]; 1xTMT6plex [K31]; 1xTMT6plex [N-Term]; 1xPhospho [S27(100)]	A0A0B4K765 1xPhospho [S234(100)]	0.00860586	0.00150655	1	6	1	A0A0B4K765	Sin3A, isoform G OS=Drosophila melanogaster GN=Sin3A PE=1 SV=1	A0A0B4K765 [208-238]	0	3662.94	0
TRUE	High	[R].TISGTQTVATAVGNLATISQQQPVQQSPLGK.[A]	1xTMT6plex [K31]; 1xTMT6plex [N-Term]; 1xPhospho [S27(100)]	A0A0B4K765 1xPhospho [S234(100)]	0.0867332	0.00580455	1	6	1	A0A0B4K765	Sin3A, isoform G OS=Drosophila melanogaster GN=Sin3A PE=1 SV=1	A0A0B4K765 [208-238]	0	3661.96	0
TRUE	High	[K].SEGADEVDESDDDEEAPVEKPVSK.[K]	2xTMT6plex [K20; K24]; 1xTMT6plex [N-Term]; 1xPhospho [S10(100)]	A0A0B4K7G4 1xPhospho [S129(100)]	0.000142586	0	1	1	3	A0A0B4K7G4	Modulo, isoform C OS=Drosophila melanogaster GN=mod PE=1 SV=1	A0A0B4K7G4 [120-143]	0	3343.56	0	0.09	0.067	0.061	0.045	0.12	0.115	0.133	0.118	0.102	0.107	0.123	0.118	0.136	4.13058e-08	9.15205e-10	1.39819e-09	2.28314e-14	6.99512e-07	2.09387e-06	9.39998e-06	5.82833e-06	8.63399e-05	9.45279e-06	0.000149382	1.43882e-05	0.000624241	106	207.9	156.8	233.8	202.4	9.6	7.1	24.9
TRUE	High	[K].VQEEETVVPQSPSKK.[S]	2xTMT6plex [K14; K15]; 1xTMT6plex [N-Term]; 1xPhospho [S11(99.2)]	A0A0B4K7G4 1xPhospho [S42(99.2)]	0.00037093	0	1	1	4	A0A0B4K7G4	Modulo, isoform C OS=Drosophila melanogaster GN=mod PE=1 SV=1	A0A0B4K7G4 [32-46]	1	2452.33	0	1.634	1.935	1.354	1.604	1.684	2.069	1.812	2.044	2.334	1.9	2.006	2.465	2.158	0.914515	0.719206	0.966553	0.745355	0.816269	0.628831	0.96946	0.552667	0.368944	0.49423	0.551499	0.368882	0.839302	48.1	87.1	58	77.2	73.2	78.5	93	146.7
TRUE	High	[K].NALNETAKPIEDSPVVGSVSQSTEANKPSQK.[N]	3xTMT6plex [K8; K27; K31]; 1xTMT6plex [N-Term]; 1xPhospho [T/S]		0.000104747	0	1	2	2	A0A0B4K7J2	Nucleoporin 358kD, isoform B OS=Drosophila melanogaster GN=Nup358 PE=1 SV=1	A0A0B4K7J2 [2144-2174]	0	4222.24	0
TRUE	High	[K].TGNDFANLSANSQGTTVGFNK.[S]	1xTMT6plex [K21]; 1xTMT6plex [N-Term]; 1xPhospho [S9(98.5)]	A0A0B4K7J2 1xPhospho [S2502(98.5)]	0.000394409	0	1	2	1	A0A0B4K7J2	Nucleoporin 358kD, isoform B OS=Drosophila melanogaster GN=Nup358 PE=1 SV=1	A0A0B4K7J2 [2494-2514]	0	2681.3	0
TRUE	High	[K].SAGGGFYNLTHQNAFK.[N]	1xTMT6plex [K16]; 1xTMT6plex [N-Term]; 1xPhospho [S1(100)]	A0A0B4K7J2 1xPhospho [S2515(100)]	2.1189e-06	0	1	2	4	A0A0B4K7J2	Nucleoporin 358kD, isoform B OS=Drosophila melanogaster GN=Nup358 PE=1 SV=1	A0A0B4K7J2 [2515-2530]	0	2250.11	0	3.489	3.512	3.461	3.485	1.123	1.444	1.199	1.423	1.713	1.333	1.121	1.441	1.196	0.154084	0.128293	0.0347377	0.0165385	0.989145	0.973592	0.989249	0.989337	0.724857	0.908282	0.993158	0.987654	0.999006	57.4	73.1	57.8	61.6	73.3	200.1	201.5	82.1
TRUE	High	[K].KDSSESVFGGNK.[A]	2xTMT6plex [K1; K12]; 1xTMT6plex [N-Term]; 1xPhospho [S3(99.9)]	A0A0B4K7J2 1xPhospho [S2327(99.9)]	2.62415e-06	0	1	2	7	A0A0B4K7J2	Nucleoporin 358kD, isoform B OS=Drosophila melanogaster GN=Nup358 PE=1 SV=1	A0A0B4K7J2 [2325-2336]	1	2022.05	0	1.113	1.109	1.057	1.052	0.753	0.812	0.928	0.693	0.607	0.562	0.659	0.711	0.812	0.999956	0.996877	0.993641	0.997396	0.932004	0.973592	0.9745	0.868897	0.91976	0.781244	0.878672	0.950359	0.97618	98.1	97.2	103.4	130.1	111	109.2	108.8	73.1
TRUE	High	[K].SSESPFSFK.[T]	1xTMT6plex [K9]; 1xTMT6plex [N-Term]; 1xPhospho [S4(100)]	A0A0B4K7J2 1xPhospho [S1259(100)]	0.000192211	0	1	2	3	A0A0B4K7J2	Nucleoporin 358kD, isoform B OS=Drosophila melanogaster GN=Nup358 PE=1 SV=1	A0A0B4K7J2 [1256-1264]	0	1553.77	0	0.459	0.445	0.378	0.367	0.647	0.753	0.74	0.505	0.514	0.441	0.476	0.554	0.545	0.248587	0.16373	0.156539	0.0562256	0.765504	0.963502	0.919538	0.439875	0.735569	0.452866	0.467408	0.671218	0.646208	129.7	99.9	157.3	146.4	135.7	59.5	57.7	64.6
TRUE	High	[R].SGSSNENSSDGSVK.[F]	1xTMT6plex [K14]; 1xTMT6plex [N-Term]; 1xPhospho [S]		9.75493e-05	0	1	2	7	A0A0B4K7J2	Nucleoporin 358kD, isoform B OS=Drosophila melanogaster GN=Nup358 PE=1 SV=1	A0A0B4K7J2 [2297-2310]	0	1892.86	0	0.801	0.676	0.579	0.489	0.487	0.46	0.442	0.375	0.39	0.413	0.885	0.837	0.804	0.90958	0.641587	0.679078	0.261525	0.282423	0.291897	0.143598	0.130563	0.421573	0.363088	0.993158	0.998247	0.97618	100.6	148.5	139	175.2	81.7	80.5	68	72.3
TRUE	High	[K].ADSQSPATQEAPK.[L]	1xTMT6plex [K13]; 1xTMT6plex [N-Term]; 1xPhospho [S3(95.7)]	A0A0B4K7J2 1xPhospho [S2339(95.7)]	0.000236738	0	1	2	6	A0A0B4K7J2	Nucleoporin 358kD, isoform B OS=Drosophila melanogaster GN=Nup358 PE=1 SV=1	A0A0B4K7J2 [2337-2349]	0	1867.92	0	0.858	0.805	0.745	0.699	0.456	0.629	0.606	0.458	0.476	0.345	0.496	0.684	0.659	0.984198	0.87459	0.983953	0.805948	0.365137	0.836746	0.69283	0.312369	0.656878	0.197801	0.551499	0.911515	0.873819	107	120	123.2	158.5	110.3	91.8	86.1	54.7
TRUE	High	[R].YWLDQANSLDLSGNK.[Q]	1xTMT6plex [K15]; 1xTMT6plex [N-Term]; 1xPhospho [S12(100)]	A0A0B4K7J2 1xPhospho [S130(100)]	3.13527e-05	0	1	2	1	A0A0B4K7J2	Nucleoporin 358kD, isoform B OS=Drosophila melanogaster GN=Nup358 PE=1 SV=1	A0A0B4K7J2 [119-133]	0	2262.12	0	0.854	0.172	0.478	0.096	41.688	26.364	28.894	3.669	3.348	5.294	38.089	24.088	26.4	0.984198	0.000212758	0.399177	2.45264e-08	1.58909e-15	1.45741e-09	1.81005e-09	0.0416219	0.0812493	0.00115963	2.68708e-13	1.92126e-11	1.04761e-08	80.4	6.5	143.6	51.1	7.1	68.7	13.9	270.4
TRUE	High	[R].NNSSASEASK.[T]	1xTMT6plex [K10]; 1xTMT6plex [N-Term]; 1xPhospho [S3(99.7)]	A0A0B4K7J2 1xPhospho [S2245(99.7)]	7.05146e-06	0	1	2	14	A0A0B4K7J2	Nucleoporin 358kD, isoform B OS=Drosophila melanogaster GN=Nup358 PE=1 SV=1	A0A0B4K7J2 [2243-2252]	0	1532.74	0	2.305	2.423	1.934	2.033	1.524	1.539	1.645	1.629	1.524	1.509	1.902	1.921	2.053	0.610981	0.492281	0.489003	0.356817	0.956573	0.963502	0.9745	0.868897	0.844007	0.784379	0.638628	0.725336	0.840738	56.5	80.9	67.4	81.8	64.9	130.3	137	123.4
TRUE	High	[K].QSGLDQGNALNLTTSSSNK.[F]	1xTMT6plex [K19]; 1xTMT6plex [N-Term]; 1xPhospho [T13(99.2)]	A0A0B4K7J2 1xPhospho [T1817(99.2)]	0.0012412	0.000331387	1	2	4	A0A0B4K7J2	Nucleoporin 358kD, isoform B OS=Drosophila melanogaster GN=Nup358 PE=1 SV=1	A0A0B4K7J2 [1805-1823]	0	2473.23	0
TRUE	High	[K].SFVTSTPAANSLINKPQEQTK.[T]	2xTMT6plex [K15; K21]; 1xTMT6plex [N-Term]; 1xPhospho [T6(75.4)]	A0A0B4K7J2 1xPhospho [T1475(75.4)]	0.00107801	0.000331387	1	2	2	A0A0B4K7J2	Nucleoporin 358kD, isoform B OS=Drosophila melanogaster GN=Nup358 PE=1 SV=1	A0A0B4K7J2 [1470-1490]	0	3028.63	0
TRUE	High	[K].QKEQEEAEQNQSGATDPNK.[T]	2xTMT6plex [K2; K19]; 1xTMT6plex [N-Term]; 1xPhospho [S12(100)]	A0A0B4K7J2 1xPhospho [S1286(100)]	0.0010728	0.000331387	1	2	4	A0A0B4K7J2	Nucleoporin 358kD, isoform B OS=Drosophila melanogaster GN=Nup358 PE=1 SV=1	A0A0B4K7J2 [1275-1293]	1	2898.41	0	0.612	0.975	0.528	0.842	0.459	0.425	0.347	0.505	0.619	0.667	0.727	0.674	0.55	0.531576	0.996877	0.532012	0.991607	0.336187	0.316043	0.127473	0.439742	0.930194	0.945296	0.988892	0.909917	0.676864	111.6	164	129.3	112.7	103.5	68.3	108.8	75.2
TRUE	High	[R].DVDPAAALGLDDLFIIEDALAEHQQQQQHQQQQSHNQGAIHPVVPNPYTSGFYNGMPNTPSAQER.[F]	3xDeamidated [Q24; Q25; Q26]; 1xTMT6plex [N-Term]; 1xPhospho [T59(75.5)]	A0A0B4K7J2 1xPhospho [T974(75.5)]	0.000777106	0.000331387	1	2	2	A0A0B4K7J2	Nucleoporin 358kD, isoform B OS=Drosophila melanogaster GN=Nup358 PE=1 SV=1	A0A0B4K7J2 [916-980]	0	7473.47	0
TRUE	High	[K].DSSESVFGGNKADSQSPATQEAPK.[L]	2xTMT6plex [K11; K24]; 1xTMT6plex [N-Term]; 1xPhospho [T19(81.3)]	A0A0B4K7J2 1xPhospho [T2344(81.3)]	0.00140949	0.000331387	1	2	8	A0A0B4K7J2	Nucleoporin 358kD, isoform B OS=Drosophila melanogaster GN=Nup358 PE=1 SV=1	A0A0B4K7J2 [2326-2349]	1	3204.57	0	0.394	0.782	0.313	0.622	0.553	1.01	0.313	0.543	1.753	0.96	0.553	1.01	0.313	0.137399	0.837312	0.0585548	0.61601	0.441191	0.999173	0.0222387	0.532471	0.695552	0.99982	0.702384	0.998247	0.113069	134	121.3	168.6	69.9	121.2	52.7	104.8	67.1
TRUE	High	[R].NNSSASEASK.[T]	1xDeamidated [N1]; 1xPhospho [S]; 1xTMT6plex [K10]; 1xTMT6plex [N-Term]		0.00247379	0.000973993	1	2	5	A0A0B4K7J2	Nucleoporin 358kD, isoform B OS=Drosophila melanogaster GN=Nup358 PE=1 SV=1	A0A0B4K7J2 [2243-2252]	0	1533.72	0	3.129	3.395	2.963	3.214	1.764	1.873	2.277	2.199	1.809	1.703	2.293	2.435	2.96	0.264337	0.150574	0.0836125	0.0306924	0.819078	0.801673	0.886077	0.460535	0.669507	0.628756	0.401286	0.381445	0.45616	47.6	67.9	50.3	70.3	52.2	149	161.6	119.7
TRUE	High	[K].ALQGDEENKNDDAPEEQASS.[-]	1xTMT6plex [K9]; 1xTMT6plex [N-Term]; 1xPhospho [S]		0.00881522	0.00150655	1	2	2	A0A0B4K7J2	Nucleoporin 358kD, isoform B OS=Drosophila melanogaster GN=Nup358 PE=1 SV=1	A0A0B4K7J2 [2699-2718]	1	2685.19	0	0.911	0.962	1.016	1.073	0.784	0.778	0.754	0.847	0.874	0.881	0.918	0.911	0.883	0.999956	0.996877	0.99654	0.997396	0.98208	0.963502	0.934226	0.999621	0.998344	0.99982	0.993158	0.998247	0.999006	99.4	123.6	89.1	110	105.6	90.5	95.6	96.9
TRUE	High	[R].DVDPAAALGLDDLFIIEDALAEHQQQQQHQQQQSHNQGAIHPVVPNPYTSGFYNGMPNTPSAQER.[F]	1xDeamidated [Q/N]; 1xTMT6plex [N-Term]; 1xPhospho [T/S/Y]		0.0107874	0.00150655	1	2	3	A0A0B4K7J2	Nucleoporin 358kD, isoform B OS=Drosophila melanogaster GN=Nup358 PE=1 SV=1	A0A0B4K7J2 [916-980]	0	7471.5	0
TRUE	High	[K].EDEDNDSQEVEEEENNTYFSPVIPLPDKIDVK.[T]	1xDeamidated [N15]; 2xTMT6plex [K28; K32]; 1xTMT6plex [N-Term]; 1xPhospho [S7(100)]	A0A0B4K7J2 1xPhospho [S2008(100)]	0.02161	0.00210566	1	2	1	A0A0B4K7J2	Nucleoporin 358kD, isoform B OS=Drosophila melanogaster GN=Nup358 PE=1 SV=1	A0A0B4K7J2 [2002-2033]	1	4505.13	0
TRUE	High	[K].ISSRDTPTR.[D]	1xTMT6plex [N-Term]; 1xPhospho [T/S]		0.0210248	0.00210566	1	2	2	A0A0B4K7J2	Nucleoporin 358kD, isoform B OS=Drosophila melanogaster GN=Nup358 PE=1 SV=1	A0A0B4K7J2 [907-915]	1	1341.67	0	0.958	1.261	0.554	0.73	0.599	0.785	0.545	0.662	0.953	0.727	0.519	0.681	0.473	0.999956	0.996877	0.603696	0.871228	0.666968	0.963502	0.545005	0.81832	0.998344	0.998476	0.573853	0.911515	0.560547	83.6	119.5	144.6	98.4	137.8	80.1	105.5	71.5
TRUE	High	[K].NALNETAKPIEDSPVVGSVSQSTEANKPSQK.[N]	2xDeamidated [N4; N26]; 3xTMT6plex [K8; K27; K31]; 1xTMT6plex [N-Term]; 1xPhospho [S/T]		0.027972	0.00254057	1	2	6	A0A0B4K7J2	Nucleoporin 358kD, isoform B OS=Drosophila melanogaster GN=Nup358 PE=1 SV=1	A0A0B4K7J2 [2144-2174]	0	4224.21	0	1.08	1.153	0.857	0.915	0.899	0.579	0.902	0.529	0.34	0.528	0.832	0.536	0.835	0.999956	0.996877	0.993641	0.997396	0.989145	0.706317	0.9745	0.506916	0.27663	0.72354	0.993158	0.6386	0.999006	106.5	84.6	134.2	144.2	91.4	115	122.8	76.1
TRUE	High	[K].LASGEGQGNVLGSIFR.[S]	1xDeamidated [N/Q]; 1xTMT6plex [N-Term]; 1xPhospho [S3(100)]	A0A0B4K7J2 1xPhospho [S2283(100)]	0.079326	0.00518761	1	2	2	A0A0B4K7J2	Nucleoporin 358kD, isoform B OS=Drosophila melanogaster GN=Nup358 PE=1 SV=1	A0A0B4K7J2 [2281-2296]	0	1914.95	0	100	100	100	100	1.551	1.392	0.955	1.39	2.026	2.258	1.48	1.328	0.912	1.45667e-15	1.0925e-15	1.748e-15	1.16533e-15	0.936081	0.973592	0.9745	0.989411	0.525449	0.286174	0.898439	0.998247	0.999006		147		101	154.1	13	11.5	228.1
TRUE	High	[K].TLPQDTSADDYDPRPDFKPIIPLPDEVEVR.[T]	1xTMT6plex [K18]; 1xTMT6plex [N-Term]; 1xPhospho [T/S/Y]		0.128926	0.00918784	1	2	3	A0A0B4K7J2	Nucleoporin 358kD, isoform B OS=Drosophila melanogaster GN=Nup358 PE=1 SV=1	A0A0B4K7J2 [1294-1323]	0	3977	0	0.677	0.582	0.623	0.536	1.14	1.014	1.201	0.855	0.722	0.812	1.336	1.188	1.407	0.674979	0.389609	0.78884	0.369687	0.989145	0.999173	0.997889	0.999621	0.998344	0.99982	0.972018	0.998247	0.999006	127	87	138	122.1	74.2	86	73.9	99.2
TRUE	High	[RK].GSSLSR.[GN]	1xTMT6plex [N-Term]; 1xPhospho [S]		0.129861	0.00918784	1	3	1	A0A0B4K7J2	Nucleoporin 358kD, isoform B OS=Drosophila melanogaster GN=Nup358 PE=1 SV=1	A0A0B4K7J2 [2237-2242]	0	915.45	0	2.262	2.251	1.97	1.961	1.063	0.999	1.036	1.286	1.241	1.32	0.989	0.93	0.964	0.636014	0.603747	0.462364	0.40296	0.995989	0.999173	0.98316	0.999621	0.998344	0.909591	0.996688	0.998247	0.999006	47.5	114.4	54.5	92.1	122.9	107.3	106.9	121.6
TRUE	High	[R].QLEVTPVTPIVMAQPSQEMEQAVK.[Q]	1xTMT6plex [K24]; 1xTMT6plex [N-Term]; 2xPhospho [T5(100); T8(100)]	A0A0B4K7J2 2xPhospho [T845(100); T848(100)]	0.13954	0.00990665	1	2	1	A0A0B4K7J2	Nucleoporin 358kD, isoform B OS=Drosophila melanogaster GN=Nup358 PE=1 SV=1	A0A0B4K7J2 [841-864]	0	3271.62	0
TRUE	High	[K].TQSDFSDDDEEDKPMTMR.[M]	1xTMT6plex [K13]; 1xTMT6plex [N-Term]; 1xPhospho [S6(98.8)]	A0A0B4K7V4 1xPhospho [S676(98.8)]	0.0485231	0.00350078	1	1	2	A0A0B4K7V4	Transporter OS=Drosophila melanogaster GN=CG43066 PE=3 SV=1	A0A0B4K7V4 [671-688]	0	2685.15	0	0.168	0.088	0.14	0.073	0.01	0.082	0.029	0.034	0.095	0.01	0.01	0.084	0.03	8.10144e-05	1.67991e-08	7.73339e-05	2.43256e-10	1.58909e-15	1.49129e-08	2.91333e-15	1.58909e-15	4.02636e-05	1.24857e-15	1.58909e-15	2.21024e-07	4.11422e-12	155.2	209.3	186.2	181.9	204.2	26.1	13.6
TRUE	High	[R].AQALSSVNREEQDSSLLNK.[L]	1xTMT6plex [K19]; 1xTMT6plex [N-Term]; 1xPhospho [S]		0.000301323	0	1	1	8	A0A0B4K7Z5	Regulatory particle non-ATPase 6, isoform C OS=Drosophila melanogaster GN=Rpn6 PE=1 SV=1	A0A0B4K7Z5 [10-28]	1	2627.34	0	0.62	0.843	0.679	0.924	0.485	0.561	0.496	0.665	0.751	0.649	0.722	0.835	0.739	0.587405	0.913414	0.899737	0.997396	0.348418	0.675406	0.438789	0.825709	0.998344	0.912958	0.965159	0.998247	0.929195	151.8	123.1	138.6	91.9	82.7	94.1	128	59.7
TRUE	High	[R].EEQDSSLLNK.[L]	1xTMT6plex [K10]; 1xTMT6plex [N-Term]; 1xPhospho [S5(99.8)]	A0A0B4K7Z5 1xPhospho [S23(99.8)]	0.000521232	0.000331387	1	1	1	A0A0B4K7Z5	Regulatory particle non-ATPase 6, isoform C OS=Drosophila melanogaster GN=Rpn6 PE=1 SV=1	A0A0B4K7Z5 [19-28]	0	1700.85	0	1.057	0.929	1.055	0.928	0.544	0.509	0.789	0.76	0.49	0.524	0.566	0.53	0.821	0.999956	0.996877	0.993641	0.997396	0.535443	0.543483	0.936334	0.962795	0.680945	0.70145	0.750081	0.594057	0.992183	116.5	110.6	116.7	114.8	106.3	123.2	108.2	60.2
TRUE	High	[R].KLDLDNSGALSVDEFMSLPELQQNPLVQR.[V]	1xDeamidated [N/Q]; 1xTMT6plex [K1]; 1xTMT6plex [N-Term]; 1xPhospho [S7(99.6)]	A0A0B4K833 1xPhospho [S35(99.6)]	0.000893042	0.000331387	1	1	3	A0A0B4K833	Calcineurin B2, isoform B OS=Drosophila melanogaster GN=CanB2 PE=4 SV=1	A0A0B4K833 [29-57]	1	3795.93	0
TRUE	High	[R].KLDLDNSGALSVDEFMSLPELQQNPLVQR.[V]	1xDeamidated [N6]; 1xOxidation [M16]; 1xTMT6plex [K1]; 1xTMT6plex [N-Term]; 1xPhospho [S7(85.6)]	A0A0B4K833 1xPhospho [S35(85.6)]	0.00380359	0.00110061	1	1	3	A0A0B4K833	Calcineurin B2, isoform B OS=Drosophila melanogaster GN=CanB2 PE=4 SV=1	A0A0B4K833 [29-57]	1	3811.92	0
TRUE	High	[R].KLDLDNSGALSVDEFMSLPELQQNPLVQR.[V]	1xOxidation [M16]; 1xTMT6plex [K1]; 1xTMT6plex [N-Term]; 1xPhospho [S7(99.6)]	A0A0B4K833 1xPhospho [S35(99.6)]	0.096216	0.00714768	1	1	2	A0A0B4K833	Calcineurin B2, isoform B OS=Drosophila melanogaster GN=CanB2 PE=4 SV=1	A0A0B4K833 [29-57]	1	3810.94	0
TRUE	High	[K].SQGLNNSDSSDSK.[T]	1xTMT6plex [K13]; 1xTMT6plex [N-Term]; 1xPhospho [S7(99.6)]	A0A0B4K859 1xPhospho [S1260(99.6)]	1.48693e-05	0	1	2	3	A0A0B4K859	CG8771, isoform C OS=Drosophila melanogaster GN=CG8771 PE=1 SV=1	A0A0B4K859 [1254-1266]	0	1876.87	0	2.406	1.936	3.262	2.624	1.793	1.63	2.511	1.831	1.189	1.308	1.501	1.365	2.101	0.504232	0.812986	0.0504917	0.109852	0.765504	0.963502	0.686475	0.712777	0.998344	0.9136	0.897315	0.998247	0.811459	58.2	68	42.9	93.3	81.3	140	112.6	122
TRUE	High	[K].TEGSASPK.[A]	1xTMT6plex [K8]; 1xTMT6plex [N-Term]; 1xPhospho [S6(100)]	A0A0B4K863 1xPhospho [S1287(100)]	4.39303e-05	0	1	5	2	A0A0B4K863	Centrosomin, isoform L OS=Drosophila melanogaster GN=cnn PE=1 SV=1	A0A0B4K863 [1282-1289]	0	1314.67	0	1.253	1.411	1.129	1.271	0.696	0.92	0.967	0.814	0.774	0.586	0.63	0.832	0.875	0.999956	0.996877	0.993641	0.996019	0.843041	0.995512	0.9745	0.989411	0.998344	0.835772	0.819092	0.998247	0.999006	89.9	97.2	99.8	115.4	107.3	112.6	126.8	67.6
TRUE	High	[K].TVISPSSSGR.[S]	1xTMT6plex [N-Term]; 1xPhospho [S4(100)]	A0A0B4K863 1xPhospho [S594(100)]	9.80134e-05	0	1	5	4	A0A0B4K863	Centrosomin, isoform L OS=Drosophila melanogaster GN=cnn PE=1 SV=1	A0A0B4K863 [591-600]	0	1299.65	0	1.398	1.323	1.135	1.074	1.351	1.551	1.66	1.141	1.066	0.929	1.126	1.293	1.384	0.999956	0.996877	0.993641	0.997396	0.989145	0.963502	0.9745	0.999621	0.998344	0.99982	0.993158	0.998247	0.999006	82.8	71.8	102.1	104.4	86.1	115.8	109.6	97
TRUE	High	[K].SEESTSPDSK.[S]	1xTMT6plex [K10]; 1xTMT6plex [N-Term]; 1xPhospho [S/T]		0.00170815	0.000331387	1	5	6	A0A0B4K863	Centrosomin, isoform L OS=Drosophila melanogaster GN=cnn PE=1 SV=1	A0A0B4K863 [1292-1301]	0	1604.75	0	1.621	1.766	1.473	1.605	1.17	1.353	1.674	1.411	1.14	0.986	1.071	1.238	1.533	0.984198	0.905248	0.893698	0.745297	0.989145	0.973592	0.9745	0.989411	0.998344	0.99982	0.993158	0.998247	0.999006	62.7	87.8	68.9	104.2	95.9	101.6	110.7	102.7
TRUE	High	[R].VNTSSPDLGIESDAGR.[I]	1xTMT6plex [N-Term]; 1xPhospho [S5(99.6)]	A0A0B4K863 1xPhospho [S1250(99.6)]	0.00116507	0.000331387	1	5	4	A0A0B4K863	Centrosomin, isoform L OS=Drosophila melanogaster GN=cnn PE=1 SV=1	A0A0B4K863 [1246-1261]	0	1926.9	0	1.287	1.132	1.31	1.152	0.9	0.871	0.98	0.988	0.879	0.908	0.894	0.865	0.973	0.999956	0.996877	0.993641	0.997396	0.989145	0.973592	0.980548	0.999621	0.998344	0.99982	0.993158	0.998247	0.999006	101.2	96.5	99.3	95.7	97.2	130.2	114.5	86.8
TRUE	High	[R].SIEASVGSAYENVK.[TVA]	1xTMT6plex [K14]; 1xTMT6plex [N-Term]; 1xPhospho [S5(99.7)]	A0A0B4K897 1xPhospho [S311(99.7)]	0.000166737	0	1	10	3	A0A0B4K897	CG5174, isoform O OS=Drosophila melanogaster GN=CG5174 PE=1 SV=1	A0A0B4K897 [307-320]	0	1992.01	0
TRUE	High	[R].SGSVSSFPDALDENNTSSGLNSPTDSLPK.[-]	2xDeamidated [N15; N]; 1xTMT6plex [K29]; 1xTMT6plex [N-Term]; 1xPhospho [T/S]		0.013037	0.00150655	1	8	4	A0A0B4K897	CG5174, isoform O OS=Drosophila melanogaster GN=CG5174 PE=1 SV=1	A0A0B4K897 [341-369]	0	3463.6	0
TRUE	High	[R].SGSVSSFPDALDENNTSSGLNSPTDSLPK.[-]	1xDeamidated [N]; 1xTMT6plex [K29]; 1xTMT6plex [N-Term]; 1xPhospho [S18(85.6)]	A0A0B4K897 1xPhospho [S358(85.6)]	0.0246495	0.00210566	1	8	3	A0A0B4K897	CG5174, isoform O OS=Drosophila melanogaster GN=CG5174 PE=1 SV=1	A0A0B4K897 [341-369]	0	3462.62	0
TRUE	High	[K].ASESANDHASTSAGTSKDED.[-]	1xTMT6plex [K17]; 1xTMT6plex [N-Term]; 1xPhospho [S/T]		0.00390618	0.00110061	1	3	13	A0A0B4KEJ7	Coronin OS=Drosophila melanogaster GN=coro PE=1 SV=1	A0A0B4KEJ7 [516-535]	1	2518.1	0	1.987	1.754	1.377	1.215	1.076	1.263	0.968	1.54	2.009	1.712	0.875	1.027	0.787	0.636778	0.874871	0.957351	0.997396	0.999798	0.995512	0.9745	0.94862	0.533324	0.619277	0.993158	0.998247	0.973539	61	101	88.1	63.5	124.2	121.3	107.1	108.7
TRUE	High	[K].KPPKPTDSPSTPAAQSGGTGR.[G]	2xTMT6plex [K1; K4]; 1xTMT6plex [N-Term]; 1xPhospho [S10(83.3)]	A0A0B4KER0 1xPhospho [S90(83.3)]	0.0173935	0.00191737	1	3	2	A0A0B4KER0	Relative of woc, isoform C OS=Drosophila melanogaster GN=row PE=1 SV=1	A0A0B4KER0 [81-101]	0	2804.49	0	1.338	1.723	0.841	1.083	1.465	2.504	1.913	1.411	1.847	1.08	0.781	1.336	1.021	0.999956	0.888486	0.993641	0.997396	0.986728	0.411722	0.936334	0.989411	0.64872	0.99982	0.993158	0.998247	0.999006	67.5	61.1	107.4	82.9	114.6	90.3	116.4	89.6
TRUE	High	[K].KPPKPTDSPSTPAAQSGGTGR.[G]	2xTMT6plex [K1; K4]; 1xTMT6plex [N-Term]; 2xPhospho [S8(98.4); T11(98.4)]	A0A0B4KER0 2xPhospho [S88(98.4); T91(98.4)]	0.0704045	0.00463974	1	3	1	A0A0B4KER0	Relative of woc, isoform C OS=Drosophila melanogaster GN=row PE=1 SV=1	A0A0B4KER0 [81-101]	0	2884.46	0	1.14	1.296	1.014	1.153	0.945	0.815	1.054	1.397	1.08	1.252	1.383	1.193	1.543	0.999956	0.996877	0.99654	0.997396	0.989145	0.973592	0.989249	0.989411	0.998344	0.962218	0.939473	0.998247	0.999006	90.9	111.4	102.3	84.1	76.1	103.7	117.9	105.3
TRUE	High	[R].FGPPDGNPLQQQPGQASVNPQTQQSPPRPPSHVQDQQTPSAYAQQAGLK.[T]	1xDeamidated [N/Q]; 1xTMT6plex [K49]; 1xTMT6plex [N-Term]; 1xPhospho [S/T/Y]		0.0152341	0.00172753	1	3	6	A0A0B4KEU2	Scribbler, isoform J OS=Drosophila melanogaster GN=sbb PE=1 SV=1	A0A0B4KEU2 [1379-1427]	0	5741.81	0
TRUE	High	[K].TSPGFGSVGVGAASSK.[Q]	1xTMT6plex [K16]; 1xTMT6plex [N-Term]; 1xPhospho [T/S]		0.0199069	0.00191737	1	3	3	A0A0B4KEU2	Scribbler, isoform J OS=Drosophila melanogaster GN=sbb PE=1 SV=1	A0A0B4KEU2 [1428-1443]	0	1947	0
TRUE	High	[R].HHLDDVSNQSPQQTQQPMSPTR.[L]	1xOxidation [M18]; 1xTMT6plex [N-Term]; 2xPhospho [S10(99.5); S19(83.9)]	A0A0B4KEY4 2xPhospho [S1273(99.5); S1282(83.9)]	0.0615559	0.00382508	1	11	2	A0A0B4KEY4	Patronin, isoform I OS=Drosophila melanogaster GN=Patronin PE=1 SV=1	A0A0B4KEY4 [1264-1285]	0	2936.26	0
TRUE	High	[K].ISSGSVENTSSATNGPHSNSTLPTPPPPPQAK.[H]	1xDeamidated [N/Q]; 1xTMT6plex [K32]; 1xTMT6plex [N-Term]; 1xPhospho [T/S]		8.74602e-05	0	1	3	14	A0A0B4KF69	SRPK, isoform D OS=Drosophila melanogaster GN=SRPK PE=1 SV=1	A0A0B4KF69 [556-587]	0	3696.82	0
TRUE	High	[R].DYLEQADGQGAINPNEVQNGDAGISDADEYFDANSVEDNVHVAAGQPSR.[K]	1xDeamidated [N/Q]; 1xTMT6plex [N-Term]; 1xPhospho [S25(99.9)]	A0A0B4KF69 1xPhospho [S404(99.9)]	9.57147e-05	0	1	3	3	A0A0B4KF69	SRPK, isoform D OS=Drosophila melanogaster GN=SRPK PE=1 SV=1	A0A0B4KF69 [380-428]	0	5472.39	0
TRUE	High	[R].DYLEQADGQGAINPNEVQNGDAGISDADEYFDANSVEDNVHVAAGQPSR.[K]	2xDeamidated [N/Q]; 1xTMT6plex [N-Term]; 1xPhospho [S25(99.8)]	A0A0B4KF69 1xPhospho [S404(99.8)]	3.80952e-05	0	1	3	3	A0A0B4KF69	SRPK, isoform D OS=Drosophila melanogaster GN=SRPK PE=1 SV=1	A0A0B4KF69 [380-428]	0	5473.37	0
TRUE	High	[R].DYLEQADGQGAINPNEVQNGDAGISDADEYFDANSVEDNVHVAAGQPSR.[K]	3xDeamidated [N34; N/Q]; 1xTMT6plex [N-Term]; 1xPhospho [S25(99.5)]	A0A0B4KF69 1xPhospho [S404(99.5)]	0.000146701	0	1	3	2	A0A0B4KF69	SRPK, isoform D OS=Drosophila melanogaster GN=SRPK PE=1 SV=1	A0A0B4KF69 [380-428]	0	5474.36	0
TRUE	High	[R].DYLEQADGQGAINPNEVQNGDAGISDADEYFDANSVEDNVHVAAGQPSRK.[Q]	2xDeamidated [N/Q]; 1xTMT6plex [K50]; 1xTMT6plex [N-Term]; 1xPhospho [S/Y]		2.94747e-05	0	1	3	5	A0A0B4KF69	SRPK, isoform D OS=Drosophila melanogaster GN=SRPK PE=1 SV=1	A0A0B4KF69 [380-429]	1	5830.63	0
TRUE	High	[R].DYLEQADGQGAINPNEVQNGDAGISDADEYFDANSVEDNVHVAAGQPSRK.[Q]	3xDeamidated [N19; N34; N]; 1xTMT6plex [K50]; 1xTMT6plex [N-Term]; 1xPhospho [S25(76.5)]	A0A0B4KF69 1xPhospho [S404(76.5)]	0.000167529	0	1	3	4	A0A0B4KF69	SRPK, isoform D OS=Drosophila melanogaster GN=SRPK PE=1 SV=1	A0A0B4KF69 [380-429]	1	5831.61	0
TRUE	High	[K].GQQPPQLENSTSSAESSSALK.[S]	1xTMT6plex [K21]; 1xTMT6plex [N-Term]; 1xPhospho [S/T]		0.00214805	0.000331387	1	3	1	A0A0B4KF69	SRPK, isoform D OS=Drosophila melanogaster GN=SRPK PE=1 SV=1	A0A0B4KF69 [474-494]	0	2684.32	0
TRUE	High	[R].SSENLQAPDNANNSHLNAPSSAAFSK.[A]	1xDeamidated [N]; 1xTMT6plex [K26]; 1xTMT6plex [N-Term]; 1xPhospho [S]		0.0678259	0.00443533	1	2	10	A0A0B4KF69	SRPK, isoform D OS=Drosophila melanogaster GN=SRPK PE=1 SV=1	A0A0B4KF69 [58-83]	0	3210.51	0	1.421	1.6	1.74	1.959	1.517	1.548	2.017	2.38	1.827	1.791	1.602	1.634	2.129	0.999956	0.959537	0.650185	0.40385	0.959975	0.966804	0.934226	0.35479	0.656878	0.628756	0.770533	0.911515	0.75327	94.2	69.1	76.9	58.6	65.5	133.8	150.7	104.9
TRUE	High	[R].GKQNGTNPQEQSNSSQNQNPKPSSNPIPEPNR.[S]	2xDeamidated [N/Q]; 1xPhospho [S/T]; 2xTMT6plex [K2; K21]; 1xTMT6plex [N-Term]		0.116467	0.00826172	1	2	2	A0A0B4KF69	SRPK, isoform D OS=Drosophila melanogaster GN=SRPK PE=1 SV=1	A0A0B4KF69 [26-57]	1	4243.06	0
TRUE	High	[R].AGSDDSEVAR.[Q]	1xTMT6plex [N-Term]; 1xPhospho [S3(100)]	A0A0B4KFB8 1xPhospho [S867(100)]	4.39303e-05	0	1	1	4	A0A0B4KFB8	CG42724, isoform C OS=Drosophila melanogaster GN=CG42724 PE=1 SV=1	A0A0B4KFB8 [865-874]	0	1315.57	0	1.782	1.957	1.388	1.525	1.102	1.061	1.249	1.334	1.134	1.178	1.157	1.114	1.311	0.926144	0.8034	0.953722	0.819594	0.999018	0.999173	0.997889	0.999621	0.998344	0.987834	0.993158	0.998247	0.999006	66.9	94.8	85.9	88.7	90.3	119.2	130.9	104.5
TRUE	High	[R].DTTPEEGEHREESEREER.[A]	1xTMT6plex [N-Term]; 1xPhospho [T/S]	A0A0B4KFB8 1xPhospho [T849(97.5)]	0.0100162	0.00150655	1	1	1	A0A0B4KFB8	CG42724, isoform C OS=Drosophila melanogaster GN=CG42724 PE=1 SV=1	A0A0B4KFB8 [847-864]	2	2524.08	0	1.312	1.206	1.012	0.931	0.722	0.862	0.958	1.397	1.257	1.053	0.714	0.852	0.947	0.999956	0.996877	0.99654	0.997396	0.92814	0.973592	0.9745	0.989411	0.998344	0.99982	0.993158	0.998247	0.999006	72.8	124	94.3	85	125.4	95.5	87.8	89.5
TRUE	High	[R].DTTPEEGEHREESEREER.[A]	1xTMT6plex [N-Term]; 2xPhospho [S13(100); T]	A0A0B4KFB8 2xPhospho [T849(98.1); S859(100)]	0.0658311	0.00443533	1	1	2	A0A0B4KFB8	CG42724, isoform C OS=Drosophila melanogaster GN=CG42724 PE=1 SV=1	A0A0B4KFB8 [847-864]	2	2604.04	0	1.067	0.98	1.161	1.066	0.902	0.859	1.1	1.084	0.846	0.889	0.673	0.641	0.821	0.999956	0.996877	0.993641	0.997396	0.989145	0.973592	0.989249	0.999621	0.998344	0.99982	0.923768	0.86814	0.9863	90	103.4	82.7	105	138.6	96.1	88.2	93.3
TRUE	High	[R].LESAEVDGTAEVAGGAPHESAGPSDTGAASASSPQK.[Q]	1xDeamidated [Q35]; 1xTMT6plex [K36]; 1xTMT6plex [N-Term]; 1xPhospho [S24(75.5)]	A0A0B4KFE9 1xPhospho [S2139(75.5)]	6.30276e-05	0	1	1	6	A0A0B4KFE9	Megator, isoform B OS=Drosophila melanogaster GN=Mtor PE=1 SV=1	A0A0B4KFE9 [2116-2151]	0	3877.8	0
TRUE	High	[K].QAVGVEEEGREAEATSPSENTR.[F]	1xTMT6plex [N-Term]; 1xPhospho [T/S]		3.80167e-06	0	1	1	8	A0A0B4KFE9	Megator, isoform B OS=Drosophila melanogaster GN=Mtor PE=1 SV=1	A0A0B4KFE9 [2246-2267]	1	2655.21	0	1.052	1.52	0.971	1.403	0.829	1.285	0.786	1.029	1.683	1.086	1.05	1.627	0.995	0.999956	0.996877	0.99654	0.938497	0.98208	0.997181	0.880029	0.999621	0.742741	0.99982	0.993158	0.909917	0.999006	77.6	117.2	84.1	89.5	92.5	81.6	117.9	97.1
TRUE	High	[R].EAEATSPSENTR.[F]	1xTMT6plex [N-Term]; 1xPhospho [T/S]		0.000105245	0	1	1	9	A0A0B4KFE9	Megator, isoform B OS=Drosophila melanogaster GN=Mtor PE=1 SV=1	A0A0B4KFE9 [2256-2267]	0	1600.71	0	1.496	1.399	1.373	1.283	1.292	1.116	1.637	1.251	0.853	0.987	1.478	1.276	1.872	0.999956	0.996877	0.957351	0.991607	0.989145	0.999173	0.9745	0.999621	0.998344	0.99982	0.939473	0.998247	0.929195	75.3	86.4	82.1	113.1	75.6	112.6	105.3	111.7
TRUE	High	[K].GNISESSPR.[T]	1xTMT6plex [N-Term]; 1xPhospho [S6(99.2)]	A0A0B4KFE9 1xPhospho [S1645(99.2)]	0.00156281	0.000331387	1	1	5	A0A0B4KFE9	Megator, isoform B OS=Drosophila melanogaster GN=Mtor PE=1 SV=1	A0A0B4KFE9 [1640-1648]	0	1255.59	0	0.673	0.692	0.593	0.609	0.809	0.934	0.91	0.708	0.727	0.63	0.663	0.765	0.745	0.686805	0.672585	0.722337	0.573835	0.986169	0.997181	0.9745	0.896557	0.998344	0.903707	0.88324	0.987654	0.929195	102.1	104.4	115.9	134.1	127.4	68.7	70.6	84.5
TRUE	High	[R].LESAEVDGTAEVAGGAPHESAGPSDTGAASASSPQKQSEAGESSGSDALK.[A]	2xTMT6plex [K36; K50]; 1xTMT6plex [N-Term]; 1xPhospho [S/T]		0.00230472	0.00065999	1	1	3	A0A0B4KFE9	Megator, isoform B OS=Drosophila melanogaster GN=Mtor PE=1 SV=1	A0A0B4KFE9 [2116-2165]	1	5452.58	0
TRUE	High	[R].LESAEVDGTAEVAGGAPHESAGPSDTGAASASSPQK.[Q]	1xTMT6plex [K36]; 1xTMT6plex [N-Term]; 1xPhospho [S33(81)]	A0A0B4KFE9 1xPhospho [S2148(81)]	0.00716493	0.00136966	1	1	1	A0A0B4KFE9	Megator, isoform B OS=Drosophila melanogaster GN=Mtor PE=1 SV=1	A0A0B4KFE9 [2116-2151]	0	3876.82	0
TRUE	High	[K].LAVLASQSQNPNSSLNESAMDGDQSLNASGLTAAEEGR.[N]	1xTMT6plex [N-Term]; 1xPhospho [S/T]		0.00860586	0.00150655	1	1	4	A0A0B4KFE9	Megator, isoform B OS=Drosophila melanogaster GN=Mtor PE=1 SV=1	A0A0B4KFE9 [1162-1199]	0	4141.92	0
TRUE	High	[R].LESAEVDGTAEVAGGAPHESAGPSDTGAASASSPQKQSEAGESSGSDALK.[A]	1xDeamidated [Q]; 2xTMT6plex [K36; K50]; 1xTMT6plex [N-Term]; 1xPhospho [S/T]		0.0969297	0.00714768	1	1	3	A0A0B4KFE9	Megator, isoform B OS=Drosophila melanogaster GN=Mtor PE=1 SV=1	A0A0B4KFE9 [2116-2165]	1	5453.56	0
TRUE	High	[K].DLGLPTEAYISVEEVHDDGSPTSK.[T]	1xTMT6plex [K24]; 1xTMT6plex [N-Term]; 1xPhospho [S20(98.4)]	A0A0B4KFH4 1xPhospho [S152(98.4)]	0.011129	0.00150655	1	2	2	A0A0B4KFH4	Regulatory particle non-ATPase 8, isoform B OS=Drosophila melanogaster GN=Rpn8 PE=4 SV=1	A0A0B4KFH4 [133-156]	0	3097.5	0
TRUE	High	[K].YGNEDDSDTVDFSAFEK.[K]	1xTMT6plex [K17]; 1xTMT6plex [N-Term]; 1xPhospho [S7(99.1)]	A0A0B4KFR1 1xPhospho [S258(99.1)]	0.00106246	0.000331387	1	1	3	A0A0B4KFR1	CG6693, isoform B OS=Drosophila melanogaster GN=CG6693 PE=4 SV=1	A0A0B4KFR1 [252-268]	0	2477.08	0	0.643	1.087	0.374	0.632	0.827	0.365	0.843	0.541	0.234	0.53	1.431	0.632	1.459	0.722211	0.996877	0.148416	0.642973	0.989145	0.180175	0.9745	0.524765	0.0461996	0.769157	0.9213	0.86814	0.999006	114.7	94.6	197.3	147.6	54.7	73.8	124.7	78.2
TRUE	High	[R].EYYQHSPGYSAGGGGGVGLGTGGASQSNAIGGSGLSSNHNR.[S]	1xTMT6plex [N-Term]; 1xPhospho [S6(96.2)]	A0A0B4KFT9 1xPhospho [S388(96.2)]	0.000335913	0	1	2	1	A0A0B4KFT9	Quaking related 54B, isoform E OS=Drosophila melanogaster GN=qkr54B PE=1 SV=1	A0A0B4KFT9 [383-423]	0	4174.88	0
TRUE	High	[R].EYYQHSPGYSAGGGGGVGLGTGGASQSNAIGGSGLSSNHNR.[S]	1xDeamidated [Q26]; 1xTMT6plex [N-Term]; 1xPhospho [S/Y/T]		0.0302436	0.00271494	1	2	1	A0A0B4KFT9	Quaking related 54B, isoform E OS=Drosophila melanogaster GN=qkr54B PE=1 SV=1	A0A0B4KFT9 [383-423]	0	4175.86	0
TRUE	High	[R].ASIQSVLGNPLHAHDGDEGSTH.[-]	1xTMT6plex [N-Term]; 1xPhospho [S5(98)]	A0A0B4KFV2 1xPhospho [S371(98)]	0.00034232	0	1	1	6	A0A0B4KFV2	Jabba, isoform H OS=Drosophila melanogaster GN=Jabba PE=1 SV=1	A0A0B4KFV2 [367-388]	0	2551.18	0
TRUE	High	[R].SASNQSVGRQSPNK.[K]	1xTMT6plex [K14]; 1xTMT6plex [N-Term]; 1xPhospho [S11(99.3)]	A0A0B4KG81 1xPhospho [S604(99.3)]	0.000144629	0	1	2	3	A0A0B4KG81	CG15099, isoform B OS=Drosophila melanogaster GN=CG15099 PE=4 SV=1	A0A0B4KG81 [594-607]	1	1998.02	0	1.563	1.688	1.1	1.187	1.291	1.322	1.337	1.514	1.496	1.462	1.196	1.225	1.239	0.999956	0.952495	0.993641	0.997396	0.989145	0.973592	0.996103	0.962795	0.871321	0.823442	0.993158	0.998247	0.999006	69.3	87.8	98.6	77.5	94.7	108.4	117	113.3
TRUE	High	[R].SLPLPASASELSSDSEAQEEK.[Q]	1xTMT6plex [K21]; 1xTMT6plex [N-Term]; 1xPhospho [S13(98)]	A0A0B4KG81 1xPhospho [S815(98)]	0.000788339	0.000331387	1	2	3	A0A0B4KG81	CG15099, isoform B OS=Drosophila melanogaster GN=CG15099 PE=4 SV=1	A0A0B4KG81 [803-823]	0	2713.32	0
TRUE	High	[R].SLPLPASASELSSDSEAQEEK.[Q]	1xDeamidated [Q18]; 1xTMT6plex [K21]; 1xTMT6plex [N-Term]; 1xPhospho [S13(98.5)]	A0A0B4KG81 1xPhospho [S815(98.5)]	0.00532833	0.00110061	1	2	1	A0A0B4KG81	CG15099, isoform B OS=Drosophila melanogaster GN=CG15099 PE=4 SV=1	A0A0B4KG81 [803-823]	0	2714.31	0
TRUE	High	[R].QDTPPAAGEDSAGNASPTR.[L]	1xTMT6plex [N-Term]; 1xPhospho [S/T]	A0A0B4KG81 1xPhospho [S1757(86.5)]	0.0629488	0.00382508	1	2	2	A0A0B4KG81	CG15099, isoform B OS=Drosophila melanogaster GN=CG15099 PE=4 SV=1	A0A0B4KG81 [1742-1760]	0	2150.96	0
TRUE	High	[K].TTSPQVHSSTDLSNTQEVNNK.[N]	1xTMT6plex [K21]; 1xTMT6plex [N-Term]; 1xPhospho [S3(90.2)]	A0A0B4KGE5 1xPhospho [S870(90.2)]	2.21635e-05	0	1	3	5	A0A0B4KGE5	Bonus, isoform C OS=Drosophila melanogaster GN=bon PE=1 SV=1	A0A0B4KGE5 [868-888]	0	2825.37	0
TRUE	High	[R].EDSGSGMGDYNLGGFGGPGENDQTESAAILK.[I]	1xTMT6plex [K31]; 1xTMT6plex [N-Term]; 1xPhospho [S/Y/T]		0.0367234	0.00289496	1	2	1	A0A0B4KGW6	Sequence-specific single-stranded DNA-binding protein, isoform D OS=Drosophila melanogaster GN=Ssdp PE=1 SV=1	A0A0B4KGW6 [391-421]	0	3611.62	0
TRUE	High	[K].NSPANGGPGTPR.[E]	1xDeamidated [N5]; 1xTMT6plex [N-Term]; 1xPhospho [T10(100)]	A0A0B4KGW6 1xPhospho [T388(100)]	0.084821	0.00518761	1	2	1	A0A0B4KGW6	Sequence-specific single-stranded DNA-binding protein, isoform D OS=Drosophila melanogaster GN=Ssdp PE=1 SV=1	A0A0B4KGW6 [379-390]	0	1434.66	0	1.078	0.611	0.861	0.488	1.922	1.164	1.622	1.896	1.361	2.246	2.081	1.261	1.756	0.999956	0.523692	0.993641	0.258495	0.744428	0.999173	0.9745	0.666451	0.94946	0.279115	0.467408	0.998247	0.936082	85.1	88.8	106.6	75.9	82	91.8	52	170.6
TRUE	High	[R].NGVNDASPMGPNK.[L]	1xDeamidated [N]; 1xTMT6plex [K13]; 1xTMT6plex [N-Term]; 1xPhospho [S7(100)]	A0A0B4KGX1 1xPhospho [S1038(100)]	3.41519e-05	0	1	2	3	A0A0B4KGX1	Jaguar, isoform L OS=Drosophila melanogaster GN=jar PE=1 SV=1	A0A0B4KGX1 [1032-1044]	0	1839.87	0	1.81	1.929	0.981	1.045	1.817	0.903	2.145	1.256	0.529	1.064	3.203	1.591	3.781	0.872759	0.813632	0.99654	0.997396	0.763794	0.973592	0.848542	0.999621	0.754095	0.99982	0.0921688	0.911515	0.172106	68.8	67.2	127	114.8	38.1	124.5	132.8	122.1
TRUE	High	[R].LANESNGQVEDSPPVIR.[NK]	1xDeamidated [Q/N]; 1xTMT6plex [N-Term]; 1xPhospho [S12(100)]	A0A0B4KGX1 1xPhospho [S1026(100)]	5.95363e-05	0	1	3	8	A0A0B4KGX1	Jaguar, isoform L OS=Drosophila melanogaster GN=jar PE=1 SV=1	A0A0B4KGX1 [1015-1031]	0	2135.02	0
TRUE	High	[R].NANADSSLSPDQVK.[K]	1xTMT6plex [K14]; 1xTMT6plex [N-Term]; 1xPhospho [S9(98.8)]	A0A0B4KH28 1xPhospho [S181(98.8)]	1.24719e-05	0	1	2	6	A0A0B4KH28	Syndapin, isoform C OS=Drosophila melanogaster GN=Synd PE=1 SV=1	A0A0B4KH28 [173-186]	0	1983.98	0	1.507	1.427	1.217	1.152	1.264	0.987	1.381	0.868	0.621	0.794	1.56	1.218	1.704	0.999956	0.996877	0.993641	0.997396	0.989145	0.999173	0.989249	0.999621	0.93306	0.99982	0.872243	0.998247	0.972226	80.7	82.9	99.9	131.8	67.2	121.5	115.1	104.7
TRUE	High	[R].NANADSSLSPDQVKK.[M]	2xTMT6plex [K14; K15]; 1xTMT6plex [N-Term]; 1xPhospho [S]		0.00323125	0.00110061	1	2	6	A0A0B4KH28	Syndapin, isoform C OS=Drosophila melanogaster GN=Synd PE=1 SV=1	A0A0B4KH28 [173-187]	1	2341.24	0	1.25	1.341	1.017	1.092	1.147	1.071	1.214	0.977	0.862	0.923	1.262	1.178	1.335	0.999956	0.996877	0.99654	0.997396	0.989145	0.999173	0.994655	0.999621	0.998344	0.99982	0.993158	0.998247	0.999006	87.4	87.9	107.3	109.3	79.9	109.2	117.2	100.9
TRUE	High	[K].QQPLASSSNPHRSQER.[E]	1xTMT6plex [N-Term]; 1xPhospho [S13(98.8)]	A0A0B4KH64 1xPhospho [S335(98.8)]	8.9987e-05	0	1	3	4	A0A0B4KH64	Barentsz, isoform D OS=Drosophila melanogaster GN=btz PE=1 SV=1	A0A0B4KH64 [323-338]	1	2131.02	0	0.456	1.029	0.431	0.973	0.365	0.605	0.362	1.192	1.993	1.202	0.953	1.581	0.945	0.244455	0.996877	0.27178	0.997396	0.0913231	0.773541	0.128481	0.999621	0.542462	0.976101	0.993158	0.929525	0.999006	107	205.9	113	62.5	78.8	48.7	110	75.1
TRUE	High	[R].SVADSEAQK.[K]	1xTMT6plex [K9]; 1xTMT6plex [N-Term]; 1xPhospho [S1(100)]	A0A0B4KH64 1xPhospho [S118(100)]	0.00209489	0.000331387	1	3	3	A0A0B4KH64	Barentsz, isoform D OS=Drosophila melanogaster GN=btz PE=1 SV=1	A0A0B4KH64 [118-126]	0	1472.74	0	2.418	1.925	2.88	2.292	1.723	1.702	2.783	2.62	1.602	1.622	1.785	1.763	2.883	0.506189	0.815134	0.098207	0.221405	0.81435	0.938661	0.600141	0.23768	0.78534	0.692255	0.68605	0.854666	0.484423	59.2	68.7	49.7	72.9	66.3	143.1	113.9	118.3
TRUE	High	[R].TSSSREEK.[E]	1xTMT6plex [K8]; 1xTMT6plex [N-Term]; 1xPhospho [S/T]		0.055873	0.00364937	1	3	3	A0A0B4KH64	Barentsz, isoform D OS=Drosophila melanogaster GN=btz PE=1 SV=1	A0A0B4KH64 [300-307]	1	1461.74	0	2.866	2.897	2.232	2.256	2.004	1.937	2.66	1.944	1.416	1.465	1.894	1.831	2.515	0.35383	0.282753	0.308354	0.231885	0.652632	0.773541	0.690049	0.614684	0.91976	0.82204	0.643638	0.811471	0.642807	54.8	55.8	70.4	76.3	59	157	158.7	111.7
TRUE	High	[R].QPSQPQQSPQTPLSTSNLSQR.[L]	1xTMT6plex [N-Term]; 1xPhospho [S3(80.8)]	A0A0B4KH64 1xPhospho [S426(80.8)]	0.0873797	0.00600322	1	3	1	A0A0B4KH64	Barentsz, isoform D OS=Drosophila melanogaster GN=btz PE=1 SV=1	A0A0B4KH64 [424-444]	0	2618.28	0
TRUE	High	[R].RISNDFNK.[T]	1xTMT6plex [K8]; 1xTMT6plex [N-Term]; 1xPhospho [S3(100)]	A0A0B4KHT9 1xPhospho [S215(100)]	0.00102211	0.000331387	1	1	3	A0A0B4KHT9	Cyclin B3, isoform B OS=Drosophila melanogaster GN=CycB3 PE=3 SV=1	A0A0B4KHT9 [213-220]	1	1531.8	0	0.119	0.079	0.104	0.069	0.124	0.095	0.114	0.056	0.047	0.061	0.113	0.086	0.104	2.28549e-05	2.47186e-08	2.37845e-06	9.45322e-11	7.27325e-06	2.07434e-06	5.61644e-05	1.25367e-10	8.84914e-09	4.29177e-09	3.33331e-05	2.83631e-07	8.94971e-05	202.7	117.6	232.1	238.9	129.4	24.1	16.1	14.6
TRUE	High	[K].VPLLTNQELFQGNLDLNESNLS.[-]	1xTMT6plex [N-Term]; 1xPhospho [S19(88.1)]	A0A0B4KHT9 1xPhospho [S572(88.1)]	0.13954	0.00990665	1	1	2	A0A0B4KHT9	Cyclin B3, isoform B OS=Drosophila melanogaster GN=CycB3 PE=3 SV=1	A0A0B4KHT9 [554-575]	0	2767.38	0
TRUE	High	[R].VSLVPGDESDSDEDELFTAHFPAR.[K]	1xTMT6plex [N-Term]; 2xPhospho [S/T]		0.00704094	0.00136966	1	2	3	A0A0B4KHV0	Furin 1, isoform J OS=Drosophila melanogaster GN=Fur1 PE=3 SV=1	A0A0B4KHV0 [1428-1451]	0	3022.3	0
TRUE	High	[R].RNSNEQPPPPPPEVK.[M]	1xTMT6plex [K15]; 1xTMT6plex [N-Term]; 1xPhospho [S3(100)]	A0A0B4KI06 1xPhospho [S1522(100)]	7.13099e-05	0	1	6	4	A0A0B4KI06	Puffyeye, isoform H OS=Drosophila melanogaster GN=puf PE=1 SV=1	A0A0B4KI06 [1520-1534]	1	2224.15	0
TRUE	High	[R].RNSNEQPPPPPPEVK.[M]	1xDeamidated [N/Q]; 1xTMT6plex [K15]; 1xTMT6plex [N-Term]; 1xPhospho [S3(100)]	A0A0B4KI06 1xPhospho [S1522(100)]	0.00062413	0.000331387	1	6	6	A0A0B4KI06	Puffyeye, isoform H OS=Drosophila melanogaster GN=puf PE=1 SV=1	A0A0B4KI06 [1520-1534]	1	2225.14	0
TRUE	High	[K].ESSAPAEEPKKEEPSGSAGEEAQGSGDGPAK.[K]	3xTMT6plex [K10; K11; K31]; 1xTMT6plex [N-Term]; 1xPhospho [S]		0.00225874	0.000331387	1	6	5	A0A0B4KI06	Puffyeye, isoform H OS=Drosophila melanogaster GN=puf PE=1 SV=1	A0A0B4KI06 [120-150]	2	4009.97	0	1.121	1.2	0.73	0.781	0.957	1.023	0.796	0.694	0.892	0.835	0.989	1.058	0.823	0.999956	0.99924	0.963538	0.9551	0.989145	0.999173	0.955735	0.868897	0.998344	0.99982	0.999492	0.998247	0.999006	84.5	100.1	129.7	114.8	96.8	94.7	101.4	95.8
TRUE	High	[K].ASQGSSTSGSTPVQPSFK.[L]	1xTMT6plex [K18]; 1xTMT6plex [N-Term]; 1xPhospho [T11(99.8)]	A0A0B4KI06 1xPhospho [T873(99.8)]	0.00059519	0.000331387	1	6	1	A0A0B4KI06	Puffyeye, isoform H OS=Drosophila melanogaster GN=puf PE=1 SV=1	A0A0B4KI06 [863-880]	0	2291.13	0	1.451	1.298	1.615	1.444	1.163	1.599	1.448	1.614	1.782	1.297	1.262	1.734	1.571	0.999956	0.996877	0.77617	0.904502	0.989145	0.963502	0.989249	0.875528	0.678452	0.945296	0.993158	0.86814	0.994802	76.5	91.7	68.7	82.3	84.5	111	99.2	106.7
TRUE	High	[K].SKSDEDITEETPADDKVER.[T]	2xTMT6plex [K2; K16]; 1xTMT6plex [N-Term]; 1xPhospho [S/T]		0.0492469	0.00364937	1	2	2	A0A0B4KI10	Regulatory particle non-ATPase 2, isoform B OS=Drosophila melanogaster GN=Rpn2 PE=4 SV=1	A0A0B4KI10 [303-321]	2	2931.44	0	1.143	1.082	1.015	0.961	1.149	0.988	1.039	0.789	0.749	0.872	0.843	0.725	0.763	0.999956	0.996877	0.99654	0.997396	0.989145	0.999173	0.9745	0.979145	0.998344	0.99982	0.993158	0.965734	0.95366	88.8	89.5	99.9	118	122	101.4	96	102.9
TRUE	High	[K].NYESQHNGHNGTPPSQR.[I]	2xDeamidated [N/Q]; 1xTMT6plex [N-Term]; 1xPhospho [T12(99.1)]	A0A0B4KI68 1xPhospho [T288(99.1)]	0.00138891	0.000331387	1	2	11	A0A0B4KI68	Spn-F, isoform B OS=Drosophila melanogaster GN=spn-F PE=1 SV=1	A0A0B4KI68 [277-293]	0	2233.95	0	1.469	1.392	1.204	1.14	1.735	1.434	1.907	1.383	1.04	1.258	2.169	1.793	2.384	0.996811	0.996877	0.993641	0.997396	0.783118	0.973592	0.936334	0.989411	0.998344	0.945296	0.40266	0.840654	0.627968	82.4	70.4	100.6	97.1	56.3	121	114.7	122.2
TRUE	High	[K].NYESQHNGHNGTPPSQR.[I]	1xDeamidated [N/Q]; 1xTMT6plex [N-Term]; 1xPhospho [T/S/Y]		0.0132054	0.00150655	1	2	10	A0A0B4KI68	Spn-F, isoform B OS=Drosophila melanogaster GN=spn-F PE=1 SV=1	A0A0B4KI68 [277-293]	0	2232.96	0
TRUE	High	[R].GLGANMSEIDLSSPLNYGTPSSMGSIR.[T]	1xTMT6plex [N-Term]; 1xPhospho [S13(99)]	A0A0B4LEV2 1xPhospho [S81(99)]	1.48693e-05	0	1	1	2	A0A0B4LEV2	Disc proliferation abnormal, isoform B OS=Drosophila melanogaster GN=dpa PE=1 SV=1	A0A0B4LEV2 [69-95]	0	3063.44	0
TRUE	High	[R].GLGANMSEIDLSSPLNYGTPSSMGSIRTPR.[S]	1xTMT6plex [N-Term]; 2xPhospho [S/Y/T]		0.000331187	0	1	1	9	A0A0B4LEV2	Disc proliferation abnormal, isoform B OS=Drosophila melanogaster GN=dpa PE=1 SV=1	A0A0B4LEV2 [69-98]	1	3497.6	0
TRUE	High	[R].AVRPSDNISLPPTSPGNISLPATSPAR.[G]	1xTMT6plex [N-Term]; 2xPhospho [T/S]		0.00125337	0.000331387	1	1	15	A0A0B4LEV2	Disc proliferation abnormal, isoform B OS=Drosophila melanogaster GN=dpa PE=1 SV=1	A0A0B4LEV2 [42-68]	0	3104.54	0
TRUE	High	[R].GIASQDVETPMR.[M]	1xTMT6plex [N-Term]; 1xPhospho [T9(100)]	A0A0B4LEV2 1xPhospho [T33(100)]	0.00109912	0.000331387	1	1	2	A0A0B4LEV2	Disc proliferation abnormal, isoform B OS=Drosophila melanogaster GN=dpa PE=1 SV=1	A0A0B4LEV2 [25-36]	0	1612.76	0	1.022	1.086	0.812	0.863	1.336	1.953	1.451	0.769	1.035	0.708	0.871	1.272	0.945	0.999956	0.996877	0.993641	0.997396	0.989145	0.773541	0.986172	0.973842	0.998344	0.97772	0.993158	0.998247	0.999006	96.3	63.3	121.2	119.4	97.1	98.4	104.6	84.5
TRUE	High	[R].GLGANMSEIDLSSPLNYGTPSSMGSIR.[T]	1xOxidation [M23]; 1xTMT6plex [N-Term]; 1xPhospho [S13(90.4)]	A0A0B4LEV2 1xPhospho [S81(90.4)]	0.000834982	0.000331387	1	1	4	A0A0B4LEV2	Disc proliferation abnormal, isoform B OS=Drosophila melanogaster GN=dpa PE=1 SV=1	A0A0B4LEV2 [69-95]	0	3079.43	0
TRUE	High	[R].GIASQDVETPMR.[M]	1xOxidation [M11]; 1xTMT6plex [N-Term]; 1xPhospho [T9(100)]	A0A0B4LEV2 1xPhospho [T33(100)]	0.00321446	0.00110061	1	1	2	A0A0B4LEV2	Disc proliferation abnormal, isoform B OS=Drosophila melanogaster GN=dpa PE=1 SV=1	A0A0B4LEV2 [25-36]	0	1628.76	0	1.353	1.194	1.221	1.078	1.17	1.012	1.14	1.257	1.115	1.289	0.906	0.783	0.883	0.999956	0.99924	0.993641	0.997396	0.989145	0.999173	0.989249	0.999621	0.998344	0.947524	0.993158	0.987654	0.999006	90	89.1	99.7	80.9	115.1	121.7	107.5	104.3
TRUE	High	[K].SEAAPSTSAEAKPEDVRVEDDGSDSDSDGGMPGLEEAVAATTQLGGGATGLPIDLVSK.[A]	2xTMT6plex [K12; K58]; 1xTMT6plex [N-Term]; 3xPhospho [S23(97); S25(96.8); S27(97.2)]	A0A0B4LEY6 3xPhospho [S31(97); S33(96.8); S35(97.2)]	0.000964569	0.000331387	1	1	1	A0A0B4LEY6	Nascent polypeptide associated complex protein alpha subunit, isoform D OS=Drosophila melanogaster GN=Nacalpha PE=4 SV=1	A0A0B4LEY6 [9-66]	1	6585.03	0
TRUE	High	[K].SEAAPSTSAEAKPEDVRVEDDGSDSDSDGGMPGLEEAVAATTQLGGGATGLPIDLVSK.[A]	1xDeamidated [Q43]; 2xTMT6plex [K12; K58]; 1xTMT6plex [N-Term]; 3xPhospho [S1(87.5); S/T]	A0A0B4LEY6 3xPhospho [S9(87.5); S/T]	0.00212661	0.000331387	1	1	7	A0A0B4LEY6	Nascent polypeptide associated complex protein alpha subunit, isoform D OS=Drosophila melanogaster GN=Nacalpha PE=4 SV=1	A0A0B4LEY6 [9-66]	1	6586.01	0
TRUE	High	[R].VEDDGSDSDSDGGMPGLEEAVAATTQLGGGATGLPIDLVSK.[A]	1xDeamidated [Q26]; 1xTMT6plex [K41]; 1xTMT6plex [N-Term]; 3xPhospho [S6(99.6); S8(99.1); S10(99.1)]	A0A0B4LEY6 3xPhospho [S31(99.6); S33(99.1); S35(99.1)]	0.0135499	0.00172753	1	1	1	A0A0B4LEY6	Nascent polypeptide associated complex protein alpha subunit, isoform D OS=Drosophila melanogaster GN=Nacalpha PE=4 SV=1	A0A0B4LEY6 [26-66]	0	4631.03	0
TRUE	High	[K].SEAAPSTSAEAKPEDVRVEDDGSDSDSDGGMPGLEEAVAATTQLGGGATGLPIDLVSK.[A]	1xDeamidated [Q43]; 2xTMT6plex [K12; K58]; 1xTMT6plex [N-Term]; 2xPhospho [S/T]		0.0415689	0.00310166	1	1	1	A0A0B4LEY6	Nascent polypeptide associated complex protein alpha subunit, isoform D OS=Drosophila melanogaster GN=Nacalpha PE=4 SV=1	A0A0B4LEY6 [9-66]	1	6506.05	0
TRUE	High	[R].VEDDGSDSDSDGGMPGLEEAVAATTQLGGGATGLPIDLVSK.[A]	1xTMT6plex [K41]; 1xTMT6plex [N-Term]; 3xPhospho [S6(92.9); S8(94.8); S10(92.9)]	A0A0B4LEY6 3xPhospho [S31(92.9); S33(94.8); S35(92.9)]	0.0893473	0.0066021	1	1	1	A0A0B4LEY6	Nascent polypeptide associated complex protein alpha subunit, isoform D OS=Drosophila melanogaster GN=Nacalpha PE=4 SV=1	A0A0B4LEY6 [26-66]	0	4630.05	0
TRUE	High	[K].ETDGNSHSDVDTLTTR.[I]	1xTMT6plex [N-Term]; 1xPhospho [S6(99.3)]	A0A0B4LEZ1 1xPhospho [S490(99.3)]	7.99167e-05	0	1	4	2	A0A0B4LEZ1	Sec31 ortholog, isoform D OS=Drosophila melanogaster GN=Sec31 PE=1 SV=1	A0A0B4LEZ1 [485-500]	0	2056.9	0	1.004	0.889	0.943	0.835	0.769	1.052	1.155	1.074	0.978	0.715	0.897	1.227	1.347	0.999956	0.975929	0.993641	0.991244	0.975059	0.999173	0.994655	0.999621	0.998344	0.987834	0.993158	0.998247	0.999006	83.1	113.6	88.4	122.2	97.4	83.4	73.9	87.4
TRUE	High	[K].LIGASPLDTTNHHHNQSPHQVR.[S]	1xTMT6plex [N-Term]; 2xPhospho [S17(98.2); S/T]	A0A0B4LF16 2xPhospho [S362(98.2); S/T]	0.0029283	0.00110061	1	4	3	A0A0B4LF16	Palmitoyltransferase OS=Drosophila melanogaster GN=CG1407 PE=1 SV=1	A0A0B4LF16 [346-367]	0	2848.32	0	1.383	1.702	0.911	1.121	1.197	1.123	1.068	1.357	1.428	1.522	1.331	1.248	1.187	0.999956	0.891563	0.993641	0.997396	0.989145	0.999173	0.989249	0.999621	0.91976	0.769157	0.993158	0.998247	0.999006	56.9	112.1	86.5	88.2	100.9	78.8	96.9	134.2
TRUE	High	[R].VSTSSPTQR.[Y]	1xTMT6plex [N-Term]; 1xPhospho [S4(98.9)]	A0A0B4LF16 1xPhospho [S321(98.9)]	0.00977349	0.00150655	1	4	4	A0A0B4LF16	Palmitoyltransferase OS=Drosophila melanogaster GN=CG1407 PE=1 SV=1	A0A0B4LF16 [318-326]	0	1271.62	0	1.118	1.147	1.043	1.07	1.016	1.135	1.296	0.931	0.815	0.73	0.9	1.005	1.148	0.999956	0.996877	0.993641	0.997396	0.989145	0.999173	0.997795	0.999621	0.998344	0.994922	0.993158	0.998247	0.999006	99.4	81.6	106.6	113.7	92.1	111.2	114	82.9
TRUE	High	[R].LANLSPAEK.[L]	1xTMT6plex [K9]; 1xTMT6plex [N-Term]; 1xPhospho [S5(100)]	A0A0B4LF26 1xPhospho [S89(100)]	0.000138585	0	1	1	3	A0A0B4LF26	Eukaryotic translation initiation factor 3 subunit J OS=Drosophila melanogaster GN=Adam PE=3 SV=1	A0A0B4LF26 [85-93]	0	1480.82	0	1.765	1.82	1.555	1.603	1.237	1.336	1.631	1.304	1.068	0.989	1.299	1.403	1.713	0.935334	0.878746	0.82079	0.745355	0.989145	0.973592	0.9745	0.999621	0.998344	0.99982	0.993158	0.987654	0.972226	77.8	74.9	88.4	93.7	71.3	137.4	141.7	92.6
TRUE	High	[K].STGAYANPFQAYLSNLSPEHGAGR.[S]	1xTMT6plex [N-Term]; 1xPhospho [S17(100)]	A0A0B4LFA6 1xPhospho [S268(100)]	3.22683e-07	0	1	1	5	A0A0B4LFA6	Regulatory particle non-ATPase 13, isoform G OS=Drosophila melanogaster GN=Rpn13 PE=1 SV=1	A0A0B4LFA6 [252-275]	0	2817.32	0
TRUE	High	[K].ASDPETPTSVAR.[D]	1xTMT6plex [N-Term]; 1xPhospho [T6(100)]	A0A0B4LFA6 1xPhospho [T402(100)]; Q7K2G1 1xPhospho [T367(100)]	0.0001088	0	2	2	5	A0A0B4LFA6; Q7K2G1	Regulatory particle non-ATPase 13, isoform G OS=Drosophila melanogaster GN=Rpn13 PE=1 SV=1 Proteasomal ubiquitin receptor ADRM1 homolog OS=Drosophila melanogaster GN=Rpn13 PE=1 SV=1	A0A0B4LFA6 [397-408]; Q7K2G1 [362-373]	0	1539.73	0	0.791	0.869	0.875	0.961	0.952	0.876	0.842	0.629	0.655	0.711	0.823	0.758	0.728	0.894823	0.952495	0.993641	0.997396	0.989145	0.973592	0.955735	0.740097	0.973575	0.979759	0.993158	0.987654	0.929195	116.9	94.7	105.7	126.7	109.4	92.4	101.6	90.1
TRUE	High	[R].NTSSSGGGGASALQTPENVSVPRTPSAPSK.[S]	1xTMT6plex [K30]; 1xTMT6plex [N-Term]; 2xPhospho [T15(100); T24(97.7)]	A0A0B4LFA6 2xPhospho [T196(100); T205(97.7)]; Q7K2G1 2xPhospho [T196(100); T205(97.7)]	0.000261471	0	2	2	5	A0A0B4LFA6; Q7K2G1	Regulatory particle non-ATPase 13, isoform G OS=Drosophila melanogaster GN=Rpn13 PE=1 SV=1 Proteasomal ubiquitin receptor ADRM1 homolog OS=Drosophila melanogaster GN=Rpn13 PE=1 SV=1	A0A0B4LFA6 [182-211]; Q7K2G1 [182-211]	1	3459.66	0	0.257	0.356	0.203	0.281	0.474	0.804	0.557	0.381	0.551	0.325	0.582	0.988	0.683	0.00537392	0.0334776	0.00259722	0.00802574	0.348418	0.963502	0.5999	0.139329	0.794652	0.198445	0.773152	0.998247	0.891535	197.5	84.5	249.9	123.3	68.8	50.8	70.2	40.1
TRUE	High	[R].NTSSSGGGGASALQTPENVSVPRTPSAPSK.[S]	1xTMT6plex [K30]; 1xTMT6plex [N-Term]; 1xPhospho [T24(98.4)]	A0A0B4LFA6 1xPhospho [T205(98.4)]; Q7K2G1 1xPhospho [T205(98.4)]	0.000383394	0	2	2	9	A0A0B4LFA6; Q7K2G1	Regulatory particle non-ATPase 13, isoform G OS=Drosophila melanogaster GN=Rpn13 PE=1 SV=1 Proteasomal ubiquitin receptor ADRM1 homolog OS=Drosophila melanogaster GN=Rpn13 PE=1 SV=1	A0A0B4LFA6 [182-211]; Q7K2G1 [182-211]	1	3379.69	0	0.696	0.878	0.467	0.589	0.789	1.01	0.952	0.864	0.917	0.716	0.846	1.082	1.02	0.723118	0.963663	0.37151	0.508928	0.98208	0.999173	0.9745	0.999621	0.998344	0.986719	0.993158	0.998247	0.999006	121.8	87.3	181.6	96.1	81.4	84.8	106.9	68.9
TRUE	High	[R].NTSSSGGGGASALQTPENVSVPR.[T]	1xTMT6plex [N-Term]; 1xPhospho [T15(100)]	A0A0B4LFA6 1xPhospho [T196(100)]; Q7K2G1 1xPhospho [T196(100)]	7.3425e-07	0	2	2	15	A0A0B4LFA6; Q7K2G1	Regulatory particle non-ATPase 13, isoform G OS=Drosophila melanogaster GN=Rpn13 PE=1 SV=1 Proteasomal ubiquitin receptor ADRM1 homolog OS=Drosophila melanogaster GN=Rpn13 PE=1 SV=1	A0A0B4LFA6 [182-204]; Q7K2G1 [182-204]	0	2482.18	0	0.525	0.544	0.506	0.524	0.585	0.879	0.806	0.601	0.656	0.436	0.728	1.095	1.004	0.413807	0.354607	0.471502	0.34353	0.655514	0.973592	0.965419	0.684384	0.973575	0.512056	0.993158	0.998247	0.999006	141.1	103.8	146.4	139	83.3	74.1	76.8	60.7
TRUE	High	[R].QSGLGSSSNSSNLVEFR.[A]	1xPhospho [S2(90.5)]; 1xTMT6plex [N-Term]	A0A0B4LFA6 1xPhospho [S6(90.5)]; Q7K2G1 1xPhospho [S6(90.5)]	0.000600866	0.000331387	2	2	2	A0A0B4LFA6; Q7K2G1	Regulatory particle non-ATPase 13, isoform G OS=Drosophila melanogaster GN=Rpn13 PE=1 SV=1 Proteasomal ubiquitin receptor ADRM1 homolog OS=Drosophila melanogaster GN=Rpn13 PE=1 SV=1	A0A0B4LFA6 [5-21]; Q7K2G1 [5-21]	0	2077.98	0
TRUE	High	[K].AASDASEALGSGSADEADSAGISGAQR.[N]	1xTMT6plex [N-Term]; 1xPhospho [S13(100)]	A0A0B4LFH8 1xPhospho [S465(100)]	0.000126041	0	1	1	2	A0A0B4LFH8	ATP-citrate synthase OS=Drosophila melanogaster GN=ATPCL PE=1 SV=1	A0A0B4LFH8 [453-479]	0	2760.22	0
TRUE	High	[R].ALVFNHSPEDK.[K]	1xTMT6plex [K11]; 1xTMT6plex [N-Term]; 1xPhospho [S7(100)]	A0A0B4LFY0 1xPhospho [S1205(100)]	0.000130917	0	1	2	2	A0A0B4LFY0	Three rows, isoform C OS=Drosophila melanogaster GN=thr PE=4 SV=1	A0A0B4LFY0 [1199-1209]	0	1794.92	0	0.646	0.579	0.594	0.532	0.708	0.542	0.886	0.625	0.382	0.499	0.664	0.508	0.831	0.629756	0.424522	0.726937	0.359923	0.858479	0.628831	0.9745	0.733509	0.397384	0.628756	0.88324	0.545265	0.992183	109.1	113.6	118.7	161.1	121.2	70.5	63.2	80.4
TRUE	High	[R].AENQNSAMDDEDDPVPEITSAHFEEAMK.[F]	1xTMT6plex [K28]; 1xTMT6plex [N-Term]; 1xPhospho [S6(100)]	A0A0B4LFZ4 1xPhospho [S741(100)]	0.000182449	0	1	1	3	A0A0B4LFZ4	TER94, isoform E OS=Drosophila melanogaster GN=TER94 PE=1 SV=1	A0A0B4LFZ4 [736-763]	0	3658.6	0
TRUE	High	[R].AENQNSAMDDEDDPVPEITSAHFEEAMK.[F]	1xDeamidated [N/Q]; 1xTMT6plex [K28]; 1xTMT6plex [N-Term]; 1xPhospho [S6(100)]	A0A0B4LFZ4 1xPhospho [S741(100)]	0.000278053	0	1	1	9	A0A0B4LFZ4	TER94, isoform E OS=Drosophila melanogaster GN=TER94 PE=1 SV=1	A0A0B4LFZ4 [736-763]	0	3659.58	0	4.22	3.431	3.282	2.669	1.014	1.78	1.984	2.043	1.833	1.044	2.656	4.663	5.198	0.0213007	0.10006	0.0492007	0.0986348	0.989145	0.934672	0.934226	0.552667	0.652608	0.99982	0.205249	0.0110725	0.0402086	51.9	68	66.7	66	25.9	218.8	177.9	68.9
TRUE	High	[R].AENQNSAMDDEDDPVPEITSAHFEEAMK.[F]	1xOxidation [M8]; 1xTMT6plex [K28]; 1xTMT6plex [N-Term]; 1xPhospho [S6(100)]	A0A0B4LFZ4 1xPhospho [S741(100)]	0.00569855	0.00110061	1	1	2	A0A0B4LFZ4	TER94, isoform E OS=Drosophila melanogaster GN=TER94 PE=1 SV=1	A0A0B4LFZ4 [736-763]	0	3674.59	0
TRUE	High	[R].FPGQTGNTSGSGNNLPVNSPGDNGDDDLYS.[-]	1xPhospho [S19(75.6)]; 1xTMT6plex [N-Term]	A0A0B4LFZ4 1xPhospho [S814(75.6)]; Q7KN62 1xPhospho [S790(75.6)]	0.000353824	0	2	2	5	A0A0B4LFZ4; Q7KN62	TER94, isoform E OS=Drosophila melanogaster GN=TER94 PE=1 SV=1 Transitional endoplasmic reticulum ATPase TER94 OS=Drosophila melanogaster GN=TER94 PE=1 SV=1	A0A0B4LFZ4 [796-825]; Q7KN62 [772-801]	0	3305.41	0
TRUE	High	[R].FPGQTGNTSGSGNNLPVNSPGDNGDDDLYS.[-]	1xDeamidated [N/Q]; 1xTMT6plex [N-Term]; 1xPhospho [S19(99.9)]	A0A0B4LFZ4 1xPhospho [S814(99.9)]; Q7KN62 1xPhospho [S790(99.9)]	2.07371e-05	0	2	2	19	A0A0B4LFZ4; Q7KN62	TER94, isoform E OS=Drosophila melanogaster GN=TER94 PE=1 SV=1 Transitional endoplasmic reticulum ATPase TER94 OS=Drosophila melanogaster GN=TER94 PE=1 SV=1	A0A0B4LFZ4 [796-825]; Q7KN62 [772-801]	0	3306.39	0
TRUE	High	[K].EADSEPEKEEKPEPK.[Q]	3xTMT6plex [K8; K11; K15]; 1xTMT6plex [N-Term]; 1xPhospho [S4(100)]	A0A0B4LHC9 1xPhospho [S297(100)]	0.00959593	0.00150655	1	2	2	A0A0B4LHC9	CG5554, isoform B OS=Drosophila melanogaster GN=CG5554 PE=1 SV=1	A0A0B4LHC9 [294-308]	1	2738.43	0	1.387	1.317	1.364	1.295	1.285	1.268	1.345	1.189	1.121	1.137	0.997	0.983	1.043	0.999956	0.996877	0.959828	0.991244	0.989145	0.997181	0.994655	0.999621	0.998344	0.99982	0.996688	0.998247	0.999006	79.8	85.2	81.1	96.3	109.8	110.6	105	109.5
TRUE	High	[R].SQTSVNASNGK.[V]	1xDeamidated [Q/N]; 1xTMT6plex [K11]; 1xTMT6plex [N-Term]; 1xPhospho [T3(99.7)]	A0A0B4LHV8 1xPhospho [T529(99.7)]	0.00219161	0.000331387	1	1	6	A0A0B4LHV8	Atlastin, isoform C OS=Drosophila melanogaster GN=atl PE=4 SV=1	A0A0B4LHV8 [527-537]	0	1631.8	0	0.136	0.138	0.126	0.128	0.246	0.319	0.219	0.16	0.233	0.179	0.221	0.286	0.197	5.44592e-05	2.11713e-05	2.35341e-05	1.30722e-06	0.00194686	0.0404978	0.00144137	0.000163575	0.0448879	0.00200255	0.0166634	0.0369952	0.0102585	183.3	133.4	197.4	182.7	148.6	24.9	25.2	32.8
TRUE	High	[R].DRSASAENK.[S]	1xTMT6plex [K9]; 1xTMT6plex [N-Term]; 2xPhospho [S3(100); S5(100)]	A0A0C4DHG5 2xPhospho [S321(100); S323(100)]	0.000374449	0	1	1	7	A0A0C4DHG5	B52, isoform O OS=Drosophila melanogaster GN=B52 PE=4 SV=1	A0A0C4DHG5 [319-327]	1	1595.72	0	1.287	1.17	1.092	0.993	0.966	1.04	1.477	1.582	1.113	1.034	1.119	1.205	1.712	0.999956	0.996877	0.993641	0.997396	0.989145	0.999173	0.989249	0.906647	0.998344	0.99982	0.993158	0.998247	0.972226	76.2	103	89.7	96.2	88.9	98	89.1	99.5
TRUE	High	[K].NGNASPDRNNESMDD.[-]	1xDeamidated [N1]; 1xOxidation [M13]; 1xTMT6plex [N-Term]; 1xPhospho [S5(100)]	A0A0C4DHG5 1xPhospho [S345(100)]	0.00295866	0.00110061	1	2	2	A0A0C4DHG5	B52, isoform O OS=Drosophila melanogaster GN=B52 PE=4 SV=1	A0A0C4DHG5 [341-355]	1	1961.74	0
TRUE	High	[K].NGNASPDR.[N]	1xDeamidated [N1]; 1xTMT6plex [N-Term]; 1xPhospho [S5(100)]	A0A0C4DHG5 1xPhospho [S345(100)]	0.00432565	0.00110061	1	2	1	A0A0C4DHG5	B52, isoform O OS=Drosophila melanogaster GN=B52 PE=4 SV=1	A0A0C4DHG5 [341-348]	0	1140.49	0	1.539	1.277	0.874	0.725	1.278	0.702	1.385	0.994	0.504	0.917	1.449	0.796	1.57	0.987812	0.996877	0.993641	0.863919	0.989145	0.86196	0.989249	0.999621	0.714439	0.99982	0.940372	0.991823	0.999006	66.5	94.7	117.2	132	83.6	102.4	84.9	121.1
TRUE	High	[R].DRSASAENKSR.[S]	1xTMT6plex [K9]; 1xTMT6plex [N-Term]; 3xPhospho [S3(100); S5(100); S10(100)]	A0A0C4DHG5 3xPhospho [S321(100); S323(100); S328(100)]	0.00386477	0.00110061	1	1	1	A0A0C4DHG5	B52, isoform O OS=Drosophila melanogaster GN=B52 PE=4 SV=1	A0A0C4DHG5 [319-329]	2	1918.82	0	0.756	0.634	0.796	0.668	0.495	0.546	0.761	0.708	0.508	0.46	0.593	0.655	0.913	0.840722	0.550012	0.993641	0.741591	0.379928	0.637284	0.934226	0.896515	0.724857	0.503411	0.761811	0.888142	0.999006	110.9	133.6	105.3	143.7	111.4	83.9	70.3	66.1
TRUE	High	[R].SKSIHRDSR.[S]	1xTMT6plex [K2]; 1xTMT6plex [N-Term]; 2xPhospho [S3(100); S8(100)]	A0A0C4DHG5 2xPhospho [S310(100); S315(100)]	0.027775	0.00254057	1	2	1	A0A0C4DHG5	B52, isoform O OS=Drosophila melanogaster GN=B52 PE=4 SV=1	A0A0C4DHG5 [308-316]	2	1703.84	0	1.177	1.26	1.121	1.2	0.592	0.624	0.765	0.989	0.806	0.765	1.015	1.071	1.313	0.999956	0.996877	0.993641	0.997396	0.640276	0.794966	0.934226	0.999621	0.998344	0.99982	0.999492	0.998247	0.999006	110.4	116.4	115.9	90.1	67.8	129.9	139.1	68.9
TRUE	High	[R].DRSASAENK.[S]	1xTMT6plex [K9]; 1xTMT6plex [N-Term]; 1xPhospho [S]	A0A0C4DHG5 1xPhospho [S323(93)]	0.0418747	0.00310166	1	1	2	A0A0C4DHG5	B52, isoform O OS=Drosophila melanogaster GN=B52 PE=4 SV=1	A0A0C4DHG5 [319-327]	1	1515.76	0	1.557	1.585	1.356	1.38	1.197	1.027	1.454	1.358	0.959	1.118	1.214	1.042	1.474	0.999956	0.996877	0.965184	0.9551	0.989145	0.999173	0.989249	0.999621	0.998344	0.99982	0.993158	0.998247	0.999006	69.3	94	79.6	100.7	92.7	107.9	109.8	112.6
TRUE	High	[R].SASAENKSR.[S]	1xTMT6plex [K7]; 1xTMT6plex [N-Term]; 1xPhospho [S8(100)]	A0A0C4DHG5 1xPhospho [S328(100)]	0.0948033	0.00714768	1	2	1	A0A0C4DHG5	B52, isoform O OS=Drosophila melanogaster GN=B52 PE=4 SV=1	A0A0C4DHG5 [321-329]	1	1487.76	0	1.458	1.318	1.376	1.244	0.52	0.526	0.568	1.727	1.598	1.58	0.865	0.875	0.945	0.999956	0.996877	0.957351	0.997396	0.421038	0.579515	0.550221	0.800397	0.786452	0.722531	0.993158	0.998247	0.999006	57	204.5	60.4	67.3	122.9	83.1	75.1	106.3
TRUE	High	[K].NGNASPDRNNESMDD.[-]	1xDeamidated [N1]; 1xTMT6plex [N-Term]; 1xPhospho [S5(100)]	A0A0C4DHG5 1xPhospho [S345(100)]	0.119041	0.00843177	1	2	1	A0A0C4DHG5	B52, isoform O OS=Drosophila melanogaster GN=B52 PE=4 SV=1	A0A0C4DHG5 [341-355]	1	1945.74	0	0.363	0.324	0.186	0.166	0.354	0.123	0.271	0.281	0.128	0.367	0.68	0.237	0.52	0.0539568	0.0254025	0.00123253	3.82478e-05	0.0466681	3.57475e-05	0.0212192	0.0228023	0.000663516	0.254523	0.898439	0.00910882	0.600189	86.5	212	168.7	204.4	110.5	31.4	28	75.1
TRUE	High	[R].SHSPSQQNSR.[S]	1xTMT6plex [N-Term]; 1xPhospho [S3(100)]	A1A708 1xPhospho [S229(100)]	5.41414e-05	0	1	1	4	A1A708	Uncharacterized protein CG4951 OS=Drosophila melanogaster GN=CG4951 PE=1 SV=1	A1A708 [227-236]	0	1436.65	0	1.324	1.251	1.147	1.084	1.054	1.106	1.241	0.901	0.803	0.765	0.822	0.862	0.967	0.999956	0.996877	0.993641	0.997396	0.989145	0.999173	0.99765	0.999621	0.998344	0.99982	0.993158	0.998247	0.999006	91.4	80.4	105.5	110.8	103.1	121	114.3	84.8
TRUE	High	[K].ASSSSPSSSQQSNR.[I]	1xTMT6plex [N-Term]; 1xPhospho [S]		7.79147e-06	0	1	1	12	A1A708	Uncharacterized protein CG4951 OS=Drosophila melanogaster GN=CG4951 PE=1 SV=1	A1A708 [210-223]	0	1718.75	0	1.7	1.187	1.34	0.935	1.12	1.769	1.746	1.378	1.396	0.883	0.925	1.461	1.442	0.879452	0.99924	0.976348	0.997396	0.989145	0.940363	0.9745	0.989411	0.934957	0.99982	0.993158	0.987654	0.999006	89.1	66.6	113.1	84.4	80.7	151.5	105.8	74.6
TRUE	High	[K].DKASSSSPSSSQQSNR.[I]	1xTMT6plex [K2]; 1xTMT6plex [N-Term]; 1xPhospho [S6(99.4)]	A1A708 1xPhospho [S213(99.4)]	1.1076e-07	0	1	1	8	A1A708	Uncharacterized protein CG4951 OS=Drosophila melanogaster GN=CG4951 PE=1 SV=1	A1A708 [208-223]	1	2191.04	0	1.408	1.616	1.387	1.592	1.206	1.461	1.26	1.089	1.262	1.042	1.095	1.326	1.144	0.999956	0.992553	0.953722	0.757505	0.989145	0.973592	0.997889	0.999621	0.998344	0.99982	0.993158	0.998247	0.999006	91.3	75.1	92.7	87	82.8	128.5	147.5	90.6
TRUE	High	[R].SISQGGEK.[D]	1xTMT6plex [K8]; 1xTMT6plex [N-Term]; 1xPhospho [S3(100)]	A1A708 1xPhospho [S202(100)]	0.000606597	0.000331387	1	1	4	A1A708	Uncharacterized protein CG4951 OS=Drosophila melanogaster GN=CG4951 PE=1 SV=1	A1A708 [200-207]	0	1343.7	0	4.603	4.027	3.265	2.857	2.188	2.029	2.786	2.093	1.524	1.644	1.631	1.513	2.076	0.0474189	0.0629015	0.050477	0.0657162	0.527429	0.714955	0.639657	0.524061	0.843963	0.674843	0.831138	0.968719	0.839302	35.8	56.7	50.5	75.4	76	164.8	144.2	124
TRUE	High	[R].SSSVEAKPAR.[R]	1xTMT6plex [K7]; 1xTMT6plex [N-Term]; 1xPhospho [S2(99.1)]	A1A708 1xPhospho [S238(99.1)]	0.00052619	0.000331387	1	1	2	A1A708	Uncharacterized protein CG4951 OS=Drosophila melanogaster GN=CG4951 PE=1 SV=1	A1A708 [237-246]	0	1569.84	0	1.329	1.473	1.159	1.284	1.279	1.454	1.41	1.017	1.049	0.923	0.899	1.022	0.991	0.999956	0.996877	0.993641	0.991607	0.989145	0.973592	0.989249	0.999621	0.998344	0.99982	0.993158	0.998247	0.999006	81.3	75.2	93.3	104.2	106.9	108.1	119.8	96.1
TRUE	High	[R].SISQGGEKDK.[A]	2xTMT6plex [K8; K10]; 1xTMT6plex [N-Term]; 1xPhospho [S3(100)]	A1A708 1xPhospho [S202(100)]	0.0571349	0.00364937	1	1	2	A1A708	Uncharacterized protein CG4951 OS=Drosophila melanogaster GN=CG4951 PE=1 SV=1	A1A708 [200-209]	1	1815.98	0	4.211	4.251	3.14	3.17	2.017	2.122	2.364	2.122	1.905	1.811	1.516	1.595	1.777	0.0738027	0.0477347	0.0607197	0.0339356	0.640276	0.667033	0.842173	0.509781	0.607877	0.53574	0.902755	0.917208	0.95366	36.7	60.7	49.2	67.6	80.8	154.4	155.9	122.5
TRUE	High	[K].STITSTSSPGSNAVSK.[L]	1xDeamidated [N12]; 1xTMT6plex [K16]; 1xTMT6plex [N-Term]; 1xPhospho [T4(99.2)]	A1Z6I7 1xPhospho [T710(99.2)]	0.000279371	0	1	1	6	A1Z6I7	Bub1-related kinase OS=Drosophila melanogaster GN=BubR1 PE=1 SV=1	A1Z6I7 [707-722]	0	2063.03	0	1.197	1.486	0.894	1.111	1.376	1.162	1.631	0.977	0.696	0.824	1.33	1.124	1.577	0.999956	0.996877	0.993641	0.997396	0.989145	0.999173	0.9745	0.999621	0.998344	0.99982	0.972345	0.998247	0.992183	82.3	74.5	110.1	124.4	77.1	98.5	122.3	102.6
TRUE	High	[K].STITSTSSPGSNAVSK.[L]	1xTMT6plex [K16]; 1xTMT6plex [N-Term]; 1xPhospho [S/T]		0.000125445	0	1	1	11	A1Z6I7	Bub1-related kinase OS=Drosophila melanogaster GN=BubR1 PE=1 SV=1	A1Z6I7 [707-722]	0	2062.05	0	1.352	1.117	1.441	1.19	1.471	1.793	1.693	1.438	1.522	1.249	1.336	1.629	1.538	0.999956	0.996877	0.911955	0.997396	0.950263	0.824565	0.9745	0.977659	0.845048	0.949632	0.988892	0.909917	0.999006	92.7	71.8	87	84.6	79.1	125.3	103.5	105.6
TRUE	High	[K].IFEDSGSPR.[D]	1xTMT6plex [N-Term]; 1xPhospho [S7(100)]	A1Z6I7 1xPhospho [S583(100)]	0.00114264	0.000331387	1	1	2	A1Z6I7	Bub1-related kinase OS=Drosophila melanogaster GN=BubR1 PE=1 SV=1	A1Z6I7 [577-585]	0	1316.61	0	1.483	1.418	1.331	1.273	1.134	1.429	1.644	1.099	0.956	0.758	0.911	1.148	1.321	0.999956	0.996877	0.984071	0.993892	0.989145	0.973592	0.9745	0.999621	0.998344	0.99982	0.993158	0.998247	0.999006	86.4	71.3	96.3	106.6	88.8	128.1	122.5	80.9
TRUE	High	[K].ELPLPEEAAHSVESPVETRSPTLR.[K]	1xTMT6plex [N-Term]; 2xPhospho [S14(97.4); S20(86.2)]	A1Z6I7 2xPhospho [S671(97.4); S677(86.2)]	0.00518228	0.00110061	1	1	6	A1Z6I7	Bub1-related kinase OS=Drosophila melanogaster GN=BubR1 PE=1 SV=1	A1Z6I7 [658-681]	1	3033.45	0
TRUE	High	[K].ELPLPEEAAHSVESPVETR.[S]	1xTMT6plex [N-Term]; 1xPhospho [S14(98.9)]	A1Z6I7 1xPhospho [S671(98.9)]	0.00409884	0.00110061	1	1	8	A1Z6I7	Bub1-related kinase OS=Drosophila melanogaster GN=BubR1 PE=1 SV=1	A1Z6I7 [658-676]	0	2399.17	0
TRUE	High	[K].IFGSNASPDLGFDIHVDEQAMPPITNYER.[R]	1xTMT6plex [N-Term]; 1xPhospho [S7(99.4)]	A1Z6I7 1xPhospho [S320(99.4)]	0.0103935	0.00150655	1	1	2	A1Z6I7	Bub1-related kinase OS=Drosophila melanogaster GN=BubR1 PE=1 SV=1	A1Z6I7 [314-342]	0	3542.65	0
TRUE	High	[K].ELPLPEEAAHSVESPVETRSPTLRK.[Q]	1xTMT6plex [K25]; 1xTMT6plex [N-Term]; 2xPhospho [S14(78.2); T/S]	A1Z6I7 2xPhospho [S671(78.2); T/S]	0.0142704	0.00172753	1	1	5	A1Z6I7	Bub1-related kinase OS=Drosophila melanogaster GN=BubR1 PE=1 SV=1	A1Z6I7 [658-682]	2	3390.71	0	0.204	0.279	0.192	0.262	0.453	0.648	0.391	0.259	0.429	0.3	0.305	0.437	0.264	0.000572488	0.00642253	0.00166154	0.00462344	0.320042	0.848839	0.200407	0.0124873	0.525449	0.115637	0.0922	0.353376	0.0570549	181.2	98.2	192.6	148.3	145.7	37	50.6	44.4
TRUE	High	[R].LALGSEFAYHYGPNVPGR.[Q]	1xDeamidated [N14]; 1xTMT6plex [N-Term]; 3xPhospho [S5(100); Y9(100); Y11(100)]	A1Z6L1 3xPhospho [S209(100); Y213(100); Y215(100)]	0.128926	0.00918784	1	1	1	A1Z6L1	Mitochondrial import receptor subunit TOM40 homolog 2 OS=Drosophila melanogaster GN=tomboy40 PE=2 SV=1	A1Z6L1 [205-222]	0	2418.02	0	1.39	1.213	1.101	0.961	1.095	1.508	1.457	1.361	1.408	1.022	0.786	1.082	1.046	0.999956	0.996877	0.993641	0.997396	0.996543	0.973592	0.986172	0.99841	0.928933	0.99982	0.993158	0.998247	0.999006	89.2	75.2	112.6	80.6	104.8	124	108.2	82.4
TRUE	High	[K].SSDHSQHSASEASADSGSLANSDLAVTPTKR.[E]	1xTMT6plex [K30]; 1xTMT6plex [N-Term]; 1xPhospho [T27(98.2)]	A1Z6Z7 1xPhospho [T33(98.2)]	5.78637e-05	0	1	2	6	A1Z6Z7	CG1620, isoform A OS=Drosophila melanogaster GN=CG1620 PE=1 SV=1	A1Z6Z7 [7-37]	1	3651.73	0
TRUE	High	[K].YGGTAASPAMSSSNR.[S]	1xOxidation [M10]; 1xTMT6plex [N-Term]; 1xPhospho [S7(99)]	A1Z6Z7 1xPhospho [S128(99)]	2.9552e-06	0	1	2	4	A1Z6Z7	CG1620, isoform A OS=Drosophila melanogaster GN=CG1620 PE=1 SV=1	A1Z6Z7 [122-136]	0	1781.77	0	1.852	1.793	1.455	1.409	1.242	0.887	1.751	1.466	0.743	1.039	1.736	1.241	2.448	0.814015	0.87459	0.904871	0.932799	0.989145	0.973592	0.9745	0.973842	0.998344	0.99982	0.701726	0.998247	0.656615	70	86.3	89.1	103.1	61.7	129.6	125.5	107.1
TRUE	High	[K].YGGTAASPAMSSSNR.[S]	1xTMT6plex [N-Term]; 1xPhospho [S7(100)]	A1Z6Z7 1xPhospho [S128(100)]	6.14367e-06	0	1	2	4	A1Z6Z7	CG1620, isoform A OS=Drosophila melanogaster GN=CG1620 PE=1 SV=1	A1Z6Z7 [122-136]	0	1765.78	0	1.314	1.395	0.931	0.989	1.545	1.207	1.723	1.125	0.788	1.008	1.548	1.21	1.727	0.999956	0.996877	0.993641	0.997396	0.932667	0.999173	0.9745	0.999621	0.998344	0.99982	0.872243	0.998247	0.972226	88	68.6	124.2	105.1	68.5	115.7	122.8	106
TRUE	High	[R].FTPLQTLFDEVEAEEEEESESELDDARK.[I]	1xTMT6plex [K28]; 1xTMT6plex [N-Term]; 1xPhospho [S19(98.5)]	A1Z6Z7 1xPhospho [S264(98.5)]	0.00046751	0.000331387	1	2	2	A1Z6Z7	CG1620, isoform A OS=Drosophila melanogaster GN=CG1620 PE=1 SV=1	A1Z6Z7 [246-273]	1	3823.77	0
TRUE	High	[R].LTQTNSR.[S]	1xTMT6plex [N-Term]; 1xPhospho [S6(99.6)]	A1Z713 1xPhospho [S823(99.6)]	0.113944	0.00747661	1	1	1	A1Z713	Vacuolar protein sorting 13, isoform A OS=Drosophila melanogaster GN=Vps13 PE=1 SV=2	A1Z713 [818-824]	0	1128.56	0
TRUE	High	[R].ANQELTPLPMAIEDVNSDEEDHTLFEVNR.[Q]	1xTMT6plex [N-Term]; 1xPhospho [T/S]		0.000118502	0	1	1	2	A1Z765	CG12159, isoform A OS=Drosophila melanogaster GN=CG12159 PE=1 SV=1	A1Z765 [168-196]	0	3635.68	0
TRUE	High	[R].ANQELTPLPMAIEDVNSDEEDHTLFEVNR.[Q]	1xDeamidated [N/Q]; 1xTMT6plex [N-Term]; 2xPhospho [T6(99.4); S/T]	A1Z765 2xPhospho [T173(99.4); S/T]	0.0364581	0.00289496	1	1	7	A1Z765	CG12159, isoform A OS=Drosophila melanogaster GN=CG12159 PE=1 SV=1	A1Z765 [168-196]	0	3716.63	0
TRUE	High	[R].ANQELTPLPMAIEDVNSDEEDHTLFEVNR.[Q]	1xTMT6plex [N-Term]; 2xPhospho [T6(98.6); S/T]	A1Z765 2xPhospho [T173(99.9); S184(97.5)]	0.0601941	0.00382508	1	1	2	A1Z765	CG12159, isoform A OS=Drosophila melanogaster GN=CG12159 PE=1 SV=1	A1Z765 [168-196]	0	3715.64	0
TRUE	High	[R].MSSPDGLDQAAAESLGNSFVR.[T]	1xTMT6plex [N-Term]; 1xPhospho [S]		0.000627102	0.000331387	1	3	2	A1Z784	Acetyl-CoA carboxylase, isoform A OS=Drosophila melanogaster GN=ACC PE=1 SV=1	A1Z784 [1332-1352]	0	2461.13	0
TRUE	High	[R].HSTSINVSLSDPVTR.[A]	1xTMT6plex [N-Term]; 2xPhospho [T3(98.5); S4(100)]	A1Z784 2xPhospho [T1406(98.5); S1407(100)]	0.00110446	0.000331387	1	3	6	A1Z784	Acetyl-CoA carboxylase, isoform A OS=Drosophila melanogaster GN=ACC PE=1 SV=1	A1Z784 [1404-1418]	0	2001.92	0	0.835	0.944	0.772	0.873	0.306	0.36	0.321	0.56	0.629	0.534	0.45	0.531	0.473	0.952056	0.996877	0.993641	0.997396	0.0107954	0.0768022	0.0300337	0.566024	0.934989	0.722531	0.467408	0.590459	0.531932	106.1	182.2	114.8	104.4	123.8	88.6	100.2	55.7
TRUE	High	[R].HSTSINVSLSDPVTR.[A]	1xTMT6plex [N-Term]; 1xPhospho [S/T]		0.000973921	0.000331387	1	3	5	A1Z784	Acetyl-CoA carboxylase, isoform A OS=Drosophila melanogaster GN=ACC PE=1 SV=1	A1Z784 [1404-1418]	0	1921.96	0
TRUE	High	[K].SPEASDQVENEPAPK.[S]	1xTMT6plex [K15]; 1xTMT6plex [N-Term]; 1xPhospho [S5(99.7)]	A1Z7A8 1xPhospho [S207(99.7)]	0.000198692	0	1	3	3	A1Z7A8	Coilin, isoform D OS=Drosophila melanogaster GN=coil PE=1 SV=1	A1Z7A8 [203-217]	0	2136.03	0
TRUE	High	[K].NQETSPDILSEK.[S]	1xTMT6plex [K12]; 1xTMT6plex [N-Term]; 1xPhospho [S5(95.3)]	A1Z7A8 1xPhospho [S238(95.3)]	0.000847084	0.000331387	1	3	3	A1Z7A8	Coilin, isoform D OS=Drosophila melanogaster GN=coil PE=1 SV=1	A1Z7A8 [234-245]	0	1898.95	0	1.745	1.62	1.572	1.46	1.505	1.228	1.673	0.917	0.673	0.825	0.968	0.79	1.076	0.842047	0.952495	0.805908	0.888671	0.975059	0.999173	0.9745	0.999621	0.984731	0.99982	0.996688	0.991174	0.999006	83.9	61.5	93.1	112.3	95.7	146.3	135.9	92.6
TRUE	High	[K].SPSHTSQPNAVNNSPNGR.[Q]	1xDeamidated [N]; 1xTMT6plex [N-Term]; 1xPhospho [S14(100)]	A1Z7K9 1xPhospho [S833(100)]	0.00602979	0.00110061	1	2	4	A1Z7K9	PAB-dependent poly(A)-specific ribonuclease subunit PAN2 OS=Drosophila melanogaster GN=PAN2 PE=1 SV=1	A1Z7K9 [820-837]	0	2173.98	0
TRUE	High	[K].SPSHTSQPNAVNNSPNGR.[Q]	1xTMT6plex [N-Term]; 1xPhospho [S/T]		0.00716493	0.00136966	1	2	5	A1Z7K9	PAB-dependent poly(A)-specific ribonuclease subunit PAN2 OS=Drosophila melanogaster GN=PAN2 PE=1 SV=1	A1Z7K9 [820-837]	0	2173	0
TRUE	High	[R].KEYYMQGDEQSEDKQPGSLSNPPPSPVGAEQEHDSPEYR.[T]	1xDeamidated [N/Q]; 2xTMT6plex [K1; K14]; 1xTMT6plex [N-Term]; 2xPhospho [S25(99.8); S35(95.3)]	A1Z7P3 2xPhospho [S389(99.8); S399(95.3)]	0.0168227	0.00191737	1	2	2	A1Z7P3	Phosphorylated adaptor for RNA export, isoform A OS=Drosophila melanogaster GN=Phax PE=1 SV=1	A1Z7P3 [365-403]	2	5254.35	0
TRUE	High	[K].AIGAAHHSAPSSPVTSK.[R]	1xTMT6plex [K17]; 1xTMT6plex [N-Term]; 2xPhospho [S8(99.6); S/T]	A1Z7Q5 2xPhospho [S494(99.6); S/T]	3.13527e-05	0	1	5	4	A1Z7Q5	CG18659, isoform A OS=Drosophila melanogaster GN=CG18659 PE=4 SV=1	A1Z7Q5 [487-503]	0	2236.09	0	2.108	2.107	1.135	1.134	1.907	2.057	2.442	1.772	1.492	1.384	1.912	2.062	2.448	0.55731	0.634114	0.993641	0.997396	0.69254	0.665145	0.646355	0.76042	0.874378	0.882919	0.623183	0.604239	0.646208	48.1	67.4	89.4	93	67.3	101.4	101.4	128.6
TRUE	High	[R].SHQNFVTIIDLPEGDHQYK.[F]	1xTMT6plex [K19]; 1xTMT6plex [N-Term]; 1xPhospho [S1(100)]	A1Z7Q8 1xPhospho [S185(100)]	4.87696e-05	0	1	2	2	A1Z7Q8	Alicorn, isoform A OS=Drosophila melanogaster GN=alc PE=1 SV=1	A1Z7Q8 [185-203]	0	2779.39	0	1.084	1.364	1.373	1.728	1.183	1.707	1.613	1.099	1.164	0.806	2.785	4.019	3.796	0.999956	0.996877	0.957351	0.622726	0.989145	0.962743	0.9745	0.999621	0.998344	0.99982	0.166156	0.0280781	0.163666	99	78.5	78.2	115.2	33.3	107.3	135.1	92.9
TRUE	High	[R].GYLTGVNPTAGYLTAGPAQSVEVLTSPPPIDRDDPSARPPID.[-]	1xDeamidated [Q19]; 1xTMT6plex [N-Term]; 1xPhospho [T/S/Y]		0.0192422	0.00191737	1	2	3	A1Z7S0	Receptor mediated endocytosis 8, isoform A OS=Drosophila melanogaster GN=Rme-8 PE=1 SV=1	A1Z7S0 [2367-2408]	1	4615.28	0
TRUE	High	[K].LISADLADGDKFNLSAADATGSDAK.[N]	2xTMT6plex [K11; K25]; 1xTMT6plex [N-Term]; 1xPhospho [S22(95)]	A1Z7S3 1xPhospho [S678(95)]	0.0364581	0.00289496	1	5	9	A1Z7S3	Lightoid, isoform B OS=Drosophila melanogaster GN=Rab32 PE=1 SV=1	A1Z7S3 [657-681]	1	3233.65	0	0.697	0.473	0.841	0.57	0.973	0.622	1.43	0.82	0.357	0.558	0.802	0.512	1.179	0.734773	0.214079	0.993641	0.463448	0.989145	0.735114	0.989249	0.989613	0.324913	0.778334	0.993158	0.561566	0.999006	105.8	97.8	87.7	170.5	118.7	73.7	50	95.2
TRUE	High	[R].GFAETTSPTHEK.[A]	1xTMT6plex [K12]; 1xTMT6plex [N-Term]; 1xPhospho [T5(98.3)]		0.000120201	0	1	3	4	A1Z814	Oxysterol-binding protein OS=Drosophila melanogaster GN=CG1513-RA PE=1 SV=2	A1Z814 [331-342]	0	1842.9	0	1.072	0.969	1.056	0.954	1.563	1.121	1.679	1.149	0.767	1.07	1.435	1.029	1.541	0.999956	0.996877	0.993641	0.997396	0.932004	0.999173	0.9745	0.999621	0.998344	0.99982	0.9535	0.998247	0.999006	96.6	76.8	98.1	112.2	83.7	103.6	93.6	120.1
TRUE	High	[K].SRPATPIQVR.[R]	1xTMT6plex [N-Term]; 2xPhospho [S1(100); T5(100)]	A1Z898 2xPhospho [S590(100); T594(100)]	5.26203e-05	0	1	1	4	A1Z898	Caf1-105 OS=Drosophila melanogaster GN=Caf1-105 PE=1 SV=1	A1Z898 [590-599]	0	1513.75	0	5.066	5.194	2.66	2.728	2.939	3.472	3.422	2.696	2.735	2.315	2.3	2.718	2.678	0.0134693	0.0112176	0.146213	0.0873186	0.113642	0.0912976	0.213494	0.216307	0.215814	0.233524	0.401286	0.255621	0.546677	27	48.2	51.4	61.2	61.6	136.6	140.1	141.7
TRUE	High	[R].TPGSSSQFNLTPK.[S]	1xTMT6plex [K13]; 1xTMT6plex [N-Term]; 2xPhospho [T11(100); T/S]	A1Z898 2xPhospho [T614(100); T/S]	0.000188602	0	1	1	1	A1Z898	Caf1-105 OS=Drosophila melanogaster GN=Caf1-105 PE=1 SV=1	A1Z898 [604-616]	0	1981.94	0
TRUE	High	[R].SLANQEDGAIKDEPPSDDEPAQPAR.[D]	1xDeamidated [Q5]; 1xTMT6plex [K11]; 1xTMT6plex [N-Term]; 1xPhospho [S16(100)]	A1Z8D5 1xPhospho [S24(100)]	0.0175103	0.00191737	1	3	1	A1Z8D5	CG18004, isoform A OS=Drosophila melanogaster GN=CG18004-RA PE=1 SV=1	A1Z8D5 [9-33]	1	3189.5	0	1.533	1.609	2.197	2.306	1.116	1.168	1.62	1.639	1.181	1.129	0.899	0.94	1.304	0.984198	0.956388	0.328631	0.215596	0.989145	0.999173	0.9745	0.857971	0.998344	0.99982	0.993158	0.998247	0.999006	59.9	99.6	41.8	98.4	123.7	91.8	96.3	111.1
TRUE	High	[K].APILATTPASPAGNILDMQGK.[I]	1xTMT6plex [K21]; 1xTMT6plex [N-Term]; 2xPhospho [T/S]		0.0906826	0.0067922	1	3	2	A1Z8W8	Gartenzwerg, isoform B OS=Drosophila melanogaster GN=garz PE=1 SV=1	A1Z8W8 [266-286]	0	2684.35	0
TRUE	High	[K].SQAPDKQTNSSESPSK.[S]	2xTMT6plex [K6; K16]; 1xTMT6plex [N-Term]; 1xPhospho [S13(100)]	A1Z909 1xPhospho [S755(100)]	0.000679915	0.000331387	1	1	8	A1Z909	CG8545 OS=Drosophila melanogaster GN=CG8545-RA PE=1 SV=1	A1Z909 [743-758]	1	2458.24	0	2.509	2.71	1.707	1.843	1.322	1.361	1.385	2.307	2.266	2.202	1.663	1.712	1.743	0.404722	0.321523	0.682927	0.499147	0.989145	0.973592	0.989249	0.396521	0.400047	0.286174	0.80315	0.873157	0.972226	31.2	117.7	45.8	70.7	93.5	78.2	84.4	155.6
TRUE	High	[R].GGNDGGVSSGYSSNYRDNYEDSPSHQR.[Y]	1xTMT6plex [N-Term]; 1xPhospho [S22(98.5)]	A1Z968 1xPhospho [S389(98.5)]	1.12874e-05	0	1	1	20	A1Z968	NAT1, isoform D OS=Drosophila melanogaster GN=NAT1 PE=1 SV=1	A1Z968 [368-394]	1	3214.33	0
TRUE	High	[K].GSSPSSGSNSLGGNYR.[K]	1xTMT6plex [N-Term]; 1xPhospho [S3(98.5)]	A1Z968 1xPhospho [S143(98.5)]	2.60495e-05	0	1	1	11	A1Z968	NAT1, isoform D OS=Drosophila melanogaster GN=NAT1 PE=1 SV=1	A1Z968 [141-156]	0	1835.81	0	0.832	0.764	0.761	0.699	1.085	1.077	1.487	0.869	0.629	0.634	0.871	0.866	1.195	0.95749	0.820728	0.993641	0.806671	0.999798	0.999173	0.989249	0.999621	0.934989	0.907278	0.993158	0.998247	0.999006	123	71.8	134.4	122.9	89.4	102.3	94	77.9
TRUE	High	[K].TLLNTSPNLLPITTATDTFNNLK.[N]	1xDeamidated [N]; 1xTMT6plex [K23]; 1xTMT6plex [N-Term]; 1xPhospho [T1(97.9)]	A1Z968 1xPhospho [T111(97.9)]	0.000116827	0	1	1	23	A1Z968	NAT1, isoform D OS=Drosophila melanogaster GN=NAT1 PE=1 SV=1	A1Z968 [111-133]	0	3041.62	0
TRUE	High	[R].NGGGGSGAGASGGPR.[S]	1xDeamidated [N1]; 1xTMT6plex [N-Term]; 1xPhospho [S6(100)]	A1Z968 1xPhospho [S409(100)]	1.10224e-05	0	1	1	3	A1Z968	NAT1, isoform D OS=Drosophila melanogaster GN=NAT1 PE=1 SV=1	A1Z968 [404-418]	0	1468.64	0	0.537	0.584	0.382	0.415	0.687	0.453	0.859	0.571	0.301	0.457	0.912	0.602	1.141	0.413807	0.436506	0.162967	0.114911	0.830698	0.374698	0.96946	0.595628	0.173558	0.49423	0.993158	0.811471	0.999006	136	98.9	191.5	148.8	74.5	73.1	79.5	68
TRUE	High	[R].SYQGDSSSSR.[Y]	1xTMT6plex [N-Term]; 1xPhospho [S1(100)]	A1Z968 1xPhospho [S223(100)]	0.000109838	0	1	1	5	A1Z968	NAT1, isoform D OS=Drosophila melanogaster GN=NAT1 PE=1 SV=1	A1Z968 [223-232]	0	1382.58	0	0.489	0.404	0.468	0.387	0.444	0.488	0.528	0.394	0.364	0.331	0.483	0.531	0.575	0.307001	0.103531	0.376137	0.0769968	0.247388	0.483273	0.501197	0.162843	0.349184	0.145732	0.483144	0.595858	0.694743	172.1	104.8	179.7	140.4	96.4	84.1	69.5	46.5
TRUE	High	[K].SAGGNGGSPAISGNSEGGR.[N]	1xTMT6plex [N-Term]; 1xPhospho [S]		3.80952e-05	0	1	1	4	A1Z968	NAT1, isoform D OS=Drosophila melanogaster GN=NAT1 PE=1 SV=1	A1Z968 [167-185]	0	1940.87	0
TRUE	High	[K].SAGGNGGSPAISGNSEGGR.[N]	1xDeamidated [N5]; 1xTMT6plex [N-Term]; 1xPhospho [S8(100)]	A1Z968 1xPhospho [S174(100)]	1.03876e-06	0	1	1	6	A1Z968	NAT1, isoform D OS=Drosophila melanogaster GN=NAT1 PE=1 SV=1	A1Z968 [167-185]	0	1941.85	0	0.615	0.614	0.471	0.471	0.698	0.817	0.983	0.631	0.524	0.448	0.612	0.716	0.862	0.579059	0.50554	0.382785	0.221405	0.784516	0.963502	0.9745	0.747805	0.749392	0.468258	0.833151	0.960096	0.999006	127.5	88.6	166.5	138	101.1	78.5	78.3	61.9
TRUE	High	[K].SAGGNGGSPAISGNSEGGR.[N]	2xDeamidated [N5; N14]; 1xTMT6plex [N-Term]; 1xPhospho [S8(99.4)]	A1Z968 1xPhospho [S174(99.4)]	0.000106249	0	1	1	1	A1Z968	NAT1, isoform D OS=Drosophila melanogaster GN=NAT1 PE=1 SV=1	A1Z968 [167-185]	0	1942.83	0	0.41	0.64	0.274	0.428	0.485	0.542	0.756	0.569	0.408	0.365	0.51	0.569	0.794	0.184352	0.562024	0.0256029	0.137858	0.413431	0.624517	0.938008	0.587581	0.477266	0.310284	0.61294	0.737194	0.992183	135.1	102.9	202	136.7	98	55.4	86.4	50
TRUE	High	[R].SNYHSNSDGSYNR.[S]	1xTMT6plex [N-Term]; 1xPhospho [S/Y]		0.000350498	0	1	1	6	A1Z968	NAT1, isoform D OS=Drosophila melanogaster GN=NAT1 PE=1 SV=1	A1Z968 [276-288]	0	1809.74	0	0.69	0.927	0.627	0.843	0.839	1.064	1.029	0.793	0.82	0.647	0.769	0.976	0.943	0.728617	0.996877	0.80203	0.991607	0.986169	0.999173	0.9745	0.989337	0.998344	0.910051	0.993158	0.998247	0.999006	118.1	88.8	129.9	115.2	96.9	81.5	109.4	74.5
TRUE	High	[R].QHDSEVSPRPR.[R]	1xTMT6plex [N-Term]; 1xPhospho [S7(100)]	A1Z968 1xPhospho [S217(100)]	2.9335e-05	0	1	1	4	A1Z968	NAT1, isoform D OS=Drosophila melanogaster GN=NAT1 PE=1 SV=1	A1Z968 [211-221]	0	1616.77	0	0.723	0.963	0.748	0.997	0.688	0.781	0.776	0.73	0.735	0.648	0.792	0.898	0.893	0.795677	0.996877	0.987515	0.997396	0.835743	0.963502	0.936334	0.939692	0.998344	0.912958	0.993158	0.998247	0.999006	118.7	109.4	114.8	116.2	95.1	85.9	114.4	75.3
TRUE	High	[K].ATSSSPNFSSGAEK.[L]	1xTMT6plex [K14]; 1xTMT6plex [N-Term]; 1xPhospho [S4(98.9)]	A1Z968 1xPhospho [S1022(98.9)]	0.000355499	0	1	2	12	A1Z968	NAT1, isoform D OS=Drosophila melanogaster GN=NAT1 PE=1 SV=1	A1Z968 [1019-1032]	0	1907.92	0	0.466	0.353	0.403	0.306	0.432	0.462	0.452	0.265	0.271	0.253	0.265	0.283	0.277	0.251118	0.0512857	0.20751	0.0149923	0.256839	0.368628	0.271144	0.0149042	0.102095	0.0307317	0.052185	0.0351083	0.0731306	161.3	91.5	186.3	156.3	149.4	75.1	56.9	39.5
TRUE	High	[R].YNKHNQNGGGSGGGSSNNR.[D]	1xDeamidated [Q/N]; 1xPhospho [S11(100)]; 1xTMT6plex [K3]; 1xTMT6plex [N-Term]	A1Z968 1xPhospho [S870(100)]	0.000101806	0	1	2	18	A1Z968	NAT1, isoform D OS=Drosophila melanogaster GN=NAT1 PE=1 SV=1	A1Z968 [860-878]	1	2444.11	0	0.282	0.512	0.204	0.371	0.283	0.437	0.198	0.328	0.723	0.468	0.279	0.432	0.196	0.0248837	0.286597	0.00262575	0.0610606	0.0186826	0.339447	0.00436026	0.0622658	0.998344	0.532921	0.0499867	0.332856	0.0102585	153.2	145.4	211.4	87.8	147.1	43.2	78.5	41.1
TRUE	High	[R].DRDQGGSGGANYGNR.[Y]	1xTMT6plex [N-Term]; 1xPhospho [S7(100)]	A1Z968 1xPhospho [S851(100)]	3.02639e-10	0	1	2	2	A1Z968	NAT1, isoform D OS=Drosophila melanogaster GN=NAT1 PE=1 SV=1	A1Z968 [845-859]	1	1832.79	0	0.187	0.21	0.129	0.145	0.314	0.327	0.335	0.194	0.19	0.182	0.186	0.194	0.198	0.000906572	0.001283	2.98901e-05	6.89638e-06	0.0115679	0.0400753	0.0346404	0.00110096	0.0132385	0.00229295	0.00678003	0.00215961	0.0104494	156.2	103	226.6	177.7	173.9	29.2	32.8	32.4
TRUE	High	[R].DQGGSGGANYGNR.[Y]	1xTMT6plex [N-Term]; 1xPhospho [S5(100)]	A1Z968 1xPhospho [S851(100)]	1.34907e-06	0	1	2	4	A1Z968	NAT1, isoform D OS=Drosophila melanogaster GN=NAT1 PE=1 SV=1	A1Z968 [847-859]	0	1561.66	0	0.185	0.146	0.149	0.117	0.314	0.255	0.32	0.187	0.149	0.183	0.251	0.204	0.256	0.00121681	3.92334e-05	0.000135562	4.62613e-07	0.0368505	0.0197307	0.0735648	0.000745625	0.00218511	0.00236667	0.0265152	0.00341351	0.0457438	173.6	113.9	216.1	195.3	142.4	32.1	25.4	35.8
TRUE	High	[R].DNYEDSPSHQR.[Y]	1xTMT6plex [N-Term]; 1xPhospho [S6(100)]	A1Z968 1xPhospho [S389(100)]	0.000396276	0	1	1	10	A1Z968	NAT1, isoform D OS=Drosophila melanogaster GN=NAT1 PE=1 SV=1	A1Z968 [384-394]	0	1656.69	0	0.472	0.457	0.384	0.372	0.7	0.63	0.734	0.468	0.401	0.446	0.605	0.545	0.635	0.273135	0.184599	0.166576	0.061241	0.846158	0.80317	0.909886	0.334661	0.457647	0.464401	0.770533	0.6386	0.805378	128.6	102.6	158	161	118.7	60.7	58.7	71.8
TRUE	High	[K].NGSVERPSTPAGGIGSAK.[Q]	1xDeamidated [N1]; 1xTMT6plex [K18]; 1xTMT6plex [N-Term]; 2xPhospho [T9(98.9); S16(100)]	A1Z968 2xPhospho [T1061(98.9); S1068(100)]	0.0022474	0.000331387	1	2	6	A1Z968	NAT1, isoform D OS=Drosophila melanogaster GN=NAT1 PE=1 SV=1	A1Z968 [1053-1070]	0	2304.1	0	0.405	0.376	0.225	0.209	0.499	0.369	0.531	0.296	0.206	0.278	0.697	0.516	0.742	0.137828	0.0718696	0.0057164	0.000520423	0.341407	0.0912976	0.318094	0.0325269	0.0218223	0.0572319	0.94913	0.567123	0.929195	130.8	108.3	235.5	194.1	77.5	53	49.2	54
TRUE	High	[R].RSYQGDSSSSR.[Y]	1xTMT6plex [N-Term]; 1xPhospho [S2(100)]	A1Z968 1xPhospho [S223(100)]	0.00209489	0.000331387	1	1	3	A1Z968	NAT1, isoform D OS=Drosophila melanogaster GN=NAT1 PE=1 SV=1	A1Z968 [222-232]	1	1538.68	0	0.671	0.629	0.645	0.604	0.369	0.365	0.587	0.489	0.304	0.307	0.398	0.393	0.633	0.641103	0.540332	0.838681	0.553385	0.145903	0.200128	0.676154	0.396521	0.177518	0.119131	0.32196	0.249361	0.840738	151.7	110.8	157.9	133.2	102.8	101.8	95.4	40.9
TRUE	High	[K].TLLNTSPNLLPITTATDTFNNLK.[N]	1xTMT6plex [K23]; 1xTMT6plex [N-Term]; 1xPhospho [T/S]		0.00223612	0.000331387	1	1	2	A1Z968	NAT1, isoform D OS=Drosophila melanogaster GN=NAT1 PE=1 SV=1	A1Z968 [111-133]	0	3040.64	0
TRUE	High	[R].FHLNIQPGGYNDMFSGLSVTGASPIVSPFATSNR.[D]	2xPhospho [S23(99.9); S27(99.5)]; 1xTMT6plex [N-Term]	A1Z968 2xPhospho [S816(99.9); S820(99.5)]	0.000445934	0.000331387	1	2	3	A1Z968	NAT1, isoform D OS=Drosophila melanogaster GN=NAT1 PE=1 SV=1	A1Z968 [794-827]	0	3970.84	0
TRUE	High	[R].FHLNIQPGGYNDMFSGLSVTGASPIVSPFATSNR.[D]	1xDeamidated [N/Q]; 1xTMT6plex [N-Term]; 2xPhospho [S27(99.9); T/S/Y]	A1Z968 2xPhospho [S820(99.9); T/S/Y]	0.00122916	0.000331387	1	2	5	A1Z968	NAT1, isoform D OS=Drosophila melanogaster GN=NAT1 PE=1 SV=1	A1Z968 [794-827]	0	3971.83	0
TRUE	High	[R].YGGTPSSR.[T]	1xTMT6plex [N-Term]; 1xPhospho [T4(100)]	A1Z968 1xPhospho [T431(100)]	0.00174233	0.000331387	1	1	2	A1Z968	NAT1, isoform D OS=Drosophila melanogaster GN=NAT1 PE=1 SV=1	A1Z968 [428-435]	0	1133.52	0	0.557	0.52	0.337	0.315	0.55	0.443	0.725	0.497	0.304	0.377	0.782	0.629	1.029	0.457134	0.301459	0.0873674	0.0187859	0.535826	0.354583	0.888422	0.419325	0.177518	0.260614	0.993158	0.854666	0.999006	127.4	107.5	210.5	157	75.7	70.9	66.2	59.2
TRUE	High	[R].YNNTNSLER.[N]	1xTMT6plex [N-Term]; 1xPhospho [S6(100)]	A1Z968 1xPhospho [S400(100)]	0.00048783	0.000331387	1	1	2	A1Z968	NAT1, isoform D OS=Drosophila melanogaster GN=NAT1 PE=1 SV=1	A1Z968 [395-403]	0	1419.65	0	0.606	0.683	0.509	0.575	0.571	0.615	0.696	0.559	0.494	0.459	0.423	0.456	0.516	0.55731	0.65191	0.476688	0.476248	0.583435	0.785339	0.845753	0.566024	0.689545	0.498661	0.32588	0.386223	0.588381	110	112.8	130.8	140.4	152.1	66.6	75.1	64.4
TRUE	High	[K].HNQNGGGSGGGSSNNR.[D]	1xDeamidated [N/Q]; 1xTMT6plex [N-Term]; 1xPhospho [S]		0.000618229	0.000331387	1	2	8	A1Z968	NAT1, isoform D OS=Drosophila melanogaster GN=NAT1 PE=1 SV=1	A1Z968 [863-878]	0	1809.75	0	0.303	0.232	0.282	0.216	0.351	0.317	0.404	0.237	0.186	0.206	0.299	0.27	0.344	0.0322195	0.00300338	0.0306234	0.000726413	0.0305133	0.0342561	0.0904062	0.00630598	0.0116165	0.00647604	0.0878365	0.0256742	0.158635	167.5	113.8	180.1	193.6	133.5	50.7	38.9	39.9
TRUE	High	[K].NGSVERPSTPAGGIGSAK.[Q]	1xDeamidated [N1]; 1xTMT6plex [K18]; 1xTMT6plex [N-Term]; 1xPhospho [S3(100)]	A1Z968 1xPhospho [S1055(100)]	0.00660703	0.00110061	1	2	3	A1Z968	NAT1, isoform D OS=Drosophila melanogaster GN=NAT1 PE=1 SV=1	A1Z968 [1053-1070]	0	2224.14	0	8.79	9.562	7.213	7.847	2.247	1.627	2.764	3.115	1.833	2.532	4.097	2.966	5.04	0.000233445	6.92647e-05	6.25375e-05	3.44815e-06	0.440389	0.954427	0.466085	0.109549	0.652608	0.176844	0.0303262	0.150757	0.0735895	26	51.3	31.7	45.5	28.1	228.5	248.6	115.2
TRUE	High	[K].IDKGSSPSSGSNSLGGNYR.[K]	1xTMT6plex [K3]; 1xTMT6plex [N-Term]; 1xPhospho [S6(98.5)]	A1Z968 1xPhospho [S143(98.5)]	0.00286861	0.00110061	1	1	2	A1Z968	NAT1, isoform D OS=Drosophila melanogaster GN=NAT1 PE=1 SV=1	A1Z968 [138-156]	1	2421.18	0	0.951	1.009	0.783	0.831	1.086	1.125	1.151	0.785	0.767	0.74	0.797	0.826	0.845	0.999956	0.996877	0.993641	0.991244	0.999018	0.999173	0.994655	0.977659	0.998344	0.99982	0.993158	0.998247	0.999006	115.3	72.2	139.9	105.8	98.3	109.6	116.3	78.3
TRUE	High	[K].QIRSDDDSIIR.[T]	1xTMT6plex [N-Term]; 1xPhospho [S4(100)]	A1Z968 1xPhospho [S763(100)]	0.00656914	0.00110061	1	2	2	A1Z968	NAT1, isoform D OS=Drosophila melanogaster GN=NAT1 PE=1 SV=1	A1Z968 [760-770]	1	1626.8	0	1.178	1.178	1.386	1.386	1.71	2.081	1.726	1.142	1.376	1.131	1.307	1.59	1.319	0.999956	0.99924	0.9538	0.9551	0.843041	0.750452	0.9745	0.999621	0.938829	0.99982	0.993158	0.929525	0.999006	120	53	102	80.2	69.4	141.4	141.4	90.7
TRUE	High	[K].TLLNTSPNLLPITTATDTFNNLK.[N]	2xDeamidated [N8; N20]; 1xTMT6plex [K23]; 1xTMT6plex [N-Term]; 1xPhospho [T/S]		0.00759685	0.00150655	1	1	3	A1Z968	NAT1, isoform D OS=Drosophila melanogaster GN=NAT1 PE=1 SV=1	A1Z968 [111-133]	0	3042.61	0
TRUE	High	[K].GSSPSSGSNSLGGNYR.[K]	1xDeamidated [N9]; 1xTMT6plex [N-Term]; 1xPhospho [S/Y]		0.00989398	0.00150655	1	1	5	A1Z968	NAT1, isoform D OS=Drosophila melanogaster GN=NAT1 PE=1 SV=1	A1Z968 [141-156]	0	1836.8	0	1.113	0.98	0.92	0.81	1.082	1.077	1.282	0.781	0.657	0.66	0.999	0.994	1.183	0.999956	0.996877	0.993641	0.991244	0.996543	0.999173	0.989249	0.977659	0.973575	0.943736	0.996688	0.998247	0.999006	102.6	77.9	124.2	127.8	84.4	114.3	100.6	84.4
TRUE	High	[R].FHLNIQPGGYNDMFSGLSVTGASPIVSPFATSNR.[D]	1xTMT6plex [N-Term]; 1xPhospho [S/T/Y]		0.00835222	0.00150655	1	2	2	A1Z968	NAT1, isoform D OS=Drosophila melanogaster GN=NAT1 PE=1 SV=1	A1Z968 [794-827]	0	3890.88	0
TRUE	High	[R].YQQQDQQGGSHRGSR.[S]	1xTMT6plex [N-Term]; 1xPhospho [S14(98.6)]	A1Z968 1xPhospho [S274(98.6)]	0.049982	0.00364937	1	1	2	A1Z968	NAT1, isoform D OS=Drosophila melanogaster GN=NAT1 PE=1 SV=1	A1Z968 [261-275]	1	2040.92	0	0.083	0.066	0.064	0.051	0.106	0.192	0.165	0.12	0.14	0.077	0.104	0.187	0.161	1.662e-08	6.02384e-10	2.63037e-09	2.52287e-13	1.35485e-06	0.00289616	0.0011106	7.15315e-06	0.00144029	3.37291e-07	9.34452e-06	0.00151047	0.00524323	199.6	132.3	260.5	181.5	135.1	16.6	13.2	14
TRUE	High	[R].FHLNIQPGGYNDMFSGLSVTGASPIVSPFATSNR.[D]	1xDeamidated [N/Q]; 1xTMT6plex [N-Term]; 1xPhospho [S27(97.1)]	A1Z968 1xPhospho [S820(97.1)]	0.0534346	0.00364937	1	2	3	A1Z968	NAT1, isoform D OS=Drosophila melanogaster GN=NAT1 PE=1 SV=1	A1Z968 [794-827]	0	3891.86	0
TRUE	High	[K].VFGSLKPSNQGDSDGE.[-]	1xTMT6plex [K6]; 1xTMT6plex [N-Term]; 1xPhospho [S13(100)]	A1Z9G2 1xPhospho [S880(100)]	0.000427374	0	1	1	3	A1Z9G2	FI18620p1 OS=Drosophila melanogaster GN=fand PE=1 SV=1	A1Z9G2 [868-883]	0	2175.04	0	1.116	1.341	1.067	1.282	1.019	1.036	1.121	1.026	0.948	0.933	1.21	1.23	1.332	0.999956	0.996877	0.993641	0.991607	0.989145	0.999173	0.989249	0.999621	0.998344	0.99982	0.993158	0.998247	0.999006	94.9	93.7	99.3	102.4	78.9	105.9	127.3	95.5
TRUE	High	[R].KSSSPSSSPSK.[S]	2xTMT6plex [K1; K11]; 1xTMT6plex [N-Term]; 2xPhospho [S7(96.5); S8(96.5)]	A1Z9W4 2xPhospho [S439(96.5); S440(96.5)]	0.0058947	0.00110061	1	5	2	A1Z9W4	Inverse regulator a, isoform D OS=Drosophila melanogaster GN=Pcf11 PE=1 SV=2	A1Z9W4 [433-443]	1	1925.96	0	1.987	2.38	1.617	1.937	1.221	1.338	1.45	1.19	1.098	1.001	0.934	1.024	1.11	0.727899	0.508905	0.774713	0.420208	0.989145	0.973592	0.989249	0.999621	0.998344	0.99982	0.993158	0.998247	0.999006	50.5	88.5	62	107.9	115.6	100.4	120.2	108
TRUE	High	[K].TVQDTTSEVGVVTK.[N]	1xTMT6plex [K14]; 1xTMT6plex [N-Term]; 1xPhospho [T6(84.2)]	A1ZA22 1xPhospho [T252(84.2)]	0.122554	0.00843177	1	1	3	A1ZA22	eIF2B-gamma OS=Drosophila melanogaster GN=eIF2B-gamma PE=1 SV=1	A1ZA22 [247-260]	0	2002.05	0	0.12	0.104	0.094	0.081	0.192	0.156	0.106	0.206	0.305	0.375	0.212	0.173	0.116	1.89076e-06	1.44256e-07	6.29909e-07	1.47634e-09	0.00198535	0.000903378	1.93072e-05	0.00185977	0.178167	0.337971	0.00824529	0.000564272	0.000224447	148.5	218.5	190.3	112.2	197.9	17.8	15.5	42
TRUE	High	[R].INDDGDSGPESK.[R]	1xTMT6plex [K12]; 1xTMT6plex [N-Term]; 1xPhospho [S7(100)]	A1ZAK8 1xPhospho [S61(100)]	2.06388e-05	0	1	2	4	A1ZAK8	P-element somatic inhibitor, isoform C OS=Drosophila melanogaster GN=Psi PE=1 SV=1	A1ZAK8 [55-66]	0	1771.82	0	1.13	0.933	1.031	0.852	0.522	0.484	0.93	0.683	0.355	0.384	0.577	0.534	1.027	0.999956	0.996877	0.993641	0.996388	0.451499	0.46447	0.9745	0.842755	0.321836	0.280279	0.709062	0.603296	0.999006	110.1	104.2	120.6	141.9	94.4	124.3	102.7	54.4
TRUE	High	[R].INDDGDSGPESKR.[S]	1xTMT6plex [K12]; 1xTMT6plex [N-Term]; 1xPhospho [S7(100)]	A1ZAK8 1xPhospho [S61(100)]	5.89735e-05	0	1	2	6	A1ZAK8	P-element somatic inhibitor, isoform C OS=Drosophila melanogaster GN=Psi PE=1 SV=1	A1ZAK8 [55-67]	1	1927.92	0	0.719	0.826	0.74	0.85	0.543	0.763	0.714	0.627	0.67	0.476	0.498	0.7	0.655	0.787907	0.888486	0.976348	0.996388	0.518969	0.963502	0.87557	0.736944	0.979065	0.559071	0.527149	0.937426	0.839302	130.4	103.1	126.7	117.5	112.4	93.8	107.7	56
TRUE	High	[K].IQPSQQGGGTAGPSPPSSGGGPGFK.[R]	1xTMT6plex [K25]; 1xTMT6plex [N-Term]; 1xPhospho [S14(99.8)]	A1ZAK8 1xPhospho [S42(99.8)]	0.000237862	0	1	2	3	A1ZAK8	P-element somatic inhibitor, isoform C OS=Drosophila melanogaster GN=Psi PE=1 SV=1	A1ZAK8 [29-53]	0	2791.38	0
TRUE	High	[K].RINDDGDSGPESK.[R]	1xTMT6plex [K13]; 1xTMT6plex [N-Term]; 1xPhospho [S8(100)]	A1ZAK8 1xPhospho [S61(100)]	4.66362e-06	0	1	2	2	A1ZAK8	P-element somatic inhibitor, isoform C OS=Drosophila melanogaster GN=Psi PE=1 SV=1	A1ZAK8 [54-66]	1	1927.92	0	0.991	0.961	0.947	0.918	0.917	0.985	1.173	0.842	0.707	0.659	0.91	0.977	1.164	0.999956	0.996877	0.993641	0.997396	0.989145	0.999173	0.989249	0.999621	0.998344	0.935036	0.993158	0.998247	0.999006	116.2	82.7	121.7	115.1	83.3	115.2	111.7	75.8
TRUE	High	[R].SLGSPEYANNSSNMSSGSGGGGGGGGGPGGASITQAIAQAAAVAAR.[L]	1xDeamidated [N/Q]; 1xTMT6plex [N-Term]; 1xPhospho [S4(78.2)]	A1ZAK8 1xPhospho [S71(78.2)]	0.00231638	0.000973993	1	2	3	A1ZAK8	P-element somatic inhibitor, isoform C OS=Drosophila melanogaster GN=Psi PE=1 SV=1	A1ZAK8 [68-113]	0	4316.97	0
TRUE	High	[K].IQPSQQGGGTAGPSPPSSGGGPGFKR.[I]	1xTMT6plex [K25]; 1xTMT6plex [N-Term]; 1xPhospho [S/T]		0.0241395	0.00210566	1	2	3	A1ZAK8	P-element somatic inhibitor, isoform C OS=Drosophila melanogaster GN=Psi PE=1 SV=1	A1ZAK8 [29-54]	1	2947.48	0
TRUE	High	[R].SLGSPEYANNSSNMSSGSGGGGGGGGGPGGASITQAIAQAAAVAAR.[L]	2xDeamidated [Q35; Q39]; 1xTMT6plex [N-Term]; 1xPhospho [S/Y/T]		0.14155	0.00990665	1	2	2	A1ZAK8	P-element somatic inhibitor, isoform C OS=Drosophila melanogaster GN=Psi PE=1 SV=1	A1ZAK8 [68-113]	0	4317.95	0
TRUE	High	[K].NGNASPGGSHLVAPVSDLDR.[A]	1xDeamidated [N1]; 1xTMT6plex [N-Term]; 1xPhospho [S5(100)]	A1ZAN6 1xPhospho [S615(100)]	3.45707e-08	0	1	3	2	A1ZAN6	Rho guanine nucleotide exchange factor 2, isoform D OS=Drosophila melanogaster GN=RhoGEF2 PE=1 SV=1	A1ZAN6 [611-630]	0	2273.08	0	1.099	0.956	0.605	0.526	0.952	0.708	0.954	0.813	0.604	0.812	1.445	1.075	1.448	0.999956	0.996877	0.752983	0.345844	0.989145	0.954924	0.9745	0.989411	0.91976	0.99982	0.908239	0.998247	0.999006	84.5	108.1	153.4	126.8	71.2	92.8	80.7	102.9
TRUE	High	[K].DLTTSSPFGLTTDFLQQQR.[M]	1xTMT6plex [N-Term]; 1xPhospho [S6(84.9)]	A1ZAN6 1xPhospho [S521(84.9)]	0.000871839	0.000331387	1	2	1	A1ZAN6	Rho guanine nucleotide exchange factor 2, isoform D OS=Drosophila melanogaster GN=RhoGEF2 PE=1 SV=1	A1ZAN6 [516-534]	0	2464.2	0
TRUE	High	[R].VGSSPDNMHPR.[H]	1xOxidation [M8]; 1xTMT6plex [N-Term]; 1xPhospho [S]		0.0386402	0.00289496	1	4	5	A1ZAN6	Rho guanine nucleotide exchange factor 2, isoform D OS=Drosophila melanogaster GN=RhoGEF2 PE=1 SV=1	A1ZAN6 [798-808]	0	1521.67	0	1.797	1.742	1.385	1.342	1.16	1.167	1.553	1.313	0.986	0.981	0.922	0.927	1.234	0.819344	0.88285	0.9538	0.991244	0.989145	0.999173	0.9745	0.999621	0.998344	0.99982	0.993158	0.998247	0.999006	73	78.4	94.7	92.7	98.6	131.3	127.2	90.9
TRUE	High	[R].ATSPQLNR.[S]	1xTMT6plex [N-Term]; 1xPhospho [S3(100)]	A1ZAN6 1xPhospho [S633(99.8)]	0.12616	0.00862051	1	3	2	A1ZAN6	Rho guanine nucleotide exchange factor 2, isoform D OS=Drosophila melanogaster GN=RhoGEF2 PE=1 SV=1	A1ZAN6 [631-638]	0	1195.6	0	1.029	1.042	0.959	0.971	0.767	0.827	0.886	0.517	0.482	0.447	0.499	0.538	0.576	0.999956	0.996877	0.993641	0.997396	0.950263	0.973592	0.9745	0.468134	0.669507	0.465132	0.527713	0.61521	0.657887	132.7	66.9	142.4	114.6	102.8	136.5	138.3	51.3
TRUE	High	[R].NGVQNLSLDDDEER.[F]	1xDeamidated [N1]; 1xTMT6plex [N-Term]; 1xPhospho [S7(100)]	A1ZAW5 1xPhospho [S202(100)]	7.40707e-05	0	1	1	3	A1ZAW5	Methylosome subunit pICln OS=Drosophila melanogaster GN=icln PE=1 SV=1	A1ZAW5 [196-209]	0	1913.83	0	2.671	2.307	1.724	1.489	1.364	0.839	2.182	2.116	0.814	1.323	2.541	1.563	4.063	0.248587	0.511617	0.665948	0.863537	0.989145	0.973592	0.81569	0.513342	0.998344	0.912958	0.248681	0.93926	0.205615	54.3	85	84.2	87.7	45.7	145.1	125.3	116
TRUE	High	[R].NGVQNLSLDDDEERFEDADE.[-]	1xDeamidated [N/Q]; 1xPhospho [S7(100)]; 1xTMT6plex [N-Term]	A1ZAW5 1xPhospho [S202(100)]	0.032253	0.00271494	1	1	5	A1ZAW5	Methylosome subunit pICln OS=Drosophila melanogaster GN=icln PE=1 SV=1	A1ZAW5 [196-215]	1	2620.08	0	3.196	2.783	2.141	1.864	1.789	0.822	2.064	2.014	0.802	1.745	3.139	1.442	3.622	0.168383	0.297591	0.362669	0.48721	0.752222	0.973592	0.914131	0.566024	0.998344	0.592411	0.0922	0.987654	0.172106	50.5	78.7	75.3	80.7	44.9	161.3	140.5	140.8
TRUE	High	[K].ASAFQFSDDEEEVKR.[V]	1xTMT6plex [K14]; 1xTMT6plex [N-Term]; 1xPhospho [S7(100)]	A1ZAX1 1xPhospho [S34(100)]	2.86463e-05	0	1	1	3	A1ZAX1	Eukaryotic translation initiation factor 3 subunit C OS=Drosophila melanogaster GN=eIF3-S8 PE=1 SV=1	A1ZAX1 [28-42]	1	2296.09	0	1.154	1.357	0.929	1.093	0.747	0.823	0.916	0.954	0.858	0.779	0.774	0.853	0.948	0.999956	0.996877	0.993641	0.997396	0.92814	0.973592	0.9745	0.999621	0.998344	0.99982	0.993158	0.998247	0.999006	85.2	110	105.8	105.5	106.2	98.3	115.5	82.2
TRUE	High	[R].EAPDQESEAEDEVVALESDGGDAGDDSDAGVKPTEAVPK.[A]	1xDeamidated [Q5]; 2xTMT6plex [K32; K39]; 1xTMT6plex [N-Term]; 3xPhospho [S7(100); S18(100); S27(100)]	A1ZAX1 3xPhospho [S165(100); S176(100); S185(100)]	0.00303608	0.00110061	1	1	3	A1ZAX1	Eukaryotic translation initiation factor 3 subunit C OS=Drosophila melanogaster GN=eIF3-S8 PE=1 SV=1	A1ZAX1 [159-197]	0	4857.09	0
TRUE	High	[K].ASAFQFSDDEEEVK.[R]	1xTMT6plex [K14]; 1xTMT6plex [N-Term]; 1xPhospho [S7(100)]	A1ZAX1 1xPhospho [S34(100)]	0.0143636	0.00172753	1	1	4	A1ZAX1	Eukaryotic translation initiation factor 3 subunit C OS=Drosophila melanogaster GN=eIF3-S8 PE=1 SV=1	A1ZAX1 [28-41]	0	2139.99	0
TRUE	High	[R].EAPDQESEAEDEVVALESDGGDAGDDSDAGVKPTEAVPK.[A]	2xTMT6plex [K32; K39]; 1xTMT6plex [N-Term]; 2xPhospho [S7(100); S18(94.8)]	A1ZAX1 2xPhospho [S165(100); S176(98.4)]	0.0234776	0.00210566	1	1	1	A1ZAX1	Eukaryotic translation initiation factor 3 subunit C OS=Drosophila melanogaster GN=eIF3-S8 PE=1 SV=1	A1ZAX1 [159-197]	0	4776.14	0
TRUE	High	[K].ERSPVNANDDALK.[E]	1xTMT6plex [K13]; 1xTMT6plex [N-Term]; 1xPhospho [S3(100)]	A1ZBF1 1xPhospho [S150(100)]	4.20917e-05	0	1	1	4	A1ZBF1	CG18190 OS=Drosophila melanogaster GN=CG18190-RB PE=1 SV=2	A1ZBF1 [148-160]	1	1967	0	1.615	1.158	1.556	1.116	2.068	1.165	2.951	1.269	0.501	0.889	1.696	0.955	2.42	0.989033	0.996877	0.82079	0.997396	0.60219	0.999173	0.554594	0.999621	0.709445	0.99982	0.776633	0.998247	0.671297	74.8	59.7	77.6	138.8	72.8	120.8	86.6	123.4
TRUE	High	[K].ERSPVNANDDALKELIDEMK.[N]	2xTMT6plex [K13; K20]; 1xTMT6plex [N-Term]; 1xPhospho [S3(100)]	A1ZBF1 1xPhospho [S150(100)]	0.00820419	0.00150655	1	1	1	A1ZBF1	CG18190 OS=Drosophila melanogaster GN=CG18190-RB PE=1 SV=2	A1ZBF1 [148-167]	2	3054.58	0	1.059	1.076	1.065	1.082	2.164	2.059	2.155	1.085	1.036	1.089	1.289	1.226	1.284	0.999956	0.996877	0.993641	0.997396	0.546822	0.711333	0.816358	0.999621	0.998344	0.99982	0.993158	0.998247	0.999006	87.4	57.9	86.9	115	97.2	92.5	94	125.2
TRUE	High	[K].SAGDGFSHSNSPTANSGAGATGSR.[D]	1xTMT6plex [N-Term]; 1xPhospho [S/T]		5.05602e-06	0	1	5	9	A1ZBH7	Happyhour, isoform A OS=Drosophila melanogaster GN=hppy PE=1 SV=1	A1ZBH7 [694-717]	0	2502.08	0	0.902	1.136	0.762	0.959	1.091	0.91	1.165	1.255	0.98	1.175	1.11	0.927	1.186	0.999956	0.996877	0.993641	0.997396	0.989145	0.995512	0.997889	0.999621	0.998344	0.987834	0.993158	0.998247	0.999006	102.3	93.5	121.1	86.8	91.9	92.2	116.1	102
TRUE	High	[R].HENNQNGLEDSPRR.[H]	1xDeamidated [N/Q]; 1xTMT6plex [N-Term]; 1xPhospho [S11(100)]	A1ZBH7 1xPhospho [S767(100)]	0.000137929	0	1	5	6	A1ZBH7	Happyhour, isoform A OS=Drosophila melanogaster GN=hppy PE=1 SV=1	A1ZBH7 [757-770]	1	1975.88	0	1.636	1.371	1.33	1.115	1.354	1.251	1.929	1.353	0.878	0.95	1.475	1.362	2.1	0.95749	0.996877	0.984183	0.997396	0.989145	0.997181	0.946055	0.999621	0.998344	0.99982	0.903335	0.998247	0.771596	80	73.7	98.4	105.1	67.7	130.9	109.7	99.9
TRUE	High	[R].NISGNDAGANAGSASVQSPTHR.[G]	1xTMT6plex [N-Term]; 1xPhospho [S18(99.5)]	A1ZBL9 1xPhospho [S600(99.5)]	9.67322e-11	0	1	10	6	A1ZBL9	Par-1, isoform X OS=Drosophila melanogaster GN=par-1 PE=1 SV=2	A1ZBL9 [583-604]	0	2420.12	0	2.322	3.99	2.253	3.872	2.418	2.124	1.741	1.179	1.438	1.637	1.913	1.681	1.378	0.504232	0.0602988	0.29714	0.00752558	0.383101	0.738346	0.9745	0.999621	0.91976	0.722531	0.514585	0.892955	0.999006	34.2	71.3	35.3	105.3	90.1	79.4	136.5	172.4
TRUE	High	[R].NISGNDAGANAGSASVQSPTHR.[G]	1xDeamidated [N/Q]; 1xTMT6plex [N-Term]; 1xPhospho [S/T]		3.20386e-06	0	1	10	12	A1ZBL9	Par-1, isoform X OS=Drosophila melanogaster GN=par-1 PE=1 SV=2	A1ZBL9 [583-604]	0	2421.1	0
TRUE	High	[R].SISASSTKPSR.[R]	1xTMT6plex [K8]; 1xTMT6plex [N-Term]; 2xPhospho [S3(100); S/T]	A1ZBL9 2xPhospho [S611(100); S/T]	0.0011538	0.000331387	1	10	2	A1ZBL9	Par-1, isoform X OS=Drosophila melanogaster GN=par-1 PE=1 SV=2	A1ZBL9 [609-619]	0	1738.85	0	1.266	0.971	1.262	0.968	2.03	1.944	2.428	1.083	0.867	0.906	0.973	0.932	1.164	0.999956	0.996877	0.993641	0.997396	0.635231	0.773541	0.806857	0.999621	0.998344	0.99982	0.993158	0.998247	0.999006	67.4	60.9	67.6	136.4	127	85.3	65.5	123.6
TRUE	High	[K].SLFSDDDDDDDLFGGSSTSK.[A]	1xTMT6plex [K20]; 1xTMT6plex [N-Term]; 1xPhospho [S4(99.5)]	A1ZBW7 1xPhospho [S1408(99.5)]	0.000252954	0	1	1	2	A1ZBW7	WASH complex subunit FAM21 homolog OS=Drosophila melanogaster GN=CG16742 PE=1 SV=1	A1ZBW7 [1405-1424]	0	2661.15	0
TRUE	High	[K].LFDDSDDDDDDLFAR.[A]	1xTMT6plex [N-Term]; 1xPhospho [S5(100)]	A1ZBW7 1xPhospho [S1344(100)]	1.02641e-05	0	1	1	4	A1ZBW7	WASH complex subunit FAM21 homolog OS=Drosophila melanogaster GN=CG16742 PE=1 SV=1	A1ZBW7 [1340-1354]	0	2082.84	0	1.579	1.679	1.654	1.758	0.515	0.716	0.971	0.883	0.651	0.468	0.514	0.715	0.97	0.95749	0.925053	0.74069	0.587307	0.506979	0.954427	0.980548	0.999621	0.968526	0.559026	0.55617	0.960986	0.999006	82.8	107.2	79.1	117.8	107.3	130.7	139	55.2
TRUE	High	[R].VNLFDDSPPLSPTPR.[S]	1xTMT6plex [N-Term]; 2xPhospho [S7(100); S11(99.4)]	A1ZBW7 2xPhospho [S422(100); S426(99.4)]	0.000279371	0	1	1	1	A1ZBW7	WASH complex subunit FAM21 homolog OS=Drosophila melanogaster GN=CG16742 PE=1 SV=1	A1ZBW7 [416-430]	0	2043.94	0	1.546	0.915	0.833	0.493	1.604	1.145	1.559	0.924	0.678	0.95	1.562	1.116	1.519	0.984198	0.996877	0.993641	0.26732	0.926156	0.999173	0.9745	0.999621	0.993451	0.99982	0.790812	0.998247	0.999006	69.9	78.3	129.7	132.2	80.4	108.1	64	125.6
TRUE	High	[K].RVNLFDDSPPLSPTPR.[S]	1xTMT6plex [N-Term]; 2xPhospho [S8(100); S12(99.4)]	A1ZBW7 2xPhospho [S422(100); S426(99.4)]	0.00119376	0.000331387	1	1	2	A1ZBW7	WASH complex subunit FAM21 homolog OS=Drosophila melanogaster GN=CG16742 PE=1 SV=1	A1ZBW7 [415-430]	1	2200.04	0
TRUE	High	[K].YTSQTEENVSPVNPPTK.[L]	1xTMT6plex [K17]; 1xTMT6plex [N-Term]; 1xPhospho [T/S/Y]		0.000452299	0.000331387	1	1	4	A1ZBW7	WASH complex subunit FAM21 homolog OS=Drosophila melanogaster GN=CG16742 PE=1 SV=1	A1ZBW7 [735-751]	0	2429.2	0	0.82	0.68	0.855	0.709	1.004	1.161	1.019	0.804	0.916	0.793	0.803	0.929	0.815	0.984198	0.672798	0.993641	0.824917	0.989145	0.999173	0.989249	0.989411	0.998344	0.99982	0.993158	0.998247	0.999006	120.1	87.2	115.2	110.5	109	98.5	81.7	87.6
TRUE	High	[K].ETSSGVSPNKNVETPVASK.[K]	2xTMT6plex [K10; K19]; 1xTMT6plex [N-Term]; 2xPhospho [S7(99.9); T14(99.9)]	A1ZBW7 2xPhospho [S580(99.9); T587(99.9)]	0.037532	0.00289496	1	1	2	A1ZBW7	WASH complex subunit FAM21 homolog OS=Drosophila melanogaster GN=CG16742 PE=1 SV=1	A1ZBW7 [574-592]	1	2778.39	0	0.952	0.714	0.957	0.718	1.439	1.151	1.865	0.844	0.521	0.651	0.841	0.673	1.091	0.999956	0.712465	0.993641	0.85026	0.989145	0.999173	0.955735	0.999621	0.742741	0.916276	0.993158	0.909917	0.999006	114.9	61.8	114.3	136.5	105.7	109.4	82	88.9
TRUE	High	[K].ETSSGVSPNKNVETPVASKK.[S]	3xTMT6plex [K10; K19; K20]; 1xTMT6plex [N-Term]; 2xPhospho [S7(98.6); T14(100)]	A1ZBW7 2xPhospho [S580(98.6); T587(100)]	0.123446	0.00843177	1	1	1	A1ZBW7	WASH complex subunit FAM21 homolog OS=Drosophila melanogaster GN=CG16742 PE=1 SV=1	A1ZBW7 [574-593]	2	3135.65	0	0.685	0.854	0.585	0.73	1.093	1.341	0.997	1.018	1.369	1.115	1.012	1.242	0.923	0.727899	0.931819	0.697359	0.871228	0.999798	0.977349	0.9745	0.999621	0.945607	0.99982	0.996688	0.998247	0.999006	123.8	83.3	144.9	81.6	90	84.8	105.7	91
TRUE	High	[R].DQFSQGPGPLAAHTVSPSTAK.[Q]	1xTMT6plex [K21]; 1xTMT6plex [N-Term]; 1xPhospho [T/S]		5.32735e-06	0	1	1	3	A4V0S1	Syntaxin 5, isoform B OS=Drosophila melanogaster GN=Syx5 PE=1 SV=1	A4V0S1 [316-336]	0	2634.33	0	1.129	1.239	0.866	0.951	1.552	1.554	1.935	1.35	1.084	1.083	1.751	1.753	2.183	0.999956	0.996877	0.993641	0.997396	0.936081	0.963502	0.936334	0.999621	0.998344	0.99982	0.705462	0.854666	0.733535	87.8	70.6	114.3	101.2	62.6	99	108.8	109.5
TRUE	High	[R].EGSDEDIFEQVQMILR.[K]	1xTMT6plex [N-Term]; 1xPhospho [S3(100)]	A4V392 1xPhospho [S61(100)]	0.000290141	0	1	1	2	A4V392	Adiponectin receptor, isoform C OS=Drosophila melanogaster GN=AdipoR PE=1 SV=1	A4V392 [59-74]	0	2218.03	0
TRUE	High	[K].MKPQTSSNNNLSPPGTSK.[A]	1xDeamidated [N/Q]; 2xTMT6plex [K2; K18]; 1xTMT6plex [N-Term]; 1xPhospho [S12(99.3)]	A4V3G8 1xPhospho [S358(99.3)]	1.24719e-05	0	1	1	16	A4V3G8	Ballchen, isoform B OS=Drosophila melanogaster GN=ball PE=1 SV=1	A4V3G8 [347-364]	0	2656.36	0	1.23	1.344	1.017	1.111	1.28	1.204	1.41	1.064	0.909	0.967	1.071	1.007	1.179	0.999956	0.996877	0.99654	0.997396	0.989145	0.999173	0.989249	0.999797	0.998344	0.99982	0.993158	0.998247	0.999006	88.3	77.9	106.8	103.2	93.1	108.7	118.7	99.7
TRUE	High	[K].MKPQTSSNNNLSPPGTSK.[A]	2xTMT6plex [K2; K18]; 1xTMT6plex [N-Term]; 1xPhospho [S12(99.6)]	A4V3G8 1xPhospho [S358(99.6)]	7.44794e-07	0	1	1	6	A4V3G8	Ballchen, isoform B OS=Drosophila melanogaster GN=ball PE=1 SV=1	A4V3G8 [347-364]	0	2655.38	0	1.325	1.39	1.167	1.225	1.295	1.442	1.502	1.084	1.04	0.935	1.136	1.264	1.317	0.999956	0.996877	0.993641	0.997396	0.989145	0.973592	0.989249	0.999621	0.998344	0.99982	0.993158	0.998247	0.999006	86.7	74.6	98.4	103.4	85.1	114.9	120.6	96.6
TRUE	High	[R].SALASSSKEEASPVTR.[V]	1xTMT6plex [K8]; 1xTMT6plex [N-Term]; 1xPhospho [S12(100)]	A4V3G8 1xPhospho [S564(100)]	8.01737e-08	0	1	1	4	A4V3G8	Ballchen, isoform B OS=Drosophila melanogaster GN=ball PE=1 SV=1	A4V3G8 [553-568]	1	2158.12	0	1.145	1.471	0.786	1.01	1.137	1.249	1.197	1.045	1.09	0.992	1.367	1.501	1.439	0.999956	0.996877	0.993641	0.997396	0.989145	0.997181	0.989249	0.999621	0.998344	0.99982	0.993158	0.970366	0.999006	94.2	79.6	137.2	91.2	66.2	107.9	138.6	90.5
TRUE	High	[K].INFSPSISLR.[G]	1xTMT6plex [N-Term]; 1xPhospho [S4(100)]	A4V3G8 1xPhospho [S483(100)]	0.000150221	0	1	1	2	A4V3G8	Ballchen, isoform B OS=Drosophila melanogaster GN=ball PE=1 SV=1	A4V3G8 [480-489]	0	1442.76	0	1.167	1.245	1.011	1.079	1.493	1.591	1.564	1.051	1.068	1.003	1.324	1.41	1.387	0.999956	0.996877	0.99654	0.997396	0.979514	0.963502	0.986172	0.999621	0.998344	0.99982	0.993158	0.987654	0.999006	99.8	65.9	115.2	98.1	74.3	116.4	124.3	98.3
TRUE	High	[K].VNGHGDSSTPGRSPR.[T]	1xDeamidated [N2]; 1xTMT6plex [N-Term]; 2xPhospho [T9(99.1); S13(100)]	A4V3G8 2xPhospho [T582(99.1); S586(100)]	1.66655e-05	0	1	1	7	A4V3G8	Ballchen, isoform B OS=Drosophila melanogaster GN=ball PE=1 SV=1	A4V3G8 [574-588]	1	1913.81	0	1.124	0.847	1.267	0.954	1.615	1.906	2.108	1.13	1.022	0.866	1.055	1.245	1.377	0.999956	0.926623	0.993641	0.997396	0.846158	0.753201	0.888422	0.999621	0.998344	0.99982	0.993158	0.998247	0.999006	104.6	59.5	92.8	111	91.1	117.6	88.6	96.1
TRUE	High	[K].TVINDDLTPQPR.[S]	1xTMT6plex [N-Term]; 1xPhospho [T8(100)]	A4V3G8 1xPhospho [T503(100)]	5.38849e-05	0	1	1	4	A4V3G8	Ballchen, isoform B OS=Drosophila melanogaster GN=ball PE=1 SV=1	A4V3G8 [496-507]	0	1677.84	0	0.828	0.984	0.687	0.817	1.185	1.189	1.152	1.059	1.094	1.09	0.994	0.997	0.965	0.940953	0.996877	0.91036	0.991244	0.989145	0.999173	0.99765	0.999621	0.998344	0.99982	0.999492	0.998247	0.999006	103	86.2	124	93.7	102.8	85.2	101.3	102.1
TRUE	High	[K].MKPQTSSNNNLSPPGTSK.[A]	1xOxidation [M1]; 2xTMT6plex [K2; K18]; 1xTMT6plex [N-Term]; 1xPhospho [S12(100)]	A4V3G8 1xPhospho [S358(100)]	0.000713098	0.000331387	1	1	2	A4V3G8	Ballchen, isoform B OS=Drosophila melanogaster GN=ball PE=1 SV=1	A4V3G8 [347-364]	0	2671.37	0	1.36	1.066	1.083	0.848	1.003	1.077	1.14	1.361	1.285	1.197	0.804	0.863	0.914	0.999956	0.996877	0.993641	0.996019	0.989145	0.999173	0.989249	0.99841	0.98955	0.981845	0.993158	0.998247	0.999006	95.4	87.8	119.9	73.5	109.5	129.8	101.7	88
TRUE	High	[K].VNGHGDSSTPGRSPR.[T]	1xDeamidated [N2]; 1xTMT6plex [N-Term]; 1xPhospho [S13(98.7)]	A4V3G8 1xPhospho [S586(98.7)]	0.00117646	0.000331387	1	1	2	A4V3G8	Ballchen, isoform B OS=Drosophila melanogaster GN=ball PE=1 SV=1	A4V3G8 [574-588]	1	1833.84	0	2.065	1.918	1.629	1.513	1.97	1.735	2.55	1.194	0.812	0.922	1.311	1.155	1.697	0.600901	0.779977	0.764223	0.834101	0.65834	0.923711	0.613812	0.999621	0.998344	0.99982	0.993158	0.998247	0.95366	77.2	47.5	97.9	101.4	71.3	159.5	148.2	93.5
TRUE	High	[R].KVNGHGDSSTPGRSPR.[T]	1xDeamidated [N3]; 1xTMT6plex [K1]; 1xTMT6plex [N-Term]; 1xPhospho [S/T]		0.00247379	0.000973993	1	1	5	A4V3G8	Ballchen, isoform B OS=Drosophila melanogaster GN=ball PE=1 SV=1	A4V3G8 [573-588]	2	2191.1	0	2.9	3.395	2.321	2.717	1.7	1.546	1.817	1.536	1.307	1.437	2.993	2.722	3.198	0.273135	0.150574	0.262766	0.0891496	0.783118	0.963502	0.958073	0.950106	0.978971	0.845219	0.136906	0.23942	0.428347	58.8	63.7	73.5	75.3	36.2	170.5	199.6	108.3
TRUE	High	[R].KVNGHGDSSTPGRSPR.[T]	1xDeamidated [N3]; 1xTMT6plex [K1]; 1xTMT6plex [N-Term]; 2xPhospho [S14(100); S/T]	A4V3G8 2xPhospho [S586(100); S/T]	0.00241192	0.000973993	1	1	7	A4V3G8	Ballchen, isoform B OS=Drosophila melanogaster GN=ball PE=1 SV=1	A4V3G8 [573-588]	2	2271.07	0	1.141	1.22	0.9	0.962	1.77	1.416	1.92	1.16	0.855	1.069	1.52	1.216	1.649	0.999956	0.99924	0.993641	0.997396	0.79303	0.973592	0.955735	0.999621	0.998344	0.99982	0.898439	0.998247	0.99151	91.3	64.7	115.8	107.1	75.3	104.1	111.4	114.5
TRUE	High	[K].EEASPVTR.[V]	1xTMT6plex [N-Term]; 1xPhospho [S4(100)]	A4V3G8 1xPhospho [S564(100)]	0.0049308	0.00110061	1	1	4	A4V3G8	Ballchen, isoform B OS=Drosophila melanogaster GN=ball PE=1 SV=1	A4V3G8 [561-568]	0	1197.57	0	1.246	1.218	1.19	1.163	0.888	1.211	1.549	0.894	0.698	0.512	0.668	0.911	1.165	0.999956	0.99924	0.993641	0.997396	0.989145	0.999173	0.986172	0.999621	0.998344	0.664342	0.889241	0.998247	0.999006	97.7	72.6	102.3	125.8	96.5	121.7	118.9	64.4
TRUE	High	[R].ERATPKASPKPR.[S]	2xTMT6plex [K6; K10]; 1xTMT6plex [N-Term]; 2xPhospho [T4(100); S8(100)]	A4V3G8 2xPhospho [T448(100); S452(100)]	0.011129	0.00150655	1	1	2	A4V3G8	Ballchen, isoform B OS=Drosophila melanogaster GN=ball PE=1 SV=1	A4V3G8 [445-456]	2	2185.19	0	0.959	1.257	0.756	0.992	1.334	1.8	1.424	1.066	1.348	1	1.208	1.63	1.289	0.999956	0.996877	0.993641	0.997396	0.989145	0.848839	0.989249	0.999621	0.959875	0.99982	0.993158	0.909917	0.999006	101.2	68.3	128.3	91.2	75.4	97	127.2	91.2
TRUE	High	[R].VADSSPPSQKR.[V]	1xTMT6plex [K10]; 1xTMT6plex [N-Term]; 1xPhospho [S]		0.010078	0.00150655	1	1	4	A4V3G8	Ballchen, isoform B OS=Drosophila melanogaster GN=ball PE=1 SV=1	A4V3G8 [424-434]	1	1709.9	0	1.212	1.694	1.113	1.555	1.13	1.655	1.016	1.266	2.062	1.408	1.066	1.561	0.959	0.999956	0.952495	0.993641	0.787403	0.989145	0.952455	0.9745	0.999621	0.509238	0.863316	0.993158	0.940929	0.999006	92.1	81	100.4	65	85.9	111.7	156	91.5
TRUE	High	[R].VADSSPPSQK.[R]	1xTMT6plex [K10]; 1xTMT6plex [N-Term]; 1xPhospho [S]		0.0192422	0.00191737	1	1	4	A4V3G8	Ballchen, isoform B OS=Drosophila melanogaster GN=ball PE=1 SV=1	A4V3G8 [424-433]	0	1553.8	0	1.46	1.328	1.315	1.196	1.358	1.159	1.689	1.226	0.841	0.986	1.316	1.123	1.636	0.999956	0.996877	0.993641	0.997396	0.989145	0.999173	0.9745	0.999621	0.998344	0.99982	0.993158	0.998247	0.992183	88.3	74.5	98	102.7	76.9	129	117.3	101.2
TRUE	High	[R].KVNGHGDSSTPGRSPR.[T]	1xTMT6plex [K1]; 1xTMT6plex [N-Term]; 2xPhospho [S8(97.8); S14(97.8)]	A4V3G8 2xPhospho [S580(97.8); S586(97.8)]	0.0658311	0.00443533	1	1	2	A4V3G8	Ballchen, isoform B OS=Drosophila melanogaster GN=ball PE=1 SV=1	A4V3G8 [573-588]	2	2270.08	0	1.316	1.164	0.946	0.838	1.009	1.15	1.086	1.291	1.367	1.199	1.134	1.293	1.221	0.999956	0.996877	0.993641	0.991244	0.989145	0.999173	0.989249	0.999621	0.947632	0.987834	0.993158	0.998247	0.999006	80.3	101.9	111.7	85.7	90.6	105.7	93.5	102.8
TRUE	High	[R].TSSFAEGNK.[Q]	1xTMT6plex [K9]; 1xTMT6plex [N-Term]; 1xPhospho [T/S]		0.0719983	0.00463974	1	2	4	A4V3W1	Shaggy, isoform J OS=Drosophila melanogaster GN=sgg PE=1 SV=1	A4V3W1 [7-15]	0	1478.73	0	8.694	8.931	5.914	6.075	3.932	4.401	4.828	4.676	4.262	3.808	4.127	4.619	5.068	0.000551867	0.000140343	0.000441336	8.57507e-05	0.0243595	0.0272237	0.0965499	0.00721773	0.0209577	0.0120449	0.0315841	0.0106393	0.0569666	20.7	36.2	30.4	37.4	34.5	179.6	184.5	142.4
TRUE	High	[R].YSQAATGQQQTR.[I]	1xTMT6plex [N-Term]; 1xPhospho [Y/S/T]		6.24319e-05	0	1	1	4	A4V4A1	Kinesin-like protein OS=Drosophila melanogaster GN=Klp10A PE=1 SV=1	A4V4A1 [156-167]	0	1647.77	0
TRUE	High	[R].APASHHSGAVIHNNNNNNNK.[N]	1xTMT6plex [K20]; 1xTMT6plex [N-Term]; 1xPhospho [S7(100)]	A4V4A1 1xPhospho [S670(100)]	0.0021373	0.000331387	1	1	2	A4V4A1	Kinesin-like protein OS=Drosophila melanogaster GN=Klp10A PE=1 SV=1	A4V4A1 [664-683]	0	2648.28	0
TRUE	High	[R].SESESAFDEKR.[V]	1xTMT6plex [K10]; 1xTMT6plex [N-Term]; 1xPhospho [S3(99.7)]	A8DWJ8 1xPhospho [S976(99.7)]	0.00687945	0.00110061	1	2	2	A8DWJ8	NADPH oxidase, isoform C OS=Drosophila melanogaster GN=Nox PE=4 SV=1	A8DWJ8 [974-984]	1	1822.86	0	0.072	0.038	0.066	0.035	0.018	0.019	0.022	0.034	0.029	0.028	0.019	0.019	0.022	7.88298e-08	2.51146e-13	4.70989e-09	1.16533e-15	1.58909e-15	2.91333e-15	9.70335e-14	1.58909e-15	1.31966e-11	1.24857e-15	1.58909e-15	2.185e-15	1.1644e-12	147.6	248.9	161.4	163.9	247.1	10.7	5.6	4.6
TRUE	High	[R].SLEIPATPSRSPK.[K]	1xTMT6plex [K13]; 1xTMT6plex [N-Term]; 2xPhospho [T7(99.2); S11(99.2)]	A8DWJ8 2xPhospho [T25(99.2); S29(99.2)]	0.0103935	0.00150655	1	2	1	A8DWJ8	NADPH oxidase, isoform C OS=Drosophila melanogaster GN=Nox PE=4 SV=1	A8DWJ8 [19-31]	1	2001.02	0	0.147	0.117	0.126	0.101	0.061	0.074	0.144	0.18	0.093	0.076	0.056	0.068	0.133	2.19866e-05	5.19128e-07	2.35341e-05	4.85563e-08	4.12645e-10	2.19395e-07	0.000412541	0.000546825	3.56094e-05	3.37291e-07	3.22001e-09	5.2623e-09	0.00106787	158.3	194.4	184.1	155.6	211.4	23.2	18.6	11.9
TRUE	High	[K].KVSFSDELPQSQTPAQQPINQQSAPTVVSHVLQQAAQYLER.[L]	1xDeamidated [Q12]; 1xTMT6plex [K1]; 1xTMT6plex [N-Term]; 1xPhospho [T13(93.2)]	A8DWJ8 1xPhospho [T44(93.2)]	0.066821	0.00443533	1	2	1	A8DWJ8	NADPH oxidase, isoform C OS=Drosophila melanogaster GN=Nox PE=4 SV=1	A8DWJ8 [32-72]	1	5087.59	0
TRUE	High	[K].AAAAASVYSPSSSTTSNSNQQQQQQR.[R]	1xTMT6plex [N-Term]; 1xPhospho [S/T/Y]		0.000192211	0	1	14	5	A8DY76	Protein kinase related to protein kinase N, isoform G OS=Drosophila melanogaster GN=Pkn PE=1 SV=1	A8DY76 [1114-1139]	0	3006.38	0
TRUE	High	[R].ASQSANSPPQEK.[L]	1xTMT6plex [K12]; 1xTMT6plex [N-Term]; 1xPhospho [S7(100)]	A8DYK5 1xPhospho [S1192(100)]	9.22391e-07	0	1	3	6	A8DYK5	CG4266, isoform B OS=Drosophila melanogaster GN=CG4266 PE=1 SV=1	A8DYK5 [1186-1197]	0	1781.88	0	1.164	1.01	1.044	0.906	0.776	0.805	0.834	0.743	0.718	0.692	0.76	0.788	0.816	0.999956	0.996877	0.993641	0.997396	0.950263	0.973592	0.958073	0.962795	0.998344	0.962218	0.993158	0.987654	0.97618	75.5	121.7	84.1	136.5	124.4	87.8	76.2	94.5
TRUE	High	[R].GRWSDDEDEGGNNFK.[R]	1xTMT6plex [K15]; 1xTMT6plex [N-Term]; 1xPhospho [S4(100)]	A8DYK5 1xPhospho [S1050(100)]	0.00079212	0.000331387	1	3	2	A8DYK5	CG4266, isoform B OS=Drosophila melanogaster GN=CG4266 PE=1 SV=1	A8DYK5 [1047-1061]	1	2264	0	1.108	1.033	0.837	0.78	0.794	0.728	0.812	0.883	0.791	0.863	0.811	0.743	0.83	0.999956	0.996877	0.993641	0.9551	0.958734	0.961122	0.946055	0.999621	0.998344	0.99982	0.993158	0.984443	0.978147	65.4	135.3	86.6	124.4	132.4	72.5	67.6	107.4
TRUE	High	[R].SNSPPAATSASNASNGPMDFNTELTK.[H]	1xDeamidated [N15]; 1xTMT6plex [K26]; 1xTMT6plex [N-Term]; 1xPhospho [S/T]		0.0026429	0.00110061	1	7	2	A8DYL3	Verprolin 1, isoform G OS=Drosophila melanogaster GN=Vrp1 PE=1 SV=1	A8DYL3 [151-176]	0	3148.45	0
TRUE	High	[K].ATNDLSQTSEYWSCTVKSKPVIVK.[N]	1xCarbamidomethyl [C14]; 1xDeamidated [Q7]; 3xTMT6plex [K17; K19; K24]; 1xTMT6plex [N-Term]; 2xPhospho [T2(90.3); Y11(82.3)]	A8DYP0 2xPhospho [T1486(90.3); Y1495(82.3)]	0.0160589	0.00191737	1	6	2	A8DYP0	Unc-89, isoform C OS=Drosophila melanogaster GN=Unc-89 PE=1 SV=1	A8DYP0 [1485-1508]	1	3818.95	0
TRUE	High	[R].QSSVDDLLATVGISPSQK.[N]	1xTMT6plex [K18]; 1xTMT6plex [N-Term]; 1xPhospho [S3(93.5)]	A8DZ26 1xPhospho [S752(93.5)]	0.000328073	0	1	4	4	A8DZ26	Cation-transporting ATPase OS=Drosophila melanogaster GN=CG32000 PE=1 SV=1	A8DZ26 [750-767]	0	2383.25	0
TRUE	High	[K].GMIHVNLSLNQDVK.[L]	1xTMT6plex [K14]; 1xTMT6plex [N-Term]; 1xPhospho [S8(100)]	A8DZ29 1xPhospho [S965(100)]	5.21228e-05	0	1	2	4	A8DZ29	Eukaryotic translation initiation factor 4G, isoform B OS=Drosophila melanogaster GN=eIF4G PE=1 SV=1	A8DZ29 [958-971]	0	2106.12	0	0.902	0.815	0.577	0.521	0.995	1.028	0.99	0.54	0.56	0.542	0.586	0.606	0.584	0.999956	0.879751	0.671753	0.335694	0.989145	0.999173	0.9745	0.524061	0.811413	0.726726	0.736235	0.821078	0.702418	100	75.8	156.3	139.1	128.6	90.2	81.5	75.4
TRUE	High	[K].NEQLSAQYFGTLSSTTPGGSQGGSGK.[R]	1xPhospho [T16(85.9)]; 1xTMT6plex [K26]; 1xTMT6plex [N-Term]	A8DZ29 1xPhospho [T1288(85.9)]	6.76808e-05	0	1	2	4	A8DZ29	Eukaryotic translation initiation factor 4G, isoform B OS=Drosophila melanogaster GN=eIF4G PE=1 SV=1	A8DZ29 [1273-1298]	0	3097.49	0
TRUE	High	[K].SNTDNEFSDQVTSTNTPATVLSEGPIR.[I]	1xTMT6plex [N-Term]; 1xPhospho [T16(94.7)]	A8DZ29 1xPhospho [T514(94.7)]	0.000116274	0	1	2	3	A8DZ29	Eukaryotic translation initiation factor 4G, isoform B OS=Drosophila melanogaster GN=eIF4G PE=1 SV=1	A8DZ29 [499-525]	0	3189.48	0
TRUE	High	[R].SSSAYGGSHSQRGDNGNLR.[H]	1xDeamidated [N15]; 1xTMT6plex [N-Term]; 1xPhospho [S10(99.6)]	A8DZ29 1xPhospho [S1321(99.6)]	6.86987e-07	0	1	2	7	A8DZ29	Eukaryotic translation initiation factor 4G, isoform B OS=Drosophila melanogaster GN=eIF4G PE=1 SV=1	A8DZ29 [1312-1330]	1	2259.99	0	0.272	0.311	0.198	0.227	0.409	0.546	0.401	0.213	0.29	0.217	0.188	0.251	0.184	0.0207983	0.0250044	0.00224951	0.00118461	0.16829	0.637284	0.200407	0.00252936	0.146268	0.00988903	0.00378436	0.0155735	0.00738419	147.7	87.8	202.8	165.3	191	40.2	46	35.9
TRUE	High	[R].SSSAYGGSHSQRGDNGNLR.[H]	1xTMT6plex [N-Term]; 1xPhospho [S/Y]		1.5519e-05	0	1	2	4	A8DZ29	Eukaryotic translation initiation factor 4G, isoform B OS=Drosophila melanogaster GN=eIF4G PE=1 SV=1	A8DZ29 [1312-1330]	1	2259.01	0	0.318	0.348	0.246	0.27	0.475	0.587	0.391	0.227	0.34	0.276	0.207	0.255	0.17	0.0449246	0.0480029	0.0118998	0.00584561	0.26396	0.637284	0.0714551	0.00445145	0.276893	0.054569	0.00790132	0.0170013	0.00378579	141	90.1	181.9	155.1	207.1	44.8	49.1	42.8
TRUE	High	[R].SSSAYGGSHSQR.[G]	1xTMT6plex [N-Term]; 1xPhospho [S10(100)]	A8DZ29 1xPhospho [S1321(100)]	0.000110885	0	1	2	13	A8DZ29	Eukaryotic translation initiation factor 4G, isoform B OS=Drosophila melanogaster GN=eIF4G PE=1 SV=1	A8DZ29 [1312-1323]	0	1532.67	0	0.61	0.465	0.478	0.364	0.473	0.471	0.701	0.465	0.312	0.314	0.425	0.423	0.63	0.565976	0.19936	0.399177	0.0547906	0.317371	0.421673	0.847665	0.32948	0.198862	0.110804	0.328928	0.308483	0.799952	120.1	113.5	153.2	171	126.4	73.2	55.8	53.7
TRUE	High	[K].SSQSLDFSADPEIDSIGAISPTSPNAVSPILHEVLDNTELSK.[K]	1xDeamidated [N25]; 1xTMT6plex [K42]; 1xTMT6plex [N-Term]; 1xPhospho [S/T]		0.000279371	0	1	2	6	A8DZ29	Eukaryotic translation initiation factor 4G, isoform B OS=Drosophila melanogaster GN=eIF4G PE=1 SV=1	A8DZ29 [694-735]	0	4920.43	0
TRUE	High	[K].ISSIINYNEGQWSPNNPSGK.[K]	1xTMT6plex [K20]; 1xTMT6plex [N-Term]; 1xPhospho [S13(100)]	A8DZ29 1xPhospho [S864(100)]	1.88571e-05	0	1	2	7	A8DZ29	Eukaryotic translation initiation factor 4G, isoform B OS=Drosophila melanogaster GN=eIF4G PE=1 SV=1	A8DZ29 [852-871]	0	2743.35	0
TRUE	High	[K].KLENSTTER.[F]	1xTMT6plex [K1]; 1xTMT6plex [N-Term]; 1xPhospho [S5(100)]	A8DZ29 1xPhospho [S740(100)]	1.44514e-05	0	1	2	2	A8DZ29	Eukaryotic translation initiation factor 4G, isoform B OS=Drosophila melanogaster GN=eIF4G PE=1 SV=1	A8DZ29 [736-744]	1	1615.85	0	1.835	1.948	1.738	1.845	0.886	1.059	1.038	1.06	1.081	0.905	1.131	1.351	1.325	0.894823	0.8084	0.650185	0.499147	0.989145	0.999173	0.983186	0.999797	0.998344	0.99982	0.993158	0.998247	0.999006	86.6	86	91.5	84.2	67.4	158.9	168.7	76.2
TRUE	High	[K].KIPIVSPK.[N]	2xTMT6plex [K1; K8]; 1xTMT6plex [N-Term]; 1xPhospho [S6(100)]	A8DZ29 1xPhospho [S599(100)]	0.000242407	0	1	2	2	A8DZ29	Eukaryotic translation initiation factor 4G, isoform B OS=Drosophila melanogaster GN=eIF4G PE=1 SV=1	A8DZ29 [594-601]	1	1649.04	0	1.255	1.097	1.083	0.947	1.602	1.839	1.875	1.09	1.069	0.931	1.113	1.277	1.302	0.999956	0.996877	0.993641	0.997396	0.89643	0.826221	0.955735	0.999621	0.998344	0.99982	0.993158	0.998247	0.999006	97	59.4	112.4	102.1	85.4	121.7	106.4	95.1
TRUE	High	[R].IPQQESVGLNNLTSTSSQGSESR.[T]	1xTMT6plex [N-Term]; 1xPhospho [S22(89.9)]	A8DZ29 1xPhospho [S547(89.9)]	0.00123516	0.000331387	1	2	1	A8DZ29	Eukaryotic translation initiation factor 4G, isoform B OS=Drosophila melanogaster GN=eIF4G PE=1 SV=1	A8DZ29 [526-548]	0	2728.3	0
TRUE	High	[K].EMHVAELESSVASENHPAGILDVNVNK.[S]	1xTMT6plex [K27]; 1xTMT6plex [N-Term]; 1xPhospho [S]		0.00121132	0.000331387	1	2	4	A8DZ29	Eukaryotic translation initiation factor 4G, isoform B OS=Drosophila melanogaster GN=eIF4G PE=1 SV=1	A8DZ29 [667-693]	0	3427.7	0
TRUE	High	[R].TDVGPTPIVSAMTDAPSVEILPTPQR.[G]	1xTMT6plex [N-Term]; 1xPhospho [T23(98.3)]	A8DZ29 1xPhospho [T586(98.3)]	0.000454441	0.000331387	1	2	2	A8DZ29	Eukaryotic translation initiation factor 4G, isoform B OS=Drosophila melanogaster GN=eIF4G PE=1 SV=1	A8DZ29 [564-589]	0	3001.52	0
TRUE	High	[K].SSQSLDFSADPEIDSIGAISPTSPNAVSPILHEVLDNTELSK.[K]	1xDeamidated [N/Q]; 1xTMT6plex [K42]; 1xTMT6plex [N-Term]; 3xPhospho [S20(90.7); S28(99.7); T/S]	A8DZ29 3xPhospho [S713(90.7); S721(99.7); T/S]	0.00102707	0.000331387	1	2	2	A8DZ29	Eukaryotic translation initiation factor 4G, isoform B OS=Drosophila melanogaster GN=eIF4G PE=1 SV=1	A8DZ29 [694-735]	0	5080.37	0
TRUE	High	[K].SSQSLDFSADPEIDSIGAISPTSPNAVSPILHEVLDNTELSK.[K]	1xTMT6plex [K42]; 1xTMT6plex [N-Term]; 1xPhospho [S/T]		0.00184927	0.000331387	1	2	6	A8DZ29	Eukaryotic translation initiation factor 4G, isoform B OS=Drosophila melanogaster GN=eIF4G PE=1 SV=1	A8DZ29 [694-735]	0	4919.45	0
TRUE	High	[R].HQQQNNVGGNVSGGAGHSNGNNDENTWHVQTSK.[G]	1xDeamidated [N]; 1xTMT6plex [K33]; 1xTMT6plex [N-Term]; 1xPhospho [S/T]		0.000504251	0.000331387	1	2	10	A8DZ29	Eukaryotic translation initiation factor 4G, isoform B OS=Drosophila melanogaster GN=eIF4G PE=1 SV=1	A8DZ29 [1331-1363]	0	4011.81	0
TRUE	High	[K].SSQSLDFSADPEIDSIGAISPTSPNAVSPILHEVLDNTELSK.[K]	1xDeamidated [N/Q]; 1xTMT6plex [K42]; 1xTMT6plex [N-Term]; 2xPhospho [T/S]		0.00168297	0.000331387	1	2	3	A8DZ29	Eukaryotic translation initiation factor 4G, isoform B OS=Drosophila melanogaster GN=eIF4G PE=1 SV=1	A8DZ29 [694-735]	0	5000.4	0
TRUE	High	[K].GSYNKGSMER.[D]	1xTMT6plex [K5]; 1xTMT6plex [N-Term]; 1xPhospho [S7(100)]	A8DZ29 1xPhospho [S1450(100)]	0.000777106	0.000331387	1	2	2	A8DZ29	Eukaryotic translation initiation factor 4G, isoform B OS=Drosophila melanogaster GN=eIF4G PE=1 SV=1	A8DZ29 [1444-1453]	1	1666.8	0	0.863	0.833	0.717	0.692	1.258	1.264	1.559	0.782	0.634	0.631	0.81	0.814	1.004	0.984198	0.899429	0.954709	0.787403	0.989145	0.997181	0.986172	0.977659	0.942978	0.905035	0.993158	0.998247	0.999006	112.6	65	135.5	129.6	101	97.1	93.8	81.8
TRUE	High	[K].GSYNKGSMER.[D]	1xOxidation [M8]; 1xTMT6plex [K5]; 1xTMT6plex [N-Term]; 1xPhospho [S7(100)]	A8DZ29 1xPhospho [S1450(100)]	0.00278158	0.00110061	1	2	2	A8DZ29	Eukaryotic translation initiation factor 4G, isoform B OS=Drosophila melanogaster GN=eIF4G PE=1 SV=1	A8DZ29 [1444-1453]	1	1682.8	0	0.97	0.991	0.882	0.902	0.958	0.885	1.139	0.908	0.706	0.764	0.877	0.81	1.042	0.999956	0.996877	0.993641	0.997396	0.989145	0.973592	0.989249	0.999621	0.998344	0.99982	0.993158	0.998247	0.999006	102.2	92.4	112.4	115.9	101	99.1	101.3	88.6
TRUE	High	[K].NVSESIVAPITDETDDAGSTPISR.[A]	1xTMT6plex [N-Term]; 1xPhospho [T20(89.7)]	A8DZ29 1xPhospho [T621(89.7)]	0.00425614	0.00110061	1	2	1	A8DZ29	Eukaryotic translation initiation factor 4G, isoform B OS=Drosophila melanogaster GN=eIF4G PE=1 SV=1	A8DZ29 [602-625]	0	2783.32	0
TRUE	High	[K].SSQSLDFSADPEIDSIGAISPTSPNAVSPILHEVLDNTELSK.[K]	1xTMT6plex [K42]; 1xTMT6plex [N-Term]; 2xPhospho [S/T]		0.00876233	0.00150655	1	2	2	A8DZ29	Eukaryotic translation initiation factor 4G, isoform B OS=Drosophila melanogaster GN=eIF4G PE=1 SV=1	A8DZ29 [694-735]	0	4999.42	0
TRUE	High	[R].NKGSYNKGSMER.[D]	1xOxidation [M10]; 2xTMT6plex [K2; K7]; 1xTMT6plex [N-Term]; 1xPhospho [S9(100)]	A8DZ29 1xPhospho [S1450(100)]	0.0241395	0.00210566	1	2	2	A8DZ29	Eukaryotic translation initiation factor 4G, isoform B OS=Drosophila melanogaster GN=eIF4G PE=1 SV=1	A8DZ29 [1442-1453]	2	2154.1	0	1.096	1.812	0.723	1.195	0.749	0.995	0.745	1.434	1.916	1.443	0.99	1.314	0.984	0.999956	0.879751	0.958817	0.997396	0.92814	0.999173	0.919538	0.978243	0.597054	0.842805	0.996688	0.998247	0.999006	85.1	112.9	129	58.7	85.5	93.3	154.3	84.6
TRUE	High	[R].LEYVENESKSPVIDHR.[E]	1xTMT6plex [K9]; 1xTMT6plex [N-Term]; 1xPhospho [S/Y]		0.0403696	0.00289496	1	2	2	A8DZ29	Eukaryotic translation initiation factor 4G, isoform B OS=Drosophila melanogaster GN=eIF4G PE=1 SV=1	A8DZ29 [1744-1759]	1	2453.25	0	1.106	1	0.78	0.705	0.31	0.858	1.056	0.53	0.43	0.155	0.209	0.578	0.712	0.999956	0.996877	0.993641	0.815456	0.0619626	0.973592	0.989249	0.507537	0.527367	0.0022159	0.0103927	0.77099	0.936082	118.3	69.3	167.8	138.2	102.9	130.9	118.4	21.5
TRUE	High	[K].GMIHVNLSLNQDVK.[L]	1xOxidation [M2]; 1xTMT6plex [K14]; 1xTMT6plex [N-Term]; 1xPhospho [S8(100)]	A8DZ29 1xPhospho [S965(100)]	0.0351625	0.00289496	1	2	1	A8DZ29	Eukaryotic translation initiation factor 4G, isoform B OS=Drosophila melanogaster GN=eIF4G PE=1 SV=1	A8DZ29 [958-971]	0	2122.11	0	0.832	0.724	0.72	0.626	1.017	1.501	1.452	0.695	0.718	0.487	0.519	0.765	0.74	0.950064	0.712465	0.957351	0.625911	0.989145	0.973592	0.989249	0.868897	0.998344	0.634239	0.638628	0.987654	0.962086	113.5	64.2	131.2	134.1	125.9	94.4	82.2	65.3
TRUE	High	[K].NVSESIVAPITDETDDAGSTPISR.[A]	1xDeamidated [N1]; 1xTMT6plex [N-Term]; 1xPhospho [S19(76.8)]	A8DZ29 1xPhospho [S620(76.8)]	0.0601941	0.00382508	1	2	4	A8DZ29	Eukaryotic translation initiation factor 4G, isoform B OS=Drosophila melanogaster GN=eIF4G PE=1 SV=1	A8DZ29 [602-625]	0	2784.3	0
TRUE	High	[R].TGSSQGSR.[E]	1xTMT6plex [N-Term]; 1xPhospho [S3(99.6)]	A8DZ29 1xPhospho [S1466(99.6)]	0.113114	0.00747661	1	2	1	A8DZ29	Eukaryotic translation initiation factor 4G, isoform B OS=Drosophila melanogaster GN=eIF4G PE=1 SV=1	A8DZ29 [1464-1471]	0	1088.49	0	0.778	0.585	0.395	0.297	0.744	0.468	0.884	0.486	0.257	0.409	0.827	0.52	0.983	0.872759	0.40065	0.188117	0.0121805	0.881889	0.402226	0.96946	0.384161	0.076614	0.35602	0.993158	0.56881	0.999006	100.2	97.3	197.5	177.1	87.5	78	58.6	72.3
TRUE	High	[R].AQSDDGSDAETGVDGAALEEFQQSR.[R]	1xTMT6plex [N-Term]; 2xPhospho [S3(100); S7(100)]	A8JNI2 2xPhospho [S1085(100); S1089(100)]	0.000403831	0	1	3	2	A8JNI2	CG7971, isoform F OS=Drosophila melanogaster GN=CG7971 PE=1 SV=2	A8JNI2 [1083-1107]	0	2972.2	0
TRUE	High	[K].REQSNSPQK.[S]	1xTMT6plex [K9]; 1xTMT6plex [N-Term]; 2xPhospho [S4(100); S6(100)]	A8JNI2 2xPhospho [S1011(100); S1013(100)]	0.000376221	0	1	3	1	A8JNI2	CG7971, isoform F OS=Drosophila melanogaster GN=CG7971 PE=1 SV=2	A8JNI2 [1008-1016]	1	1691.79	0	1.296	1.204	0.966	0.897	0.591	0.66	0.716	0.752	0.694	0.621	0.696	0.778	0.843	0.999956	0.998944	0.994368	0.997396	0.605001	0.814913	0.784894	0.962795	0.998344	0.900173	0.943909	0.987654	0.999006	73.3	135.3	98.3	128.8	114.9	95	88.2	80
TRUE	High	[R].FKSPAHSPEAPPKK.[S]	3xTMT6plex [K2; K13; K14]; 1xTMT6plex [N-Term]; 2xPhospho [S3(100); S7(100)]	A8JNI2 2xPhospho [S901(100); S905(100)]	0.00127807	0.000331387	1	3	4	A8JNI2	CG7971, isoform F OS=Drosophila melanogaster GN=CG7971 PE=1 SV=2	A8JNI2 [899-912]	2	2597.41	0	1.196	1.232	0.967	0.997	0.946	1.146	1.085	0.868	0.916	0.757	0.755	0.914	0.866	0.999956	0.998141	0.994712	0.997396	0.989145	0.999173	0.989249	0.999621	0.998344	0.99982	0.992059	0.998247	0.999006	79.1	94.5	97.8	118.1	118.4	94.6	97.4	89.4
TRUE	High	[R].SREPLQSK.[D]	1xTMT6plex [K8]; 1xTMT6plex [N-Term]; 1xPhospho [S1(100)]	A8JNI2 1xPhospho [S832(100)]	0.0638952	0.00382508	1	3	2	A8JNI2	CG7971, isoform F OS=Drosophila melanogaster GN=CG7971 PE=1 SV=2	A8JNI2 [832-839]	1	1482.81	0	1.295	1.07	1.079	0.892	0.92	0.982	1.119	1.002	0.879	0.824	0.798	0.851	0.97	0.999956	0.996877	0.993641	0.997396	0.989145	0.999173	0.989249	0.999621	0.998344	0.99982	0.993158	0.998247	0.999006	75.4	104.2	90.5	116.4	120.2	97.7	80.7	95.9
TRUE	High	[R].SKTPELK.[E]	2xTMT6plex [K2; K7]; 1xTMT6plex [N-Term]; 2xPhospho [S1(100); T3(100)]	A8JNI2 2xPhospho [S984(100); T986(100)]	0.104347	0.00730872	1	3	2	A8JNI2	CG7971, isoform F OS=Drosophila melanogaster GN=CG7971 PE=1 SV=2	A8JNI2 [984-990]	1	1649.89	0	0.97	1.045	0.813	0.875	0.905	0.925	1.003	0.911	0.84	0.823	0.82	0.837	0.908	0.999956	0.996877	0.993641	0.997396	0.989145	0.997181	0.9745	0.999621	0.998344	0.99982	0.993158	0.998247	0.999006	84	107.1	100.3	117.8	118.2	81.5	87.8	96.9
TRUE	High	[K].QQSSSSPDIK.[V]	1xTMT6plex [K10]; 1xTMT6plex [N-Term]; 1xPhospho [S]		0.00220265	0.000331387	1	5	7	A8JNJ6	Karst, isoform E OS=Drosophila melanogaster GN=kst PE=1 SV=2	A8JNJ6 [3922-3931]	0	1614.81	0	0.9	1.011	0.733	0.823	0.974	0.916	1.122	0.813	0.664	0.706	0.984	0.924	1.132	0.988082	0.996877	0.966553	0.991244	0.989145	0.991078	0.989249	0.989411	0.978971	0.975365	0.996688	0.998247	0.999006	110.1	85.3	135.2	117.6	84.5	99.1	111.3	83.1
TRUE	High	[K].TPIFSSPMVTPAQTSGPQSPALSQVQLRPPFGDDNEHLALQK.[S]	1xDeamidated [N/Q]; 1xTMT6plex [K42]; 1xTMT6plex [N-Term]; 1xPhospho [S23(76.6)]	A8JNJ6 1xPhospho [S3718(76.6)]	0.000603725	0.000331387	1	5	2	A8JNJ6	Karst, isoform E OS=Drosophila melanogaster GN=kst PE=1 SV=2	A8JNJ6 [3696-3737]	0	5026.54	0
TRUE	High	[K].FIEMEAHNNNGGTSSSPKR.[S]	1xDeamidated [N]; 1xPhospho [S/T]; 1xTMT6plex [K18]; 1xTMT6plex [N-Term]		0.00156281	0.000331387	1	3	14	A8JNJ6	Karst, isoform E OS=Drosophila melanogaster GN=kst PE=1 SV=2	A8JNJ6 [4140-4158]	1	2615.23	0	1.008	1.291	1.031	1.321	1.176	1.473	1.402	1.128	1.186	0.946	0.864	1.083	1.031	0.999956	0.996877	0.993641	0.991244	0.989145	0.973592	0.989249	0.999621	0.998344	0.99982	0.993158	0.998247	0.999006	91.5	79.5	89.4	98.8	108.2	92.2	118.1	93.5
TRUE	High	[R].KFIEMEAHNNNGGTSSSPKR.[S]	1xDeamidated [N]; 1xPhospho [S/T]; 2xTMT6plex [K1; K19]; 1xTMT6plex [N-Term]		0.00165001	0.000331387	1	3	10	A8JNJ6	Karst, isoform E OS=Drosophila melanogaster GN=kst PE=1 SV=2	A8JNJ6 [4139-4158]	2	2972.49	0	1.194	1.749	0.883	1.294	0.828	1.112	1.084	0.976	1.002	0.746	0.809	1.086	1.058	0.999956	0.879751	0.993641	0.991244	0.989145	0.999173	0.989249	0.999621	0.998344	0.99982	0.993158	0.998247	0.999006	85.8	88.6	116	98.4	90.7	102.4	150.1	73.4
TRUE	High	[R].RGSADANVK.[R]	1xTMT6plex [K9]; 1xTMT6plex [N-Term]; 1xPhospho [S3(100)]	A8JNJ6 1xPhospho [S3752(100)]	0.00252453	0.000973993	1	5	2	A8JNJ6	Karst, isoform E OS=Drosophila melanogaster GN=kst PE=1 SV=2	A8JNJ6 [3750-3758]	1	1455.77	0	2.873	2.31	2.19	1.761	1.619	1.441	1.864	1.848	1.428	1.605	1.877	1.671	2.162	0.303635	0.565112	0.332741	0.584156	0.881889	0.973592	0.955735	0.712777	0.91976	0.704261	0.655346	0.892178	0.798872	58.9	71.7	77.2	72.3	61.8	169.2	136	116
TRUE	High	[R].RTSTQSINENADSVEK.[R]	1xTMT6plex [K16]; 1xTMT6plex [N-Term]; 2xPhospho [S6(99.5); S/T]	A8JNJ6 2xPhospho [S992(99.5); S/T]	0.0394947	0.00289496	1	5	1	A8JNJ6	Karst, isoform E OS=Drosophila melanogaster GN=kst PE=1 SV=2	A8JNJ6 [987-1002]	1	2397.11	0	0.663	0.801	0.653	0.789	0.613	0.583	0.734	0.869	0.689	0.725	0.968	0.92	1.16	0.765566	0.88285	0.85808	0.971255	0.744428	0.706317	0.934226	0.999621	0.998344	0.99982	0.999492	0.998247	0.999006	109.1	140.7	110.7	119	89.1	72.3	87.3	86.3
TRUE	High	[K].QVVNQEGTQPEVGGKPPTSLSALALSSPEAGGDRSPTLDMAHNR.[N]	1xDeamidated [N43]; 1xTMT6plex [K15]; 1xTMT6plex [N-Term]; 2xPhospho [T37(75.5); S/T]	A8JNN5 2xPhospho [T73(75.5); S/T]	0.107459	0.00730872	1	1	1	A8JNN5	GTPase activating protein and centrosome-associated ortholog, isoform B OS=Drosophila melanogaster GN=GAPcenA PE=1 SV=1	A8JNN5 [37-80]	1	5118.46	0
TRUE	High	[R].IAANTQPSTESIEDDGSSGDDQPLSEEER.[Q]	1xTMT6plex [N-Term]; 2xPhospho [S17(100); S18(99.7)]	A8JNP7 2xPhospho [S207(100); S208(99.7)]	0.000318904	0	1	2	3	A8JNP7	Inhibitor-2, isoform B OS=Drosophila melanogaster GN=I-2 PE=1 SV=1	A8JNP7 [191-219]	0	3466.43	0
TRUE	High	[R].KLIQEEDDDDDDEDKGADSRPSGSSQGASSSGR.[F]	1xPhospho [S]; 2xTMT6plex [K1; K15]; 1xTMT6plex [N-Term]		0.0920368	0.0067922	1	2	7	A8JNP7	Inhibitor-2, isoform B OS=Drosophila melanogaster GN=I-2 PE=1 SV=1	A8JNP7 [244-276]	2	4220.93	0	0.33	0.331	0.306	0.307	0.192	0.362	0.322	0.31	0.349	0.185	0.272	0.512	0.455	0.02689	0.0305263	0.0516762	0.0154083	0.00317964	0.189777	0.073284	0.0438392	0.302799	0.00414398	0.0561102	0.56522	0.506672	175.6	143.2	189.7	148.6	101.3	58	58.2	27.5
TRUE	High	[RK].HLGNTPHGTPHGGASTYSR.[N]	1xTMT6plex [N-Term]; 2xPhospho [T5(100); T9(100)]	A8JNW4 2xPhospho [T721(100); T725(100)]	0.000474186	0.000331387	1	3	1	A8JNW4	Skuld, isoform E OS=Drosophila melanogaster GN=skd PE=1 SV=1	A8JNW4 [717-735]	0	2336.02	0
TRUE	High	[R].AISSSDYFGDGSPGGTGGNR.[A]	1xTMT6plex [N-Term]; 1xPhospho [S12(100)]	A8JNX0 1xPhospho [S497(100)]	8.40699e-06	0	1	5	4	A8JNX0	ADP-ribosylation factor GTPase activating protein 3, isoform H OS=Drosophila melanogaster GN=ArfGAP3 PE=1 SV=2	A8JNX0 [486-505]	0	2210.96	0	0.487	0.332	0.361	0.247	1.11	0.72	0.977	0.605	0.446	0.688	0.786	0.509	0.691	0.227496	0.0307701	0.125497	0.0026643	0.995989	0.955105	0.9745	0.696022	0.571746	0.958083	0.993158	0.545265	0.929195	117.2	92.1	157.7	148.6	130.1	57	38.9	102.2
TRUE	High	[R].NIGATTLQPPQNSPTKR.[T]	1xTMT6plex [K16]; 1xTMT6plex [N-Term]; 1xPhospho [S/T]		0.00145162	0.000331387	1	4	3	A8JRE3	Without children, isoform B OS=Drosophila melanogaster GN=woc PE=1 SV=1	A8JRE3 [602-618]	1	2361.27	0	1.731	1.422	1.567	1.287	1.333	1.324	1.242	1.22	1.301	1.31	1.508	1.498	1.405	0.840722	0.996877	0.808086	0.991244	0.989145	0.973592	0.998359	0.999621	0.979065	0.92714	0.911426	0.969942	0.999006	70.1	92.9	77.4	94.5	82.1	121.3	99.7	123.8
TRUE	High	[R].QQTAPAASETLDTPASPPAEDAAAQESKPPPSK.[E]	2xTMT6plex [K28; K33]; 1xTMT6plex [N-Term]; 1xPhospho [S16(99.6)]	A8JRE3 1xPhospho [S49(99.6)]	0.00602979	0.00110061	1	4	1	A8JRE3	Without children, isoform B OS=Drosophila melanogaster GN=woc PE=1 SV=1	A8JRE3 [34-66]	0	4056.04	0
TRUE	High	[R].ESGTSSPPLSMPGVHPPAQR.[G]	1xTMT6plex [N-Term]; 1xPhospho [S/T]		0.00914043	0.00150655	1	5	4	A8JRE3	Without children, isoform B OS=Drosophila melanogaster GN=woc PE=1 SV=1	A8JRE3 [1048-1067]	0	2341.12	0	0.911	1.471	0.781	1.262	1.187	1.575	1.059	1.831	2.723	2.053	1.617	2.144	1.442	0.999956	0.996877	0.993641	0.997396	0.989145	0.963502	0.980548	0.712777	0.218746	0.36904	0.785505	0.564658	0.999006	86	99.2	100.3	57.4	72.9	78.4	126.6	117.8
TRUE	High	[R].SPSPTMSGGSSHMGIPVR.[R]	1xTMT6plex [N-Term]; 2xPhospho [S1(100); S3(100)]	A8JRE3 2xPhospho [S1081(100); S1083(100)]	0.0311193	0.00271494	1	5	1	A8JRE3	Without children, isoform B OS=Drosophila melanogaster GN=woc PE=1 SV=1	A8JRE3 [1081-1098]	0	2173.94	0
TRUE	High	[R].QQTAPAASETLDTPASPPAEDAAAQESKPPPSKEADDDFEQISEGSLDADDNQSR.[D]	2xDeamidated [Q41; Q53]; 2xTMT6plex [K28; K33]; 1xTMT6plex [N-Term]; 1xPhospho [S/T]		0.037532	0.00289496	1	4	1	A8JRE3	Without children, isoform B OS=Drosophila melanogaster GN=woc PE=1 SV=1	A8JRE3 [34-88]	1	6494.99	0
TRUE	High	[R].SPSPTMSGGSSHMGIPVR.[R]	1xOxidation [M6]; 1xTMT6plex [N-Term]; 2xPhospho [S1(99.2); T/S]	A8JRE3 2xPhospho [S1081(99.2); T/S]	0.0464182	0.00350078	1	5	1	A8JRE3	Without children, isoform B OS=Drosophila melanogaster GN=woc PE=1 SV=1	A8JRE3 [1081-1098]	0	2189.93	0
TRUE	High	[R].SADGDANNNLTQR.[K]	1xTMT6plex [N-Term]; 1xPhospho [S1(100)]	A8JUS8 1xPhospho [S15(100)]	2.41425e-05	0	1	1	4	A8JUS8	CG13373, isoform B OS=Drosophila melanogaster GN=CG13373 PE=4 SV=1	A8JUS8 [15-27]	0	1684.75	0	1.192	1.209	1.111	1.127	1	1.096	1.181	1.094	1.015	0.926	0.933	1.024	1.103	0.999956	0.99924	0.993641	0.997396	0.989145	0.999173	0.989249	0.999621	0.998344	0.99982	0.993158	0.998247	0.999006	101.1	85.2	108.4	92	91.3	120.5	122.2	85.2
TRUE	High	[R].EIPAQAYAPPIVYNSQSSYSPAK.[D]	1xDeamidated [Q/N]; 1xTMT6plex [K23]; 1xTMT6plex [N-Term]; 1xPhospho [Y/S]		0.0251716	0.00233205	1	1	3	A8JUV4	Vitelline membrane-like OS=Drosophila melanogaster GN=Vml PE=4 SV=1	A8JUV4 [48-70]	0	3020.51	0
TRUE	High	[R].SRENLDR.[CL]	1xTMT6plex [N-Term]; 1xPhospho [S1(100)]	A8JUX3 1xPhospho [S1059(100)]	0.013815	0.00172753	1	4	1	A8JUX3	CG9095, isoform B OS=Drosophila melanogaster GN=CG9095 PE=4 SV=1	A8JUX3 [1059-1065]	1	1198.58	0	1.235	1.13	1.258	1.151	1.553	1.338	1.699	1.566	1.233	1.432	1.244	1.071	1.361	0.999956	0.996877	0.993641	0.997396	0.932412	0.983627	0.9745	0.91834	0.998344	0.85119	0.993158	0.998247	0.999006	84.4	79.9	82.9	86.7	99.8	104.2	95.4	124.1
TRUE	High	[K].DGNDALSSPANLR.[Q]	1xTMT6plex [N-Term]; 1xPhospho [S8(99.4)]	A8JV18 1xPhospho [S88(99.4)]	5.89735e-05	0	1	2	8	A8JV18	Nucleoporin 153kD, isoform D OS=Drosophila melanogaster GN=Nup153 PE=1 SV=1	A8JV18 [81-93]	0	1638.77	0	1.906	1.684	1.033	0.913	1.307	0.738	1.668	1.158	0.512	0.907	2.172	1.226	2.772	0.806742	0.952495	0.993641	0.997396	0.989145	0.923711	0.9745	0.999621	0.732095	0.99982	0.487147	0.998247	0.482601	63.9	87.2	118	125.5	52.4	121.8	107.6	113.9
TRUE	High	[K].EVVKPSVETTTTPAPTSAQFSFGFGQSNQGK.[D]	1xDeamidated [Q19]; 2xTMT6plex [K4; K31]; 1xTMT6plex [N-Term]; 1xPhospho [S/T]		0.000730312	0.000331387	1	2	1	A8JV18	Nucleoporin 153kD, isoform D OS=Drosophila melanogaster GN=Nup153 PE=1 SV=1	A8JV18 [1294-1324]	0	3996.02	0
TRUE	High	[R].ESDSNNSIMGK.[M]	1xTMT6plex [K11]; 1xTMT6plex [N-Term]; 1xPhospho [S7(100)]	A8JV18 1xPhospho [S54(100)]	0.000795921	0.000331387	1	2	7	A8JV18	Nucleoporin 153kD, isoform D OS=Drosophila melanogaster GN=Nup153 PE=1 SV=1	A8JV18 [48-58]	0	1719.8	0	2.653	2.305	2.333	2.027	1.588	1.723	1.807	1.691	1.613	1.487	2.393	2.596	2.722	0.448188	0.565777	0.256584	0.359923	0.92814	0.914389	0.9745	0.831768	0.778356	0.807159	0.326581	0.309846	0.5116	56.8	76.1	64.6	81.3	50.5	150.7	130.9	120.8
TRUE	High	[R].VSSILPASLSGWFSPSSK.[D]	1xTMT6plex [K18]; 1xTMT6plex [N-Term]; 1xPhospho [S14(97.7)]	A8JV18 1xPhospho [S76(97.7)]	0.000531196	0.000331387	1	2	7	A8JV18	Nucleoporin 153kD, isoform D OS=Drosophila melanogaster GN=Nup153 PE=1 SV=1	A8JV18 [63-80]	0	2388.26	0
TRUE	High	[K].VNNFSPLITNAK.[S]	1xTMT6plex [K12]; 1xTMT6plex [N-Term]; 1xPhospho [S5(100)]	A8JV18 1xPhospho [S1002(100)]	0.000603725	0.000331387	1	2	4	A8JV18	Nucleoporin 153kD, isoform D OS=Drosophila melanogaster GN=Nup153 PE=1 SV=1	A8JV18 [998-1009]	0	1856.01	0	0.525	0.295	0.412	0.231	0.738	0.893	0.847	0.348	0.367	0.303	0.374	0.453	0.43	0.357471	0.0155716	0.227447	0.00144659	0.936081	0.973592	0.9745	0.0877382	0.35396	0.0953903	0.264718	0.381445	0.450807	147.9	68.8	188.4	167.4	135.7	77.7	43.6	50.8
TRUE	High	[K].KHPLTPLKELPEESEEEEEEEDESSAGALR.[E]	2xTMT6plex [K1; K8]; 1xTMT6plex [N-Term]; 2xPhospho [T5(100); S14(98)]	A8JV18 2xPhospho [T22(100); S31(98)]	0.00106246	0.000331387	1	2	2	A8JV18	Nucleoporin 153kD, isoform D OS=Drosophila melanogaster GN=Nup153 PE=1 SV=1	A8JV18 [18-47]	2	4255.02	0	1.458	1.566	0.906	0.973	1.48	1.243	1.921	1.434	0.928	1.105	1.061	0.891	1.377	0.999956	0.969266	0.993641	0.997396	0.98208	0.999173	0.936334	0.978243	0.998344	0.99982	0.993158	0.998247	0.999006	69.5	72.7	111.7	97.3	101.4	101.3	108.8	107.5
TRUE	High	[R].ESSQAELAK.[K]	1xTMT6plex [K9]; 1xTMT6plex [N-Term]; 1xPhospho [S]		0.0105229	0.00150655	1	2	2	A8JV18	Nucleoporin 153kD, isoform D OS=Drosophila melanogaster GN=Nup153 PE=1 SV=1	A8JV18 [9-17]	0	1500.77	0	0.743	0.848	0.88	1.004	0.628	0.602	0.769	0.797	0.624	0.651	0.832	0.798	1.02	0.816836	0.932523	0.993641	0.997396	0.756709	0.752254	0.919538	0.989411	0.934957	0.928174	0.993158	0.998247	0.999006	117.4	126.4	99.2	122	95.4	87.3	99.6	79.3
TRUE	High	[K].EVVKPSVETTTTPAPTSAQFSFGFGQSNQGK.[D]	2xTMT6plex [K4; K31]; 1xTMT6plex [N-Term]; 1xPhospho [T/S]		0.0253483	0.00233205	1	2	2	A8JV18	Nucleoporin 153kD, isoform D OS=Drosophila melanogaster GN=Nup153 PE=1 SV=1	A8JV18 [1294-1324]	0	3995.04	0
TRUE	High	[K].SNSSNENLDRNDSEVMESPR.[Y]	1xTMT6plex [N-Term]; 1xPhospho [S18(100)]	B5RIZ2 1xPhospho [S488(100)]	0.000109318	0	1	3	1	B5RIZ2	FI06314p OS=Drosophila melanogaster GN=RhoGAP92B PE=1 SV=1	B5RIZ2 [471-490]	1	2589.11	0	1.243	1.012	0.838	0.682	1.241	1.521	1.462	0.993	1.033	0.842	1.187	1.455	1.399	0.999956	0.996877	0.993641	0.767712	0.989145	0.963502	0.980548	0.999621	0.998344	0.99982	0.993158	0.987654	0.999006	82.2	78.9	121.9	116.2	82.4	102.1	83.2	97.8
TRUE	High	[R].TQFFGLDNLPSPTADRK.[S]	1xTMT6plex [K17]; 1xTMT6plex [N-Term]; 1xPhospho [S/T]		0.00136196	0.000331387	1	4	2	B5RIZ2	FI06314p OS=Drosophila melanogaster GN=RhoGAP92B PE=1 SV=1	B5RIZ2 [583-599]	1	2445.26	0	1.046	1.167	1.056	1.179	0.864	1.246	1.272	1.245	1.219	0.846	0.808	1.166	1.19	0.999956	0.99924	0.993641	0.997396	0.989145	0.999173	0.994655	0.999621	0.998344	0.99982	0.993158	0.998247	0.999006	102	88.3	100.9	90.2	94.4	106.6	119	76.3
TRUE	High	[K].ENNHNHDPPATAADQNQQQAQPQVTTPISPNSFQTPK.[R]	2xDeamidated [Q/N]; 1xTMT6plex [K37]; 1xTMT6plex [N-Term]; 2xPhospho [S29(97.7); T35(82.8)]	B5RIZ2 2xPhospho [S715(97.7); T721(82.8)]	0.00117075	0.000331387	1	4	10	B5RIZ2	FI06314p OS=Drosophila melanogaster GN=RhoGAP92B PE=1 SV=1	B5RIZ2 [687-723]	0	4671.12	0
TRUE	High	[K].ADGKSDDEGGTTPTQATIDNGNGSVR.[F]	2xDeamidated [N22; N/Q]; 1xTMT6plex [K4]; 1xTMT6plex [N-Term]; 1xPhospho [S5(99.9)]	B5RIZ2 1xPhospho [S637(99.9)]	0.000570318	0.000331387	1	4	5	B5RIZ2	FI06314p OS=Drosophila melanogaster GN=RhoGAP92B PE=1 SV=1	B5RIZ2 [633-658]	1	3103.41	0	2.134	2.089	2.654	2.598	1.525	2.05	2.006	1.808	1.847	1.374	1.715	2.306	2.257	0.55731	0.620707	0.147627	0.114911	0.950263	0.65799	0.936334	0.732965	0.64872	0.895579	0.776633	0.44767	0.702013	60.1	74.4	48.3	82.5	66.1	128.2	125.5	113.4
TRUE	High	[K].SNSSNENLDRNDSEVMESPR.[Y]	1xOxidation [M16]; 1xTMT6plex [N-Term]; 1xPhospho [S18(99)]	B5RIZ2 1xPhospho [S488(99)]	0.00860586	0.00150655	1	3	1	B5RIZ2	FI06314p OS=Drosophila melanogaster GN=RhoGAP92B PE=1 SV=1	B5RIZ2 [471-490]	1	2605.1	0	1.163	1.32	0.86	0.976	1.313	1.316	1.336	1.101	1.085	1.083	1.147	1.15	1.167	0.999956	0.996877	0.993641	0.997396	0.989145	0.989106	0.989249	0.999621	0.998344	0.99982	0.993158	0.998247	0.999006	82.3	82.2	111.3	99.7	94.1	95.7	108.7	108
TRUE	High	[R].DQPIEEANNSVPQTPETEK.[T]	1xTMT6plex [K19]; 1xTMT6plex [N-Term]; 1xPhospho [T17(93.3)]	B7YZK5 1xPhospho [T522(93.3)]	0.000214334	0	1	4	7	B7YZK5	Jabba, isoform C OS=Drosophila melanogaster GN=Jabba PE=1 SV=1	B7YZK5 [506-524]	0	2664.28	0
TRUE	High	[R].DQPIEEANNSVPQTPETEK.[T]	1xTMT6plex [K19]; 1xTMT6plex [N-Term]; 2xPhospho [S10(100); T14(100)]	B7YZK5 2xPhospho [S515(100); T519(100)]	0.000307073	0	1	4	3	B7YZK5	Jabba, isoform C OS=Drosophila melanogaster GN=Jabba PE=1 SV=1	B7YZK5 [506-524]	0	2744.25	0
TRUE	High	[R].DQPIEEANNSVPQTPETEK.[T]	1xDeamidated [N/Q]; 1xPhospho [T14(100)]; 1xTMT6plex [K19]; 1xTMT6plex [N-Term]	B7YZK5 1xPhospho [T519(100)]	0.00634698	0.00110061	1	4	5	B7YZK5	Jabba, isoform C OS=Drosophila melanogaster GN=Jabba PE=1 SV=1	B7YZK5 [506-524]	0	2665.26	0
TRUE	High	[R].DQPIEEANNSVPQTPETEKTQPQTPK.[E]	2xTMT6plex [K19; K26]; 1xTMT6plex [N-Term]; 2xPhospho [T14(97.3); T24(100)]	B7YZK5 2xPhospho [T519(97.3); T529(100)]	0.0380817	0.00289496	1	4	1	B7YZK5	Jabba, isoform C OS=Drosophila melanogaster GN=Jabba PE=1 SV=1	B7YZK5 [506-531]	1	3753.82	0
TRUE	High	[K].SSPGHMSAAVMNTR.[L]	1xTMT6plex [N-Term]; 1xPhospho [S/T]		0.00297397	0.00110061	2	5	1	B7YZK5; A0A0B4KFV2	Jabba, isoform C OS=Drosophila melanogaster GN=Jabba PE=1 SV=1 Jabba, isoform H OS=Drosophila melanogaster GN=Jabba PE=1 SV=1	B7YZK5 [347-360]; A0A0B4KFV2 [327-340]	0	1754.79	0	0.492	0.454	0.382	0.352	0.796	0.579	0.639	0.576	0.522	0.716	0.567	0.413	0.456	0.23604	0.152564	0.163029	0.0433953	0.989145	0.710682	0.806857	0.602591	0.74432	0.986228	0.750081	0.262154	0.465878	128.3	105.9	165.2	117.6	148.4	63.1	58.2	84.2
TRUE	High	[R].DHIDEEEVIELHESR.[S]	1xTMT6plex [N-Term]; 1xPhospho [S14(100)]	B7YZK5 1xPhospho [S31(100)]; A0A0B4KFV2 1xPhospho [S31(100)]; Q7K1Q6 1xPhospho [S31(100)]	2.64927e-08	0	3	7	1	B7YZK5; A0A0B4KFV2; Q7K1Q6	Jabba, isoform C OS=Drosophila melanogaster GN=Jabba PE=1 SV=1 Jabba, isoform H OS=Drosophila melanogaster GN=Jabba PE=1 SV=1 Jabba, isoform B OS=Drosophila melanogaster GN=Jabba PE=1 SV=1	B7YZK5 [18-32]; A0A0B4KFV2 [18-32]; Q7K1Q6 [18-32]	0	2158.99	0	7.406	6.373	5.744	4.943	2.129	2.364	3.116	3.54	2.686	2.419	4.664	5.177	6.823	0.000621049	0.0032617	0.00059534	0.000807641	0.577025	0.598166	0.403275	0.0521499	0.226904	0.265206	0.00871339	0.00551925	0.0126265	17.2	72.8	22.1	64.1	33.3	127.1	109.3	155.1
TRUE	High	[R].HSEQGLSNFVVK.[R]	1xTMT6plex [K12]; 1xTMT6plex [N-Term]; 1xPhospho [S2(100)]	B7YZK5 1xPhospho [S190(100)]; A0A0B4KFV2 1xPhospho [S190(100)]; Q7K1Q6 1xPhospho [S190(100)]	0.000506642	0.000331387	3	7	2	B7YZK5; A0A0B4KFV2; Q7K1Q6	Jabba, isoform C OS=Drosophila melanogaster GN=Jabba PE=1 SV=1 Jabba, isoform H OS=Drosophila melanogaster GN=Jabba PE=1 SV=1 Jabba, isoform B OS=Drosophila melanogaster GN=Jabba PE=1 SV=1	B7YZK5 [189-200]; A0A0B4KFV2 [189-200]; Q7K1Q6 [189-200]	0	1882.98	0
TRUE	High	[K].SAGAVVENGVHK.[A]	1xDeamidated [N8]; 1xTMT6plex [K12]; 1xTMT6plex [N-Term]; 1xPhospho [S1(100)]	B7YZK5 1xPhospho [S277(100)]; A0A0B4KFV2 1xPhospho [S277(100)]; Q7K1Q6 1xPhospho [S277(100)]	0.010078	0.00150655	3	7	1	B7YZK5; A0A0B4KFV2; Q7K1Q6	Jabba, isoform C OS=Drosophila melanogaster GN=Jabba PE=1 SV=1 Jabba, isoform H OS=Drosophila melanogaster GN=Jabba PE=1 SV=1 Jabba, isoform B OS=Drosophila melanogaster GN=Jabba PE=1 SV=1	B7YZK5 [277-288]; A0A0B4KFV2 [277-288]; Q7K1Q6 [277-288]	0	1706.89	0	1.404	1.586	1.423	1.607	1.753	1.441	2.039	1.324	0.936	1.138	1.489	1.224	1.732	0.999956	0.971876	0.926192	0.744884	0.829277	0.973592	0.898514	0.999621	0.998344	0.99982	0.898439	0.998247	0.93294	81	66.7	79.9	102.7	78.5	113.7	128.4	116.9
TRUE	High	[R].QSSTGPENR.[K]	1xTMT6plex [N-Term]; 1xPhospho [S/T]		0.0615559	0.00382508	1	13	2	B7YZL3	CG10737, isoform T OS=Drosophila melanogaster GN=CG10737 PE=1 SV=1	B7YZL3 [139-147]	0	1284.58	0	0.43	0.443	0.399	0.411	0.183	0.204	0.153	0.387	0.514	0.463	0.247	0.275	0.206	0.154084	0.130232	0.198777	0.109852	0.000827561	0.00456697	0.000621732	0.148458	0.735569	0.589139	0.0201863	0.026831	0.0150341	113.6	248.1	122.4	98.3	184.3	48.9	50.3	45.5
TRUE	High	[R].GNASPTTTSAQR.[E]	1xTMT6plex [N-Term]; 1xPhospho [S4(100)]	B7YZX6 1xPhospho [S67(100)]	7.08505e-06	0	1	3	2	B7YZX6	CG10600, isoform B OS=Drosophila melanogaster GN=CG10600 PE=1 SV=1	B7YZX6 [64-75]	0	1499.71	0	1.191	1.256	0.992	1.046	0.994	1.177	1.391	1.038	0.878	0.742	0.859	1.017	1.202	0.999956	0.996877	0.998472	0.997396	0.989145	0.999173	0.989249	0.999621	0.998344	0.99982	0.993158	0.998247	0.999006	86	85	103.3	114	98.4	102.5	108.1	84.5
TRUE	High	[K].MVEPSPETVGDFQSVQEEVESPPK.[T]	1xTMT6plex [K24]; 1xTMT6plex [N-Term]; 1xPhospho [T/S]		0.00106246	0.000331387	1	2	5	B7YZZ9	DNA-(apurinic or apyrimidinic site) lyase OS=Drosophila melanogaster GN=Rrp1 PE=1 SV=1	B7YZZ9 [254-277]	0	3183.52	0
TRUE	High	[K].KQAEALASEPTDPTPNANGNGVDENADSAAEELKVPAK.[G]	3xDeamidated [N18; N20; N25]; 3xTMT6plex [K1; K34; K38]; 1xTMT6plex [N-Term]; 1xPhospho [S28(99.7)]	B7YZZ9 1xPhospho [S36(99.7)]	0.00451741	0.00110061	1	2	1	B7YZZ9	DNA-(apurinic or apyrimidinic site) lyase OS=Drosophila melanogaster GN=Rrp1 PE=1 SV=1	B7YZZ9 [9-46]	2	4848.41	0
TRUE	High	[K].KEPTPAPDEVTSSPPK.[G]	2xTMT6plex [K1; K16]; 1xTMT6plex [N-Term]; 2xPhospho [T4(100); T/S]	B7YZZ9 2xPhospho [T133(100); T/S]	0.00289829	0.00110061	1	2	3	B7YZZ9	DNA-(apurinic or apyrimidinic site) lyase OS=Drosophila melanogaster GN=Rrp1 PE=1 SV=1	B7YZZ9 [130-145]	1	2527.27	0	3.548	1.97	2.889	1.605	2.089	2.114	3.06	1.766	1.22	1.206	1.368	1.384	2.003	0.0637825	0.712465	0.096485	0.745297	0.62179	0.738562	0.377596	0.765975	0.998344	0.97772	0.982369	0.991823	0.819514	43.4	57.6	53.3	99.8	88	154	85.5	120.4
TRUE	High	[K].MVEPSPETVGDFQSVQEEVESPPKTAAAPK.[K]	1xDeamidated [Q13]; 2xTMT6plex [K24; K30]; 1xTMT6plex [N-Term]; 1xPhospho [T25(96.4)]	B7YZZ9 1xPhospho [T278(96.4)]	0.00959593	0.00150655	1	2	1	B7YZZ9	DNA-(apurinic or apyrimidinic site) lyase OS=Drosophila melanogaster GN=Rrp1 PE=1 SV=1	B7YZZ9 [254-283]	1	3952.97	0
TRUE	High	[K].KEPTPAPDEVTSSPPKGR.[A]	2xTMT6plex [K1; K16]; 1xTMT6plex [N-Term]; 2xPhospho [T4(100); T/S]	B7YZZ9 2xPhospho [T133(100); T/S]	0.0354176	0.00289496	1	2	3	B7YZZ9	DNA-(apurinic or apyrimidinic site) lyase OS=Drosophila melanogaster GN=Rrp1 PE=1 SV=1	B7YZZ9 [130-147]	2	2740.39	0	2.229	2.142	1.676	1.611	2.123	2.548	2.829	1.832	1.65	1.375	1.417	1.701	1.888	0.481146	0.580039	0.716706	0.743278	0.512995	0.320006	0.433658	0.712777	0.75246	0.890306	0.944019	0.879748	0.929195	52.5	56.2	69.8	86.8	84.2	116.9	112.4	119.3
TRUE	High	[K].MVEPSPETVGDFQSVQEEVESPPK.[T]	1xDeamidated [Q]; 1xTMT6plex [K24]; 1xTMT6plex [N-Term]; 1xPhospho [S21(99.9)]	B7YZZ9 1xPhospho [S274(99.9)]	0.0948033	0.00714768	1	2	8	B7YZZ9	DNA-(apurinic or apyrimidinic site) lyase OS=Drosophila melanogaster GN=Rrp1 PE=1 SV=1	B7YZZ9 [254-277]	0	3184.5	0
TRUE	High	[K].AMDGGADVKPAAAAPAAAAGVPEANITSGGSSR.[T]	1xDeamidated [N25]; 1xTMT6plex [K9]; 1xTMT6plex [N-Term]; 1xPhospho [S32(97.4)]	B7Z001 1xPhospho [S2247(97.4)]	0.000105245	0	1	2	2	B7Z001	CG3523, isoform C OS=Drosophila melanogaster GN=FASN1 PE=1 SV=2	B7Z001 [2216-2248]	0	3477.71	0	100	100	5.355	6.183	6.42	7.546	9.272	19.392	15.782	13.426	11.307	13.291	16.331	1.45667e-15	1.0925e-15	0.00119128	7.12977e-05	0.000556793	0.00108833	0.000874659	2.15137e-10	7.46533e-08	1.80355e-07	3.9808e-07	3.14109e-07	8.77906e-06		32.2	14.8	15.4	18.3	79	91.3	206.9
TRUE	High	[K].AMDGGADVKPAAAAPAAAAGVPEANITSGGSSR.[T]	1xOxidation [M2]; 1xTMT6plex [K9]; 1xTMT6plex [N-Term]; 1xPhospho [T/S]		0.00392707	0.00110061	1	2	5	B7Z001	CG3523, isoform C OS=Drosophila melanogaster GN=FASN1 PE=1 SV=2	B7Z001 [2216-2248]	0	3492.72	0
TRUE	High	[R].NANSEEGGSAR.[K]	1xTMT6plex [N-Term]; 1xPhospho [S9(100)]	B7Z002 1xPhospho [S1468(100)]	0.000101806	0	1	5	2	B7Z002	Kismet, isoform C OS=Drosophila melanogaster GN=kis PE=1 SV=1	B7Z002 [1460-1470]	0	1400.6	0	1.386	1.309	1.061	1.002	1.102	1.015	1.121	1.121	1.015	1.102	1.291	1.189	1.313	0.999956	0.996877	0.993641	0.997396	0.999018	0.999173	0.989249	0.999621	0.998344	0.99982	0.993158	0.998247	0.999006	70.7	106.1	92.4	106.1	90.5	98.1	92.6	116.9
TRUE	High	[K].HQQAAAQLNSSPQYR.[A]	1xTMT6plex [N-Term]; 1xPhospho [S/Y]		8.1063e-05	0	1	5	1	B7Z002	Kismet, isoform C OS=Drosophila melanogaster GN=kis PE=1 SV=1	B7Z002 [384-398]	0	2007.96	0
TRUE	High	[K].QYGEDGAEQTGEGSEVEDNKPLVPK.[A]	2xTMT6plex [K20; K25]; 1xTMT6plex [N-Term]; 1xPhospho [S14(99.3)]	B7Z002 1xPhospho [S1370(99.3)]	0.000969233	0.000331387	1	5	4	B7Z002	Kismet, isoform C OS=Drosophila melanogaster GN=kis PE=1 SV=1	B7Z002 [1357-1381]	0	3443.68	0	0.861	1.323	0.804	1.235	0.806	0.781	1.023	1.057	0.807	0.833	0.978	0.948	1.241	0.984198	0.996877	0.993641	0.997396	0.950349	0.963502	0.9745	0.999621	0.998344	0.99982	0.996688	0.998247	0.999006	69.5	130.3	74.5	126.1	107.4	59.9	92	105.1
TRUE	High	[K].TEPQSGAEGDAAQEVGEEK.[S]	1xTMT6plex [K19]; 1xTMT6plex [N-Term]; 1xPhospho [S5(98.6)]	B7Z002 1xPhospho [S1578(98.6)]	0.00154748	0.000331387	1	5	1	B7Z002	Kismet, isoform C OS=Drosophila melanogaster GN=kis PE=1 SV=1	B7Z002 [1574-1592]	0	2470.14	0
TRUE	High	[K].DKKPSANASNSNAGSDVEKTEPQSGAEGDAAQEVGEEK.[S]	1xDeamidated [N7]; 4xTMT6plex [K2; K3; K19; K38]; 1xTMT6plex [N-Term]; 1xPhospho [S/T]		0.000827013	0.000331387	1	5	1	B7Z002	Kismet, isoform C OS=Drosophila melanogaster GN=kis PE=1 SV=1	B7Z002 [1555-1592]	2	5058.5	0
TRUE	High	[R].KQYGEDGAEQTGEGSEVEDNKPLVPK.[A]	3xTMT6plex [K1; K21; K26]; 1xTMT6plex [N-Term]; 1xPhospho [S15(98.3)]	B7Z002 1xPhospho [S1370(98.3)]	0.00449292	0.00110061	1	5	1	B7Z002	Kismet, isoform C OS=Drosophila melanogaster GN=kis PE=1 SV=1	B7Z002 [1356-1381]	1	3800.94	0	0.924	1.129	0.872	1.065	1.102	1.103	0.999	0.999	1.103	1.101	0.96	0.961	0.871	0.999956	0.996877	0.993641	0.997396	0.989145	0.999173	0.986172	0.999621	0.998344	0.99982	0.993158	0.998247	0.999006	70.6	111.7	74.8	111.8	128.2	65.2	79.7	123.1
TRUE	High	[R].KQYGEDGAEQTGEGSEVEDNKPLVPK.[A]	1xDeamidated [Q10]; 3xTMT6plex [K1; K21; K26]; 1xTMT6plex [N-Term]; 1xPhospho [S15(89.8)]	B7Z002 1xPhospho [S1370(89.8)]	0.00329937	0.00110061	1	5	1	B7Z002	Kismet, isoform C OS=Drosophila melanogaster GN=kis PE=1 SV=1	B7Z002 [1356-1381]	1	3801.92	0	1.486	1.3	1.276	1.117	1.331	1.246	1.309	1.085	1.033	1.103	0.821	0.768	0.807	0.989033	0.996877	0.993641	0.997396	0.989145	0.997181	0.989249	0.999621	0.998344	0.99982	0.993158	0.987654	0.992183	60.6	90.8	70.5	109.5	147.2	90	78.7	120.8
TRUE	High	[K].DKKPSANASNSNAGSDVEKTEPQSGAEGDAAQEVGEEK.[S]	4xTMT6plex [K2; K3; K19; K38]; 1xTMT6plex [N-Term]; 1xPhospho [S/T]		0.00392707	0.00110061	1	5	1	B7Z002	Kismet, isoform C OS=Drosophila melanogaster GN=kis PE=1 SV=1	B7Z002 [1555-1592]	2	5057.52	0
TRUE	High	[R].GSNEDEKEAEAGDETVDSVPDSAGDPASTPSRR.[D]	1xTMT6plex [K7]; 1xTMT6plex [N-Term]; 1xPhospho [T29(76.4)]	B7Z002 1xPhospho [T1444(76.4)]	0.0175103	0.00191737	1	5	2	B7Z002	Kismet, isoform C OS=Drosophila melanogaster GN=kis PE=1 SV=1	B7Z002 [1416-1448]	2	3913.76	0
TRUE	High	[K].ESTGVSTPAPGSASGSNSGNTTPAHK.[S]	1xTMT6plex [K26]; 1xTMT6plex [N-Term]; 1xPhospho [S12(85.4)]	B7Z002 1xPhospho [S2806(85.4)]	0.0205975	0.00210566	1	5	3	B7Z002	Kismet, isoform C OS=Drosophila melanogaster GN=kis PE=1 SV=1	B7Z002 [2795-2820]	0	2937.4	0
TRUE	High	[K].QYGEDGAEQTGEGSEVEDNKPLVPK.[A]	1xDeamidated [N19]; 2xTMT6plex [K20; K25]; 1xTMT6plex [N-Term]; 1xPhospho [T10(97.4)]	B7Z002 1xPhospho [T1366(97.4)]	0.0264379	0.00254057	1	5	2	B7Z002	Kismet, isoform C OS=Drosophila melanogaster GN=kis PE=1 SV=1	B7Z002 [1357-1381]	0	3444.67	0	1.234	1.684	1.006	1.373	0.805	0.611	0.961	1.117	0.71	0.935	0.942	0.715	1.126	0.999956	0.932523	0.99687	0.964622	0.989145	0.794966	0.9745	0.999621	0.998344	0.99982	0.993158	0.956754	0.999006	49.7	146.2	61	125.8	124.8	61.4	83.7	117.6
TRUE	High	[K].AGSADGEAETTSGGTGVDGESPDYDDIPVSK.[I]	1xPhospho [Y24(86.7)]; 1xTMT6plex [K31]; 1xTMT6plex [N-Term]	B7Z002 1xPhospho [Y1405(86.7)]	0.0372604	0.00289496	1	5	1	B7Z002	Kismet, isoform C OS=Drosophila melanogaster GN=kis PE=1 SV=1	B7Z002 [1382-1412]	0	3522.57	0	2.595	2.517	1.229	1.192	1.246	1.06	1.585	1.503	1.005	1.181	2.069	1.76	2.632	0.281342	0.375529	0.993641	0.997396	0.989145	0.999173	0.9745	0.962795	0.998344	0.987834	0.514585	0.854666	0.583189	50.6	89.2	106.8	94.1	53.7	131.3	127.3	111.1
TRUE	High	[R].GSNEDEKEAEAGDETVDSVPDSAGDPASTPSR.[R]	1xTMT6plex [K7]; 1xTMT6plex [N-Term]; 1xPhospho [T/S]		0.0775726	0.00518761	1	5	1	B7Z002	Kismet, isoform C OS=Drosophila melanogaster GN=kis PE=1 SV=1	B7Z002 [1416-1447]	1	3757.66	0
TRUE	High	[R].QSPVFVAAEER.[K]	1xTMT6plex [N-Term]; 1xPhospho [S2(100)]	B7Z098 1xPhospho [S541(100)]	0.00138212	0.000331387	1	1	3	B7Z098	CG7414, isoform D OS=Drosophila melanogaster GN=CG7414 PE=1 SV=2	B7Z098 [540-550]	0	1541.76	0	1.113	1.045	0.871	0.818	0.922	1.071	1.288	0.897	0.745	0.642	0.936	1.088	1.309	0.999956	0.996877	0.993641	0.991244	0.989145	0.999173	0.997889	0.999621	0.998344	0.90952	0.993158	0.998247	0.999006	99.2	83.5	126.7	120.1	82.3	110.4	103.7	77
TRUE	High	[R].SQGENLELNQLNK.[I]	1xTMT6plex [K13]; 1xTMT6plex [N-Term]; 1xPhospho [S1(100)]	B7Z098 1xPhospho [S608(100)]	0.0302436	0.00271494	1	1	1	B7Z098	CG7414, isoform D OS=Drosophila melanogaster GN=CG7414 PE=1 SV=2	B7Z098 [608-620]	0	2025.04	0
TRUE	High	[R].SVSGSGDPTNPNMLQSK.[M]	1xTMT6plex [K17]; 1xTMT6plex [N-Term]; 1xPhospho [T9(91.9)]	B7Z0E2 1xPhospho [T404(91.9)]	0.00368446	0.00110061	1	1	4	B7Z0E2	FI18812p1 OS=Drosophila melanogaster GN=Unr PE=1 SV=1	B7Z0E2 [396-412]	0	2257.09	0
TRUE	High	[K].ISTLNAANSSPR.[Q]	1xTMT6plex [N-Term]; 1xPhospho [S/T]		0.000241263	0	1	1	8	B7Z0I8	CG42232 OS=Drosophila melanogaster GN=CG42232 PE=1 SV=1	B7Z0I8 [2126-2137]	0	1539.77	0	1.051	1.242	0.965	1.14	1.217	1.35	1.457	0.938	0.869	0.784	1.126	1.249	1.348	0.999956	0.996877	0.993641	0.997396	0.989145	0.973592	0.989249	0.999621	0.998344	0.99982	0.993158	0.998247	0.999006	89.4	79.4	97.4	123.3	85.8	94	111.1	96.7
TRUE	High	[K].ATNDAQDTSVTDEK.[S]	1xTMT6plex [K14]; 1xTMT6plex [N-Term]; 1xPhospho [S9(99.9)]	B7Z0I8 1xPhospho [S1369(99.9)]	6.5158e-05	0	1	1	5	B7Z0I8	CG42232 OS=Drosophila melanogaster GN=CG42232 PE=1 SV=1	B7Z0I8 [1361-1374]	0	2032.95	0	1.162	1.39	0.852	1.019	1.123	1.247	1.084	1.13	1.3	1.171	1.095	1.216	1.056	0.999956	0.996877	0.993641	0.997396	0.989145	0.997181	0.989249	0.999621	0.979065	0.987834	0.993158	0.998247	0.999006	78.5	95.3	107.1	91.5	97.8	91.3	109.1	107.1
TRUE	High	[K].QIASNQPDKTTPIATPK.[R]	2xTMT6plex [K9; K17]; 1xTMT6plex [N-Term]; 2xPhospho [T11(93.1); T15(100)]	B7Z0I8 2xPhospho [T408(93.1); T412(100)]	0.000223665	0	1	1	2	B7Z0I8	CG42232 OS=Drosophila melanogaster GN=CG42232 PE=1 SV=1	B7Z0I8 [398-414]	1	2657.39	0	0.698	0.931	1.126	1.503	1.091	1.437	1.277	1.051	1.183	0.898	1.005	1.325	1.177	0.721872	0.996877	0.993641	0.85026	0.996543	0.973592	0.99765	0.999621	0.998344	0.99982	0.993158	0.998247	0.999006	124.7	83.7	77.3	101.7	90.8	87	116.1	91.3
TRUE	High	[K].ALELIVDSSPRPVTPK.[R]	1xTMT6plex [K16]; 1xTMT6plex [N-Term]; 2xPhospho [T14(100); S]	B7Z0I8 2xPhospho [T3264(100); S]	0.000129067	0	1	1	4	B7Z0I8	CG42232 OS=Drosophila melanogaster GN=CG42232 PE=1 SV=1	B7Z0I8 [3251-3266]	0	2340.24	0	0.472	0.702	0.379	0.563	1.397	1.62	1.351	0.712	0.854	0.736	0.9	1.044	0.871	0.208963	0.690629	0.157922	0.442543	0.989145	0.95672	0.989249	0.904615	0.998344	0.99982	0.993158	0.998247	0.999006	103.7	73.2	129.4	138.8	113.5	49	72.8	102.2
TRUE	High	[K].NSSSPNGELPNASSAR.[E]	1xDeamidated [N]; 1xTMT6plex [N-Term]; 1xPhospho [S4(90.6)]	B7Z0I8 1xPhospho [S2161(90.6)]	0.0012412	0.000331387	1	1	8	B7Z0I8	CG42232 OS=Drosophila melanogaster GN=CG42232 PE=1 SV=1	B7Z0I8 [2158-2173]	0	1897.85	0	1.108	1.356	1.22	1.493	0.847	0.891	1.058	0.933	0.786	0.747	0.984	1.035	1.229	0.999956	0.996877	0.993641	0.862932	0.989145	0.973805	0.989249	0.999621	0.998344	0.99982	0.996688	0.998247	0.999006	104.5	93.8	94.9	106.4	80.8	115.8	141.7	79.4
TRUE	High	[K].ENTATPPGSHQK.[L]	1xTMT6plex [K12]; 1xTMT6plex [N-Term]; 2xPhospho [T5(99.4); S9(100)]	B7Z0I8 2xPhospho [T209(99.4); S213(100)]	0.000679915	0.000331387	1	1	2	B7Z0I8	CG42232 OS=Drosophila melanogaster GN=CG42232 PE=1 SV=1	B7Z0I8 [205-216]	0	1884.87	0	1.173	0.923	1.38	1.085	2.032	1.899	2.372	1.172	0.938	1.004	1.442	1.348	1.684	0.999956	0.996877	0.957351	0.997396	0.543409	0.808701	0.762142	0.999621	0.998344	0.99982	0.9535	0.998247	0.97618	93	59	79	119.4	83.1	109.1	85.8	119.8
TRUE	High	[K].VSSAAESDRPVTETSPTPK.[A]	1xTMT6plex [K19]; 1xTMT6plex [N-Term]; 1xPhospho [S/T]		0.000633091	0.000331387	1	1	12	B7Z0I8	CG42232 OS=Drosophila melanogaster GN=CG42232 PE=1 SV=1	B7Z0I8 [1445-1463]	0	2497.26	0	1.805	1.647	1.431	1.305	1.291	1.194	1.641	1.063	0.773	0.837	1.142	1.056	1.451	0.875104	0.969266	0.924031	0.991244	0.989145	0.999173	0.9745	0.999797	0.998344	0.99982	0.993158	0.998247	0.999006	70.5	76.6	88.9	118.2	86.6	127.3	116.1	98.9
TRUE	High	[R].DQSESHLEDVSLNESIQR.[S]	1xTMT6plex [N-Term]; 1xPhospho [S]		0.00233987	0.000973993	1	1	5	B7Z0I8	CG42232 OS=Drosophila melanogaster GN=CG42232 PE=1 SV=1	B7Z0I8 [166-183]	0	2395.1	0
TRUE	High	[K].GPQEPAPVATLNISKEEQDPDNVPNVSSENMAPK.[E]	1xDeamidated [Q/N]; 1xPhospho [S14(96.2)]; 2xTMT6plex [K15; K34]; 1xTMT6plex [N-Term]	B7Z0I8 1xPhospho [S2752(96.2)]	0.0114831	0.00150655	1	1	8	B7Z0I8	CG42232 OS=Drosophila melanogaster GN=CG42232 PE=1 SV=1	B7Z0I8 [2739-2772]	1	4371.17	0
TRUE	High	[K].GNFPMEPDTNQEQEDGTLTKPVSGDTSLTK.[T]	1xDeamidated [N/Q]; 2xTMT6plex [K20; K30]; 1xTMT6plex [N-Term]; 1xPhospho [T29(83.1)]		0.00995487	0.00150655	1	1	2	B7Z0I8	CG42232 OS=Drosophila melanogaster GN=CG42232 PE=1 SV=1	B7Z0I8 [2301-2330]	0	4004.93	0
TRUE	High	[K].IPASPIIGNMAELLETSVGR.[T]	1xTMT6plex [N-Term]; 2xPhospho [S4(100); S17(88.8)]	B7Z0I8 2xPhospho [S905(100); S918(88.8)]	0.0934103	0.00698638	1	1	1	B7Z0I8	CG42232 OS=Drosophila melanogaster GN=CG42232 PE=1 SV=1	B7Z0I8 [902-921]	0	2457.21	0
TRUE	High	[K].TSQGEDSTDNLQGK.[G]	1xTMT6plex [K14]; 1xTMT6plex [N-Term]; 1xPhospho [T/S]		0.119041	0.00843177	1	1	1	B7Z0I8	CG42232 OS=Drosophila melanogaster GN=CG42232 PE=1 SV=1	B7Z0I8 [2287-2300]	0	2017.95	0	1.261	1.177	1.067	0.997	0.812	0.779	0.896	1.004	0.873	0.91	1.035	0.992	1.141	0.999956	0.99924	0.993641	0.997396	0.989145	0.973592	0.9745	0.999621	0.998344	0.99982	0.993158	0.998247	0.999006	84.4	118.1	99.7	105.4	92.7	106.4	99.4	96
TRUE	High	[K].ESNSNLSTTTTAAAVAAATTVEGVAPAITSTIVVTGGTPPLSSLANK.[L]	1xTMT6plex [K47]; 1xTMT6plex [N-Term]; 1xPhospho [S/T]		0.00142339	0.000331387	1	3	1	B7Z0L6	PP2A-B', isoform J OS=Drosophila melanogaster GN=PP2A-B' PE=1 SV=1	B7Z0L6 [88-134]	0	4980.61	0
TRUE	High	[K].ESNSNLSTTTTAAAVAAATTVEGVAPAITSTIVVTGGTPPLSSLANK.[L]	1xDeamidated [N]; 1xTMT6plex [K47]; 1xTMT6plex [N-Term]; 1xPhospho [T/S]		0.010078	0.00150655	1	3	4	B7Z0L6	PP2A-B', isoform J OS=Drosophila melanogaster GN=PP2A-B' PE=1 SV=1	B7Z0L6 [88-134]	0	4981.59	0
TRUE	High	[R].EPSSSSNAASSPGAASLQR.[N]	1xTMT6plex [N-Term]; 1xPhospho [S11(99.9)]	B7Z0R7 1xPhospho [S239(99.9)]	0.00645696	0.00110061	1	4	1	B7Z0R7	Autophagy-specific gene 16, isoform F OS=Drosophila melanogaster GN=Atg16 PE=1 SV=2	B7Z0R7 [229-247]	0	2112.98	0	1.003	1.36	0.888	1.203	1.335	1.983	1.403	1.283	1.813	1.22	0.626	0.93	0.658	0.999956	0.996877	0.993641	0.997396	0.989145	0.773541	0.989249	0.999621	0.669507	0.972916	0.813129	0.998247	0.873796	82.4	70.4	93.1	77	150.1	82.6	112	94
TRUE	High	[R].SNSTQANQAQLLHNGGGGSGGNVGNSGGVGDR.[L]	2xDeamidated [Q/N]; 1xPhospho [S/T]; 1xTMT6plex [N-Term]		0.0164904	0.00191737	1	7	3	B7Z126	Tousled-like kinase, isoform G OS=Drosophila melanogaster GN=Tlk PE=1 SV=1	B7Z126 [1019-1050]	0	3278.46	0
TRUE	High	[R].SVHSPNSSGSSSGR.[R]	1xTMT6plex [N-Term]; 1xPhospho [S4(100)]	B7Z143 1xPhospho [S367(100)]	1.35213e-05	0	1	2	5	B7Z143	CG11138, isoform D OS=Drosophila melanogaster GN=CG11138 PE=1 SV=1	B7Z143 [364-377]	0	1654.74	0	1.196	1.137	1.129	1.074	0.917	1.107	1.124	1.172	1.154	0.956	0.851	1.027	1.043	0.999956	0.996877	0.993641	0.997396	0.989145	0.999173	0.989249	0.999621	0.998344	0.99982	0.993158	0.998247	0.999006	96.3	93.3	102	89.4	100.5	115.2	109.5	85.5
TRUE	High	[R].GPSPNTHTTGGVTNSASLVGSGNNSGHSGNANANEK.[T]	1xTMT6plex [K36]; 1xTMT6plex [N-Term]; 1xPhospho [S3(81)]	C7LAG1 1xPhospho [S22(81)]	0.0139048	0.00172753	1	3	1	C7LAG1	CoRest, isoform G OS=Drosophila melanogaster GN=CoRest PE=1 SV=1	C7LAG1 [20-55]	0	3930.84	0
TRUE	High	[R].KQAEAAAALLAASTTPQHHHVAEDENENEEELTNGDAGGDVSR.[D]	3xDeamidated [Q2; Q17; N34]; 1xTMT6plex [K1]; 1xTMT6plex [N-Term]; 1xPhospho [S/T]	C7LAH9 1xPhospho [S561(98.6)]	5.2371e-05	0	1	2	1	C7LAH9	Moesin, isoform K OS=Drosophila melanogaster GN=Moe PE=1 SV=1	C7LAH9 [520-562]	1	5024.31	0
TRUE	High	[K].QAEAAAALLAASTTPQHHHVAEDENENEEELTNGDAGGDVSR.[D]	2xDeamidated [N/Q]; 1xTMT6plex [N-Term]; 1xPhospho [S41(99.8)]	C7LAH9 1xPhospho [S561(99.8)]	5.06584e-05	0	1	2	21	C7LAH9	Moesin, isoform K OS=Drosophila melanogaster GN=Moe PE=1 SV=1	C7LAH9 [521-562]	0	4666.07	0
TRUE	High	[K].QAEAAAALLAASTTPQHHHVAEDENENEEELTNGDAGGDVSR.[D]	1xDeamidated [N/Q]; 1xTMT6plex [N-Term]; 1xPhospho [S41(100)]	C7LAH9 1xPhospho [S561(100)]	1.06112e-05	0	1	2	9	C7LAH9	Moesin, isoform K OS=Drosophila melanogaster GN=Moe PE=1 SV=1	C7LAH9 [521-562]	0	4665.08	0
TRUE	High	[K].QAEAAAALLAASTTPQHHHVAEDENENEEELTNGDAGGDVSR.[D]	3xDeamidated [Q1; Q16; N33]; 1xTMT6plex [N-Term]; 1xPhospho [T/S]		0.000551708	0.000331387	1	2	3	C7LAH9	Moesin, isoform K OS=Drosophila melanogaster GN=Moe PE=1 SV=1	C7LAH9 [521-562]	0	4667.05	0
TRUE	High	[R].KQAEAAAALLAASTTPQHHHVAEDENENEEELTNGDAGGDVSR.[D]	2xDeamidated [Q/N]; 1xTMT6plex [K1]; 1xTMT6plex [N-Term]; 1xPhospho [S/T]		0.00218063	0.000331387	1	2	11	C7LAH9	Moesin, isoform K OS=Drosophila melanogaster GN=Moe PE=1 SV=1	C7LAH9 [520-562]	1	5023.32	0
TRUE	High	[R].KQAEAAAALLAASTTPQHHHVAEDENENEEELTNGDAGGDVSR.[D]	1xDeamidated [N/Q]; 1xTMT6plex [K1]; 1xTMT6plex [N-Term]; 1xPhospho [S/T]		0.00236363	0.000973993	1	2	10	C7LAH9	Moesin, isoform K OS=Drosophila melanogaster GN=Moe PE=1 SV=1	C7LAH9 [520-562]	1	5022.34	0
TRUE	High	[R].NEIPQDGPASMEPEGVIESTWHEVYDNFDDMNLREELLR.[G]	2xDeamidated [N32; N/Q]; 1xPhospho [Y/S/T]; 1xTMT6plex [N-Term]		0.0418747	0.00310166	1	1	8	C9QP42	Eukaryotic initiation factor 4a, isoform E OS=Drosophila melanogaster GN=eIF-4a PE=1 SV=1	C9QP42 [5-43]	1	4886.17	0
TRUE	High	[R].NEIPQDGPASMEPEGVIESTWHEVYDNFDDMNLR.[E]	1xDeamidated [N/Q]; 1xTMT6plex [N-Term]; 1xPhospho [S/T/Y]		0.0867332	0.00580455	1	1	2	C9QP42	Eukaryotic initiation factor 4a, isoform E OS=Drosophila melanogaster GN=eIF-4a PE=1 SV=1	C9QP42 [5-38]	0	4244.83	0
TRUE	High	[R].SILGLNNNAEHDGSGGGLGGGLGGGTGGENLSPNINGNESNKR.[A]	1xDeamidated [N]; 1xPhospho [S32(97.7)]; 1xTMT6plex [K42]; 1xTMT6plex [N-Term]		0.00908527	0.00150655	1	4	19	D3DML3	Connector of kinase to AP-1, isoform E OS=Drosophila melanogaster GN=Cka PE=1 SV=1	D3DML3 [240-282]	1	4601.2	0	0.997	1.033	0.939	0.972	1.035	1.213	1.854	1.095	0.716	0.611	0.781	0.916	1.4	0.999956	0.996877	0.993641	0.997396	0.996543	0.999173	0.958073	0.999621	0.998344	0.907278	0.993158	0.998247	0.999006	108.1	68.7	114.8	116.3	91	107.8	111.6	71.1
TRUE	High	[R].SILGLNNNAEHDGSGGGLGGGLGGGTGGENLSPNINGNESNKR.[A]	2xDeamidated [N]; 1xTMT6plex [K42]; 1xTMT6plex [N-Term]; 1xPhospho [S/T]		0.0139048	0.00172753	1	4	11	D3DML3	Connector of kinase to AP-1, isoform E OS=Drosophila melanogaster GN=Cka PE=1 SV=1	D3DML3 [240-282]	1	4602.19	0
TRUE	High	[R].NNLSSQISIGGK.[S]	1xTMT6plex [K12]; 1xTMT6plex [N-Term]; 1xPhospho [S8(100)]	E0R983 1xPhospho [S373(100)]	0.00034394	0	1	3	3	E0R983	Ced-6, isoform D OS=Drosophila melanogaster GN=ced-6 PE=1 SV=1	E0R983 [366-377]	0	1755.94	0	0.31	0.185	0.247	0.147	0.446	0.558	0.616	0.423	0.383	0.306	0.456	0.571	0.631	0.0212067	0.000212758	0.0120132	8.27313e-06	0.287027	0.675136	0.709313	0.221306	0.398535	0.112677	0.405159	0.725336	0.839302	167.5	106.7	210.4	155.5	104.2	52	30.9	47.5
TRUE	High	[K].QQQQDKDKDAADGGNNTSGGGTGSNSNGDAK.[S]	2xDeamidated [N25; N]; 3xTMT6plex [K6; K8; K31]; 1xTMT6plex [N-Term]; 1xPhospho [S18(82.3)]	E0R983 1xPhospho [S68(82.3)]	0.013726	0.00172753	1	3	3	E0R983	Ced-6, isoform D OS=Drosophila melanogaster GN=ced-6 PE=1 SV=1	E0R983 [51-81]	2	4020.88	0
TRUE	High	[K].QQQQDKDKDAADGGNNTSGGGTGSNSNGDAK.[S]	1xDeamidated [N15]; 3xTMT6plex [K6; K8; K31]; 1xTMT6plex [N-Term]; 1xPhospho [T/S]		0.0320227	0.00271494	1	3	1	E0R983	Ced-6, isoform D OS=Drosophila melanogaster GN=ced-6 PE=1 SV=1	E0R983 [51-81]	2	4019.9	0
TRUE	High	[K].DKDGEKEADESQVR.[G]	2xTMT6plex [K2; K6]; 1xTMT6plex [N-Term]; 1xPhospho [S11(100)]	E1JGK5 1xPhospho [S352(100)]	9.34699e-05	0	1	2	1	E1JGK5	Mapmodulin, isoform D OS=Drosophila melanogaster GN=Mapmodulin PE=1 SV=1	E1JGK5 [342-355]	2	2373.19	0	2.283	2.546	2.3	2.565	1.142	1.211	1.223	1.619	1.604	1.512	1.97	2.09	2.11	0.625636	0.424522	0.27178	0.124	0.989145	0.999173	0.994655	0.873862	0.784671	0.781244	0.594982	0.590459	0.822514	71.8	86.3	71.3	65.2	50	164	182.9	98.5
TRUE	High	[K].EADESQVR.[G]	1xTMT6plex [N-Term]; 1xPhospho [S5(100)]	E1JGK5 1xPhospho [S352(100)]	0.000851159	0.000331387	1	2	2	E1JGK5	Mapmodulin, isoform D OS=Drosophila melanogaster GN=Mapmodulin PE=1 SV=1	E1JGK5 [348-355]	0	1242.56	0	2.987	2.365	2.922	2.314	1.199	1.071	1.768	2.162	1.31	1.467	2.142	1.913	3.157	0.305554	0.528866	0.0906605	0.213552	0.989145	0.999173	0.9745	0.486019	0.978971	0.820772	0.454067	0.731632	0.387612	63.3	83.1	64.7	68	46.5	189	149.7	99.7
TRUE	High	[R].GYGGGGSGSR.[G]	1xTMT6plex [N-Term]; 1xPhospho [S7(100)]	E1JGL8 1xPhospho [S993(100)]	8.30103e-05	0	1	3	2	E1JGL8	CG30122, isoform C OS=Drosophila melanogaster GN=CG30122 PE=1 SV=1	E1JGL8 [987-996]	0	1163.5	0	0.533	0.486	0.415	0.378	0.686	0.696	0.823	0.484	0.409	0.403	0.479	0.485	0.574	0.404722	0.241685	0.230423	0.0662998	0.829277	0.923711	0.955735	0.3792	0.479947	0.338279	0.471928	0.474132	0.694743	131.8	89.1	169.2	151.6	127.7	70.2	64	61.1
TRUE	High	[R].SQTTEDEYEDVVPEPR.[D]	1xTMT6plex [N-Term]; 1xPhospho [T4(87.1)]	E1JGL8 1xPhospho [T662(87.1)]	0.000372686	0	1	3	6	E1JGL8	CG30122, isoform C OS=Drosophila melanogaster GN=CG30122 PE=1 SV=1	E1JGL8 [659-674]	0	2202.96	0
TRUE	High	[R].AYVEGGAGDGENAPVTPSR.[R]	1xTMT6plex [N-Term]; 1xPhospho [T16(99.8)]	E1JGL8 1xPhospho [T53(99.8)]	3.6425e-06	0	1	3	7	E1JGL8	CG30122, isoform C OS=Drosophila melanogaster GN=CG30122 PE=1 SV=1	E1JGL8 [38-56]	0	2155.99	0	1.006	0.778	0.679	0.525	1.342	1.504	1.244	0.789	0.954	0.851	0.664	0.744	0.616	0.999956	0.862344	0.899242	0.344138	0.989145	0.973592	0.997889	0.979901	0.998344	0.99982	0.924351	0.987654	0.808498	88.4	71.7	130.9	113.1	144.9	88.9	68.8	96.2
TRUE	High	[R].SPSPVQAAPVAAEPVLDTLEEEEQPEDK.[T]	1xDeamidated [Q]; 1xTMT6plex [K28]; 1xTMT6plex [N-Term]; 2xPhospho [S1(100); S3(100)]	E1JGL8 2xPhospho [S67(100); S69(100)]	0.000751536	0.000331387	1	3	2	E1JGL8	CG30122, isoform C OS=Drosophila melanogaster GN=CG30122 PE=1 SV=1	E1JGL8 [67-94]	0	3594.68	0
TRUE	High	[R].SPSPVQAAPVAAEPVLDTLEEEEQPEDK.[T]	1xTMT6plex [K28]; 1xTMT6plex [N-Term]; 2xPhospho [S1(100); S3(100)]	E1JGL8 2xPhospho [S67(100); S69(100)]	0.00211598	0.000331387	1	3	2	E1JGL8	CG30122, isoform C OS=Drosophila melanogaster GN=CG30122 PE=1 SV=1	E1JGL8 [67-94]	0	3593.7	0
TRUE	High	[K].KPSENNDEEDEDGPSPNKRPK.[T]	3xTMT6plex [K1; K18; K21]; 1xTMT6plex [N-Term]; 1xPhospho [S15(100)]	E1JGL8 1xPhospho [S636(100)]	0.00236363	0.000973993	1	3	2	E1JGL8	CG30122, isoform C OS=Drosophila melanogaster GN=CG30122 PE=1 SV=1	E1JGL8 [622-642]	1	3378.7	0	1.118	0.869	1.08	0.839	1.175	0.862	1.59	0.895	0.486	0.662	0.985	0.723	1.333	0.999956	0.954091	0.993641	0.991607	0.989145	0.973592	0.9745	0.999621	0.674792	0.938362	0.996688	0.963932	0.999006	87.4	85.4	90.5	151.6	101.8	97.7	76	100.3
TRUE	High	[K].ASEDKKPSENNDEEDEDGPSPNKRPK.[T]	4xTMT6plex [K5; K6; K23; K26]; 1xTMT6plex [N-Term]; 1xPhospho [S]		0.0457382	0.00350078	1	3	1	E1JGL8	CG30122, isoform C OS=Drosophila melanogaster GN=CG30122 PE=1 SV=1	E1JGL8 [617-642]	2	4138.1	0	0.947	1.11	0.889	1.042	1.009	0.904	0.882	0.794	0.814	0.909	0.927	0.83	0.81	0.999956	0.996877	0.993641	0.997396	0.989145	0.977349	0.9745	0.989344	0.998344	0.99982	0.993158	0.998247	0.97618	100.4	97.8	107	108.6	106.4	95.1	111.5	98.7
TRUE	High	[R].SGYDDR.[G]	1xTMT6plex [N-Term]; 1xPhospho [S1(100)]	E1JGL8 1xPhospho [S981(100)]; 1xPhospho [S2015(100)]	0.107459	0.00730872	1	3	1	E1JGL8	CG30122, isoform C OS=Drosophila melanogaster GN=CG30122 PE=1 SV=1	E1JGL8 [981-986]; [1035-1040]	0	1021.42	0	0.162	0.138	0.097	0.082	0.16	0.177	0.136	0.127	0.164	0.149	0.288	0.317	0.245	0.000241109	2.11713e-05	9.27627e-07	1.76975e-09	2.7841e-05	0.000338348	9.39998e-06	1.31658e-05	0.00487455	0.000338686	0.0888253	0.0714678	0.0448172	171.2	158.3	286.1	170.3	88.1	27.7	23.6	25.4
TRUE	High	[R].GDRGSGGPGGAYGSGR.[G]	1xTMT6plex [N-Term]; 1xPhospho [S5(100)]	E1JH02 1xPhospho [S269(100)]	9.78874e-10	0	1	6	4	E1JH02	Lingerer, isoform E OS=Drosophila melanogaster GN=lig PE=1 SV=1	E1JH02 [265-280]	1	1716.77	0	1.404	1.339	1.24	1.183	1.313	1.338	1.621	1.304	1.076	1.056	1.21	1.232	1.494	0.999956	0.996877	0.993641	0.997396	0.989145	0.973592	0.9745	0.999621	0.998344	0.99982	0.993158	0.998247	0.999006	84.7	77.2	96	96	83.8	119	113.5	101.4
TRUE	High	[R].GSGGPGGAYGSGR.[G]	1xTMT6plex [N-Term]; 1xPhospho [S11(100)]	E1JH02 1xPhospho [S278(100)]	2.0889e-06	0	1	6	3	E1JH02	Lingerer, isoform E OS=Drosophila melanogaster GN=lig PE=1 SV=1	E1JH02 [268-280]	0	1388.62	0	0.545	0.546	0.475	0.476	0.808	0.959	1.078	0.706	0.629	0.53	0.655	0.778	0.874	0.433313	0.356754	0.390797	0.227326	0.986169	0.999173	0.989249	0.891066	0.934989	0.704261	0.872243	0.987654	0.999006	113.2	95.9	130	146.3	118.3	61.7	61.8	77.5
TRUE	High	[K].SNASNSGGGGTGHHDGVSHAAAAGK.[K]	1xTMT6plex [K25]; 1xTMT6plex [N-Term]; 1xPhospho [S/T]		6.56631e-06	0	1	6	7	E1JH02	Lingerer, isoform E OS=Drosophila melanogaster GN=lig PE=1 SV=1	E1JH02 [22-46]	0	2742.27	0	2.104	2.076	1.889	1.864	1.56	1.918	2.238	1.815	1.555	1.265	1.302	1.602	1.869	0.679604	0.700648	0.522976	0.48721	0.91283	0.773541	0.784894	0.727105	0.810397	0.945296	0.993158	0.911515	0.929195	72.9	59.2	81.2	73	70.9	153.3	151.2	92.3
TRUE	High	[K].QGYSPSYWAGQN.[-]	1xTMT6plex [N-Term]; 1xPhospho [Y/S]		0.0688458	0.00443533	1	3	3	E1JH02	Lingerer, isoform E OS=Drosophila melanogaster GN=lig PE=1 SV=1	E1JH02 [1321-1332]	0	1666.71	0
TRUE	High	[R].QSPHGSPAAGAEER.[H]	1xTMT6plex [N-Term]; 1xPhospho [S6(100)]	E1JH26 1xPhospho [S151(100)]	0.00897611	0.00150655	1	2	2	E1JH26	Superoxide dismutase [Cu-Zn] OS=Drosophila melanogaster GN=Ccs PE=1 SV=1	E1JH26 [146-159]	0	1702.77	0	0.422	0.476	0.444	0.502	0.519	0.407	0.537	0.855	0.647	0.825	0.749	0.587	0.776	0.155502	0.189887	0.308354	0.286862	0.527429	0.287744	0.524375	0.999621	0.961514	0.99982	0.993158	0.800717	0.97618	153.7	148.6	145.9	93.4	102.9	64.8	73.2	77.1
TRUE	High	[R].LQQDLNSPNAALR.[L]	1xTMT6plex [N-Term]; 1xPhospho [S7(100)]	E1JH39 1xPhospho [S133(100)]	0.000201535	0	1	4	3	E1JH39	Microcephalin, isoform D OS=Drosophila melanogaster GN=MCPH1 PE=1 SV=1	E1JH39 [127-139]	0	1748.89	0	0.994	1.123	0.781	0.882	0.746	0.892	0.878	0.725	0.736	0.616	0.655	0.783	0.77	0.999956	0.996877	0.993641	0.997396	0.950263	0.973592	0.9745	0.928683	0.998344	0.891375	0.862121	0.987654	0.975882	89.8	103.3	114.3	125.1	117.7	89.2	100.8	77.1
TRUE	High	[R].AYEDSALGGDTGNVSGGAQDDNAHTEHYFANEQK.[K]	1xTMT6plex [K34]; 1xTMT6plex [N-Term]; 1xPhospho [S15(99.8)]	E1JHT6 1xPhospho [S40(99.8)]	2.079e-06	0	1	2	10	E1JHT6	Reticulon-like protein OS=Drosophila melanogaster GN=Rtnl1 PE=1 SV=1	E1JHT6 [26-59]	0	4106.8	0	3.61	3.56	1.895	1.869	1.686	1.794	1.431	2.222	2.785	2.618	3.496	3.719	2.967	0.0756547	0.0892614	0.519942	0.481945	0.876503	0.923711	0.989249	0.444628	0.198862	0.160564	0.0550175	0.049279	0.442211	41	83.4	78	53.7	40.2	147.9	145.9	140.7
TRUE	High	[K].ANQDSDTESPSVSYTPSPAK.[K]	1xTMT6plex [K20]; 1xTMT6plex [N-Term]; 2xPhospho [S5(99.6); S17(100)]	E1JHT6 2xPhospho [S231(99.6); S243(100)]	0.000387031	0	1	2	3	E1JHT6	Reticulon-like protein OS=Drosophila melanogaster GN=Rtnl1 PE=1 SV=1	E1JHT6 [227-246]	0	2699.19	0
TRUE	High	[K].ANQDSDTESPSVSYTPSPAKKPIVDALK.[D]	3xTMT6plex [K20; K21; K28]; 1xTMT6plex [N-Term]; 2xPhospho [S5(94.5); T/S/Y]	E1JHT6 2xPhospho [S231(94.5); T/S/Y]	0.0424936	0.00330457	1	2	14	E1JHT6	Reticulon-like protein OS=Drosophila melanogaster GN=Rtnl1 PE=1 SV=1	E1JHT6 [227-254]	1	4022.06	0	2.151	2.341	1.318	1.434	1.929	1.849	2.365	1.983	1.551	1.618	2.081	1.995	2.551	0.531576	0.466051	0.993641	0.916448	0.666823	0.824565	0.721362	0.587581	0.811413	0.708449	0.527149	0.6386	0.605542	56.6	64.4	92.4	76.8	59.7	121.8	132.5	124.3
TRUE	High	[K].ANQDSDTESPSVSYTPSPAKKPIVDALKDQDNEK.[F]	4xTMT6plex [K20; K21; K28; K34]; 1xTMT6plex [N-Term]; 1xPhospho [S17(97.4)]	E1JHT6 1xPhospho [S243(97.4)]	0.0593034	0.00382508	1	2	1	E1JHT6	Reticulon-like protein OS=Drosophila melanogaster GN=Rtnl1 PE=1 SV=1	E1JHT6 [227-260]	2	4900.55	0	1.326	1.389	6.224	6.518	0.61	1.391	1.097	2.471	3.133	1.375	0.619	1.41	1.112	0.999956	0.996877	0.000270952	3.75959e-05	0.746036	0.973592	0.989249	0.309368	0.117501	0.909591	0.860111	0.987654	0.999006	118.9	96.4	25.3	42.8	95.1	157.7	165.1	58.9
TRUE	High	[K].ANQDSDTESPSVSYTPSPAK.[K]	1xTMT6plex [K20]; 1xTMT6plex [N-Term]; 1xPhospho [S/T/Y]		0.110658	0.00747661	1	2	16	E1JHT6	Reticulon-like protein OS=Drosophila melanogaster GN=Rtnl1 PE=1 SV=1	E1JHT6 [227-246]	0	2619.22	0
TRUE	High	[R].QEIDSPNAGATVK.[K]	1xTMT6plex [K13]; 1xTMT6plex [N-Term]; 1xPhospho [S5(100)]	E1JIK0 1xPhospho [S107(100)]	0.000109318	0	1	1	2	E1JIK0	Heterogeneous nuclear ribonucleoprotein at 87F, isoform C OS=Drosophila melanogaster GN=Hrb87F PE=1 SV=1	E1JIK0 [103-115]	0	1867.96	0
TRUE	High	[R].SMAEDGSPSPEKEKPEKLPFIK.[Y]	4xTMT6plex [K12; K14; K17; K22]; 1xTMT6plex [N-Term]; 2xPhospho [S7(100); S9(100)]	E1JIP3 2xPhospho [S110(100); S112(100)]	0.00100255	0.000331387	1	3	2	E1JIP3	WRN exonuclease, isoform B OS=Drosophila melanogaster GN=WRNexo PE=1 SV=1	E1JIP3 [104-125]	2	3749.99	0	0.779	1.114	0.695	0.993	0.964	1.259	0.865	0.91	1.324	1.014	0.878	1.146	0.788	0.872759	0.996877	0.924405	0.997396	0.989145	0.997181	0.96946	0.999621	0.973575	0.99982	0.993158	0.998247	0.972226	120.1	84.3	134.8	80.2	92.6	93.6	133.9	81.3
TRUE	High	[K].DKENAGDDNTPK.[Q]	2xTMT6plex [K2; K12]; 1xTMT6plex [N-Term]; 1xPhospho [T10(100)]	E1JIP3 1xPhospho [T55(100)]	0.0481654	0.00350078	1	3	1	E1JIP3	WRN exonuclease, isoform B OS=Drosophila melanogaster GN=WRNexo PE=1 SV=1	E1JIP3 [46-57]	1	2071.03	0	0.477	0.44	0.355	0.327	0.528	0.538	0.747	0.451	0.325	0.319	0.497	0.506	0.703	0.265184	0.154293	0.114693	0.0255304	0.33631	0.523889	0.806857	0.294499	0.22886	0.117714	0.537954	0.54433	0.891535	138.1	99.3	185.6	164.6	105.6	65.8	60.7	52.4
TRUE	High	[R].SMAEDGSPSPEKEKPEK.[L]	3xTMT6plex [K12; K14; K17]; 1xTMT6plex [N-Term]; 2xPhospho [S7(100); S9(100)]	E1JIP3 2xPhospho [S110(100); S112(100)]	0.11478	0.00787707	1	3	1	E1JIP3	WRN exonuclease, isoform B OS=Drosophila melanogaster GN=WRNexo PE=1 SV=1	E1JIP3 [104-120]	1	2922.44	0	1.337	1.008	0.958	0.722	1.165	1.049	1.609	0.814	0.531	0.59	1.127	1.014	1.556	0.999956	0.996877	0.993641	0.862932	0.989145	0.999173	0.9745	0.989411	0.761422	0.842805	0.993158	0.998247	0.999006	95	70.1	132.7	138.6	72.5	127	95.8	81.7
TRUE	High	[R].NVQHVDHVALPVDPNAGSASR.[L]	1xTMT6plex [N-Term]; 1xPhospho [S18(98.2)]	E1JIR3 1xPhospho [S306(98.2)]	0.0428067	0.00330457	1	1	1	E1JIR3	Cdc2c, isoform C OS=Drosophila melanogaster GN=Cdk2 PE=1 SV=1	E1JIR3 [289-309]	0	2492.22	0
TRUE	High	[K].LIPESNDNAGTHSSSDSP.[-]	1xTMT6plex [N-Term]; 1xPhospho [S17(100)]	E1JIY8 1xPhospho [S110(100)]	0.000923631	0.000331387	1	1	3	E1JIY8	CG42498 OS=Drosophila melanogaster GN=CG42498-RA PE=2 SV=1	E1JIY8 [94-111]	0	2136.93	0
TRUE	High	[K].LIPESNDNAGTHSSSDSP.[-]	1xTMT6plex [N-Term]; 2xPhospho [T11(81.3); S17(99.7)]	E1JIY8 2xPhospho [T104(81.3); S110(99.7)]	0.0113399	0.00150655	1	1	1	E1JIY8	CG42498 OS=Drosophila melanogaster GN=CG42498-RA PE=2 SV=1	E1JIY8 [94-111]	0	2216.89	0
TRUE	High	[R].SYSEGSLASAAR.[S]	1xTMT6plex [N-Term]; 1xPhospho [S3(100)]	E1JIZ3 1xPhospho [S724(100)]	0.000240124	0	1	2	3	E1JIZ3	CG5521, isoform B OS=Drosophila melanogaster GN=CG5521 PE=1 SV=1	E1JIZ3 [722-733]	0	1507.7	0	1.002	1.101	0.815	0.895	1.074	1.165	1.165	1.004	1.004	0.925	0.882	0.957	0.957	0.999956	0.996877	0.993641	0.997396	0.989145	0.999173	0.989249	0.999621	0.998344	0.99982	0.993158	0.998247	0.999006	81.1	95.7	99.7	111	116.5	81.3	89.3	102.7
TRUE	High	[R].KVSAANTPTQSSSNQR.[N]	1xTMT6plex [K1]; 1xTMT6plex [N-Term]; 1xPhospho [T7(99.5)]	E1JJ78 1xPhospho [T309(99.5)]	3.9726e-11	0	1	5	6	E1JJ78	Like-AP180, isoform D OS=Drosophila melanogaster GN=lap PE=1 SV=1	E1JJ78 [303-318]	1	2214.13	0	0.526	0.685	0.43	0.56	0.669	1.11	0.693	0.532	0.853	0.514	0.559	0.928	0.579	0.36468	0.655352	0.269418	0.432901	0.765504	0.999173	0.687162	0.509781	0.998344	0.666093	0.731962	0.998247	0.694743	112.6	102.7	137.7	133.7	122.9	59.2	77.2	68.7
TRUE	High	[K].VSAANTPTQSSSNQR.[N]	1xTMT6plex [N-Term]; 1xPhospho [T6(100)]	E1JJ78 1xPhospho [T309(100)]	0.000109838	0	1	5	9	E1JJ78	Like-AP180, isoform D OS=Drosophila melanogaster GN=lap PE=1 SV=1	E1JJ78 [304-318]	0	1856.87	0	0.578	0.506	0.606	0.53	0.721	0.835	1.233	0.827	0.56	0.484	0.525	0.608	0.897	0.430805	0.269905	0.752983	0.356817	0.92814	0.973592	0.997795	0.99841	0.811413	0.598101	0.638628	0.832458	0.999006	127.9	91.9	122	137	126.3	73.9	64.7	66.3
TRUE	High	[K].SKVSSPTSSGAAGASAALTNPFLSSPPAAQAGQPIVDLFGAASAQPAAAAAATK.[A]	1xDeamidated [Q]; 2xTMT6plex [K2; K54]; 1xTMT6plex [N-Term]; 2xPhospho [S/T]		0.00936497	0.00150655	1	9	2	E1JJ78	Like-AP180, isoform D OS=Drosophila melanogaster GN=lap PE=1 SV=1	E1JJ78 [370-423]	1	5785.93	0
TRUE	High	[K].VSSPTSSGAAGASAALTNPFLSSPPAAQAGQPIVDLFGAASAQPAAAAAATK.[A]	1xDeamidated [N18]; 1xTMT6plex [K52]; 1xTMT6plex [N-Term]; 2xPhospho [S/T]		0.0289804	0.00271494	1	9	1	E1JJ78	Like-AP180, isoform D OS=Drosophila melanogaster GN=lap PE=1 SV=1	E1JJ78 [372-423]	0	5341.64	0
TRUE	High	[R].QDVDATKNPSRSPVLQQPTNETIDTK.[A]	2xTMT6plex [K7; K26]; 1xTMT6plex [N-Term]; 1xPhospho [S12(96.4)]	E1JJR3 1xPhospho [S1519(96.4)]	0.000592372	0.000331387	1	2	2	E1JJR3	Pacman, isoform B OS=Drosophila melanogaster GN=pcm PE=1 SV=1	E1JJR3 [1508-1533]	2	3649.9	0
TRUE	High	[K].NPSRSPVLQQPTNETIDTK.[A]	1xTMT6plex [K19]; 1xTMT6plex [N-Term]; 1xPhospho [S5(99.3)]	E1JJR3 1xPhospho [S1519(99.3)]	0.00103205	0.000331387	1	2	2	E1JJR3	Pacman, isoform B OS=Drosophila melanogaster GN=pcm PE=1 SV=1	E1JJR3 [1515-1533]	1	2663.38	0	1.047	0.951	0.738	0.671	1.091	1.2	1.321	0.683	0.62	0.564	0.763	0.839	0.924	0.999956	0.996877	0.976348	0.743661	0.999798	0.999173	0.989249	0.842755	0.93306	0.807159	0.993158	0.998247	0.999006	100.7	69.7	142.7	134.7	99.6	105.4	95.7	76
TRUE	High	[K].TSENVSHSLNDQSASKR.[C]	1xTMT6plex [K16]; 1xTMT6plex [N-Term]; 1xPhospho [S13(99.9)]	E2QC56 1xPhospho [S599(99.9)]	0.00100255	0.000331387	1	1	8	E2QC56	CG10417, isoform B OS=Drosophila melanogaster GN=CG10417 PE=1 SV=1	E2QC56 [587-603]	1	2398.18	0	4.266	4.655	3.935	4.294	1.814	2.1	1.935	2.738	2.971	2.566	1.922	2.225	2.051	0.0549051	0.0281267	0.0139001	0.00314176	0.783118	0.675406	0.96946	0.201886	0.151932	0.145732	0.628383	0.510101	0.840738	24.4	86	26.5	60.8	81.2	104.3	113.8	156
TRUE	High	[K].LFATGSNDMTELNQSSKNEFTNSSTSK.[E]	2xTMT6plex [K17; K27]; 1xTMT6plex [N-Term]; 1xPhospho [S15(86.3)]	E2QC56 1xPhospho [S298(86.3)]	0.00983352	0.00150655	1	1	3	E2QC56	CG10417, isoform B OS=Drosophila melanogaster GN=CG10417 PE=1 SV=1	E2QC56 [284-310]	1	3705.79	0
TRUE	High	[R].TPSPSNQNEDPTQK.[A]	1xTMT6plex [K14]; 1xTMT6plex [N-Term]; 1xPhospho [T/S]		0.0359338	0.00289496	1	1	1	E2QC56	CG10417, isoform B OS=Drosophila melanogaster GN=CG10417 PE=1 SV=1	E2QC56 [637-650]	0	2081	0
TRUE	High	[K].AASDASEALGSGSDEADSAGISGAQR.[N]	1xTMT6plex [N-Term]; 1xPhospho [S]		1.02154e-05	0	1	1	2	E2QCF1	ATP-citrate synthase OS=Drosophila melanogaster GN=ATPCL PE=1 SV=1	E2QCF1 [453-478]	0	2689.18	0
TRUE	High	[K].AASDASEALGSGSDEADSAGISGAQR.[N]	1xDeamidated [Q25]; 1xTMT6plex [N-Term]; 1xPhospho [S11(87.2)]	E2QCF1 1xPhospho [S463(87.2)]	0.00566659	0.00110061	1	1	2	E2QCF1	ATP-citrate synthase OS=Drosophila melanogaster GN=ATPCL PE=1 SV=1	E2QCF1 [453-478]	0	2690.16	0
TRUE	High	[R].IITLTDQHFPSASEESSPIR.[A]	1xTMT6plex [N-Term]; 2xPhospho [S/T]		0.000260237	0	1	1	6	E2QCK0	Transport and golgi organization 11, isoform B OS=Drosophila melanogaster GN=Tango11 PE=1 SV=1	E2QCK0 [117-136]	0	2617.21	0
TRUE	High	[R].IITLTDQHFPSASEESSPIR.[A]	1xTMT6plex [N-Term]; 1xPhospho [S/T]		0.000480959	0.000331387	1	1	10	E2QCK0	Transport and golgi organization 11, isoform B OS=Drosophila melanogaster GN=Tango11 PE=1 SV=1	E2QCK0 [117-136]	0	2537.25	0
TRUE	High	[K].LSPTSPSGNTQGTR.[A]	1xTMT6plex [N-Term]; 1xPhospho [T/S]		0.00129694	0.000331387	1	3	7	E2QCS8	Tho2, isoform B OS=Drosophila melanogaster GN=tho2 PE=1 SV=1	E2QCS8 [1280-1293]	0	1711.82	0	1.765	1.742	1.408	1.39	1.766	1.363	2.296	2.26	1.342	1.738	1.832	1.414	2.382	0.820114	0.87459	0.937502	0.9551	0.765504	0.973592	0.76221	0.422631	0.967472	0.599162	0.650969	0.987654	0.652151	54.3	81.7	68.1	83	78.8	95.9	94.7	144.3
TRUE	High	[R].SDKLSPTSPSGNTQGTR.[A]	1xTMT6plex [K3]; 1xTMT6plex [N-Term]; 1xPhospho [S/T]		0.00154748	0.000331387	1	3	5	E2QCS8	Tho2, isoform B OS=Drosophila melanogaster GN=tho2 PE=1 SV=1	E2QCS8 [1277-1293]	1	2271.14	0	1.56	1.979	1.453	1.843	1.451	1.97	1.818	2.504	2.714	1.999	1.153	1.566	1.444	0.974636	0.712465	0.904871	0.499147	0.986169	0.752254	0.96946	0.294499	0.221	0.40198	0.993158	0.93926	0.999006	51.4	86.6	55.1	62.8	108.9	80.1	101.6	125.6
TRUE	High	[K].ESVFHQIAERPNKESPTSVGAPAAATR.[S]	1xDeamidated [N12]; 1xPhospho [S/T]; 1xTMT6plex [K13]; 1xTMT6plex [N-Term]		0.00176844	0.000331387	1	3	3	E2QCS8	Tho2, isoform B OS=Drosophila melanogaster GN=tho2 PE=1 SV=1	E2QCS8 [1250-1276]	1	3389.73	0
TRUE	High	[K].ESVFHQIAERPNKESPTSVGAPAAATR.[S]	1xTMT6plex [K13]; 1xTMT6plex [N-Term]; 1xPhospho [S/T]		0.00242416	0.000973993	1	3	7	E2QCS8	Tho2, isoform B OS=Drosophila melanogaster GN=tho2 PE=1 SV=1	E2QCS8 [1250-1276]	1	3388.74	0	0.867	0.751	0.74	0.64	0.68	1.054	0.998	0.759	0.802	0.517	0.651	1.009	0.955	0.984198	0.768659	0.976348	0.668602	0.858479	0.999173	0.989249	0.962795	0.998344	0.690793	0.862636	0.998247	0.999006	116.2	91.8	136.3	120.7	95.9	100.8	87.3	62.5
TRUE	High	[R].SKDDQQEQANNGSNGSRQSESR.[N]	2xDeamidated [Q/N]; 1xTMT6plex [K2]; 1xTMT6plex [N-Term]; 1xPhospho [S19(98.6)]	E2QCS8 1xPhospho [S1384(98.6)]	0.0293949	0.00271494	1	3	2	E2QCS8	Tho2, isoform B OS=Drosophila melanogaster GN=tho2 PE=1 SV=1	E2QCS8 [1366-1387]	2	2962.32	0	0.043	0.14	0.039	0.127	0.155	0.302	0.148	0.111	0.225	0.116	0.13	0.253	0.124	1.69809e-13	4.06199e-06	9.3799e-13	1.28911e-06	0.000221287	0.0746311	0.000529821	2.82484e-06	0.0374174	7.0339e-05	0.000255568	0.0171665	0.000390882	212.8	124.2	234.1	166.6	148.2	9.1	29.8	19.3
TRUE	High	[R].NKDKLSDEER.[D]	2xTMT6plex [K2; K4]; 1xTMT6plex [N-Term]; 1xPhospho [S6(100)]	E2QCS8 1xPhospho [S1554(100)]	0.0481654	0.00350078	1	3	1	E2QCS8	Tho2, isoform B OS=Drosophila melanogaster GN=tho2 PE=1 SV=1	E2QCS8 [1549-1558]	2	2001.06	0	0.859	0.913	0.749	0.796	1.022	0.973	1.244	0.71	0.555	0.583	0.892	0.849	1.086	0.984198	0.992553	0.988748	0.982993	0.989145	0.999173	0.99765	0.897939	0.801855	0.827615	0.993158	0.998247	0.999006	109	80.2	125.1	140.6	91.9	93.7	99.6	82
TRUE	High	[K].LKSVTGAQDGVGGGDAAATADNR.[T]	1xTMT6plex [K2]; 1xTMT6plex [N-Term]; 1xPhospho [S3(100)]	E2QCS8 1xPhospho [S16(100)]	0.0886868	0.00620428	1	3	2	E2QCS8	Tho2, isoform B OS=Drosophila melanogaster GN=tho2 PE=1 SV=1	E2QCS8 [14-36]	1	2669.33	0	0.101	0.259	0.079	0.203	0.401	0.459	0.255	0.22	0.395	0.345	0.363	0.416	0.231	1.69464e-07	0.00471083	6.4995e-08	0.000392509	0.178421	0.402226	0.0173164	0.00330525	0.433002	0.187498	0.17398	0.265399	0.0266088	150	138.1	191.3	160.3	152.4	15.1	38.9	55.3
TRUE	High	[R].SSAAAASVTASPHLQQQR.[S]	1xTMT6plex [N-Term]; 1xPhospho [T/S]		1.32999e-08	0	1	9	6	E2QD16	Non-specific lethal 1, isoform M OS=Drosophila melanogaster GN=nsl1 PE=1 SV=1	E2QD16 [58-75]	0	2119.05	0	0.526	0.525	0.413	0.412	0.792	0.861	0.896	0.593	0.57	0.525	0.713	0.775	0.806	0.304815	0.272666	0.227493	0.111236	0.986949	0.973592	0.9745	0.660936	0.843963	0.708449	0.972018	0.987654	0.999006	130.9	91.6	166.7	138.2	101.7	68.8	68.7	72.5
TRUE	High	[R].NSSPSNSHK.[N]	1xTMT6plex [K9]; 1xTMT6plex [N-Term]; 1xPhospho [S2(99.3)]	E2QD16 1xPhospho [S1028(99.7)]	0.027775	0.00254057	1	6	3	E2QD16	Non-specific lethal 1, isoform M OS=Drosophila melanogaster GN=nsl1 PE=1 SV=1	E2QD16 [1027-1035]	0	1495.73	0	2.14	1.746	1.852	1.511	1.44	1.418	2.019	1.508	1.06	1.076	1.27	1.251	1.781	0.583566	0.876564	0.550017	0.836095	0.975059	0.973592	0.934226	0.962795	0.998344	0.99982	0.993158	0.998247	0.95366	60.4	76.1	69.7	101.9	86.3	129.1	105.4	109.6
TRUE	High	[R].LSQLDGNATGRPEEHVAPPSVPVPVQEAPNTPTRPQAPPSAHLESPQPAR.[T]	1xDeamidated [Q36]; 1xTMT6plex [N-Term]; 2xPhospho [S/T]	E2QD16 2xPhospho [T259(94.2); S271(76.7)]	0.0704045	0.00463974	1	9	1	E2QD16	Non-specific lethal 1, isoform M OS=Drosophila melanogaster GN=nsl1 PE=1 SV=1	E2QD16 [227-276]	0	5614.73	0
TRUE	High	[R].RVSENQEIEDR.[L]	1xTMT6plex [N-Term]; 1xPhospho [S3(100)]	E2QD75 1xPhospho [S25(100)]	9.17119e-05	0	1	1	4	E2QD75	Cap binding protein 80, isoform B OS=Drosophila melanogaster GN=Cbp80 PE=1 SV=1	E2QD75 [23-33]	1	1683.79	0	1.813	1.552	1.326	1.135	1.803	1.399	2.719	2.089	1.075	1.386	2.152	1.67	3.244	0.872759	0.996877	0.987515	0.997396	0.765504	0.973592	0.68429	0.524061	0.998344	0.882919	0.463412	0.892178	0.35689	67.8	67.5	92.7	87.8	56.6	122.9	105.2	121.7
TRUE	High	[R].AHDTEDEGYDHR.[R]	1xTMT6plex [N-Term]; 1xPhospho [T4(100)]	E2QD75 1xPhospho [T9(100)]	0.000538795	0.000331387	1	1	4	E2QD75	Cap binding protein 80, isoform B OS=Drosophila melanogaster GN=Cbp80 PE=1 SV=1	E2QD75 [6-17]	0	1753.7	0	1.703	1.721	1.51	1.527	1.244	1.495	1.409	1.14	1.21	1.006	1.181	1.42	1.338	0.872759	0.881457	0.85808	0.815456	0.989145	0.963502	0.989249	0.999621	0.998344	0.99982	0.993158	0.987654	0.999006	72.2	80.6	81.3	99.6	84.9	122.9	124.2	100.2
TRUE	High	[K].GETTQATPPAPPTK.[W]	1xTMT6plex [K14]; 1xTMT6plex [N-Term]; 1xPhospho [T7(100)]	E4NKG1 1xPhospho [T738(100)]	4.8906e-06	0	1	1	6	E4NKG1	Caprin, isoform B OS=Drosophila melanogaster GN=Capr PE=1 SV=1	E4NKG1 [732-745]	0	1934	0	0.812	0.741	0.705	0.643	1.002	0.944	1.213	1.039	0.809	0.859	0.697	0.656	0.842	0.933354	0.78464	0.937502	0.676091	0.989145	0.995512	0.989249	0.999621	0.998344	0.99982	0.963291	0.888142	0.999006	102.7	91.6	118.2	106.9	131.8	83.4	76.1	91.8
TRUE	High	[K].YYLVPLAENAVANSTDSGTGSGDGESGDLLNDGSGELDAELPSEPSAR.[N]	1xTMT6plex [N-Term]; 1xPhospho [T/S/Y]		0.000315905	0	1	1	6	E4NKG1	Caprin, isoform B OS=Drosophila melanogaster GN=Capr PE=1 SV=1	E4NKG1 [307-354]	0	5106.31	0
TRUE	High	[R].DHSTGGGNSGYADNNESNNHWNNSQGDGRR.[N]	1xTMT6plex [N-Term]; 1xPhospho [S3(98.9)]	E4NKG1 1xPhospho [S777(98.9)]	8.78763e-05	0	1	1	6	E4NKG1	Caprin, isoform B OS=Drosophila melanogaster GN=Capr PE=1 SV=1	E4NKG1 [775-804]	1	3526.43	0
TRUE	High	[R].DHSTGGGNSGYADNNESNNHWNNSQGDGR.[R]	1xDeamidated [N/Q]; 1xTMT6plex [N-Term]; 1xPhospho [S3(97.2)]	E4NKG1 1xPhospho [S777(97.2)]	0.000192211	0	1	1	31	E4NKG1	Caprin, isoform B OS=Drosophila melanogaster GN=Capr PE=1 SV=1	E4NKG1 [775-803]	0	3371.32	0
TRUE	High	[R].RNSGNYQR.[R]	1xTMT6plex [N-Term]; 1xPhospho [S3(100)]	E4NKG1 1xPhospho [S806(100)]	0.000186823	0	1	1	2	E4NKG1	Caprin, isoform B OS=Drosophila melanogaster GN=Capr PE=1 SV=1	E4NKG1 [804-811]	1	1303.61	0	1.142	1.236	1.227	1.328	2.239	2.45	2.797	2.329	2.039	1.864	2.111	2.31	2.637	0.999956	0.996877	0.993641	0.991244	0.446501	0.456702	0.5999	0.382268	0.520277	0.49423	0.504715	0.446407	0.587899	102.5	51.9	95.5	62.4	55.1	117.1	126.8	116.3
TRUE	High	[R].DHSTGGGNSGYADNNESNNHWNNSQGDGRR.[N]	1xDeamidated [N/Q]; 1xPhospho [T/S/Y]; 1xTMT6plex [N-Term]		3.13527e-05	0	1	1	34	E4NKG1	Caprin, isoform B OS=Drosophila melanogaster GN=Capr PE=1 SV=1	E4NKG1 [775-804]	1	3527.42	0
TRUE	High	[R].NSLEEGLDK.[L]	1xTMT6plex [K9]; 1xTMT6plex [N-Term]; 1xPhospho [S2(100)]	E4NKG1 1xPhospho [S356(100)]	0.000304185	0	1	1	4	E4NKG1	Caprin, isoform B OS=Drosophila melanogaster GN=Capr PE=1 SV=1	E4NKG1 [355-363]	0	1542.78	0	1.108	0.825	1.07	0.796	1.241	0.697	1.857	0.768	0.288	0.513	1.161	0.652	1.737	0.999956	0.888486	0.993641	0.983481	0.989145	0.923711	0.9745	0.973842	0.14233	0.666093	0.993158	0.881168	0.972226	109.1	68.5	113	165.6	73.2	120.8	90	85
TRUE	High	[R].NNDTNAAATAALTNVLKGETTQATPPAPPTK.[W]	2xTMT6plex [K17; K31]; 1xTMT6plex [N-Term]; 1xPhospho [T24(99.9)]	E4NKG1 1xPhospho [T738(99.9)]	0.0018401	0.000331387	1	1	1	E4NKG1	Caprin, isoform B OS=Drosophila melanogaster GN=Capr PE=1 SV=1	E4NKG1 [715-745]	1	3846.03	0
TRUE	High	[K].YYLVPLAENAVANSTDSGTGSGDGESGDLLNDGSGELDAELPSEPSARNSLEEGLDK.[L]	1xDeamidated [N]; 1xTMT6plex [K57]; 1xTMT6plex [N-Term]; 1xPhospho [S/Y/T]		0.000483238	0.000331387	1	1	10	E4NKG1	Caprin, isoform B OS=Drosophila melanogaster GN=Capr PE=1 SV=1	E4NKG1 [307-363]	1	6321.92	0
TRUE	High	[K].YYLVPLAENAVANSTDSGTGSGDGESGDLLNDGSGELDAELPSEPSAR.[N]	1xDeamidated [N]; 1xTMT6plex [N-Term]; 1xPhospho [T/S/Y]		0.00105222	0.000331387	1	1	6	E4NKG1	Caprin, isoform B OS=Drosophila melanogaster GN=Capr PE=1 SV=1	E4NKG1 [307-354]	0	5107.29	0
TRUE	High	[R].DHSTGGGNSGYADNNESNNHWNNSQGDGRR.[N]	2xDeamidated [N/Q]; 1xTMT6plex [N-Term]; 1xPhospho [S/T/Y]		0.00116507	0.000331387	1	1	8	E4NKG1	Caprin, isoform B OS=Drosophila melanogaster GN=Capr PE=1 SV=1	E4NKG1 [775-804]	1	3528.4	0
TRUE	High	[K].YYLVPLAENAVANSTDSGTGSGDGESGDLLNDGSGELDAELPSEPSARNSLEEGLDK.[L]	2xDeamidated [N9; N13]; 1xTMT6plex [K57]; 1xTMT6plex [N-Term]; 1xPhospho [S/Y/T]		0.00427917	0.00110061	1	1	2	E4NKG1	Caprin, isoform B OS=Drosophila melanogaster GN=Capr PE=1 SV=1	E4NKG1 [307-363]	1	6322.91	0
TRUE	High	[R].NSGNYQR.[R]	1xTMT6plex [N-Term]; 1xPhospho [S2(100)]	E4NKG1 1xPhospho [S806(100)]	0.00289829	0.00110061	1	1	4	E4NKG1	Caprin, isoform B OS=Drosophila melanogaster GN=Capr PE=1 SV=1	E4NKG1 [805-811]	0	1147.51	0	1.143	1.181	1.282	1.324	2.499	2.306	3.241	2.298	1.635	1.772	2.269	2.094	2.943	0.999956	0.996877	0.993641	0.991244	0.329656	0.543194	0.463998	0.400091	0.762593	0.570975	0.413266	0.590459	0.461185	104.1	48.5	92.8	68.5	53.5	119	122.9	121.3
TRUE	High	[K].YYLVPLAENAVANSTDSGTGSGDGESGDLLNDGSGELDAELPSEPSAR.[N]	2xDeamidated [N13; N]; 1xTMT6plex [N-Term]; 1xPhospho [S/T/Y]		0.00815552	0.00150655	1	1	4	E4NKG1	Caprin, isoform B OS=Drosophila melanogaster GN=Capr PE=1 SV=1	E4NKG1 [307-354]	0	5108.27	0
TRUE	High	[R].DHSTGGGNSGYADNNESNNHWNNSQGDGR.[R]	1xTMT6plex [N-Term]; 1xPhospho [S3(80.6)]	E4NKG1 1xPhospho [S777(80.6)]	0.0132906	0.00150655	1	1	5	E4NKG1	Caprin, isoform B OS=Drosophila melanogaster GN=Capr PE=1 SV=1	E4NKG1 [775-803]	0	3370.33	0
TRUE	High	[K].QPPQHPQGPGIQAPQTPQQQQFMQHSRPLAEVLGTGR.[F]	1xDeamidated [Q24]; 1xOxidation [M23]; 1xTMT6plex [N-Term]; 1xPhospho [T16(100)]	E4NKG1 1xPhospho [T510(100)]	0.00820419	0.00150655	1	1	1	E4NKG1	Caprin, isoform B OS=Drosophila melanogaster GN=Capr PE=1 SV=1	E4NKG1 [495-531]	0	4396.16	0
TRUE	High	[K].QPPQHPQGPGIQAPQTPQQQQFMQHSRPLAEVLGTGR.[F]	1xTMT6plex [N-Term]; 1xPhospho [T35(98.6)]	E4NKG1 1xPhospho [T529(98.6)]	0.00830253	0.00150655	1	1	4	E4NKG1	Caprin, isoform B OS=Drosophila melanogaster GN=Capr PE=1 SV=1	E4NKG1 [495-531]	0	4379.18	0
TRUE	High	[K].QPPQHPQGPGIQAPQTPQQQQFMQHSRPLAEVLGTGR.[F]	2xDeamidated [Q]; 1xOxidation [M23]; 1xTMT6plex [N-Term]; 1xPhospho [T16(99.3)]	E4NKG1 1xPhospho [T510(99.3)]	0.0327191	0.00271494	1	1	3	E4NKG1	Caprin, isoform B OS=Drosophila melanogaster GN=Capr PE=1 SV=1	E4NKG1 [495-531]	0	4397.14	0
TRUE	High	[R].ATSNVFAMFDQAQIAEFK.[E]	1xTMT6plex [K18]; 1xTMT6plex [N-Term]; 1xPhospho [T/S]		2.33527e-05	0	1	1	2	F6J1D0	CG3595 OS=Drosophila melanogaster GN=sqh PE=1 SV=1	F6J1D0 [20-37]	0	2556.26	0
TRUE	High	[K].GMRDELQWLQVAQQRVPDLSAVTSADYDQYTTLYQSLSNDISHHYVK.[M]	1xOxidation [M2]; 1xTMT6plex [K47]; 1xTMT6plex [N-Term]; 2xPhospho [Y/T/S]		0.0606446	0.00382508	1	8	1	M9MRD1	Muscle-specific protein 300 kDa, isoform D OS=Drosophila melanogaster GN=Msp300 PE=1 SV=1	M9MRD1 [10351-10397]	2	6103.9	0
TRUE	High	[R].LQHWSEYEQLRDQCLAWIRDTDNNLHAIDLK.[E]	1xCarbamidomethyl [C14]; 1xDeamidated [N24]; 1xTMT6plex [K31]; 1xTMT6plex [N-Term]; 2xPhospho [T21(95.4); S/Y]	M9MRD1 2xPhospho [T4838(95.4); S/Y]	0.137554	0.00934224	1	6	1	M9MRD1	Muscle-specific protein 300 kDa, isoform D OS=Drosophila melanogaster GN=Msp300 PE=1 SV=1	M9MRD1 [4818-4848]	2	4500.12	0
TRUE	High	[R].RTSAQQSPSGPSNAK.[R]	1xTMT6plex [K15]; 1xTMT6plex [N-Term]; 1xPhospho [S3(94.7)]	M9MRG2 1xPhospho [S224(94.7)]	2.96151e-05	0	1	2	8	M9MRG2	CG4747, isoform B OS=Drosophila melanogaster GN=CG4747 PE=4 SV=1	M9MRG2 [222-236]	1	2054.04	0	0.166	0.127	0.154	0.118	0.06	0.059	0.062	0.066	0.062	0.064	0.061	0.059	0.063	0.000452095	8.70875e-06	0.00019722	4.75674e-07	8.7943e-11	4.24807e-09	5.31347e-08	1.77924e-09	3.53042e-07	8.26915e-09	1.0596e-07	1.54239e-09	4.51894e-07	149.4	207.7	161.1	195	205.4	24.8	19	12.5
TRUE	High	[R].TSAQQSPSGPSNAK.[R]	1xTMT6plex [K14]; 1xTMT6plex [N-Term]; 1xPhospho [S6(99.5)]	M9MRG2 1xPhospho [S228(99.5)]	1.61203e-05	0	1	2	3	M9MRG2	CG4747, isoform B OS=Drosophila melanogaster GN=CG4747 PE=4 SV=1	M9MRG2 [223-236]	0	1897.94	0	2.411	2.815	1.686	1.968	1.27	1.37	1.644	2.09	1.742	1.615	1.495	1.613	1.935	0.396929	0.269905	0.703567	0.399041	0.989145	0.973592	0.9745	0.524061	0.705249	0.698351	0.898439	0.911515	0.908266	44	95.8	62.9	75.4	81.4	106.1	123.8	121.7
TRUE	High	[R].DVSGEALQDADEASSTPTGR.[R]	1xTMT6plex [N-Term]; 1xPhospho [T16(86.6)]	M9MRG2 1xPhospho [T256(86.6)]	0.00106246	0.000331387	1	2	4	M9MRG2	CG4747, isoform B OS=Drosophila melanogaster GN=CG4747 PE=4 SV=1	M9MRG2 [241-260]	0	2315.02	0	0.764	1.463	0.64	1.226	0.862	1.141	0.875	1.255	1.637	1.236	0.782	1.036	0.794	0.8965	0.996877	0.825967	0.997396	0.989145	0.999173	0.9745	0.999621	0.761453	0.975365	0.993158	0.998247	0.992183	94.5	102.6	112.7	71.5	113	72.1	138.2	88.4
TRUE	High	[R].EMILNEVLGSA.[-]	1xTMT6plex [N-Term]; 1xPhospho [S10(100)]	M9NCZ5 1xPhospho [S1097(100)]	0.00047195	0.000331387	1	2	4	M9NCZ5	Diaphanous, isoform D OS=Drosophila melanogaster GN=dia PE=1 SV=1	M9NCZ5 [1088-1098]	0	1484.73	0
TRUE	High	[K].TQSSEPAESYSRPMSR.[T]	1xTMT6plex [N-Term]; 1xPhospho [S15(100)]	M9ND00 1xPhospho [S925(100)]	0.00110446	0.000331387	1	4	2	M9ND00	Dynamin associated protein 160, isoform D OS=Drosophila melanogaster GN=Dap160 PE=1 SV=1	M9ND00 [911-926]	0	2121.95	0	0.798	0.851	0.706	0.753	1.114	1.204	1.384	0.904	0.786	0.727	0.779	0.842	0.968	0.8965	0.926623	0.937502	0.916448	0.996543	0.999173	0.989249	0.999621	0.998344	0.991707	0.993158	0.998247	0.999006	87.1	87.6	98.5	134.1	125.1	69.5	74.1	97.5
TRUE	High	[K].TQSSEPAESYSRPMSR.[T]	1xOxidation [M14]; 1xTMT6plex [N-Term]; 1xPhospho [S15(97.9)]	M9ND00 1xPhospho [S925(97.9)]	0.00112066	0.000331387	1	4	4	M9ND00	Dynamin associated protein 160, isoform D OS=Drosophila melanogaster GN=Dap160 PE=1 SV=1	M9ND00 [911-926]	0	2137.94	0	0.881	1.129	0.706	0.905	0.791	0.789	0.828	1.008	0.961	0.964	0.815	0.813	0.853	0.984198	0.996877	0.937502	0.997396	0.965472	0.96358	0.955735	0.999621	0.998344	0.99982	0.993158	0.998247	0.999006	74.8	131.1	93.4	107.6	127.2	65.9	84.4	103.7
TRUE	High	[K].SPSGMTPQSSNYSIPSHGR.[S]	1xTMT6plex [N-Term]; 1xPhospho [S1(99.2)]	M9ND72 1xPhospho [S2405(99.2)]	0.000190398	0	1	8	2	M9ND72	Furry, isoform G OS=Drosophila melanogaster GN=fry PE=1 SV=1	M9ND72 [2405-2423]	0	2299.04	0	0.601	0.653	0.39	0.423	0.666	0.532	0.754	0.753	0.531	0.665	0.675	0.539	0.764	0.63837	0.636096	0.177709	0.129831	0.819078	0.591253	0.936334	0.962795	0.761453	0.954789	0.944019	0.647662	0.97618	103.1	123.1	159.1	123.3	121.5	62	67.4	82
TRUE	High	[R].ANTNVAALAAAAAAQHQQQQHAIGAGSSVVGTPNSPR.[R]	1xTMT6plex [N-Term]; 1xPhospho [S35(94.5)]	M9ND72 1xPhospho [S2893(94.5)]	0.000143263	0	1	8	5	M9ND72	Furry, isoform G OS=Drosophila melanogaster GN=fry PE=1 SV=1	M9ND72 [2859-2895]	0	3873.93	0
TRUE	High	[R].ANTNVAALAAAAAAQHQQQQHAIGAGSSVVGTPNSPR.[R]	1xDeamidated [Q/N]; 2xPhospho [S35(87.1); S/T]; 1xTMT6plex [N-Term]	M9ND72 2xPhospho [S2893(87.1); S/T]	0.00388541	0.00110061	1	8	13	M9ND72	Furry, isoform G OS=Drosophila melanogaster GN=fry PE=1 SV=1	M9ND72 [2859-2895]	0	3954.88	0
TRUE	High	[K].SPSGMTPQSSNYSIPSHGR.[S]	1xOxidation [M5]; 1xTMT6plex [N-Term]; 1xPhospho [S1(84.6)]	M9ND72 1xPhospho [S2405(84.6)]	0.0412655	0.00310166	1	8	1	M9ND72	Furry, isoform G OS=Drosophila melanogaster GN=fry PE=1 SV=1	M9ND72 [2405-2423]	0	2315.03	0
TRUE	High	[R].RLSSDSNEDPELGFEPPSAK.[R]	1xTMT6plex [K20]; 1xTMT6plex [N-Term]; 1xPhospho [S6(84.9)]	M9NDQ2 1xPhospho [S120(84.9)]	0.000586778	0.000331387	1	2	3	M9NDQ2	Cyclin E, isoform F OS=Drosophila melanogaster GN=CycE PE=3 SV=1	M9NDQ2 [115-134]	1	2713.31	0
TRUE	High	[R].RDQPPTPSEDPNQHSQQGGK.[N]	1xTMT6plex [K20]; 1xTMT6plex [N-Term]; 1xPhospho [T6(99.5)]	M9NE01 1xPhospho [T550(99.5)]	9.312e-07	0	1	1	6	M9NE01	Serine/threonine-protein phosphatase OS=Drosophila melanogaster GN=Pp2B-14D PE=3 SV=1	M9NE01 [545-564]	1	2741.3	0	0.037	0.027	0.041	0.03	0.031	0.06	0.079	0.056	0.043	0.022	0.033	0.063	0.083	5.54477e-14	1.0925e-15	1.7466e-12	1.16533e-15	5.97129e-14	3.74434e-08	3.57514e-07	1.25367e-10	2.52052e-09	1.24857e-15	1.7466e-12	2.09222e-09	1.64029e-05	271.8	131.6	246.9	184.8	125.2	10	7.4	4.1
TRUE	High	[R].TVSAGSAEATDANSTASNNNNNSSSTAAAGNNSDNSSPTTGTGTGASTGK.[L]	1xDeamidated [N]; 1xTMT6plex [K50]; 1xTMT6plex [N-Term]; 1xPhospho [S/T]		1.51547e-05	0	1	1	10	M9NE01	Serine/threonine-protein phosphatase OS=Drosophila melanogaster GN=Pp2B-14D PE=3 SV=1	M9NE01 [19-68]	0	5116.24	0
TRUE	High	[R].TVSAGSAEATDANSTASNNNNNSSSTAAAGNNSDNSSPTTGTGTGASTGK.[L]	1xTMT6plex [K50]; 1xTMT6plex [N-Term]; 1xPhospho [S/T]		0.000367444	0	1	1	4	M9NE01	Serine/threonine-protein phosphatase OS=Drosophila melanogaster GN=Pp2B-14D PE=3 SV=1	M9NE01 [19-68]	0	5115.25	0
TRUE	High	[R].TVSAGSAEATDANSTASNNNNNSSSTAAAGNNSDNSSPTTGTGTGASTGK.[L]	2xDeamidated [N21; N22]; 1xPhospho [S/T]; 1xTMT6plex [K50]; 1xTMT6plex [N-Term]		0.0126268	0.00150655	1	1	3	M9NE01	Serine/threonine-protein phosphatase OS=Drosophila melanogaster GN=Pp2B-14D PE=3 SV=1	M9NE01 [19-68]	0	5117.22	0
TRUE	High	[R].TVSAGSAEATDANSTASNNNNNSSSTAAAGNNSDNSSPTTGTGTGASTGK.[L]	3xDeamidated [N22; N31; N]; 1xTMT6plex [K50]; 1xTMT6plex [N-Term]; 1xPhospho [T/S]		0.00729145	0.00150655	1	1	5	M9NE01	Serine/threonine-protein phosphatase OS=Drosophila melanogaster GN=Pp2B-14D PE=3 SV=1	M9NE01 [19-68]	0	5118.21	0
TRUE	High	[K].RPVTPGKNVSVEEIEQK.[L]	2xTMT6plex [K7; K17]; 1xTMT6plex [N-Term]; 2xPhospho [T4(100); S10(100)]	M9NEA1 2xPhospho [T168(100); S174(100)]	0.000100845	0	1	4	3	M9NEA1	Stathmin, isoform D OS=Drosophila melanogaster GN=stai PE=1 SV=1	M9NEA1 [165-181]	1	2757.46	0	4.601	5.646	4.754	5.834	3.705	4.121	4.491	4.206	3.859	3.47	4.085	4.543	4.951	0.0474189	0.00749961	0.00308621	0.000135131	0.0257359	0.0472489	0.0776233	0.0161627	0.0376859	0.0244396	0.0292933	0.0119878	0.0633211	47.5	27.5	46	29.3	24.9	218.5	268.1	101.8
TRUE	High	[R].RISLEAK.[K]	1xTMT6plex [K7]; 1xTMT6plex [N-Term]; 1xPhospho [S3(100)]	M9NEA1 1xPhospho [S191(100)]	0.133658	0.00934224	1	4	1	M9NEA1	Stathmin, isoform D OS=Drosophila melanogaster GN=stai PE=1 SV=1	M9NEA1 [189-195]	1	1354.79	0	0.274	0.252	0.319	0.294	0.4	0.452	0.401	0.296	0.333	0.295	0.566	0.639	0.567	0.0213594	0.00564327	0.0645387	0.0113856	0.131254	0.373031	0.128437	0.0324217	0.257034	0.0828537	0.745578	0.86814	0.671297	266.5	84.4	229.1	114.4	59.6	73.1	67.2	33.7
TRUE	High	[K].SDTASPVSSHPDFNAR.[D]	1xTMT6plex [N-Term]; 1xPhospho [S5(100)]	M9NEB2 1xPhospho [S885(100)]	2.46057e-05	0	1	7	6	M9NEB2	Myosin binding subunit, isoform O OS=Drosophila melanogaster GN=Mbs PE=1 SV=1	M9NEB2 [881-896]	0	1996.9	0	1.261	1.26	1.086	1.085	1.155	1.374	1.659	1.093	0.905	0.761	0.938	1.116	1.347	0.999956	0.996877	0.993641	0.997396	0.989145	0.973592	0.9745	0.999621	0.998344	0.99982	0.993158	0.998247	0.999006	88.1	74	102.4	112.3	91.1	111.1	111.1	85.4
TRUE	High	[R].LPESSENVESIRSPQK.[T]	1xTMT6plex [K16]; 1xTMT6plex [N-Term]; 1xPhospho [S13(100)]	M9NEB2 1xPhospho [S806(100)]	0.000141239	0	1	7	3	M9NEB2	Myosin binding subunit, isoform O OS=Drosophila melanogaster GN=Mbs PE=1 SV=1	M9NEB2 [794-809]	1	2338.21	0	1.217	1.262	1.145	1.187	1.62	1.383	1.604	1.193	1.029	1.205	1.401	1.196	1.387	0.999956	0.996877	0.993641	0.997396	0.889541	0.973592	0.9745	0.999621	0.998344	0.971906	0.963291	0.998247	0.999006	81.1	77.9	86.2	104.7	90.1	98.7	102.3	126.2
TRUE	High	[R].RSTQGVTLDEIK.[S]	1xTMT6plex [K12]; 1xTMT6plex [N-Term]; 1xPhospho [T3(95)]	M9NEB2 1xPhospho [T635(95)]	0.000483238	0.000331387	1	10	5	M9NEB2	Myosin binding subunit, isoform O OS=Drosophila melanogaster GN=Mbs PE=1 SV=1	M9NEB2 [633-644]	1	1885.02	0	1.251	1.296	1.017	1.054	1.903	1.98	2.357	1.497	1.258	1.209	1.352	1.407	1.675	0.999956	0.996877	0.99654	0.997396	0.638581	0.706317	0.714107	0.962795	0.998344	0.974578	0.991342	0.987654	0.97618	66	67	81.2	105.5	94.3	82.6	85.5	127.5
TRUE	High	[R].TPSDSPTNNQVPDR.[E]	1xTMT6plex [N-Term]; 1xPhospho [S5(99.5)]	M9NEB2 1xPhospho [S370(99.5)]	0.00179496	0.000331387	1	9	5	M9NEB2	Myosin binding subunit, isoform O OS=Drosophila melanogaster GN=Mbs PE=1 SV=1	M9NEB2 [366-379]	0	1836.83	0	1.035	0.788	0.654	0.498	1.009	0.883	1.285	0.914	0.628	0.718	0.785	0.687	1	0.999956	0.853938	0.85808	0.278994	0.989145	0.973592	0.996103	0.999621	0.934989	0.987834	0.993158	0.911515	0.999006	87.6	89.4	138.6	125.7	114.9	90.6	69.1	90.2
TRUE	High	[R].LPESSENVESIRSPQKTEPVAK.[S]	2xTMT6plex [K16; K22]; 1xTMT6plex [N-Term]; 1xPhospho [S/T]		0.113944	0.00747661	1	7	1	M9NEB2	Myosin binding subunit, isoform O OS=Drosophila melanogaster GN=Mbs PE=1 SV=1	M9NEB2 [794-815]	2	3192.71	0
TRUE	High	[R].NANVLNTPPVDELAK.[L]	1xTMT6plex [K15]; 1xTMT6plex [N-Term]; 1xPhospho [T7(100)]	M9NFH8 1xPhospho [T523(100)]	4.05221e-05	0	1	3	3	M9NFH8	CG9674, isoform F OS=Drosophila melanogaster GN=CG9674 PE=1 SV=1	M9NFH8 [517-531]	0	2133.14	0
TRUE	High	[K].QVIAAEAAAALLAASTTPQHHHVAEDENENEEELTNGDAGGDVSR.[D]	1xDeamidated [N/Q]; 1xTMT6plex [N-Term]; 1xPhospho [T/S]		3.25765e-07	0	1	1	28	M9NG50	Moesin, isoform L OS=Drosophila melanogaster GN=Moe PE=1 SV=1	M9NG50 [450-494]	0	4948.27	0
TRUE	High	[K].QVIAAEAAAALLAASTTPQHHHVAEDENENEEELTNGDAGGDVSR.[D]	2xDeamidated [N/Q]; 1xTMT6plex [N-Term]; 1xPhospho [T/S]		0.00076971	0.000331387	1	1	8	M9NG50	Moesin, isoform L OS=Drosophila melanogaster GN=Moe PE=1 SV=1	M9NG50 [450-494]	0	4949.25	0
TRUE	High	[R].KQVIAAEAAAALLAASTTPQHHHVAEDENENEEELTNGDAGGDVSR.[D]	3xDeamidated [N37; Q/N]; 1xTMT6plex [K1]; 1xTMT6plex [N-Term]; 1xPhospho [S/T]		0.0164904	0.00191737	1	1	6	M9NG50	Moesin, isoform L OS=Drosophila melanogaster GN=Moe PE=1 SV=1	M9NG50 [449-494]	1	5307.5	0
TRUE	High	[R].GSHSISDLSLAANLDGSR.[N]	1xTMT6plex [N-Term]; 1xPhospho [S]		1.59679e-05	0	1	7	5	M9PB01	CG7337, isoform G OS=Drosophila melanogaster GN=CG7337 PE=1 SV=1	M9PB01 [1215-1232]	0	2109.02	0
TRUE	High	[K].LMINNSGSPGGNAK.[Q]	1xTMT6plex [K14]; 1xTMT6plex [N-Term]; 1xPhospho [S]		5.08996e-05	0	1	7	6	M9PB01	CG7337, isoform G OS=Drosophila melanogaster GN=CG7337 PE=1 SV=1	M9PB01 [2258-2271]	0	1897.96	0	0.714	0.766	0.623	0.668	0.885	0.972	0.899	0.721	0.78	0.71	0.789	0.867	0.801	0.778608	0.813632	0.78884	0.741772	0.989145	0.999173	0.9745	0.919032	0.998344	0.978431	0.993158	0.998247	0.97618	107.9	99.4	123.8	123.8	111.5	77.1	82.7	87.9
TRUE	High	[R].FDTHTHDHDGDVEDISDGER.[T]	1xTMT6plex [N-Term]; 1xPhospho [S16(100)]	M9PB01 1xPhospho [S1016(100)]	0.00399051	0.00110061	1	7	3	M9PB01	CG7337, isoform G OS=Drosophila melanogaster GN=CG7337 PE=1 SV=1	M9PB01 [1001-1020]	0	2606.06	0	0.878	1.036	0.766	0.904	0.786	0.796	0.969	0.852	0.7	0.691	0.637	0.646	0.786	0.984198	0.996877	0.993641	0.997396	0.98208	0.973592	0.9745	0.999621	0.998344	0.966124	0.862636	0.879748	0.97618	101.8	99.1	116.7	112.7	122.1	89.4	105.5	77.8
TRUE	High	[K].LMINNSGSPGGNAK.[Q]	1xOxidation [M2]; 1xTMT6plex [K14]; 1xTMT6plex [N-Term]; 1xPhospho [S]		0.00303608	0.00110061	1	7	2	M9PB01	CG7337, isoform G OS=Drosophila melanogaster GN=CG7337 PE=1 SV=1	M9PB01 [2258-2271]	0	1913.96	0	0.552	0.683	0.56	0.693	0.704	0.832	1.115	0.856	0.639	0.541	0.656	0.775	1.038	0.403152	0.634114	0.620155	0.787403	0.889541	0.973592	0.989249	0.999621	0.94946	0.761417	0.889535	0.987654	0.999006	118.3	102.7	116.7	133.7	110.2	65.3	80.9	72.3
TRUE	High	[K].SQNGTPQKPQVQHR.[N]	1xDeamidated [N3]; 1xTMT6plex [K8]; 1xTMT6plex [N-Term]; 1xPhospho [T5(100)]	M9PB01 1xPhospho [T2127(100)]	0.0424936	0.00330457	1	7	3	M9PB01	CG7337, isoform G OS=Drosophila melanogaster GN=CG7337 PE=1 SV=1	M9PB01 [2123-2136]	0	2144.1	0	0.672	0.513	0.523	0.399	0.609	0.608	0.761	0.568	0.454	0.454	0.528	0.527	0.66	0.715198	0.289861	0.519294	0.0909711	0.587841	0.696243	0.846735	0.587238	0.597054	0.489908	0.643638	0.590459	0.839302	122	105.3	157	141.1	121.5	82.1	62.7	64.1
TRUE	High	[K].NNNNDSTKPNNNNQHSNSNQNTPR.[L]	1xDeamidated [N]; 1xTMT6plex [K8]; 1xTMT6plex [N-Term]; 1xPhospho [S/T]		0.0601941	0.00382508	1	2	2	M9PB06	CG10874, isoform D OS=Drosophila melanogaster GN=CG10874 PE=1 SV=1	M9PB06 [160-183]	0	3262.46	0
TRUE	High	[K].ETLSPETHDDNANTSTQER.[A]	1xTMT6plex [N-Term]; 1xPhospho [S4(98.7)]	M9PB68 1xPhospho [S589(98.7)]	0.000168325	0	1	1	11	M9PB68	Purity of essence, isoform B OS=Drosophila melanogaster GN=poe PE=4 SV=1	M9PB68 [586-604]	0	2454.06	0	0.861	0.786	0.838	0.765	0.795	0.868	1.068	1.135	0.923	0.845	0.817	0.891	1.097	0.984198	0.832369	0.993641	0.932799	0.986169	0.973592	0.989249	0.999621	0.998344	0.99982	0.993158	0.998247	0.999006	99.3	112.5	102	105.8	109.5	85.5	78.1	89.4
TRUE	High	[R].SSNFGDHANASPPR.[Q]	1xTMT6plex [N-Term]; 1xPhospho [S11(100)]	M9PB68 1xPhospho [S3051(100)]	7.13609e-07	0	1	1	8	M9PB68	Purity of essence, isoform B OS=Drosophila melanogaster GN=poe PE=4 SV=1	M9PB68 [3041-3054]	0	1765.79	0	1.413	1.426	1.137	1.148	1.221	1.145	1.452	1.109	0.874	0.933	1.093	1.025	1.299	0.999956	0.996877	0.993641	0.997396	0.989145	0.999173	0.989249	0.999621	0.998344	0.99982	0.993158	0.998247	0.999006	81.6	80.8	101.4	105.8	90.3	115.3	116.4	98.7
TRUE	High	[K].QTGTTSPPHQFK.[D]	1xTMT6plex [K12]; 1xTMT6plex [N-Term]; 1xPhospho [T/S]		0.000670273	0.000331387	1	1	6	M9PB68	Purity of essence, isoform B OS=Drosophila melanogaster GN=poe PE=4 SV=1	M9PB68 [3200-3211]	0	1866.95	0	1.43	1.324	1.136	1.052	1.112	0.967	1.431	1.225	0.828	0.952	1.235	1.074	1.59	0.999956	0.996877	0.993641	0.997396	0.996543	0.999173	0.989249	0.999621	0.998344	0.99982	0.993158	0.998247	0.999006	85.4	86.9	107.6	101.5	78.2	122.2	113.1	96.6
TRUE	High	[K].ETLSPETHDDNANTSTQER.[A]	1xDeamidated [N]; 1xTMT6plex [N-Term]; 2xPhospho [T2(79.5); S15(87.3)]	M9PB68 2xPhospho [T587(79.5); S600(87.3)]	0.0704045	0.00463974	1	1	4	M9PB68	Purity of essence, isoform B OS=Drosophila melanogaster GN=poe PE=4 SV=1	M9PB68 [586-604]	0	2535.01	0	1.949	1.684	1.554	1.343	0.737	0.601	0.973	0.876	0.542	0.664	0.786	0.641	1.037	0.676157	0.911172	0.82079	0.991244	0.936081	0.773541	0.9745	0.999621	0.784293	0.949632	0.993158	0.875564	0.999006	75.5	103.7	94.6	115.1	97.2	147.1	127.1	76.4
TRUE	High	[K].ETLSPETHDDNANTSTQER.[A]	1xTMT6plex [N-Term]; 2xPhospho [S4(82.3); T/S]	M9PB68 2xPhospho [S589(82.3); T/S]	0.115621	0.00807339	1	1	2	M9PB68	Purity of essence, isoform B OS=Drosophila melanogaster GN=poe PE=4 SV=1	M9PB68 [586-604]	0	2534.03	0
TRUE	High	[K].EAWPSLSVSPINGK.[E]	1xDeamidated [N12]; 1xTMT6plex [K14]; 1xTMT6plex [N-Term]; 1xPhospho [S]		0.00052619	0.000331387	1	6	7	M9PB92	Cnot 4 homologue, isoform K OS=Drosophila melanogaster GN=Cnot4 PE=1 SV=1	M9PB92 [298-311]	0	2024.05	0	1.326	1.154	1.028	0.895	1.357	1.505	1.782	1.183	0.999	0.901	1.237	1.372	1.624	0.999956	0.996877	0.993641	0.997396	0.989145	0.963502	0.96946	0.999621	0.998344	0.99982	0.993158	0.991823	0.97618	83	73.2	107	110.4	80.4	110	95.8	99.4
TRUE	High	[K].SFSGEAEGDGVGGSGGEGGGYQGGNR.[D]	1xTMT6plex [N-Term]; 1xPhospho [S14(100)]	M9PBB5 1xPhospho [S43(100)]	1.71908e-06	0	1	2	4	M9PBB5	Vasa, isoform C OS=Drosophila melanogaster GN=vas PE=3 SV=1	M9PBB5 [30-55]	0	2654.1	0	0.671	1.134	0.599	1.012	0.759	0.716	1.138	1.066	0.671	0.711	1.042	0.983	1.564	0.739307	0.996877	0.739534	0.997396	0.946234	0.931693	0.989249	0.999621	0.981155	0.987834	0.993158	0.998247	0.999006	117.1	100	131.1	106.7	72.8	78.5	132.7	75.8
TRUE	High	[R].GGDWSDDEDTAK.[S]	1xTMT6plex [K12]; 1xTMT6plex [N-Term]; 1xPhospho [S5(100)]	M9PBB5 1xPhospho [S22(100)]	0.000880256	0.000331387	1	2	2	M9PBB5	Vasa, isoform C OS=Drosophila melanogaster GN=vas PE=3 SV=1	M9PBB5 [18-29]	0	1833.79	0
TRUE	High	[K].EVDTSMDTDAPAQPTHK.[L]	1xTMT6plex [K17]; 1xTMT6plex [N-Term]; 1xPhospho [T8(99.2)]	M9PBQ3 1xPhospho [T946(99.2)]	0.000207345	0	1	7	9	M9PBQ3	Dynein heavy chain 64C, isoform I OS=Drosophila melanogaster GN=Dhc64C PE=1 SV=1	M9PBQ3 [939-955]	0	2381.11	0	1.435	1.468	1.26	1.289	1.511	1.359	1.608	1.45	1.226	1.363	1.722	1.549	1.833	0.999956	0.996877	0.993641	0.991244	0.950263	0.973592	0.9745	0.977659	0.998344	0.898907	0.732658	0.951408	0.929195	74.5	83.7	84.8	92.8	73.4	106.9	109.3	126.4
TRUE	High	[K].EVDTSMDTDAPAQPTHK.[L]	1xOxidation [M6]; 1xTMT6plex [K17]; 1xTMT6plex [N-Term]; 1xPhospho [T4(99.2)]	M9PBQ3 1xPhospho [T942(99.2)]	0.00364569	0.00110061	1	7	3	M9PBQ3	Dynein heavy chain 64C, isoform I OS=Drosophila melanogaster GN=Dhc64C PE=1 SV=1	M9PBQ3 [939-955]	0	2397.1	0	1.165	1.197	1.087	1.118	1.618	1.899	1.604	1.411	1.67	1.424	1.985	2.329	1.967	0.999956	0.99924	0.993641	0.997396	0.881889	0.831346	0.9745	0.989411	0.742741	0.878131	0.481726	0.453805	0.854195	85.1	77.1	91.2	87.7	62.9	99.2	101.9	124.8
TRUE	High	[K].FVVHDQGNSSPR.[F]	1xTMT6plex [N-Term]; 1xPhospho [S9(99.4)]	M9PC99 1xPhospho [S469(99.4)]	0.0189833	0.00191737	1	2	5	M9PC99	Sec24CD ortholog, isoform C OS=Drosophila melanogaster GN=Sec24CD PE=1 SV=1	M9PC99 [461-472]	0	1651.78	0	1.17	1.329	0.893	1.014	2.454	2.1	2.035	1.299	1.34	1.567	1.856	1.587	1.538	0.999956	0.996877	0.993641	0.997396	0.354604	0.692848	0.909751	0.999621	0.967624	0.755174	0.659032	0.911515	0.999006	75.1	61	98.4	95.5	80.6	87.9	99.8	149.6
TRUE	High	[K].SSSTSDLSFIAGNQSK.[D]	1xTMT6plex [K16]; 1xTMT6plex [N-Term]; 1xPhospho [S/T]		0.000159017	0	1	1	8	M9PCA7	Sodium chloride cotransporter 69, isoform C OS=Drosophila melanogaster GN=Ncc69 PE=1 SV=1	M9PCA7 [923-938]	0	2167.07	0
TRUE	High	[R].TLQPNESSGDLQAVDSSVR.[N]	1xTMT6plex [N-Term]; 1xPhospho [S/T]		0.000516322	0.000331387	1	3	5	M9PCA7	Sodium chloride cotransporter 69, isoform C OS=Drosophila melanogaster GN=Ncc69 PE=1 SV=1	M9PCA7 [868-886]	0	2312.1	0
TRUE	High	[K].TGIEQEDALLNESAAR.[E]	1xTMT6plex [N-Term]; 1xPhospho [S13(100)]	M9PDB8 1xPhospho [S103(100)]	1.9681e-05	0	1	3	2	M9PDB8	Bicaudal D, isoform D OS=Drosophila melanogaster GN=BicD PE=1 SV=1	M9PDB8 [91-106]	0	2025.97	0
TRUE	High	[R].ETSLNLQIFDLENELK.[Q]	1xTMT6plex [K16]; 1xTMT6plex [N-Term]; 1xPhospho [S3(94.4)]	M9PDB8 1xPhospho [S109(94.4)]	0.000509044	0.000331387	1	3	5	M9PDB8	Bicaudal D, isoform D OS=Drosophila melanogaster GN=BicD PE=1 SV=1	M9PDB8 [107-122]	0	2444.27	0
TRUE	High	[R].SNMEDNASNNSDGEEENLALK.[R]	1xTMT6plex [K21]; 1xTMT6plex [N-Term]; 1xPhospho [S11(100)]	M9PDB8 1xPhospho [S288(100)]	0.000528687	0.000331387	1	3	2	M9PDB8	Bicaudal D, isoform D OS=Drosophila melanogaster GN=BicD PE=1 SV=1	M9PDB8 [278-298]	0	2819.24	0
TRUE	High	[K].RLEADLSTELKSPDGTK.[C]	2xTMT6plex [K11; K17]; 1xTMT6plex [N-Term]; 2xPhospho [T8(99); S12(99.5)]	M9PDB8 2xPhospho [T306(99); S310(99.5)]	0.0100162	0.00150655	1	3	2	M9PDB8	Bicaudal D, isoform D OS=Drosophila melanogaster GN=BicD PE=1 SV=1	M9PDB8 [299-315]	2	2707.39	0	4.117	4.376	2.903	3.086	1.643	1.535	3.211	4.232	2.024	2.166	2.942	2.75	5.75	0.0279261	0.0187532	0.0944107	0.0411636	0.843041	0.963502	0.283085	0.0156047	0.52575	0.335365	0.136906	0.234567	0.0332951	40.6	64	57.6	48.6	35.7	167.1	177.6	105.2
TRUE	High	[R].SNMEDNASNNSDGEEENLALKR.[L]	1xTMT6plex [K21]; 1xTMT6plex [N-Term]; 1xPhospho [S11(100)]	M9PDB8 1xPhospho [S288(100)]	0.0369908	0.00289496	1	3	1	M9PDB8	Bicaudal D, isoform D OS=Drosophila melanogaster GN=BicD PE=1 SV=1	M9PDB8 [278-299]	1	2975.35	0	1.565	1.357	1.016	0.881	1.07	1.151	1.384	1.465	1.218	1.132	1.188	1.278	1.537	0.984198	0.996877	0.99654	0.997396	0.999798	0.999173	0.989249	0.973842	0.998344	0.99982	0.993158	0.998247	0.999006	71.8	94.2	110.7	89	84.8	112.4	97.5	100.8
TRUE	High	[R].NQNSPDRVQTAQANLIPAPVAPPAPVEHPASHPR.[Q]	1xTMT6plex [N-Term]; 1xPhospho [S4(99.4)]	M9PDF2 1xPhospho [S337(99.4)]	0.00620369	0.00110061	1	2	3	M9PDF2	Second mitotic wave missing, isoform C OS=Drosophila melanogaster GN=swm PE=1 SV=1	M9PDF2 [334-367]	1	3885.97	0
TRUE	High	[R].SASPPGR.[S]	1xTMT6plex [N-Term]; 1xPhospho [S3(100)]	M9PDF2 1xPhospho [S200(100)]	0.0243082	0.00210566	1	2	1	M9PDF2	Second mitotic wave missing, isoform C OS=Drosophila melanogaster GN=swm PE=1 SV=1	M9PDF2 [198-204]	0	980.476	0	1.17	1.148	1.03	1.011	1.172	1.156	1.277	1.091	0.987	1.001	1.026	1.011	1.117	0.999956	0.996877	0.993641	0.997396	0.989145	0.999173	0.997889	0.999621	0.998344	0.99982	0.993158	0.998247	0.999006	84.9	89.9	96.5	105.2	102.7	99.3	97.5	105.4
TRUE	High	[R].NQNSPDR.[V]	1xTMT6plex [N-Term]; 1xPhospho [S4(100)]	M9PDF2 1xPhospho [S337(100)]	0.0434404	0.00330457	1	2	2	M9PDF2	Second mitotic wave missing, isoform C OS=Drosophila melanogaster GN=swm PE=1 SV=1	M9PDF2 [334-340]	0	1139.5	0	1.17	0.999	1.121	0.957	1.135	1.016	1.532	1.171	0.776	0.867	1.038	0.929	1.401	0.999956	0.996877	0.993641	0.997396	0.989145	0.999173	0.989249	0.999621	0.998344	0.99982	0.996688	0.998247	0.999006	96	84.1	100.2	110	91.9	112.4	95.9	95.4
TRUE	High	[R].NVPQSQALQMVQQQIQTQQQQQQHHVVQPQQQFVVQSNQIVQSSPSAQTK.[L]	2xDeamidated [Q]; 1xTMT6plex [K50]; 1xTMT6plex [N-Term]; 1xPhospho [S/T]		0.0542349	0.00364937	1	5	8	M9PDH1	Enhancer of bithorax, isoform H OS=Drosophila melanogaster GN=E(bx) PE=1 SV=1	M9PDH1 [1843-1892]	0	6260.13	0
TRUE	High	[R].SSSPADSTTSVGSHHQTPR.[S]	1xTMT6plex [N-Term]; 1xPhospho [S3(99.1)]	M9PDW8 1xPhospho [S734(99.1)]	9.61701e-05	0	1	17	16	M9PDW8	CG34417, isoform T OS=Drosophila melanogaster GN=CG34417 PE=1 SV=1	M9PDW8 [732-750]	0	2248.02	0
TRUE	High	[K].HHNQLNSPLQSINVRPK.[L]	1xTMT6plex [K17]; 1xTMT6plex [N-Term]; 1xPhospho [S]	M9PE64 1xPhospho [S1036(100)]	0.0127076	0.00150655	1	2	1	M9PE64	CG12090, isoform D OS=Drosophila melanogaster GN=Iml1 PE=1 SV=1	M9PE64 [1030-1046]	0	2520.36	0	0.642	0.688	0.657	0.705	1.034	1.462	1.741	0.975	0.819	0.579	0.697	0.986	1.174	0.60304	0.644489	0.85808	0.815014	0.996543	0.973592	0.9745	0.999621	0.998344	0.856317	0.972345	0.998247	0.999006	128.7	67.5	125.7	120.6	100.2	82.6	88.6	69.9
TRUE	High	[K].NSEVDGESPTDQQESEATLNDLDKTK.[T]	1xDeamidated [N20]; 2xTMT6plex [K24; K26]; 1xTMT6plex [N-Term]; 1xPhospho [T25(100)]	M9PEH8 1xPhospho [T563(100)]	0.000111413	0	1	3	1	M9PEH8	CG10289, isoform D OS=Drosophila melanogaster GN=CG10289 PE=1 SV=1	M9PEH8 [539-564]	1	3618.72	0
TRUE	High	[K].NSEVDGESPTDQQESEATLNDLDKTK.[T]	2xTMT6plex [K24; K26]; 1xTMT6plex [N-Term]; 1xPhospho [T25(100)]	M9PEH8 1xPhospho [T563(100)]	3.01833e-05	0	1	3	2	M9PEH8	CG10289, isoform D OS=Drosophila melanogaster GN=CG10289 PE=1 SV=1	M9PEH8 [539-564]	1	3617.73	0
TRUE	High	[R].EANNTDGSGSPDENILNANKPKPQPR.[S]	2xTMT6plex [K20; K22]; 1xTMT6plex [N-Term]; 1xPhospho [S/T]		0.000288772	0	1	1	5	M9PES8	CG10103, isoform C OS=Drosophila melanogaster GN=CG10103 PE=1 SV=1	M9PES8 [309-334]	0	3530.78	0	1.089	1.076	1.055	1.043	0.674	0.936	1.021	0.961	0.881	0.634	0.73	1.014	1.107	0.999956	0.996877	0.993641	0.997396	0.750311	0.973592	0.9745	0.999621	0.998344	0.907278	0.993158	0.998247	0.999006	94.7	107.4	97.7	114	99	103	101.9	72.3
TRUE	High	[R].STTPISLIVSPTAELTQQQQLHQQQNAGQGGNGR.[D]	1xDeamidated [N/Q]; 1xTMT6plex [N-Term]; 1xPhospho [T12(86.6)]	M9PF20 1xPhospho [T231(86.6)]	2.70587e-05	0	1	8	50	M9PF20	Trailer hitch, isoform H OS=Drosophila melanogaster GN=tral PE=1 SV=1	M9PF20 [220-253]	0	3897.93	0	1.811	1.949	2	2.152	0.953	1.228	1.748	0.863	0.606	0.47	0.717	0.924	1.316	0.820914	0.739301	0.44321	0.286727	0.989145	0.999173	0.9745	0.999621	0.91976	0.628756	0.991342	0.998247	0.999006	91	58.5	82.4	118.6	77.7	164.7	177.3	55.8
TRUE	High	[R].STTPISLIVSPTAELTQQQQLHQQQNAGQGGNGR.[D]	1xTMT6plex [N-Term]; 1xPhospho [S10(96)]	M9PF20 1xPhospho [S229(96)]	0.00018594	0	1	8	5	M9PF20	Trailer hitch, isoform H OS=Drosophila melanogaster GN=tral PE=1 SV=1	M9PF20 [220-253]	0	3896.95	0
TRUE	High	[R].GGGSGTDFYNQQR.[D]	1xTMT6plex [N-Term]; 1xPhospho [S4(99.4)]	M9PF20 1xPhospho [S291(99.4)]	9.25867e-05	0	1	8	5	M9PF20	Trailer hitch, isoform H OS=Drosophila melanogaster GN=tral PE=1 SV=1	M9PF20 [288-300]	0	1695.73	0	2.408	2.567	1.766	1.882	1.687	1.731	2.018	1.587	1.361	1.326	1.646	1.689	1.969	0.55731	0.422973	0.623699	0.472866	0.858479	0.909136	0.955735	0.903056	0.94946	0.90952	0.817127	0.882967	0.891535	57.5	66.2	78.4	84.2	67.9	138.4	147.5	111.7
TRUE	High	[R].GGNGGSGGGGGNGGGNNPAWNMHR.[G]	2xDeamidated [N12; N]; 1xTMT6plex [N-Term]; 1xPhospho [S6(100)]	M9PF20 1xPhospho [S344(100)]	5.3912e-07	0	1	8	9	M9PF20	Trailer hitch, isoform H OS=Drosophila melanogaster GN=tral PE=1 SV=1	M9PF20 [339-362]	0	2449.99	0	2.311	2.308	1.65	1.648	2.12	1.971	2.519	2.073	1.622	1.744	2.1	1.952	2.495	0.55731	0.565112	0.743121	0.703187	0.489225	0.74338	0.686475	0.534283	0.77406	0.592411	0.483583	0.70291	0.603887	61.6	57.7	86.3	70.1	58.3	142.4	142.2	122.3
TRUE	High	[K].STSLLPEQTQQVAAVSQ.[-]	1xTMT6plex [N-Term]; 1xPhospho [S16(100)]	M9PF20 1xPhospho [S656(100)]	4.87696e-05	0	1	8	6	M9PF20	Trailer hitch, isoform H OS=Drosophila melanogaster GN=tral PE=1 SV=1	M9PF20 [641-657]	0	2096.05	0
TRUE	High	[R].STTPISLIVSPTAELTQQQQLHQQQNAGQGGNGR.[D]	3xDeamidated [Q/N]; 1xPhospho [S/T]; 1xTMT6plex [N-Term]		0.000119066	0	1	8	35	M9PF20	Trailer hitch, isoform H OS=Drosophila melanogaster GN=tral PE=1 SV=1	M9PF20 [220-253]	0	3899.9	0
TRUE	High	[R].STTPISLIVSPTAELTQQQQLHQQQNAGQGGNGR.[D]	2xDeamidated [Q/N]; 1xTMT6plex [N-Term]; 2xPhospho [S10(99.1); S/T]	M9PF20 2xPhospho [S229(99.1); S/T]	0.000114088	0	1	8	9	M9PF20	Trailer hitch, isoform H OS=Drosophila melanogaster GN=tral PE=1 SV=1	M9PF20 [220-253]	0	3978.88	0
TRUE	High	[R].SFGTEDRDTQFQIAPQSQIYDYILFR.[G]	1xTMT6plex [N-Term]; 1xPhospho [S/Y/T]		5.75896e-05	0	1	8	8	M9PF20	Trailer hitch, isoform H OS=Drosophila melanogaster GN=tral PE=1 SV=1	M9PF20 [43-68]	1	3447.65	0	1.399	1.513	1.107	1.198	1.13	1.795	1.639	1.274	1.394	0.878	0.972	1.544	1.41	0.999956	0.996877	0.993641	0.997396	0.989145	0.821474	0.9745	0.999621	0.934957	0.99982	0.996688	0.956252	0.999006	100.5	59.9	126.9	77.1	69.7	140.5	152	67.7
TRUE	High	[R].SFGTEDRDTQFQIAPQSQIYDYILFR.[G]	1xDeamidated [Q]; 1xTMT6plex [N-Term]; 1xPhospho [S/Y/T]		0.000413478	0	1	8	10	M9PF20	Trailer hitch, isoform H OS=Drosophila melanogaster GN=tral PE=1 SV=1	M9PF20 [43-68]	1	3448.63	0	1.65	1.853	1.13	1.269	1.245	1.858	0.971	0.886	1.695	1.136	1.591	2.375	1.242	0.89914	0.801321	0.993641	0.996388	0.989145	0.869428	0.9745	0.999621	0.735032	0.99982	0.785505	0.424981	0.999006	91.7	65.2	133.9	71.4	51	151.3	170	81.1
TRUE	High	[K].QPISVLDMLAGASR.[S]	1xOxidation [M8]; 1xTMT6plex [N-Term]; 1xPhospho [S13(100)]	M9PF20 1xPhospho [S218(100)]	4.26097e-06	0	1	4	4	M9PF20	Trailer hitch, isoform H OS=Drosophila melanogaster GN=tral PE=1 SV=1	M9PF20 [206-219]	0	1782.9	0
TRUE	High	[K].QPISVLDMLAGASR.[S]	1xTMT6plex [N-Term]; 1xPhospho [S13(100)]	M9PF20 1xPhospho [S218(100)]	1.15325e-06	0	1	4	5	M9PF20	Trailer hitch, isoform H OS=Drosophila melanogaster GN=tral PE=1 SV=1	M9PF20 [206-219]	0	1766.91	0
TRUE	High	[K].AANNAAGHGSNATDSSAPNATTATTK.[S]	1xTMT6plex [K26]; 1xTMT6plex [N-Term]; 1xPhospho [S10(97)]	M9PF20 1xPhospho [S624(97)]	7.55489e-07	0	1	8	7	M9PF20	Trailer hitch, isoform H OS=Drosophila melanogaster GN=tral PE=1 SV=1	M9PF20 [615-640]	0	2939.39	0	9.108	8.894	3.914	3.822	2.369	2.655	2.632	8.058	8.128	7.251	10.982	12.31	12.205	3.07298e-05	4.88096e-05	0.0143279	0.00822077	0.383101	0.420285	0.613405	3.89727e-05	0.000136895	0.000166477	7.50661e-07	1.00639e-06	0.00016365	21.3	59.4	49.5	19.4	12.8	193.9	189.3	140.6
TRUE	High	[R].GGNGMPNITNGNTAAALK.[A]	2xDeamidated [N]; 1xTMT6plex [K18]; 1xTMT6plex [N-Term]; 1xPhospho [T9(99.9)]	M9PF20 1xPhospho [T605(99.9)]	0.00147317	0.000331387	1	8	6	M9PF20	Trailer hitch, isoform H OS=Drosophila melanogaster GN=tral PE=1 SV=1	M9PF20 [597-614]	0	2241.1	0
TRUE	High	[R].STTPISLIVSPTAELTQQQQLHQQQNAGQGGNGR.[D]	1xDeamidated [Q/N]; 1xTMT6plex [N-Term]; 2xPhospho [T3(94.4); S/T]	M9PF20 2xPhospho [T222(94.4); S/T]	0.00126566	0.000331387	1	8	25	M9PF20	Trailer hitch, isoform H OS=Drosophila melanogaster GN=tral PE=1 SV=1	M9PF20 [220-253]	0	3977.9	0
TRUE	High	[R].STTPISLIVSPTAELTQQQQLHQQQNAGQGGNGR.[D]	1xTMT6plex [N-Term]; 2xPhospho [T3(75.2); S10(99.5)]	M9PF20 2xPhospho [T222(75.2); S229(99.5)]	0.000657636	0.000331387	1	8	1	M9PF20	Trailer hitch, isoform H OS=Drosophila melanogaster GN=tral PE=1 SV=1	M9PF20 [220-253]	0	3976.91	0
TRUE	High	[R].STTPISLIVSPTAELTQQQQLHQQQNAGQGGNGR.[D]	2xDeamidated [Q/N]; 1xPhospho [T12(83.2)]; 1xTMT6plex [N-Term]	M9PF20 1xPhospho [T231(83.2)]	0.00173372	0.000331387	1	8	18	M9PF20	Trailer hitch, isoform H OS=Drosophila melanogaster GN=tral PE=1 SV=1	M9PF20 [220-253]	0	3898.91	0
TRUE	High	[R].DTQFQIAPQSQIYDYILFR.[G]	1xTMT6plex [N-Term]; 1xPhospho [S10(100)]	M9PF20 1xPhospho [S59(100)]	0.0183532	0.00191737	1	8	2	M9PF20	Trailer hitch, isoform H OS=Drosophila melanogaster GN=tral PE=1 SV=1	M9PF20 [50-68]	0	2655.31	0
TRUE	High	[K].AANNAAGHGSNATDSSAPNATTATTK.[S]	2xDeamidated [N4; N11]; 1xPhospho [T/S]; 1xTMT6plex [K26]; 1xTMT6plex [N-Term]		0.0534346	0.00364937	1	8	1	M9PF20	Trailer hitch, isoform H OS=Drosophila melanogaster GN=tral PE=1 SV=1	M9PF20 [615-640]	0	2941.36	0
TRUE	High	[K].SSTNHGGQSTSSSPSAEER.[D]	1xTMT6plex [N-Term]; 1xPhospho [S13(82.6)]	M9PF59 1xPhospho [S369(82.6)]	0.000186823	0	1	2	18	M9PF59	CG43759, isoform B OS=Drosophila melanogaster GN=CG43759 PE=4 SV=1	M9PF59 [357-375]	0	2214.95	0
TRUE	High	[K].VNKEYNEDGHHQSST.[-]	1xTMT6plex [K3]; 1xTMT6plex [N-Term]; 1xPhospho [S/T/Y]		0.000295679	0	1	2	3	M9PFK3	CG16743, isoform B OS=Drosophila melanogaster GN=CG16743 PE=1 SV=1	M9PFK3 [226-240]	1	2283.04	0	0.785	1.07	0.929	1.266	0.942	1.239	0.833	1.159	1.724	1.311	0.818	1.076	0.723	0.872759	0.996877	0.993641	0.996388	0.989145	0.997181	0.9745	0.999621	0.715794	0.909591	0.993158	0.998247	0.929195	103	105.2	87	75.6	121.1	80.8	110.2	99.1
TRUE	High	[R].GGSGMQDSLSNSVEDSLPMAK.[S]	1xTMT6plex [K21]; 1xTMT6plex [N-Term]; 1xPhospho [S16(86.1)]	M9PFS0 1xPhospho [S2389(86.1)]	0.0123878	0.00150655	1	2	1	M9PFS0	Target of rapamycin, isoform B OS=Drosophila melanogaster GN=Tor PE=1 SV=1	M9PFS0 [2374-2394]	0	2648.23	0
TRUE	High	[K].LLAAKPPVLHHNSHSPNASLQLPSPIITR.[R]	1xTMT6plex [K5]; 1xTMT6plex [N-Term]; 2xPhospho [S24(98.4); S/T]	M9PFS8 2xPhospho [S33(98.4); S/T]	0.000146007	0	1	1	3	M9PFS8	CG9705, isoform C OS=Drosophila melanogaster GN=CG9705 PE=4 SV=1	M9PFS8 [10-38]	0	3727	0	1.237	0.998	0.98	0.791	1.762	1.281	1.381	0.885	0.82	1.128	1.897	1.379	1.487	0.999956	0.996877	0.99654	0.974967	0.843041	0.999173	0.989249	0.999621	0.998344	0.99982	0.576149	0.998247	0.999006	93.9	73	118.5	114	67.8	116.2	93.7	128.6
TRUE	High	[K].LLAAKPPVLHHNSHSPNASLQLPSPIITR.[R]	1xDeamidated [N12]; 1xTMT6plex [K5]; 1xTMT6plex [N-Term]; 3xPhospho [S13(97.8); S15(97.8); S24(95.7)]	M9PFS8 3xPhospho [S22(97.8); S24(97.8); S33(95.7)]	2.10348e-05	0	1	1	3	M9PFS8	CG9705, isoform C OS=Drosophila melanogaster GN=CG9705 PE=4 SV=1	M9PFS8 [10-38]	0	3807.95	0	1.084	1.152	1.119	1.189	0.763	1.04	1.096	1.12	1.063	0.78	1.304	1.778	1.873	0.999956	0.996877	0.993641	0.997396	0.956573	0.999173	0.989249	0.999621	0.998344	0.99982	0.988892	0.854666	0.890779	111.8	97	108.3	94.9	56.7	121.3	128.8	74
TRUE	High	[K].LLAAKPPVLHHNSHSPNASLQLPSPIITR.[R]	1xTMT6plex [K5]; 1xTMT6plex [N-Term]; 3xPhospho [S13(98.9); S15(98.9); S24(98.9)]	M9PFS8 3xPhospho [S22(98.9); S24(98.9); S33(98.9)]	1.50828e-05	0	1	1	7	M9PFS8	CG9705, isoform C OS=Drosophila melanogaster GN=CG9705 PE=4 SV=1	M9PFS8 [10-38]	0	3806.97	0
TRUE	High	[K].HQAVHVQISHLTPEVHHKWEEPFYGGSSPAK.[-]	1xDeamidated [Q7]; 2xTMT6plex [K18; K31]; 1xTMT6plex [N-Term]; 1xPhospho [S9(98.9)]	M9PFS8 1xPhospho [S121(98.9)]	1.85902e-05	0	1	1	5	M9PFS8	CG9705, isoform C OS=Drosophila melanogaster GN=CG9705 PE=4 SV=1	M9PFS8 [113-143]	1	4301.19	0	0.336	0.88	0.503	1.316	0.447	3.993	0.356	1.031	11.573	1.297	0.125	1.115	0.099	0.0314309	0.963663	0.462364	0.991244	0.27215	0.0488452	0.114165	0.999621	3.43244e-06	0.943736	0.000106582	0.998247	3.25083e-05	96.4	74.3	64.4	25.6	265.9	32.4	84.8	33.2
TRUE	High	[K].WEEPFYGGSSPAK.[-]	1xTMT6plex [K13]; 1xTMT6plex [N-Term]; 1xPhospho [S10(100)]	M9PFS8 1xPhospho [S140(100)]	0.000139244	0	1	1	8	M9PFS8	CG9705, isoform C OS=Drosophila melanogaster GN=CG9705 PE=4 SV=1	M9PFS8 [131-143]	0	1992.95	0	1.704	1.655	1.864	1.81	0.651	0.953	0.947	0.787	0.792	0.541	0.613	0.898	0.892	0.984096	0.964237	0.538095	0.526482	0.666823	0.997181	0.9745	0.979145	0.998344	0.723904	0.852722	0.998247	0.999006	89	91.3	81.3	109.8	96.9	151.6	147.2	59.4
TRUE	High	[K].LLAAKPPVLHHNSHSPNASLQLPSPIITR.[R]	1xTMT6plex [K5]; 1xTMT6plex [N-Term]; 1xPhospho [S/T]		0.000795921	0.000331387	1	1	6	M9PFS8	CG9705, isoform C OS=Drosophila melanogaster GN=CG9705 PE=4 SV=1	M9PFS8 [10-38]	0	3647.04	0	1.268	1.49	0.815	0.957	0.645	0.649	0.63	0.923	0.95	0.944	0.727	0.732	0.711	0.999956	0.996877	0.993641	0.997396	0.79303	0.836746	0.785352	0.999621	0.998344	0.99982	0.972018	0.969942	0.929195	39.1	176.3	60.9	120.4	156.3	49.6	58.3	113.7
TRUE	High	[R].TASTSAR.[A]	1xTMT6plex [N-Term]; 1xPhospho [S3(99.7)]	M9PFS8 1xPhospho [S44(99.7)]	0.00464218	0.00110061	1	1	4	M9PFS8	CG9705, isoform C OS=Drosophila melanogaster GN=CG9705 PE=4 SV=1	M9PFS8 [42-48]	0	1002.48	0	2.421	2.513	2.208	2.292	3.779	4.028	4.356	2.753	2.545	2.388	3.083	3.286	3.554	0.555034	0.445635	0.320164	0.221405	0.0379745	0.0470467	0.154002	0.1997	0.278415	0.205918	0.128216	0.10025	0.259038	62	35.3	68	55.9	43.3	150.1	155.7	133.5
TRUE	High	[K].LLAAKPPVLHHNSHSPNASLQLPSPIITR.[R]	2xDeamidated [N17; N/Q]; 2xPhospho [S/T]; 1xTMT6plex [K5]; 1xTMT6plex [N-Term]		0.0341621	0.00271494	1	1	8	M9PFS8	CG9705, isoform C OS=Drosophila melanogaster GN=CG9705 PE=4 SV=1	M9PFS8 [10-38]	0	3728.97	0
TRUE	High	[K].LLAAKPPVLHHNSHSPNASLQLPSPIITR.[R]	1xDeamidated [N12]; 1xTMT6plex [K5]; 1xTMT6plex [N-Term]; 2xPhospho [S24(94.4); S/T]	M9PFS8 2xPhospho [S33(94.4); S/T]	0.0492469	0.00364937	1	1	2	M9PFS8	CG9705, isoform C OS=Drosophila melanogaster GN=CG9705 PE=4 SV=1	M9PFS8 [10-38]	0	3727.99	0
TRUE	High	[K].EGSSNNSSASK.[S]	1xTMT6plex [K11]; 1xTMT6plex [N-Term]; 1xPhospho [S]		1.47287e-05	0	1	1	6	M9PFV9	RNA polymerase II elongation factor, isoform B OS=Drosophila melanogaster GN=TfIIS PE=4 SV=1	M9PFV9 [95-105]	0	1605.75	0	2.219	2.512	1.172	1.326	1.628	0.849	1.858	1.592	0.728	1.395	3.746	1.955	4.276	0.656436	0.445635	0.993641	0.991244	0.902378	0.973592	0.9745	0.896557	0.998344	0.874401	0.046647	0.70291	0.124713	62.1	75.9	117.7	88.5	33	137.9	156.1	123.5
TRUE	High	[K].EGSSNNSSASK.[S]	1xDeamidated [N5]; 1xTMT6plex [K11]; 1xTMT6plex [N-Term]; 1xPhospho [S]		0.00538807	0.00110061	1	1	2	M9PFV9	RNA polymerase II elongation factor, isoform B OS=Drosophila melanogaster GN=TfIIS PE=4 SV=1	M9PFV9 [95-105]	0	1606.74	0	2.643	2.727	1.465	1.512	2.025	1.135	2.255	1.215	0.611	1.091	2.602	1.458	2.898	0.271649	0.27524	0.897218	0.835496	0.635231	0.999173	0.781386	0.999621	0.91976	0.99982	0.219847	0.987654	0.437877	58.8	57.4	106	106.6	44.7	155.4	160.3	116.3
TRUE	High	[R].ESLPTNVDEDEEEEEESEDEEDGVK.[W]	1xDeamidated [N6]; 1xTMT6plex [K25]; 1xTMT6plex [N-Term]; 1xPhospho [S17(100)]	M9PG54 1xPhospho [S840(100)]	0.0415689	0.00310166	1	4	1	M9PG54	WNK homolog, isoform K OS=Drosophila melanogaster GN=Wnk PE=1 SV=1	M9PG54 [824-848]	0	3420.42	0
TRUE	High	[K].KPESESEEEDDDMGFGLFD.[-]	1xTMT6plex [K1]; 1xTMT6plex [N-Term]; 2xPhospho [S4(100); S6(100)]	M9PG76 2xPhospho [S302(100); S304(100)]	0.000499503	0.000331387	1	1	5	M9PG76	60S acidic ribosomal protein P0 OS=Drosophila melanogaster GN=RpLP0 PE=3 SV=1	M9PG76 [299-317]	0	2794.11	0
TRUE	High	[K].KPESESEEEDDDMGFGLFD.[-]	1xOxidation [M13]; 1xTMT6plex [K1]; 1xTMT6plex [N-Term]; 2xPhospho [S4(100); S6(100)]	M9PG76 2xPhospho [S302(100); S304(100)]	0.00157054	0.000331387	1	1	11	M9PG76	60S acidic ribosomal protein P0 OS=Drosophila melanogaster GN=RpLP0 PE=3 SV=1	M9PG76 [299-317]	0	2810.11	0	1.265	1.34	1.407	1.491	0.871	1.086	1.197	1.108	1.005	0.806	1.036	1.292	1.425	0.999956	0.996877	0.937502	0.863383	0.989145	0.999173	0.997889	0.999621	0.998344	0.99982	0.993158	0.998247	0.999006	94.6	94.5	85.1	102	79.4	119.7	126.8	82.2
TRUE	High	[K].KPESESEEEDDDMGFGLFD.[-]	1xTMT6plex [K1]; 1xTMT6plex [N-Term]; 1xPhospho [S]		0.0955072	0.00714768	1	1	1	M9PG76	60S acidic ribosomal protein P0 OS=Drosophila melanogaster GN=RpLP0 PE=3 SV=1	M9PG76 [299-317]	0	2714.15	0
TRUE	High	[R].GPPSPPAPVLHSPSR.[K]	1xTMT6plex [N-Term]; 2xPhospho [S4(100); S12(99.2)]	M9PGQ6 2xPhospho [S227(100); S235(99.2)]	0.00253739	0.00110061	1	1	3	M9PGQ6	Bx42, isoform B OS=Drosophila melanogaster GN=Bx42 PE=4 SV=1	M9PGQ6 [224-238]	0	1884.9	0	0.971	1.086	0.961	1.075	0.814	1.021	1.23	0.996	0.827	0.659	0.76	0.954	1.149	0.999956	0.996877	0.993641	0.997396	0.989145	0.999173	0.997889	0.999621	0.998344	0.943736	0.993158	0.998247	0.999006	95.6	95.9	96.6	118.5	102.7	92.8	103.8	78.1
TRUE	High	[K].IDAGLSASQQNLVDNHSIAK.[R]	1xTMT6plex [K20]; 1xTMT6plex [N-Term]; 1xPhospho [S]		0.0037634	0.00110061	1	4	2	M9PGV6	Alpha spectrin, isoform B OS=Drosophila melanogaster GN=alpha-Spec PE=4 SV=1	M9PGV6 [1027-1046]	0	2619.35	0
TRUE	High	[K].KIDAGLSASQQNLVDNHSIAK.[R]	2xTMT6plex [K1; K21]; 1xTMT6plex [N-Term]; 1xPhospho [S]		0.0094221	0.00150655	1	4	1	M9PGV6	Alpha spectrin, isoform B OS=Drosophila melanogaster GN=alpha-Spec PE=4 SV=1	M9PGV6 [1026-1046]	1	2976.61	0	0.164	0.432	0.123	0.325	0.24	0.261	0.136	0.172	0.33	0.303	0.213	0.232	0.121	0.000530324	0.15163	1.83931e-05	0.0240024	0.0111621	0.0342561	0.000116852	0.000346916	0.246331	0.148648	0.0151437	0.00928772	0.000533293	117.4	184.9	156.1	146.2	207.9	19.2	50.7	44.3
TRUE	High	[R].GSSASGGGGGGGSDKESPSPR.[N]	1xTMT6plex [K15]; 1xTMT6plex [N-Term]; 1xPhospho [S19(98.8)]	M9PGZ8 1xPhospho [S2637(98.8)]	4.60674e-05	0	1	2	4	M9PGZ8	Smrter, isoform G OS=Drosophila melanogaster GN=Smr PE=1 SV=1	M9PGZ8 [2619-2639]	1	2329.08	0	4.468	4.664	4.514	4.712	2.276	2.524	2.5	2.727	2.753	2.483	2.341	2.595	2.57	0.0558551	0.0279153	0.00469698	0.00129269	0.459024	0.411722	0.771136	0.205849	0.209265	0.174091	0.378551	0.309846	0.605542	31.6	63.7	31.3	58.4	61.9	141.2	147.4	144.9
TRUE	High	[R].ELAGSPQR.[G]	1xTMT6plex [N-Term]; 1xPhospho [S5(100)]	M9PH36 1xPhospho [S667(100)]	0.00227014	0.00065999	1	5	1	M9PH36	CG34449, isoform E OS=Drosophila melanogaster GN=CG34449 PE=1 SV=1	M9PH36 [663-670]	0	1166.58	0	1.203	1.163	1.086	1.049	1.274	1.532	1.407	1.078	1.174	0.976	1.117	1.343	1.233	0.999956	0.996877	0.993641	0.997396	0.989145	0.963502	0.989249	0.999621	0.998344	0.99982	0.993158	0.998247	0.999006	83.5	81.8	92.5	106.7	93.3	100.5	97.1	104.2
TRUE	High	[R].EQQDYFEDASPSVSR.[G]	1xTMT6plex [N-Term]; 1xPhospho [S10(99.7)]	M9PH44 1xPhospho [S942(99.7)]	0.000115176	0	1	2	4	M9PH44	Prominin-like, isoform E OS=Drosophila melanogaster GN=prominin-like PE=1 SV=1	M9PH44 [933-947]	0	2066.89	0	0.862	0.832	0.951	0.917	1.118	1.235	1.163	0.955	1.013	0.918	1.063	1.174	1.106	0.984198	0.911172	0.993641	0.997396	0.989145	0.999173	0.99765	0.999621	0.998344	0.99982	0.993158	0.998247	0.999006	106.6	90.8	96.6	110.6	95.5	91.9	88.7	101.5
TRUE	High	[R].ASPSSVSLGGASSSGGANSYPHR.[G]	1xTMT6plex [N-Term]; 1xPhospho [S/Y]		6.57797e-05	0	1	5	1	M9PH77	Encore, isoform F OS=Drosophila melanogaster GN=enc PE=1 SV=1	M9PH77 [1627-1649]	0	2442.12	0	1.052	1.781	0.882	1.493	0.486	0.596	0.598	0.874	0.871	0.71	0.759	0.931	0.934	0.999956	0.844712	0.993641	0.862932	0.466304	0.773541	0.695468	0.999621	0.998344	0.987834	0.993158	0.998247	0.999006	80.7	148.5	96.2	101.6	95	84.8	143.7	72.1
TRUE	High	[R].QNSFGNR.[R]	1xTMT6plex [N-Term]; 1xPhospho [S3(100)]	M9PH77 1xPhospho [S135(100)]	0.00855443	0.00150655	1	4	2	M9PH77	Encore, isoform F OS=Drosophila melanogaster GN=enc PE=1 SV=1	M9PH77 [133-139]	0	1131.51	0	0.726	0.937	0.629	0.812	0.767	0.833	0.777	0.758	0.813	0.749	0.744	0.808	0.753	0.797432	0.996877	0.802412	0.991244	0.939992	0.973592	0.936334	0.962795	0.998344	0.99982	0.988892	0.998247	0.936547	107.4	108.6	124	111.3	112	78	100.7	83.3
TRUE	High	[R].ESTSPPRTPTPR.[A]	1xTMT6plex [N-Term]; 2xPhospho [T10(99.5); T/S]	M9PH77 2xPhospho [T165(99.5); T/S]	0.0229943	0.00210566	1	5	2	M9PH77	Encore, isoform F OS=Drosophila melanogaster GN=enc PE=1 SV=1	M9PH77 [156-167]	1	1714.78	0	0.467	0.459	0.382	0.375	0.751	0.748	0.74	0.49	0.496	0.497	0.497	0.496	0.49	0.265184	0.188833	0.162967	0.064024	0.926156	0.963502	0.887103	0.400091	0.695552	0.628756	0.527149	0.510101	0.527229	136.8	91	167.4	137.2	137.4	63.9	62.8	68.3
TRUE	High	[R].DNKPNQLPLISGPPPSYAANSSPGVSSYESKPPVR.[L]	2xTMT6plex [K3; K31]; 1xTMT6plex [N-Term]; 1xPhospho [S/Y]		0.030029	0.00271494	1	5	2	M9PH77	Encore, isoform F OS=Drosophila melanogaster GN=enc PE=1 SV=1	M9PH77 [1661-1695]	0	4418.3	0
TRUE	High	[R].KLSNNNDSSSGPAVTK.[Q]	2xTMT6plex [K1; K16]; 1xTMT6plex [N-Term]; 1xPhospho [S/T]		1.18931e-05	0	1	5	8	M9PHA0	Bifocal, isoform F OS=Drosophila melanogaster GN=bif PE=1 SV=1	M9PHA0 [773-788]	1	2386.26	0	7.535	8.51	7.142	8.067	4.195	4.937	4.839	6.941	7.082	6.017	4.528	5.329	5.223	0.0013419	0.000212974	6.90853e-05	2.433e-06	0.019416	0.012749	0.0959904	0.000190358	0.000480702	0.000206096	0.0151437	0.00372691	0.0505892	21.6	36.7	22.8	25.6	34	163	184.1	153.8
TRUE	High	[R].DNSQDR.[L]	1xDeamidated [Q4]; 1xTMT6plex [N-Term]; 1xPhospho [S3(100)]	M9PHI5 1xPhospho [S2377(100)]	0.014552	0.00172753	1	4	2	M9PHI5	Still life, isoform J OS=Drosophila melanogaster GN=sif PE=1 SV=1	M9PHI5 [2375-2380]	0	1044.42	2	1.483	1.04	1.201	0.842	2.366	1.97	3.22	1.957	1.197	1.438	1.963	1.634	2.671	0.999956	0.996877	0.993641	0.991607	0.32184	0.732016	0.377691	0.602591	0.998344	0.845219	0.620987	0.909917	0.517376	79.5	54.5	98.2	89.7	65.7	118	82.7	128.9
TRUE	High	[R].TGSPSSSGSQSEEGSSSSDHQQPQQEAQEQEQQLHTPTHAHAAVPAATSEEILAEYGSNLK.[L]	2xDeamidated [Q]; 1xTMT6plex [K61]; 1xTMT6plex [N-Term]; 1xPhospho [T/S/Y]		0.000730312	0.000331387	1	2	7	M9PHI7	CG5537, isoform B OS=Drosophila melanogaster GN=kri PE=1 SV=1	M9PHI7 [3-63]	0	6926.15	0
TRUE	High	[R].SQSPQPR.[Q]	1xTMT6plex [N-Term]; 1xPhospho [S3(100)]	M9PHK8 1xPhospho [S448(100)]	0.0579924	0.00364937	1	5	2	M9PHK8	Discs large 1, isoform R OS=Drosophila melanogaster GN=dlg1 PE=1 SV=1	M9PHK8 [446-452]	0	1108.53	0	1.325	1.291	0.845	0.823	1.048	1.063	1.066	1.263	1.26	1.242	0.918	0.931	0.933	0.999956	0.996877	0.993641	0.991244	0.989145	0.999173	0.986172	0.999621	0.998344	0.955722	0.993158	0.998247	0.999006	49.4	120.7	77.5	101.8	137.8	65.5	63.8	126.5
TRUE	High	[R].KRPDSPVESMNSDSRPDSVLDDGESNTTDTTTAEQQSTK.[D]	2xTMT6plex [K1; K39]; 1xTMT6plex [N-Term]; 1xPhospho [S5(84.3)]	M9PHT1 1xPhospho [S402(84.3)]	0.017628	0.00191737	1	8	4	M9PHT1	Grunge, isoform J OS=Drosophila melanogaster GN=Gug PE=1 SV=1	M9PHT1 [398-436]	1	4993.35	0
TRUE	High	[K].SDKSPEYSMVPELAGAGIFGAENLPEYNMNQAK.[C]	1xDeamidated [N/Q]; 2xTMT6plex [K3; K33]; 1xTMT6plex [N-Term]; 1xPhospho [S/Y]		0.074179	0.00483883	1	5	3	M9PHV3	Rho GTPase activating protein p190, isoform F OS=Drosophila melanogaster GN=RhoGAPp190 PE=1 SV=1	M9PHV3 [1326-1358]	1	4326.1	0
TRUE	High	[R].ALSPTAALSPK.[A]	1xTMT6plex [K11]; 1xTMT6plex [N-Term]; 2xPhospho [T5(96.8); S9(100)]	M9PI16 2xPhospho [T1918(96.8); S1922(100)]	0.00801152	0.00150655	1	3	3	M9PI16	Enhancer of yellow 3, isoform C OS=Drosophila melanogaster GN=e(y)3 PE=4 SV=1	M9PI16 [1914-1924]	0	1673.87	0	0.912	1.271	1.084	1.51	1.026	1.344	1.474	1.389	1.267	0.967	1.291	1.692	1.855	0.999956	0.996877	0.993641	0.837164	0.995989	0.973592	0.980548	0.989411	0.998344	0.99982	0.993158	0.879748	0.929195	73	105.4	61.4	111.9	83.8	66.5	92.8	108.1
TRUE	High	[R].TNSEGNESPSSR.[FL]	1xTMT6plex [N-Term]; 1xPhospho [S/T]		0.0571349	0.00364937	1	3	3	M9PI16	Enhancer of yellow 3, isoform C OS=Drosophila melanogaster GN=e(y)3 PE=4 SV=1	M9PI16 [757-768]	0	1573.67	0	3.029	3.29	1.454	1.579	1.824	1.567	1.534	2.061	2.105	2.45	3.478	2.989	2.926	0.208963	0.160454	0.904871	0.767836	0.788546	0.963502	0.9745	0.541809	0.494298	0.215648	0.046647	0.189109	0.418255	26.2	104.8	54.6	78	54.9	79.3	86.1	191.1
TRUE	High	[K].KLSPSESPESSK.[K]	2xTMT6plex [K1; K12]; 1xTMT6plex [N-Term]; 2xPhospho [S3(100); S7(99.6)]	M9PI97 2xPhospho [S19(100); S23(99.6)]	0.00117075	0.000331387	1	2	3	M9PI97	Misexpression suppressor of ras 6, isoform B OS=Drosophila melanogaster GN=MESR6 PE=1 SV=1	M9PI97 [17-28]	1	2123.06	0	1.036	0.997	0.885	0.852	0.9	0.896	0.853	0.595	0.624	0.628	0.841	0.836	0.796	0.999956	0.996877	0.993641	0.996388	0.989145	0.973592	0.96946	0.665756	0.934957	0.901277	0.993158	0.998247	0.97618	115.9	83.3	135.7	119.5	89.2	120.1	115.6	75
TRUE	High	[R].VGNPEQPNDHTDALGSVGSGGAGSSGLVAGSSHPYGSGAIGQLANGYSSPSSSYR.[K]	3xDeamidated [Q6; Q42; N45]; 1xPhospho [Y/S/T]; 1xTMT6plex [N-Term]		0.000262711	0	1	1	7	O01382	Caspase OS=Drosophila melanogaster GN=Drice PE=1 SV=2	O01382 [17-71]	0	5530.48	0
TRUE	High	[R].VGNPEQPNDHTDALGSVGSGGAGSSGLVAGSSHPYGSGAIGQLANGYSSPSSSYR.[K]	2xDeamidated [Q/N]; 1xPhospho [S/Y/T]; 1xTMT6plex [N-Term]		0.00750811	0.00150655	1	1	9	O01382	Caspase OS=Drosophila melanogaster GN=Drice PE=1 SV=2	O01382 [17-71]	0	5529.49	0
TRUE	High	[R].NYGVGIRSPNGSENR.[G]	1xDeamidated [N10]; 1xTMT6plex [N-Term]; 1xPhospho [S8(100)]	O02002 1xPhospho [S16(100)]	0.000119632	0	1	1	2	O02002	Caspase-1 OS=Drosophila melanogaster GN=Dcp-1 PE=1 SV=1	O02002 [9-23]	1	1929.9	0	1.233	1.526	0.962	1.191	1.482	1.581	1.342	1.012	1.192	1.117	1.202	1.283	1.089	0.999956	0.996877	0.993641	0.997396	0.956562	0.963502	0.989249	0.999621	0.998344	0.99982	0.993158	0.998247	0.999006	86.2	71	110.4	94.2	87.6	106.2	131.5	105.3
TRUE	High	[R].SPNGSENR.[G]	1xTMT6plex [N-Term]; 1xPhospho [S1(99.4)]	O02002 1xPhospho [S16(99.4)]	0.102068	0.00730872	1	1	1	O02002	Caspase-1 OS=Drosophila melanogaster GN=Dcp-1 PE=1 SV=1	O02002 [16-23]	0	1169.51	0	0.698	0.618	0.597	0.528	0.936	1.054	0.756	0.81	1.128	1.001	0.889	1.001	0.718	0.727899	0.468774	0.732082	0.350364	0.989145	0.999173	0.934226	0.989411	0.998344	0.99982	0.993158	0.998247	0.947412	115.5	104.2	135.1	97.4	109.7	80.6	71.3	97.5
TRUE	High	[K].KEDGQDQVKSPGPVELEAQEPAQPQK.[Q]	3xTMT6plex [K1; K9; K26]; 1xTMT6plex [N-Term]; 1xPhospho [S10(100)]	O02193 1xPhospho [S154(100)]	0.00582847	0.00110061	1	1	1	O02193	Males-absent on the first protein OS=Drosophila melanogaster GN=mof PE=1 SV=1	O02193 [145-170]	2	3829.02	0
TRUE	High	[R].ATQNSLASPEAAAASGQR.[T]	1xTMT6plex [N-Term]; 1xPhospho [S8(99.3)]	O02194 1xPhospho [S353(99.3)]	2.90649e-07	0	1	3	6	O02194	Presenilin homolog OS=Drosophila melanogaster GN=Psn PE=1 SV=2	O02194 [346-363]	0	2038.98	0	1.113	1.679	0.802	1.21	0.862	1.185	1.233	1.354	1.302	0.946	1.177	1.619	1.684	0.999956	0.932523	0.993641	0.997396	0.989145	0.999173	0.997889	0.999621	0.979065	0.99982	0.993158	0.911515	0.962086	65.1	111.9	90.3	101.9	81.9	72.5	109.3	96.4
TRUE	High	[R].NVIIEQSWGSPK.[I]	1xTMT6plex [K12]; 1xTMT6plex [N-Term]; 1xPhospho [S10(100)]	O02649 1xPhospho [S66(100)]	8.14488e-05	0	1	2	4	O02649	60 kDa heat shock protein, mitochondrial OS=Drosophila melanogaster GN=Hsp60 PE=1 SV=3	O02649 [57-68]	0	1896	0	1.156	1.319	1.143	1.304	1.08	1.167	1.468	1.182	0.94	0.869	0.985	1.064	1.339	0.999956	0.996877	0.993641	0.991244	0.996543	0.999173	0.989249	0.999621	0.998344	0.99982	0.996858	0.998247	0.999006	72.3	95.7	73.2	119	105	83.6	95.4	103.4
TRUE	High	[K].ENGAADSSATEPTDAVDGEK.[A]	1xDeamidated [N2]; 1xTMT6plex [K20]; 1xTMT6plex [N-Term]; 1xPhospho [S8(84.8)]	O16043 1xPhospho [S63(84.8)]	7.62111e-05	0	1	1	7	O16043	Anon1A4 OS=Drosophila melanogaster GN=Df31 PE=1 SV=1	O16043 [56-75]	0	2503.11	0	1.521	1.816	1.663	1.986	1.328	1.172	1.383	1.197	1.014	1.149	2.268	2.002	2.363	0.984198	0.838776	0.732082	0.388354	0.989145	0.999173	0.989249	0.999621	0.998344	0.99982	0.374628	0.652118	0.682392	87.5	81.6	80.1	94.2	47.7	133.1	159	108.3
TRUE	High	[K].ASITENGGAEEESVAKENGAADSSATEPTDAVDGEK.[A]	2xDeamidated [N6; N18]; 2xTMT6plex [K16; K36]; 1xTMT6plex [N-Term]; 2xPhospho [S13(100); S/T]	O16043 2xPhospho [S52(100); S/T]	0.000415435	0	1	1	1	O16043	Anon1A4 OS=Drosophila melanogaster GN=Df31 PE=1 SV=1	O16043 [40-75]	1	4385.95	0
TRUE	High	[K].ASITENGGAEEESVAKENGAADSSATEPTDAVDGEK.[A]	1xDeamidated [N]; 2xTMT6plex [K16; K36]; 1xTMT6plex [N-Term]; 1xPhospho [S/T]		6.99683e-05	0	1	1	15	O16043	Anon1A4 OS=Drosophila melanogaster GN=Df31 PE=1 SV=1	O16043 [40-75]	1	4305	0
TRUE	High	[K].ADEAVATPEK.[K]	1xTMT6plex [K10]; 1xTMT6plex [N-Term]; 1xPhospho [T7(100)]	O16043 1xPhospho [T156(100)]	0.000126641	0	1	1	6	O16043	Anon1A4 OS=Drosophila melanogaster GN=Df31 PE=1 SV=1	O16043 [150-159]	0	1568.8	0	1.164	1.168	1.226	1.231	0.929	1	1.095	0.796	0.728	0.676	0.611	0.658	0.72	0.999956	0.996877	0.993641	0.997396	0.989145	0.999173	0.989249	0.989411	0.998344	0.945885	0.776642	0.892178	0.929195	101.1	82	96	112.7	124.6	117.7	118.1	76.2
TRUE	High	[K].ENGAADSSATEPTDAVDGEK.[A]	1xTMT6plex [K20]; 1xTMT6plex [N-Term]; 1xPhospho [S8(89.6)]	O16043 1xPhospho [S63(89.6)]	0.000755135	0.000331387	1	1	4	O16043	Anon1A4 OS=Drosophila melanogaster GN=Df31 PE=1 SV=1	O16043 [56-75]	0	2502.13	0
TRUE	High	[K].ESSEAVLPAVENGSEEVTNGDSTDAPAIEAVKR.[K]	2xDeamidated [N12; N19]; 1xTMT6plex [K32]; 1xTMT6plex [N-Term]; 1xPhospho [T18(99.2)]	O16043 1xPhospho [T126(99.2)]	0.00162574	0.000331387	1	1	6	O16043	Anon1A4 OS=Drosophila melanogaster GN=Df31 PE=1 SV=1	O16043 [109-141]	1	3911.87	0
TRUE	High	[K].ASEPTVSFAADKDEK.[K]	2xTMT6plex [K12; K15]; 1xTMT6plex [N-Term]; 1xPhospho [S7(99.4)]	O16043 1xPhospho [S82(99.4)]	0.000723375	0.000331387	1	1	3	O16043	Anon1A4 OS=Drosophila melanogaster GN=Df31 PE=1 SV=1	O16043 [76-90]	1	2362.21	0	1.665	1.475	1.411	1.25	0.569	0.522	0.878	0.925	0.55	0.6	1.317	1.207	2.03	0.8965	0.996877	0.937502	0.997396	0.640276	0.642572	0.9745	0.999621	0.794652	0.871817	0.992059	0.998247	0.839302	93.8	115.1	110.7	109.3	49.8	156.2	138.4	65.6
TRUE	High	[K].ASITENGGAEEESVAK.[E]	1xDeamidated [N6]; 1xTMT6plex [K16]; 1xTMT6plex [N-Term]; 1xPhospho [S13(100)]	O16043 1xPhospho [S52(100)]	0.000838996	0.000331387	1	1	6	O16043	Anon1A4 OS=Drosophila melanogaster GN=Df31 PE=1 SV=1	O16043 [40-55]	0	2131.02	0
TRUE	High	[K].ASITENGGAEEESVAKENGAADSSATEPTDAVDGEK.[A]	2xDeamidated [N6; N18]; 2xTMT6plex [K16; K36]; 1xTMT6plex [N-Term]; 1xPhospho [T26(85.4)]	O16043 1xPhospho [T65(85.4)]	0.00160183	0.000331387	1	1	1	O16043	Anon1A4 OS=Drosophila melanogaster GN=Df31 PE=1 SV=1	O16043 [40-75]	1	4305.99	0
TRUE	High	[K].DAVAAEEVAAEKASITENGGAEEESVAK.[E]	1xDeamidated [N18]; 2xTMT6plex [K12; K28]; 1xTMT6plex [N-Term]; 1xPhospho [S/T]		0.000497146	0.000331387	1	1	4	O16043	Anon1A4 OS=Drosophila melanogaster GN=Df31 PE=1 SV=1	O16043 [28-55]	1	3543.76	0	0.872	0.799	0.755	0.691	0.535	0.492	0.455	0.588	0.636	0.692	0.84	0.772	0.714	0.984198	0.87459	0.993641	0.787403	0.535443	0.543483	0.324821	0.642133	0.945607	0.971906	0.993158	0.987654	0.929195	121.8	137.2	140.7	106.1	87.4	106.2	97.3	73.4
TRUE	High	[K].ADEAVATPEKK.[A]	2xTMT6plex [K10; K11]; 1xTMT6plex [N-Term]; 1xPhospho [T7(100)]	O16043 1xPhospho [T156(100)]	0.00586148	0.00110061	1	1	4	O16043	Anon1A4 OS=Drosophila melanogaster GN=Df31 PE=1 SV=1	O16043 [150-160]	1	1926.06	0	1.274	1.421	1.136	1.267	1.21	1.323	1.395	0.952	0.903	0.826	0.95	1.038	1.094	0.999956	0.996877	0.993641	0.996388	0.989145	0.973592	0.989249	0.999621	0.998344	0.99982	0.993158	0.998247	0.999006	92	72.6	103.2	106.4	92.5	117.3	130.8	87.9
TRUE	High	[K].ESSEAVLPAVENGSEEVTNGDSTDAPAIEAVK.[R]	2xDeamidated [N12; N19]; 1xTMT6plex [K32]; 1xTMT6plex [N-Term]; 1xPhospho [S/T]		0.0225222	0.00210566	1	1	1	O16043	Anon1A4 OS=Drosophila melanogaster GN=Df31 PE=1 SV=1	O16043 [109-140]	0	3755.77	0
TRUE	High	[K].ESSEAVLPAVENGSEEVTNGDSTDAPAIEAVKR.[K]	1xDeamidated [N]; 1xTMT6plex [K32]; 1xTMT6plex [N-Term]; 1xPhospho [S/T]		0.062481	0.00382508	1	1	16	O16043	Anon1A4 OS=Drosophila melanogaster GN=Df31 PE=1 SV=1	O16043 [109-141]	1	3910.88	0
TRUE	High	[K].DAVAAEEVAAEKASITENGGAEEESVAK.[E]	2xTMT6plex [K12; K28]; 1xTMT6plex [N-Term]; 1xPhospho [S/T]		0.096216	0.00714768	1	1	3	O16043	Anon1A4 OS=Drosophila melanogaster GN=Df31 PE=1 SV=1	O16043 [28-55]	1	3542.77	0
TRUE	High	[K].EIDYSNQYPSPNR.[A]	1xTMT6plex [N-Term]; 1xPhospho [S10(99.4)]	O16102 1xPhospho [S880(99.4)]	0.000713098	0.000331387	1	1	2	O16102	Chromodomain-helicase-DNA-binding protein 3 OS=Drosophila melanogaster GN=Chd3 PE=2 SV=3	O16102 [871-883]	0	1891.84	0	0.839	0.861	0.716	0.735	1.247	1.206	1.307	0.987	0.91	0.942	0.97	0.938	1.017	0.95619	0.952464	0.954709	0.887977	0.989145	0.999173	0.989249	0.999621	0.998344	0.99982	0.993158	0.998247	0.999006	101.3	82.4	118.7	109.2	106	85	87.2	102.8
TRUE	High	[R].LKEEAAATTAAAAAATTTSA.[-]	1xPhospho [S19(99.1)]; 1xTMT6plex [K2]; 1xTMT6plex [N-Term]	O16797 1xPhospho [S415(99.1)]	1.21514e-06	0	1	1	19	O16797	60S ribosomal protein L3 OS=Drosophila melanogaster GN=RpL3 PE=1 SV=3	O16797 [397-416]	1	2359.22	0
TRUE	High	[R].AGELSPSMQQR.[T]	1xTMT6plex [N-Term]; 1xPhospho [S5(100)]	O16810 1xPhospho [S533(100)]	0.000174831	0	1	1	4	O16810	Origin recognition complex subunit 1 OS=Drosophila melanogaster GN=Orc1 PE=1 SV=2	O16810 [529-539]	0	1512.71	0	1.569	1.639	0.945	0.988	1.353	0.942	1.541	1.224	0.748	1.075	1.943	1.352	2.212	0.999956	0.971876	0.993641	0.997396	0.989145	0.997181	0.988776	0.999621	0.998344	0.99982	0.62511	0.998247	0.772772	68.7	87.9	114	110.6	61.2	107.7	112.6	119
TRUE	High	[K].TVQDNDEDYSPK.[K]	1xTMT6plex [K12]; 1xTMT6plex [N-Term]; 1xPhospho [S10(100)]	O16810 1xPhospho [S481(100)]	0.000126041	0	1	1	6	O16810	Origin recognition complex subunit 1 OS=Drosophila melanogaster GN=Orc1 PE=1 SV=2	O16810 [472-483]	0	1948.89	0	1.445	1.357	1.328	1.247	1.062	0.905	1.237	1.284	0.94	1.102	1.324	1.129	1.543	0.999956	0.996877	0.98682	0.997396	0.989145	0.973592	0.996103	0.999621	0.998344	0.99982	0.993158	0.998247	0.999006	72.3	108.3	78.7	104.3	86.8	104.6	98.1	114.9
TRUE	High	[R].NLNLSLDR.[G]	1xTMT6plex [N-Term]; 1xPhospho [S5(100)]	O16810 1xPhospho [S319(100)]	0.00168297	0.000331387	1	1	2	O16810	Origin recognition complex subunit 1 OS=Drosophila melanogaster GN=Orc1 PE=1 SV=2	O16810 [315-322]	0	1253.65	0	2.806	2.782	2.967	2.941	1.647	2.026	2.148	2.188	2.064	1.677	2.016	2.481	2.63	0.373492	0.32478	0.0832661	0.0562256	0.889541	0.716607	0.934226	0.463364	0.509238	0.645095	0.55617	0.367679	0.590145	54.2	68.7	51.2	67.4	56.1	152	150.7	113.1
TRUE	High	[K].SKEPLESAAATEQTPSTR.[R]	1xTMT6plex [K2]; 1xTMT6plex [N-Term]; 1xPhospho [T/S]		0.00119958	0.000331387	1	1	3	O16810	Origin recognition complex subunit 1 OS=Drosophila melanogaster GN=Orc1 PE=1 SV=2	O16810 [406-423]	1	2441.23	0	0.804	0.714	0.622	0.552	1.773	1.579	2.02	1.039	0.812	0.912	1.15	1.024	1.311	0.905003	0.688899	0.78884	0.409464	0.807866	0.963502	0.919538	0.999621	0.998344	0.99982	0.993158	0.998247	0.999006	98.3	63.5	127	123.3	97.8	79	70.2	112.5
TRUE	High	[R].NQSPVPNANR.[T]	1xTMT6plex [N-Term]; 1xPhospho [S3(100)]	O18475 1xPhospho [S1261(100)]	0.0698811	0.00443533	1	1	2	O18475	DNA polymerase theta OS=Drosophila melanogaster GN=mus308 PE=1 SV=1	O18475 [1259-1268]	0	1405.68	0	0.784	1.097	0.792	1.108	1.206	1.207	1.371	1.001	0.881	0.881	1.096	1.097	1.246	0.868217	0.996877	0.993641	0.997396	0.989145	0.999173	0.989249	0.999621	0.998344	0.99982	0.993158	0.998247	0.999006	98.1	85.5	97.2	117.1	94	77	107.7	103.1
TRUE	High	[K].KPAAQEVSPTNGSSEPSK.[R]	1xDeamidated [N/Q]; 2xTMT6plex [K1; K18]; 1xTMT6plex [N-Term]; 1xPhospho [S/T]		1.69074e-07	0	1	1	10	O44081	H/ACA ribonucleoprotein complex subunit 4 OS=Drosophila melanogaster GN=Nop60B PE=1 SV=1	O44081 [421-438]	0	2582.33	0	1.09	1.031	0.917	0.868	0.945	0.888	1.154	0.818	0.629	0.67	0.773	0.726	0.943	0.999956	0.996877	0.993641	0.997396	0.989145	0.973592	0.989249	0.989411	0.934989	0.943736	0.993158	0.965734	0.999006	94	89.9	111.7	126.8	109.9	102.4	96.9	85
TRUE	High	[K].KPAAQEVSPTNGSSEPSKR.[K]	2xTMT6plex [K1; K18]; 1xTMT6plex [N-Term]; 1xPhospho [S/T]		8.34053e-05	0	1	1	11	O44081	H/ACA ribonucleoprotein complex subunit 4 OS=Drosophila melanogaster GN=Nop60B PE=1 SV=1	O44081 [421-439]	1	2737.45	0	1.184	1.379	1.039	1.209	1.203	1.176	1.107	0.95	1.009	1.032	1.149	1.123	1.058	0.999956	0.996877	0.993641	0.997396	0.989145	0.999173	0.989249	0.999621	0.998344	0.99982	0.993158	0.998247	0.999006	98.6	80.1	112.4	93.3	83.8	116.7	135.9	96.3
TRUE	High	[K].KPAAQEVSPTNGSSEPSKR.[K]	1xDeamidated [N11]; 2xTMT6plex [K1; K18]; 1xTMT6plex [N-Term]; 1xPhospho [S/T]		1.19498e-05	0	1	1	6	O44081	H/ACA ribonucleoprotein complex subunit 4 OS=Drosophila melanogaster GN=Nop60B PE=1 SV=1	O44081 [421-439]	1	2738.43	0	1.117	1.181	0.959	1.014	1.225	1.273	1.191	0.897	0.958	0.922	1.027	1.068	0.999	0.999956	0.996877	0.993641	0.997396	0.989145	0.997181	0.989249	0.999621	0.998344	0.99982	0.996757	0.998247	0.999006	100.4	76.6	116.9	101.7	91.3	112.1	118.5	93.8
TRUE	High	[K].VKPKESPVVAVEESPSQSETQSAK.[V]	3xTMT6plex [K2; K4; K24]; 1xTMT6plex [N-Term]; 2xPhospho [S6(99.4); S14(84.8)]	O46048 2xPhospho [S602(99.4); S610(84.8)]	0.00311576	0.00110061	1	3	2	O46048	EG:133E12.4 protein OS=Drosophila melanogaster GN=east PE=1 SV=1	O46048 [597-620]	1	3617.89	0
TRUE	High	[R].VEPEDDSDEELVR.[Q]	1xTMT6plex [N-Term]; 1xPhospho [S7(100)]	O46307 1xPhospho [S292(100)]	0.106673	0.00730872	1	1	1	O46307	CG11417 OS=Drosophila melanogaster GN=EG:8D8.4 PE=1 SV=1	O46307 [286-298]	0	1840.81	0
TRUE	High	[R].ILDFGLARPAESEMTGYVATR.[W]	1xTMT6plex [N-Term]; 2xPhospho [S/T/Y]		0.0769966	0.00518761	1	1	1	O61443	Mitogen-activated protein kinase 14B OS=Drosophila melanogaster GN=p38b PE=1 SV=1	O61443 [169-189]	0	2686.26	0	0.04	0.01	0.045	0.01	0.01	0.01	0.01	0.01	0.01	0.01	0.01	0.01	0.01	1.82651e-13	1.0925e-15	1.18623e-11	1.16533e-15	1.58909e-15	2.91333e-15	2.91333e-15	1.58909e-15	2.91333e-15	1.24857e-15	1.58909e-15	2.185e-15	3.496e-15	254.5	229.7	226.5	152.3	126.7	10.3
TRUE	High	[K].YHDPTDEQTAALYDQSFEENELPVEK.[W]	1xDeamidated [Q8]; 1xTMT6plex [K26]; 1xTMT6plex [N-Term]; 1xPhospho [S16(99.6)]	O61443 1xPhospho [S329(99.6)]	0.0775726	0.00518761	1	1	1	O61443	Mitogen-activated protein kinase 14B OS=Drosophila melanogaster GN=p38b PE=1 SV=1	O61443 [314-339]	0	3607.64	0
TRUE	High	[K].AKLESSPGSAAVR.[R]	1xTMT6plex [K2]; 1xTMT6plex [N-Term]; 1xPhospho [S]		0.000855253	0.000331387	1	1	6	O76857	BCL7-like OS=Drosophila melanogaster GN=BCL7-like PE=1 SV=1	O76857 [58-70]	1	1810.98	0	0.939	0.84	0.813	0.727	0.962	1.017	1.034	0.956	0.941	0.889	0.825	0.873	0.887	0.999956	0.911172	0.993641	0.864717	0.989145	0.999173	0.980548	0.999621	0.998344	0.99982	0.993158	0.998247	0.999006	100.4	96.7	115.9	104.6	112.7	94.3	84.3	93
TRUE	High	[K].MQDQEHDDEQSSDIEGSGDNVGR.[D]	1xTMT6plex [N-Term]; 1xPhospho [S]		0.0283706	0.00254057	1	3	2	O76876	CG3056-PA, isoform A OS=Drosophila melanogaster GN=ssx PE=1 SV=1	O76876 [7-29]	0	2857.14	0	1.501	1.475	1.518	1.491	0.981	1.349	0.954	1.515	2.142	1.558	1.088	1.496	1.058	0.984198	0.996877	0.85808	0.863383	0.989145	0.973592	0.9745	0.962795	0.47243	0.807159	0.993158	0.972471	0.999006	81.3	102.6	80.4	64.6	92.5	122	119.8	100.6
TRUE	High	[K].SGGHGASPSVVGAPK.[G]	1xTMT6plex [K15]; 1xTMT6plex [N-Term]; 1xPhospho [S7(99.6)]	O76912 1xPhospho [S686(99.6)]	0.00279588	0.00110061	1	1	1	O76912	CG2701 OS=Drosophila melanogaster GN=EG:95B7.9 PE=2 SV=1	O76912 [680-694]	0	1845.96	0	0.712	0.75	0.787	0.829	0.914	0.974	1.02	1.182	1.127	1.059	1.871	1.992	2.088	0.760744	0.765254	0.993641	0.991244	0.989145	0.999173	0.986172	0.999621	0.998344	0.99982	0.570059	0.690083	0.799952	122.5	111.7	110.8	96.5	54.6	87.2	91.9	102.1
TRUE	High	[K].DFSPAEEEQVR.[K]	1xTMT6plex [N-Term]; 1xPhospho [S3(100)]	O77430 1xPhospho [S145(100)]	4.9705e-05	0	1	1	4	O77430	EG:115C2.4 protein OS=Drosophila melanogaster GN=SkpA PE=1 SV=1	O77430 [143-153]	0	1615.72	0	0.873	0.758	0.896	0.779	0.685	0.765	1.028	0.728	0.542	0.485	0.65	0.726	0.976	0.984198	0.8084	0.993641	0.9551	0.765504	0.961122	0.9745	0.936475	0.784293	0.587229	0.889241	0.965734	0.999006	134.3	86.8	130.8	122.6	91.4	117.2	101.8	59.4
TRUE	High	[K].DFSPAEEEQVRK.[E]	1xTMT6plex [K12]; 1xTMT6plex [N-Term]; 1xPhospho [S3(100)]	O77430 1xPhospho [S145(100)]	0.137554	0.00934224	1	1	1	O77430	EG:115C2.4 protein OS=Drosophila melanogaster GN=SkpA PE=1 SV=1	O77430 [143-154]	1	1972.98	0	0.941	0.831	0.948	0.837	0.907	1.018	1.12	0.778	0.707	0.631	0.592	0.664	0.731	0.999956	0.905248	0.993641	0.991244	0.989145	0.999173	0.989249	0.977659	0.998344	0.908282	0.783026	0.892955	0.929195	127.7	74	126.8	106.5	113.4	120.2	106.2	67.1
TRUE	High	[K].RPNEISGSQYGLNK.[L]	1xTMT6plex [K14]; 1xTMT6plex [N-Term]; 1xPhospho [S8(99.5)]	O96433 1xPhospho [S734(99.5)]	0.000131539	0	1	2	7	O96433	Cyclin-T OS=Drosophila melanogaster GN=CycT PE=1 SV=2	O96433 [727-740]	0	2101.08	0	0.53	0.375	0.528	0.373	1.046	0.761	1.377	0.648	0.358	0.492	0.924	0.672	1.217	0.363989	0.0762064	0.532012	0.0627757	0.989145	0.952455	0.989249	0.786249	0.327606	0.610015	0.993158	0.909917	0.999006	97.1	96.5	97.4	205	109.1	51.4	36.4	100.9
TRUE	High	[K].AIDEAEANSNAAHSSPQLK.[R]	1xTMT6plex [K19]; 1xTMT6plex [N-Term]; 1xPhospho [S15(91)]	O96838 1xPhospho [S1407(91)]	0.00152479	0.000331387	1	1	1	O96838	Putative 1-phosphatidylinositol 3-phosphate 5-kinase OS=Drosophila melanogaster GN=fab1 PE=1 SV=2	O96838 [1393-1411]	0	2491.22	0
TRUE	High	[K].NASTQEK.[I]	1xTMT6plex [K7]; 1xTMT6plex [N-Term]; 1xPhospho [S3(100)]	O97428 1xPhospho [S34(100)]	0.0011538	0.000331387	1	2	4	O97428	CG4944-PA, isoform A OS=Drosophila melanogaster GN=cib PE=1 SV=1	O97428 [32-38]	0	1315.67	0	0.875	0.998	0.878	1.002	0.469	0.49	0.54	0.796	0.722	0.69	0.961	1.005	1.108	0.984198	0.996877	0.993641	0.997396	0.309949	0.483999	0.524375	0.989344	0.998344	0.962218	0.993158	0.998247	0.999006	133.3	132.2	132.8	89.7	64.4	116.6	133	61.9
TRUE	High	[K].VPQLEIVPNSAEER.[L]	1xTMT6plex [N-Term]; 1xPhospho [S10(100)]	P00001 1xPhospho [S130(100)]	0.000121347	0	1	1	2	P00001	Spiked Bovine CSN1S1 in Wolfner lab	P00001 [121-134]	0	1889.96	0
TRUE	High	[K].YKVPQLEIVPNSAEER.[L]	1xDeamidated [N/Q]; 1xTMT6plex [K2]; 1xTMT6plex [N-Term]; 1xPhospho [S12(100)]	P00001 1xPhospho [S130(100)]	0.000363991	0	1	1	3	P00001	Spiked Bovine CSN1S1 in Wolfner lab	P00001 [119-134]	1	2411.26	0	100	100	52.606	75.135	4.727	5.152	6.119	21.445	18.055	16.565	95.228	100	100	1.45667e-15	1.0925e-15	1.748e-15	1.16533e-15	0.00234573	0.00960995	0.012655	4.57541e-11	1.34395e-08	2.66791e-10	1.58909e-15	2.185e-15	3.496e-15		37	2.8	10.6	1.8	146.6	209.3	174.9
TRUE	High	[K].YKVPQLEIVPNSAEER.[L]	1xTMT6plex [K2]; 1xTMT6plex [N-Term]; 1xPhospho [S12(100)]	P00001 1xPhospho [S130(100)]	1.41121e-05	0	1	1	7	P00001	Spiked Bovine CSN1S1 in Wolfner lab	P00001 [119-134]	1	2410.28	0	100	100	49.769	65.398	10.644	11.446	13.767	70.013	58.211	54.132	100	100	100	1.45667e-15	1.0925e-15	1.748e-15	1.16533e-15	2.08941e-06	5.35446e-06	8.54181e-05	1.58909e-15	2.91333e-15	1.24857e-15	1.58909e-15	2.185e-15	3.496e-15	0.5	16.4	3.4	3.2	1.5	167.3	219.8	174.5
TRUE	High	[K].DIGSESTEDQAMEDIK.[Q]	1xTMT6plex [K16]; 1xTMT6plex [N-Term]; 2xPhospho [S6(99.7); T7(95.2)]	P00001 2xPhospho [S63(99.7); T64(95.2)]	0.000207345	0	1	1	7	P00001	Spiked Bovine CSN1S1 in Wolfner lab	P00001 [58-73]	0	2386.02	0	37.284	54.091	100	100	23.161	19.8	37.602	100	64.991	76.022	22.271	19.04	36.157	1.45667e-15	1.0925e-15	1.748e-15	1.16533e-15	8.7943e-11	7.17416e-09	1.94067e-13	1.58909e-15	2.91333e-15	1.24857e-15	2.80306e-10	4.26106e-10	3.61562e-11	4.1	7.5		2.3	7.8	153.1	222.1	173.4
TRUE	High	[K].DIGSESTEDQAMEDIK.[Q]	1xOxidation [M12]; 1xTMT6plex [K16]; 1xTMT6plex [N-Term]; 2xPhospho [S4(96.6); S6(99.9)]	P00001 2xPhospho [S61(96.6); S63(99.9)]	6.21361e-05	0	1	1	6	P00001	Spiked Bovine CSN1S1 in Wolfner lab	P00001 [58-73]	0	2402.01	0
TRUE	High	[K].DIGSESTEDQAMEDIK.[Q]	1xTMT6plex [K16]; 1xTMT6plex [N-Term]; 1xPhospho [S/T]		0.0023756	0.000973993	1	1	6	P00001	Spiked Bovine CSN1S1 in Wolfner lab	P00001 [58-73]	0	2306.05	0
TRUE	High	[K].VPQLEIVPNSAEER.[L]	1xDeamidated [N9]; 1xTMT6plex [N-Term]; 1xPhospho [S10(100)]	P00001 1xPhospho [S130(100)]	0.0236411	0.00210566	1	1	1	P00001	Spiked Bovine CSN1S1 in Wolfner lab	P00001 [121-134]	0	1890.94	0
TRUE	High	[K].FQSEEQQQTEDELQDK.[I]	1xTMT6plex [K16]; 1xTMT6plex [N-Term]; 1xPhospho [S3(100)]	P00002 1xPhospho [S50(100)]	0.000208329	0	1	1	3	P00002	Spiked Bovine CSN2 in Wolfner lab	P00002 [48-63]	0	2520.15	0
TRUE	High	[R].RASGGPNALLPAVGK.[D]	1xTMT6plex [K15]; 1xTMT6plex [N-Term]; 1xPhospho [S3(100)]	P02518 1xPhospho [S75(100)]	1.32038e-05	0	1	1	8	P02518	Heat shock protein 27 OS=Drosophila melanogaster GN=Hsp27 PE=1 SV=2	P02518 [73-87]	1	1946.1	0	1.086	1.126	1.114	1.155	0.707	0.792	1.357	1.97	1.149	1.026	0.97	1.087	1.863	0.999956	0.996877	0.993641	0.997396	0.892559	0.965316	0.989249	0.598893	0.998344	0.99982	0.993158	0.998247	0.929195	115.7	97.8	112.7	67.4	71.3	125.6	130.2	69.1
TRUE	High	[R].RASGGPNALLPAVGK.[D]	1xDeamidated [N7]; 1xTMT6plex [K15]; 1xTMT6plex [N-Term]; 1xPhospho [S3(100)]	P02518 1xPhospho [S75(100)]	0.000155291	0	1	1	6	P02518	Heat shock protein 27 OS=Drosophila melanogaster GN=Hsp27 PE=1 SV=2	P02518 [73-87]	1	1947.08	0
TRUE	High	[R].ASGGPNALLPAVGK.[D]	1xTMT6plex [K14]; 1xTMT6plex [N-Term]; 1xPhospho [S2(100)]	P02518 1xPhospho [S75(100)]	0.062481	0.00382508	1	1	1	P02518	Heat shock protein 27 OS=Drosophila melanogaster GN=Hsp27 PE=1 SV=2	P02518 [74-87]	0	1790	0
TRUE	High	[K].EVSDDEADDEK.[K]	1xTMT6plex [K11]; 1xTMT6plex [N-Term]; 1xPhospho [S3(100)]	P02828 1xPhospho [S219(100)]	0.000127243	0	1	1	3	P02828	Heat shock protein 83 OS=Drosophila melanogaster GN=Hsp83 PE=1 SV=1	P02828 [217-227]	0	1789.78	0	1.296	0.783	1.345	0.813	1.323	0.854	1.925	1.276	0.566	0.877	0.99	0.639	1.44	0.999956	0.83951	0.974451	0.991244	0.989145	0.973592	0.96946	0.999621	0.827138	0.99982	0.996688	0.86814	0.999006	91.3	79.4	88	119.8	106.1	118.3	71.5	105
TRUE	High	[R].EKEVSDDEADDEK.[K]	2xTMT6plex [K2; K13]; 1xTMT6plex [N-Term]; 1xPhospho [S5(100)]	P02828 1xPhospho [S219(100)]	6.26157e-06	0	1	1	4	P02828	Heat shock protein 83 OS=Drosophila melanogaster GN=Hsp83 PE=1 SV=1	P02828 [215-227]	1	2276.08	0	1.46	1.107	1.364	1.034	1.155	0.887	1.829	1.214	0.589	0.767	1.044	0.802	1.653	0.999956	0.996877	0.959828	0.997396	0.989145	0.973592	0.9745	0.999621	0.892468	0.99982	0.996688	0.997756	0.9863	82.3	82.6	88.1	124.5	91.4	120.2	91.1	95.5
TRUE	High	[R].EKEVSDDEADDEKK.[E]	3xTMT6plex [K2; K13; K14]; 1xTMT6plex [N-Term]; 1xPhospho [S5(100)]	P02828 1xPhospho [S219(100)]	0.000174831	0	1	1	4	P02828	Heat shock protein 83 OS=Drosophila melanogaster GN=Hsp83 PE=1 SV=1	P02828 [215-228]	2	2633.34	0	1.224	0.998	1.232	1.004	1.21	1.028	1.59	1.008	0.652	0.767	0.896	0.761	1.177	0.999956	0.996877	0.993641	0.997396	0.989145	0.999173	0.980816	0.999621	0.968526	0.99982	0.993158	0.987654	0.999006	87.5	81.3	87	128.3	109.9	107.2	87.3	98.4
TRUE	High	[K].LGLGIDEDEPMTTDDAQSAGDAPSLVEDTEDASHMEEVD.[-]	1xDeamidated [Q17]; 1xOxidation [M]; 1xTMT6plex [N-Term]; 1xPhospho [T/S]		0.0010938	0.000331387	1	1	10	P02828	Heat shock protein 83 OS=Drosophila melanogaster GN=Hsp83 PE=1 SV=1	P02828 [679-717]	0	4430.83	0
TRUE	High	[K].EVSDDEADDEKK.[E]	2xTMT6plex [K11; K12]; 1xTMT6plex [N-Term]; 1xPhospho [S3(100)]	P02828 1xPhospho [S219(100)]	0.00333403	0.00110061	1	1	4	P02828	Heat shock protein 83 OS=Drosophila melanogaster GN=Hsp83 PE=1 SV=1	P02828 [217-228]	1	2147.04	0	1.359	0.964	1.551	1.1	1.36	1.17	2.026	1.185	0.684	0.795	0.863	0.742	1.285	0.999956	0.996877	0.824619	0.997396	0.989145	0.999173	0.954103	0.999621	0.993716	0.99982	0.993158	0.984443	0.999006	82.6	73.9	72.4	126.3	116.5	112.2	79.6	100.5
TRUE	High	[K].LGLGIDEDEPMTTDDAQSAGDAPSLVEDTEDASHMEEVD.[-]	1xTMT6plex [N-Term]; 1xPhospho [S24(98.1)]	P02828 1xPhospho [S702(98.1)]	0.00716493	0.00136966	1	1	1	P02828	Heat shock protein 83 OS=Drosophila melanogaster GN=Hsp83 PE=1 SV=1	P02828 [679-717]	0	4413.85	0
TRUE	High	[K].LGLGIDEDEPMTTDDAQSAGDAPSLVEDTEDASHMEEVD.[-]	1xDeamidated [Q17]; 1xTMT6plex [N-Term]; 1xPhospho [S33(98.6)]	P02828 1xPhospho [S711(98.6)]	0.00947963	0.00150655	1	1	2	P02828	Heat shock protein 83 OS=Drosophila melanogaster GN=Hsp83 PE=1 SV=1	P02828 [679-717]	0	4414.83	0
TRUE	High	[K].LGLGIDEDEPMTTDDAQSAGDAPSLVEDTEDASHMEEVD.[-]	1xOxidation [M35]; 1xTMT6plex [N-Term]; 1xPhospho [S24(95)]	P02828 1xPhospho [S702(95)]	0.0140862	0.00172753	1	1	1	P02828	Heat shock protein 83 OS=Drosophila melanogaster GN=Hsp83 PE=1 SV=1	P02828 [679-717]	0	4429.84	0
TRUE	High	[R].MIKLGLGIDEDEPMTTDDAQSAGDAPSLVEDTEDASHMEEVD.[-]	1xDeamidated [Q20]; 1xTMT6plex [K3]; 1xTMT6plex [N-Term]; 1xPhospho [S/T]		0.0546398	0.00364937	1	1	1	P02828	Heat shock protein 83 OS=Drosophila melanogaster GN=Hsp83 PE=1 SV=1	P02828 [676-717]	1	5016.21	0
TRUE	High	[R].SNSLDNVEQPSNWVNPR.[E]	1xDeamidated [N/Q]; 1xTMT6plex [N-Term]; 1xPhospho [S3(99.5)]	P02844 1xPhospho [S33(99.5)]	6.3932e-05	0	1	1	15	P02844	Vitellogenin-2 OS=Drosophila melanogaster GN=Yp2 PE=1 SV=2	P02844 [31-47]	0	2266.03	0	1.329	1.492	1.096	1.23	0.397	0.389	0.325	1.08	1.292	1.317	0.238	0.234	0.195	0.999956	0.996877	0.993641	0.997396	0.131254	0.20306	0.0559077	0.999621	0.984731	0.909591	0.0195741	0.00939603	0.0102585	52.2	180.8	63.3	54.5	301.1	69.4	77.9	71.7
TRUE	High	[R].SNSLDNVEQPSNWVNPR.[E]	1xTMT6plex [N-Term]; 1xPhospho [S3(100)]	P02844 1xPhospho [S33(100)]	9.04152e-05	0	1	1	9	P02844	Vitellogenin-2 OS=Drosophila melanogaster GN=Yp2 PE=1 SV=2	P02844 [31-47]	0	2265.05	0	0.867	1.113	0.741	0.952	0.431	0.353	0.306	1.092	1.262	1.539	0.251	0.206	0.178	0.984198	0.996877	0.978129	0.997396	0.12353	0.0768022	0.0150004	0.999621	0.998344	0.756964	0.0347085	0.00370538	0.00330554	61.1	182.9	71.4	51.2	313.3	52.9	68	78.7
TRUE	High	[R].SSSEEQQTQR.[R]	1xTMT6plex [N-Term]; 1xPhospho [S3(100)]	P02844 1xPhospho [S183(100)]	0.000271555	0	1	1	16	P02844	Vitellogenin-2 OS=Drosophila melanogaster GN=Yp2 PE=1 SV=2	P02844 [181-190]	0	1488.65	0	0.967	0.99	0.851	0.871	0.675	0.774	0.847	0.784	0.717	0.626	0.6	0.687	0.752	0.999956	0.996877	0.993641	0.997396	0.816556	0.963502	0.96946	0.977659	0.998344	0.900173	0.761811	0.911515	0.936547	106.3	102.6	120.9	110.8	115.6	102.8	105.3	69.3
TRUE	High	[R].QSSSNQGSR.[R]	1xTMT6plex [N-Term]; 1xPhospho [S3(99.7)]	P02844 1xPhospho [S434(99.7)]	5.01794e-05	0	1	1	6	P02844	Vitellogenin-2 OS=Drosophila melanogaster GN=Yp2 PE=1 SV=2	P02844 [432-440]	0	1259.56	0	1.017	0.948	0.898	0.838	0.686	0.641	0.857	0.729	0.546	0.584	0.554	0.517	0.692	0.999956	0.996877	0.993641	0.991244	0.829277	0.821474	0.96946	0.939692	0.790511	0.828791	0.662002	0.56881	0.891535	95.9	108.5	108.6	127.4	134.3	97.5	91	74.4
TRUE	High	[R].YNLQPYETTDYSNEEQSQRSSSEEQQTQR.[R]	1xDeamidated [N/Q]; 2xPhospho [S20(81.9); S21(81.9)]; 1xTMT6plex [N-Term]	P02844 2xPhospho [S181(81.9); S182(81.9)]	9.39146e-05	0	1	1	14	P02844	Vitellogenin-2 OS=Drosophila melanogaster GN=Yp2 PE=1 SV=2	P02844 [162-190]	1	3915.61	0
TRUE	High	[R].YNLQPYETTDYSNEEQSQRSSSEEQQTQR.[R]	1xTMT6plex [N-Term]; 1xPhospho [S/Y/T]		0.000413478	0	1	1	13	P02844	Vitellogenin-2 OS=Drosophila melanogaster GN=Yp2 PE=1 SV=2	P02844 [162-190]	1	3834.66	0	0.468	1.018	0.502	1.093	0.46	0.476	0.547	0.749	0.652	0.629	0.497	0.515	0.592	0.206151	0.996877	0.462364	0.997396	0.355901	0.489617	0.554057	0.962795	0.968526	0.912958	0.583397	0.590459	0.797088	140.4	125.8	130.8	91.8	116.2	65.7	142.9	57.8
TRUE	High	[R].YNLQPYETTDYSNEEQSQR.[S]	1xDeamidated [Q/N]; 2xPhospho [S12(98.2); T/Y/S]; 1xTMT6plex [N-Term]	P02844 2xPhospho [S173(98.2); Y/T/S]	0.000291515	0	1	1	8	P02844	Vitellogenin-2 OS=Drosophila melanogaster GN=Yp2 PE=1 SV=2	P02844 [162-180]	0	2755.1	0	1.548	0.976	2.274	1.433	1.666	1.656	2.227	1.246	0.926	0.932	1.035	1.029	1.384	0.984198	0.996877	0.285587	0.916448	0.861196	0.963502	0.821461	0.999621	0.998344	0.99982	0.993158	0.998247	0.999006	80.9	66.4	55.1	118.6	106.8	125.2	78.9	110.6
TRUE	High	[K].QTGYHQVHQPWRQSSSNQGSR.[R]	1xTMT6plex [N-Term]; 1xPhospho [S/T/Y]		0.000392552	0	1	1	5	P02844	Vitellogenin-2 OS=Drosophila melanogaster GN=Yp2 PE=1 SV=2	P02844 [420-440]	1	2777.29	0	0.6	0.93	0.644	0.997	0.3	0.628	0.437	0.766	1.102	0.526	0.363	0.759	0.528	0.581383	0.996877	0.837389	0.997396	0.0379745	0.823501	0.268766	0.973231	0.998344	0.759467	0.195235	0.987654	0.65439	121.1	154.3	112.9	88	127.7	72.7	112.6	46.3
TRUE	High	[R].YNLQPYETTDYSNEEQSQR.[S]	1xDeamidated [Q/N]; 1xTMT6plex [N-Term]; 1xPhospho [S12(99)]	P02844 1xPhospho [S173(99)]	5.95363e-05	0	1	1	28	P02844	Vitellogenin-2 OS=Drosophila melanogaster GN=Yp2 PE=1 SV=2	P02844 [162-180]	0	2675.13	0	1.206	1.115	1.238	1.145	1.028	0.979	1.367	0.923	0.661	0.695	0.874	0.831	1.161	0.999956	0.996877	0.993641	0.997396	0.989145	0.999173	0.989249	0.999621	0.978971	0.969722	0.993158	0.998247	0.999006	101.8	80	99.1	118.5	94.2	122.7	113.5	82.3
TRUE	High	[R].YNLQPYETTDYSNEEQSQR.[S]	1xTMT6plex [N-Term]; 1xPhospho [S12(99.7)]	P02844 1xPhospho [S173(99.7)]	2.14384e-05	0	1	1	15	P02844	Vitellogenin-2 OS=Drosophila melanogaster GN=Yp2 PE=1 SV=2	P02844 [162-180]	0	2674.15	0	1.601	1.324	1.196	0.989	1.255	1.307	1.8	0.972	0.706	0.678	1.017	1.058	1.458	0.974636	0.996877	0.993641	0.997396	0.989145	0.976161	0.96946	0.999621	0.998344	0.949632	0.996688	0.998247	0.999006	82.9	66.7	111	123.5	82.4	132.7	109.8	83.7
TRUE	High	[R].RSNSLDNVEQPSNWVNPR.[E]	1xDeamidated [N]; 1xTMT6plex [N-Term]; 1xPhospho [S4(100)]	P02844 1xPhospho [S33(100)]	0.000144629	0	1	1	4	P02844	Vitellogenin-2 OS=Drosophila melanogaster GN=Yp2 PE=1 SV=2	P02844 [30-47]	1	2422.13	0
TRUE	High	[R].YNLQPYETTDYSNEEQSQRSSSEEQQTQRR.[K]	1xDeamidated [N/Q]; 3xPhospho [S17(92.3); S22(97.7); S/Y/T]; 1xTMT6plex [N-Term]	P02844 3xPhospho [S178(92.3); S183(97.7); S/Y/T]	0.000766039	0.000331387	1	1	2	P02844	Vitellogenin-2 OS=Drosophila melanogaster GN=Yp2 PE=1 SV=2	P02844 [162-191]	2	4151.67	0
TRUE	High	[R].YNLQPYETTDYSNEEQSQRSSSEEQQTQR.[R]	2xPhospho [S20(99.6); S21(98.1)]; 1xTMT6plex [N-Term]	P02844 2xPhospho [S181(99.6); S182(98.1)]	0.000513884	0.000331387	1	1	10	P02844	Vitellogenin-2 OS=Drosophila melanogaster GN=Yp2 PE=1 SV=2	P02844 [162-190]	1	3914.62	0
TRUE	High	[R].YNLQPYETTDYSNEEQSQR.[S]	1xTMT6plex [N-Term]; 2xPhospho [S12(98.9); Y/T/S]	P02844 2xPhospho [S173(98.9); Y/T/S]	0.000955312	0.000331387	1	1	10	P02844	Vitellogenin-2 OS=Drosophila melanogaster GN=Yp2 PE=1 SV=2	P02844 [162-180]	0	2754.12	0	1.315	1.267	1.088	1.049	1.417	1.08	1.916	1.819	1.026	1.346	1.344	1.025	1.817	0.999956	0.996877	0.993641	0.997396	0.989145	0.999173	0.942306	0.722102	0.998344	0.907278	0.993158	0.998247	0.929195	76.3	84.3	92.3	88.8	88.9	100.4	96.8	119.5
TRUE	High	[R].SSSEEQQTQR.[R]	1xDeamidated [Q]; 1xTMT6plex [N-Term]; 1xPhospho [S3(99.5)]	P02844 1xPhospho [S183(99.5)]	0.00119376	0.000331387	1	1	4	P02844	Vitellogenin-2 OS=Drosophila melanogaster GN=Yp2 PE=1 SV=2	P02844 [181-190]	0	1489.64	0	1.047	1.063	0.823	0.836	0.734	0.802	0.991	0.919	0.745	0.681	0.558	0.61	0.754	0.999956	0.996877	0.993641	0.991244	0.843041	0.963502	0.9745	0.999621	0.998344	0.949632	0.68605	0.829634	0.936547	99.1	95.6	126.1	103	125.6	103.8	105.4	70.1
TRUE	High	[R].YNLQPYETTDYSNEEQSQRSSSEEQQTQR.[R]	1xDeamidated [N/Q]; 1xTMT6plex [N-Term]; 3xPhospho [S12(83.7); S20(99.3); S21(83.9)]	P02844 3xPhospho [S173(83.7); S181(99.3); S182(83.9)]	0.00687945	0.00110061	1	1	40	P02844	Vitellogenin-2 OS=Drosophila melanogaster GN=Yp2 PE=1 SV=2	P02844 [162-190]	1	3995.57	0
TRUE	High	[R].YNLQPYETTDYSNEEQSQRSSSEEQQTQR.[R]	1xTMT6plex [N-Term]; 3xPhospho [S12(82.9); S/Y/T]	P02844 3xPhospho [S173(82.9); S/Y/T]	0.00550987	0.00110061	1	1	38	P02844	Vitellogenin-2 OS=Drosophila melanogaster GN=Yp2 PE=1 SV=2	P02844 [162-190]	1	3994.59	0
TRUE	High	[R].YNLQPYETTDYSNEEQSQRSSSEEQQTQR.[R]	2xDeamidated [Q/N]; 1xTMT6plex [N-Term]; 2xPhospho [S20(97.6); S21(87.2)]	P02844 2xPhospho [S181(97.6); S182(87.2)]	0.00260278	0.00110061	1	1	7	P02844	Vitellogenin-2 OS=Drosophila melanogaster GN=Yp2 PE=1 SV=2	P02844 [162-190]	1	3916.59	0
TRUE	High	[R].SSSEEQQTQR.[R]	1xTMT6plex [N-Term]; 2xPhospho [S1(100); S2(99.3)]	P02844 2xPhospho [S181(100); S182(99.3)]	0.00303608	0.00110061	1	1	6	P02844	Vitellogenin-2 OS=Drosophila melanogaster GN=Yp2 PE=1 SV=2	P02844 [181-190]	0	1568.62	0	1.172	1.062	1.069	0.969	1.153	1.215	1.583	1.383	1.062	1.008	1.03	1.085	1.413	0.999956	0.996877	0.993641	0.997396	0.989145	0.999173	0.98316	0.989411	0.998344	0.99982	0.996688	0.998247	0.999006	89.5	84.9	98.1	97.1	95	104.9	95	97.9
TRUE	High	[R].YNLQPYETTDYSNEEQSQRSSSEEQQTQR.[R]	1xDeamidated [N13]; 1xTMT6plex [N-Term]; 1xPhospho [S/T/Y]		0.00995487	0.00150655	1	1	2	P02844	Vitellogenin-2 OS=Drosophila melanogaster GN=Yp2 PE=1 SV=2	P02844 [162-190]	1	3835.64	0
TRUE	High	[R].RSNSLDNVEQPSNWVNPR.[E]	1xTMT6plex [N-Term]; 1xPhospho [S4(91.1)]	P02844 1xPhospho [S33(91.1)]	0.0571349	0.00364937	1	1	1	P02844	Vitellogenin-2 OS=Drosophila melanogaster GN=Yp2 PE=1 SV=2	P02844 [30-47]	1	2421.15	0
TRUE	High	[K].IDNPESSAKVSDAEEEEEEYAVEK.[I]	2xTMT6plex [K9; K24]; 1xTMT6plex [N-Term]; 2xPhospho [S7(89.1); S11(99.8)]	P05205 2xPhospho [S11(89.1); S15(99.8)]	0.000130297	0	1	1	5	P05205	Heterochromatin protein 1 OS=Drosophila melanogaster GN=Su(var)205 PE=1 SV=2	P05205 [5-28]	1	3544.61	0	1.521	1.367	1.363	1.225	0.954	0.909	0.973	1.447	1.352	1.419	1.165	1.11	1.188	0.984198	0.996877	0.959828	0.997396	0.989145	0.973592	0.9745	0.977659	0.955928	0.854128	0.993158	0.998247	0.999006	76.7	115.6	85.6	77.8	94.7	116.7	104.9	110.3
TRUE	High	[R].ASSSTSTASK.[R]	1xTMT6plex [K10]; 1xTMT6plex [N-Term]; 1xPhospho [S2(99.7)]	P05205 1xPhospho [S102(99.7)]	2.70005e-06	0	1	1	8	P05205	Heterochromatin protein 1 OS=Drosophila melanogaster GN=Su(var)205 PE=1 SV=2	P05205 [101-110]	0	1464.73	0	0.046	0.03	0.047	0.031	0.047	0.054	0.052	0.037	0.038	0.033	0.051	0.059	0.057	1.91706e-10	1.0925e-15	2.61876e-11	1.16533e-15	4.19185e-12	1.53096e-09	1.38285e-08	8.95694e-14	6.22599e-10	7.76268e-14	1.25943e-09	1.54239e-09	1.99525e-07	250.8	139.1	244.6	197.5	127.5	11.6	7.5	6.5
TRUE	High	[K].RKSEEPTAPSGNK.[S]	2xTMT6plex [K2; K13]; 1xTMT6plex [N-Term]; 1xPhospho [S3(100)]	P05205 1xPhospho [S113(100)]	0.000441741	0	1	1	3	P05205	Heterochromatin protein 1 OS=Drosophila melanogaster GN=Su(var)205 PE=1 SV=2	P05205 [111-123]	2	2168.17	0	0.067	0.061	0.071	0.065	0.169	0.157	0.164	0.133	0.127	0.137	0.198	0.183	0.191	3.07171e-08	6.02384e-10	1.32855e-08	2.61447e-11	0.000221287	0.000418781	0.00107382	2.22026e-05	0.000621436	0.000163478	0.00554527	0.0013096	0.00928752	231.3	145.4	218.4	179.5	124.6	15.5	14.1	24.6
TRUE	High	[R].LSWYSDNED.[-]	1xTMT6plex [N-Term]; 1xPhospho [Y4(95.5)]	P05205 1xPhospho [Y201(95.5)]	0.00121724	0.000331387	1	1	2	P05205	Heterochromatin protein 1 OS=Drosophila melanogaster GN=Su(var)205 PE=1 SV=2	P05205 [198-206]	0	1437.58	0	2.665	9.334	4.979	17.437	0.057	0.081	0.082	0.549	0.542	0.376	0.089	0.128	0.129	0.316327	1.42528e-05	0.00227773	1.25215e-11	3.89331e-09	1.57417e-06	1.63794e-06	0.541809	0.784671	0.359724	7.12497e-07	6.0979e-05	0.00084533	31.2	288	16.7	43.2	183.5	83.1	290.9	16.3
TRUE	High	[K].VSDAEEEEEEYAVEK.[I]	1xTMT6plex [K15]; 1xTMT6plex [N-Term]; 1xPhospho [S2(100)]	P05205 1xPhospho [S15(100)]	0.00112066	0.000331387	1	1	1	P05205	Heterochromatin protein 1 OS=Drosophila melanogaster GN=Su(var)205 PE=1 SV=2	P05205 [14-28]	0	2294.04	0
TRUE	High	[K].KIDNPESSAKVSDAEEEEEEYAVEK.[I]	3xTMT6plex [K1; K10; K25]; 1xTMT6plex [N-Term]; 1xPhospho [S/Y]		0.000564936	0.000331387	1	1	6	P05205	Heterochromatin protein 1 OS=Drosophila melanogaster GN=Su(var)205 PE=1 SV=2	P05205 [4-28]	2	3821.9	0	1.261	1.324	1.133	1.19	0.945	1.29	1	1.159	1.495	1.096	0.944	1.288	0.998	0.999956	0.996877	0.993641	0.997396	0.989145	0.995512	0.986172	0.999621	0.871321	0.99982	0.993158	0.998247	0.999006	90	94.6	100.2	81.6	94.8	113.5	119.2	89.4
TRUE	High	[K].DRPSSSAK.[A]	1xTMT6plex [K8]; 1xTMT6plex [N-Term]; 1xPhospho [S4(99)]	P05205 1xPhospho [S89(99)]	0.0253483	0.00233205	1	1	5	P05205	Heterochromatin protein 1 OS=Drosophila melanogaster GN=Su(var)205 PE=1 SV=2	P05205 [86-93]	0	1385.72	0	0.165	0.144	0.151	0.132	0.117	0.171	0.16	0.129	0.139	0.095	0.149	0.219	0.204	0.00050444	3.37609e-05	0.00016612	2.0326e-06	3.39574e-06	0.000962699	0.000874659	1.6678e-05	0.0014353	2.08443e-06	0.000488914	0.00551925	0.0126831	219.3	136.6	239.3	168.7	107.1	36.2	31.6	16
TRUE	High	[K].KEESESEDDDMGFALFE.[-]	1xTMT6plex [K1]; 1xTMT6plex [N-Term]; 2xPhospho [S4(100); S6(100)]	P05389 2xPhospho [S100(100); S102(100)]	0.00302042	0.00110061	1	1	5	P05389	60S acidic ribosomal protein P2 OS=Drosophila melanogaster GN=RpLP2 PE=1 SV=1	P05389 [97-113]	1	2596.05	0	1.176	1.328	1.448	1.635	0.947	1.061	1.11	0.887	0.847	0.757	0.663	0.742	0.777	0.999956	0.996877	0.909503	0.712894	0.989145	0.999173	0.989249	0.999621	0.998344	0.99982	0.884869	0.987654	0.97618	87.4	91.6	71	114.7	130.9	102.8	116.1	86.8
TRUE	High	[K].KEESESEDDDMGFALFE.[-]	1xOxidation [M11]; 1xTMT6plex [K1]; 1xTMT6plex [N-Term]; 2xPhospho [S4(100); S6(100)]	P05389 2xPhospho [S100(100); S102(100)]	0.00303608	0.00110061	1	1	3	P05389	60S acidic ribosomal protein P2 OS=Drosophila melanogaster GN=RpLP2 PE=1 SV=1	P05389 [97-113]	1	2612.04	0	1.056	1.208	1.607	1.839	1.303	1.076	0.937	0.772	0.886	1.073	0.862	0.711	0.62	0.999956	0.996877	0.778282	0.502471	0.989145	0.999173	0.9745	0.973842	0.998344	0.99982	0.993158	0.960986	0.836765	98.1	87.4	64.5	106.1	132.1	103.6	118.5	113.8
TRUE	High	[K].VHFVDGANFLRPNSPSPR.[I]	1xTMT6plex [N-Term]; 1xPhospho [S16(91.6)]	P05990 1xPhospho [S1885(91.6)]	0.000292897	0	1	1	4	P05990	CAD protein OS=Drosophila melanogaster GN=r PE=1 SV=3	P05990 [1870-1887]	0	2319.16	0
TRUE	High	[K].VHFVDGANFLRPNSPSPR.[I]	1xTMT6plex [N-Term]; 2xPhospho [S14(100); S16(100)]	P05990 2xPhospho [S1883(100); S1885(100)]	0.000876037	0.000331387	1	1	2	P05990	CAD protein OS=Drosophila melanogaster GN=r PE=1 SV=3	P05990 [1870-1887]	0	2399.13	0	0.922	1.433	0.522	0.811	0.9	0.996	0.982	0.681	0.691	0.624	1.17	1.295	1.276	0.999956	0.996877	0.516197	0.991244	0.989145	0.999173	0.980548	0.842755	0.998344	0.90952	0.993158	0.998247	0.999006	89.3	89.1	157.7	128.6	68.6	82.3	127.9	80.2
TRUE	High	[K].TVGGGDDSFNTFFSETGAGK.[H]	1xTMT6plex [K20]; 1xTMT6plex [N-Term]; 1xPhospho [S/T]		0.00300485	0.00110061	1	2	1	P06603	Tubulin alpha-1 chain OS=Drosophila melanogaster GN=alphaTub84B PE=2 SV=1	P06603 [41-60]	0	2532.17	0
TRUE	High	[K].TKEELTASGSSASVGHDTSANDAR.[T]	1xTMT6plex [K2]; 1xTMT6plex [N-Term]; 1xPhospho [S/T]		6.69232e-06	0	1	1	5	P06606	Tubulin alpha-4 chain OS=Drosophila melanogaster GN=alphaTub67C PE=3 SV=1	P06606 [38-61]	1	2929.39	0	0.511	0.583	0.482	0.55	0.421	0.601	0.481	0.474	0.592	0.415	0.51	0.728	0.582	0.281117	0.424522	0.407319	0.40296	0.209886	0.773541	0.414401	0.35479	0.902531	0.397577	0.594982	0.969942	0.722465	132.4	134.2	140.3	136	110.8	67.6	77.2	56.5
TRUE	High	[R].ALPAYASGADSAAASAGYQLLQSGNQGLSALANIAGER.[E]	1xTMT6plex [N-Term]; 1xPhospho [S11(96.7)]	P07183 1xPhospho [S251(96.7)]	0.00498545	0.00110061	1	1	1	P07183	Chorion protein S38 OS=Drosophila melanogaster GN=Cp38 PE=2 SV=1	P07183 [241-278]	0	3943.94	0
TRUE	High	[K].KKEEESDQSDDDMGFGLFD.[-]	1xOxidation [M13]; 2xTMT6plex [K1; K2]; 1xTMT6plex [N-Term]; 2xPhospho [S6(100); S9(100)]	P08570 2xPhospho [S99(100); S102(100)]	0.000348847	0	1	1	2	P08570	60S acidic ribosomal protein P1 OS=Drosophila melanogaster GN=RpLP1 PE=1 SV=2	P08570 [94-112]	2	3055.31	0	0.926	1.614	0.706	1.23	1.995	1.534	1.716	0.819	0.732	0.952	1.311	1.008	1.127	0.999956	0.959537	0.937502	0.997396	0.632502	0.973592	0.9745	0.989411	0.998344	0.99982	0.988892	0.998247	0.999006	80.3	61.9	105.3	129.7	94.2	74.4	129.6	123.5
TRUE	High	[K].KKEEESDQSDDDMGFGLFD.[-]	2xTMT6plex [K1; K2]; 1xTMT6plex [N-Term]; 1xPhospho [S9(100)]	P08570 1xPhospho [S102(100)]	0.000755135	0.000331387	1	1	4	P08570	60S acidic ribosomal protein P1 OS=Drosophila melanogaster GN=RpLP1 PE=1 SV=2	P08570 [94-112]	2	2959.35	0	2.27	2.545	2.802	3.141	0.636	0.676	0.508	1.2	1.598	1.504	0.858	0.912	0.685	0.519346	0.418376	0.113034	0.0362283	0.783118	0.91337	0.463998	0.999621	0.786452	0.842805	0.993158	0.998247	0.929195	37.9	188	30.7	79.5	139.4	86	96.4	119.6
TRUE	High	[K].KKEEESDQSDDDMGFGLFD.[-]	2xTMT6plex [K1; K2]; 1xTMT6plex [N-Term]; 2xPhospho [S6(100); S9(100)]	P08570 2xPhospho [S99(100); S102(100)]	0.0880309	0.00600322	1	1	1	P08570	60S acidic ribosomal protein P1 OS=Drosophila melanogaster GN=RpLP1 PE=1 SV=2	P08570 [94-112]	2	3039.32	0
TRUE	High	[R].SVTAVDGNEQLYHQQGDPQQSNEK.[C]	1xTMT6plex [K24]; 1xTMT6plex [N-Term]; 1xPhospho [S/T/Y]		0.00409884	0.00110061	1	1	1	P08928	Lamin Dm0 OS=Drosophila melanogaster GN=Lam PE=1 SV=4	P08928 [595-618]	0	3210.51	0
TRUE	High	[R].SVTAVDGNEQLYHQQGDPQQSNEK.[C]	1xDeamidated [Q/N]; 1xTMT6plex [K24]; 1xTMT6plex [N-Term]; 1xPhospho [S/T/Y]		0.0123878	0.00150655	1	1	4	P08928	Lamin Dm0 OS=Drosophila melanogaster GN=Lam PE=1 SV=4	P08928 [595-618]	0	3211.49	0
TRUE	High	[K].ENDNDTPRNDDDDDRPSPPEEPAAGPR.[D]	1xTMT6plex [N-Term]; 1xPhospho [S17(99.1)]	P12881 1xPhospho [S257(99.1)]	0.00013598	0	1	1	4	P12881	Proteasome subunit alpha type-1 OS=Drosophila melanogaster GN=Prosalpha6 PE=1 SV=1	P12881 [241-267]	1	3300.39	0	0.89	1.083	0.617	0.75	0.748	0.825	0.472	0.537	0.939	0.851	0.68	0.75	0.429	0.987812	0.996877	0.778282	0.914994	0.946234	0.973592	0.406074	0.524061	0.998344	0.99982	0.9535	0.987654	0.461234	108.9	103.3	157.2	90.8	113.6	97	117.9	77.3
TRUE	High	[R].NDDDDDRPSPPEEPAAGPR.[D]	1xTMT6plex [N-Term]; 1xPhospho [S9(100)]	P12881 1xPhospho [S257(100)]	0.000450167	0.000331387	1	1	3	P12881	Proteasome subunit alpha type-1 OS=Drosophila melanogaster GN=Prosalpha6 PE=1 SV=1	P12881 [249-267]	0	2359	0	0.934	1.11	0.841	1	0.525	0.951	0.55	0.549	0.95	0.524	0.499	0.904	0.523	0.999956	0.996877	0.993641	0.997396	0.425901	0.995512	0.466085	0.544178	0.998344	0.704261	0.532369	0.998247	0.626685	119.4	99.2	132.6	99.3	104.3	111.6	132.6	52
TRUE	High	[R].NQYDSDVTVWSPQGR.[L]	1xTMT6plex [N-Term]; 1xPhospho [S11(100)]	P12881 1xPhospho [S14(100)]	0.000483238	0.000331387	1	1	3	P12881	Proteasome subunit alpha type-1 OS=Drosophila melanogaster GN=Prosalpha6 PE=1 SV=1	P12881 [4-18]	0	2060.93	0	0.584	0.647	0.398	0.441	0.753	0.958	0.761	0.318	0.401	0.315	0.694	0.883	0.701	0.600901	0.624966	0.19454	0.160467	0.965423	0.997181	0.946055	0.0520888	0.457647	0.178423	0.972345	0.998247	0.929195	117.7	81.2	172.9	194.1	88.2	68.7	76.2	61.2
TRUE	High	[K].ENDNDTPRNDDDDDRPSPPEEPAAGPRDPEVLVATEQRP.[-]	1xDeamidated [Q/N]; 1xTMT6plex [N-Term]; 1xPhospho [S17(94.4)]	P12881 1xPhospho [S257(94.4)]	0.0171626	0.00191737	1	1	2	P12881	Proteasome subunit alpha type-1 OS=Drosophila melanogaster GN=Prosalpha6 PE=1 SV=1	P12881 [241-279]	2	4636.05	0
TRUE	High	[K].HNQVGSPK.[K]	1xTMT6plex [K8]; 1xTMT6plex [N-Term]; 1xPhospho [S6(100)]	P13468 1xPhospho [S116(100)]	0.010078	0.00150655	1	1	2	P13468	DNA-binding protein K10 OS=Drosophila melanogaster GN=fs(1)K10 PE=2 SV=2	P13468 [111-118]	0	1404.74	0	1.936	2.178	1.045	1.176	1.185	1.238	1.548	1.355	1.084	1.038	0.924	0.966	1.207	0.679399	0.57475	0.993641	0.997396	0.989145	0.999173	0.9745	0.999621	0.998344	0.99982	0.993158	0.998247	0.999006	41.5	96.1	76.8	109.8	123.3	80.3	90.4	113.9
TRUE	High	[K].AESAIGNISGGGDSPGLSTYEFK.[Q]	1xTMT6plex [K23]; 1xTMT6plex [N-Term]; 1xPhospho [S/T/Y]		0.000134059	0	1	1	6	P13496	Dynactin subunit 1 OS=Drosophila melanogaster GN=Gl PE=1 SV=2	P13496 [362-384]	0	2795.35	0
TRUE	High	[R].SIEDVSGATPTAAQPTK.[A]	1xTMT6plex [K17]; 1xTMT6plex [N-Term]; 1xPhospho [S/T]		0.00169132	0.000331387	1	1	1	P13496	Dynactin subunit 1 OS=Drosophila melanogaster GN=Gl PE=1 SV=2	P13496 [85-101]	0	2211.13	0
TRUE	High	[K].VQPGSESHSPHNISLSGNTSTAPGISNVSYSAPAGTAPVVAEEVELLK.[N]	1xDeamidated [N]; 1xTMT6plex [K48]; 1xTMT6plex [N-Term]; 2xPhospho [S/Y/T]		0.000863505	0.000331387	1	1	7	P13496	Dynactin subunit 1 OS=Drosophila melanogaster GN=Gl PE=1 SV=2	P13496 [1087-1134]	0	5405.62	0
TRUE	High	[R].ASFVETGFLEILKPQFTPSQPLRSPSFTMPSNSGAEDK.[V]	1xDeamidated [N32]; 2xTMT6plex [K13; K38]; 1xTMT6plex [N-Term]; 1xPhospho [T/S]		0.00396924	0.00110061	1	1	1	P13496	Dynactin subunit 1 OS=Drosophila melanogaster GN=Gl PE=1 SV=2	P13496 [182-219]	1	4909.5	0
TRUE	High	[K].AESAIGNISGGGDSPGLSTYEFK.[Q]	1xTMT6plex [K23]; 1xTMT6plex [N-Term]; 2xPhospho [S/T/Y]		0.0110597	0.00150655	1	1	10	P13496	Dynactin subunit 1 OS=Drosophila melanogaster GN=Gl PE=1 SV=2	P13496 [362-384]	0	2875.32	0
TRUE	High	[K].VQPGSESHSPHNISLSGNTSTAPGISNVSYSAPAGTAPVVAEEVELLK.[N]	2xDeamidated [N27; N/Q]; 1xTMT6plex [K48]; 1xTMT6plex [N-Term]; 1xPhospho [S/Y/T]		0.0341621	0.00271494	1	1	2	P13496	Dynactin subunit 1 OS=Drosophila melanogaster GN=Gl PE=1 SV=2	P13496 [1087-1134]	0	5326.64	0
TRUE	High	[K].IIDTTEGGDSGIFAPSTTPSAENK.[K]	1xTMT6plex [K24]; 1xTMT6plex [N-Term]; 1xPhospho [T4(80.7)]	P14199 1xPhospho [T350(80.7)]	0.00983352	0.00150655	1	1	2	P14199	Protein ref(2)P OS=Drosophila melanogaster GN=ref(2)P PE=1 SV=2	P14199 [347-370]	0	2946.44	0
TRUE	High	[R].GREDESSGGAK.[K]	1xTMT6plex [K11]; 1xTMT6plex [N-Term]; 2xPhospho [S6(100); S7(100)]	P15348 2xPhospho [S1409(100); S1410(100)]	7.18678e-06	0	1	1	3	P15348	DNA topoisomerase 2 OS=Drosophila melanogaster GN=Top2 PE=1 SV=1	P15348 [1404-1414]	1	1710.75	0	2.821	2.471	2.348	2.056	2.14	2.406	2.787	1.989	1.717	1.528	1.942	2.183	2.528	0.366322	0.463344	0.249952	0.34353	0.543409	0.483999	0.639657	0.585357	0.722353	0.775992	0.61917	0.541691	0.631822	53.7	55.2	64.5	77.3	60.8	151.4	132.6	118.1
TRUE	High	[R].GREDESSGGAK.[K]	1xTMT6plex [K11]; 1xTMT6plex [N-Term]; 1xPhospho [S7(99.6)]	P15348 1xPhospho [S1410(99.6)]	2.79138e-06	0	1	1	4	P15348	DNA topoisomerase 2 OS=Drosophila melanogaster GN=Top2 PE=1 SV=1	P15348 [1404-1414]	1	1630.78	0	1.222	1.285	1.088	1.144	1.38	1.392	1.635	1.064	0.906	0.898	1.368	1.38	1.622	0.999956	0.996877	0.993641	0.997396	0.989145	0.973592	0.9745	0.999797	0.998344	0.99982	0.993158	0.995614	0.999006	80.3	79	90.2	121.4	79.7	98.1	103.2	109
TRUE	High	[K].AEPDASGDEVDEFDAMVEGGSK.[T]	1xTMT6plex [K22]; 1xTMT6plex [N-Term]; 1xPhospho [S6(100)]	P15348 1xPhospho [S1284(100)]	0.000212313	0	1	1	2	P15348	DNA topoisomerase 2 OS=Drosophila melanogaster GN=Top2 PE=1 SV=1	P15348 [1279-1300]	0	2793.22	0
TRUE	High	[R].GREDESSGGAKK.[K]	2xTMT6plex [K11; K12]; 1xTMT6plex [N-Term]; 1xPhospho [S]		0.000570318	0.000331387	1	1	6	P15348	DNA topoisomerase 2 OS=Drosophila melanogaster GN=Top2 PE=1 SV=1	P15348 [1404-1415]	2	1988.04	0	1.183	1.334	0.959	1.081	1.289	1.543	1.504	1.157	1.187	0.992	1.211	1.449	1.413	0.999956	0.996877	0.993641	0.997396	0.989145	0.963502	0.989249	0.999621	0.998344	0.99982	0.993158	0.987654	0.999006	75.9	83	93.7	107.9	88.4	89.8	101.3	107
TRUE	High	[K].AEPDASGDEVDEFDAMVEGGSKTSPK.[A]	1xOxidation [M16]; 2xTMT6plex [K22; K26]; 1xTMT6plex [N-Term]; 2xPhospho [S6(100); S24(88.1)]	P15348 2xPhospho [S1284(100); S1302(88.1)]	0.0100162	0.00150655	1	1	1	P15348	DNA topoisomerase 2 OS=Drosophila melanogaster GN=Top2 PE=1 SV=1	P15348 [1279-1304]	1	3531.57	0
TRUE	High	[K].AEPDASGDEVDEFDAMVEGGSKTSPK.[A]	2xTMT6plex [K22; K26]; 1xTMT6plex [N-Term]; 2xPhospho [S6(100); S/T]	P15348 2xPhospho [S1284(100); S/T]	0.0119255	0.00150655	1	1	1	P15348	DNA topoisomerase 2 OS=Drosophila melanogaster GN=Top2 PE=1 SV=1	P15348 [1279-1304]	1	3515.58	0
TRUE	High	[R].GREDESSGGAKK.[K]	2xTMT6plex [K11; K12]; 1xTMT6plex [N-Term]; 2xPhospho [S6(100); S7(100)]	P15348 2xPhospho [S1409(100); S1410(100)]	0.0546398	0.00364937	1	1	2	P15348	DNA topoisomerase 2 OS=Drosophila melanogaster GN=Top2 PE=1 SV=1	P15348 [1404-1415]	2	2068.01	0	2.33	2.493	2.223	2.378	2.13	2.656	2.609	1.833	1.866	1.496	1.713	2.136	2.098	0.600901	0.45377	0.312176	0.184705	0.552054	0.354665	0.709313	0.712777	0.628908	0.800829	0.770533	0.567123	0.828197	59.4	53.5	62.3	76.2	66.5	138.4	148.1	114
TRUE	High	[K].AKKSDDDVEEVTPR.[A]	2xTMT6plex [K2; K3]; 1xTMT6plex [N-Term]; 2xPhospho [S4(100); T12(100)]	P15348 2xPhospho [S1344(100); T1352(100)]	0.0698811	0.00443533	1	1	2	P15348	DNA topoisomerase 2 OS=Drosophila melanogaster GN=Top2 PE=1 SV=1	P15348 [1341-1354]	2	2436.2	0	1.073	1.084	0.934	0.944	0.862	1.134	1.02	0.78	0.868	0.659	0.895	1.178	1.059	0.999956	0.996877	0.993641	0.997396	0.989145	0.999173	0.9745	0.977659	0.998344	0.936162	0.993158	0.998247	0.999006	90.7	97	104.2	126.7	93.4	97.3	98.3	83.6
TRUE	High	[R].LRNSVSPADREK.[Y]	1xTMT6plex [K12]; 1xTMT6plex [N-Term]; 2xPhospho [S4(100); S6(100)]	P16371 2xPhospho [S205(100); S207(100)]	0.00153231	0.000331387	1	6	2	P16371	Protein groucho OS=Drosophila melanogaster GN=gro PE=1 SV=3	P16371 [202-213]	2	1989.99	0	0.895	0.882	0.828	0.816	0.859	1.03	0.923	1.01	1.127	0.94	0.836	1.003	0.899	0.984198	0.957085	0.993641	0.991244	0.989145	0.999173	0.9745	0.999621	0.998344	0.99982	0.993158	0.998247	0.999006	86.3	116	93.2	106	119.1	77.2	76	99.6
TRUE	High	[R].TRSPLDIENDSK.[R]	1xTMT6plex [K12]; 1xTMT6plex [N-Term]; 1xPhospho [S3(100)]	P16371 1xPhospho [S218(100)]	0.00079974	0.000331387	1	6	3	P16371	Protein groucho OS=Drosophila melanogaster GN=gro PE=1 SV=3	P16371 [216-227]	1	1912.98	0	0.706	0.682	0.705	0.681	0.87	0.707	0.814	0.667	0.58	0.713	0.747	0.608	0.699	0.726979	0.65191	0.937502	0.764503	0.989145	0.940011	0.955735	0.831768	0.86649	0.979759	0.993158	0.829634	0.929195	92.7	118.7	92.9	144.8	138.2	65.5	63.2	103.2
TRUE	High	[R].DRESLNGER.[L]	1xDeamidated [N6]; 1xTMT6plex [N-Term]; 1xPhospho [S4(100)]	P16371 1xPhospho [S275(100)]	0.00454206	0.00110061	1	6	2	P16371	Protein groucho OS=Drosophila melanogaster GN=gro PE=1 SV=3	P16371 [272-280]	1	1385.63	0	0.502	0.49	0.502	0.49	0.671	0.741	0.728	0.595	0.605	0.549	0.572	0.631	0.62	0.337775	0.249875	0.462364	0.261779	0.788546	0.963502	0.863434	0.665756	0.91976	0.750628	0.718579	0.854666	0.770761	145.2	102.1	145.2	124.9	119.9	72.9	71.2	68.5
TRUE	High	[R].NSVSPADREK.[Y]	1xTMT6plex [K10]; 1xTMT6plex [N-Term]; 1xPhospho [S4(100)]	P16371 1xPhospho [S207(100)]	0.00469319	0.00110061	1	6	2	P16371	Protein groucho OS=Drosophila melanogaster GN=gro PE=1 SV=3	P16371 [204-213]	1	1640.84	0	0.762	0.821	0.601	0.648	0.96	1.083	1.044	0.777	0.806	0.715	0.861	0.971	0.937	0.849574	0.88285	0.743121	0.687536	0.989145	0.999173	0.986172	0.977659	0.998344	0.981845	0.993158	0.998247	0.999006	96	96.3	121.6	129.4	107.4	73.1	78.8	92.5
TRUE	High	[K].LQEDEGEKSDQDLVVDVANEMESHSPRPNGEHVSMEVR.[D]	1xDeamidated [N19]; 1xOxidation [M35]; 1xTMT6plex [K8]; 1xTMT6plex [N-Term]; 2xPhospho [S9(93.5); S]	P16371 2xPhospho [S242(93.5); S]	0.0183532	0.00191737	1	4	1	P16371	Protein groucho OS=Drosophila melanogaster GN=gro PE=1 SV=3	P16371 [234-271]	1	4927.18	0
TRUE	High	[K].LQEDEGEKSDQDLVVDVANEMESHSPRPNGEHVSMEVR.[D]	2xDeamidated [N19; N29]; 1xTMT6plex [K8]; 1xTMT6plex [N-Term]; 2xPhospho [S9(100); S25(90.9)]	P16371 2xPhospho [S242(100); S258(90.9)]	0.0315674	0.00271494	1	4	3	P16371	Protein groucho OS=Drosophila melanogaster GN=gro PE=1 SV=3	P16371 [234-271]	1	4912.17	0
TRUE	High	[R].GGGAVGGPSPLAQVNPVNS.[-]	1xTMT6plex [N-Term]; 1xPhospho [S19(100)]	P17210 1xPhospho [S975(100)]	0.00143743	0.000331387	1	1	1	P17210	Kinesin heavy chain OS=Drosophila melanogaster GN=Khc PE=1 SV=2	P17210 [957-975]	0	1986.98	0
TRUE	High	[R].SSAAAQNGDSPYR.[I]	1xDeamidated [Q/N]; 1xTMT6plex [N-Term]; 1xPhospho [S10(100)]	P18171 1xPhospho [S389(100)]	1.35857e-05	0	1	6	6	P18171	Defective chorion-1 protein, FC177 isoform OS=Drosophila melanogaster GN=dec-1 PE=2 SV=2	P18171 [380-392]	0	1633.71	0	0.552	0.555	0.563	0.566	0.211	0.252	0.195	0.143	0.184	0.154	0.285	0.34	0.263	0.447548	0.374044	0.632119	0.453077	0.000198953	0.00647891	0.000412541	4.72576e-05	0.0107821	0.000487533	0.0685372	0.107542	0.0448172	221.6	84	217.1	114.7	62.2	122.3	122.9	17.7
TRUE	High	[R].VRPEDPYSQEAQMK.[I]	1xTMT6plex [K14]; 1xTMT6plex [N-Term]; 1xPhospho [Y/S]		5.7756e-06	0	1	6	4	P18171	Defective chorion-1 protein, FC177 isoform OS=Drosophila melanogaster GN=dec-1 PE=2 SV=2	P18171 [288-301]	0	2216.08	0	0.87	0.89	0.722	0.739	0.814	1.044	1.052	0.743	0.736	0.574	0.673	0.863	0.87	0.984198	0.963663	0.957351	0.888671	0.985288	0.999173	0.986172	0.962795	0.998344	0.807159	0.895081	0.998247	0.999006	110.7	85.8	133.4	121.6	103.8	96.3	98.6	69.8
TRUE	High	[R].VRPEDPYSQEAQMK.[I]	1xOxidation [M13]; 1xTMT6plex [K14]; 1xTMT6plex [N-Term]; 1xPhospho [S8(95.6)]	P18171 1xPhospho [S295(95.6)]	0.000141239	0	1	6	8	P18171	Defective chorion-1 protein, FC177 isoform OS=Drosophila melanogaster GN=dec-1 PE=2 SV=2	P18171 [288-301]	0	2232.08	0	1.039	1.108	0.82	0.875	0.748	0.833	1.069	0.846	0.659	0.592	0.624	0.695	0.891	0.999956	0.996877	0.993641	0.997396	0.92814	0.973592	0.989249	0.999621	0.977923	0.845219	0.805606	0.920654	0.999006	98.7	92.3	124.9	116.7	110.8	102.5	109.3	69.1
TRUE	High	[R].QWSEEQAK.[I]	1xTMT6plex [K8]; 1xTMT6plex [N-Term]; 1xPhospho [S3(100)]	P18171 1xPhospho [S504(100)]; 1xPhospho [S1031(100)]; 1xPhospho [S1584(100)]; 1xPhospho [S2163(100)]; 1xPhospho [S2768(100)]; 1xPhospho [S3399(100)]	0.0302436	0.00271494	1	6	2	P18171	Defective chorion-1 protein, FC177 isoform OS=Drosophila melanogaster GN=dec-1 PE=2 SV=2	P18171 [502-509]; [528-535]; [554-561]; [580-587]; [606-613]; [632-639]	0	1543.76	0	1.567	2.015	1.093	1.406	0.425	0.311	0.2	1.11	1.723	2.355	0.224	0.164	0.106	0.984615	0.747895	0.993641	0.935521	0.202397	0.0669302	0.00464351	0.999621	0.716728	0.216289	0.0134974	0.00050961	0.000103971	13.1	229.7	18.8	41.4	434.8	20.6	26.5	97.6
TRUE	High	[R].QWSEDQAQIQQQQR.[Q]	1xTMT6plex [N-Term]; 1xPhospho [S3(100)]	P18171 1xPhospho [S773(100)]	0.0769966	0.00518761	1	6	1	P18171	Defective chorion-1 protein, FC177 isoform OS=Drosophila melanogaster GN=dec-1 PE=2 SV=2	P18171 [771-784]	0	2081.96	0
TRUE	High	[R].TLASGNAGSGSLGYEPR.[A]	1xTMT6plex [N-Term]; 1xPhospho [S11(100)]	P20240 1xPhospho [S368(100)]	2.85106e-05	0	1	1	9	P20240	Otefin OS=Drosophila melanogaster GN=Ote PE=1 SV=2	P20240 [358-374]	0	1945.92	0	1.005	0.883	0.859	0.754	0.803	0.952	0.921	0.776	0.802	0.676	0.85	1.008	0.975	0.999956	0.963663	0.993641	0.916448	0.956562	0.995512	0.96946	0.977659	0.998344	0.947372	0.993158	0.998247	0.999006	105.9	98.2	124	116.6	92.7	106.4	93.5	78.8
TRUE	High	[R].ASIGGQASPAASPK.[K]	1xTMT6plex [K14]; 1xTMT6plex [N-Term]; 1xPhospho [S12(100)]	P20240 1xPhospho [S54(100)]	5.8416e-05	0	1	1	3	P20240	Otefin OS=Drosophila melanogaster GN=Ote PE=1 SV=2	P20240 [43-56]	0	1779.94	0	2.662	2.897	2.819	3.067	1.935	2.276	2.366	2.076	1.998	1.699	2.031	2.388	2.483	0.390708	0.282753	0.109679	0.0428598	0.635231	0.551189	0.709313	0.532471	0.541813	0.628756	0.530067	0.400758	0.646208	61	56.1	57.6	63.9	53.4	162.5	176.8	108.5
TRUE	High	[R].ASIGGQASPAASPK.[K]	1xTMT6plex [K14]; 1xTMT6plex [N-Term]; 2xPhospho [S8(100); S12(100)]	P20240 2xPhospho [S50(100); S54(100)]	4.85385e-05	0	1	1	4	P20240	Otefin OS=Drosophila melanogaster GN=Ote PE=1 SV=2	P20240 [43-56]	0	1859.91	0	0.551	0.545	0.526	0.52	1.161	1.135	1.262	0.783	0.704	0.72	0.912	0.891	0.991	0.447516	0.354607	0.527339	0.33237	0.989145	0.999173	0.997889	0.977659	0.998344	0.986719	0.993158	0.998247	0.999006	130.6	79.2	136.9	127.6	100.8	72	71.2	91.9
TRUE	High	[R].ASIGGQASPAASPKK.[T]	2xTMT6plex [K14; K15]; 1xTMT6plex [N-Term]; 2xPhospho [S8(100); S12(100)]	P20240 2xPhospho [S50(100); S54(100)]	9.8812e-06	0	1	1	4	P20240	Otefin OS=Drosophila melanogaster GN=Ote PE=1 SV=2	P20240 [43-57]	1	2217.16	0	0.509	0.55	0.454	0.491	0.991	1.254	1.043	0.74	0.889	0.703	0.774	0.98	0.815	0.354888	0.36671	0.336773	0.263214	0.989145	0.997181	0.986172	0.962795	0.998344	0.972916	0.993158	0.998247	0.97618	129.6	84.3	145.2	118.8	107.8	66	71.3	83.5
TRUE	High	[K].VNSLIVLESDEEEDEQLVQAADLVEQEHAAR.[Q]	1xTMT6plex [N-Term]; 1xPhospho [S9(100)]	P20240 1xPhospho [S198(100)]	7.95382e-05	0	1	1	3	P20240	Otefin OS=Drosophila melanogaster GN=Ote PE=1 SV=2	P20240 [190-220]	0	3787.81	0
TRUE	High	[R].TYANELSDDTDSKEDQYESTFAR.[N]	1xTMT6plex [K13]; 1xTMT6plex [N-Term]; 2xPhospho [S/T/Y]		0.00140949	0.000331387	1	1	4	P20240	Otefin OS=Drosophila melanogaster GN=Ote PE=1 SV=2	P20240 [315-337]	1	3303.4	0	5.231	5.269	4.982	5.018	5.138	6.202	6.818	4.425	4.025	3.334	4.655	5.619	6.177	0.017687	0.0124605	0.00227773	0.000695064	0.00138092	0.00221012	0.00604715	0.0111352	0.0288661	0.032066	0.0150615	0.00240592	0.0185554	36.6	24.8	38.4	38.2	27.4	191.6	192.9	127.3
TRUE	High	[R].TYANELSDDTDSKEDQYESTFAR.[N]	1xTMT6plex [K13]; 1xTMT6plex [N-Term]; 1xPhospho [S/T/Y]		0.00139573	0.000331387	1	1	8	P20240	Otefin OS=Drosophila melanogaster GN=Ote PE=1 SV=2	P20240 [315-337]	1	3223.44	0	3.868	4.546	3.603	4.234	2.83	3.282	3.901	2.654	2.233	1.925	2.579	2.991	3.555	0.117748	0.0312471	0.0260538	0.00360025	0.195572	0.140617	0.238944	0.226452	0.421426	0.452866	0.273167	0.168733	0.259038	46.7	37.6	50.1	55.2	41.2	180.6	212.3	106.3
TRUE	High	[K].VNSLIVLESDEEEDEQLVQAADLVEQEHAAR.[Q]	1xTMT6plex [N-Term]; 2xPhospho [S3(100); S9(100)]	P20240 2xPhospho [S192(100); S198(100)]	0.000884497	0.000331387	1	1	2	P20240	Otefin OS=Drosophila melanogaster GN=Ote PE=1 SV=2	P20240 [190-220]	0	3867.78	0
TRUE	High	[R].IGDRISPYSR.[R]	1xTMT6plex [N-Term]; 1xPhospho [S6(100)]	P20240 1xPhospho [S352(100)]	0.00143039	0.000331387	1	1	2	P20240	Otefin OS=Drosophila melanogaster GN=Ote PE=1 SV=2	P20240 [347-356]	1	1472.75	0	2.011	1.936	1.185	1.141	1.98	1.215	2.196	1.303	0.721	1.175	2.107	1.293	2.337	0.795843	0.812986	0.993641	0.997396	0.661206	0.999173	0.919538	0.999621	0.998344	0.987834	0.51255	0.998247	0.708429	79.7	52.2	135.2	87.9	49	160.2	154.3	103.3
TRUE	High	[R].TYANELSDDTDSKEDQYESTFAR.[N]	1xDeamidated [N4]; 1xTMT6plex [K13]; 1xTMT6plex [N-Term]; 1xPhospho [S/T/Y]		0.00983352	0.00150655	1	1	4	P20240	Otefin OS=Drosophila melanogaster GN=Ote PE=1 SV=2	P20240 [315-337]	1	3224.42	0	3.1	2.982	2.581	2.484	2.51	2.224	3.031	2.685	1.971	2.224	2.342	2.076	2.829	0.127505	0.170919	0.166576	0.149255	0.329656	0.633754	0.406074	0.216981	0.556439	0.299457	0.316995	0.592412	0.45616	60.2	45.8	72.2	51.6	49	186.4	179.4	114.9
TRUE	High	[R].ETLAPAPGAPSAPAAASTPVDKLDGNK.[V]	2xTMT6plex [K22; K27]; 1xTMT6plex [N-Term]; 1xPhospho [S/T]		0.0149373	0.00172753	1	1	1	P20240	Otefin OS=Drosophila melanogaster GN=Ote PE=1 SV=2	P20240 [62-88]	1	3313.76	0
TRUE	High	[K].REDSNLSK.[K]	1xTMT6plex [K8]; 1xTMT6plex [N-Term]; 1xPhospho [S4(100)]	P20439 1xPhospho [S151(100)]	9.39146e-05	0	1	1	4	P20439	G2/mitotic-specific cyclin-B OS=Drosophila melanogaster GN=CycB PE=1 SV=2	P20439 [148-155]	1	1486.77	0	1.085	0.979	0.937	0.846	0.596	0.588	0.763	0.613	0.473	0.48	0.58	0.572	0.742	0.999956	0.996877	0.993641	0.992869	0.652632	0.736611	0.934226	0.712777	0.651732	0.570975	0.718579	0.725336	0.929195	72.3	133.1	83.8	165.5	136.8	78.5	70.9	79.4
TRUE	High	[K].SSSSENVNEPTLK.[R]	1xTMT6plex [K13]; 1xTMT6plex [N-Term]; 1xPhospho [S/T]		0.00183098	0.000331387	1	1	4	P20439	G2/mitotic-specific cyclin-B OS=Drosophila melanogaster GN=CycB PE=1 SV=2	P20439 [135-147]	0	1929.96	0
TRUE	High	[K].SSTAAVAAISPGIK.[K]	1xTMT6plex [K14]; 1xTMT6plex [N-Term]; 1xPhospho [S10(100)]	P22058 1xPhospho [S30(100)]	1.60439e-05	0	1	1	2	P22058	Chromosomal protein D1 OS=Drosophila melanogaster GN=D1 PE=1 SV=3	P22058 [21-34]	0	1811.01	0	1.588	1.511	1.197	1.139	1.106	1.019	1.383	1.187	0.875	0.949	1.141	1.052	1.428	0.954256	0.996877	0.993641	0.997396	0.989145	0.999173	0.989249	0.999621	0.998344	0.99982	0.993158	0.998247	0.999006	75.6	88.8	100.3	103.5	86	120.1	114.3	98.2
TRUE	High	[K].NIDDDADDADSADQGQHNSK.[K]	1xTMT6plex [K20]; 1xTMT6plex [N-Term]; 1xPhospho [S11(100)]	P22058 1xPhospho [S299(100)]	2.3749e-06	0	1	1	6	P22058	Chromosomal protein D1 OS=Drosophila melanogaster GN=D1 PE=1 SV=3	P22058 [289-308]	0	2669.14	0	1.924	1.725	1.646	1.475	1.315	1.346	1.637	1.31	1.077	1.053	1.192	1.22	1.484	0.840722	0.932523	0.744667	0.875058	0.989145	0.973592	0.9745	0.999621	0.998344	0.99982	0.993158	0.998247	0.999006	70.5	77.1	82.4	96.3	85	135.6	121.6	101.4
TRUE	High	[K].NIDDDADDADSADQGQHNSK.[K]	1xDeamidated [N18]; 1xTMT6plex [K20]; 1xTMT6plex [N-Term]; 1xPhospho [S11(100)]	P22058 1xPhospho [S299(100)]	5.18759e-05	0	1	1	3	P22058	Chromosomal protein D1 OS=Drosophila melanogaster GN=D1 PE=1 SV=3	P22058 [289-308]	0	2670.12	0	2.027	1.681	1.747	1.449	1.32	1.252	1.784	1.37	0.961	1.013	1.327	1.259	1.794	0.676157	0.927415	0.642886	0.901805	0.989145	0.997181	0.9745	0.995336	0.998344	0.99982	0.991342	0.998247	0.929195	68.4	78.2	79.4	101.9	77.8	138.7	115	103.2
TRUE	High	[K].NIDDDADDADSADQGQHNSKK.[E]	2xTMT6plex [K20; K21]; 1xTMT6plex [N-Term]; 2xPhospho [S11(100); S19(100)]	P22058 2xPhospho [S299(100); S307(100)]	2.87828e-05	0	1	1	2	P22058	Chromosomal protein D1 OS=Drosophila melanogaster GN=D1 PE=1 SV=3	P22058 [289-309]	1	3106.36	0	9.925	11.371	3.082	3.531	1.682	1.847	2.44	3.097	2.345	2.135	6.827	7.498	9.905	8.70814e-06	3.63662e-06	0.0678741	0.0149923	0.861196	0.888201	0.695468	0.112633	0.36404	0.40198	0.000255568	0.000200025	0.000745903	18.4	66.3	59.3	52.2	16.3	182.6	209.2	111.5
TRUE	High	[K].NIDDDADDADSADQGQHNSKK.[E]	1xDeamidated [N/Q]; 2xTMT6plex [K20; K21]; 1xTMT6plex [N-Term]; 1xPhospho [S11(100)]	P22058 1xPhospho [S299(100)]	0.000137929	0	1	1	6	P22058	Chromosomal protein D1 OS=Drosophila melanogaster GN=D1 PE=1 SV=3	P22058 [289-309]	1	3027.38	0	2.201	2.609	2.058	2.439	1.43	2.002	1.824	1.974	2.167	1.548	1.704	2.386	2.174	0.504972	0.290778	0.407319	0.163266	0.989145	0.753201	0.955735	0.595628	0.457647	0.761417	0.773925	0.386223	0.75327	56.9	75.9	60.8	70.1	63.7	125.2	148.4	108.5
TRUE	High	[K].NIDDDADDADSADQGQHNSKK.[E]	2xTMT6plex [K20; K21]; 1xTMT6plex [N-Term]; 1xPhospho [S11(100)]	P22058 1xPhospho [S299(100)]	6.38173e-06	0	1	1	6	P22058	Chromosomal protein D1 OS=Drosophila melanogaster GN=D1 PE=1 SV=3	P22058 [289-309]	1	3026.39	0	1.384	1.686	1.254	1.527	1.15	1.503	1.194	1.336	1.681	1.286	1.08	1.411	1.121	0.999956	0.952495	0.993641	0.815456	0.989145	0.963502	0.989249	0.999621	0.742741	0.938105	0.993158	0.987654	0.999006	82.4	84.3	90.9	75.4	89.8	114	138.9	96.9
TRUE	High	[K].HEDNDDDQDDENSGEEEHSSPEK.[T]	1xTMT6plex [K23]; 1xTMT6plex [N-Term]; 1xPhospho [S13(100)]	P22058 1xPhospho [S246(100)]	2.56808e-05	0	1	1	5	P22058	Chromosomal protein D1 OS=Drosophila melanogaster GN=D1 PE=1 SV=3	P22058 [234-256]	0	3195.25	0	0.127	0.293	0.091	0.21	0.074	0.116	0.232	0.293	0.147	0.094	0.088	0.138	0.274	5.66291e-05	0.0187532	4.36053e-07	0.000546848	1.36619e-07	4.86126e-05	0.0132864	0.0309357	0.00205445	1.2849e-05	3.8777e-06	0.000104802	0.0798972	116.9	219.6	163.2	173.3	185.3	14.8	34.2	16.3
TRUE	High	[K].HEDNDDDQDDENSGEEEHSSPEK.[T]	1xDeamidated [Q/N]; 1xTMT6plex [K23]; 1xTMT6plex [N-Term]; 1xPhospho [S13(99.9)]	P22058 1xPhospho [S246(99.9)]	0.000103266	0	1	1	2	P22058	Chromosomal protein D1 OS=Drosophila melanogaster GN=D1 PE=1 SV=3	P22058 [234-256]	0	3196.24	0
TRUE	High	[K].SSGGAGSGSGDSVKTPGSAKK.[R]	3xTMT6plex [K14; K20; K21]; 1xTMT6plex [N-Term]; 2xPhospho [S18(99.4); S/T]	P22058 2xPhospho [S118(99.4); S/T]	0.000392552	0	1	1	4	P22058	Chromosomal protein D1 OS=Drosophila melanogaster GN=D1 PE=1 SV=3	P22058 [101-121]	2	2898.48	0	2.02	2.195	1.914	2.079	1.724	1.772	1.907	2.221	2.064	2.008	1.671	1.717	1.848	0.791931	0.636091	0.507175	0.330114	0.843041	0.869584	0.96946	0.444628	0.509238	0.401758	0.796472	0.86814	0.929195	43.7	87.5	46.1	75.2	90.3	88.3	95.9	151
TRUE	High	[K].IQNDEDPEDEGEEDGDGDGSGAELANNSSPSPTK.[G]	1xTMT6plex [K34]; 1xTMT6plex [N-Term]; 1xPhospho [S20(100)]	P22058 1xPhospho [S80(100)]	4.82137e-06	0	1	1	2	P22058	Chromosomal protein D1 OS=Drosophila melanogaster GN=D1 PE=1 SV=3	P22058 [61-94]	0	4013.69	0
TRUE	High	[K].SSGGAGSGSGDSVK.[T]	1xTMT6plex [K14]; 1xTMT6plex [N-Term]; 1xPhospho [S]		2.83754e-05	0	1	1	5	P22058	Chromosomal protein D1 OS=Drosophila melanogaster GN=D1 PE=1 SV=3	P22058 [101-114]	0	1690.8	0	1.236	1.095	1.143	1.013	1.037	0.932	0.985	1.097	1.038	1.155	0.939	0.844	0.892	0.999956	0.996877	0.993641	0.997396	0.989145	0.997181	0.9745	0.999621	0.998344	0.99982	0.993158	0.998247	0.999006	61.3	122.5	66.3	110	135.3	75.8	67.1	127.1
TRUE	High	[K].ANAAPVEKHEDNDDDQDDENSGEEEHSSPEK.[T]	2xTMT6plex [K8; K31]; 1xTMT6plex [N-Term]; 1xPhospho [S21(100)]	P22058 1xPhospho [S246(100)]	9.84797e-05	0	1	1	5	P22058	Chromosomal protein D1 OS=Drosophila melanogaster GN=D1 PE=1 SV=3	P22058 [226-256]	1	4204.83	0	0.046	0.185	0.04	0.161	0.098	0.134	0.102	0.149	0.196	0.143	0.131	0.179	0.136	2.80319e-13	0.000174943	1.25397e-12	2.59293e-05	3.31201e-09	7.61406e-06	2.77938e-07	7.98833e-05	0.0160252	0.000280284	0.00030032	0.0011081	0.000660416	166.5	217.9	191.8	149.2	163.4	7.6	30.8	21.3
TRUE	High	[K].ANAAPVEKHEDNDDDQDDENSGEEEHSSPEK.[T]	2xTMT6plex [K8; K31]; 1xTMT6plex [N-Term]; 2xPhospho [S21(100); S27(97.5)]	P22058 2xPhospho [S246(100); S252(97.5)]	0.000394409	0	1	1	6	P22058	Chromosomal protein D1 OS=Drosophila melanogaster GN=D1 PE=1 SV=3	P22058 [226-256]	1	4284.8	0	0.428	0.364	0.446	0.38	0.376	0.562	0.405	0.743	1.032	0.689	0.522	0.782	0.563	0.139533	0.0512857	0.312176	0.0674476	0.146993	0.675406	0.200407	0.962795	0.998344	0.96602	0.573853	0.987654	0.695651	106.1	196.2	101.9	106.9	141.2	45.4	38.7	73.7
TRUE	High	[K].NIDDDADDADSADQGQHNSKKESNDEDR.[A]	1xDeamidated [N/Q]; 1xPhospho [S]; 2xTMT6plex [K20; K21]; 1xTMT6plex [N-Term]		0.00138212	0.000331387	1	1	13	P22058	Chromosomal protein D1 OS=Drosophila melanogaster GN=D1 PE=1 SV=3	P22058 [289-316]	2	3872.69	0	2.658	3.754	2.749	3.883	1.226	1.714	2.114	3.834	3.108	2.223	1.748	2.443	3.014	0.283931	0.0569349	0.124644	0.00736335	0.989145	0.952455	0.858854	0.0315377	0.122545	0.370723	0.664304	0.387106	0.385322	50.7	78.7	49	43.4	55.2	134.8	190.4	96.5
TRUE	High	[K].HEDNDDDQDDENSGEEEHSSPEKTVVAPK.[K]	2xTMT6plex [K23; K29]; 1xTMT6plex [N-Term]; 3xPhospho [S13(100); S19(99.7); S20(99.7)]	P22058 3xPhospho [S246(100); S252(99.7); S253(99.7)]	0.000719933	0.000331387	1	1	2	P22058	Chromosomal protein D1 OS=Drosophila melanogaster GN=D1 PE=1 SV=3	P22058 [234-262]	1	4179.72	0
TRUE	High	[K].ANAAPVEKHEDNDDDQDDENSGEEEHSSPEKTVVAPK.[K]	1xDeamidated [Q16]; 3xTMT6plex [K8; K31; K37]; 1xTMT6plex [N-Term]; 2xPhospho [S/T]		0.00231638	0.000973993	1	1	1	P22058	Chromosomal protein D1 OS=Drosophila melanogaster GN=D1 PE=1 SV=3	P22058 [226-262]	2	5110.31	0
TRUE	High	[K].SSGGAGSGSGDSVKTPGSAK.[K]	2xTMT6plex [K14; K20]; 1xTMT6plex [N-Term]; 2xPhospho [S18(100); S/T]	P22058 2xPhospho [S118(100); S/T]	0.00405511	0.00110061	1	1	5	P22058	Chromosomal protein D1 OS=Drosophila melanogaster GN=D1 PE=1 SV=3	P22058 [101-120]	1	2541.22	0	1.689	1.697	1.513	1.52	1.678	1.745	1.983	1.829	1.61	1.548	1.566	1.629	1.85	0.984198	0.952464	0.85808	0.824951	0.862839	0.896063	0.955735	0.714761	0.78173	0.753079	0.88324	0.909917	0.929195	57.9	79.6	64.7	86.3	85.3	97.9	98.3	133.5
TRUE	High	[K].NKGSSGGGGQR.[G]	1xTMT6plex [K2]; 1xTMT6plex [N-Term]; 1xPhospho [S5(99.6)]	P22058 1xPhospho [S46(99.6)]	0.00645696	0.00110061	1	1	3	P22058	Chromosomal protein D1 OS=Drosophila melanogaster GN=D1 PE=1 SV=3	P22058 [42-52]	1	1542.78	0	0.444	0.462	0.421	0.437	0.494	0.52	0.519	0.559	0.561	0.533	0.574	0.604	0.603	0.227167	0.192749	0.247219	0.153819	0.377757	0.562692	0.486477	0.566024	0.811413	0.708449	0.704639	0.820127	0.75327	148.6	129.6	156.9	120.2	111.5	66	68.6	64
TRUE	High	[K].KESNDEDR.[A]	1xTMT6plex [K1]; 1xTMT6plex [N-Term]; 1xPhospho [S3(100)]	P22058 1xPhospho [S311(100)]	0.00676114	0.00110061	1	1	1	P22058	Chromosomal protein D1 OS=Drosophila melanogaster GN=D1 PE=1 SV=3	P22058 [309-316]	1	1530.72	0	1.861	1.864	1.715	1.718	1.095	1.183	1.705	1.653	1.147	1.061	1.02	1.102	1.589	0.876967	0.849217	0.674049	0.629707	0.999798	0.999173	0.9745	0.842755	0.998344	0.99982	0.999492	0.998247	0.999006	61.2	90.9	66.4	93.8	97.6	113.8	114	99.6
TRUE	High	[K].ANAAPVEKHEDNDDDQDDENSGEEEHSSPEK.[T]	1xDeamidated [Q/N]; 2xTMT6plex [K8; K31]; 1xTMT6plex [N-Term]; 2xPhospho [S21(100); S27(85.8)]	P22058 2xPhospho [S246(100); S252(85.8)]	0.00399051	0.00110061	1	1	2	P22058	Chromosomal protein D1 OS=Drosophila melanogaster GN=D1 PE=1 SV=3	P22058 [226-256]	1	4285.78	0	2.566	3.639	0.815	1.156	0.498	0.876	0.529	0.967	1.601	0.911	0.5	0.879	0.531	0.389254	0.108852	0.993641	0.997396	0.440389	0.973592	0.501197	0.999621	0.78534	0.99982	0.61294	0.998247	0.646208	20.6	177	64.8	96.8	176.4	52.8	74.9	88.2
TRUE	High	[K].HEDNDDDQDDENSGEEEHSSPEK.[T]	1xTMT6plex [K23]; 1xTMT6plex [N-Term]; 2xPhospho [S19(97.6); S20(86.3)]	P22058 2xPhospho [S252(97.6); S253(86.3)]	0.013815	0.00172753	1	1	2	P22058	Chromosomal protein D1 OS=Drosophila melanogaster GN=D1 PE=1 SV=3	P22058 [234-256]	0	3275.22	0
TRUE	High	[K].IQNDEDPEDEGEEDGDGDGSGAELANNSSPSPTK.[G]	1xDeamidated [N26]; 1xTMT6plex [K34]; 1xTMT6plex [N-Term]; 1xPhospho [S20(99.4)]	P22058 1xPhospho [S80(99.4)]	0.0329549	0.00271494	1	1	1	P22058	Chromosomal protein D1 OS=Drosophila melanogaster GN=D1 PE=1 SV=3	P22058 [61-94]	0	4014.68	0
TRUE	High	[R].RDSGEGGGGGQEK.[M]	1xTMT6plex [K13]; 1xTMT6plex [N-Term]; 1xPhospho [S3(100)]	P22293 1xPhospho [S311(100)]	5.10431e-06	0	1	2	3	P22293	Protein suppressor of sable OS=Drosophila melanogaster GN=su(s) PE=1 SV=2	P22293 [309-321]	1	1771.84	0	1.413	1.365	1.401	1.353	0.64	0.773	0.826	0.838	0.784	0.649	0.749	0.906	0.968	0.999956	0.996877	0.937502	0.983657	0.666823	0.963502	0.946055	0.999621	0.998344	0.912958	0.993158	0.998247	0.999006	83.6	118.1	84.4	116.4	100.8	118.2	114.1	75.5
TRUE	High	[R].ETEANNSNSK.[S]	1xTMT6plex [K10]; 1xTMT6plex [N-Term]; 1xPhospho [S7(100)]	P22293 1xPhospho [S616(100)]	0.00495804	0.00110061	1	2	4	P22293	Protein suppressor of sable OS=Drosophila melanogaster GN=su(s) PE=1 SV=2	P22293 [610-619]	0	1631.77	0	2.633	2.657	2.024	2.042	2.039	2.113	2.591	2.885	2.352	2.271	2.348	2.432	2.983	0.389254	0.375529	0.429283	0.350364	0.59158	0.67418	0.706007	0.155966	0.361233	0.254523	0.375287	0.381445	0.453974	47.5	67.2	61.8	60.4	58.4	125.2	126.3	137.1
TRUE	High	[K].GIINDLQIAGNTSDDMGWK.[S]	1xTMT6plex [K19]; 1xTMT6plex [N-Term]; 1xPhospho [S13(99.5)]	P23128 1xPhospho [S29(99.5)]	3.50662e-06	0	1	1	18	P23128	Putative ATP-dependent RNA helicase me31b OS=Drosophila melanogaster GN=me31B PE=1 SV=3	P23128 [17-35]	0	2586.27	0	2.074	2.404	1.838	2.131	1.579	1.74	2.735	2.479	1.577	1.431	2.334	2.572	4.043	0.629756	0.431457	0.559451	0.295421	0.932004	0.952455	0.550221	0.307538	0.794652	0.885807	0.323349	0.332856	0.13554	57.7	70.1	65	77.3	47.4	119.6	138.6	110.6
TRUE	High	[K].GIINDLQIAGNTSDDMGWK.[S]	1xOxidation [M16]; 1xTMT6plex [K19]; 1xTMT6plex [N-Term]; 1xPhospho [S13(100)]	P23128 1xPhospho [S29(100)]	1.5519e-05	0	1	1	6	P23128	Putative ATP-dependent RNA helicase me31b OS=Drosophila melanogaster GN=me31B PE=1 SV=3	P23128 [17-35]	0	2602.26	0
TRUE	High	[K].LNSGHTNLTSK.[G]	1xTMT6plex [K11]; 1xTMT6plex [N-Term]; 1xPhospho [T9(99.4)]	P23128 1xPhospho [T14(99.4)]	0.000219469	0	1	1	1	P23128	Putative ATP-dependent RNA helicase me31b OS=Drosophila melanogaster GN=me31B PE=1 SV=3	P23128 [6-16]	0	1709.9	0	3.372	3.929	3.153	3.673	1.823	2.114	2.487	2.464	2.095	1.806	2.292	2.657	3.127	0.132415	0.0718696	0.0594885	0.0113856	0.744428	0.598166	0.639657	0.311479	0.497118	0.559026	0.396291	0.283893	0.397023	50.1	57.4	53.6	58	45.7	169.1	197	104.7
TRUE	High	[K].VIDPALYVANVGASVGDTCNNSDLNNSANEEGNVSK.[-]	1xCarbamidomethyl [C19]; 1xDeamidated [N]; 1xTMT6plex [K36]; 1xTMT6plex [N-Term]; 2xPhospho [S27(83.9); S35(99.8)]	P23128 2xPhospho [S450(83.9); S458(99.8)]	0.000214334	0	1	1	2	P23128	Putative ATP-dependent RNA helicase me31b OS=Drosophila melanogaster GN=me31B PE=1 SV=3	P23128 [424-459]	0	4326.95	0
TRUE	High	[K].VIDPALYVANVGASVGDTCNNSDLNNSANEEGNVSK.[-]	1xCarbamidomethyl [C19]; 1xTMT6plex [K36]; 1xTMT6plex [N-Term]; 2xPhospho [S27(95.7); S35(100)]	P23128 2xPhospho [S450(95.7); S458(100)]	0.00148043	0.000331387	1	1	1	P23128	Putative ATP-dependent RNA helicase me31b OS=Drosophila melanogaster GN=me31B PE=1 SV=3	P23128 [424-459]	0	4325.97	0
TRUE	High	[K].VIDPALYVANVGASVGDTCNNSDLNNSANEEGNVSK.[-]	1xCarbamidomethyl [C19]; 2xDeamidated [N]; 1xTMT6plex [K36]; 1xTMT6plex [N-Term]; 2xPhospho [T18(88.5); S/Y]	P23128 2xPhospho [T441(88.5); S/Y]	0.000932569	0.000331387	1	1	6	P23128	Putative ATP-dependent RNA helicase me31b OS=Drosophila melanogaster GN=me31B PE=1 SV=3	P23128 [424-459]	0	4327.94	0
TRUE	High	[K].GIINDLQIAGNTSDDMGWK.[S]	1xDeamidated [Q/N]; 1xTMT6plex [K19]; 1xTMT6plex [N-Term]; 1xPhospho [S13(91.9)]	P23128 1xPhospho [S29(91.9)]	0.0021373	0.000331387	1	1	14	P23128	Putative ATP-dependent RNA helicase me31b OS=Drosophila melanogaster GN=me31B PE=1 SV=3	P23128 [17-35]	0	2587.25	0
TRUE	High	[K].GIINDLQIAGNTSDDMGWK.[S]	1xDeamidated [Q/N]; 1xOxidation [M16]; 1xTMT6plex [K19]; 1xTMT6plex [N-Term]; 1xPhospho [S13(90.8)]	P23128 1xPhospho [S29(90.8)]	0.00215885	0.000331387	1	1	8	P23128	Putative ATP-dependent RNA helicase me31b OS=Drosophila melanogaster GN=me31B PE=1 SV=3	P23128 [17-35]	0	2603.25	0
TRUE	High	[K].VIDPALYVANVGASVGDTCNNSDLNNSANEEGNVSK.[-]	1xCarbamidomethyl [C19]; 3xDeamidated [N20; N21; N25]; 1xTMT6plex [K36]; 1xTMT6plex [N-Term]; 1xPhospho [S27(97)]	P23128 1xPhospho [S450(97)]	0.00442035	0.00110061	1	1	1	P23128	Putative ATP-dependent RNA helicase me31b OS=Drosophila melanogaster GN=me31B PE=1 SV=3	P23128 [424-459]	0	4248.95	0
TRUE	High	[K].VIDPALYVANVGASVGDTCNNSDLNNSANEEGNVSK.[-]	1xCarbamidomethyl [C19]; 2xDeamidated [N10; N20]; 1xTMT6plex [K36]; 1xTMT6plex [N-Term]; 1xPhospho [S/T/Y]		0.0136376	0.00172753	1	1	1	P23128	Putative ATP-dependent RNA helicase me31b OS=Drosophila melanogaster GN=me31B PE=1 SV=3	P23128 [424-459]	0	4247.97	0
TRUE	High	[K].VIDPALYVANVGASVGDTCNNSDLNNSANEEGNVSK.[-]	1xCarbamidomethyl [C19]; 1xDeamidated [N10]; 1xTMT6plex [K36]; 1xTMT6plex [N-Term]; 1xPhospho [S/T/Y]		0.0187284	0.00191737	1	1	1	P23128	Putative ATP-dependent RNA helicase me31b OS=Drosophila melanogaster GN=me31B PE=1 SV=3	P23128 [424-459]	0	4246.99	0
TRUE	High	[K].FTHSASLTYNNGSTSR.[R]	1xDeamidated [N]; 1xTMT6plex [N-Term]; 1xPhospho [S6(98.8)]	P23226 1xPhospho [S1056(98.8)]	1.58565e-06	0	1	3	13	P23226	205 kDa microtubule-associated protein OS=Drosophila melanogaster GN=Map205 PE=1 SV=2	P23226 [1051-1066]	0	2052.92	0
TRUE	High	[K].SPSTEELQFQSDFPNNQESHTLFNNTEQDPMQASFYLEHTSQK.[A]	1xDeamidated [Q/N]; 1xTMT6plex [K43]; 1xTMT6plex [N-Term]; 1xPhospho [S/T/Y]		3.33502e-05	0	1	3	13	P23226	205 kDa microtubule-associated protein OS=Drosophila melanogaster GN=Map205 PE=1 SV=2	P23226 [415-457]	0	5570.5	0
TRUE	High	[K].EHVSKSPSTEELQFQSDFPNNQESHTLFNNTEQDPMQASFYLEHTSQK.[A]	2xDeamidated [Q33; Q37]; 2xTMT6plex [K5; K48]; 1xTMT6plex [N-Term]; 1xPhospho [S/T/Y]		0.000458756	0.000331387	1	3	2	P23226	205 kDa microtubule-associated protein OS=Drosophila melanogaster GN=Map205 PE=1 SV=2	P23226 [410-457]	1	6380.95	0
TRUE	High	[K].SPSTEELQFQSDFPNNQESHTLFNNTEQDPMQASFYLEHTSQK.[A]	1xDeamidated [Q42]; 1xTMT6plex [K43]; 1xTMT6plex [N-Term]; 2xPhospho [T/S/Y]		0.00102211	0.000331387	1	3	2	P23226	205 kDa microtubule-associated protein OS=Drosophila melanogaster GN=Map205 PE=1 SV=2	P23226 [415-457]	0	5650.47	0
TRUE	High	[K].SPSTEELQFQSDFPNNQESHTLFNNTEQDPMQASFYLEHTSQK.[A]	2xDeamidated [N/Q]; 1xPhospho [S/T/Y]; 1xTMT6plex [K43]; 1xTMT6plex [N-Term]		0.00613345	0.00110061	1	3	8	P23226	205 kDa microtubule-associated protein OS=Drosophila melanogaster GN=Map205 PE=1 SV=2	P23226 [415-457]	0	5571.49	0
TRUE	High	[K].EHVSKSPSTEELQFQSDFPNNQESHTLFNNTEQDPMQASFYLEHTSQK.[A]	1xDeamidated [N/Q]; 2xTMT6plex [K5; K48]; 1xTMT6plex [N-Term]; 1xPhospho [S/T/Y]		0.00316468	0.00110061	1	3	4	P23226	205 kDa microtubule-associated protein OS=Drosophila melanogaster GN=Map205 PE=1 SV=2	P23226 [410-457]	1	6379.96	0
TRUE	High	[K].SPSTEELQFQSDFPNNQESHTLFNNTEQDPMQASFYLEHTSQK.[A]	2xDeamidated [Q/N]; 1xOxidation [M31]; 1xTMT6plex [K43]; 1xTMT6plex [N-Term]; 1xPhospho [S/T/Y]		0.0117759	0.00150655	1	3	3	P23226	205 kDa microtubule-associated protein OS=Drosophila melanogaster GN=Map205 PE=1 SV=2	P23226 [415-457]	0	5587.48	0
TRUE	High	[K].LELESQQAGIVDITPSPLSSTAEK.[H]	1xTMT6plex [K24]; 1xTMT6plex [N-Term]; 1xPhospho [S16(88.3)]	P23226 1xPhospho [S516(88.3)]	0.0107874	0.00150655	1	3	4	P23226	205 kDa microtubule-associated protein OS=Drosophila melanogaster GN=Map205 PE=1 SV=2	P23226 [501-524]	0	3051.59	0
TRUE	High	[K].SPSTEELQFQSDFPNNQESHTLFNNTEQDPMQASFYLEHTSQK.[A]	1xDeamidated [N24]; 1xOxidation [M31]; 1xTMT6plex [K43]; 1xTMT6plex [N-Term]; 1xPhospho [S/T/Y]		0.00750811	0.00150655	1	3	3	P23226	205 kDa microtubule-associated protein OS=Drosophila melanogaster GN=Map205 PE=1 SV=2	P23226 [415-457]	0	5586.5	0
TRUE	High	[K].SPSTEELQFQSDFPNNQESHTLFNNTEQDPMQASFYLEHTSQK.[A]	1xTMT6plex [K43]; 1xTMT6plex [N-Term]; 1xPhospho [S/T/Y]		0.0135499	0.00172753	1	3	3	P23226	205 kDa microtubule-associated protein OS=Drosophila melanogaster GN=Map205 PE=1 SV=2	P23226 [415-457]	0	5569.52	0
TRUE	High	[R].SPNKQQSNGLGK.[N]	1xDeamidated [Q/N]; 1xPhospho [S1(99.3)]; 2xTMT6plex [K4; K12]; 1xTMT6plex [N-Term]	P23226 1xPhospho [S1014(99.3)]	0.0193731	0.00191737	1	3	6	P23226	205 kDa microtubule-associated protein OS=Drosophila melanogaster GN=Map205 PE=1 SV=2	P23226 [1014-1025]	1	2026.09	0	1.099	1.271	1.004	1.161	1.233	1.358	1.421	1.204	1.151	1.045	1.324	1.458	1.525	0.999956	0.996877	0.99687	0.997396	0.989145	0.973592	0.989249	0.999621	0.998344	0.99982	0.993158	0.987654	0.999006	90.4	83.7	99	98.8	78	99.4	114.9	103.2
TRUE	High	[K].EHVSKSPSTEELQFQSDFPNNQESHTLFNNTEQDPMQASFYLEHTSQK.[A]	1xDeamidated [Q/N]; 2xTMT6plex [K5; K48]; 1xTMT6plex [N-Term]; 2xPhospho [S/T/Y]		0.0211694	0.00210566	1	3	3	P23226	205 kDa microtubule-associated protein OS=Drosophila melanogaster GN=Map205 PE=1 SV=2	P23226 [410-457]	1	6459.93	0
TRUE	High	[R].LLVPGSSSTTTTSSLRKSSPLK.[A]	2xPhospho [S/T]; 2xTMT6plex [K17; K22]; 1xTMT6plex [N-Term]		0.0287756	0.00254057	1	3	20	P23226	205 kDa microtubule-associated protein OS=Drosophila melanogaster GN=Map205 PE=1 SV=2	P23226 [1068-1089]	2	3094.68	0	0.1	0.079	0.094	0.074	0.118	0.11	0.154	0.111	0.079	0.085	0.151	0.141	0.197	1.34147e-06	2.33589e-08	6.67221e-07	2.81748e-10	6.09972e-06	3.96734e-06	0.000140341	2.82484e-06	5.98062e-06	4.97719e-07	0.00127662	0.000108781	0.0124162	261.7	116.3	278.2	161.7	90.9	26.2	20.6	13.8
TRUE	High	[K].SSPAVLK.[A]	1xTMT6plex [K7]; 1xTMT6plex [N-Term]; 1xPhospho [S2(99.7)]	P23226 1xPhospho [S1112(99.7)]	0.0538332	0.00364937	1	3	2	P23226	205 kDa microtubule-associated protein OS=Drosophila melanogaster GN=Map205 PE=1 SV=2	P23226 [1111-1117]	0	1239.71	0	0.414	0.408	0.401	0.395	0.947	1.094	1.11	0.612	0.603	0.522	0.588	0.68	0.69	0.172743	0.109245	0.200916	0.0869197	0.989145	0.999173	0.989249	0.712777	0.91976	0.690793	0.766128	0.911515	0.891535	151.2	75	156.2	136.1	120.7	62.6	61.7	71
TRUE	High	[R].KSSPLK.[A]	2xTMT6plex [K1; K6]; 1xTMT6plex [N-Term]; 2xPhospho [S2(100); S3(100)]	P23226 2xPhospho [S1085(100); S1086(100)]	0.0913573	0.0067922	1	3	2	P23226	205 kDa microtubule-associated protein OS=Drosophila melanogaster GN=Map205 PE=1 SV=2	P23226 [1084-1089]	1	1506.83	2	0.089	0.065	0.108	0.079	0.116	0.175	0.156	0.086	0.096	0.064	0.101	0.152	0.136	8.93872e-07	1.40906e-09	3.61783e-06	8.28909e-10	3.21213e-06	0.001081	0.000748181	8.89527e-08	4.82155e-05	8.26915e-09	9.73505e-06	0.00023376	0.000795445	285.5	99	234.9	179.2	113.5	25.3	18.5	11.5
TRUE	High	[K].IGEGTYGVVYK.[G]	1xTMT6plex [K11]; 1xTMT6plex [N-Term]; 2xPhospho [T5(100); Y6(100)]	P23572 2xPhospho [T14(100); Y15(100)]	0.000435525	0	1	1	2	P23572	Cyclin-dependent kinase 1 OS=Drosophila melanogaster GN=Cdk1 PE=1 SV=1	P23572 [10-20]	0	1803.87	0	0.05	0.117	0.031	0.072	0.04	0.047	0.024	0.016	0.03	0.026	0.054	0.063	0.032	9.19265e-13	2.18305e-06	1.748e-15	1.91163e-10	1.69116e-12	3.89797e-11	2.91333e-15	1.58909e-15	2.1908e-11	1.24857e-15	1.46249e-09	1.8875e-09	1.70502e-10	140.9	179.4	227.5	276.4	132.5	7.1	16.4	7.2
TRUE	High	[K].EPITFNASTGGHVSSIYHEEPSPTPESNPVQQQQQQQQPLQQR.[A]	2xDeamidated [N6; N28]; 1xTMT6plex [N-Term]; 1xPhospho [S/T/Y]		0.0927212	0.00698638	1	1	2	P25028	Mitosis initiation protein fs(1)Ya OS=Drosophila melanogaster GN=fs(1)Ya PE=1 SV=4	P25028 [240-282]	0	5138.4	0
TRUE	High	[K].IKTPPQDDAAEEVEEESAQEPTPK.[K]	1xDeamidated [Q19]; 2xTMT6plex [K2; K24]; 1xTMT6plex [N-Term]; 1xPhospho [T22(100)]	P25171 1xPhospho [T531(100)]	0.0122314	0.00150655	1	1	1	P25171	Regulator of chromosome condensation OS=Drosophila melanogaster GN=Rcc1 PE=1 SV=2	P25171 [510-533]	1	3406.68	0
TRUE	High	[K].VVEYVFSGSPTNK.[D]	1xTMT6plex [K13]; 1xTMT6plex [N-Term]; 1xPhospho [S9(100)]	P25822 1xPhospho [S470(100)]	5.06584e-05	0	1	1	5	P25822	Maternal protein pumilio OS=Drosophila melanogaster GN=pum PE=1 SV=2	P25822 [462-474]	0	1965.01	0	0.84	0.675	0.76	0.611	1.097	0.924	1.646	0.808	0.454	0.538	0.835	0.704	1.253	0.984096	0.637852	0.993641	0.57915	0.999798	0.973592	0.9745	0.989411	0.597054	0.722531	0.993158	0.93926	0.999006	110.5	74.8	122.1	152.5	98.3	92.8	74.6	82.1
TRUE	High	[R].AYAHGGASDTSNSGNAGILSPR.[D]	1xTMT6plex [N-Term]; 1xPhospho [S20(100)]	P25822 1xPhospho [S453(100)]	6.17293e-06	0	1	1	8	P25822	Maternal protein pumilio OS=Drosophila melanogaster GN=pum PE=1 SV=2	P25822 [434-455]	0	2412.11	0	1.787	1.749	1.547	1.514	2.6	2.751	2.941	2.566	2.4	2.269	3.607	3.816	4.079	0.806742	0.867673	0.827677	0.833829	0.260857	0.344327	0.450075	0.263197	0.345791	0.269477	0.0522415	0.0351083	0.113069	62	58	71.6	66.5	41.8	110.8	108.4	150.8
TRUE	High	[K].VVEYVFSGSPTNKDSSLSGLEPHLR.[N]	1xTMT6plex [K13]; 1xTMT6plex [N-Term]; 2xPhospho [S/T/Y]		0.0781528	0.00518761	1	1	1	P25822	Maternal protein pumilio OS=Drosophila melanogaster GN=pum PE=1 SV=2	P25822 [462-486]	1	3336.63	0
TRUE	High	[K].DNPQSPVTEYNNNSIHNSK.[T]	1xTMT6plex [K19]; 1xTMT6plex [N-Term]; 1xPhospho [S5(100)]	P25823 1xPhospho [S226(100)]	1.33934e-05	0	1	2	7	P25823	Maternal protein tudor OS=Drosophila melanogaster GN=tud PE=1 SV=2	P25823 [222-240]	0	2696.27	0	0.898	0.829	0.669	0.617	0.954	0.916	1.334	0.803	0.552	0.574	0.66	0.634	0.922	0.995187	0.910139	0.884531	0.604047	0.989145	0.986216	0.994655	0.989411	0.794652	0.807159	0.898439	0.860902	0.999006	102.6	79.7	137.8	132.3	115.2	92.1	85	76
TRUE	High	[K].DNPQSPVTEYNNNSIHNSK.[T]	1xDeamidated [N]; 1xTMT6plex [K19]; 1xTMT6plex [N-Term]; 1xPhospho [S5(99.9)]	P25823 1xPhospho [S226(99.9)]	0.00338679	0.00110061	1	2	4	P25823	Maternal protein tudor OS=Drosophila melanogaster GN=tud PE=1 SV=2	P25823 [222-240]	0	2697.26	0	1.408	1.447	1.04	1.07	0.987	0.908	1.062	0.812	0.694	0.754	0.984	0.905	1.059	0.999956	0.996877	0.993641	0.997396	0.989145	0.973592	0.989249	0.989411	0.998344	0.99982	0.996688	0.998247	0.999006	71.6	100.1	96.8	131	100.4	100.7	103.6	98.8
TRUE	High	[R].FSNSESPRR.[S]	1xTMT6plex [N-Term]; 1xPhospho [S]		0.0153345	0.00172753	1	1	2	P25823	Maternal protein tudor OS=Drosophila melanogaster GN=tud PE=1 SV=2	P25823 [931-939]	1	1388.65	0	1.303	1.552	0.969	1.154	1.151	1.424	1.428	1.014	1.011	0.817	0.839	1.039	1.042	0.999956	0.996877	0.994712	0.997396	0.989145	0.973592	0.989249	0.999621	0.998344	0.99982	0.993158	0.998247	0.999006	81.7	73.9	109.9	104.1	101.3	106.5	126.9	85
TRUE	High	[R].TPIQSPR.[H]	1xTMT6plex [N-Term]; 1xPhospho [S5(100)]	P25823 1xPhospho [S916(100)]	0.0389228	0.00289496	1	2	1	P25823	Maternal protein tudor OS=Drosophila melanogaster GN=tud PE=1 SV=2	P25823 [912-918]	0	1107.58	0	1.016	1.161	0.855	0.977	0.956	0.989	1.27	0.916	0.713	0.689	0.755	0.782	1.004	0.999956	0.996877	0.993641	0.997396	0.989145	0.999173	0.997889	0.999621	0.998344	0.961693	0.993158	0.987654	0.999006	96.1	84.5	114.2	117.2	107	97.6	111.6	80.8
TRUE	High	[R].LLPGGDDSDDELQTAVPPSHDIYR.[L]	1xTMT6plex [N-Term]; 1xPhospho [S8(100)]	P25991 1xPhospho [S738(100)]	0.000194962	0	1	1	7	P25991	Protein suppressor of forked OS=Drosophila melanogaster GN=su(f) PE=1 SV=2	P25991 [731-754]	0	2919.36	0
TRUE	High	[K].GASGGMGSSAPSTPTRQ.[-]	1xOxidation [M6]; 1xTMT6plex [N-Term]; 1xPhospho [S/T]		0.0103295	0.00150655	1	1	2	P25992	Yemanuclein-alpha OS=Drosophila melanogaster GN=yemalpha PE=1 SV=1	P25992 [986-1002]	1	1873.83	0
TRUE	High	[K].ETTGSPKESESEDISR.[L]	1xTMT6plex [K7]; 1xTMT6plex [N-Term]; 1xPhospho [S/T]		0.0189833	0.00191737	1	1	8	P26019	DNA polymerase alpha catalytic subunit OS=Drosophila melanogaster GN=DNApol-alpha180 PE=1 SV=2	P26019 [313-328]	1	2290.09	0	1.102	1.438	0.872	1.138	1.156	1.086	1.101	0.966	0.952	1.013	1.629	1.531	1.552	0.999956	0.996877	0.993641	0.997396	0.989145	0.999173	0.989249	0.999621	0.998344	0.99982	0.805606	0.961547	0.999006	98.1	85.4	124	97.4	60.6	108.2	141.1	98.7
TRUE	High	[R].GGGGGGGSAK.[K]	1xTMT6plex [K10]; 1xTMT6plex [N-Term]; 1xPhospho [S8(100)]	P28668 1xPhospho [S1181(100)]	4.51103e-06	0	1	1	4	P28668	Bifunctional glutamate/proline--tRNA ligase OS=Drosophila melanogaster GN=Aats-glupro PE=1 SV=2	P28668 [1174-1183]	0	1242.62	0	1.181	1.292	0.945	1.034	1.294	1.085	1.431	1.029	0.78	0.931	1.552	1.302	1.717	0.999956	0.996877	0.993641	0.997396	0.989145	0.999173	0.989249	0.999621	0.998344	0.99982	0.889241	0.998247	0.972226	78.7	89.3	98.3	124.2	74.4	93	101.7	115.6
TRUE	High	[K].EASPVSMASPAKDELTQEINAQGEK.[V]	2xTMT6plex [K12; K25]; 1xTMT6plex [N-Term]; 1xPhospho [S/T]		0.000667091	0.000331387	1	1	3	P28668	Bifunctional glutamate/proline--tRNA ligase OS=Drosophila melanogaster GN=Aats-glupro PE=1 SV=2	P28668 [1108-1132]	1	3397.72	0	1.071	0.964	1.166	1.05	0.734	0.646	0.524	0.401	0.494	0.562	0.707	0.622	0.505	0.999956	0.996877	0.993641	0.997396	0.843041	0.767558	0.399707	0.179303	0.689545	0.781244	0.960419	0.854185	0.592224	95.8	118.3	88	154.7	122.9	102.6	92.4	86.9
TRUE	High	[R].SPQSSK.[E]	1xTMT6plex [K6]; 1xTMT6plex [N-Term]; 1xPhospho [S1(100)]	P28668 1xPhospho [S172(100)]	0.013815	0.00172753	1	1	2	P28668	Bifunctional glutamate/proline--tRNA ligase OS=Drosophila melanogaster GN=Aats-glupro PE=1 SV=2	P28668 [172-177]	0	1171.61	0	0.734	0.705	0.813	0.781	0.398	0.394	0.464	0.559	0.474	0.48	0.348	0.344	0.406	0.809647	0.690557	0.993641	0.9551	0.148164	0.213792	0.354308	0.566024	0.652608	0.570975	0.148913	0.11282	0.31732	77.3	175.3	69.7	145.5	200.7	56.7	54.5	69.9
TRUE	High	[K].EASPVSMASPAKDELTQEINAQGEK.[V]	1xDeamidated [Q17]; 1xOxidation [M7]; 2xTMT6plex [K12; K25]; 1xTMT6plex [N-Term]; 2xPhospho [S3(99.8); S9(88.9)]	P28668 2xPhospho [S1110(99.8); S1116(88.9)]	0.0203181	0.00191737	1	1	3	P28668	Bifunctional glutamate/proline--tRNA ligase OS=Drosophila melanogaster GN=Aats-glupro PE=1 SV=2	P28668 [1108-1132]	1	3494.66	0
TRUE	High	[R].ESKSSVSSDKK.[-]	3xTMT6plex [K3; K10; K11]; 1xTMT6plex [N-Term]; 2xPhospho [S5(99.4); S8(99.4)]	P29327 2xPhospho [S242(99.4); S245(99.4)]	0.00364569	0.00110061	1	2	4	P29327	40S ribosomal protein S6 OS=Drosophila melanogaster GN=RpS6 PE=1 SV=1	P29327 [238-248]	2	2258.19	0	1.859	2.259	1.525	1.853	0.823	0.788	0.652	1.109	1.339	1.399	0.833	0.797	0.66	0.804066	0.580039	0.854236	0.492807	0.989145	0.963502	0.76221	0.999621	0.968526	0.871942	0.993158	0.992941	0.839302	13.9	188.4	16.9	110.8	186.3	25.8	31.4	155.1
TRUE	High	[K].SSVSSDKK.[-]	2xTMT6plex [K7; K8]; 1xTMT6plex [N-Term]; 1xPhospho [S5(99.6)]	P29327 1xPhospho [S245(99.6)]	0.0139048	0.00172753	1	2	3	P29327	40S ribosomal protein S6 OS=Drosophila melanogaster GN=RpS6 PE=1 SV=1	P29327 [241-248]	1	1604.89	0	3.045	2.955	3.108	3.016	0.878	0.807	0.761	1.32	1.399	1.523	0.678	0.623	0.588	0.283931	0.26946	0.0645387	0.0481383	0.989145	0.973592	0.934226	0.999621	0.934957	0.778334	0.898439	0.854666	0.722465	19.3	159	18.9	91.7	206	58.9	57.1	139.6
TRUE	High	[K].SSVSSDKK.[-]	2xTMT6plex [K7; K8]; 1xTMT6plex [N-Term]; 2xPhospho [S4(100); S5(100)]	P29327 2xPhospho [S244(100); S245(100)]	0.0620167	0.00382508	1	2	1	P29327	40S ribosomal protein S6 OS=Drosophila melanogaster GN=RpS6 PE=1 SV=1	P29327 [241-248]	1	1684.85	0	1.804	1.538	1.682	1.434	0.987	0.764	0.887	1.246	1.074	1.386	0.878	0.68	0.79	0.795677	0.996877	0.7081	0.916448	0.989145	0.963502	0.9745	0.999621	0.998344	0.882919	0.993158	0.911515	0.972226	14.7	168.1	15.8	119.7	188.9	26.6	22.7	165.9
TRUE	High	[R].SASIRESK.[S]	1xTMT6plex [K8]; 1xTMT6plex [N-Term]; 1xPhospho [S7(100)]	P29327 1xPhospho [S239(100)]	0.0948033	0.00714768	1	2	2	P29327	40S ribosomal protein S6 OS=Drosophila melanogaster GN=RpS6 PE=1 SV=1	P29327 [233-240]	1	1415.77	0	1.339	1.411	1.02	1.075	1.692	2.192	1.783	1.08	1.328	1.025	1.371	1.776	1.445	0.999956	0.996877	0.99654	0.997396	0.856925	0.620631	0.9745	0.999621	0.973575	0.99982	0.992059	0.854185	0.999006	79.6	62.5	104.6	103.2	77.1	106.6	112.4	105.7
TRUE	High	[R].FIFNIGEDDDTDGDNSDDELDGNVGTDINNR.[I]	1xTMT6plex [N-Term]; 2xPhospho [T11(100); S16(100)]	P30432 2xPhospho [T1580(100); S1585(100)]	0.0268125	0.00254057	1	2	1	P30432	Furin-like protease 2 OS=Drosophila melanogaster GN=Fur2 PE=2 SV=2	P30432 [1570-1600]	0	3790.51	0
TRUE	High	[R].KPLGIPSDSEDEEDELEQR.[A]	1xTMT6plex [K1]; 1xTMT6plex [N-Term]; 2xPhospho [S7(100); S9(100)]	P34739 2xPhospho [S108(100); S110(100)]	6.99683e-05	0	1	1	4	P34739	Transcription termination factor 2 OS=Drosophila melanogaster GN=lds PE=1 SV=2	P34739 [102-120]	0	2804.27	0	1.139	1.275	0.906	1.015	1.081	1.544	1.624	1.253	1.191	0.834	0.685	0.978	1.029	0.999956	0.996877	0.993641	0.997396	0.995989	0.963502	0.9745	0.999621	0.998344	0.99982	0.923768	0.998247	0.999006	78.8	77.8	99	100.8	122.8	89.7	100.5	84.1
TRUE	High	[K].RKPLGIPSDSEDEEDELEQR.[A]	1xTMT6plex [K2]; 1xTMT6plex [N-Term]; 2xPhospho [S8(100); S10(100)]	P34739 2xPhospho [S108(100); S110(100)]	0.000859369	0.000331387	1	1	3	P34739	Transcription termination factor 2 OS=Drosophila melanogaster GN=lds PE=1 SV=2	P34739 [101-120]	1	2960.37	0	1.333	1.398	1.26	1.322	1.41	1.553	1.634	1.287	1.223	1.111	1.087	1.198	1.26	0.999956	0.996877	0.993641	0.991244	0.989145	0.963502	0.9745	0.999621	0.998344	0.99982	0.993158	0.998247	0.999006	81	75	85.7	95.2	97.2	108	113.3	105.7
TRUE	High	[R].APSIDTLDWDELSEAVNEIKPVYTGAQGMATFNNQK.[A]	2xTMT6plex [K20; K36]; 1xTMT6plex [N-Term]; 1xPhospho [S3(92.6)]	P34739 1xPhospho [S372(92.6)]	0.0037237	0.00110061	1	1	1	P34739	Transcription termination factor 2 OS=Drosophila melanogaster GN=lds PE=1 SV=2	P34739 [370-405]	0	4720.35	0
TRUE	High	[R].APSIDTLDWDELSEAVNEIKPVYTGAQGMATFNNQK.[A]	1xDeamidated [Q/N]; 1xPhospho [S/T/Y]; 2xTMT6plex [K20; K36]; 1xTMT6plex [N-Term]		0.0103295	0.00150655	1	1	8	P34739	Transcription termination factor 2 OS=Drosophila melanogaster GN=lds PE=1 SV=2	P34739 [370-405]	0	4721.33	0
TRUE	High	[R].APSIDTLDWDELSEAVNEIKPVYTGAQGMATFNNQK.[A]	1xDeamidated [N/Q]; 1xOxidation [M29]; 2xTMT6plex [K20; K36]; 1xTMT6plex [N-Term]; 1xPhospho [T/S/Y]		0.0554588	0.00364937	1	1	3	P34739	Transcription termination factor 2 OS=Drosophila melanogaster GN=lds PE=1 SV=2	P34739 [370-405]	0	4737.32	0
TRUE	High	[K].SAEAENGETPSK.[A]	1xDeamidated [N6]; 1xTMT6plex [K12]; 1xTMT6plex [N-Term]; 1xPhospho [T9(100)]	P35600 1xPhospho [T26(100)]	7.84133e-05	0	1	1	2	P35600	Replication factor C subunit 1 OS=Drosophila melanogaster GN=Gnf1 PE=1 SV=2	P35600 [18-29]	0	1758.82	0	0.939	0.616	0.843	0.553	1.129	1.524	1.653	0.809	0.746	0.552	0.748	1.011	1.096	0.999956	0.466799	0.993641	0.410778	0.989145	0.963811	0.9745	0.989411	0.998344	0.776117	0.993158	0.998247	0.999006	102.5	70.5	114.1	144	106.3	96.2	63.1	79.5
TRUE	High	[K].EKPAADLESSVLTDEER.[H]	1xTMT6plex [K2]; 1xTMT6plex [N-Term]; 2xPhospho [S10(99.3); T13(100)]	P35600 2xPhospho [S194(99.3); T197(100)]	7.27304e-07	0	1	1	4	P35600	Replication factor C subunit 1 OS=Drosophila melanogaster GN=Gnf1 PE=1 SV=2	P35600 [185-201]	0	2507.17	0	2.499	2.237	2.542	2.275	1.587	1.534	2.264	2.035	1.379	1.427	2.011	1.944	2.868	0.518091	0.613136	0.177709	0.227326	0.92814	0.963502	0.898009	0.558571	0.935332	0.852254	0.532369	0.710185	0.482601	68.9	64.8	67.7	72.1	51.2	172.1	154.1	102.9
TRUE	High	[K].SAEAENGETPSK.[A]	1xTMT6plex [K12]; 1xTMT6plex [N-Term]; 1xPhospho [T9(100)]	P35600 1xPhospho [T26(100)]	0.00047195	0.000331387	1	1	2	P35600	Replication factor C subunit 1 OS=Drosophila melanogaster GN=Gnf1 PE=1 SV=2	P35600 [18-29]	0	1757.84	0	0.8	0.662	0.938	0.776	1.007	0.778	1.202	1.042	0.674	0.874	0.914	0.705	1.09	0.89914	0.62524	0.993641	0.9551	0.989145	0.96358	0.997889	0.999621	0.984731	0.99982	0.993158	0.940929	0.999006	109	102.3	92.9	118	112.8	87.1	72.1	103.1
TRUE	High	[K].SAEAENGETPSKAPK.[R]	1xDeamidated [N6]; 2xTMT6plex [K12; K15]; 1xTMT6plex [N-Term]; 1xPhospho [T/S]		0.00133555	0.000331387	1	1	4	P35600	Replication factor C subunit 1 OS=Drosophila melanogaster GN=Gnf1 PE=1 SV=2	P35600 [18-32]	1	2284.17	0	0.623	0.64	0.532	0.546	0.941	1.082	0.953	0.689	0.783	0.681	0.811	0.933	0.822	0.572442	0.565112	0.538095	0.396382	0.989145	0.999173	0.9745	0.859559	0.998344	0.949632	0.993158	0.998247	0.97618	121.2	89.6	141.9	123.9	103.9	75.4	77.5	84.3
TRUE	High	[K].KSEAAGADDDYLDEGPGEEDGAGGHLSSEEDEDKDNLELDSLIK.[A]	1xDeamidated [N36]; 3xTMT6plex [K1; K34; K44]; 1xTMT6plex [N-Term]; 2xPhospho [S27(99.9); S28(99.9)]	P35600 2xPhospho [S938(99.9); S939(99.9)]	0.00191481	0.000331387	1	1	2	P35600	Replication factor C subunit 1 OS=Drosophila melanogaster GN=Gnf1 PE=1 SV=2	P35600 [912-955]	2	5712.58	0
TRUE	High	[K].KEHSSEEK.[G]	2xTMT6plex [K1; K8]; 1xTMT6plex [N-Term]; 2xPhospho [S4(100); S5(100)]	P35600 2xPhospho [S331(100); S332(100)]	0.00278158	0.00110061	1	1	3	P35600	Replication factor C subunit 1 OS=Drosophila melanogaster GN=Gnf1 PE=1 SV=2	P35600 [328-335]	1	1820.88	0	1.89	1.836	1.706	1.657	1.398	1.442	1.878	1.361	1.045	1.013	1.145	1.182	1.538	0.867488	0.87459	0.682927	0.697322	0.989145	0.973592	0.9745	0.99841	0.998344	0.99982	0.993158	0.998247	0.999006	63.2	75.9	70	104.7	92.7	119.4	116	106.1
TRUE	High	[R].KAVIISSDEDEVVSPPETK.[K]	2xTMT6plex [K1; K19]; 1xTMT6plex [N-Term]; 3xPhospho [S6(98.7); S7(98.7); S14(98.7)]	P35600 3xPhospho [S40(98.7); S41(98.7); S48(98.7)]	0.00384425	0.00110061	1	1	2	P35600	Replication factor C subunit 1 OS=Drosophila melanogaster GN=Gnf1 PE=1 SV=2	P35600 [35-53]	1	2970.44	0
TRUE	High	[K].AVLEFENEDIDRSLMEVDLDESIKEAAPEK.[K]	2xTMT6plex [K24; K30]; 1xTMT6plex [N-Term]; 2xPhospho [S13(100); S22(100)]	P35600 2xPhospho [S128(100); S137(100)]	0.0142704	0.00172753	1	1	1	P35600	Replication factor C subunit 1 OS=Drosophila melanogaster GN=Gnf1 PE=1 SV=2	P35600 [116-145]	2	4282.07	0	1.967	2.065	2.244	2.355	2.731	2.434	2.884	1.487	1.255	1.408	2.511	2.237	2.652	0.656093	0.632613	0.302132	0.196031	0.279173	0.543483	0.497143	0.962795	0.998344	0.878131	0.23588	0.514483	0.530117	73.9	46.7	64.8	90.5	50.7	145.3	152.6	127.4
TRUE	High	[K].EHPPSPR.[T]	1xTMT6plex [N-Term]; 1xPhospho [S5(100)]	P35600 1xPhospho [S407(100)]	0.0854538	0.00518761	1	1	2	P35600	Replication factor C subunit 1 OS=Drosophila melanogaster GN=Gnf1 PE=1 SV=2	P35600 [403-409]	0	1128.54	0	0.997	0.972	0.939	0.914	1.101	1.328	1.326	0.883	0.884	0.733	0.833	1.005	1.003	0.999956	0.996877	0.993641	0.997396	0.999798	0.973592	0.994655	0.999621	0.998344	0.998825	0.993158	0.998247	0.999006	104.2	76.5	110.8	114.9	101.1	103.9	101.3	84.2
TRUE	High	[K].NSSPEPPKPK.[S]	2xTMT6plex [K8; K10]; 1xTMT6plex [N-Term]; 1xPhospho [S]		0.0873797	0.00600322	1	1	1	P35600	Replication factor C subunit 1 OS=Drosophila melanogaster GN=Gnf1 PE=1 SV=2	P35600 [162-171]	0	1848.02	0	1.323	1.333	1.172	1.18	1.05	1.052	1.447	1.07	0.778	0.776	1.032	1.034	1.421	0.999956	0.996877	0.993641	0.997396	0.989145	0.999173	0.989249	0.999621	0.998344	0.99982	0.996688	0.998247	0.999006	84.7	85.9	95.7	116.2	87.5	112.1	112.9	90.2
TRUE	High	[K].TSWGSDGQF.[-]	1xTMT6plex [N-Term]; 1xPhospho [S5(100)]	P38979 1xPhospho [S309(100)]	0.00249902	0.000973993	1	2	2	P38979	40S ribosomal protein SA OS=Drosophila melanogaster GN=sta PE=1 SV=2	P38979 [305-313]	0	1293.54	0	0.567	0.564	0.547	0.544	0.781	0.685	0.838	0.633	0.517	0.59	0.873	0.765	0.936	0.427521	0.370158	0.583743	0.390116	0.986169	0.932796	0.9745	0.751858	0.742741	0.852254	0.993158	0.987654	0.999006	119.4	112.6	123.7	149.1	100.8	67.6	67.3	88
TRUE	High	[R].KLSSIGQR.[D]	1xTMT6plex [K1]; 1xTMT6plex [N-Term]; 1xPhospho [S3(100)]	P39018 1xPhospho [S124(99.6)]	0.0507286	0.00364937	1	1	2	P39018	40S ribosomal protein S19a OS=Drosophila melanogaster GN=RpS19a PE=1 SV=3	P39018 [122-129]	1	1426.82	0	1.946	2.125	2.396	2.617	6.097	5.165	5.145	2.524	2.533	2.991	2.346	1.987	1.979	0.830535	0.676222	0.229379	0.111236	0.000907026	0.00939792	0.0729486	0.284263	0.284218	0.0648026	0.375892	0.671218	0.890779	44.9	33.4	36.5	68	86.7	87.5	95.5	203.4
TRUE	High	[R].IADPEHDHTGFLTEYVATR.[W]	1xTMT6plex [N-Term]; 2xPhospho [T/Y]		4.11037e-05	0	1	1	1	P40417	Mitogen-activated protein kinase ERK-A OS=Drosophila melanogaster GN=rl PE=1 SV=3	P40417 [186-204]	0	2561.13	0	0.291	0.087	0.238	0.071	0.163	0.479	0.156	0.118	0.36	0.122	0.147	0.432	0.141	0.017687	3.59342e-08	0.009058	1.37178e-10	0.000221287	0.489656	0.000874659	5.82833e-06	0.336013	0.000203432	0.000282256	0.363825	0.00184031	168.2	132.7	206	176.5	147.1	49	14.6	21.6
TRUE	High	[R].AIHPQSLDFSSVSTEADGSGSGEHR.[V]	1xTMT6plex [N-Term]; 1xPhospho [S/T]		0.000400036	0	1	1	13	P40688	Protein swallow OS=Drosophila melanogaster GN=swa PE=1 SV=1	P40688 [350-374]	0	2880.3	0
TRUE	High	[R].NQSHDTIHNQSINDSQTR.[L]	1xTMT6plex [N-Term]; 1xPhospho [T6(99.3)]	P40688 1xPhospho [T466(99.3)]	5.16547e-07	0	1	1	7	P40688	Protein swallow OS=Drosophila melanogaster GN=swa PE=1 SV=1	P40688 [461-478]	0	2404.08	0	1.806	1.831	1.153	1.169	1.265	1.784	2.106	1.599	1.354	0.961	0.882	1.243	1.467	0.778608	0.821432	0.993641	0.997396	0.989145	0.893196	0.863434	0.890954	0.954345	0.99982	0.993158	0.998247	0.999006	68.9	64.3	107.9	84.7	92.3	124.4	126.1	81.4
TRUE	High	[R].AIHPQSLDFSSVSTEADGSGSGEHR.[V]	1xTMT6plex [N-Term]; 2xPhospho [S/T]		0.00129694	0.000331387	1	1	4	P40688	Protein swallow OS=Drosophila melanogaster GN=swa PE=1 SV=1	P40688 [350-374]	0	2960.27	0
TRUE	High	[R].TPAPNNSETSQPSSNDSAIEVEAHEEERPSSR.[R]	1xTMT6plex [N-Term]; 1xPhospho [S17(99.7)]	P40688 1xPhospho [S402(99.7)]	0.00333403	0.00110061	1	1	1	P40688	Protein swallow OS=Drosophila melanogaster GN=swa PE=1 SV=1	P40688 [386-417]	0	3761.67	0
TRUE	High	[K].LDTSGGGASNGDSNK.[L]	1xDeamidated [N10]; 1xTMT6plex [K15]; 1xTMT6plex [N-Term]; 1xPhospho [T/S]		3.61555e-05	0	1	1	2	P40797	Protein peanut OS=Drosophila melanogaster GN=pnut PE=1 SV=2	P40797 [75-89]	0	1918.88	0	1.199	1.047	0.925	0.808	0.508	0.753	0.911	0.895	0.74	0.499	0.619	0.919	1.111	0.999956	0.996877	0.993641	0.991244	0.440389	0.963502	0.9745	0.999621	0.998344	0.63588	0.853265	0.998247	0.999006	79.4	127.6	102.9	130	104.6	95.2	83.1	64.8
TRUE	High	[R].SLGANSSTDNVDGKK.[E]	2xTMT6plex [K14; K15]; 1xTMT6plex [N-Term]; 1xPhospho [S/T]		0.0125465	0.00150655	1	1	3	P40797	Protein peanut OS=Drosophila melanogaster GN=pnut PE=1 SV=2	P40797 [517-531]	1	2260.18	0	2.242	2.897	1.863	2.407	1.408	1.562	1.511	2.22	2.295	2.07	1.635	1.813	1.754	0.559963	0.282753	0.538095	0.174039	0.989145	0.963502	0.989249	0.444628	0.39116	0.359724	0.824543	0.821078	0.95366	41.6	98.9	50	67.3	85.2	93.2	120.4	139.4
TRUE	High	[R].SLGANSSTDNVDGKK.[E]	2xTMT6plex [K14; K15]; 1xTMT6plex [N-Term]; 2xPhospho [S1(100); S/T]	P40797 2xPhospho [S517(100); S/T]	0.0285723	0.00254057	1	1	2	P40797	Protein peanut OS=Drosophila melanogaster GN=pnut PE=1 SV=2	P40797 [517-531]	1	2340.15	0	1.494	1.72	1.499	1.726	1.613	1.811	1.679	1.959	2.113	1.882	2.313	2.597	2.407	0.999956	0.935013	0.864593	0.624198	0.889729	0.838973	0.9745	0.602591	0.489312	0.481712	0.407517	0.309846	0.646208	66.4	85.4	66.2	73.2	59.6	99.2	114.2	137.7
TRUE	High	[K].AAAPAAVASPAAAATSADASPSPAKK.[A]	2xTMT6plex [K25; K26]; 1xTMT6plex [N-Term]; 2xPhospho [S/T]		0.000276741	0	1	2	10	P41073	Zinc finger protein on ecdysone puffs OS=Drosophila melanogaster GN=Pep PE=1 SV=1	P41073 [665-690]	1	3097.59	0
TRUE	High	[K].ELDELFADQADDDKSEDKENDEDNSSTWFGSDR.[D]	2xTMT6plex [K14; K18]; 1xTMT6plex [N-Term]; 1xPhospho [S15(100)]	P41375 1xPhospho [S133(100)]	0.0203181	0.00191737	1	1	1	P41375	Eukaryotic translation initiation factor 2 subunit 2 OS=Drosophila melanogaster GN=eIF-2beta PE=1 SV=1	P41375 [119-151]	2	4590.02	0	1.517	1.165	1.324	1.016	1.274	0.78	2.01	1.663	0.645	1.054	1.413	0.865	2.23	0.984198	0.996877	0.98792	0.997396	0.989145	0.963502	0.934226	0.842755	0.959875	0.99982	0.944728	0.998247	0.722465	59	99.7	67.6	120.5	89.8	89.6	68.8	127
TRUE	High	[R].TSPQQIQHPHR.[Q]	1xTMT6plex [N-Term]; 1xPhospho [S2(99.9)]	P42519 1xPhospho [S217(99.9)]	0.000709706	0.000331387	1	1	3	P42519	Protein Star OS=Drosophila melanogaster GN=S PE=2 SV=1	P42519 [216-226]	0	1637.81	0
TRUE	High	[R].DNQLGENVFESSLNQALAGSK.[N]	1xTMT6plex [K21]; 1xTMT6plex [N-Term]; 1xPhospho [S12(91)]	P45437 1xPhospho [S703(91)]	0.00034232	0	1	1	2	P45437	Coatomer subunit beta OS=Drosophila melanogaster GN=betaCOP PE=2 SV=2	P45437 [692-712]	0	2759.37	0
TRUE	High	[R].TDPVVELFPDEENEDRHNMSPTPPSQFANQTSGYEIPAR.[L]	1xOxidation [M19]; 1xTMT6plex [N-Term]; 1xPhospho [S/T/Y]		1.09181e-05	0	1	2	5	P46824	Kinesin light chain OS=Drosophila melanogaster GN=Klc PE=1 SV=1	P46824 [147-185]	1	4740.14	0
TRUE	High	[R].TDPVVELFPDEENEDRHNMSPTPPSQFANQTSGYEIPAR.[L]	1xDeamidated [Q/N]; 1xPhospho [S20(97.3)]; 1xTMT6plex [N-Term]	P46824 1xPhospho [S166(97.3)]	8.90033e-06	0	1	2	3	P46824	Kinesin light chain OS=Drosophila melanogaster GN=Klc PE=1 SV=1	P46824 [147-185]	1	4725.13	0
TRUE	High	[R].HNMSPTPPSQFANQTSGYEIPAR.[L]	1xTMT6plex [N-Term]; 1xPhospho [T6(90.7)]	P46824 1xPhospho [T168(90.7)]	1.32667e-05	0	1	2	2	P46824	Kinesin light chain OS=Drosophila melanogaster GN=Klc PE=1 SV=1	P46824 [163-185]	0	2839.31	0
TRUE	High	[R].HNMSPTPPSQFANQTSGYEIPAR.[L]	1xDeamidated [Q/N]; 1xTMT6plex [N-Term]; 1xPhospho [S4(89.6)]	P46824 1xPhospho [S166(89.6)]	3.33502e-05	0	1	2	14	P46824	Kinesin light chain OS=Drosophila melanogaster GN=Klc PE=1 SV=1	P46824 [163-185]	0	2840.29	0
TRUE	High	[R].TDPVVELFPDEENEDRHNMSPTPPSQFANQTSGYEIPAR.[L]	1xTMT6plex [N-Term]; 1xPhospho [S20(84.2)]	P46824 1xPhospho [S166(84.2)]	0.000606597	0.000331387	1	2	8	P46824	Kinesin light chain OS=Drosophila melanogaster GN=Klc PE=1 SV=1	P46824 [147-185]	1	4724.14	0
TRUE	High	[R].TDPVVELFPDEENEDRHNMSPTPPSQFANQTSGYEIPAR.[L]	1xDeamidated [Q/N]; 1xOxidation [M19]; 1xTMT6plex [N-Term]; 1xPhospho [S/T/Y]		0.000946146	0.000331387	1	2	7	P46824	Kinesin light chain OS=Drosophila melanogaster GN=Klc PE=1 SV=1	P46824 [147-185]	1	4741.12	0
TRUE	High	[R].TDPVVELFPDEENEDRHNMSPTPPSQFANQTSGYEIPAR.[L]	2xDeamidated [N18; N]; 1xTMT6plex [N-Term]; 1xPhospho [S/T/Y]		0.00360738	0.00110061	1	2	2	P46824	Kinesin light chain OS=Drosophila melanogaster GN=Klc PE=1 SV=1	P46824 [147-185]	1	4726.11	0
TRUE	High	[K].KYDENQEQDDACDKSR.[T]	1xCarbamidomethyl [C12]; 2xTMT6plex [K1; K14]; 1xTMT6plex [N-Term]; 1xPhospho [S15(100)]	P46824 1xPhospho [S145(100)]	0.0467622	0.00350078	1	2	1	P46824	Kinesin light chain OS=Drosophila melanogaster GN=Klc PE=1 SV=1	P46824 [131-146]	2	2768.28	0	4.856	4.753	4.517	4.421	2.173	1.824	2.514	2.389	1.734	2.065	3.092	2.596	3.578	0.022894	0.0247205	0.00469698	0.00239807	0.450597	0.808991	0.630125	0.351548	0.71235	0.359906	0.128934	0.309846	0.21562	40.6	56.8	43.6	59.7	39.9	197.1	192.9	123.3
TRUE	High	[K].KYDENQEQDDACDKSR.[T]	1xCarbamidomethyl [C12]; 1xDeamidated [Q8]; 2xTMT6plex [K1; K14]; 1xTMT6plex [N-Term]; 1xPhospho [S15(100)]	P46824 1xPhospho [S145(100)]	0.108251	0.00747661	1	2	1	P46824	Kinesin light chain OS=Drosophila melanogaster GN=Klc PE=1 SV=1	P46824 [131-146]	2	2769.26	0	5.049	4.961	4.976	4.89	1.798	1.837	2.516	2.725	1.991	1.947	2.575	2.632	3.603	0.0212486	0.0189472	0.00227773	0.000893438	0.765504	0.828312	0.69283	0.205849	0.543868	0.434753	0.26155	0.29632	0.202494	37.4	62.8	37.9	58	43.8	188.6	185.3	112.9
TRUE	High	[R].TLVATSPHQEIVR.[R]	1xTMT6plex [N-Term]; 1xPhospho [T5(99.6)]	P46863 1xPhospho [T948(99.6)]	2.41425e-05	0	1	1	6	P46863	Bipolar kinesin KRP-130 OS=Drosophila melanogaster GN=Klp61F PE=1 SV=2	P46863 [944-956]	0	1759.93	0	1.457	1.686	1.196	1.384	1.015	1.05	1.281	1.143	0.937	0.906	1.138	1.177	1.436	0.999956	0.937991	0.993641	0.9551	0.989145	0.999173	0.997889	0.999621	0.998344	0.99982	0.993158	0.998247	0.999006	68.9	99.2	83.9	111.2	88.5	100.3	116.1	100.7
TRUE	High	[K].EGSGGGK.[A]	1xTMT6plex [K7]; 1xTMT6plex [N-Term]; 1xPhospho [S3(100)]	P48588 1xPhospho [S24(100)]	0.00384425	0.00110061	1	1	4	P48588	40S ribosomal protein S25 OS=Drosophila melanogaster GN=RpS25 PE=1 SV=3	P48588 [22-28]	0	1129.57	0	1.247	1.147	0.975	0.896	0.554	0.43	0.568	0.912	0.69	0.89	0.646	0.501	0.662	0.999956	0.996877	0.99654	0.997396	0.540655	0.31646	0.598567	0.999621	0.998344	0.99982	0.860111	0.524913	0.840738	68.2	168.9	87.3	105.2	144.8	85.1	78.3	93.6
TRUE	High	[K].KQGAVSMNGQNGTAEGSPQKYEEDR.[E]	2xDeamidated [Q/N]; 2xTMT6plex [K1; K20]; 1xTMT6plex [N-Term]; 1xPhospho [T/S/Y]		5.95363e-05	0	1	1	12	P48591	Ribonucleoside-diphosphate reductase large subunit OS=Drosophila melanogaster GN=RnrL PE=1 SV=2	P48591 [766-790]	2	3450.65	0	1.18	0.946	1.135	0.91	1.301	1.31	1.403	0.933	0.871	0.865	0.89	0.897	0.96	0.999956	0.996877	0.993641	0.997396	0.989145	0.973592	0.989249	0.999621	0.998344	0.99982	0.993158	0.998247	0.999006	106.1	69.9	110.3	105.2	102.2	125.2	100.4	91
TRUE	High	[K].QGAVSMNGQNGTAEGSPQKYEEDRER.[K]	2xDeamidated [Q/N]; 1xTMT6plex [K19]; 1xTMT6plex [N-Term]; 1xPhospho [S16(98.6)]	P48591 1xPhospho [S782(98.6)]	0.000126641	0	1	1	19	P48591	Ribonucleoside-diphosphate reductase large subunit OS=Drosophila melanogaster GN=RnrL PE=1 SV=2	P48591 [767-792]	2	3378.53	0	1.057	2.183	0.636	1.312	0.794	0.552	0.952	1.391	0.806	1.159	2.006	1.396	2.406	0.999956	0.580039	0.815485	0.991244	0.989145	0.706317	0.9745	0.989411	0.998344	0.998476	0.51255	0.991823	0.646208	78.4	122.7	130.4	84	48.5	82.9	171.2	97.3
TRUE	High	[K].QGAVSMNGQNGTAEGSPQKYEEDRER.[K]	1xDeamidated [Q/N]; 1xPhospho [S16(100)]; 1xTMT6plex [K19]; 1xTMT6plex [N-Term]	P48591 1xPhospho [S782(100)]	3.0909e-05	0	1	1	18	P48591	Ribonucleoside-diphosphate reductase large subunit OS=Drosophila melanogaster GN=RnrL PE=1 SV=2	P48591 [767-792]	2	3377.55	0	1.241	1.852	0.758	1.132	0.634	0.466	0.933	1.278	0.639	0.869	1.524	1.121	2.242	0.999956	0.810887	0.993641	0.997396	0.783118	0.411722	0.9745	0.999621	0.94946	0.99982	0.893716	0.998247	0.689155	76.6	134.3	125.2	98.1	55.9	95	141.7	85.2
TRUE	High	[K].QGAVSMNGQNGTAEGSPQKYEEDR.[E]	2xDeamidated [Q/N]; 1xTMT6plex [K19]; 1xTMT6plex [N-Term]; 1xPhospho [T/S/Y]		0.00109912	0.000331387	1	1	12	P48591	Ribonucleoside-diphosphate reductase large subunit OS=Drosophila melanogaster GN=RnrL PE=1 SV=2	P48591 [767-790]	1	3093.39	0	1.763	2.086	1.1	1.301	0.816	0.491	1.007	1.325	0.646	1.073	2.062	1.242	2.547	0.872759	0.693226	0.993641	0.991244	0.950263	0.37948	0.9745	0.999621	0.959875	0.99982	0.471928	0.998247	0.549304	71	121.2	113.9	92.2	47.9	125.2	148.2	98.8
TRUE	High	[K].QGAVSMNGQNGTAEGSPQKYEEDRER.[K]	1xDeamidated [N/Q]; 1xPhospho [S5(96.1)]; 1xOxidation [M6]; 1xTMT6plex [K19]; 1xTMT6plex [N-Term]	P48591 1xPhospho [S771(96.1)]	0.00236363	0.000973993	1	1	21	P48591	Ribonucleoside-diphosphate reductase large subunit OS=Drosophila melanogaster GN=RnrL PE=1 SV=2	P48591 [767-792]	2	3393.54	0	1.395	2.202	0.907	1.432	0.704	0.533	0.718	1.186	0.881	1.164	1.656	1.253	1.688	0.999956	0.580039	0.993641	0.916448	0.926156	0.665145	0.919538	0.999621	0.998344	0.99982	0.714433	0.998247	0.962086	69.5	144	106.9	87.1	61.2	97	153.1	101.3
TRUE	High	[K].QGAVSMNGQNGTAEGSPQKYEEDR.[E]	1xDeamidated [N/Q]; 1xTMT6plex [K19]; 1xTMT6plex [N-Term]; 1xPhospho [T/S/Y]		0.00691942	0.00110061	1	1	31	P48591	Ribonucleoside-diphosphate reductase large subunit OS=Drosophila melanogaster GN=RnrL PE=1 SV=2	P48591 [767-790]	1	3092.4	0	1.962	2.37	1.064	1.285	0.761	0.362	1.033	1.568	0.55	1.155	1.957	0.932	2.657	0.686805	0.501879	0.993641	0.991607	0.92814	0.116766	0.9745	0.91834	0.794652	0.99982	0.591154	0.998247	0.594751	63.9	128.9	117.7	84.9	50.1	125.3	151.3	98.1
TRUE	High	[K].QGAVSMNGQNGTAEGSPQKYEEDR.[E]	2xDeamidated [N/Q]; 1xPhospho [Y/T/S]; 1xOxidation [M6]; 1xTMT6plex [K19]; 1xTMT6plex [N-Term]		0.00541823	0.00110061	1	1	16	P48591	Ribonucleoside-diphosphate reductase large subunit OS=Drosophila melanogaster GN=RnrL PE=1 SV=2	P48591 [767-790]	1	3109.38	0	1.09	1.955	0.881	1.58	0.677	0.563	1.242	2.25	1.021	1.226	1.245	1.037	2.286	0.999956	0.754347	0.993641	0.767836	0.843041	0.670096	0.997889	0.429529	0.998344	0.981071	0.993158	0.998951	0.694743	74	133.1	91.5	73.5	72.3	80.6	144.6	90.1
TRUE	High	[K].QGAVSMNGQNGTAEGSPQKYEEDRER.[K]	2xDeamidated [N/Q]; 1xPhospho [Y20(87)]; 1xOxidation [M6]; 1xTMT6plex [K19]; 1xTMT6plex [N-Term]	P48591 1xPhospho [Y786(87)]	0.00914043	0.00150655	1	1	12	P48591	Ribonucleoside-diphosphate reductase large subunit OS=Drosophila melanogaster GN=RnrL PE=1 SV=2	P48591 [767-792]	2	3394.53	0	1.205	1.682	0.825	1.151	0.751	0.638	0.799	1.188	0.949	1.117	1.457	1.238	1.549	0.999956	0.904489	0.993641	0.997396	0.881889	0.794966	0.933909	0.999621	0.998344	0.99982	0.933152	0.998247	0.999006	79.4	131.5	116	88.4	67.8	95.7	133.6	98.7
TRUE	High	[R].KMSIGHEANGQLAK.[E]	1xDeamidated [Q/N]; 2xTMT6plex [K1; K14]; 1xTMT6plex [N-Term]; 1xPhospho [S3(100)]	P48592 1xPhospho [S35(100)]	0.000151653	0	1	1	5	P48592	Ribonucleoside-diphosphate reductase subunit M2 OS=Drosophila melanogaster GN=RnrS PE=1 SV=2	P48592 [33-46]	1	2252.21	0	0.839	0.711	0.701	0.594	0.704	0.792	0.776	0.632	0.645	0.574	0.763	0.859	0.841	0.95749	0.696601	0.936947	0.521615	0.881244	0.963502	0.936334	0.751858	0.959875	0.807159	0.993158	0.998247	0.999006	94.4	119.2	113	146.3	109.9	79.2	67.1	83.9
TRUE	High	[K].MSIGHEANGQLAK.[E]	1xDeamidated [N8]; 1xOxidation [M1]; 1xTMT6plex [K13]; 1xTMT6plex [N-Term]; 1xPhospho [S2(100)]	P48592 1xPhospho [S35(100)]	0.000978632	0.000331387	1	1	1	P48592	Ribonucleoside-diphosphate reductase subunit M2 OS=Drosophila melanogaster GN=RnrS PE=1 SV=2	P48592 [34-46]	0	1910.94	0	1.101	0.983	0.814	0.726	1.45	0.925	1.275	0.636	0.461	0.723	1.086	0.693	0.955	0.999956	0.996877	0.993641	0.864717	0.989145	0.989106	0.99765	0.76042	0.618001	0.994774	0.993158	0.938001	0.999006	90.3	75	122.2	150.4	100.1	99.4	88.7	108.8
TRUE	High	[R].KMSIGHEANGQLAK.[E]	1xDeamidated [N9]; 1xOxidation [M2]; 2xTMT6plex [K1; K14]; 1xTMT6plex [N-Term]; 1xPhospho [S3(100)]	P48592 1xPhospho [S35(100)]	0.0109226	0.00150655	1	1	1	P48592	Ribonucleoside-diphosphate reductase subunit M2 OS=Drosophila melanogaster GN=RnrS PE=1 SV=2	P48592 [33-46]	1	2268.2	0	0.98	1.156	0.739	0.872	0.586	0.983	0.818	0.627	0.754	0.45	0.465	0.781	0.649	0.999956	0.996877	0.976348	0.997396	0.744428	0.999173	0.96946	0.738107	0.998344	0.502439	0.504715	0.987654	0.839302	73.8	112.8	97.8	147	142	72.3	85.3	66.1
TRUE	High	[K].FSLKSPSK.[K]	2xTMT6plex [K4; K8]; 1xTMT6plex [N-Term]; 1xPhospho [S5(100)]	P48592 1xPhospho [S18(100)]	0.00919597	0.00150655	1	1	2	P48592	Ribonucleoside-diphosphate reductase subunit M2 OS=Drosophila melanogaster GN=RnrS PE=1 SV=2	P48592 [14-21]	1	1660.96	0	1.378	1.194	1.539	1.332	1.355	1.497	2.041	1.124	0.824	0.746	0.946	1.044	1.424	0.999956	0.996877	0.838681	0.991244	0.989145	0.963502	0.946055	0.999621	0.998344	0.99982	0.993158	0.998247	0.999006	73.3	73.6	65.6	133.6	105.4	101	87.5	99.7
TRUE	High	[K].MSIGHEANGQLAK.[E]	1xDeamidated [N/Q]; 1xTMT6plex [K13]; 1xTMT6plex [N-Term]; 1xPhospho [S2(100)]	P48592 1xPhospho [S35(100)]	0.010078	0.00150655	1	1	4	P48592	Ribonucleoside-diphosphate reductase subunit M2 OS=Drosophila melanogaster GN=RnrS PE=1 SV=2	P48592 [34-46]	0	1894.95	0	0.84	0.714	0.868	0.738	1.231	1.39	1.345	0.682	0.705	0.624	0.905	1.022	0.988	0.974636	0.712465	0.993641	0.888671	0.989145	0.973592	0.989249	0.842755	0.998344	0.898907	0.993158	0.998247	0.999006	101.1	77.6	97.8	153	105.6	84.9	72.2	95.5
TRUE	High	[K].QGSNVK.[S]	1xTMT6plex [K6]; 1xTMT6plex [N-Term]; 1xPhospho [S3(100)]	P48598 1xPhospho [S251(100)]	0.027002	0.00254057	1	1	1	P48598	Eukaryotic translation initiation factor 4E OS=Drosophila melanogaster GN=eIF-4E PE=1 SV=1	P48598 [249-254]	0	1170.63	0	0.883	0.973	0.489	0.539	0.497	0.39	0.449	0.288	0.25	0.319	0.585	0.459	0.528	0.984198	0.996877	0.429283	0.375101	0.383101	0.205509	0.306778	0.0270706	0.066295	0.117714	0.729359	0.393615	0.603887	100.4	112.1	181.2	174.8	95.3	88.7	97.6	55.7
TRUE	High	[R].TGPGNSASK.[S]	1xTMT6plex [K9]; 1xTMT6plex [N-Term]; 1xPhospho [S6(100)]	P48809 1xPhospho [S364(100)]	0.000151653	0	1	1	4	P48809	Heterogeneous nuclear ribonucleoprotein 27C OS=Drosophila melanogaster GN=Hrb27C PE=1 SV=2	P48809 [359-367]	0	1356.69	0	4.557	4.615	2.673	2.708	3.223	2.312	3.941	2.946	1.728	2.409	3.883	2.785	4.747	0.0502681	0.0291981	0.14291	0.0903988	0.101846	0.53881	0.232734	0.142155	0.714439	0.197801	0.0372913	0.233275	0.0770139	30.3	50.6	51.7	67.7	42	138.2	140	163.1
TRUE	High	[K].SGSEYDYGGYGSGYDYDYSNYVK.[Q]	1xTMT6plex [K23]; 1xTMT6plex [N-Term]; 1xPhospho [Y7(85.2)]	P48809 1xPhospho [Y374(85.2)]	7.44232e-05	0	1	1	7	P48809	Heterogeneous nuclear ribonucleoprotein 27C OS=Drosophila melanogaster GN=Hrb27C PE=1 SV=2	P48809 [368-390]	0	3147.32	0
TRUE	High	[R].DGSGGQNSNNSTVGGAYGK.[L]	1xTMT6plex [K19]; 1xTMT6plex [N-Term]; 1xPhospho [S11(99.6)]	P48809 1xPhospho [S185(99.6)]	3.99487e-05	0	1	1	5	P48809	Heterogeneous nuclear ribonucleoprotein 27C OS=Drosophila melanogaster GN=Hrb27C PE=1 SV=2	P48809 [175-193]	0	2308.06	0	0.724	1.026	0.547	0.775	1.459	1.972	1.551	0.663	0.843	0.624	0.832	1.124	0.884	0.872759	0.996877	0.583743	0.9551	0.975059	0.808991	0.9745	0.819347	0.998344	0.90952	0.993158	0.998247	0.999006	96.4	60.3	127.6	141	105.7	69.8	98.9	87.9
TRUE	High	[R].DDRDLGFGQSDDEDDVGPR.[A]	1xTMT6plex [N-Term]; 1xPhospho [S10(100)]	P49735 1xPhospho [S124(100)]	4.34275e-06	0	1	1	4	P49735	DNA replication licensing factor Mcm2 OS=Drosophila melanogaster GN=Mcm2 PE=1 SV=1	P49735 [115-133]	1	2417.01	0	1.147	1.423	1.085	1.346	0.991	1.357	1.188	1.247	1.424	1.04	0.923	1.264	1.107	0.999956	0.996877	0.993641	0.991244	0.989145	0.973592	0.997889	0.999621	0.91976	0.99982	0.993158	0.998247	0.999006	98.8	82.7	104.5	78.8	88.8	113.3	140.6	81.9
TRUE	High	[R].AAGIHRDDRDLGFGQSDDEDDVGPR.[A]	1xTMT6plex [N-Term]; 1xPhospho [S16(100)]	P49735 1xPhospho [S124(100)]	9.64919e-06	0	1	1	2	P49735	DNA replication licensing factor Mcm2 OS=Drosophila melanogaster GN=Mcm2 PE=1 SV=1	P49735 [109-133]	2	3022.35	0	0.822	2.089	0.56	1.424	0.825	2.103	0.579	1.631	5.927	2.325	0.823	2.099	0.577	0.917559	0.693226	0.620155	0.9209	0.989145	0.689735	0.68429	0.868897	0.00203652	0.254523	0.993158	0.590459	0.760379	88.5	89.4	129.8	31.7	89.6	72.7	184.8	73.8
TRUE	High	[R].AAMTSPVGDFEPFENEDEILGDQTVR.[D]	1xTMT6plex [N-Term]; 1xPhospho [S5(99.1)]	P49735 1xPhospho [S27(99.1)]	0.000210312	0	1	1	3	P49735	DNA replication licensing factor Mcm2 OS=Drosophila melanogaster GN=Mcm2 PE=1 SV=1	P49735 [23-48]	0	3176.43	0
TRUE	High	[R].DLGFGQSDDEDDVGPR.[A]	1xTMT6plex [N-Term]; 1xPhospho [S7(100)]	P49735 1xPhospho [S124(100)]	7.54909e-05	0	1	1	4	P49735	DNA replication licensing factor Mcm2 OS=Drosophila melanogaster GN=Mcm2 PE=1 SV=1	P49735 [118-133]	0	2030.85	0	1.679	1.492	1.254	1.115	1.339	1.3	1.911	1.107	0.753	0.776	1.297	1.259	1.851	0.984198	0.996877	0.993641	0.997396	0.989145	0.995512	0.96946	0.999621	0.998344	0.99982	0.993158	0.998247	0.929195	78.8	68.1	105.5	117.5	70.3	132.3	117.6	91.2
TRUE	High	[K].FVIVTQNSPQQGQAK.[V]	1xTMT6plex [K15]; 1xTMT6plex [N-Term]; 1xPhospho [S8(100)]	P49847 1xPhospho [S533(100)]	0.000106249	0	1	2	6	P49847	Transcription initiation factor TFIID subunit 6 OS=Drosophila melanogaster GN=Taf6 PE=1 SV=2	P49847 [526-540]	0	2183.16	0	0.441	0.451	0.38	0.388	0.72	0.878	0.908	0.551	0.533	0.437	0.532	0.65	0.672	0.194775	0.169534	0.160091	0.0787404	0.829277	0.973592	0.96946	0.549615	0.763235	0.434753	0.628383	0.879748	0.873819	132.6	91.5	153.8	150.8	123.7	58.4	59.7	65.9
TRUE	High	[K].SNSLSDGDDVDLK.[F]	1xTMT6plex [K13]; 1xTMT6plex [N-Term]; 1xPhospho [S5(93.1)]	P49906 1xPhospho [S16(93.1)]	0.0149373	0.00172753	1	1	1	P49906	Transcription initiation factor TFIID subunit 11 OS=Drosophila melanogaster GN=Taf11 PE=1 SV=1	P49906 [12-24]	0	1902.91	0	1.5	1.805	1.192	1.434	1.003	1.249	1.293	1.034	0.999	0.802	1.219	1.517	1.572	0.984198	0.844712	0.993641	0.916448	0.989145	0.999173	0.989249	0.999621	0.998344	0.99982	0.993158	0.965734	0.999006	78.2	85.4	98.4	106.7	70.3	117.3	141.1	85.6
TRUE	High	[K].SGDSYHQQSQPQSNASGSGGGGGGK.[K]	1xTMT6plex [K25]; 1xTMT6plex [N-Term]; 1xPhospho [S13(81.9)]	P49963 1xPhospho [S141(81.9)]	0.000174831	0	1	1	13	P49963	Signal recognition particle 19 kDa protein OS=Drosophila melanogaster GN=Srp19 PE=2 SV=2	P49963 [129-153]	0	2873.29	0
TRUE	High	[K].NWSPSMK.[H]	1xTMT6plex [K7]; 1xTMT6plex [N-Term]; 1xPhospho [S3(100)]	P49963 1xPhospho [S12(100)]	0.0341621	0.00271494	1	1	1	P49963	Signal recognition particle 19 kDa protein OS=Drosophila melanogaster GN=Srp19 PE=2 SV=2	P49963 [10-16]	0	1387.68	0	0.925	0.92	0.785	0.78	0.796	0.704	0.822	0.671	0.575	0.65	0.742	0.657	0.767	0.999956	0.995664	0.993641	0.9551	0.936081	0.896063	0.936334	0.84224	0.853018	0.912958	0.993158	0.892178	0.95366	115.7	95.1	136.4	116.5	102	107	106.4	75.7
TRUE	High	[K].SGDSYHQQSQPQSNASGSGGGGGGKK.[G]	2xTMT6plex [K25; K26]; 1xTMT6plex [N-Term]; 1xPhospho [S/Y]		0.0324852	0.00271494	1	1	5	P49963	Signal recognition particle 19 kDa protein OS=Drosophila melanogaster GN=Srp19 PE=2 SV=2	P49963 [129-154]	1	3230.54	0	1.335	1.514	0.921	1.045	1.194	0.777	1.659	0.99	0.463	0.712	1.861	1.211	2.588	0.999956	0.996877	0.993641	0.997396	0.989145	0.963502	0.9745	0.999621	0.622019	0.986228	0.66342	0.998247	0.550868	75.7	86.2	109.7	144.5	55.3	101	114.6	102.9
TRUE	High	[K].SGDSYHQQSQPQSNASGSGGGGGGKK.[G]	1xDeamidated [N14]; 2xTMT6plex [K25; K26]; 1xTMT6plex [N-Term]; 1xPhospho [S/Y]		0.0481654	0.00350078	1	1	2	P49963	Signal recognition particle 19 kDa protein OS=Drosophila melanogaster GN=Srp19 PE=2 SV=2	P49963 [129-154]	1	3231.53	0	2.114	3.119	1.133	1.671	0.813	0.572	1.578	1.884	0.682	0.971	2.362	1.66	4.583	0.555527	0.141698	0.993641	0.681233	0.989145	0.740433	0.9745	0.676306	0.993716	0.99982	0.269261	0.892178	0.0753813	58.5	102.3	109.2	85.7	35.2	123.7	182.5	83.2
TRUE	High	[K].ELNGQSPVQLSVDEIVAAMNSEDQER.[Q]	1xDeamidated [Q/N]; 1xTMT6plex [N-Term]; 1xPhospho [S6(100)]	P52295 1xPhospho [S65(100)]	2.34639e-05	0	1	1	10	P52295	Importin subunit alpha OS=Drosophila melanogaster GN=Pen PE=1 SV=2	P52295 [60-85]	0	3168.46	0
TRUE	High	[R].NINDEDLTSPLKELNGQSPVQLSVDEIVAAMNSEDQER.[Q]	2xDeamidated [Q/N]; 1xOxidation [M31]; 1xTMT6plex [K12]; 1xTMT6plex [N-Term]; 1xPhospho [T/S]		0.000137929	0	1	1	17	P52295	Importin subunit alpha OS=Drosophila melanogaster GN=Pen PE=1 SV=2	P52295 [48-85]	1	4754.26	0
TRUE	High	[R].NINDEDLTSPLKELNGQSPVQLSVDEIVAAMNSEDQER.[Q]	1xDeamidated [N/Q]; 1xPhospho [S9(96.8)]; 1xOxidation [M31]; 1xTMT6plex [K12]; 1xTMT6plex [N-Term]	P52295 1xPhospho [S56(96.8)]	0.000292897	0	1	1	8	P52295	Importin subunit alpha OS=Drosophila melanogaster GN=Pen PE=1 SV=2	P52295 [48-85]	1	4753.28	0
TRUE	High	[R].NINDEDLTSPLKELNGQSPVQLSVDEIVAAMNSEDQER.[Q]	2xDeamidated [N/Q]; 1xTMT6plex [K12]; 1xTMT6plex [N-Term]; 1xPhospho [T/S]		0.00034232	0	1	1	15	P52295	Importin subunit alpha OS=Drosophila melanogaster GN=Pen PE=1 SV=2	P52295 [48-85]	1	4738.27	0
TRUE	High	[R].NINDEDLTSPLKELNGQSPVQLSVDEIVAAMNSEDQER.[Q]	1xDeamidated [N/Q]; 1xTMT6plex [K12]; 1xTMT6plex [N-Term]; 1xPhospho [S9(96.3)]	P52295 1xPhospho [S56(96.3)]	0.000242407	0	1	1	30	P52295	Importin subunit alpha OS=Drosophila melanogaster GN=Pen PE=1 SV=2	P52295 [48-85]	1	4737.29	0
TRUE	High	[R].NINDEDLTSPLK.[E]	1xTMT6plex [K12]; 1xTMT6plex [N-Term]; 1xPhospho [S9(100)]	P52295 1xPhospho [S56(100)]	0.00041153	0	1	1	6	P52295	Importin subunit alpha OS=Drosophila melanogaster GN=Pen PE=1 SV=2	P52295 [48-59]	0	1896.97	0	1.759	1.537	1.315	1.149	1.885	1.514	2.281	1.25	0.83	1.033	1.596	1.282	1.932	0.941357	0.996877	0.993641	0.997396	0.746036	0.963502	0.882669	0.999621	0.998344	0.99982	0.862044	0.998247	0.919843	74.9	59.7	100.2	108.9	70.5	131.8	115.1	112.5
TRUE	High	[K].ELNGQSPVQLSVDEIVAAMNSEDQER.[Q]	1xTMT6plex [N-Term]; 1xPhospho [S6(100)]	P52295 1xPhospho [S65(100)]	8.82945e-05	0	1	1	2	P52295	Importin subunit alpha OS=Drosophila melanogaster GN=Pen PE=1 SV=2	P52295 [60-85]	0	3167.48	0
TRUE	High	[R].NINDEDLTSPLKELNGQSPVQLSVDEIVAAMNSEDQER.[Q]	1xDeamidated [N/Q]; 1xTMT6plex [K12]; 1xTMT6plex [N-Term]; 2xPhospho [S9(81.4); S18(98.5)]	P52295 2xPhospho [S56(81.4); S65(98.5)]	0.000381588	0	1	1	7	P52295	Importin subunit alpha OS=Drosophila melanogaster GN=Pen PE=1 SV=2	P52295 [48-85]	1	4817.25	0
TRUE	High	[K].ANSINTQDSR.[M]	1xTMT6plex [N-Term]; 1xPhospho [S3(100)]	P52295 1xPhospho [S17(100)]	1.33934e-05	0	1	1	4	P52295	Importin subunit alpha OS=Drosophila melanogaster GN=Pen PE=1 SV=2	P52295 [15-24]	0	1414.65	0	0.448	0.489	0.397	0.433	0.458	0.533	0.501	0.422	0.449	0.386	0.547	0.636	0.598	0.230823	0.247723	0.193156	0.147046	0.279173	0.605691	0.450075	0.21959	0.579993	0.286174	0.644311	0.866897	0.74211	143.4	124	162	147.3	103.8	64.3	70.1	56.8
TRUE	High	[R].NINDEDLTSPLKELNGQSPVQLSVDEIVAAMNSEDQER.[Q]	1xTMT6plex [K12]; 1xTMT6plex [N-Term]; 2xPhospho [T8(99.7); S9(99.7)]	P52295 2xPhospho [T55(99.7); S56(99.7)]	0.000603725	0.000331387	1	1	1	P52295	Importin subunit alpha OS=Drosophila melanogaster GN=Pen PE=1 SV=2	P52295 [48-85]	1	4816.27	0
TRUE	High	[R].NINDEDLTSPLKELNGQSPVQLSVDEIVAAMNSEDQER.[Q]	2xDeamidated [Q/N]; 1xTMT6plex [K12]; 1xTMT6plex [N-Term]; 2xPhospho [S18(99); T/S]	P52295 2xPhospho [S65(99); T/S]	0.00196312	0.000331387	1	1	11	P52295	Importin subunit alpha OS=Drosophila melanogaster GN=Pen PE=1 SV=2	P52295 [48-85]	1	4818.24	0
TRUE	High	[K].ELNGQSPVQLSVDEIVAAMNSEDQER.[Q]	3xDeamidated [Q5; Q9; N20]; 1xTMT6plex [N-Term]; 1xPhospho [S6(99.7)]	P52295 1xPhospho [S65(99.7)]	0.000838996	0.000331387	1	1	1	P52295	Importin subunit alpha OS=Drosophila melanogaster GN=Pen PE=1 SV=2	P52295 [60-85]	0	3170.43	0
TRUE	High	[R].NINDEDLTSPLKELNGQSPVQLSVDEIVAAMNSEDQER.[Q]	1xDeamidated [Q/N]; 1xOxidation [M31]; 1xTMT6plex [K12]; 1xTMT6plex [N-Term]; 2xPhospho [S9(84.9); S18(96.7)]	P52295 2xPhospho [S56(84.9); S65(96.7)]	0.00262945	0.00110061	1	1	25	P52295	Importin subunit alpha OS=Drosophila melanogaster GN=Pen PE=1 SV=2	P52295 [48-85]	1	4833.25	0
TRUE	High	[K].ELNGQSPVQLSVDEIVAAMNSEDQER.[Q]	1xDeamidated [N/Q]; 1xOxidation [M19]; 1xTMT6plex [N-Term]; 1xPhospho [S6(100)]	P52295 1xPhospho [S65(100)]	0.00532833	0.00110061	1	1	4	P52295	Importin subunit alpha OS=Drosophila melanogaster GN=Pen PE=1 SV=2	P52295 [60-85]	0	3184.46	0
TRUE	High	[R].RNINDEDLTSPLKELNGQSPVQLSVDEIVAAMNSEDQER.[Q]	2xDeamidated [N2; N4]; 1xTMT6plex [K13]; 1xTMT6plex [N-Term]; 2xPhospho [T/S]		0.0109226	0.00150655	1	1	1	P52295	Importin subunit alpha OS=Drosophila melanogaster GN=Pen PE=1 SV=2	P52295 [47-85]	2	4974.34	0
TRUE	High	[R].NINDEDLTSPLKELNGQSPVQLSVDEIVAAMNSEDQER.[Q]	1xTMT6plex [K12]; 1xTMT6plex [N-Term]; 1xPhospho [T/S]		0.0133764	0.00172753	1	1	4	P52295	Importin subunit alpha OS=Drosophila melanogaster GN=Pen PE=1 SV=2	P52295 [48-85]	1	4736.3	0
TRUE	High	[K].AYAIIDTYFSNGDDEAEQELAPQEVNGALEFNATQPK.[A]	3xDeamidated [N26; N32; Q/N]; 1xTMT6plex [K37]; 1xTMT6plex [N-Term]; 1xPhospho [T34(100)]	P52295 1xPhospho [T511(100)]	0.0359338	0.00289496	1	1	2	P52295	Importin subunit alpha OS=Drosophila melanogaster GN=Pen PE=1 SV=2	P52295 [478-514]	0	4600.12	0
TRUE	High	[K].ELNGQSPVQLSVDEIVAAMNSEDQER.[Q]	2xDeamidated [N3; N20]; 1xTMT6plex [N-Term]; 1xPhospho [S6(86.3)]	P52295 1xPhospho [S65(86.3)]	0.057562	0.00364937	1	1	1	P52295	Importin subunit alpha OS=Drosophila melanogaster GN=Pen PE=1 SV=2	P52295 [60-85]	0	3169.44	0
TRUE	High	[R].NINDEDLTSPLKELNGQSPVQLSVDEIVAAMNSEDQER.[Q]	1xOxidation [M31]; 1xTMT6plex [K12]; 1xTMT6plex [N-Term]; 2xPhospho [S18(84.5); T/S]	P52295 2xPhospho [S65(84.5); T/S]	0.0554588	0.00364937	1	1	1	P52295	Importin subunit alpha OS=Drosophila melanogaster GN=Pen PE=1 SV=2	P52295 [48-85]	1	4832.26	0
TRUE	High	[R].IGSNDTIEDSMHR.[K]	1xOxidation [M11]; 1xTMT6plex [N-Term]; 1xPhospho [S10(100)]	P52304 1xPhospho [S306(100)]	0.000169929	0	1	1	4	P52304	Serine/threonine-protein kinase polo OS=Drosophila melanogaster GN=polo PE=1 SV=2	P52304 [297-309]	0	1799.78	0	1.511	1.636	1.269	1.375	0.998	0.842	1.286	1.536	1.006	1.192	1.974	1.666	2.544	0.999956	0.975929	0.993641	0.961775	0.989145	0.973592	0.997889	0.950106	0.998344	0.979759	0.548889	0.892955	0.600189	81.8	103.1	97.3	86.3	52.1	123.5	133.8	102.8
TRUE	High	[R].KPLMEMNGIRPDDTRLESTFLK.[A]	1xDeamidated [N7]; 2xTMT6plex [K1; K22]; 1xTMT6plex [N-Term]; 2xPhospho [T/S]		0.0117019	0.00150655	1	1	4	P52304	Serine/threonine-protein kinase polo OS=Drosophila melanogaster GN=polo PE=1 SV=2	P52304 [310-331]	1	3439.74	0	2.42	2.022	2.006	1.676	1.947	2.183	2.597	2.021	1.699	1.516	1.893	2.122	2.525	0.451194	0.689875	0.44019	0.676091	0.689638	0.566742	0.589785	0.566024	0.732095	0.781244	0.628233	0.572542	0.600189	64.6	56.8	77.9	73	58.4	156.4	130.6	110.6
TRUE	High	[R].GGRGSNANGGASGSNAGGGDEPR.[K]	1xDeamidated [N]; 1xTMT6plex [N-Term]; 1xPhospho [S5(100)]	P52485 1xPhospho [S53(100)]	0.000223665	0	1	1	4	P52485	Ubiquitin-conjugating enzyme E2-24 kDa OS=Drosophila melanogaster GN=Ubc2 PE=2 SV=1	P52485 [49-71]	1	2311.99	0
TRUE	High	[R].FADDDFDKDTPEGASPQHPLQQRPK.[L]	2xTMT6plex [K8; K25]; 1xTMT6plex [N-Term]; 1xPhospho [T/S]		0.00206367	0.000331387	1	1	2	P54350	Wee1-like protein kinase OS=Drosophila melanogaster GN=Wee1 PE=1 SV=2	P54350 [38-62]	1	3606.78	0	2.05	2.28	1.406	1.565	1.58	1.648	1.46	1.609	1.816	1.74	1.848	1.929	1.708	0.585673	0.523692	0.937502	0.78439	0.932004	0.948534	0.983186	0.877756	0.667216	0.605363	0.664304	0.690083	0.955507	53.8	85.2	78.5	77.3	72.8	110.3	122.8	134.5
TRUE	High	[K].TQGLSPVQSEDPVIIEKEDDDEFTDDR.[A]	2xDeamidated [Q2; Q8]; 1xTMT6plex [K17]; 1xTMT6plex [N-Term]; 1xPhospho [S/T]		0.0601941	0.00382508	1	1	1	P54352	Ethanolamine kinase OS=Drosophila melanogaster GN=eas PE=1 SV=2	P54352 [186-212]	1	3617.67	0	1.366	1.159	1.037	0.88	1.408	0.867	2.121	1.749	0.715	1.161	1.743	1.073	2.626	0.999956	0.996877	0.993641	0.997396	0.989145	0.973592	0.848542	0.784116	0.998344	0.99982	0.692516	0.998247	0.586761	70.3	88.9	92.7	107.8	71.8	96.1	81.5	125.2
TRUE	High	[R].RQSLELTPEQLER.[Q]	1xTMT6plex [N-Term]; 2xPhospho [S3(100); T7(100)]	P54362 2xPhospho [S683(100); T687(100)]	8.54087e-05	0	1	3	4	P54362	AP-3 complex subunit delta OS=Drosophila melanogaster GN=g PE=1 SV=4	P54362 [681-693]	1	1987.95	0	1.088	1.3	0.835	0.997	1.261	1.073	1.493	0.749	0.538	0.633	0.766	0.652	0.906	0.999956	0.996877	0.993641	0.997396	0.989145	0.999173	0.980548	0.962795	0.776995	0.90952	0.993158	0.881168	0.999006	96.4	64.7	125.6	129	106.6	104.8	125.3	81.6
TRUE	High	[K].VAKLSPGASAK.[K]	2xTMT6plex [K3; K11]; 1xTMT6plex [N-Term]; 1xPhospho [S5(100)]	P54397 1xPhospho [S193(100)]	2.71876e-05	0	1	1	4	P54397	39 kDa FK506-binding nuclear protein OS=Drosophila melanogaster GN=FK506-bp1 PE=1 SV=2	P54397 [189-199]	1	1796.07	0	1.219	1.646	0.945	1.275	1.05	1.168	1.024	1.24	1.413	1.271	1.102	1.226	1.075	0.999956	0.969266	0.993641	0.992869	0.989145	0.999173	0.980548	0.999621	0.91976	0.943736	0.993158	0.998247	0.999006	84.6	93.6	109.2	77.4	89.2	103.2	139.3	98.3
TRUE	High	[K].VAKLSPGASAK.[K]	2xTMT6plex [K3; K11]; 1xTMT6plex [N-Term]; 2xPhospho [S5(100); S9(100)]	P54397 2xPhospho [S193(100); S197(100)]	0.000100845	0	1	1	2	P54397	39 kDa FK506-binding nuclear protein OS=Drosophila melanogaster GN=FK506-bp1 PE=1 SV=2	P54397 [189-199]	1	1876.03	0	0.979	1.036	0.79	0.836	1.121	1.185	1.278	0.922	0.855	0.809	0.802	0.849	0.915	0.999956	0.996877	0.993641	0.991244	0.995989	0.999173	0.997889	0.999621	0.998344	0.99982	0.993158	0.998247	0.999006	99.1	78.5	122.8	108.8	109.7	97	102.6	88
TRUE	High	[K].LSPGASAK.[K]	1xTMT6plex [K8]; 1xTMT6plex [N-Term]; 1xPhospho [S2(100)]	P54397 1xPhospho [S193(100)]	0.000744391	0.000331387	1	1	4	P54397	39 kDa FK506-binding nuclear protein OS=Drosophila melanogaster GN=FK506-bp1 PE=1 SV=2	P54397 [192-199]	0	1268.7	0	1.306	1.126	1.345	1.16	1.154	1.197	1.507	0.99	0.787	0.758	0.954	0.99	1.247	0.999956	0.996877	0.974451	0.997396	0.989145	0.999173	0.989249	0.999621	0.998344	0.99982	0.993158	0.998247	0.999006	92.3	78.2	89.6	119.1	94.6	120.5	103.9	90.3
TRUE	High	[K].VAKLSPGASAKK.[S]	3xTMT6plex [K3; K11; K12]; 1xTMT6plex [N-Term]; 2xPhospho [S5(100); S9(100)]	P54397 2xPhospho [S193(100); S197(100)]	0.0454022	0.00350078	1	1	2	P54397	39 kDa FK506-binding nuclear protein OS=Drosophila melanogaster GN=FK506-bp1 PE=1 SV=2	P54397 [189-200]	2	2233.29	0	0.825	1.009	0.659	0.805	1.124	1.262	1.078	0.788	0.923	0.822	0.876	0.983	0.84	0.935283	0.996877	0.859692	0.991244	0.995989	0.997181	0.989249	0.979145	0.998344	0.99982	0.993158	0.998247	0.999006	105.9	79.7	132.6	109	102.3	87.4	106.8	89.6
TRUE	High	[K].LSPGASAKK.[S]	2xTMT6plex [K8; K9]; 1xTMT6plex [N-Term]; 2xPhospho [S2(100); S6(100)]	P54397 2xPhospho [S193(100); S197(100)]	0.0464182	0.00350078	1	1	1	P54397	39 kDa FK506-binding nuclear protein OS=Drosophila melanogaster GN=FK506-bp1 PE=1 SV=2	P54397 [192-200]	1	1705.93	0	0.924	0.785	0.854	0.726	1.133	1.334	1.503	0.694	0.616	0.523	0.609	0.718	0.809	0.999956	0.844528	0.993641	0.864717	0.989145	0.973592	0.989249	0.868897	0.91976	0.690793	0.776633	0.960986	0.97618	104	67.3	112.5	145.9	125.2	96.1	81.7	76.3
TRUE	High	[K].NISVEGR.[V]	1xTMT6plex [N-Term]; 1xPhospho [S3(100)]	P55824 1xPhospho [S306(100)]	0.0406659	0.00310166	1	3	2	P55824	Probable ubiquitin carboxyl-terminal hydrolase FAF OS=Drosophila melanogaster GN=faf PE=1 SV=2	P55824 [304-310]	0	1083.54	0	1.612	1.501	1.576	1.468	1.156	1.212	1.391	1.355	1.18	1.126	1.521	1.595	1.831	0.989053	0.996877	0.802412	0.887977	0.989145	0.999173	0.989249	0.999621	0.998344	0.99982	0.898439	0.917208	0.929195	91	81.4	93.1	83.6	61.8	146.7	136.6	94.1
TRUE	High	[K].DIEKPHVGDSASVHR.[I]	1xTMT6plex [K4]; 1xTMT6plex [N-Term]; 1xPhospho [S]		0.000358872	0	1	1	1	P55828	40S ribosomal protein S20 OS=Drosophila melanogaster GN=RpS20 PE=1 SV=1	P55828 [7-21]	0	2185.12	0	1.106	1.154	1.012	1.056	0.853	0.892	0.896	1.042	1.037	0.992	0.97	1.014	1.019	0.999956	0.996877	0.99654	0.997396	0.989145	0.973592	0.960863	0.999621	0.998344	0.99982	0.996688	0.998247	0.999006	83.9	118.1	91.6	101.5	103.8	92.8	96.8	100.7
TRUE	High	[R].VFEVSLADLQK.[D]	1xTMT6plex [K11]; 1xTMT6plex [N-Term]; 1xPhospho [S5(100)]	P55830 1xPhospho [S70(100)]	0.00105222	0.000331387	1	1	4	P55830	40S ribosomal protein S3a OS=Drosophila melanogaster GN=RpS3A PE=1 SV=4	P55830 [66-76]	0	1786.98	0	0.781	0.673	0.717	0.618	20.246	22.753	33.316	1.354	0.925	0.823	1.676	1.884	2.759	0.872759	0.617789	0.954709	0.605323	3.31201e-09	4.24807e-09	1.65068e-10	0.999621	0.998344	0.99982	0.758709	0.725336	0.461379	97.6	5.7	106.3	141.2	69.3	76.2	65.7	116.2
TRUE	High	[K].SVEAVVSSEGAVIDRPEGYEPPVQEAV.[-]	1xTMT6plex [N-Term]; 1xPhospho [S/Y]		0.0018219	0.000331387	1	1	3	P55830	40S ribosomal protein S3a OS=Drosophila melanogaster GN=RpS3A PE=1 SV=4	P55830 [242-268]	0	3122.51	0
TRUE	High	[K].LQSERPSVSHTDQSTDDQLSVNSQDADAEPPVMASSR.[R]	1xTMT6plex [N-Term]; 2xPhospho [S23(88.9); S/T]	P81900 2xPhospho [S67(88.9); S/T]	0.000363991	0	1	3	1	P81900	cAMP-dependent protein kinase type II regulatory subunit OS=Drosophila melanogaster GN=Pka-R2 PE=1 SV=2	P81900 [45-81]	0	4373.91	0
TRUE	High	[K].LQSERPSVSHTDQSTDDQLSVNSQDADAEPPVMASSR.[R]	1xDeamidated [Q/N]; 1xTMT6plex [N-Term]; 1xPhospho [S23(100)]	P81900 1xPhospho [S67(100)]	2.00144e-06	0	1	3	4	P81900	cAMP-dependent protein kinase type II regulatory subunit OS=Drosophila melanogaster GN=Pka-R2 PE=1 SV=2	P81900 [45-81]	0	4294.92	0
TRUE	High	[K].LQSERPSVSHTDQSTDDQLSVNSQDADAEPPVMASSR.[R]	1xTMT6plex [N-Term]; 1xPhospho [S23(99.2)]	P81900 1xPhospho [S67(99.2)]	5.12862e-06	0	1	3	5	P81900	cAMP-dependent protein kinase type II regulatory subunit OS=Drosophila melanogaster GN=Pka-R2 PE=1 SV=2	P81900 [45-81]	0	4293.94	0
TRUE	High	[K].LQSERPSVSHTDQSTDDQLSVNSQDADAEPPVMASSR.[R]	1xDeamidated [Q2]; 1xOxidation [M33]; 1xTMT6plex [N-Term]; 2xPhospho [S23(80.4); S/T]	P81900 2xPhospho [S67(80.4); S/T]	0.000648319	0.000331387	1	3	1	P81900	cAMP-dependent protein kinase type II regulatory subunit OS=Drosophila melanogaster GN=Pka-R2 PE=1 SV=2	P81900 [45-81]	0	4390.89	0
TRUE	High	[K].LQSERPSVSHTDQSTDDQLSVNSQDADAEPPVMASSR.[R]	1xDeamidated [Q/N]; 1xTMT6plex [N-Term]; 2xPhospho [S23(84.8); S/T]	P81900 2xPhospho [S67(84.8); S/T]	0.000969233	0.000331387	1	3	4	P81900	cAMP-dependent protein kinase type II regulatory subunit OS=Drosophila melanogaster GN=Pka-R2 PE=1 SV=2	P81900 [45-81]	0	4374.89	0
TRUE	High	[K].SVFAEAYDPEADDDDDGATAVFPK.[T]	1xTMT6plex [K24]; 1xTMT6plex [N-Term]; 1xPhospho [S1(100)]	P81900 1xPhospho [S84(100)]	0.000562265	0.000331387	1	3	1	P81900	cAMP-dependent protein kinase type II regulatory subunit OS=Drosophila melanogaster GN=Pka-R2 PE=1 SV=2	P81900 [84-107]	0	3083.38	0
TRUE	High	[R].ITNSTEDLDDESIQGK.[L]	1xTMT6plex [K16]; 1xTMT6plex [N-Term]; 1xPhospho [T5(88.6)]	P83094 1xPhospho [T547(88.6)]	0.000448045	0.000331387	1	1	5	P83094	Stromal interaction molecule homolog OS=Drosophila melanogaster GN=Stim PE=1 SV=1	P83094 [543-558]	0	2303.11	0
TRUE	High	[K].TSLNWASHNFSK.[N]	1xTMT6plex [K12]; 1xTMT6plex [N-Term]; 1xPhospho [S11(100)]	P91634 1xPhospho [S1083(100)]	0.0324852	0.00271494	1	1	1	P91634	PI-3 kinase OS=Drosophila melanogaster GN=Pi3K92E PE=1 SV=1	P91634 [1073-1084]	0	1929.96	0	1.833	1.632	2.01	1.79	1.162	1.24	1.548	1.533	1.229	1.151	1.159	1.237	1.544	0.804545	0.952495	0.440085	0.547765	0.989145	0.999173	0.9745	0.952128	0.998344	0.99982	0.993158	0.998247	0.999006	70.1	89.5	63.9	90.4	89.7	128.4	114.4	104
TRUE	High	[R].ESKSPAPLTSAAQNNALVNNSHSK.[L]	1xDeamidated [N/Q]; 2xTMT6plex [K3; K24]; 1xTMT6plex [N-Term]; 1xPhospho [S4(90.2)]	P91926 1xPhospho [S634(90.2)]	4.44717e-06	0	1	1	13	P91926	AP-2 complex subunit alpha OS=Drosophila melanogaster GN=AP-2alpha PE=1 SV=1	P91926 [631-654]	1	3233.68	0	0.561	0.811	0.546	0.789	1.353	1.788	1.727	0.94	0.973	0.736	0.912	1.206	1.165	0.54203	0.888242	0.581559	0.971255	0.989145	0.928994	0.9745	0.999621	0.998344	0.99982	0.993158	0.998247	0.999006	111.3	67.6	114.5	124.3	100.3	62.5	90.3	91.5
TRUE	High	[R].ESKSPAPLTSAAQNNALVNNSHSK.[L]	2xTMT6plex [K3; K24]; 1xTMT6plex [N-Term]; 1xPhospho [S4(99.5)]	P91926 1xPhospho [S634(99.5)]	0.00147317	0.000331387	1	1	3	P91926	AP-2 complex subunit alpha OS=Drosophila melanogaster GN=AP-2alpha PE=1 SV=1	P91926 [631-654]	1	3232.69	0
TRUE	High	[R].SSHPLDNPTSIENMLESFEQHEEQKPILR.[V]	1xDeamidated [Q20]; 1xTMT6plex [K25]; 1xTMT6plex [N-Term]; 2xPhospho [S10(83.4); S17(100)]	P98159 2xPhospho [S574(83.4); S581(100)]	0.0020027	0.000331387	1	1	2	P98159	Serine protease nudel OS=Drosophila melanogaster GN=ndl PE=1 SV=2	P98159 [565-593]	0	4024.88	0
TRUE	High	[R].SSHPLDNPTSIENMLESFEQHEEQKPILR.[V]	1xTMT6plex [K25]; 1xTMT6plex [N-Term]; 2xPhospho [S10(84.9); S17(99.9)]	P98159 2xPhospho [S574(84.9); S581(99.9)]	0.0013553	0.000331387	1	1	4	P98159	Serine protease nudel OS=Drosophila melanogaster GN=ndl PE=1 SV=2	P98159 [565-593]	0	4023.9	0
TRUE	High	[R].SSHPLDNPTSIENMLESFEQHEEQKPILR.[V]	1xDeamidated [N13]; 1xOxidation [M14]; 1xTMT6plex [K25]; 1xTMT6plex [N-Term]; 2xPhospho [S10(80.8); S17(100)]	P98159 2xPhospho [S574(80.8); S581(100)]	0.0315674	0.00271494	1	1	2	P98159	Serine protease nudel OS=Drosophila melanogaster GN=ndl PE=1 SV=2	P98159 [565-593]	0	4040.88	0
TRUE	High	[R].QSASGDPMAQELLLESPSR.[E]	1xTMT6plex [N-Term]; 2xPhospho [S]		0.000234508	0	1	1	3	P98163	Putative vitellogenin receptor OS=Drosophila melanogaster GN=yl PE=1 SV=2	P98163 [1906-1924]	0	2405.07	0
TRUE	High	[R].QSASGDPMAQELLLESPSR.[E]	1xTMT6plex [N-Term]; 1xPhospho [S16(99.8)]	P98163 1xPhospho [S1921(99)]	0.00660703	0.00110061	1	1	4	P98163	Putative vitellogenin receptor OS=Drosophila melanogaster GN=yl PE=1 SV=2	P98163 [1906-1924]	0	2325.1	0	0.489	1.253	0.572	1.464	0.293	0.356	0.333	0.933	0.997	0.822	0.561	0.681	0.637	0.229652	0.996877	0.653204	0.888671	0.00730189	0.0778155	0.0381018	0.999621	0.998344	0.99982	0.664304	0.911515	0.839302	119.1	199.7	101.9	71.3	104.4	58.3	149.2	58.6
TRUE	High	[K].IDEGVDQLGQQYQSPEHVVK.[E]	1xTMT6plex [K20]; 1xTMT6plex [N-Term]; 1xPhospho [S14(100)]	Q01637 1xPhospho [S447(100)]	0.000795921	0.000331387	1	1	4	Q01637	Uridine 5'-monophosphate synthase OS=Drosophila melanogaster GN=r-l PE=2 SV=2	Q01637 [434-453]	0	2807.4	0
TRUE	High	[R].LATTSNDSSIQEAEAYTQGK.[H]	1xTMT6plex [K20]; 1xTMT6plex [N-Term]; 1xPhospho [T/S/Y]		0.00768681	0.00150655	1	1	4	Q02645	Protein hu-li tai shao OS=Drosophila melanogaster GN=hts PE=1 SV=2	Q02645 [947-966]	0	2652.28	0
TRUE	High	[K].KANTSGSGFK.[S]	2xTMT6plex [K1; K10]; 1xTMT6plex [N-Term]; 1xPhospho [S5(99.7)]	Q05344 1xPhospho [S653(99.7)]	6.5158e-05	0	1	1	2	Q05344	FACT complex subunit Ssrp1 OS=Drosophila melanogaster GN=Ssrp PE=1 SV=2	Q05344 [649-658]	1	1763.97	0	2.683	2.961	2.445	2.699	1.89	2.037	2.372	2.335	2.006	1.861	2.259	2.435	2.835	0.427521	0.26828	0.212712	0.0917261	0.744428	0.710682	0.839225	0.3792	0.535609	0.494515	0.419169	0.381445	0.500586	55.4	62.4	60.8	63.4	52.2	148.6	164	118
TRUE	High	[K].DVDFGDSDNENEPDAYLAR.[L]	1xTMT6plex [N-Term]; 1xPhospho [S7(100)]	Q05344 1xPhospho [S443(100)]	1.65079e-05	0	1	1	3	Q05344	FACT complex subunit Ssrp1 OS=Drosophila melanogaster GN=Ssrp PE=1 SV=2	Q05344 [437-455]	0	2451.02	0	1.191	0.861	0.905	0.654	1.387	0.98	1.54	1.046	0.665	0.942	1.361	0.962	1.511	0.999956	0.935013	0.993641	0.703187	0.989145	0.999173	0.9745	0.999621	0.978971	0.99982	0.988892	0.998247	0.999006	88.3	83.1	116.1	122.3	84.6	105.1	76	115.2
TRUE	High	[K].SGYKDVDFGDSDNENEPDAYLAR.[L]	1xTMT6plex [K4]; 1xTMT6plex [N-Term]; 1xPhospho [S11(100)]	Q05344 1xPhospho [S443(100)]	0.0011538	0.000331387	1	1	1	Q05344	FACT complex subunit Ssrp1 OS=Drosophila melanogaster GN=Ssrp PE=1 SV=2	Q05344 [433-455]	1	3115.39	0
TRUE	High	[R].NYKPEAGGDSDNEK.[G]	2xTMT6plex [K3; K14]; 1xTMT6plex [N-Term]; 1xPhospho [S10(100)]	Q05344 1xPhospho [S628(100)]	0.000541353	0.000331387	1	1	2	Q05344	FACT complex subunit Ssrp1 OS=Drosophila melanogaster GN=Ssrp PE=1 SV=2	Q05344 [619-632]	0	2291.12	0	1.734	1.433	1.516	1.252	1.227	0.941	1.55	1.147	0.697	0.908	1.376	1.055	1.738	0.95749	0.996877	0.85808	0.997396	0.989145	0.997181	0.986172	0.999621	0.998344	0.99982	0.991342	0.998247	0.972226	72.4	88.4	82.8	119.4	78.9	125.6	103.8	108.5
TRUE	High	[K].ANTSGSGFK.[S]	1xTMT6plex [K9]; 1xTMT6plex [N-Term]; 1xPhospho [S4(100)]	Q05344 1xPhospho [S653(100)]	0.00148043	0.000331387	1	1	4	Q05344	FACT complex subunit Ssrp1 OS=Drosophila melanogaster GN=Ssrp PE=1 SV=2	Q05344 [650-658]	0	1406.71	0	2.518	2.498	2.406	2.387	1.708	1.916	2.197	2.135	1.863	1.66	1.888	2.118	2.428	0.506189	0.452503	0.227447	0.180959	0.846158	0.785339	0.919538	0.5053	0.631305	0.664342	0.648434	0.574859	0.666366	60.9	65.1	63.8	66.9	58.9	153.5	152.2	111.1
TRUE	High	[R].KTEPSPSK.[K]	2xTMT6plex [K1; K8]; 1xTMT6plex [N-Term]; 1xPhospho [S5(100)]	Q05344 1xPhospho [S645(100)]	0.00215885	0.000331387	1	1	3	Q05344	FACT complex subunit Ssrp1 OS=Drosophila melanogaster GN=Ssrp PE=1 SV=2	Q05344 [641-648]	1	1640.92	0	1.392	1.358	1.034	1.009	1.159	1.241	1.334	1.064	0.99	0.924	0.978	1.048	1.127	0.999956	0.996877	0.993641	0.997396	0.989145	0.999173	0.997505	0.999797	0.998344	0.99982	0.993158	0.998951	0.999006	77	84.7	103.8	106.2	100.3	107.3	104.7	98.1
TRUE	High	[R].NYKPEAGGDSDNEKGGK.[S]	3xTMT6plex [K3; K14; K17]; 1xTMT6plex [N-Term]; 1xPhospho [S10(100)]	Q05344 1xPhospho [S628(100)]	0.029816	0.00271494	1	1	2	Q05344	FACT complex subunit Ssrp1 OS=Drosophila melanogaster GN=Ssrp PE=1 SV=2	Q05344 [619-635]	1	2762.42	0	1.402	1.496	1.032	1.102	1.036	1.147	1.025	1.026	1.148	1.037	1.105	1.223	1.093	0.999956	0.996877	0.993641	0.997396	0.989145	0.999173	0.980548	0.999621	0.998344	0.99982	0.993158	0.998247	0.999006	77	96.9	104.6	96.8	90.8	108	115.2	100.4
TRUE	High	[K].DKSGYKDVDFGDSDNENEPDAYLAR.[L]	1xDeamidated [N15]; 2xTMT6plex [K2; K6]; 1xTMT6plex [N-Term]; 2xPhospho [S3(99.8); S13(99.2)]	Q05344 2xPhospho [S433(99.8); S443(99.2)]	0.0431223	0.00330457	1	1	1	Q05344	FACT complex subunit Ssrp1 OS=Drosophila melanogaster GN=Ssrp PE=1 SV=2	Q05344 [431-455]	2	3668.63	0
TRUE	High	[K].KEESDEDDDDESE.[-]	1xTMT6plex [K1]; 1xTMT6plex [N-Term]; 1xPhospho [S12(100)]	Q05783 1xPhospho [S111(100)]	0.00128433	0.000331387	1	1	4	Q05783	High mobility group protein D OS=Drosophila melanogaster GN=HmgD PE=1 SV=1	Q05783 [100-112]	1	2079.82	0	1.753	1.917	1.799	1.967	0.43	0.37	0.42	1.203	1.058	1.229	0.38	0.327	0.371	0.909577	0.818556	0.59615	0.399041	0.212109	0.162516	0.238944	0.999621	0.998344	0.962218	0.216737	0.0867525	0.233157	41.2	207.4	40.1	72.5	234.8	72.2	78.9	89.1
TRUE	High	[K].KEESDEDDDDESE.[-]	1xTMT6plex [K1]; 1xTMT6plex [N-Term]; 2xPhospho [S4(100); S12(100)]	Q05783 2xPhospho [S103(100); S111(100)]	0.000747955	0.000331387	1	1	5	Q05783	High mobility group protein D OS=Drosophila melanogaster GN=HmgD PE=1 SV=1	Q05783 [100-112]	1	2159.78	0	1.484	1.594	1.19	1.279	0.764	0.773	0.877	0.804	0.709	0.7	0.686	0.695	0.788	0.999956	0.996877	0.993641	0.99244	0.936081	0.963502	0.9745	0.989411	0.998344	0.971906	0.910209	0.920654	0.972226	83.3	99	103.9	108	110.2	123.6	132.9	75.6
TRUE	High	[K].SKKEESDEDDDDESE.[-]	2xTMT6plex [K2; K3]; 1xTMT6plex [N-Term]; 2xPhospho [S6(100); S14(100)]	Q05783 2xPhospho [S103(100); S111(100)]	0.00541823	0.00110061	1	1	1	Q05783	High mobility group protein D OS=Drosophila melanogaster GN=HmgD PE=1 SV=1	Q05783 [98-112]	2	2604.07	0	1.252	1.396	1.037	1.156	1.048	1.075	1.123	1.109	1.061	1.035	1.152	1.182	1.235	0.999956	0.996877	0.993641	0.997396	0.989145	0.999173	0.989249	0.999621	0.998344	0.99982	0.993158	0.998247	0.999006	86.4	94.1	104.4	95.3	85.6	108.2	120.6	98.6
TRUE	High	[K].SKKEESDEDDDDESE.[-]	2xTMT6plex [K2; K3]; 1xTMT6plex [N-Term]; 1xPhospho [S]		0.03046	0.00271494	1	1	1	Q05783	High mobility group protein D OS=Drosophila melanogaster GN=HmgD PE=1 SV=1	Q05783 [98-112]	2	2524.11	0	1.317	1.506	1.451	1.659	0.527	0.605	0.554	1.321	1.442	1.256	0.405	0.465	0.426	0.999956	0.996877	0.904871	0.694875	0.401841	0.706317	0.497143	0.999621	0.91976	0.949632	0.291369	0.409017	0.303699	53.7	169.3	48.7	71	220.4	70.7	80.8	89.2
TRUE	High	[K].EFEANGGSSAANGGGAK.[K]	2xDeamidated [N5; N12]; 1xTMT6plex [K17]; 1xTMT6plex [N-Term]; 1xPhospho [S]		0.0880309	0.00600322	1	1	1	Q05783	High mobility group protein D OS=Drosophila melanogaster GN=HmgD PE=1 SV=1	Q05783 [69-85]	0	2063.93	0	2.113	2.946	0.559	0.78	1.697	1.25	1.467	1.377	1.173	1.592	1.721	1.268	1.488	0.610981	0.251378	0.619629	0.9551	0.858479	0.999173	0.986172	0.989411	0.998344	0.777516	0.664304	0.998247	0.999006	37.1	85.1	140	90.7	83.9	78.3	109.2	144.4
TRUE	High	[K].EQEDSDDGKAK.[G]	2xTMT6plex [K9; K11]; 1xTMT6plex [N-Term]; 1xPhospho [S5(100)]	Q05913 1xPhospho [S266(100)]	0.000859369	0.000331387	1	1	2	Q05913	General transcription factor IIF subunit 1 OS=Drosophila melanogaster GN=TfIIFalpha PE=1 SV=3	Q05913 [262-272]	1	1988.98	0	1.322	1.234	1.055	0.984	0.884	0.759	1.121	0.843	0.571	0.665	0.778	0.668	0.986	0.999956	0.996877	0.993641	0.997396	0.989145	0.963502	0.989249	0.999621	0.843963	0.943736	0.993158	0.895756	0.999006	79.6	99	99.8	131.7	112.6	105.2	98.2	87.6
TRUE	High	[K].DVTADGPGSENGDAGAAGSTNGSSDNQSAASGQR.[D]	1xDeamidated [Q/N]; 1xTMT6plex [N-Term]; 1xPhospho [S9(100)]	Q08473 1xPhospho [S27(100)]	1.71475e-05	0	1	2	8	Q08473	RNA-binding protein squid OS=Drosophila melanogaster GN=sqd PE=1 SV=3	Q08473 [19-52]	0	3418.41	0
TRUE	High	[K].DVTADGPGSENGDAGAAGSTNGSSDNQSAASGQR.[D]	2xDeamidated [N/Q]; 1xTMT6plex [N-Term]; 1xPhospho [S9(100)]	Q08473 1xPhospho [S27(100)]	1.36195e-06	0	1	2	8	Q08473	RNA-binding protein squid OS=Drosophila melanogaster GN=sqd PE=1 SV=3	Q08473 [19-52]	0	3419.39	0
TRUE	High	[K].QVDTEINGEDFTKDVTADGPGSENGDAGAAGSTNGSSDNQSAASGQR.[D]	2xDeamidated [N/Q]; 1xTMT6plex [K13]; 1xTMT6plex [N-Term]; 1xPhospho [S22(98.4)]	Q08473 1xPhospho [S27(98.4)]	0.00052619	0.000331387	1	2	4	Q08473	RNA-binding protein squid OS=Drosophila melanogaster GN=sqd PE=1 SV=3	Q08473 [6-52]	1	5125.23	0
TRUE	High	[K].QVDTEINGEDFTKDVTADGPGSENGDAGAAGSTNGSSDNQSAASGQR.[D]	3xDeamidated [N34; Q/N]; 1xTMT6plex [K13]; 1xTMT6plex [N-Term]; 1xPhospho [S22(87.4)]	Q08473 1xPhospho [S27(87.4)]	0.00616845	0.00110061	1	2	3	Q08473	RNA-binding protein squid OS=Drosophila melanogaster GN=sqd PE=1 SV=3	Q08473 [6-52]	1	5126.21	0
TRUE	High	[K].DVTADGPGSENGDAGAAGSTNGSSDNQSAASGQR.[D]	3xDeamidated [N11; N21; N26]; 1xTMT6plex [N-Term]; 1xPhospho [S9(99.9)]	Q08473 1xPhospho [S27(99.9)]	0.00512515	0.00110061	1	2	1	Q08473	RNA-binding protein squid OS=Drosophila melanogaster GN=sqd PE=1 SV=3	Q08473 [19-52]	0	3420.38	0
TRUE	High	[R].RGSQGQADAASSNNNGTQK.[Y]	1xTMT6plex [K19]; 1xTMT6plex [N-Term]; 1xPhospho [S3(100)]	Q0E8G6 1xPhospho [S19(100)]	5.2371e-05	0	1	2	2	Q0E8G6	CG3689, isoform C OS=Drosophila melanogaster GN=CG3689 PE=1 SV=1	Q0E8G6 [17-35]	1	2429.16	0
TRUE	High	[R].RGSQGQADAASSNNNGTQK.[Y]	1xDeamidated [N/Q]; 1xTMT6plex [K19]; 1xTMT6plex [N-Term]; 1xPhospho [S3(100)]	Q0E8G6 1xPhospho [S19(100)]	3.50671e-08	0	1	2	22	Q0E8G6	CG3689, isoform C OS=Drosophila melanogaster GN=CG3689 PE=1 SV=1	Q0E8G6 [17-35]	1	2430.14	0	2.884	2.964	1.778	1.827	2.344	1.378	2.734	3.229	1.627	2.769	4.691	2.757	5.471	0.324879	0.267985	0.61517	0.51321	0.383101	0.973592	0.67347	0.0885308	0.76914	0.100254	0.0159349	0.241143	0.0285394	57.9	57.9	93.9	49	28.9	166.9	171.5	135.8
TRUE	High	[R].RGSQGQADAASSNNNGTQK.[Y]	2xDeamidated [N/Q]; 1xTMT6plex [K19]; 1xTMT6plex [N-Term]; 1xPhospho [S3(100)]	Q0E8G6 1xPhospho [S19(100)]	1.71093e-06	0	1	2	7	Q0E8G6	CG3689, isoform C OS=Drosophila melanogaster GN=CG3689 PE=1 SV=1	Q0E8G6 [17-35]	1	2431.13	0	2.827	2.81	1.89	1.878	2.138	1.305	2.808	3.667	1.705	2.793	5.231	3.193	6.869	0.273135	0.282753	0.522976	0.476248	0.416492	0.973592	0.466085	0.0416219	0.731995	0.0959696	0.00618247	0.111656	0.00513361	58.9	61.8	88.2	47.3	25.3	166.6	165.6	132.2
TRUE	High	[K].LASASSSPK.[Q]	1xTMT6plex [K9]; 1xTMT6plex [N-Term]; 1xPhospho [S]		0.00989398	0.00150655	1	1	4	Q0E8J0	MEP-1, isoform A OS=Drosophila melanogaster GN=MEP-1 PE=1 SV=1	Q0E8J0 [19-27]	0	1385.74	0	1.708	1.837	1.246	1.34	0.929	1.082	1.093	1.147	1.136	0.975	1.043	1.215	1.227	0.867401	0.821432	0.993641	0.991244	0.989145	0.999173	0.986172	0.999621	0.998344	0.99982	0.993158	0.998247	0.999006	56.9	111.6	78	106.3	99.4	97.1	104.5	103.6
TRUE	High	[R].AAIAPSDGGVVNLDEDSDEEMEDITEHKEPAKPTEK.[A]	3xTMT6plex [K28; K32; K36]; 1xTMT6plex [N-Term]; 1xPhospho [S17(81.7)]	Q0E8J0 1xPhospho [S248(81.7)]	0.0346584	0.00289496	1	1	1	Q0E8J0	MEP-1, isoform A OS=Drosophila melanogaster GN=MEP-1 PE=1 SV=1	Q0E8J0 [232-267]	1	4863.39	0
TRUE	High	[K].SANGSNAVTPTTSANTSPISGR.[A]	1xDeamidated [N]; 1xTMT6plex [N-Term]; 1xPhospho [S17(99.9)]	Q0E8S7 1xPhospho [S132(99.9)]	0.000127243	0	1	5	7	Q0E8S7	Homer, isoform E OS=Drosophila melanogaster GN=homer PE=1 SV=2	Q0E8S7 [116-137]	0	2400.12	0	1.199	1.14	1.01	0.961	0.913	1.042	1.195	1.634	1.425	1.248	1.034	1.181	1.354	0.999956	0.996877	0.99654	0.997396	0.989145	0.999173	0.997889	0.86412	0.91976	0.955722	0.995046	0.998247	0.999006	87.1	105.2	103.3	76.9	92.8	104.3	99.3	96
TRUE	High	[R].AVGSMQNDNTAIDPHTVEPPNMSNTNTQNANPDSPSHK.[L]	1xTMT6plex [K38]; 1xTMT6plex [N-Term]; 1xPhospho [S34(95.6)]	Q0E8S7 1xPhospho [S171(95.6)]	0.00340459	0.00110061	1	5	1	Q0E8S7	Homer, isoform E OS=Drosophila melanogaster GN=homer PE=1 SV=2	Q0E8S7 [138-175]	0	4569.08	0
TRUE	High	[R].AVGSMQNDNTAIDPHTVEPPNMSNTNTQNANPDSPSHK.[L]	1xDeamidated [N/Q]; 1xTMT6plex [K38]; 1xTMT6plex [N-Term]; 1xPhospho [S34(79.9)]	Q0E8S7 1xPhospho [S171(79.9)]	0.0317942	0.00271494	1	5	5	Q0E8S7	Homer, isoform E OS=Drosophila melanogaster GN=homer PE=1 SV=2	Q0E8S7 [138-175]	0	4570.07	0
TRUE	High	[R].AVGSMQNDNTAIDPHTVEPPNMSNTNTQNANPDSPSHK.[L]	1xDeamidated [N]; 1xOxidation [M5]; 1xTMT6plex [K38]; 1xTMT6plex [N-Term]; 1xPhospho [S34(95.6)]	Q0E8S7 1xPhospho [S171(95.6)]	0.0811181	0.00518761	1	5	3	Q0E8S7	Homer, isoform E OS=Drosophila melanogaster GN=homer PE=1 SV=2	Q0E8S7 [138-175]	0	4586.06	0
TRUE	High	[R].TPAVSQELPSAHVPEEYNEEDEDEDEEEIINEEPKAEEDLESETESHER.[S]	1xDeamidated [N/Q]; 1xTMT6plex [K35]; 1xTMT6plex [N-Term]; 1xPhospho [S42(93.7)]	Q0E9B5 1xPhospho [S622(93.7)]	0.000282025	0	1	1	6	Q0E9B5	CG8841, isoform A OS=Drosophila melanogaster GN=CG8841 PE=1 SV=1	Q0E9B5 [581-629]	1	6220.71	0
TRUE	High	[R].SQAGELQSDVLTAQPAEPGTLK.[T]	1xTMT6plex [K22]; 1xTMT6plex [N-Term]; 1xPhospho [S1(100)]	Q0E9B5 1xPhospho [S630(100)]	0.00265642	0.00110061	1	1	2	Q0E9B5	CG8841, isoform A OS=Drosophila melanogaster GN=CG8841 PE=1 SV=1	Q0E9B5 [630-651]	0	2778.43	0
[truncated: 1,778 more rows]
[truncated: 29 more columns]

## Sheet: Sheet2
Checked	Confidence	Annotated Sequence	Modifications	Modifications in Master Proteins	Qvality PEP	Qvality q-value	# Protein Groups	# Proteins	# PSMs	Master Protein Accessions	Master Protein Descriptions	Positions in Master Proteins	# Missed Cleavages	Theo. MH+ [Da]	Abundance Ratio: (129N, Egg WT) / (126, Oocyte WT)	Abundance Ratio: (129C, Egg WT) / (126, Oocyte WT)	Abundance Ratio: (129N, Egg WT) / (127C, Oocyte WT)	Abundance Ratio: (129C, Egg WT) / (127C, Oocyte WT)	Abundance Ratio: (130N, Egg CanB2) / (128N, Ooctye CanB2)	Abundance Ratio: (130C, Egg CanB2) / (128N, Ooctye CanB2)	Abundance Ratio: (131, Egg CanB2) / (128N, Ooctye CanB2)	Abundance Ratio: (130N, Egg CanB2) / (128C, Ooctye CanB2)	Abundance Ratio: (130C, Egg CanB2) / (128C, Ooctye CanB2)	Abundance Ratio: (131, Egg CanB2) / (128C, Ooctye CanB2)	Abundance Ratio: (130N, Egg CanB2) / (127N, Ooctye CanB2)	Abundance Ratio: (130C, Egg CanB2) / (127N, Ooctye CanB2)	Abundance Ratio: (131, Egg CanB2) / (127N, Ooctye CanB2)	Abundance Ratio Adj. P-Value: (129N, Egg WT) / (126, Oocyte WT)	Abundance Ratio Adj. P-Value: (129C, Egg WT) / (126, Oocyte WT)	Abundance Ratio Adj. P-Value: (129N, Egg WT) / (127C, Oocyte WT)	Abundance Ratio Adj. P-Value: (129C, Egg WT) / (127C, Oocyte WT)	Abundance Ratio Adj. P-Value: (130N, Egg CanB2) / (128N, Ooctye CanB2)	Abundance Ratio Adj. P-Value: (130C, Egg CanB2) / (128N, Ooctye CanB2)	Abundance Ratio Adj. P-Value: (131, Egg CanB2) / (128N, Ooctye CanB2)	Abundance Ratio Adj. P-Value: (130N, Egg CanB2) / (128C, Ooctye CanB2)	Abundance Ratio Adj. P-Value: (130C, Egg CanB2) / (128C, Ooctye CanB2)	Abundance Ratio Adj. P-Value: (131, Egg CanB2) / (128C, Ooctye CanB2)	Abundance Ratio Adj. P-Value: (130N, Egg CanB2) / (127N, Ooctye CanB2)	Abundance Ratio Adj. P-Value: (130C, Egg CanB2) / (127N, Ooctye CanB2)	Abundance Ratio Adj. P-Value: (131, Egg CanB2) / (127N, Ooctye CanB2)	Abundances (Grouped): 126, Oocyte WT	Abundances (Grouped): 127N, Ooctye CanB2	Abundances (Grouped): 127C, Oocyte WT	Abundances (Grouped): 128N, Ooctye CanB2	Abundances (Grouped): 128C, Ooctye CanB2	Abundances (Grouped): 129N, Egg WT	Abundances (Grouped): 129C, Egg WT	Abundances (Grouped): 130N, Egg CanB2	Abundances (Grouped): 130C, Egg CanB2
[truncated: 2,474 more rows]
[truncated: 28 more columns]

[truncated: 2 more sheets: Sheet3, Sheet4]
