# Supplementary material for: The global phosphorylation landscape of mouse oocytes during meiotic maturation
Source: EMBO J. 2024 Sep 10;43(20):4752–85. doi: 10.1038/s44318-024-00222-1 (PMC11480333; doi:10.1038/s44318-024-00222-1)
Supplement: Supplementary file 17 — Dataset EV14 [file 44318_2024_222_MOESM17_ESM.xlsx]

## Sheet: Legend
Dataset EV14.
Oocyte phosphosites in sea star ( https://doi.org/10.7554/eLife.70588)

## Sheet: Sheet1
ref	modsites	description	phos_centered	charge state	xcorr_max	dcn_max	ppm_min	localization_max	tp[time course_1]	tp[time course_2]	tp[time course_3]	tp[Caly]	modsites	Prophase 1	GVBD	M1	M2	2-PN	FC	Pearson correlation	pvalue	Phase	Calyculin A_0 min	Calyculin A_30 min	Calyculin A_70 min	pvalue0_30	pvalue0_70
PMI_017118; Pmi_647701_NDC1_XENLA_Nucleoporin_NDC1|m.24680; 61854|m.40910; 61852|m.40909	T318; T281; T315; T315	XP_022109750.1 nucleoporin NDC1-like [Acanthaster planci] (id=70.88%; len=546; e=0.00E+00) ; NDC1_XENLA_Nucleoporin_NDC1; XP_022109750.1 nucleoporin NDC1-like [Acanthaster planci] (id=71.83%; len=387; e=0.00E+00) ; XP_022109750.1 nucleoporin NDC1-like [Acanthaster planci] (id=76.24%; len=543; e=0.00E+00)	SVASPITPVPGMD; SVASPITPVPGMD; SVASPITPVPGMD; SVASPITPVPGMD	3	3.046	0.6894	0.025712	1	2	1	1		T318; T281; T315; T315	0	0.400967	0.0237877	0.0425902	1	0.105152	0.979658	0.00061647	2-PN
Pmi_650720_PO210_RAT_Nuclear_pore_membrane_glycoprotein_210|m.25458; PMI_019692; PMI_006773	S1065:S1075; S953:S963; S1005:S1015	PO210_RAT_Nuclear_pore_membrane_glycoprotein_210; XP_022099452.1 nuclear pore membrane glycoprotein 210-like isoform X2 [Acanthaster planci] (id=76.99%; len=943; e=0.00E+00) ; XP_022099451.1 nuclear pore membrane glycoprotein 210-like isoform X1 [Acanthaster planci] (id=85.05%; len=883; e=0.00E+00)	STQQQRSPTKLWS,LWSTAYSPQEGTS; STQQQRSPTKLWS,LWSTAYSPQEGTS; STQQQRSPTKLWS,LWSTAYSPQEGTS	3	3.21	0.2836	0.158317	0.99729	1	1	1		S1065:S1075; S953:S963; S1005:S1015	0.022737	0.867112	0.557026	0.372521	0.970034	0.29208	0.886262	0.0186689	2-PN
PMI_013681	S311:Y312	XP_022097330.1 major facilitator superfamily domain-containing protein 6-like [Acanthaster planci] (id=67.40%; len=365; e=1.54E-163)	VAYMKFSYEGIKT,AYMKFSYEGIKTD	2	1.345	0.339	0.451794	1	1	1	1		S311:Y312	0.00712193	0.0239826	0.104944	0.147513	1	0.157285	0.995848	2.58222e-05	2-PN
Pmi_650720_PO210_RAT_Nuclear_pore_membrane_glycoprotein_210|m.25458; PMI_006773; PMI_019692	S1081; S1021; S969	PO210_RAT_Nuclear_pore_membrane_glycoprotein_210; XP_022099451.1 nuclear pore membrane glycoprotein 210-like isoform X1 [Acanthaster planci] (id=85.05%; len=883; e=0.00E+00) ; XP_022099452.1 nuclear pore membrane glycoprotein 210-like isoform X2 [Acanthaster planci] (id=76.99%; len=943; e=0.00E+00)	SPQEGTSPQY---; SPQEGTSPQY---; SPQEGTSPQY---	2,3	4.786	0.821	0.050199	1	2	2	1	1	S1081; S1021; S969	0.0155013	0.243369	0.266618	0.708419	1	0.58607	0.81125	0.0500778	2-PN	0.151159	0.27356	0.901377	0.0905131	0.00929314
PMI_009043; Pmi_606492_WDR49_HUMAN_WD_repeat-containing_protein_49|m.16159	S537; S724	XP_022090763.1 WD repeat-containing protein 49-like isoform X3 [Acanthaster planci] (id=90.31%; len=640; e=0.00E+00) ; WDR49_HUMAN_WD_repeat-containing_protein_49	PSQPSVSPRQLES; PSQPSVSPRQLES	2,3	4.065	0.7719	0.171036	0.99999	2	2	1	1	S537; S724	0.038299	0.545583	0.892838	0.738297	0.947229	0.917394	0.835418	0.038402	2-PN	0.217305	0.329913	0.954923	0.00130108	0.000168861
PMI_026620; PMI_004356; Pmi_565780_FA81A_HUMAN_Protein_FAM81A|m.10926	S40; S40; S40	XP_022108711.1 protein FAM81A-like [Acanthaster planci] (id=66.67%; len=312; e=1.41E-140) ; XP_022108711.1 protein FAM81A-like [Acanthaster planci] (id=75.33%; len=381; e=0.00E+00) ; FA81A_HUMAN_Protein_FAM81A	FFGSRGSPLFEDS; FFGSRGSPLFEDS; FFGSRGSPLFEDS	2,3	4.558	0.6372	0.602504	1	2	1	1		S40; S40; S40	0.0310457	0.508932	0.602106	0.911156	0.957787	0.802469	0.913437	0.0109153	2-PN
Pmi_655660_CP110_MOUSE_Centriolar_coiled-coil_protein_of_110_kDa|m.26878; PMI_000084	T209; T209	CP110_MOUSE_Centriolar_coiled-coil_protein_of_110_kDa; XP_022089339.1 cytosolic endo-beta-N-acetylglucosaminidase-like isoform X2 [Acanthaster planci] (id=81.65%; len=714; e=0.00E+00)	REDTSHTPVDMTQ; REDTSHTPVDMTQ	3,4	2.113	0.6872	0.001637	1	4	3	5	3	T209; T209	0.0476193	0.570115	0.970968	0.861639	0.982102	0.897832	0.974771	0.000946732	2-PN	0.139201	0.213828	0.977331	0.0127815	6.94138e-06
PMI_024310	T280	XP_022108129.1 46 kDa FK506-binding nuclear protein-like isoform X3 [Acanthaster planci] (id=51.87%; len=428; e=1.63E-95)	QTPTAKTPTVGRG	2,3	1.959	0.5835	0.072019	0.99999	2	3	1	1	T280	0.01722	0.435263	0.242276	0.542957	1	0.46566	0.997235	1.14599e-05	2-PN	0.0213031	0.350305	0.956623	0.0012325	0.000612227
Pmi_534310_SF3_HELAN_Pollen-specific_protein_SF3|m.8361	T108	SF3_HELAN_Pollen-specific_protein_SF3	FEPKSVTPAKPAV	3	2.258	0.5806	0.085015	1	1	1	2	1	T108	0.0292698	0.752476	0.659194	0.429519	1	0.378369	0.989066	0.000178664	2-PN	0.0427775	0.377624	0.970826	2.23839e-07	0.000198025
PMI_016999; Pmi_671270_DMD_CHICK_Dystrophin|m.32188; PMI_018044; 20393|m.14954	S805; S3569; S766; S287	XP_022094793.1 dystrophin-like [Acanthaster planci] (id=88.91%; len=1019; e=0.00E+00) ; DMD_CHICK_Dystrophin; XP_022094793.1 dystrophin-like [Acanthaster planci] (id=91.86%; len=1008; e=0.00E+00) ; XP_022094793.1 dystrophin-like [Acanthaster planci] (id=95.70%; len=488; e=0.00E+00)	LESPVTSPQQMAN; LESPVTSPQQMAN; LESPVTSPQQMAN; LESPVTSPQQMAN	4	6.013	0.7686	0.020071	0.99575	4	5	4	2	S805; S3569; S766; S287	0.0277364	0.681873	0.577064	0.759546	0.977099	0.871874	0.94606	0.00428588	2-PN	0.11732	0.192226	0.88334	0.0955238	0.00584181
PMI_024487; Pmi_621180_GLNA_SQUAC_Glutamine_synthetase,_mitochondrial|m.18725	S331; S342	XP_022084225.1 glutamine synthetase-like [Acanthaster planci] (id=87.74%; len=367; e=0.00E+00) ; GLNA_SQUAC_Glutamine_synthetase,_mitochondrial	LEDRRPSSNCDPY; LEDRRPSSNCDPY	2,3	1.248	0.5881	0.119576	0.99674	2	2	1		S331; S342	0.0358858	0.0931151	0.967906	0.728475	0.968064	0.693692	0.931922	0.00679424	2-PN
PMI_000263; 83624|m.56120; 83627|m.56129; Pmi_670130_DNMT1_PARLI_DNA_(cytosine-5)-methyltransferase_PliMCI|m.31757; PMI_006259; 83622|m.56115	S320:S331; S153:S164; S90:S101; S293:S304; S316:S327; S154:S165	AFR91943.1 DNA cytosine-5-methyltransferase 1 [Patiria pectinifera] (id=95.74%; len=1619; e=0.00E+00) ; AFR91943.1 DNA cytosine-5-methyltransferase 1 [Patiria pectinifera] (id=99.31%; len=1451; e=0.00E+00) ; AFR91943.1 DNA cytosine-5-methyltransferase 1 [Patiria pectinifera] (id=99.42%; len=1383; e=0.00E+00) ; DNMT1_PARLI_DNA_(cytosine-5)-methyltransferase_PliMCI; AFR91943.1 DNA cytosine-5-methyl…	PQLRKRSESTTPA,PANIPKSPTKQAP; PQLRKRSESTTPA,PANIPKSPTKQAP; PQLRKRSESTTPA,PANIPKSPTKQAP; PQLRKRSESTTPA,PANIPKSPTKQAP; PQLRKRSESTTPA,PANIPKSPTK---; PQLRKRSESTTPA,PANIPKSPTKQAP	3,5	2.849	0.4796	0.430569	0.99636	2	3	2		S320:S331; S153:S164; S90:S101; S293:S304; S316:S327; S154:S165	0.0304269	0.102042	0.571412	0.709479	1	0.892989	0.996812	1.5232e-05	2-PN
59908|m.39664	T271	XP_022108129.1 46 kDa FK506-binding nuclear protein-like isoform X3 [Acanthaster planci] (id=55.81%; len=473; e=2.57E-125)	STEKGQTPQGQTP	3,4	2.667	0.6428	0.112971	1	3	2	2	1	T271	0.03494	0.753918	0.742795	0.784263	1	0.384563	0.968294	0.00149192	2-PN	0.0855479	0.333905	0.954927	0.00594799	0.000462521
Pmi_493220_no_annot|m.5840; PMI_012647	S75; S14	no_annot; XP_022092771.1 uncharacterized protein LOC110980418 isoform X4 [Acanthaster planci] (id=82.04%; len=1342; e=0.00E+00)	GTPSYPSPLDRIR; GTPSYPSPLDRIR	2,3	3.36	0.6673	0.234519	1	2	2	2		S75; S14	0.0598262	0.647897	0.744888	0.524156	1	0.299122	0.985699	0.00030531	2-PN
Pmi_612972_CCD24_HUMAN_Coiled-coil_domain-containing_protein_24|m.17210; PMI_019399; PMI_007219; 14551|m.9503	S128; S155; S128; S61	CCD24_HUMAN_Coiled-coil_domain-containing_protein_24; XP_022107655.1 coiled-coil domain-containing protein 24-like [Acanthaster planci] (id=75.12%; len=414; e=1.30E-180) ; XP_022107655.1 coiled-coil domain-containing protein 24-like [Acanthaster planci] (id=79.22%; len=308; e=3.84E-160) ; XP_022107655.1 coiled-coil domain-containing protein 24-like [Acanthaster planci] (id=71.70%; len=311; e=1.04…	DYALNDSPRDCST; DYALNDSPRDCST; DYALNDSPRDCST; DYALNDSPRDCST	2,3	5.205	0.771	0.330738	1	1	1	2		S128; S155; S128; S61	0.051867	0.330089	0.713421	0.749531	0.978879	0.713428	0.892391	0.0167465	2-PN
66023|m.43966; PMI_015458; PMI_004111	S27; S27; S27	XP_022085134.1 torsin-2A-like [Acanthaster planci] (id=64.98%; len=594; e=0.00E+00) ; XP_022085134.1 torsin-2A-like [Acanthaster planci] (id=64.65%; len=594; e=0.00E+00) ; XP_022085134.1 torsin-2A-like [Acanthaster planci] (id=65.87%; len=589; e=0.00E+00)	QGNQPTSPILMLP; QGNQPTSPILMLP; QGNQPTSPILMLP	3	5.327	0.7387	0.060528	0.99999	3	1	2	3	S27; S27; S27	0.0351037	0.691991	0.342727	0.779227	0.898558	0.482418	0.797003	0.0576293	2-PN	0.0842542	0.142066	0.954861	0.182954	3.2639e-05
PMI_001845; 60730|m.40261; Pmi_649601_CDC5L_BOVIN_Cell_division_cycle_5-like_protein|m.25182	T387; T421; T396	XP_022081761.1 cell division cycle 5-like protein [Acanthaster planci] (id=91.48%; len=810; e=0.00E+00) ; XP_022081761.1 cell division cycle 5-like protein [Acanthaster planci] (id=92.59%; len=810; e=0.00E+00) ; CDC5L_BOVIN_Cell_division_cycle_5-like_protein	SDFDSITPRRAVV; SDFDSITPRRAVV; SDFDSITPRRAVV	2,3	4.908	0.8168	0.517746	1	3	1	2	1	T387; T421; T396	0.0336665	0.891673	0.658186	0.307138	1	0.178603	0.988907	0.000183893	2-PN	0.259161	0.546503	0.920969	0.0557793	0.000926956
Pmi_663160_VMP1_XENTR_Vacuole_membrane_protein_1|m.29312	S90	VMP1_XENTR_Vacuole_membrane_protein_1	SQRGTPSPLETED	3	3.261	0.7197	0.732575	1	1	1	1		S90	0.0476283	0.282023	0.798706	0.836491	0.954798	0.877271	0.981767	0.000495644	2-PN
Pmi_620820_GWL_XENTR_Serine/threonine-protein_kinase_greatwall|m.18617; 15220|m.10062; PMI_004138; 15218|m.10060; 15219|m.10061	S358; S333; S276; S358; S198	GWL_XENTR_Serine/threonine-protein_kinase_greatwall; BAK19788.1 greatwall kinase [Patiria pectinifera] (id=96.66%; len=419; e=0.00E+00) ; BAK19788.1 greatwall kinase [Patiria pectinifera] (id=78.92%; len=816; e=0.00E+00) ; BAK19788.1 greatwall kinase [Patiria pectinifera] (id=96.68%; len=452; e=0.00E+00) ; BAK19788.1 greatwall kinase [Patiria pectinifera] (id=95.83%; len=288; e=0.00E+00)	KEGLIGSGSGQGA; KEGLIGSGSGQGA; KEGLIGSGSGQGA; KEGLIGSGSGQGA; KEGLIGSGSGQGA	2,3	2.854	0.5767	0.802657	1	1	2	3		S358; S333; S276; S358; S198	0.029869	0.430527	0.293136	0.455037	1	0.153125	0.982909	0.00043567	2-PN
PMI_002661; PMI_001922	T1385:S1401; T1225:S1241	XP_022105912.1 condensin-2 complex subunit D3-like [Acanthaster planci] (id=75.55%; len=1648; e=0.00E+00) ; XP_022105912.1 condensin-2 complex subunit D3-like [Acanthaster planci] (id=74.46%; len=1578; e=0.00E+00)	PRIRPATPFTSPQ,GLPAVLSPRAVAN; PRIRPATPFTSPQ,GLPAVLSPRAVAN	3,4	4.71	0.7004	0.587519	1	1	2	1	2	T1385:S1401; T1225:S1241	0.0579111	0.926287	0.230911	0.134408	0.957321	0.137347	0.956081	0.00285093	2-PN	0.195842	0.423928	0.987773	0.0606068	8.77683e-06
PMI_017118; 61852|m.40909; 61854|m.40910; Pmi_647701_NDC1_XENLA_Nucleoporin_NDC1|m.24680	S328; S325; S325; S291	XP_022109750.1 nucleoporin NDC1-like [Acanthaster planci] (id=70.88%; len=546; e=0.00E+00) ; XP_022109750.1 nucleoporin NDC1-like [Acanthaster planci] (id=76.24%; len=543; e=0.00E+00) ; XP_022109750.1 nucleoporin NDC1-like [Acanthaster planci] (id=71.83%; len=387; e=0.00E+00) ; NDC1_XENLA_Nucleoporin_NDC1	GMDPMFSPIQETP; GMDPMFSPIQETP; GMDPMFSPIQETP; GMDPMFSPIQETP	3	3.851	0.8084	0.015371	1	5	3	5		S328; S325; S325; S291	0.0142783	0.140259	0.0783015	0.884824	1	0.130738	0.995782	2.66547e-05	2-PN
Pmi_661510_EPS8_MOUSE_Epidermal_growth_factor_receptor_kinase_substrate_8|m.28796; PMI_008848; 7799|m.4555	S456; S418; S13	EPS8_MOUSE_Epidermal_growth_factor_receptor_kinase_substrate_8; XP_022095018.1 epidermal growth factor receptor kinase substrate 8-like protein 2 isoform X1 [Acanthaster planci] (id=75.58%; len=430; e=8.37E-172) ; XP_022095025.1 epidermal growth factor receptor kinase substrate 8-like protein 2 isoform X2 [Acanthaster planci] (id=90.16%; len=122; e=4.22E-68)	LRDRVPSGSDYSE; LRDRVPSGSDYSE; LRDRVPSGSDYSE	3,4	2.744	0.6549	0.433149	0.99995	1	3	1	1	S456; S418; S13	0.0529554	0.38617	0.961892	0.600879	0.972677	0.479019	0.928735	0.00743709	2-PN	0.119351	0.285617	0.932307	0.0175952	0.00366571
39813|m.27341	S103:T106	XP_022083246.1 77 kDa echinoderm microtubule-associated protein-like isoform X3 [Acanthaster planci] (id=92.71%; len=384; e=0.00E+00)	RTKILLSPATPES,ILLSPATPESQRR	2,3	2.379	0.6294	0.049023	1	9	13	8	8	S103:T106	0.0538284	0.873798	0.720075	0.92066	1	0.628196	0.990778	0.00012717	2-PN	0.15657	0.493199	0.973106	0.00382791	9.0106e-05
64235|m.42600; PMI_027133; PMI_005096	S198; S363; S51	XP_022100089.1 transcription factor 7-like 2 [Acanthaster planci] (id=85.79%; len=197; e=6.79E-106) ; XP_022100089.1 transcription factor 7-like 2 [Acanthaster planci] (id=84.68%; len=372; e=0.00E+00) ; CAJ47350.1 transcription factor [Paracentrotus lividus] (id=41.18%; len=119; e=4.66E-07)	HRERAPSSSSSLS; HRERAPSSSSSLS; HRERAPSSSSSLS	3	1.586	0.57	0.771258	0.99998	1	1	1		S198; S363; S51	0.061111	0.442674	0.713917	0.741577	0.966115	0.789062	0.823758	0.0438546	2-PN
Pmi_663540_S12A6_MOUSE_Solute_carrier_family_12_member_6|m.29398; 29062|m.21166	S68; S50	S12A6_MOUSE_Solute_carrier_family_12_member_6; XP_022110097.1 solute carrier family 12 member 4-like isoform X2 [Acanthaster planci] (id=92.07%; len=454; e=0.00E+00)	GSKAEMSPFMDQE; GSKAEMSPFMDQE	2,3	2.823	0.5489	0.040187	1	2	1	1		S68; S50	0.0877676	0.413815	0.867769	0.892466	0.992522	0.956186	0.982221	0.000471305	2-PN
76864|m.51359; 76866|m.51364; PMI_008691; Pmi_670800_MAST3_XENLA_Microtubule-associated_serine/threonine-prot..CUT|m.31994	S895; S895; S1308; S1063	XP_022087693.1 microtubule-associated serine/threonine-protein kinase 3-like isoform X1 [Acanthaster planci] (id=91.21%; len=944; e=0.00E+00) ; XP_022087693.1 microtubule-associated serine/threonine-protein kinase 3-like isoform X1 [Acanthaster planci] (id=91.31%; len=944; e=0.00E+00) ; XP_022087697.1 microtubule-associated serine/threonine-protein kinase 3-like isoform X2 [Acanthaster planci] (i…	KGKLDRSKTEDNL; KGKLDRSKTEDNL; KGKLDRSKTEDNL; KGKLDRSKTEDNL	3	2.469	0.5941	0.021638	1	2	4	2	1	S895; S895; S1308; S1063	0.142675	0.567905	0.935847	0.882859	1	0.658024	0.995768	2.68306e-05	2-PN	0.403881	0.431006	0.912325	0.704087	0.0193002
76864|m.51359; Pmi_670800_MAST3_XENLA_Microtubule-associated_serine/threonine-prot..CUT|m.31994; PMI_008691; 76866|m.51364	S572:S577; S740:S745; S986:S991; S572:S577	XP_022087693.1 microtubule-associated serine/threonine-protein kinase 3-like isoform X1 [Acanthaster planci] (id=91.21%; len=944; e=0.00E+00) ; MAST3_XENLA_Microtubule-associated_serine/threonine-prot..CUT; XP_022087697.1 microtubule-associated serine/threonine-protein kinase 3-like isoform X2 [Acanthaster planci] (id=85.42%; len=1372; e=0.00E+00) ; XP_022087693.1 microtubule-associated serine/th…	PSLRKGSADQVSP,GSADQVSPLALSG; PSLRKGSADQVSP,GSADQVSPLALSG; PSLRKGSADQVSP,GSADQVSPLALSG; PSLRKGSADQVSP,GSADQVSPLALSG	3	2.295	0.6298	0.680502	1	1	2	1	1	S572:S577; S740:S745; S986:S991; S572:S577	0.0537659	0.22812	0.411119	0.622467	1	0.633916	0.944273	0.00457174	2-PN	0.281129	0.415004	0.941242	0.00579047	0.0014316
45938|m.30796; Pmi_625310_WSDU1_MOUSE_WD_repeat,_SAM_and_U-box_domain-containing_pr..CUT|m.19503; PMI_004306; PMI_010137	T495; T495; T495; T495	XP_022084462.1 WD repeat, SAM and U-box domain-containing protein 1-like [Acanthaster planci] (id=91.38%; len=499; e=0.00E+00) ; WSDU1_MOUSE_WD_repeat,_SAM_and_U-box_domain-containing_pr..CUT; XP_022084462.1 WD repeat, SAM and U-box domain-containing protein 1-like [Acanthaster planci] (id=90.58%; len=499; e=0.00E+00) ; XP_022084462.1 WD repeat, SAM and U-box domain-containing protein 1-like [Aca…	LVHSNLTPNRSLK; LVHSNLTPNRSLK; LVHSNLTPNRSLK; LVHSNLTPNRSLK	3	3.566	0.6618	0.564191	1	1	1	1		T495; T495; T495; T495	0.0831409	0.45673	0.896905	0.684499	0.965325	0.874314	0.913289	0.0109523	2-PN
87799|m.58180	T98	XP_022099388.1 dedicator of cytokinesis protein 3-like isoform X2 [Acanthaster planci] (id=66.15%; len=130; e=2.90E-47)	PIRISTTPTSSAK	2,3	2.635	0.4906	0.117832	0.99797	3	3	3		T98	0.0601981	0.865045	0.768675	0.921315	1	0.828297	0.982315	0.000466371	2-PN
Pmi_648004_no_annot|m.24760; 20907|m.15533	S208; S208	no_annot; XP_022101588.1 uncharacterized protein LOC110985120 [Acanthaster planci] (id=51.78%; len=450; e=4.68E-131)	SRKRKASRQENDI; SRKRKASRQENDI	4,5	2.037	0.4062	0.113455	1	1	3	3	2	S208; S208	0.0679052	0.590751	0.910261	0.882817	0.98807	0.863485	0.978665	0.000677905	2-PN	0.0512774	0.22981	0.992427	0.00479313	5.57335e-08
PMI_003501; PMI_006833; Pmi_661253_VPS11_MOUSE_Vacuolar_protein_sorting-associated_protein_11..CUT|m.28676	T1049; T1049; T920	XP_022091157.1 vacuolar protein sorting-associated protein 11 homolog isoform X1 [Acanthaster planci] (id=86.18%; len=1172; e=0.00E+00) ; XP_022091157.1 vacuolar protein sorting-associated protein 11 homolog isoform X1 [Acanthaster planci] (id=85.84%; len=1172; e=0.00E+00) ; VPS11_MOUSE_Vacuolar_protein_sorting-associated_protein_11..CUT	SSPSRLTPSNPNP; SSPSRLTPSNPNP; SSPSRLTPSNPNP	3	2.645	0.5198	0.26008	1	2	1	1	2	T1049; T1049; T920	0.0673528	0.141004	0.177787	0.657705	1	0.200695	0.997611	8.55659e-06	2-PN	0.201494	0.567764	0.941842	0.00167773	0.00146443
Pmi_527100_no_annot|m.7789; PMI_001625	T83:S85; T535:S537	no_annot; XP_022085278.1 nuclear pore complex protein Nup214-like [Acanthaster planci] (id=58.91%; len=1475; e=0.00E+00)	TNLAPTTPSPGAA,LAPTTPSPGAAPF; TNLAPTTPSPGAA,LAPTTPSPGAAPF	3,4	3.977	0.538	0.048196	0.99999	1	1	2		T83:S85; T535:S537	0.0936014	0.643593	0.684303	0.690678	1	0.556069	0.891787	0.0169315	2-PN
PMI_017675; Pmi_667852_FOXK2_XENLA_Forkhead_box_protein_K2|m.30821	T107; T250	XP_022095446.1 forkhead box protein K2-like isoform X2 [Acanthaster planci] (id=79.19%; len=149; e=8.80E-63) ; FOXK2_XENLA_Forkhead_box_protein_K2	NSRRNITPDLQAA; NSRRNITPDLQAA	3	5.149	0.7412	0.30272	1	1	1	1		T107; T250	0.0418861	0.317883	0.960548	0.76116	0.961194	0.343702	0.986293	0.000280528	2-PN
64565|m.42980; PMI_014626; PMI_027084; PMI_024275; PMI_001528; 34910|m.24452; PMI_015246	T13; T69; T101; T735; T340; T33; T231	XP_023810114.1 zinc finger protein OZF isoform X2 [Oryzias latipes] (id=62.40%; len=125; e=8.15E-45) ; KOF64210.1 hypothetical protein OCBIM_22010741mg, partial [Octopus bimaculoides] (id=51.96%; len=102; e=7.54E-30) ; PNF15467.1 hypothetical protein B7P43_G17073, partial [Cryptotermes secundus] (id=41.67%; len=168; e=6.69E-35) ; XP_014337847.1 PREDICTED: LOW QUALITY PROTEIN: uncharacterized prot…	KHDRVHTGEKPFV; RHERVHTGEKPFV; GRERVHTGEKPFV; LHDRVHTGEKPFV; IHDRVHTGEKPFV; THTRVHTGEKPFV; RHNRVHTGEKPFV	3,4	3.335	0.6003	0.386821	1	2	1	2		T13; T69; T101; T735; T340; T33; T231	0.0488345	0.611029	0.892763	0.499796	1	0.174773	0.967781	0.00154034	2-PN
PMI_026063; Pmi_606870_DUS4_CHICK_Dual_specificity_protein_phosphatase_4|m.16208	T238; T382	XP_022098344.1 dual specificity protein phosphatase 1-like [Acanthaster planci] (id=79.39%; len=330; e=1.15E-176) ; DUS4_CHICK_Dual_specificity_protein_phosphatase_4	PGRDCHTPHDFSR; PGRDCHTPHDFSR	3	1.755	0.641	0.122342	1	2	1	2		T238; T382	0.0473356	0.169326	0.603721	0.645443	1	0.363547	0.946331	0.0042432	2-PN
PMI_007239; PMI_009212; Pmi_643450_CKAP5_MOUSE_Cytoskeleton-associated_protein_5|m.23581	S89; S901; S1303	XP_022089159.1 cytoskeleton-associated protein 5-like isoform X3 [Acanthaster planci] (id=78.26%; len=322; e=6.86E-152) ; XP_022089160.1 cytoskeleton-associated protein 5-like isoform X4 [Acanthaster planci] (id=78.67%; len=1219; e=0.00E+00) ; CKAP5_MOUSE_Cytoskeleton-associated_protein_5	LRSNRLSQGSMSS; LRSNRLSQGSMSS; LRSNRLSQGSMSS	3	4.371	0.7936	0.009951	1	4	6	2		S89; S901; S1303	0.0951948	0.476688	0.936431	0.85508	1	0.36378	0.994589	4.38319e-05	2-PN
10179|m.6177	S60	XP_022109110.1 F-actin-methionine sulfoxide oxidase MICAL3-like isoform X9 [Acanthaster planci] (id=83.58%; len=134; e=3.06E-65)	EEKEALSPDQNAN	2,3,4	5.29	0.7461	0.061772	1	2	2	2	3	S60	0.0742108	0.929576	0.884485	0.716375	0.945372	0.445956	0.873376	0.0230353	2-PN	0.123248	0.230009	0.980421	0.0366437	4.62539e-05
PMI_001752; PMI_026906	S237; S193	XP_022088985.1 serine/threonine-protein kinase MRCK alpha-like [Acanthaster planci] (id=83.23%; len=310; e=2.21E-165) ; XP_022088985.1 serine/threonine-protein kinase MRCK alpha-like [Acanthaster planci] (id=84.44%; len=270; e=1.48E-141)	SSLMPTSPGVPGG; SSLMPTSPGVPGG	3,4	4.403	0.7109	0.170102	0.9945	1	3	3	1	S237; S193	0.238194	0.875516	0.892214	0.73511	0.935468	0.722277	0.814424	0.0484622	2-PN	0.0490023	0.210092	0.954946	0.0668897	0.000588795
21472|m.16144	T6	XP_022097815.1 rho GTPase-activating protein 5-like isoform X22 [Acanthaster planci] (id=70.83%; len=144; e=6.04E-50)	-RAPLATPEKGVF	2,3,4	4.146	0.6301	0.057181	1	4	4	3	2	T6	0.0841391	0.257131	0.230412	0.376778	1	0.555083	0.98096	0.000540314	2-PN	0.334638	0.886156	0.772946	0.00939834	0.00371489
Pmi_608210_SHR2_STRPU_Orphan_steroid_hormone_receptor_2|m.16439	S44	SHR2_STRPU_Orphan_steroid_hormone_receptor_2	PRTPFASPTEEMK	2,3	3.085	0.6652	0.055596	0.99999	2	2	1		S44	0.124294	0.467974	0.832103	0.897871	1	0.415722	0.998113	5.33642e-06	2-PN
PMI_000514	T242	XP_022093769.1 26S proteasome non-ATPase regulatory subunit 1-like [Acanthaster planci] (id=75.56%; len=356; e=1.37E-146)	KDKTEETPTSKEG	3,4	1.989	0.4309	0.331255	0.99999	1	1	1		T242	0.13496	0.278008	0.806983	0.661683	0.910683	0.892294	0.837517	0.0374561	2-PN
78449|m.52629; 78448|m.52627; Pmi_643650_no_annot|m.23658	S66; S66; S83	XP_022093111.1 uncharacterized protein LOC110980590 [Acanthaster planci] (id=71.48%; len=263; e=5.77E-131) ; XP_022093111.1 uncharacterized protein LOC110980590 [Acanthaster planci] (id=77.05%; len=244; e=3.06E-135) ; no_annot	IFVLDNSMRESTV; IFVLDNSMRESTV; IFVLDNSMRESTV	3	3.122	0.6867	0.750714	1	2	2	1		S66; S66; S83	0.0939288	0.453809	0.460911	0.60281	0.898635	0.660247	0.80082	0.055558	2-PN
77660|m.52074; 77667|m.52100; 77666|m.52092; 77652|m.52054; 77661|m.52082	S990:S998; S935:S943; S846:S854; S901:S909; S259:S267	XP_022097945.1 vesicle-associated protein-like, partial [Acanthaster planci] (id=71.09%; len=640; e=0.00E+00) ; XP_022097945.1 vesicle-associated protein-like, partial [Acanthaster planci] (id=71.09%; len=640; e=0.00E+00) ; XP_022097945.1 vesicle-associated protein-like, partial [Acanthaster planci] (id=67.66%; len=535; e=6.52E-175) ; XP_022097945.1 vesicle-associated protein-like, partial [Acant…	GSLDVDSPEYEGK,EYEGKGSGKKKGF; GSLDVDSPEYEGK,EYEGKGSGKKKGF; GSLDVDSPEYEGK,EYEGKGSGKKKGF; GSLDVDSPEYEGK,EYEGKGSGKKKGF; GSLDVDSPEYEGK,EYEGKGSGKKKGF	3,4	5.272	0.7276	0.242885	1	4	4	4	1	S990:S998; S935:S943; S846:S854; S901:S909; S259:S267	0.0662648	0.133006	0.7586	0.711074	1	0.916726	0.966166	0.00169776	2-PN	0.0186068	0.0455862	0.895619	0.149165	0.0112184
PMI_002619; Pmi_636240_NEK11_HUMAN_Serine/threonine-protein_kinase_Nek11|m.21844; PMI_014259	T366; T385; T232	XP_022106639.1 serine/threonine-protein kinase Nek11-like isoform X1 [Acanthaster planci] (id=90.05%; len=422; e=0.00E+00) ; NEK11_HUMAN_Serine/threonine-protein_kinase_Nek11; XP_022106640.1 serine/threonine-protein kinase Nek11-like isoform X2 [Acanthaster planci] (id=84.36%; len=646; e=0.00E+00)	DPYQNLTPKERMR; DPYQNLTPKERMR; DPYQNLTPKERMR	3	4.459	0.6998	0.139511	1	2	2	2	1	T366; T385; T232	0.135556	0.897125	0.789078	0.249573	0.991348	0.201461	0.993368	6.58315e-05	2-PN	0.303623	0.468053	0.925444	0.142722	0.00417201
PMI_009370; 73661|m.49210; Pmi_657130_PKHM1_HUMAN_Pleckstrin_homology_domain-containing_family_..CUT|m.27338	S7; S7; S7	XP_022090170.1 uncharacterized protein LOC110979030 isoform X1 [Acanthaster planci] (id=71.33%; len=607; e=0.00E+00) ; XP_022090178.1 run domain Beclin-1-interacting and cysteine-rich domain-containing protein-like isoform X2 [Acanthaster planci] (id=79.32%; len=382; e=0.00E+00) ; PKHM1_HUMAN_Pleckstrin_homology_domain-containing_family_..CUT	MFGRKGSMDEMEA; MFGRKGSMDEMEA; MFGRKGSMDEMEA	2,3	2.585	0.5932	0.0945	1	4	6	4	4	S7; S7; S7	0.110261	0.359905	0.948399	0.934658	0.958185	0.850896	0.974948	0.000933546	2-PN	0.15381	0.207486	0.988819	0.0193031	4.95922e-07
PMI_003319	S809	XP_022089719.1 disks large-associated protein 5-like [Acanthaster planci] (id=61.53%; len=876; e=0.00E+00)	LLPGLNSPHVHRT	3,4	3.308	0.7406	0.019611	1	1	1	2		S809	0.0954156	0.633569	0.80602	0.402422	0.94868	0.130356	0.894782	0.0160237	2-PN
PMI_001922; PMI_002661	S1229:S1241; S1389:S1401	XP_022105912.1 condensin-2 complex subunit D3-like [Acanthaster planci] (id=74.46%; len=1578; e=0.00E+00) ; XP_022105912.1 condensin-2 complex subunit D3-like [Acanthaster planci] (id=75.55%; len=1648; e=0.00E+00)	PATPFTSPQQGVG,GLPAVLSPRAVAN; PATPFTSPQQGVG,GLPAVLSPRAVAN	3	3.647	0.7314	0.216806	0.99642	2	1	2	1	S1229:S1241; S1389:S1401	0.142914	0.643477	0.615491	0.403976	1	0.258177	0.995513	3.01506e-05	2-PN	0.724136	0.762259	0.926824	0.668154	0.0542453
10179|m.6177	S33:S35	XP_022109110.1 F-actin-methionine sulfoxide oxidase MICAL3-like isoform X9 [Acanthaster planci] (id=83.58%; len=134; e=3.06E-65)	RLVMSRSFSDSFK,VMSRSFSDSFKEI	2	1.746	0.4152	0.023948	1	3	3	3		S33:S35	0.104554	0.358096	0.543218	0.796162	1	0.383615	0.988794	0.000187644	2-PN
Pmi_647680_LBR_RAT_Lamin-B_receptor|m.24675; PMI_019065; 29641|m.21501; PMI_000272	T29; T121; T35; T135	LBR_RAT_Lamin-B_receptor; AIJ01350.1 lamin 2b receptor [Patiria miniata] (id=65.40%; len=422; e=7.64E-127) ; AIJ01350.1 lamin 2b receptor [Patiria miniata] (id=97.53%; len=162; e=5.32E-107) ; AIJ01350.1 lamin 2b receptor [Patiria miniata] (id=92.98%; len=598; e=0.00E+00)	MPKPDLTPTRTPS; MPKPDLTPTRTPS; MPKPDLTPTRTPS; MPKPDLTPTRTPS	2,3,4,5	2.033	0.5978	0.216134	0.99998	3	1	3	7	T29; T121; T35; T135	0.107313	0.382675	0.396772	0.675564	0.894681	0.779263	0.852571	0.0310009	2-PN	0.308154	0.955914	0.500375	0.00200581	0.000192175
50797|m.33905	S563	XP_022107876.1 kinesin light chain-like isoform X10 [Acanthaster planci] (id=96.31%; len=650; e=0.00E+00)	PGSRRESSDSVSY	2,3,5	2.829	0.6002	0.095557	1	3	1	3	1	S563	0.11456	0.468075	0.765618	0.847742	0.93531	0.526471	0.873057	0.0231489	2-PN	0.422669	0.568876	0.874574	0.238419	0.0146874
Pmi_479870_CPSF6_CHICK_Cleavage_and_polyadenylation_specificity_factor..CUT|m.5181	S59	CPSF6_CHICK_Cleavage_and_polyadenylation_specificity_factor..CUT	VSERRFSSGDARP	3,4,5	1.886	0.5619	0.030932	0.99999	4	1	1	7	S59	0.0986556	0.693935	0.940931	0.801866	0.955076	0.859231	0.971713	0.0011889	2-PN	0.118657	0.334509	0.917181	0.00590257	0.00322524
PMI_026273; Pmi_638351_LARP6_MOUSE_La-related_protein_6|m.22327; 75394|m.50329	S479; S479; S526	XP_022105865.1 la-related protein 6-like [Acanthaster planci] (id=85.01%; len=527; e=0.00E+00) ; LARP6_MOUSE_La-related_protein_6; XP_022105865.1 la-related protein 6-like [Acanthaster planci] (id=84.82%; len=527; e=0.00E+00)	AAVPEGSPAGSPL; AAVPEGSPAGSPL; AAVPEGSPAGSPL	2,3,4	4.118	0.7919	0.001067	1	5	4	5	6	S479; S479; S526	0.137502	0.537145	0.45153	0.226033	1	0.12748	0.976265	0.000838318	2-PN	0.174972	0.359463	0.886703	0.00348711	0.00406912
57602|m.38067; Pmi_622880_TCTE1_MACFA_T-complex-associated_testis-expressed_protein_1|m.19014; PMI_028112	S47; S47; S47	XP_022085949.1 T-complex-associated testis-expressed protein 1-like [Acanthaster planci] (id=96.59%; len=498; e=0.00E+00) ; TCTE1_MACFA_T-complex-associated_testis-expressed_protein_1; XP_022085949.1 T-complex-associated testis-expressed protein 1-like [Acanthaster planci] (id=92.17%; len=498; e=0.00E+00)	RSGGRKSLPSPIT; RSGGRKSLPSPIT; RSGGRKSLPSPIT	2	1.438	0.3915	0.734558	1	1	1	1	1	S47; S47; S47	0.142858	0.564402	0.344524	0.907291	1	0.439925	0.988876	0.000184932	2-PN	0.105077	0.983765	0.880509	2.47814e-06	0.000413258
PMI_013206; Pmi_664460_ECT2_HUMAN_Protein_ECT2|m.29665; PMI_013002; 18610|m.13165	T321; T321; T321; T321	XP_022098002.1 protein ECT2-like [Acanthaster planci] (id=77.27%; len=893; e=0.00E+00) ; ECT2_HUMAN_Protein_ECT2; XP_022098002.1 protein ECT2-like [Acanthaster planci] (id=86.70%; len=865; e=0.00E+00) ; XP_022098002.1 protein ECT2-like [Acanthaster planci] (id=80.86%; len=371; e=0.00E+00)	LNTPGNTPVVRTS; LNTPGNTPVVRTS; LNTPGNTPVVRTS; LNTPGNTPVVRTS	3	4.159	0.6129	1.52255	1	1	1	1	1	T321; T321; T321; T321	0.141261	0.834157	0.901327	0.517907	1	0.480003	0.968418	0.00148038	2-PN	0.546728	0.91638	0.541075	0.015758	0.813983
Pmi_611880_LARP7_HUMAN_La-related_protein_7|m.17032; PMI_003479	S430; S299	LARP7_HUMAN_La-related_protein_7; XP_022091380.1 la-related protein 7-like [Acanthaster planci] (id=66.59%; len=467; e=0.00E+00)	KRRRTESEMMEEE; KRRRTESEMMEEE	2,3,4,5	3.778	0.7236	0.061511	1	15	20	14	25	S430; S299	0.150187	0.917581	0.954449	0.928314	0.989352	0.97157	0.976161	0.000845642	2-PN	0.130036	0.283156	0.997384	0.000118726	2.92446e-06
PMI_020893; Pmi_649832_FTM_HUMAN_Protein_fantom|m.25232	S432; S997	XP_022097495.1 protein fantom-like [Acanthaster planci] (id=83.67%; len=741; e=0.00E+00) ; FTM_HUMAN_Protein_fantom	PRPRTSSQPLEPT; PRPRTSSQPLEPT	2	2.26	0.711	0.207406	1	2	2	2		S432; S997	0.139358	0.739212	0.937514	0.941577	0.980175	0.4222	0.97056	0.00128729	2-PN
Pmi_616652_QN1_HUMAN_Protein_QN1_homolog|m.17862	S665	QN1_HUMAN_Protein_QN1_homolog	PIQPRKSAEEPLL	3	1.797	0.6551	0.176094	1	1	2	2		S665	0.0959618	0.287716	0.84424	0.950982	0.977952	0.952237	0.979239	0.00064207	2-PN
32253|m.23029; 32250|m.23026; 32249|m.23024; 32243|m.23022; 32240|m.23020	T93; T100; T70; T100; T93	XP_022089719.1 disks large-associated protein 5-like [Acanthaster planci] (id=44.34%; len=336; e=3.33E-57) ; XP_022089719.1 disks large-associated protein 5-like [Acanthaster planci] (id=46.20%; len=316; e=3.36E-57) ; XP_022089719.1 disks large-associated protein 5-like [Acanthaster planci] (id=43.10%; len=290; e=1.04E-44) ; XP_022089719.1 disks large-associated protein 5-like [Acanthaster planci…	TPIKLATPCRTDA; TPIKLATPCRTDA; TPIKLATPCRTDA; TPIKLATPCRTDA; TPIKLATPCRTDA	3,4	3.692	0.6324	0.049594	0.99995	2	1	1		T93; T100; T70; T100; T93	0.152401	0.70509	0.414096	0.702337	0.985424	0.475838	0.829308	0.0412168	2-PN
80701|m.54256; Pmi_667852_FOXK2_XENLA_Forkhead_box_protein_K2|m.30821	S28; S403	XP_022095445.1 forkhead box protein K2-like isoform X1 [Acanthaster planci] (id=75.29%; len=174; e=1.67E-63) ; FOXK2_XENLA_Forkhead_box_protein_K2	SRSAPASPSHTVQ; SRSAPASPSHTVQ	3	5.218	0.7798	0.185549	0.99453	3	3	2	4	S28; S403	0.487363	0.479128	0.616206	0.778232	0.963438	0.736554	0.811056	0.0501773	2-PN	0.827508	0.760927	0.353912	0.572598	0.034553
61747|m.40810; PMI_020640	S521; S690	XP_022095718.1 serine/threonine-protein kinase VRK1-like [Acanthaster planci] (id=75.63%; len=517; e=0.00E+00) ; XP_022095718.1 serine/threonine-protein kinase VRK1-like [Acanthaster planci] (id=76.52%; len=460; e=0.00E+00)	TSYTQTSPGVKQT; TSYTQTSPGVKQT	2,3,4,5	5.343	0.7272	0.047629	1	12	11	14	8	S521; S690	0.225302	0.767123	0.967676	0.85856	0.974547	0.906973	0.864047	0.0264682	2-PN	0.876601	0.900671	0.435321	0.740229	0.01494
PMI_028166; Pmi_605291_no_annot|m.15954	S316; S163	XP_022086836.1 uncharacterized protein LOC110977222 isoform X3 [Acanthaster planci] (id=65.47%; len=1254; e=0.00E+00) ; no_annot	RATTRMSPSPTPS; RATTRMSPSPTPS	3	1.112	0.4421	0.410879	0.99999	1	1	1		S316; S163	0.186218	0.943235	0.917733	0.635748	0.983133	0.717911	0.95903	0.00248341	2-PN
Pmi_618820_DUS16_HUMAN_Dual_specificity_protein_phosphatase_16|m.18259; PMI_003802	S427; S404	DUS16_HUMAN_Dual_specificity_protein_phosphatase_16; XP_022079173.1 uncharacterized protein LOC110973046 isoform X5 [Acanthaster planci] (id=77.32%; len=917; e=0.00E+00)	GPIFLGSPPSSES; GPIFLGSPPSSES	2,3,4	2.564	0.6182	0.258206	1	2	2	1	4	S427; S404	0.183803	0.731851	0.774491	0.931996	0.947883	0.668551	0.949333	0.00378564	2-PN	0.718165	0.893692	0.665964	0.145227	0.604379
Pmi_457221_TBD2B_MOUSE_TBC1_domain_family_member_2B|m.4278; PMI_000421	S89; S34	TBD2B_MOUSE_TBC1_domain_family_member_2B; XP_022094216.1 TBC1 domain family member 2B-like [Acanthaster planci] (id=72.20%; len=331; e=1.89E-156)	KTPKRGSDYSVAE; KTPKRGSDYSVAE	2,3	4.162	0.7564	0.33196	1	1	2	1	2	S89; S34	0.183146	0.439081	0.775511	0.734824	0.969414	0.916683	0.977536	0.000751257	2-PN	0.360438	0.332663	0.920338	0.403904	0.00411665
Pmi_605291_no_annot|m.15954; PMI_028166	S692; S845	no_annot; XP_022086836.1 uncharacterized protein LOC110977222 isoform X3 [Acanthaster planci] (id=65.47%; len=1254; e=0.00E+00)	FLKDMKSPTSQAS; FLKDMKSPTSQAS	3	1.62	0.3733	0.053902	0.99999	1	1	1	2	S692; S845	0.191785	0.69624	0.825823	0.844071	1	0.932485	0.987141	0.000246984	2-PN	0.351585	0.393709	0.838137	0.555101	0.010559
PMI_009133	S301	XP_022082492.1 AT-rich interactive domain-containing protein 1B-like isoform X6 [Acanthaster planci] (id=84.31%; len=1638; e=0.00E+00)	ESAPSPSPSLLNK	3	3.489	0.5976	0.23806	1	2	1	2	1	S301	0.191925	0.734575	0.938515	0.875932	1	0.670378	0.971539	0.00120351	2-PN	0.522811	0.604836	0.904816	0.418357	0.0168959
Pmi_669840_SRBS2_RAT_Sorbin_and_SH3_domain-containing_protein_2|m.31746; PMI_015925	T750; T813	SRBS2_RAT_Sorbin_and_SH3_domain-containing_protein_2; XP_022081541.1 uncharacterized protein LOC110973912 isoform X9 [Acanthaster planci] (id=68.14%; len=587; e=0.00E+00)	ERLGIKTPPPKRT; ERLGIKTPPPKRT	2,3,4	1.547	0.4094	0.247593	1	2	2	2	10	T750; T813	0.251917	0.72956	0.867804	0.681576	1	0.821854	0.9703	0.00131006	2-PN	0.370287	0.527955	0.972333	0.00644158	0.000231678
Pmi_595650_LNPB_FUGRU_Protein_lunapark-B|m.14554; PMI_013617; PMI_010214	T182; T121; T182	LNPB_FUGRU_Protein_lunapark-B; XP_022105550.1 protein lunapark-B-like isoform X1 [Acanthaster planci] (id=60.97%; len=392; e=1.90E-124) ; XP_022105552.1 protein lunapark-B-like isoform X2 [Acanthaster planci] (id=81.68%; len=404; e=0.00E+00)	GTRTPNTPPQGPQ; GTRTPNTPPQGPQ; GTRTPNTPPQGPQ	2,3	2.871	0.637	0.11021	1	6	3	3		T182; T121; T182	0.246074	0.361199	0.139655	0.788077	1	0.259887	0.991713	0.000102739	2-PN
PMI_002487; PMI_000864; Pmi_670720_PRKDC_XENLA_DNA-dependent_protein_kinase_catalytic_subunit|m.31984	T2441; T2256; T925	XP_022110986.1 DNA-dependent protein kinase catalytic subunit-like isoform X3 [Acanthaster planci] (id=76.77%; len=2824; e=0.00E+00) ; XP_022110986.1 DNA-dependent protein kinase catalytic subunit-like isoform X3 [Acanthaster planci] (id=78.58%; len=3118; e=0.00E+00) ; PRKDC_XENLA_DNA-dependent_protein_kinase_catalytic_subunit	RGEIRATQEGHQF; RGEIRATQEGHQF; RGEIRATQEGHQF	3	5.424	0.7679	0.114146	1	1	1	1		T2441; T2256; T925	0.203336	0.790323	0.491394	0.377335	0.983979	0.619842	0.859426	0.0282525	2-PN
Pmi_580910_TM1L2_HUMAN_TOM1-like_protein_2|m.12625; 9256|m.5544; 9255|m.5542	T146; T146; T146	TM1L2_HUMAN_TOM1-like_protein_2; XP_022092307.1 TOM1-like protein 2 isoform X4 [Acanthaster planci] (id=83.18%; len=214; e=1.10E-124) ; XP_022092307.1 TOM1-like protein 2 isoform X4 [Acanthaster planci] (id=81.65%; len=218; e=1.22E-123)	VTPQRATPEVDPA; VTPQRATPEVDPA; VTPQRATPEVDPA	2,3,4,5	6.69	0.7568	0.039555	1	9	9	10		T146; T146; T146	0.238409	0.511365	0.900373	0.973189	0.979706	0.949128	0.989523	0.000164073	2-PN
Pmi_642790_NU133_MOUSE_Nuclear_pore_complex_protein_Nup133|m.23409; PMI_014907; PMI_013270	S56; S70; S56	NU133_MOUSE_Nuclear_pore_complex_protein_Nup133; XP_022083152.1 nuclear pore complex protein Nup133-like isoform X1 [Acanthaster planci] (id=81.42%; len=323; e=1.96E-168) ; XP_022083152.1 nuclear pore complex protein Nup133-like isoform X1 [Acanthaster planci] (id=82.62%; len=305; e=1.45E-158)	SGAGTRSPAVGNR; SGAGTRSPAVGNR; SGAGTRSPAVGNR	3,4	3.22	0.6661	0.201093	0.99999	2	2	2	2	S56; S70; S56	0.306581	0.421076	0.724236	0.450469	1	0.345543	0.972923	0.0010898	2-PN	0.524677	0.647085	0.930084	0.0702287	0.00263762
Pmi_595800_SOCS6_PONAB_Suppressor_of_cytokine_signaling_6|m.14569; PMI_019588	S106; S106	SOCS6_PONAB_Suppressor_of_cytokine_signaling_6; XP_022080223.1 uncharacterized protein LOC110973609 [Acanthaster planci] (id=69.03%; len=536; e=0.00E+00)	PFSRRRSEDNGSV; PFSRRRSEDNGSV	2,3,4	2.355	0.6222	0.211624	1	2	3	2	4	S106; S106	0.316283	0.719093	0.791314	0.95197	0.955092	0.932479	0.952978	0.00326461	2-PN	0.532018	0.557683	0.977418	0.597183	0.00212873
Pmi_648790_CDAN1_MOUSE_Codanin-1|m.24943	S536	CDAN1_MOUSE_Codanin-1	VVMTSKSPVQAVP	3,4	2.791	0.6582	0.025889	1	1	1	3		S536	0.27005	0.682553	0.921544	0.842692	1	0.943443	0.96522	0.00179339	2-PN
25208|m.19005; PMI_013390	S582; S705	XP_022099200.1 uncharacterized protein LOC110983880 isoform X1 [Acanthaster planci] (id=61.70%; len=765; e=0.00E+00) ; XP_022099200.1 uncharacterized protein LOC110983880 isoform X1 [Acanthaster planci] (id=56.98%; len=5060; e=0.00E+00)	RKPQLASPVLQEV; RKPQLASPVLQEV	2,3,4	3.092	0.5474	0.228018	1	2	1	1	1	S582; S705	0.356929	0.539631	0.884929	0.62896	1	0.655587	0.975258	0.000910708	2-PN	0.948805	0.899924	0.847661	0.573062	0.139379
Pmi_649130_TXB1A_DANRE_Tax1-binding_protein_1_homolog_A|m.25062; PMI_022353	S43; S564	TXB1A_DANRE_Tax1-binding_protein_1_homolog_A; XP_022087081.1 tax1-binding protein 1-like isoform X2 [Acanthaster planci] (id=76.42%; len=878; e=0.00E+00)	QRVRASSRDESPA; QRVRASSRDESPA	2,3,4	2.28	0.5083	0.196584	0.99782	2	1	3	1	S43; S564	0.358535	0.757553	0.806689	0.827225	0.894261	0.881635	0.953025	0.00325813	2-PN	0.832671	0.914717	0.836958	0.191275	0.90039
PMI_005722	S316	XP_022105313.1 codanin-1-like [Acanthaster planci] (id=54.46%; len=1021; e=0.00E+00)	VVMTSKSPVQAVP	3	2.791	0.6582	0.518182	1	1	1	2		S316	0.289059	0.68075	0.915854	0.843338	1	0.91378	0.978757	0.000672121	2-PN
Pmi_669840_SRBS2_RAT_Sorbin_and_SH3_domain-containing_protein_2|m.31746; PMI_015925	S715; S778	SRBS2_RAT_Sorbin_and_SH3_domain-containing_protein_2; XP_022081541.1 uncharacterized protein LOC110973912 isoform X9 [Acanthaster planci] (id=68.14%; len=587; e=0.00E+00)	QEEPIRSPSSRPL; QEEPIRSPSSRPL	3,4	2.412	0.5952	0.168265	0.99972	3	1	3	5	S715; S778	0.380291	0.947408	0.875098	0.836068	0.959519	0.789662	0.882351	0.0199477	2-PN	0.770988	0.797289	0.965809	0.61241	0.00151085
Pmi_621360_RPP30_BOVIN_Ribonuclease_P_protein_subunit_p30|m.18712; PMI_013967	S341; S200	RPP30_BOVIN_Ribonuclease_P_protein_subunit_p30; XP_022098367.1 ribonuclease P protein subunit p30-like [Acanthaster planci] (id=74.07%; len=216; e=4.05E-111)	KSKRANSVDEHSA; KSKRANSVDEHSA	3	1.858	0.6074	0.022635	1	4	4	4		S341; S200	0.320598	0.880737	0.963859	0.935366	0.964032	0.953782	0.93409	0.006373	2-PN
PMI_006629; PMI_020148; Pmi_662723_CSK21_XENLA_Casein_kinase_II_subunit_alpha|m.29160	S288; S342; S388	XP_022096126.1 casein kinase II subunit alpha [Acanthaster planci] (id=70.13%; len=375; e=1.73E-173) ; XP_022096126.1 casein kinase II subunit alpha [Acanthaster planci] (id=86.58%; len=395; e=0.00E+00) ; CSK21_XENLA_Casein_kinase_II_subunit_alpha	QPIQNASPAAAVV; QPIQNASPAAAVV; QPIQNASPAAAVV	3,4,5	4.155	0.6611	0.187155	1	7	4	4		S288; S342; S388	0.428568	0.415904	0.282004	0.977087	0.992003	0.729756	0.984993	0.000336105	2-PN
Pmi_664452_HELLS_HUMAN_Lymphoid-specific_helicase|m.29705; 58054|m.38403	S45; S45	HELLS_HUMAN_Lymphoid-specific_helicase; XP_022104139.1 lymphocyte-specific helicase-like [Acanthaster planci] (id=84.02%; len=388; e=0.00E+00)	TPEVAASPIGTSR; TPEVAASPIGTSR	3,4	3.118	0.6216	0.176072	1	1	1	3	2	S45; S45	0.52092	0.889901	0.913493	0.374289	1	0.698932	0.961769	0.00216448	2-PN	0.599321	0.759217	0.399327	0.40239	0.03715
Pmi_669840_SRBS2_RAT_Sorbin_and_SH3_domain-containing_protein_2|m.31746; PMI_015925	S285; S402	SRBS2_RAT_Sorbin_and_SH3_domain-containing_protein_2; XP_022081541.1 uncharacterized protein LOC110973912 isoform X9 [Acanthaster planci] (id=68.14%; len=587; e=0.00E+00)	KSPAAWSPASAAP; KSPAAWSPASAAP	2,3	3.95	0.6763	0.063163	1	2	2	4	2	S285; S402	0.550474	0.54559	0.57306	0.749423	1	0.694475	0.960913	0.00226184	2-PN	0.682469	0.804701	0.947956	0.040687	0.0110648
PMI_004703	S198	XP_022090395.1 LOW QUALITY PROTEIN: nuclear pore complex protein Nup153-like [Acanthaster planci] (id=66.62%; len=701; e=0.00E+00)	EMGHRRSPMPSSG	2,3	2.932	0.6713	0.074395	1	2	1	4		S198	0.574587	0.744167	0.829363	0.656219	0.940716	0.541964	0.947562	0.0040525	2-PN
PMI_013462	T311	XP_022097969.1 uncharacterized protein LOC110983210 isoform X2 [Acanthaster planci] (id=85.84%; len=339; e=0.00E+00)	KGRRSATPVSVTK	2,3	2.195	0.6096	0.001023	1	2	2	1	3	T311	0.679156	0.678442	0.511426	0.423784	1	0.754084	0.958633	0.00253142	2-PN	0.969861	0.866751	0.237781	0.208847	2.02473e-05
PMI_001922; PMI_002661	S1241; S1401	XP_022105912.1 condensin-2 complex subunit D3-like [Acanthaster planci] (id=74.46%; len=1578; e=0.00E+00) ; XP_022105912.1 condensin-2 complex subunit D3-like [Acanthaster planci] (id=75.55%; len=1648; e=0.00E+00)	GLPAVLSPRAVAN; GLPAVLSPRAVAN	3	3.012	0.7595	0.039882	1	1	1	1	1	S1241; S1401	0.557829	0.183518	0.125046	0.291553	1	0.274589	0.995499	3.03418e-05	2-PN	0.859187	0.869231	0.68604	0.921241	0.118986
Pmi_450740_ASAP1_BOVIN_Arf-GAP_with_SH3_domain,_ANK_repeat_and_PH_domai..CUT|m.4100	S6	ASAP1_BOVIN_Arf-GAP_with_SH3_domain,_ANK_repeat_and_PH_domai..CUT	-RGNKASPTRPSS	3,4	1.327	0.5196	0.158743	0.99997	2	5	7		S6	0.584066	0.956833	0.949034	0.8304	0.963176	0.710876	0.857633	0.0289598	2-PN
36279|m.25260; PMI_019420	S133; S394	XP_022097969.1 uncharacterized protein LOC110983210 isoform X2 [Acanthaster planci] (id=86.06%; len=545; e=0.00E+00) ; XP_022097969.1 uncharacterized protein LOC110983210 isoform X2 [Acanthaster planci] (id=63.41%; len=686; e=0.00E+00)	EDSGRDSPSQRSR; EDSGRDSPSQRSR	3,4	1.927	0.549	0.14957	0.99994	2	1	1	2	S133; S394	0.671448	0.541593	0.237931	0.38182	1	0.44636	0.913786	0.0108288	2-PN	0.865975	0.892292	0.571722	0.696302	0.00219036
72920|m.48749; 72923|m.48754; 72917|m.48745	S211; S211; S210	XP_022096190.1 HIRA-interacting protein 3-like isoform X1 [Acanthaster planci] (id=40.98%; len=183; e=7.00E-03) ; XP_022096192.1 HIRA-interacting protein 3-like isoform X3 [Acanthaster planci] (id=48.00%; len=225; e=1.29E-37) ; XP_022096190.1 HIRA-interacting protein 3-like isoform X1 [Acanthaster planci] (id=35.90%; len=195; e=3.00E-03)	PLASTVSPKT---; PLASTVSPKTLVK; PLASTVSPKT---	2,3	3.007	0.6265	0.104964	1	1	2	2	2	S211; S211; S210	0.699026	0.693673	0.934005	0.514939	1	0.793879	0.964475	0.0018706	2-PN	0.735541	0.920253	0.678592	0.0467443	0.00393759
Pmi_580670_DC1L2_PONAB_Cytoplasmic_dynein_1_light_intermediate_chain_2|m.12609; PMI_003375; 14304|m.9280	S447; S367; S97	DC1L2_PONAB_Cytoplasmic_dynein_1_light_intermediate_chain_2; XP_022083930.1 cytoplasmic dynein 1 light intermediate chain 1-like isoform X2 [Acanthaster planci] (id=94.97%; len=398; e=0.00E+00) ; XP_022083930.1 cytoplasmic dynein 1 light intermediate chain 1-like isoform X2 [Acanthaster planci] (id=97.34%; len=113; e=3.10E-68)	SPGSPASPKPGDK; SPGSPASPKPGDK; SPGSPASPKPGDK	2,3,4,5	3.795	0.6875	0.115942	1	4	1	1	7	S447; S367; S97	0.631975	0.232536	0.105126	0.493458	1	0.724709	0.956335	0.00281828	2-PN	0.748729	0.901074	0.571722	0.0771898	0.00473307
Pmi_614011_MILK1_HUMAN_MICAL-like_protein_1|m.17350; 62257|m.41154; PMI_021667	S606; S27; S747	MILK1_HUMAN_MICAL-like_protein_1; XP_022080532.1 MICAL-like protein 1 isoform X1 [Acanthaster planci] (id=82.53%; len=229; e=4.83E-116) ; XP_022080532.1 MICAL-like protein 1 isoform X1 [Acanthaster planci] (id=76.55%; len=998; e=0.00E+00)	ATKPVPSPRLKKH; ATKPVPSPRLKKH; ATKPVPSPRLKKH	2,4	2.307	0.6945	0.029144	1	2	2	2	2	S606; S27; S747	0.850164	0.470444	0.954181	0.833117	0.97706	0.817794	0.964353	0.00188338	2-PN	0.670731	0.869782	0.909914	0.000667297	0.0260132
Pmi_634260_MYPH_ECHGR_Myophilin|m.21396	S90	MYPH_ECHGR_Myophilin	NIGKFLSFTEEYG	3	4.237	0.6519	0.09709	0.99914	1	1	1		S90	0.755386	0.331288	0.49285	0.603794	0.844569	0.698009	0.882436	0.0199193	2-PN
60578|m.40066; Pmi_618510_TRPC4_MOUSE_Short_transient_receptor_potential_channel_4|m.18200	S239; S592	XP_022106065.1 transient-receptor-potential-like protein isoform X1 [Acanthaster planci] (id=32.61%; len=647; e=2.02E-45) ; TRPC4_MOUSE_Short_transient_receptor_potential_channel_4	SEQQMASPAQQVD; SEQQMASPAQQVD	3	4.314	0.6651	0.195422	1	2	1	1	1	S239; S592	0.0200045	0.623759	0.961977	0.790386	0.987021	0.915032	0.983514	0.000405456	2-PN	0.108084	0.136893	0.968579	0.0254017	0.00017955
PMI_026995; Pmi_616010_YES_CHICK_Tyrosine-protein_kinase_Yes|m.17698	S21:S26; S21:S26	AAS01045.1 Src family tyrosine kinase [Patiria miniata] (id=99.63%; len=268; e=0.00E+00) ; YES_CHICK_Tyrosine-protein_kinase_Yes	ADTRNDSNDMGSP,DSNDMGSPGMKIT; ADTRNDSNDMGSP,DSNDMGSPGMKIT	2,3	2.055	0.5562	0.017669	1	4		1	1	S21:S26; S21:S26	0.0395221	0.687845	0.814958	0.894167	0.912861	0.844243	0.83861	0.0369682	2-PN	0.151024	0.183662	0.975521	0.185095	5.58949e-06
PMI_030396	S223:S224	XP_022110088.1 lariat debranching enzyme A-like [Acanthaster planci] (id=77.21%; len=272; e=9.44E-130)	RNLEIYSSQEEDS,NLEIYSSQEEDSP	3	4.544	0.7172	0.179566	0.99468	1		1		S223:S224	0.13842	0.480851	0.86008	0.793973	1	0.714082	0.888625	0.0179157	2-PN
20386|m.14944; Pmi_646162_LYST_MOUSE_Lysosomal-trafficking_regulator|m.24291; PMI_004367	T208; T558; T2339	XP_022110934.1 lysosomal-trafficking regulator-like [Acanthaster planci] (id=63.37%; len=404; e=6.90E-153) ; LYST_MOUSE_Lysosomal-trafficking_regulator; XP_022110934.1 lysosomal-trafficking regulator-like [Acanthaster planci] (id=75.87%; len=3920; e=0.00E+00)	NGGMQETPPSVVK; NGGMQETPPSVVK; NGGMQETPPSVVK	3	2.504	0.6689	1.70936	1		1	1		T208; T558; T2339	0	0.52355	0.910344	0.374337	0.958811	0.712753	0.941202	0.00508412	2-PN
PMI_006773; Pmi_650720_PO210_RAT_Nuclear_pore_membrane_glycoprotein_210|m.25458; PMI_019692	S1005:S1021; S1065:S1081; S953:S969	XP_022099451.1 nuclear pore membrane glycoprotein 210-like isoform X1 [Acanthaster planci] (id=85.05%; len=883; e=0.00E+00) ; PO210_RAT_Nuclear_pore_membrane_glycoprotein_210; XP_022099452.1 nuclear pore membrane glycoprotein 210-like isoform X2 [Acanthaster planci] (id=76.99%; len=943; e=0.00E+00)	STQQQRSPTKLWS,SPQEGTSPQY---; STQQQRSPTKLWS,SPQEGTSPQY---; STQQQRSPTKLWS,SPQEGTSPQY---	3	3.24	0.3574	0.277335	0.98448		2	1		S1005:S1021; S1065:S1081; S953:S969	0.0161801	0.253547	0.226404	0.367254	1	0.447898	0.974767	0.00094706	2-PN
Pmi_657090_HLTF_HUMAN_Helicase-like_transcription_factor|m.27353; 75171|m.50210; PMI_007068	S521; S521; S54	HLTF_HUMAN_Helicase-like_transcription_factor; XP_022079881.1 helicase-like transcription factor isoform X1 [Acanthaster planci] (id=76.82%; len=1156; e=0.00E+00) ; XP_022079885.1 helicase-like transcription factor isoform X2 [Acanthaster planci] (id=69.96%; len=789; e=0.00E+00)	VRTPRASQKGDEE; VRTPRASQKGDEE; VRTPRASQKGDEE	3	1.844	0.6258	0.212205	1	1		1		S521; S521; S54	0.0410601	0.208083	0.667893	0.817842	1	0.396294	0.988137	0.000210267	2-PN
PMI_001913; 33088|m.23538	S466; S455	XP_022092208.1 protein tilB homolog [Acanthaster planci] (id=84.12%; len=466; e=0.00E+00) ; XP_022092208.1 protein tilB homolog [Acanthaster planci] (id=85.08%; len=469; e=0.00E+00)	AVDRPNSQDFVDD; AVDRPNSQDFVDD	3	1.815	0.6293	0.052761	1		1	1		S466; S455	0.0325176	0.109556	0.812656	0.90692	1	0.950327	0.995736	2.72333e-05	2-PN
Pmi_625146_SNF8_DANRE_Vacuolar-sorting_protein_SNF8|m.19531	S152:S156:S159	SNF8_DANRE_Vacuolar-sorting_protein_SNF8	EGYAPRSPLRSPN,PRSPLRSPNSPMR,PLRSPNSPMRSAK	2,3	1.687	0.5384	0.149638	1	5		3		S152:S156:S159	0.0828616	0.422726	0.91614	0.839489	0.954965	0.899122	0.944003	0.0046157	2-PN
68305|m.45564; Pmi_661270_KI67_HUMAN_Antigen_KI-67|m.29501; 68293|m.45529; 68308|m.45566	T225; T1269; T220; T220	XP_022080667.1 nascent polypeptide-associated complex subunit alpha, muscle-specific form-like [Acanthaster planci] (id=81.82%; len=198; e=4.93E-93) ; KI67_HUMAN_Antigen_KI-67; XP_022080667.1 nascent polypeptide-associated complex subunit alpha, muscle-specific form-like [Acanthaster planci] (id=69.87%; len=468; e=1.45E-170) ; XP_022080667.1 nascent polypeptide-associated complex subunit alpha, m…	TPAEEKTPKFSG-; TPAEEKTPKFSGI; TPAEEKTPKFSGM; TPAEEKTPKFSGM	2,3	1.279	0.4369	0.095238	1	2		1		T225; T1269; T220; T220	0.0275511	0.797562	0.720078	0.457648	1	0.275717	0.998387	3.9015e-06	2-PN
58254|m.38606; Pmi_647530_WEE1_RAT_Wee1-like_protein_kinase|m.24646; PMI_003099; PMI_000709	S89; S430; S430; S813	BAB83502.1 Wee1 [Patiria pectinifera] (id=94.01%; len=284; e=0.00E+00) ; WEE1_RAT_Wee1-like_protein_kinase; BAB83502.1 Wee1 [Patiria pectinifera] (id=92.38%; len=630; e=0.00E+00) ; BAB83502.1 Wee1 [Patiria pectinifera] (id=90.86%; len=624; e=0.00E+00)	IVNGDPSSPRDGY; IVNGDPSSPRDGY; IVNGDPSSPRDGY; IVNGDPSSPRDGY	2	1.423	0.5805	0.368736	0.99999	1		1		S89; S430; S430; S813	0.0564321	0.225017	0.609865	0.544106	1	0.678872	0.984525	0.00035737	2-PN
Pmi_606870_DUS4_CHICK_Dual_specificity_protein_phosphatase_4|m.16208; PMI_026063	S404; S260	DUS4_CHICK_Dual_specificity_protein_phosphatase_4; XP_022098344.1 dual specificity protein phosphatase 1-like [Acanthaster planci] (id=79.39%; len=330; e=1.15E-176)	RRTRSASLPCLVH; RRTRSASLPCLVH	3,4	2.034	0.6549	0.818066	0.99998		1	1		S404; S260	0.0964178	0.176662	0.50416	0.46752	1	0.751704	0.928069	0.00757501	2-PN
36551|m.25362; 36544|m.25355; Pmi_628421_RBP2_HUMAN_E3_SUMO-protein_ligase_RanBP2|m.20162	S201; S201; S496	XP_022088005.1 E3 SUMO-protein ligase RanBP2-like isoform X2 [Acanthaster planci] (id=74.30%; len=214; e=7.72E-97) ; XP_022088005.1 E3 SUMO-protein ligase RanBP2-like isoform X2 [Acanthaster planci] (id=71.08%; len=249; e=3.20E-103) ; RBP2_HUMAN_E3_SUMO-protein_ligase_RanBP2	AGSKDDSVSEERD; AGSKDDSVSEERD; AGSKDDSVSEERD	3	3.156	0.5861	0.441666	0.99999	1		2		S201; S201; S496	0.0406504	0.740316	0.888573	0.823075	0.934758	0.869625	0.851828	0.0313057	2-PN
Pmi_661771_RGPA1_MOUSE_Ral_GTPase-activating_protein_subunit_alpha-1|m.28838; PMI_013610	S1561; S158	RGPA1_MOUSE_Ral_GTPase-activating_protein_subunit_alpha-1; XP_022083005.1 ral GTPase-activating protein subunit alpha-1-like isoform X2 [Acanthaster planci] (id=80.93%; len=215; e=3.23E-96)	QIPRPVSGSMDEK; QIPRPVSGSMDEK	3,4	4.612	0.7344	0.222562	0.98832	1		2	1	S1561; S158	0.102029	0.325545	0.922807	0.953136	0.983656	0.666744	0.992767	7.82868e-05	2-PN	0.0580221	0.122552	0.917208	0.0567564	0.00283947
Pmi_610220_GSH0_RAT_Glutamate--cysteine_ligase_regulatory_subunit|m.16756; PMI_001148; PMI_014951	T85; T85; T85	GSH0_RAT_Glutamate--cysteine_ligase_regulatory_subunit; XP_022085299.1 glutamate--cysteine ligase regulatory subunit-like isoform X2 [Acanthaster planci] (id=76.05%; len=309; e=1.22E-167) ; XP_022085299.1 glutamate--cysteine ligase regulatory subunit-like isoform X2 [Acanthaster planci] (id=84.36%; len=275; e=3.35E-174)	EYSGCVTPDEVKI; EYSGCVTPDEVKI; EYSGCVTPDEVKI	3	2.645	0.5361	0.502519	1		1	1		T85; T85; T85	0.042382	0.259495	0.955981	0.842911	0.966023	0.806158	0.964326	0.00188628	2-PN
Pmi_666820_ITSN1_XENLA_Intersectin-1|m.30459; PMI_004225	S620; S133	ITSN1_XENLA_Intersectin-1; XP_022081646.1 intersectin-1-like isoform X1 [Acanthaster planci] (id=86.72%; len=1107; e=0.00E+00)	ANQPAPSPTPTPG; ANQPAPSPTPTPG	4	1.376	0.3365	1.89943	0.98283		1	1		S620; S133	0.0807551	0.357352	0.552593	0.108431	1	0.522045	0.977326	0.000765336	2-PN
Pmi_586150_no_annot|m.13291	S204	no_annot	SDISSLSPSAPYV	2,3	2.739	0.6378	0.35737	1	1		2		S204	0.051368	0.634844	0.879508	0.873894	0.883227	0.769753	0.862105	0.0272114	2-PN
Pmi_667870_UBF1_HUMAN_Nucleolar_transcription_factor_1|m.30869; PMI_020223	S14; S253	UBF1_HUMAN_Nucleolar_transcription_factor_1; XP_022091128.1 nucleolar transcription factor 1-like isoform X2 [Acanthaster planci] (id=82.65%; len=438; e=0.00E+00)	RGKKRVSSAADSQ; RGKKRVSSAADSQ	3,4	3.967	0.7143	0.00815	0.99998	1		1	4	S14; S253	0.165025	0.346288	0.911885	0.784063	0.984635	0.963317	0.953601	0.00317939	2-PN	0.149415	0.250493	0.973585	0.000788902	0.000139505
PMI_003611	S242	XP_022097181.1 pancreatic lipase-related protein 2-like [Acanthaster planci] (id=77.89%; len=199; e=6.70E-107)	VHLIGHSLGAHAA	4	1.32	0.2842	0.06417	1	1		1		S242	0.137669	0.200886	0.196109	0.321546	1	0.188756	0.916446	0.0101803	2-PN
50793|m.33899; Pmi_646842_KLC_STRPU_Kinesin_light_chain|m.24443	S563; S542	XP_022107829.1 kinesin light chain-like isoform X5 [Acanthaster planci] (id=97.68%; len=647; e=0.00E+00) ; KLC_STRPU_Kinesin_light_chain	PGSRRESSDSVSY; PGSRRESSDSVSY	2,3	2.829	0.6002	0.095557	1	3		3	1	S563; S542	0.119652	0.423827	0.827461	0.853302	0.902965	0.602353	0.833108	0.0394552	2-PN	0.422669	0.568876	0.874574	0.238419	0.0146874
PMI_009154; Pmi_558151_PI4P1_HUMAN_Putative_phosphatidylinositol_4-kinase_alpha-lik..CUT|m.10298	S957; S152	XP_008323868.1 phosphatidylinositol 4-kinase alpha-like [Cynoglossus semilaevis] (id=53.28%; len=1646; e=0.00E+00) ; PI4P1_HUMAN_Putative_phosphatidylinositol_4-kinase_alpha-lik..CUT	PDSGTLSVLPTDM; PDSGTLSVLPTDM	3	2.249	0.582	0.539147	0.97719		1	1		S957; S152	0.132165	0.556843	0.840178	0.885705	1	0.859202	0.92543	0.00813365	2-PN
78954|m.52969; Pmi_665534_CTNB_TRIGR_Catenin_beta|m.30038; PMI_019257; PMI_002467	S12; S12; S12; S12	XP_022109853.1 catenin beta-like [Acanthaster planci] (id=99.29%; len=421; e=0.00E+00) ; CTNB_TRIGR_Catenin_beta; BBG74726.1 beta-catenin [Patiria pectinifera] (id=85.58%; len=763; e=0.00E+00) ; BBG74726.1 beta-catenin [Patiria pectinifera] (id=71.81%; len=706; e=0.00E+00)	QKPFVASPAGQSA; QKPFVASPAGQSA; QKPFVASPAGQSA; QKPFVASPAGQSA	3	4.771	0.6871	0.523723	1		1	1	1	S12; S12; S12; S12	0.233672	0.624669	0.84088	0.651439	1	0.621987	0.945229	0.00441767	2-PN	0.356166	0.363845	0.791306	0.860955	0.0555175
PMI_011813; Pmi_637953_P73_HUMAN_Tumor_protein_p73|m.22244	S18; S431	XP_022110152.1 cellular tumor antigen p53-like isoform X5 [Acanthaster planci] (id=72.92%; len=277; e=8.33E-119) ; P73_HUMAN_Tumor_protein_p73	SQQQGASPPNNPP; SQQQGASPPNNPP	4	5.515	0.7888	0.688213	1		1	2		S18; S431	0.407712	0.736255	0.899784	0.586004	1	0.813903	0.807953	0.0517817	2-PN
Pmi_649030_no_annot|m.25022; 33806|m.23909	S462; S128	no_annot; XP_022081903.1 uncharacterized protein LOC110974512 [Acanthaster planci] (id=55.44%; len=294; e=2.03E-85)	DKDAALSPKSEQY; DKDAALSPKSEQY	3	1.723	0.397	0.212616	1		1	1		S462; S128	0.408749	0.44838	0.775625	0.857078	0.954356	0.933843	0.859245	0.0283236	2-PN
36279|m.25260; PMI_019420	S129; S390	XP_022097969.1 uncharacterized protein LOC110983210 isoform X2 [Acanthaster planci] (id=86.06%; len=545; e=0.00E+00) ; XP_022097969.1 uncharacterized protein LOC110983210 isoform X2 [Acanthaster planci] (id=63.41%; len=686; e=0.00E+00)	RPLKEDSGRDSPS; RPLKEDSGRDSPS	3,4	2.07	0.5754	0.066399	0.99545		2	2	2	S129; S390	0.720221	0.519883	0.203736	0.412413	1	0.390424	0.985063	0.000333004	2-PN	0.865569	0.942472	0.520447	0.107557	0.000545642
PMI_019613	T192:S194	XP_022104856.1 NACHT, LRR and PYD domains-containing protein 2-like [Acanthaster planci] (id=63.48%; len=408; e=5.18E-147)	RKEDIATSSPKSK,EDIATSSPKSKPT	2	1.272	0.3437	1.4617	0.99998	1	1			T192:S194	0	0.116994	0.266064	0.299684	1	0.203971	0.969643	0.00136838	2-PN
Pmi_648480_no_annot|m.24893	S662	no_annot	EFEVDESPQSIKE	3	2.74	0.5603	0.505842	1	1	1			S662	0.068948	0.35812	0.891966	0.848452	0.89637	0.761571	0.908969	0.0120527	2-PN
62785|m.41532; PMI_010747; Pmi_657650_no_annot|m.27495; 62798|m.41552	T363; T410; T498; T367	XP_022097149.1 mucin-12-like isoform X2 [Acanthaster planci] (id=63.25%; len=419; e=7.07E-145) ; XP_022097147.1 mucin-12-like isoform X1 [Acanthaster planci] (id=60.47%; len=774; e=0.00E+00) ; no_annot; XP_022097147.1 mucin-12-like isoform X1 [Acanthaster planci] (id=63.81%; len=420; e=4.30E-146)	KASSSVTPSKTPV; KASSSVTPSKTPV; KASSSVTPSKTPV; KASSSVTPSKTPV	3	1.465	0.4827	0.713243	0.99228	1	1			T363; T410; T498; T367	0.0844037	0.789504	0.66273	0.449713	1	0.924533	0.993271	6.77738e-05	2-PN
PMI_019471; PMI_000158	S115:S119; S306:S310	XP_022082742.1 LOW QUALITY PROTEIN: serine/threonine-protein kinase BRSK2-like [Acanthaster planci] (id=73.87%; len=421; e=0.00E+00) ; XP_022082742.1 LOW QUALITY PROTEIN: serine/threonine-protein kinase BRSK2-like [Acanthaster planci] (id=76.71%; len=644; e=0.00E+00)	TSSPVPSPQHSPR,VPSPQHSPRHLPR; TSSPVPSPQHSPR,VPSPQHSPRHLPR	3	1.891	0.4008	0.259943	1	1	1			S115:S119; S306:S310	0.200696	0.14545	0.164452	0.873045	1	0.141979	0.998106	5.37506e-06	2-PN
Pmi_622610_TCPR2_HUMAN_Tectonin_beta-propeller_repeat-containing_protein_2|m.18964; 14698|m.9641	S179; S69	TCPR2_HUMAN_Tectonin_beta-propeller_repeat-containing_protein_2; XP_022096649.1 tectonin beta-propeller repeat-containing protein 2-like [Acanthaster planci] (id=59.71%; len=484; e=1.09E-164)	IPDGFNSPSHNGG; IPDGFNSPSHNGG	3	3.539	0.7054	1.18218	1	1	2			S179; S69	0.466301	0.92232	0.833928	0.751649	1	0.771227	0.877993	0.0214204	2-PN
Pmi_581290_IPP2_RAT_Protein_phosphatase_inhibitor_2|m.12692	S200	IPP2_RAT_Protein_phosphatase_inhibitor_2	GEQTSSSLDDANS	2,3	4.105	0.7367	0.004666	0.99998	2	1	1	2	S200	0.256765	0.484925	0.823822	0.896637	0.871362	0.957235	0.835171	0.0385137	FC	0.252062	0.320405	0.971548	0.0533731	5.97081e-05
9256|m.5544; Pmi_580910_TM1L2_HUMAN_TOM1-like_protein_2|m.12625; 9255|m.5542	S137:T146; S137:T146; S137:T146	XP_022092307.1 TOM1-like protein 2 isoform X4 [Acanthaster planci] (id=83.18%; len=214; e=1.10E-124) ; TM1L2_HUMAN_TOM1-like_protein_2; XP_022092307.1 TOM1-like protein 2 isoform X4 [Acanthaster planci] (id=81.65%; len=218; e=1.22E-123)	TNLDELSPIVTPQ,VTPQRATPEVDPA; TNLDELSPIVTPQ,VTPQRATPEVDPA; TNLDELSPIVTPQ,VTPQRATPEVDPA	4	4.669	0.7332	0.329769	1	1	1	1		S137:T146; S137:T146; S137:T146	0	0.217316	0.738313	0.727257	0.79474	1	0.977813	0.000732922	FC
Pmi_651750_LRP12_PONAB_Low-density_lipoprotein_receptor-related_protein_12|m.25767; PMI_016332	S666:S675; S276:S285	LRP12_PONAB_Low-density_lipoprotein_receptor-related_protein_12; XP_022082444.1 low-density lipoprotein receptor-related protein 12-like, partial [Acanthaster planci] (id=66.39%; len=485; e=3.99E-177)	PPLRRISGELSCP,LSCPTVSPSPAEA; PPLRRISGELSCP,LSCPTVSPSPAEA	3	3.487	0.5169	0.211064	0.99993	1	2	1	1	S666:S675; S276:S285	0	0.398951	0.852103	0.836625	0.807208	0.866286	0.907297	0.0124923	FC	0.190841	0.358473	0.87505	0.115552	0.00156023
PMI_003461	S392	XP_022085127.1 hamartin-like [Acanthaster planci] (id=76.34%; len=672; e=0.00E+00)	RRRPHPSAGSVVS	4	2.574	0.4915	0.089579	1	1	1	1		S392	0	0.094306	0.595639	0.464005	0.780062	1	0.897874	0.0151119	FC
Pmi_622610_TCPR2_HUMAN_Tectonin_beta-propeller_repeat-containing_protein_2|m.18964	S49	TCPR2_HUMAN_Tectonin_beta-propeller_repeat-containing_protein_2	TPDATLSPELLAA	3	4.536	0.5946	0.136048	0.99667	1	1	1		S49	0	0.205631	0.401971	0.478813	0.493396	1	0.956886	0.00274814	FC
PMI_004602; Pmi_655861_RIC1_HUMAN_Protein_RIC1_homolog|m.26965; 21401|m.16056; PMI_007461; 21399|m.16053	S922; S172; S519; S843; S362	XP_022109726.1 RAB6A-GEF complex partner protein 1-like [Acanthaster planci] (id=89.80%; len=1363; e=0.00E+00) ; RIC1_HUMAN_Protein_RIC1_homolog; XP_022109726.1 RAB6A-GEF complex partner protein 1-like [Acanthaster planci] (id=95.51%; len=535; e=0.00E+00) ; XP_022109726.1 RAB6A-GEF complex partner protein 1-like [Acanthaster planci] (id=83.79%; len=1320; e=0.00E+00) ; XP_022109726.1 RAB6A-GEF com…	IVFPLGSPTPLPA; IVFPLGSPTPLPA; IVFPLGSPTPLPA; IVFPLGSPTPLPA; IVFPLGSPTPLPA	3,4	3.881	0.6885	0.08021	0.99999	2	1	2		S922; S172; S519; S843; S362	0	0.86073	0.143994	0.171983	0.212094	0.993782	0.980845	0.000546875	FC
Pmi_619100_no_annot|m.18299; 53919|m.35806; PMI_025225; PMI_024591	S324; S302; S315; S141	no_annot; XP_022103609.1 stress response protein NST1-like isoform X1 [Acanthaster planci] (id=74.27%; len=614; e=0.00E+00) ; XP_022103609.1 stress response protein NST1-like isoform X1 [Acanthaster planci] (id=81.04%; len=422; e=0.00E+00) ; XP_022103609.1 stress response protein NST1-like isoform X1 [Acanthaster planci] (id=70.42%; len=453; e=0.00E+00)	LGASALSPVQSPT; LGASALSPVQSPT; LGASALSPVQSPT; LGASALSPVQSPT	3	5.317	0.6015	1.31322	1	1	1	2		S324; S302; S315; S141	0	0.727242	0.1451	0.617989	0.613276	1	0.835926	0.0381719	FC
PMI_019614	T199	XP_022083144.1 tetratricopeptide repeat protein 27-like isoform X2 [Acanthaster planci] (id=72.36%; len=351; e=2.18E-170)	LRVRHKTDTEDSS	3	1.862	0.5918	0.119328	1	1	1	2		T199	0.00626118	0.121315	0.496249	0.492572	0.719204	1	0.9351	0.00618133	FC
Pmi_661270_KI67_HUMAN_Antigen_KI-67|m.29501; 68293|m.45529; 68308|m.45566; 68305|m.45564; 68294|m.45532	S1147; S97; S97; S97; S97	KI67_HUMAN_Antigen_KI-67; XP_022080667.1 nascent polypeptide-associated complex subunit alpha, muscle-specific form-like [Acanthaster planci] (id=69.87%; len=468; e=1.45E-170) ; XP_022080667.1 nascent polypeptide-associated complex subunit alpha, muscle-specific form-like [Acanthaster planci] (id=67.95%; len=468; e=9.49E-169) ; XP_022080667.1 nascent polypeptide-associated complex subunit alpha, …	PGVMAVSPLTSRV; PGVMAVSPLTSRV; PGVMAVSPLTSRV; PGVMAVSPLTSRV; PGVMAVSPLTSRV	3	4.058	0.7587	0.033727	1	4	4	3		S1147; S97; S97; S97; S97	0.00677063	0.469419	0.522109	0.723944	0.901542	0.956775	0.907125	0.012538	FC
PMI_007968; Pmi_649253_S38A6_XENTR_Probable_sodium-coupled_neutral_amino_acid_tr..CUT|m.25110	S8; S8	XP_022106997.1 probable sodium-coupled neutral amino acid transporter 6 isoform X1 [Acanthaster planci] (id=67.11%; len=526; e=0.00E+00) ; S38A6_XENTR_Probable_sodium-coupled_neutral_amino_acid_tr..CUT	DIVRSRSPGITGH; DIVRSRSPGITGH	3,4	2.297	0.5868	0.074686	0.9979	3	2	2	1	S8; S8	0.0153627	0.547891	0.883646	0.64362	0.79943	0.912582	0.910141	0.0117491	FC	0.198165	0.253914	0.994099	0.39699	0.00311211
41259|m.28102; 41255|m.28099; PMI_009630; PMI_009102	S42; S40; S38; S38	XP_022094600.1 spermatogenesis-defective protein 39 homolog [Acanthaster planci] (id=81.64%; len=561; e=0.00E+00) ; XP_022094600.1 spermatogenesis-defective protein 39 homolog [Acanthaster planci] (id=82.35%; len=561; e=0.00E+00) ; XP_022094600.1 spermatogenesis-defective protein 39 homolog [Acanthaster planci] (id=78.12%; len=329; e=5.33E-174) ; XP_022094600.1 spermatogenesis-defective protein 3…	NFFDDFSPDNDGR; NFFDDFSPDNDGR; NFFDDFSPDNDGR; NFFDDFSPDNDGR	2,3	2.111	0.7358	0.07079	1	1	2	1		S42; S40; S38; S38	0.0372492	0.367958	0.590602	0.622362	0.617662	1	0.932368	0.00670654	FC
59211|m.39156; Pmi_633290_UBE2O_HUMAN_Ubiquitin-conjugating_enzyme_E2_O|m.21176	S112; S112	XP_022093687.1 (E3-independent) E2 ubiquitin-conjugating enzyme-like [Acanthaster planci] (id=66.01%; len=1427; e=0.00E+00) ; UBE2O_HUMAN_Ubiquitin-conjugating_enzyme_E2_O	AKDADCSLEASMP; AKDADCSLEASMP	3	4.484	0.7841	0.464679	1	2	2	2		S112; S112	0.0575354	0.403025	0.848638	0.824385	0.843976	1	0.940909	0.0051344	FC
PMI_000263; PMI_006259; Pmi_670130_DNMT1_PARLI_DNA_(cytosine-5)-methyltransferase_PliMCI|m.31757; 83622|m.56115; 83624|m.56120	S187; S210; S187; S47; S47	AFR91943.1 DNA cytosine-5-methyltransferase 1 [Patiria pectinifera] (id=95.74%; len=1619; e=0.00E+00) ; AFR91943.1 DNA cytosine-5-methyltransferase 1 [Patiria pectinifera] (id=90.61%; len=330; e=0.00E+00) ; DNMT1_PARLI_DNA_(cytosine-5)-methyltransferase_PliMCI; AFR91943.1 DNA cytosine-5-methyltransferase 1 [Patiria pectinifera] (id=99.04%; len=1040; e=0.00E+00) ; AFR91943.1 DNA cytosine-5-methylt…	SPPLSNSVNGKRK; SPPLSNSVNGKRK; SPPLSNSVNGKRK; SPPLSNSVNGKRK; SPPLSNSVNGKRK	3,4	3.704	0.648	0.259977	1	3	2	1		S187; S210; S187; S47; S47	0.00438761	0.0626312	0.250283	0.128766	0.460432	1	0.997261	1.12416e-05	FC
77085|m.51585; 77083|m.51582; 77084|m.51584	T524; T29; T474	XP_022087380.1 origin recognition complex subunit 1-like [Acanthaster planci] (id=61.60%; len=539; e=0.00E+00) ; XP_022087380.1 origin recognition complex subunit 1-like [Acanthaster planci] (id=91.58%; len=273; e=3.38E-171) ; XP_022087380.1 origin recognition complex subunit 1-like [Acanthaster planci] (id=59.47%; len=486; e=1.12E-158)	KSIAPKTPISVTR; KSIAPKTPISVTR; KSIAPKTPISVTR	2,3,4	1.387	0.551	0.065293	1	3	2	2	1	T524; T29; T474	0.0112473	0.276855	0.273381	0.275173	0.215804	1	0.996866	1.47149e-05	FC	0.101775	0.974764	0.796613	3.36072e-06	0.000527606
PMI_006773; PMI_019692; Pmi_650720_PO210_RAT_Nuclear_pore_membrane_glycoprotein_210|m.25458	T966:S979; T914:S927; T1026:S1039	XP_022099451.1 nuclear pore membrane glycoprotein 210-like isoform X1 [Acanthaster planci] (id=85.05%; len=883; e=0.00E+00) ; XP_022099452.1 nuclear pore membrane glycoprotein 210-like isoform X2 [Acanthaster planci] (id=76.99%; len=943; e=0.00E+00) ; PO210_RAT_Nuclear_pore_membrane_glycoprotein_210	SGVFLRTPPPGAP,PPYLSQSPAYQQS; SGVFLRTPPPGAP,PPYLSQSPAYQQS; SGVFLRTPPPGAP,PPYLSQSPAYQQS	4	5.487	0.358	0.090863	0.99059	1	2	1		T966:S979; T914:S927; T1026:S1039	0.0141815	0.0415367	0.0629527	0.337772	0.430876	1	0.962704	0.00206059	FC
PMI_009079	S419:S423	XP_022085282.1 golgin subfamily A member 2-like [Acanthaster planci] (id=77.05%; len=758; e=0.00E+00)	AESQTSSPNVSLE,TSSPNVSLEDGRV	2,3	3.025	0.7004	0.304773	1	4	3	4	1	S419:S423	0.0181652	0.206369	0.874703	0.811379	0.807972	0.984204	0.977989	0.000721406	FC	0.0928753	0.142904	0.962262	0.0458166	8.16012e-05
PMI_015153; Pmi_638540_FER_MOUSE_Tyrosine-protein_kinase_Fer|m.22362	S173:S178; S27:S32	XP_022100523.1 F-box/LRR-repeat protein 17-like [Acanthaster planci] (id=37.77%; len=188; e=3.45E-20) ; FER_MOUSE_Tyrosine-protein_kinase_Fer	DGVFSRSPAASSP,RSPAASSPKESSS; DGVFSRSPAASSP,RSPAASSPKESSS	2,3,4	3.153	0.6399	0.022924	0.99635	2	3	1	3	S173:S178; S27:S32	0.0138601	0.300026	0.856529	0.856853	0.741974	0.877518	0.897891	0.0151071	FC	0.0476195	0.0997009	0.991104	0.011773	3.7556e-07
81758|m.54936; 81754|m.54922; 81756|m.54930; 81755|m.54926; 81757|m.54933; Pmi_671080_RIF1_HUMAN_Telomere-associated_protein_RIF1|m.32102	S346:S350; S346:S350; S346:S350; S346:S350; S187:S191; S1425:S1429	XP_022090786.1 telomere-associated protein RIF1-like isoform X2 [Acanthaster planci] (id=55.51%; len=490; e=5.92E-129) ; XP_022090787.1 telomere-associated protein RIF1-like [Acanthaster planci] (id=62.19%; len=804; e=0.00E+00) ; XP_022090785.1 telomere-associated protein RIF1-like isoform X1 [Acanthaster planci] (id=56.33%; len=490; e=1.14E-130) ; XP_022090787.1 telomere-associated protein RIF1-…	VSKADDSLAISPA,DDSLAISPARSGS; GSKADDSLAISPA,DDSLAISPARSGN; GSKADDSLAISPA,DDSLAISPARSGN; VSKADDSLAISPA,DDSLAISPARSGS; GSKADDSLAISPA,DDSLAISPARSGN; GSKADDSLAISPA,DDSLAISPARSGN	2	1.824	0.6234	0.092791	1	1	1	1		S346:S350; S346:S350; S346:S350; S346:S350; S187:S191; S1425:S1429	0.0137888	0.472992	0.966709	0.525906	0.564954	0.970633	0.927848	0.0076211	FC
PMI_020137	S1107:T1110	XP_022101706.1 rapamycin-insensitive companion of mTOR-like [Acanthaster planci] (id=86.03%; len=1246; e=0.00E+00)	EPPVDASYDTQSE,VDASYDTQSEYRG	3	3.644	0.442	0.710932	0.9973	1	1	1		S1107:T1110	0.0272787	0.297204	0.878251	0.770538	0.897266	0.976018	0.938423	0.00557081	FC
PMI_025998	S402:S405	XP_022102124.1 TBC1 domain family member 10A-like [Acanthaster planci] (id=80.51%; len=467; e=0.00E+00)	NRSTAESPVSPGP,TAESPVSPGPEKS	2,3	2.4	0.6917	0.520714	0.99997	1	2	1		S402:S405	0.00648785	0.456283	0.609248	0.853707	0.688187	1	0.984178	0.000373512	FC
PMI_003631; Pmi_614003_ANX13_CANFA_Annexin_A13|m.17363	S318; S53	XP_022111171.1 uncharacterized protein LOC110990467 isoform X3 [Acanthaster planci] (id=86.77%; len=922; e=0.00E+00) ; ANX13_CANFA_Annexin_A13	PNLMETSPGKGYW; PNLMETSPGKGYW	3	1.486	0.5094	0.075669	0.99724	1	1	1		S318; S53	0.0283543	0.493336	0.903801	0.871101	0.77867	0.952852	0.946665	0.00419113	FC
PMI_013012	S71:S83	XP_022083005.1 ral GTPase-activating protein subunit alpha-1-like isoform X2 [Acanthaster planci] (id=81.94%; len=1678; e=0.00E+00)	RSFEDASPQPEAC,CQPLLPSPTTLKS	3,4	3.942	0.6963	0.063108	0.99999	2	1	2		S71:S83	0.00824007	0.251665	0.9003	0.877543	0.77742	1	0.993127	7.06999e-05	FC
Pmi_643630_RMI1_HUMAN_RecQ-mediated_genome_instability_protein_1|m.23629; 31829|m.22739; 31826|m.22736; PMI_011167	S610; S389; S384; S577	RMI1_HUMAN_RecQ-mediated_genome_instability_protein_1; XP_022106857.1 recQ-mediated genome instability protein 1-like isoform X2 [Acanthaster planci] (id=54.83%; len=580; e=2.52E-170) ; XP_022106857.1 recQ-mediated genome instability protein 1-like isoform X2 [Acanthaster planci] (id=54.48%; len=580; e=5.64E-168) ; XP_022106856.1 recQ-mediated genome instability protein 1-like isoform X1 [Acantha…	KRRRFRSNEGGWA; KRRRFRSNEGGWA; KRRRFRSNEGGWA; KRRRFRSNEGGWA	3	2.398	0.5546	0.022061	1	1	1	1		S610; S389; S384; S577	0.0229247	0.450383	0.893826	0.833304	0.789372	1	0.960983	0.00225378	FC
PMI_029348; Pmi_655200_PI51A_MOUSE_Phosphatidylinositol_4-phosphate_5-kinase_ty..CUT|m.26817; 29692|m.21523	S49:T57; S49:T57; S25:T33	XP_022088487.1 phosphatidylinositol 4-phosphate 5-kinase type-1 alpha-like isoform X4 [Acanthaster planci] (id=86.96%; len=69; e=1.18E-29) ; PI51A_MOUSE_Phosphatidylinositol_4-phosphate_5-kinase_ty..CUT; XP_022088485.1 phosphatidylinositol 4-phosphate 5-kinase type-1 alpha-like isoform X2 [Acanthaster planci] (id=89.78%; len=401; e=0.00E+00)	GTMDGSSPLGEQP,LGEQPTTPRQKKI; GTMDGSSPLGEQP,LGEQPTTPRQKKI; GTMDGSSPLGEQP,LGEQPTTPRQKKI	3	4.396	0.7405	0.076305	0.99778	3	2	2		S49:T57; S49:T57; S25:T33	0.0133288	0.302082	0.806656	0.636045	0.877688	0.900996	0.888817	0.0178552	FC
PMI_024613	S411:S415	XP_022099030.1 myotubularin-related protein 8-like isoform X1 [Acanthaster planci] (id=78.79%; len=481; e=0.00E+00)	AASPPMSPPTSPS,PMSPPTSPSMSTF	3	3.791	0.3166	0.00552	0.99997	3	4	3	8	S411:S415	0.0424266	0.688114	0.883736	0.904207	0.866137	0.963131	0.980744	0.000552603	FC	0.119561	0.258422	0.9724	0.00507586	0.00019763
PMI_000619	S676	XP_022083050.1 microtubule-associated protein 10-like isoform X1 [Acanthaster planci] (id=67.37%; len=993; e=0.00E+00)	RNRQIVSPEQPPV	2,3	2.867	0.6958	0.25884	1	1	1	1	1	S676	0.0544063	0.648329	0.936601	0.89625	0.69905	0.950801	0.927336	0.00772833	FC	0.188914	0.277063	0.93167	0.0490595	0.000491384
63197|m.41807; Pmi_643660_ZN192_PANTR_Zinc_finger_protein_192|m.23640; PMI_007082; 63199|m.41810	S481; S1053; S1072; S481	XP_022082285.1 uncharacterized protein LOC110974753 [Acanthaster planci] (id=40.09%; len=1886; e=0.00E+00) ; ZN192_PANTR_Zinc_finger_protein_192; XP_022082285.1 uncharacterized protein LOC110974753 [Acanthaster planci] (id=47.56%; len=1209; e=0.00E+00) ; XP_022082285.1 uncharacterized protein LOC110974753 [Acanthaster planci] (id=42.19%; len=1351; e=0.00E+00)	LEVPQTSPLDKII; LEVPQTSPLDKII; LEVPQTSPLDKII; LEVPQTSPLDKII	3	3.56	0.5885	0.059407	0.99769	1	1	1	1	S481; S1053; S1072; S481	0.0580021	0.294104	0.92751	0.830323	0.876494	0.994687	0.98569	0.000305684	FC	0.125934	0.180378	0.834543	0.310447	0.0168542
38112|m.26197; PMI_018839; Pmi_637260_ERC6L_DANRE_DNA_excision_repair_protein_ERCC-6-like|m.22097	S399:S402; S971:S974; S970:S973	XP_022086433.1 DNA excision repair protein ERCC-6-like [Acanthaster planci] (id=77.98%; len=445; e=0.00E+00) ; XP_022086433.1 DNA excision repair protein ERCC-6-like [Acanthaster planci] (id=75.65%; len=1388; e=0.00E+00) ; ERC6L_DANRE_DNA_excision_repair_protein_ERCC-6-like	GVSLDQSTESEKA,LDQSTESEKARRK; GVSLDQSTESEKA,LDQSTESEKARRK; GVSLDQSTESEKA,LDQSTESEKARRK	3,4	5.326	0.6955	0.314347	0.99308	2	2	1	2	S399:S402; S971:S974; S970:S973	0.0312196	0.102445	0.428189	0.546346	0.664581	1	0.983632	0.000399658	FC	0.453071	0.547634	0.958001	0.265544	6.75459e-05
PMI_021224	S199	XP_022087231.1 RNA exonuclease 1 homolog isoform X1 [Acanthaster planci] (id=58.77%; len=1664; e=0.00E+00)	SVQRGHSGDASLE	3	4.397	0.731	0.14363	0.99999	1	1	1		S199	0.0230951	0.137112	0.843111	0.822255	0.822737	0.855586	0.817681	0.0468304	FC
PMI_021853; PMI_027730	S511; S335	XP_022101621.1 hydroxymethylglutaryl-CoA synthase 1-like [Acanthaster planci] (id=70.63%; len=446; e=0.00E+00) ; XP_022101621.1 hydroxymethylglutaryl-CoA synthase 1-like [Acanthaster planci] (id=86.00%; len=200; e=4.80E-118)	DSAPVSSPIETLK; DSAPVSSPIETLK	3,4	4.465	0.7328	0.013786	0.99995	1	2	2		S511; S335	0.0674535	0.67519	0.905184	0.762915	0.927908	0.985047	0.901068	0.0141972	FC
PMI_025509; Pmi_598900_RABX5_MOUSE_Rab5_GDP/GTP_exchange_factor|m.15014; PMI_000489	T97; T111; T119	XP_022102211.1 rab5 GDP/GTP exchange factor-like isoform X2 [Acanthaster planci] (id=74.82%; len=548; e=0.00E+00) ; RABX5_MOUSE_Rab5_GDP/GTP_exchange_factor; XP_022102207.1 rab5 GDP/GTP exchange factor-like isoform X1 [Acanthaster planci] (id=84.15%; len=492; e=0.00E+00)	KTFFGKTAKSPNK; KTFFGKTAKSPNK; KTFFGKTAKSPNK	4,5	2.095	0.5277	0.001291	0.99216	1	2	1	1	T97; T111; T119	0.123398	0.788684	0.753036	0.828494	0.837236	1	0.835641	0.0383009	FC	0.452238	0.433236	0.977615	0.892572	0.0495473
PMI_008660; Pmi_598580_IWS1_MOUSE_Protein_IWS1_homolog|m.14983; 21731|m.16426; 21732|m.16430	S391; S399; S399; S399	XP_022093464.1 protein IWS1 homolog [Acanthaster planci] (id=60.66%; len=572; e=4.56E-132) ; IWS1_MOUSE_Protein_IWS1_homolog; XP_022093464.1 protein IWS1 homolog [Acanthaster planci] (id=71.83%; len=813; e=0.00E+00) ; XP_022093464.1 protein IWS1 homolog [Acanthaster planci] (id=71.46%; len=813; e=0.00E+00)	DEPYDRSVDEGLQ; AEPYDRSVDEGLQ; AEPYDRSVDEGLQ; AEPYDRSVDEGLQ	3	6.959	0.8031	1.51767	1	1	1	1		S391; S399; S399; S399	0.0431712	0.645273	0.929109	0.67379	0.756784	0.965129	0.884201	0.0193379	FC
PMI_009884; 70572|m.47089; 70565|m.47075	S705; S583; S583	XP_022097990.1 trithorax group protein osa-like isoform X2 [Acanthaster planci] (id=59.77%; len=1469; e=0.00E+00) ; XP_022097998.1 trithorax group protein osa-like isoform X3 [Acanthaster planci] (id=78.64%; len=1044; e=0.00E+00) ; XP_022097990.1 trithorax group protein osa-like isoform X2 [Acanthaster planci] (id=78.64%; len=1044; e=0.00E+00)	PLPGGRSPIPFGL; PLPGGRSPIPFGL; PLPGGRSPIPFGL	2,3	3.511	0.5956	0.077401	1	2	2	2		S705; S583; S583	0.0726789	0.163872	0.051345	0.771374	0.58802	0.843531	0.842191	0.0353904	FC
PMI_021642	S476	XP_022083166.1 RNA polymerase II-associated factor 1 homolog [Acanthaster planci] (id=80.17%; len=585; e=0.00E+00)	GSEKAESEAEQEA	3	4.257	0.743	0.686862	1	1	1	1		S476	0.0992216	0.543116	0.489652	0.457604	0.531447	1	0.878356	0.0212958	FC
PMI_002839; Pmi_622450_MFAP1_HUMAN_Microfibrillar-associated_protein_1|m.18922; PMI_008850	T308; T308; T307	XP_022095031.1 microfibrillar-associated protein 1-like [Acanthaster planci] (id=87.94%; len=481; e=0.00E+00) ; MFAP1_HUMAN_Microfibrillar-associated_protein_1; XP_022095031.1 microfibrillar-associated protein 1-like [Acanthaster planci] (id=88.36%; len=481; e=0.00E+00)	NLASVNTDDENDE; NLASVNTDDENDE; NLASVNTDDENDE	3	5.563	0.7775	0.495486	1	1	1	1		T308; T308; T307	0.129013	0.658314	0.441161	0.180006	0.644938	1	0.81517	0.048086	FC
PMI_017582; Pmi_655763_ZN608_HUMAN_Zinc_finger_protein_608|m.26942	S44; S145	XP_022094028.1 zinc finger protein 608-like [Acanthaster planci] (id=80.89%; len=1209; e=0.00E+00) ; ZN608_HUMAN_Zinc_finger_protein_608	SVPSNVSPAKGAG; SVPSNVSPAKGAG	4	5.543	0.6814	0.559927	1	1	1	1	1	S44; S145	0.173136	0.461705	0.570312	0.617812	0.649987	1	0.937111	0.00580818	FC	0.662994	0.640065	0.967762	0.759342	0.00303904
PMI_002531; Pmi_557542_VP13D_HUMAN_Vacuolar_protein_sorting-associated_protein_13D|m.10236	S371; S104	XP_022090239.1 vacuolar protein sorting-associated protein 13D-like isoform X2 [Acanthaster planci] (id=88.36%; len=3584; e=0.00E+00) ; VP13D_HUMAN_Vacuolar_protein_sorting-associated_protein_13D	EQPAQKSLHGDTS; EQPAQKSLHGDTS	2,3	3.076	0.7077	0.052964	1	2	1	3		S371; S104	0.0998176	0.463409	0.828166	0.505671	0.88432	0.990886	0.861028	0.0276278	FC
PMI_000299; Pmi_657261_CTNA2_PONAB_Catenin_alpha-2|m.27395; PMI_009919; 78679|m.52774	T638:T640; T639:T641; T639:T641; T212:T214	XP_022091733.1 catenin alpha-2-like [Acanthaster planci] (id=94.88%; len=703; e=0.00E+00) ; CTNA2_PONAB_Catenin_alpha-2; XP_022091733.1 catenin alpha-2-like [Acanthaster planci] (id=94.70%; len=679; e=0.00E+00) ; XP_022091733.1 catenin alpha-2-like [Acanthaster planci] (id=95.83%; len=480; e=0.00E+00)	SLEEMETDTEYDE,EEMETDTEYDEEE; SLEEMETDTEYDE,EEMETDTEYDEEE; SLEEMETDTEYDE,EEMETDTEYDEEE; SLEEMETDTEYDE,EEMETDTEYDEEE	3	3.522	0.6491	0.049461	0.99997	1	1	1		T638:T640; T639:T641; T639:T641; T212:T214	0.0995996	0.484603	0.601843	0.561797	0.778667	0.917149	0.802044	0.054901	FC
Pmi_665691_MECP2_MOUSE_Methyl-CpG-binding_protein_2|m.30098; 1912|m.1014; PMI_009111	S137:T141; S56:T60; S121:T125	MECP2_MOUSE_Methyl-CpG-binding_protein_2; XP_022102509.1 methyl-CpG-binding domain protein 4-like [Acanthaster planci] (id=57.14%; len=182; e=6.15E-55) ; XP_022102509.1 methyl-CpG-binding domain protein 4-like [Acanthaster planci] (id=68.08%; len=401; e=1.70E-153)	AEAEATSPSTTPV,ATSPSTTPVKSKD; AEAEATSPSTTPV,ATSPSTTPVKSKD; AEAEATSPSTTPV,ATSPSTTPVKSKD	3,4	4.269	0.3683	0.779948	0.99651	2	3	1		S137:T141; S56:T60; S121:T125	0.173078	0.597131	0.877305	0.927156	0.771149	0.994411	0.955556	0.00291898	FC
Pmi_641003_WIBG_XENTR_Partner_of_Y14_and_mago|m.22972; 23945|m.18244	S106; S106	WIBG_XENTR_Partner_of_Y14_and_mago; XP_022090724.1 partner of Y14 and mago-like [Acanthaster planci] (id=74.44%; len=133; e=2.95E-40)	ADEGHASQEQTEE; ADEGHASQEQTEE	3	3.976	0.753	0.093537	1	1	1	1	1	S106; S106	0.303894	0.564344	0.833343	0.905008	0.888567	0.921766	0.909359	0.0119513	FC	0.527061	0.571527	0.969465	0.361422	0.000315332
59258|m.39198; 59255|m.39189	S596; S570	XP_022087871.1 protein HGV2-like isoform X2 [Acanthaster planci] (id=71.03%; len=573; e=0.00E+00) ; XP_022087871.1 protein HGV2-like isoform X2 [Acanthaster planci] (id=71.55%; len=587; e=0.00E+00)	EQKANGSAETAAM; EQKANGSAETAAM	2	1.454	0.7483	0.133674	1	2	2	1		S596; S570	0.259339	0.498328	0.473519	0.650975	0.700933	1	0.892145	0.0168217	FC
30398|m.21956; 30397|m.21953; 30393|m.21937; 30395|m.21946; 30394|m.21942; 30399|m.21960	S759; S234; S234; S779; S234; S271	XP_022086527.1 condensin complex subunit 3-like isoform X1 [Acanthaster planci] (id=84.10%; len=786; e=0.00E+00) ; XP_022086527.1 condensin complex subunit 3-like isoform X1 [Acanthaster planci] (id=70.45%; len=379; e=1.01E-160) ; XP_022086527.1 condensin complex subunit 3-like isoform X1 [Acanthaster planci] (id=70.71%; len=379; e=1.68E-162) ; XP_022086527.1 condensin complex subunit 3-like isof…	REMGQASGAEEGT; REMGQASGAEEGT; REMGQASGAEEGT; REMGQASGAEEGT; REMGQASGAEEGT; REMGQASGAEEGT	3,4	4.965	0.7698	0.662361	1	2	1	1		S759; S234; S234; S779; S234; S271	0.316009	0.407348	0.60818	0.635334	0.687272	1	0.917947	0.0098229	FC
PMI_000076; Pmi_636591_PUR9_CHICK_Bifunctional_purine_biosynthesis_protein_PURH|m.21946; 39146|m.26899; PMI_016831	Y197; Y209; Y209; Y209	XP_022082031.1 bifunctional purine biosynthesis protein PURH-like [Acanthaster planci] (id=70.31%; len=650; e=0.00E+00) ; PUR9_CHICK_Bifunctional_purine_biosynthesis_protein_PURH; XP_019628024.1 PREDICTED: bifunctional purine biosynthesis protein PURH-like [Branchiostoma belcheri] (id=73.52%; len=593; e=0.00E+00) ; XP_027869793.1 bifunctional purine biosynthesis protein PURH [Xiphophorus couchian…	SQLGLRYGTNPHQ; SQLGLRYGTNPHQ; SQLGLRYGTNPHQ; SQLGLRYGTNPHQ	3,4	4.083	0.6519	0.125719	1	1	1	1	3	Y197; Y209; Y209; Y209	0.271914	0.829665	0.615249	0.630798	0.669316	0.891109	0.97351	0.00104332	FC	0.610958	0.686555	0.971808	0.25999	0.000792087
71796|m.47993; Pmi_667511_TAOK3_HUMAN_Serine/threonine-protein_kinase_TAO3|m.30693	S343; S270	XP_022096284.1 serine/threonine-protein kinase TAO1-like isoform X3 [Acanthaster planci] (id=94.47%; len=905; e=0.00E+00) ; TAOK3_HUMAN_Serine/threonine-protein_kinase_TAO3	GVSDSVSESGDDV; GVSDSVSESGDDV	3,4	5.389	0.7771	0.046451	1	2	1	1	1	S343; S270	0.250276	0.58873	0.451064	0.470751	0.43372	1	0.817088	0.0471255	FC	0.646609	0.748153	0.987843	0.190587	0.00499291
Pmi_644313_no_annot|m.23846	S238	no_annot	GMGGGRSGSGGSP	2,3	2.039	0.4348	0.517019	0.9978	2	4	2		S238	0.00816371	0.0407095	0.0677886	0.378531	0.34364	1	0.997824	7.09672e-06	FC
36274|m.25252; Pmi_619760_no_annot|m.18407; 36268|m.25239; 36269|m.25240	S110; S110; S110; S110	XP_022098777.1 regulator of nonsense transcripts 2-like [Acanthaster planci] (id=40.50%; len=363; e=8.37E-41) ; no_annot; XP_022098777.1 regulator of nonsense transcripts 2-like [Acanthaster planci] (id=37.33%; len=150; e=2.30E-04) ; XP_022098777.1 regulator of nonsense transcripts 2-like [Acanthaster planci] (id=44.69%; len=461; e=7.09E-76)	LQEEISSPKSQEY; LQEEISSPKSQEY; LQEEISSPKSQEY; LQEEISSPKSQED	3,4	5.673	0.732	0.399892	0.99999	2	2	3		S110; S110; S110; S110	0.0351481	0.39004	0.87994	0.836537	0.760336	1	0.983888	0.000387293	FC
PMI_009832; Background_Pmi_618570_DCTD_PONAB_Deoxycytidylate_deaminase|m.18263	T274:S275; T313:S314	XP_022090346.1 nuclease-sensitive element-binding protein 1-like [Acanthaster planci] (id=80.64%; len=279; e=1.19E-89) ; DCTD_PONAB_Deoxycytidylate_deaminase	DRAPADTSENKE-,RAPADTSENKE--; DRAPADTSENKE-,RAPADTSENKE--	2,3	2.354	0.7413	0.021801	1	4	3	2		T274:S275; T313:S314	0.0308101	0.193812	0.599693	0.603354	0.740648	1	0.983052	0.000428411	FC
Pmi_587300_no_annot|m.13420	T148	no_annot	HAASEQTPQQASA	3	4.926	0.6307	0.028661	1	6	5	5	2	T148	0.0222143	0.331334	0.847052	0.759008	0.779225	0.97994	0.951194	0.00351492	FC	0.0649125	0.105938	0.973418	0.0337199	0.000246123
75417|m.50335; 75420|m.50342; 75431|m.50360; Pmi_652860_IF4B_MOUSE_Eukaryotic_translation_initiation_factor_4B|m.26087; PMI_002499; 75427|m.50351; 75430|m.50356	S252:T255:S258; S268:T271:S274; S169:T172:S175; S534:T537:S540; S566:T569:S572; S268:T271:S274; S252:T255:S258	XP_022084646.1 eukaryotic translation initiation factor 4B-like isoform X4 [Acanthaster planci] (id=65.56%; len=511; e=7.02E-180) ; XP_022084643.1 eukaryotic translation initiation factor 4B-like isoform X1 [Acanthaster planci] (id=65.91%; len=525; e=0.00E+00) ; XP_022084644.1 eukaryotic translation initiation factor 4B-like isoform X2 [Acanthaster planci] (id=73.80%; len=355; e=3.59E-141) ; IF4B…	SPTAPKSPKTPIS,APKSPKTPISPRE,SPKTPISPREEVS; SPTAPKSPKTPIS,APKSPKTPISPRE,SPKTPISPREEVS; SPTAPKSPKTPIS,APKSPKTPISPRE,SPKTPISPREEVS; SPTAPKSPKTPIS,APKSPKTPISPRE,SPKTPISPREEVS; SPTAPKSPKTPIS,APKSPKTPISPRE,SPKTPISPREEVS; SPTAPKSPKTPIS,APKSPKTPISPRE,SPKTPISPREEVS; SPTAPKSPKTPIS,APKSPKTPISPRE,SPKTPISPREEVS	2,3	1.426	0.4302	0.089018	1	3	4	4		S252:T255:S258; S268:T271:S274; S169:T172:S175; S534:T537:S540; S566:T569:S572; S268:T271:S274; S252:T255:S258	0.0291381	0.526184	0.775378	0.738655	0.701364	1	0.994826	4.00843e-05	FC
12171|m.7648; 12172|m.7651; Pmi_566440_no_annot|m.11006; 12173|m.7652	S137; S103; S310; S103	XP_022099229.1 roundabout homolog 2-like isoform X3 [Acanthaster planci] (id=74.52%; len=259; e=3.98E-105) ; XP_022099230.1 hemicentin-2-like isoform X4 [Acanthaster planci] (id=70.31%; len=192; e=1.19E-69) ; no_annot; XP_022099230.1 hemicentin-2-like isoform X4 [Acanthaster planci] (id=71.91%; len=210; e=7.48E-74)	IGDSDFSPPPVAL; IGDSDFSPPPVAL; IGDSDFSPPPVAL; IGDSDFSPPPVAL	4	3.2	0.6219	0.072217	1	2	1	2	1	S137; S103; S310; S103	0.0314218	0.449999	0.691552	0.885021	0.760425	1	0.982043	0.000480792	FC	0.0549506	0.116189	0.841659	0.154759	0.00880099
PMI_009079	S419	XP_022085282.1 golgin subfamily A member 2-like [Acanthaster planci] (id=77.05%; len=758; e=0.00E+00)	AESQTSSPNVSLE	2,3	3.622	0.7744	0.014915	1	2	2	2	2	S419	0.0185002	0.361469	0.730495	0.755378	0.701313	1	0.9941	5.21162e-05	FC	0.0826003	0.112951	0.954886	0.0457448	0.000749451
Pmi_521560_H2BL4_STRPU_Late_histone_H2B.L4|m.7575	S41	H2BL4_STRPU_Late_histone_H2B.L4	RKKRRESYNVYIY	2,3	3.266	0.6172	0.017252	1	7	6	6	1	S41	0.0238456	0.145052	0.543184	0.474739	0.886587	1	0.936364	0.00594549	FC	0.0295277	0.0928928	0.827311	0.0841726	0.0114715
PMI_002531; 2497|m.1307; PMI_017685	S242; S283; S892	XP_022090239.1 vacuolar protein sorting-associated protein 13D-like isoform X2 [Acanthaster planci] (id=88.36%; len=3584; e=0.00E+00) ; XP_022090237.1 vacuolar protein sorting-associated protein 13D-like isoform X1 [Acanthaster planci] (id=88.33%; len=300; e=2.03E-174) ; XP_022090237.1 vacuolar protein sorting-associated protein 13D-like isoform X1 [Acanthaster planci] (id=83.36%; len=1334; e=0.0…	SPQSPASPTEKMM; SPQSPASPTEKMM; SPQSPASPTEKMM	2	2.864	0.6498	0.184623	1	1	1	1		S242; S283; S892	0.0310649	0.16912	0.088255	0.205227	0.329067	1	0.997939	6.36413e-06	FC
Pmi_644313_no_annot|m.23846	S240	no_annot	GGGRSGSGGSPVP	2,3	1.703	0.4601	0.221026	1	1	1	2		S240	0.0125454	0.0235293	0.059066	0.383877	0.33028	1	0.998819	2.08982e-06	FC
Pmi_635650_OSBL8_HUMAN_Oxysterol-binding_protein-related_protein_8|m.21722; PMI_020892; 26276|m.19617	T78; T80; T78	OSBL8_HUMAN_Oxysterol-binding_protein-related_protein_8; XP_022082788.1 oxysterol-binding protein-related protein 8-like isoform X2 [Acanthaster planci] (id=89.29%; len=756; e=0.00E+00) ; XP_022082789.1 oxysterol-binding protein-related protein 8-like isoform X3 [Acanthaster planci] (id=96.74%; len=215; e=1.06E-146)	YGSSGTTPSKLSK; YGSSGTTPSKLSK; YGSSGTTPSKLSK	2,3	5.406	0.741	0.393431	1	2	2	2	3	T78; T80; T78	0.0310565	0.793875	0.550462	0.480041	0.365402	1	0.873746	0.0229038	FC	0.125018	0.319777	0.939333	0.000804043	0.0045565
Pmi_612910_REPS1_MOUSE_RalBP1-associated_Eps_domain-containing_protein_1|m.17183; PMI_008796	S207:S217; S201:S211	REPS1_MOUSE_RalBP1-associated_Eps_domain-containing_protein_1; XP_022098199.1 ralBP1-associated Eps domain-containing protein 1-like [Acanthaster planci] (id=77.26%; len=299; e=2.13E-137)	SSPRDSSPFNDNP,DNPPVISPNHPVG; SSPRDSSPFNDNP,DNPPVISPNHPVG	3	3.863	0.7613	0.40458	0.99743	2	1	2	1	S207:S217; S201:S211	0.0290261	0.427919	0.908018	0.85163	0.787847	0.982083	0.987239	0.000243244	FC	0.0515129	0.0963687	0.949898	0.0191281	0.000827853
Pmi_615160_ABR_MOUSE_Active_breakpoint_cluster_region-related_protein|m.17552	S152	ABR_MOUSE_Active_breakpoint_cluster_region-related_protein	LDTPRGSMEMDTD	4,5	2.139	0.5783	0.092621	1	1	4	3		S152	0.0124787	0.112879	0.484301	0.5593	0.799922	0.928498	0.895243	0.0158864	FC
73664|m.49212; PMI_009370; 73659|m.49208	S413; S654; S418	XP_022090178.1 run domain Beclin-1-interacting and cysteine-rich domain-containing protein-like isoform X2 [Acanthaster planci] (id=82.12%; len=425; e=0.00E+00) ; XP_022090170.1 uncharacterized protein LOC110979030 isoform X1 [Acanthaster planci] (id=71.33%; len=607; e=0.00E+00) ; XP_022090178.1 run domain Beclin-1-interacting and cysteine-rich domain-containing protein-like isoform X2 [Acanthast…	KQQLQTSPQDLDF; KQQLQTSPQDLDF; KQQLQTSPQDLDF	2,3	3.794	0.8091	0.554351	0.99999	2	3	3	1	S413; S654; S418	0.0231624	0.134475	0.519898	0.674003	0.685533	1	0.996459	1.87889e-05	FC	0.0549997	0.154457	0.895362	0.00118361	0.00873605
PMI_018123; Pmi_624541_TRPL_CAEEL_Transient-receptor-potential-like_protein|m.19351	S6; S6	XP_022111580.1 LOW QUALITY PROTEIN: transient-receptor-potential-like protein [Acanthaster planci] (id=86.22%; len=1038; e=0.00E+00) ; TRPL_CAEEL_Transient-receptor-potential-like_protein	-MRSSRSPTPVPP; -MRSSRSPTPVPP	3,4	4.348	0.7539	0.015928	0.99999	3	3	3	2	S6; S6	0.074383	0.607724	0.747216	0.716791	0.703821	1	0.924773	0.00827586	FC	0.227187	0.330069	0.879484	0.0880254	0.00925257
65332|m.43428; PMI_000688; Pmi_669141_CLSPN_HUMAN_Claspin|m.31378	T65; T211; T1204	XP_022090441.1 25S rRNA (cytosine-C(5))-methyltransferase nop2-like [Acanthaster planci] (id=79.31%; len=638; e=0.00E+00) ; XP_022090441.1 25S rRNA (cytosine-C(5))-methyltransferase nop2-like [Acanthaster planci] (id=65.53%; len=905; e=0.00E+00) ; CLSPN_HUMAN_Claspin	DNKEWLTPTSTKK; DNKEWLTPTSTKK; DNKEWLTPTSTKK	3,4,5	1.921	0.4982	0.05894	1	1	1	2		T65; T211; T1204	0.065484	0.728444	0.553874	0.766445	0.825035	0.960619	0.830574	0.040626	FC
64653|m.43017; Pmi_626704_LTOR1_RAT_Ragulator_complex_protein_LAMTOR1|m.19844	S17; S17	XP_022084504.1 ragulator complex protein LAMTOR1-like [Acanthaster planci] (id=92.77%; len=166; e=9.52E-108) ; LTOR1_RAT_Ragulator_complex_protein_LAMTOR1	KRTQVESPDERSR; KRTQVESPDERSR	2	1.625	0.3946	0.040435	1	5	3	4		S17; S17	0.0397936	0.45446	0.950418	0.90018	0.7363	0.991534	0.98891	0.000183792	FC
29110|m.21184; 29106|m.21182; PMI_003364	S220; S220; S239	XP_022092424.1 uncharacterized protein LOC110980240 isoform X1 [Acanthaster planci] (id=48.54%; len=377; e=4.83E-92) ; XP_022092424.1 uncharacterized protein LOC110980240 isoform X1 [Acanthaster planci] (id=48.94%; len=378; e=1.47E-93) ; XP_022092424.1 uncharacterized protein LOC110980240 isoform X1 [Acanthaster planci] (id=53.25%; len=308; e=6.79E-82)	QPSASVSPQQKTD; QPSASVSPQQKTD; QPSASVSPQQKTD	2,3,4	4.625	0.6912	0.074362	1	4	3	4		S220; S220; S239	0.0317263	0.493416	0.879519	0.821712	0.718101	1	0.986524	0.000271176	FC
77660|m.52074; 77667|m.52100; 77666|m.52092; 77652|m.52054	S351:S354; S351:S354; S262:S265; S262:S265	XP_022097945.1 vesicle-associated protein-like, partial [Acanthaster planci] (id=71.09%; len=640; e=0.00E+00) ; XP_022097945.1 vesicle-associated protein-like, partial [Acanthaster planci] (id=71.09%; len=640; e=0.00E+00) ; XP_022097945.1 vesicle-associated protein-like, partial [Acanthaster planci] (id=67.66%; len=535; e=6.52E-175) ; XP_022097945.1 vesicle-associated protein-like, partial [Acant…	LPKGNLSVESPGA,GNLSVESPGADVR; LPKGNLSVESPGA,GNLSVESPGADVR; LPKGNLSVESPGA,GNLSVESPGADVR; LPKGNLSVESPGA,GNLSVESPGADVR	2,3	2.928	0.642	0.059997	1	7	7	5		S351:S354; S351:S354; S262:S265; S262:S265	0.0157443	0.0942766	0.915369	0.860072	0.795542	0.992755	0.988252	0.00020622	FC
PMI_007707	T23	XP_022104012.1 ubiquitin carboxyl-terminal hydrolase 15-like [Acanthaster planci] (id=88.56%; len=769; e=0.00E+00)	ISELLKTPLKKGD	4	1.482	0.3871	0.166545	1	1	1	1		T23	0.0336857	0.233793	0.91316	0.911072	0.717323	1	0.981968	0.000484781	FC
Pmi_599401_SNPC1_MACFA_snRNA-activating_protein_complex_subunit_1|m.15097	T282:S288	SNPC1_MACFA_snRNA-activating_protein_complex_subunit_1	RRHRRQTGQLPAS,TGQLPASPDPPAP	2,3	3.254	0.705	0.135804	1	2	2	1	3	T282:S288	0.0299848	0.23415	0.584448	0.492322	0.712811	1	0.994414	4.67101e-05	FC	0.0351617	0.10609	0.978034	0.00219782	5.67573e-05
PMI_002331; Pmi_647780_HERC2_HUMAN_E3_ubiquitin-protein_ligase_HERC2|m.24701	S2503; S1024	XP_022098915.1 E3 ubiquitin-protein ligase HERC2-like [Acanthaster planci] (id=90.32%; len=2583; e=0.00E+00) ; HERC2_HUMAN_E3_ubiquitin-protein_ligase_HERC2	PIREIVSPSDTAA; PIREIVSPSDTAA	2,3	1.89	0.6185	0.56837	0.99999	1	1	2	4	S2503; S1024	0.0487963	0.546239	0.921764	0.850776	0.80325	1	0.991135	0.000117546	FC	0.0878889	0.138883	0.993682	0.0317179	1.30709e-05
82924|m.55639; PMI_010695; 82925|m.55641; Pmi_669821_C19L2_DANRE_CWF19-like_protein_2|m.31614	S360; S362; S362; S184	XP_022098964.1 centrosomal protein of 44 kDa-like isoform X1 [Acanthaster planci] (id=71.21%; len=594; e=0.00E+00) ; XP_022098964.1 centrosomal protein of 44 kDa-like isoform X1 [Acanthaster planci] (id=71.31%; len=596; e=0.00E+00) ; XP_022098964.1 centrosomal protein of 44 kDa-like isoform X1 [Acanthaster planci] (id=70.81%; len=596; e=0.00E+00) ; C19L2_DANRE_CWF19-like_protein_2	PNHTPSSAKSPLP; PNHTPSSAKSPLP; PNHTPSSAKSPLP; PNHTPSSAKSPLP	3	1.932	0.3913	0.255658	0.9977	1	1	2		S360; S362; S362; S184	0.0433555	0.122194	0.173972	0.524628	0.380491	1	0.946409	0.004231	FC
Pmi_667030_RTN1A_XENLA_Reticulon-1-A|m.30547; PMI_015057	S140; S140	RTN1A_XENLA_Reticulon-1-A; XP_022103647.1 reticulon-1-A-like isoform X1 [Acanthaster planci] (id=72.73%; len=418; e=6.71E-178)	TPTPPSSPAFGAL; TPTPPSSPAFGAL	3,4	5.402	0.7693	0.040635	0.99999	15	13	12	11	S140; S140	0.0201005	0.307082	0.776358	0.780278	0.684197	1	0.957134	0.00271692	FC	0.0287218	0.0929082	0.974772	0.0644189	0.00026872
PMI_008444; PMI_020645; 42540|m.28772	S224:S235; S257:S268; S272:S283	XP_022108322.1 upstream-binding protein 1-like isoform X1 [Acanthaster planci] (id=85.11%; len=477; e=0.00E+00) ; XP_022108322.1 upstream-binding protein 1-like isoform X1 [Acanthaster planci] (id=86.08%; len=510; e=0.00E+00) ; XP_022108322.1 upstream-binding protein 1-like isoform X1 [Acanthaster planci] (id=89.02%; len=510; e=0.00E+00)	NGKVPPSPSELDW,DWSLGQSPLMHKH; NGKVPPSPSELDW,DWSLGQSPLMHKH; NGKVPPSPSELDW,DWSLGQSPLMHKH	3	3.726	0.5888	0.006949	0.99997	2	3	3		S224:S235; S257:S268; S272:S283	0.0363408	0.799331	0.71504	0.894453	0.795226	0.983558	0.894931	0.0159792	FC
Pmi_625210_UBN2_HUMAN_Ubinuclein-2|m.19492	S67	UBN2_HUMAN_Ubinuclein-2	GNGPQKSFNELDE	3,4	4.212	0.6857	0.326481	1	3	2	3	2	S67	0.0243306	0.2489	0.892885	0.920889	0.907492	0.951522	0.989439	0.000166711	FC	0.0314806	0.106822	0.952836	0.0742068	0.000843559
Pmi_642831_TTC6_HUMAN_Tetratricopeptide_repeat_protein_6|m.23507; 17130|m.11789	T131; T66	TTC6_HUMAN_Tetratricopeptide_repeat_protein_6; XP_022099054.1 uncharacterized protein LOC110983798 isoform X2 [Acanthaster planci] (id=77.10%; len=131; e=1.56E-47)	VKVPGQTPSKEGD; VKVPGQTPSKEGD	3	2.105	0.504	0.054939	1	1	2	1		T131; T66	0.0326115	0.512749	0.939406	0.862636	0.759533	1	0.976134	0.000847602	FC
PMI_025998	S544:S547	XP_022102124.1 TBC1 domain family member 10A-like [Acanthaster planci] (id=80.51%; len=467; e=0.00E+00)	HRGTGESPGSPDT,TGESPGSPDTEKP	3,4	2.433	0.6293	0.167252	1	4	3	2		S544:S547	0.0270794	0.314354	0.838906	0.79829	0.730999	1	0.994797	4.05399e-05	FC
PMI_005514; Pmi_613451_ADGB_HUMAN_Androglobin|m.17259; PMI_000870	S1414; S580; S1535	XP_022081747.1 androglobin-like [Acanthaster planci] (id=83.00%; len=1735; e=0.00E+00) ; ADGB_HUMAN_Androglobin; XP_022081747.1 androglobin-like [Acanthaster planci] (id=80.10%; len=2065; e=0.00E+00)	SRASKGSTDRFEE; SRASKGSTDRFEE; SRASKGSTDRFEE	4	2.925	0.6513	0.750253	0.99573	1	1	1		S1414; S580; S1535	0.108835	0.221097	0.772972	0.784986	0.760788	0.997695	0.956522	0.00279443	FC
PMI_000966; Pmi_670400_HECD1_MOUSE_E3_ubiquitin-protein_ligase_HECTD1|m.31861	T133; T262	XP_022105219.1 E3 ubiquitin-protein ligase HECTD1-like [Acanthaster planci] (id=95.63%; len=1166; e=0.00E+00) ; HECD1_MOUSE_E3_ubiquitin-protein_ligase_HECTD1	AGATGTTPDSKGN; AGATGTTPDSKGN	2,3	2.952	0.6211	0.069123	1	2	2	2		T133; T262	0.0252174	0.197617	0.538855	0.528269	0.642714	1	0.990674	0.000130042	FC
Pmi_626430_PMYT1_XENLA_Membrane-associated_tyrosine-_and_threonine-s..CUT|m.19761; PMI_008112; PMI_015418	S93; S93; S96	PMYT1_XENLA_Membrane-associated_tyrosine-_and_threonine-s..CUT; BAB69973.1 Myt1 [Patiria pectinifera] (id=85.69%; len=608; e=0.00E+00) ; BAB69973.1 Myt1 [Patiria pectinifera] (id=93.48%; len=552; e=0.00E+00)	PHYNEKSTESFFN; PHYNEKSTESFFN; PHYNEKSTESFFN	2,3	4.561	0.653	0.396284	0.99807	1	2	2	1	S93; S93; S96	0.0350433	0.319764	0.839611	0.916537	0.64352	0.988981	0.960288	0.00233425	FC	0.185778	0.290832	0.877318	0.359759	0.00660787
Pmi_569820_NBEA_HUMAN_Neurobeachin|m.11366	S18	NBEA_HUMAN_Neurobeachin	KGVTPASPTVNMV	2,3	5.058	0.7372	0.074454	0.99549	2	2	2	2	S18	0.0425468	0.322865	0.77144	0.736253	0.842606	1	0.958545	0.00254211	FC	0.140693	0.240697	0.924565	0.116513	0.000198532
PMI_015752; Pmi_511001_SARM1_MOUSE_Sterile_alpha_and_TIR_motif-containing_protein_1|m.6778	S639:T640; S117:T118	XP_022106061.1 sterile alpha and TIR motif-containing protein 1-like isoform X1 [Acanthaster planci] (id=91.99%; len=662; e=0.00E+00) ; SARM1_MOUSE_Sterile_alpha_and_TIR_motif-containing_protein_1	KQSLKPSTPDANI,QSLKPSTPDANIQ; KQSLKPSTPDANI,QSLKPSTPDANIQ	3,4	4.189	0.7067	0.141464	1	4	2	3		S639:T640; S117:T118	0.0261391	0.10905	0.705096	0.710934	0.677866	1	0.982097	0.000477916	FC
PMI_000958; PMI_010908; Pmi_607620_F116B_HUMAN_Protein_FAM116B|m.16345	S241; S184; S235	XP_022099336.1 protein DENND6A-like [Acanthaster planci] (id=94.45%; len=559; e=0.00E+00) ; XP_022099336.1 protein DENND6A-like [Acanthaster planci] (id=92.71%; len=521; e=0.00E+00) ; F116B_HUMAN_Protein_FAM116B	KQDKPGSISAAVK; KQDKPGSISAAVK; KQDKPGSISAAVK	3,4	1.982	0.5057	0.130389	0.99999	2	1	1		S241; S184; S235	0.0406153	0.143878	0.653247	0.735644	0.8746	0.970361	0.992001	9.57306e-05	FC
PMI_026980; Pmi_475020_no_annot|m.4957	S211:S217; S102:S108	XP_022093588.1 MKL/myocardin-like protein 1 isoform X1 [Acanthaster planci] (id=84.82%; len=988; e=0.00E+00) ; no_annot	QRSSVSSPSQLLS,SPSQLLSPKAGQT; QRSSVSSPSQLLS,SPSQLLSPKAGQT	2,3	2.642	0.5545	0.746071	0.99354	1	1	3		S211:S217; S102:S108	0.00872898	0.16299	0.126459	0.146054	0.218845	1	0.99197	9.64624e-05	FC
35717|m.24918; PMI_027185; Pmi_626510_YRK_CHICK_Proto-oncogene_tyrosine-protein_kinase_Yrk|m.19772	S48; S33; S57	XP_022088016.1 tyrosine-protein kinase SRK2-like [Acanthaster planci] (id=64.63%; len=147; e=2.88E-55) ; XP_022088016.1 tyrosine-protein kinase SRK2-like [Acanthaster planci] (id=60.80%; len=125; e=2.60E-40) ; YRK_CHICK_Proto-oncogene_tyrosine-protein_kinase_Yrk	GYEPSSSPPAVVP; GYEPSSSPPAVVP; GYEPSSSPPAVVP	3,4	3.009	0.7217	0.109411	0.99999	3	3	2	4	S48; S33; S57	0.0441176	0.454317	0.839808	0.68379	0.724136	1	0.921184	0.00907323	FC	0.0761427	0.116111	0.996111	0.00690787	5.66082e-09
PMI_005722; Pmi_648790_CDAN1_MOUSE_Codanin-1|m.24943	T643; T943	XP_022105313.1 codanin-1-like [Acanthaster planci] (id=54.46%; len=1021; e=0.00E+00) ; CDAN1_MOUSE_Codanin-1	TPIAAKTPPQPIQ; TPIAAKTPPQPIQ	3,4	5.094	0.6406	0.519073	1	3	3	2		T643; T943	0.0364475	0.546006	0.884782	0.818151	0.737893	1	0.995873	2.55069e-05	FC
PMI_002394; PMI_010108; Pmi_653420_OCRL_HUMAN_Inositol_polyphosphate_5-phosphatase_OCRL-1|m.26263	S145; S38; S173	XP_022100456.1 inositol polyphosphate 5-phosphatase OCRL-1-like isoform X2 [Acanthaster planci] (id=69.29%; len=521; e=0.00E+00) ; XP_022100454.1 inositol polyphosphate 5-phosphatase OCRL-1-like isoform X1 [Acanthaster planci] (id=86.03%; len=594; e=0.00E+00) ; OCRL_HUMAN_Inositol_polyphosphate_5-phosphatase_OCRL-1	LMAALGSPKDPFE; LMAALGSPKDPFE; LMAALGSPKDPFE	3	3.166	0.6428	0.6188	1	1	1	1		S145; S38; S173	0.036881	0.284971	0.824707	0.854422	0.846779	0.931469	0.918277	0.00974503	FC
PMI_000263; PMI_006259; Pmi_670130_DNMT1_PARLI_DNA_(cytosine-5)-methyltransferase_PliMCI|m.31757; 83623|m.56119	S99; S122; S99; S99	AFR91943.1 DNA cytosine-5-methyltransferase 1 [Patiria pectinifera] (id=95.74%; len=1619; e=0.00E+00) ; AFR91943.1 DNA cytosine-5-methyltransferase 1 [Patiria pectinifera] (id=90.61%; len=330; e=0.00E+00) ; DNMT1_PARLI_DNA_(cytosine-5)-methyltransferase_PliMCI; AFR91943.1 DNA cytosine-5-methyltransferase 1 [Patiria pectinifera] (id=99.30%; len=143; e=1.46E-88)	VNGSVTSPPAKNG; VNGSVTSPPAKNG; VNGSVTSPPAKNG; VNGSVTSPPAKNG	4	1.665	0.4654	0.01957	0.99999	2	2	1	1	S99; S122; S99; S99	0.0249031	0.126203	0.415146	0.423489	0.545203	1	0.991481	0.000108544	FC	0.15956	0.213625	0.956702	0.00597476	0.00046576
16573|m.11284; Pmi_623390_no_annot|m.19124	S272; S272	XP_022086360.1 uncharacterized protein LOC110976941 [Acanthaster planci] (id=50.33%; len=449; e=3.17E-94) ; no_annot	RSIPTKSPSDEGD; RSIPTKSPSDEGD	3	1.992	0.5	0.712107	0.99997	1	1	1		S272; S272	0.051874	0.513158	0.86301	0.860541	0.786645	1	0.980947	0.000541046	FC
Pmi_644283_CI085_RAT_Uncharacterized_protein_C9orf85_homolog|m.23832; 45064|m.30265	S160:S162; S160:S162	CI085_RAT_Uncharacterized_protein_C9orf85_homolog; XP_022101248.1 histone H1.0-like [Acanthaster planci] (id=67.44%; len=258; e=1.68E-97)	PRARARSVSATPR,ARARSVSATPRVS; PRARARSVSATPR,ARARSVSATPRVS	2	1.294	0.4096	0.11519	1	3	2	1		S160:S162; S160:S162	0.0620578	0.663396	0.780987	0.951722	0.728622	1	0.988494	0.000197828	FC
PMI_014189	S1511	XP_022099229.1 roundabout homolog 2-like isoform X3 [Acanthaster planci] (id=69.75%; len=1534; e=0.00E+00)	IGDSDFSPPPVAL	4	2.684	0.4776	0.07534	1	1	1	1		S1511	0.0258816	0.46086	0.70057	0.866207	0.74388	1	0.983671	0.000397756	FC
PMI_018357; Pmi_580981_BIN1_HUMAN_Myc_box-dependent-interacting_protein_1|m.12658	S251:S256; S349:S354	XP_022084611.1 myc box-dependent-interacting protein 1-like [Acanthaster planci] (id=75.20%; len=367; e=2.74E-178) ; BIN1_HUMAN_Myc_box-dependent-interacting_protein_1	AAPPLASPETVSP,ASPETVSPNKSNS; AAPPLASPETVSP,ASPETVSPNKSNS	3	2.909	0.5744	0.295359	1	2	1	1		S251:S256; S349:S354	0.0920248	0.362665	0.803897	0.877123	0.713617	1	0.952307	0.00335772	FC
20738|m.15314; PMI_017593; 20740|m.15316	S125; S212; S125	XP_022105893.1 chromatin assembly factor 1 subunit A-like [Acanthaster planci] (id=67.91%; len=187; e=1.66E-65) ; XP_022105893.1 chromatin assembly factor 1 subunit A-like [Acanthaster planci] (id=71.72%; len=442; e=9.02E-165) ; XP_022105893.1 chromatin assembly factor 1 subunit A-like [Acanthaster planci] (id=69.83%; len=547; e=0.00E+00)	SRTSTPSVEKMQP; SRTSTPSVEKMQP; SRTSTPSVEKMQP	2	1.571	0.3902	0.283675	1	2	2	2		S125; S212; S125	0.028583	0.12322	0.625037	0.728542	0.788869	1	0.999061	1.32157e-06	FC
72916|m.48744; PMI_011417; 72919|m.48748; 72918|m.48747; PMI_027305; 72924|m.48756; Pmi_665270_HIRP3_HUMAN_HIRA-interacting_protein_3|m.29922	S374; S632; S375; S374; S632; S375; S346	XP_022096192.1 HIRA-interacting protein 3-like isoform X3 [Acanthaster planci] (id=47.57%; len=412; e=1.14E-78) ; XP_022096192.1 HIRA-interacting protein 3-like isoform X3 [Acanthaster planci] (id=45.68%; len=718; e=3.71E-127) ; XP_022096190.1 HIRA-interacting protein 3-like isoform X1 [Acanthaster planci] (id=50.00%; len=402; e=1.19E-78) ; XP_022096190.1 HIRA-interacting protein 3-like isoform X…	SRRRNVSSLYLKN; SRRRNVSSLYLKN; SRRRNVSSLYLKN; SRRRNVSSLYLKN; SRRRNVSSLYLKN; SRRRNVSSLYLKN; SRRRNVSSLYLKN	2	1.94	0.4624	0.002312	0.99862	2	2	1	1	S374; S632; S375; S374; S632; S375; S346	0.0270502	0.184334	0.327853	0.395573	0.293045	1	0.945687	0.00434481	FC	0.0235159	0.114017	0.944244	0.0226129	0.00125222
PMI_025174; Pmi_668941_PI42A_CHICK_Phosphatidylinositol_5-phosphate_4-kinase_ty..CUT|m.31246	S171:S172; S319:S320	XP_022096787.1 phosphatidylinositol 5-phosphate 4-kinase type-2 alpha-like [Acanthaster planci] (id=78.77%; len=292; e=1.42E-150) ; PI42A_CHICK_Phosphatidylinositol_5-phosphate_4-kinase_ty..CUT	GRQQLLSSGEYEF,RQQLLSSGEYEFD; GRQQLLSSGEYEF,RQQLLSSGEYEFD	4,5	5.693	0.5294	0.068695	0.99995	4	5	4		S171:S172; S319:S320	0.0818293	0.179028	0.791508	0.704751	0.721792	1	0.950309	0.00364241	FC
PMI_019825; PMI_004311; Pmi_659670_GDAP2_NEMVE_Protein_GDAP2_homolog|m.28146; 59164|m.39135; 59165|m.39137	S305; S305; S305; S305; S305	XP_022082021.1 protein GDAP2 homolog [Acanthaster planci] (id=82.90%; len=497; e=0.00E+00) ; XP_022082021.1 protein GDAP2 homolog [Acanthaster planci] (id=83.81%; len=315; e=0.00E+00) ; GDAP2_NEMVE_Protein_GDAP2_homolog; XP_022082021.1 protein GDAP2 homolog [Acanthaster planci] (id=87.12%; len=497; e=0.00E+00) ; XP_022082021.1 protein GDAP2 homolog [Acanthaster planci] (id=86.92%; len=497; e=0.00…	VTRPVLSPEEEKK; VTRPVLSPEEEKK; VTRPVLSPEEEKK; VTRPVLSPEEEKK; VTRPVLSPEEEKK	3	2.332	0.4734	0.502605	1	1	1	1		S305; S305; S305; S305; S305	0.0484159	0.251062	0.762959	0.840795	0.739786	1	0.967642	0.00155362	FC
68308|m.45566; Pmi_661270_KI67_HUMAN_Antigen_KI-67|m.29501; 68293|m.45529	T398:S400; T1374:S1376; T404:S406	XP_022080667.1 nascent polypeptide-associated complex subunit alpha, muscle-specific form-like [Acanthaster planci] (id=67.95%; len=468; e=9.49E-169) ; KI67_HUMAN_Antigen_KI-67; XP_022080667.1 nascent polypeptide-associated complex subunit alpha, muscle-specific form-like [Acanthaster planci] (id=69.87%; len=468; e=1.45E-170)	KESKIATPSPVKP,SKIATPSPVKPKR; KESKIATPSPVKP,SKIATPSPVKPKR; KESKIATPSPVKP,SKIATPSPVKPKR	2,3,4	1.793	0.5828	0.024731	1	4	4	4	4	T398:S400; T1374:S1376; T404:S406	0.0218264	0.763406	0.952118	0.697324	0.741308	0.956429	0.953477	0.00319619	FC	0.0224763	0.110171	0.970398	0.00506547	0.000481034
PMI_015243; Pmi_588191_TRIO_DANRE_Triple_functional_domain_protein|m.13524	S665:S669; S194:S198	XP_022094000.1 kalirin-like [Acanthaster planci] (id=84.38%; len=864; e=0.00E+00) ; TRIO_DANRE_Triple_functional_domain_protein	SGNRKVSLDSSPY,KVSLDSSPYRSRN; SGNRKVSLDSSPY,KVSLDSSPYRSRN	2	1.436	0.5652	0.112088	0.99493	1	1	1	1	S665:S669; S194:S198	0.044179	0.488702	0.884967	0.600336	0.931322	0.93204	0.951715	0.00344082	FC	0.082635	0.253675	0.935489	0.00954713	0.00136563
Pmi_670971_no_annot|m.32100	S203:T206	no_annot	SANVMNSPGTPKE,VMNSPGTPKEKGQ	2,3,4	3.032	0.6912	0.012472	1	19	19	19	3	S203:T206	0.0292531	0.248497	0.788969	0.780958	0.759605	1	0.98618	0.000285149	FC	0.0594206	0.102879	0.961645	0.012293	0.000238251
70811|m.47262; PMI_009837	S335; S301	XP_022090310.1 proteoglycan 4-like isoform X1 [Acanthaster planci] (id=66.74%; len=442; e=5.73E-116) ; XP_022090310.1 proteoglycan 4-like isoform X1 [Acanthaster planci] (id=68.63%; len=408; e=8.48E-110)	KSKVVPSPEPKAD; KSKVVPSPEPKAD	2	1.708	0.4941	0.17212	1	6	5	7	3	S335; S301	0.0333757	0.527199	0.911986	0.836372	0.741646	1	0.995421	3.14067e-05	FC	0.0417224	0.0799484	0.95954	0.00573749	0.000522183
17143|m.11801; Pmi_537550_no_annot|m.8625; PMI_011621	S63; S63; S19	XP_022084300.1 uncharacterized protein LOC110975810 isoform X1 [Acanthaster planci] (id=68.42%; len=133; e=3.40E-42) ; no_annot; XP_022084302.1 uncharacterized protein LOC110975810 isoform X3 [Acanthaster planci] (id=61.80%; len=89; e=1.15E-14)	KRKLNVSNNTTPS; KRKLNVSNNTTPS; KRKLNVSNNTTPS	2,3	1.985	0.4933	0.022815	0.99999	3	1	1		S63; S63; S19	0.0154239	0.136851	0.187045	0.580455	0.55999	1	0.994575	4.40685e-05	FC
Pmi_620820_GWL_XENTR_Serine/threonine-protein_kinase_greatwall|m.18617	S461:S465	GWL_XENTR_Serine/threonine-protein_kinase_greatwall	SGRSLASPGDSSD,LASPGDSSDKMLT	3	2.436	0.497	0.940029	0.99489	1	1	1		S461:S465	0.0157381	0.883906	0.65644	0.565841	0.635998	1	0.967144	0.00160158	FC
PMI_021921	S75	XP_022090109.1 tumor protein p63-regulated gene 1-like protein [Acanthaster planci] (id=89.67%; len=300; e=0.00E+00)	VRGRPKSAPLSPV	2,3	5.067	0.6784	0.284637	1	2	2	2	2	S75	0.0337988	0.111151	0.170379	0.35099	0.378662	1	0.992607	8.17815e-05	FC	0.0678682	0.217154	0.894608	0.0107784	0.00357216
PMI_019179; PMI_004517	S530:S534; S165:S169	XP_022092597.1 protein HID1-like isoform X1 [Acanthaster planci] (id=73.96%; len=845; e=0.00E+00) ; XP_022092600.1 protein HID1-like isoform X4 [Acanthaster planci] (id=85.57%; len=298; e=5.77E-161)	AAGGGGSPIGSPT,GGSPIGSPTGPIG; AAGGGGSPIGSPT,GGSPIGSPTGPIG	3,4,5	5.273	0.7809	0.124173	0.99997	5	5	4	3	S530:S534; S165:S169	0.0233369	0.389388	0.953353	0.876611	0.864815	0.961807	0.971555	0.00120215	FC	0.031577	0.0850616	0.962543	0.0408213	0.000724557
Pmi_668280_NUCL_XENLA_Nucleolin|m.31017; PMI_004795; 69228|m.46180; 69229|m.46182	S145; S202; S108; S251	NUCL_XENLA_Nucleolin; XP_022100610.1 nucleolin-like isoform X2 [Acanthaster planci] (id=60.74%; len=484; e=1.36E-143) ; XP_022100610.1 nucleolin-like isoform X2 [Acanthaster planci] (id=71.75%; len=446; e=0.00E+00) ; XP_022100610.1 nucleolin-like isoform X2 [Acanthaster planci] (id=63.83%; len=669; e=0.00E+00)	KKKKMPSGEAKTT; KKKKMPSGEAKTT; KKKKMPSGEAKTT; KKKKMPSGEAKTT	2,3	1.371	0.36	0.171453	1	4	8	3		S145; S202; S108; S251	0.0493632	0.0689829	0.153873	0.264796	0.416762	1	0.986352	0.000278147	FC
PMI_012213; 59075|m.39106; PMI_012867	S342; S214; S140	XP_022084218.1 rab GTPase-activating protein 1-like isoform X1 [Acanthaster planci] (id=88.60%; len=658; e=0.00E+00) ; XP_022084220.1 rab GTPase-activating protein 1-like isoform X2 [Acanthaster planci] (id=93.87%; len=995; e=0.00E+00) ; XP_022084220.1 rab GTPase-activating protein 1-like isoform X2 [Acanthaster planci] (id=91.52%; len=460; e=0.00E+00)	APGTLASPRETLM; APGTLASPRETLM; APGTLASPRETLM	2,3	3.795	0.7441	0.109393	1	5	4	3	4	S342; S214; S140	0.0325722	0.333335	0.844353	0.771271	0.708702	1	0.995031	3.69747e-05	FC	0.114283	0.165147	0.992865	0.0583735	1.79836e-06
PMI_000314; PMI_001023; Pmi_656960_USP9X_HUMAN_Probable_ubiquitin_carboxyl-terminal_hydrolas..CUT|m.27281	S1180:S1185; S1473:S1478; S1564:S1569	XP_022093743.1 probable ubiquitin carboxyl-terminal hydrolase FAF-X isoform X2 [Acanthaster planci] (id=88.41%; len=2244; e=0.00E+00) ; XP_022093743.1 probable ubiquitin carboxyl-terminal hydrolase FAF-X isoform X2 [Acanthaster planci] (id=85.42%; len=2016; e=0.00E+00) ; USP9X_HUMAN_Probable_ubiquitin_carboxyl-terminal_hydrolas..CUT	NIDVGDSEHGGSP,DSEHGGSPEGQTN; NIDVGDSEHGGSP,DSEHGGSPEGQTN; NIDVGDSEHGGSP,DSEHGGSPEGQTN	3,4	3.552	0.6576	0.363101	1	2	2	2	1	S1180:S1185; S1473:S1478; S1564:S1569	0.0839601	0.158252	0.430711	0.557197	0.633892	1	0.959901	0.00237968	FC	0.624381	0.707773	0.919395	0.321302	0.0138498
PMI_029451; Pmi_639992_no_annot|m.22691	S373:S376:S379; S397:S400:S403	XP_022079315.1 neurabin-1-like isoform X6 [Acanthaster planci] (id=78.71%; len=620; e=0.00E+00) ; no_annot	YIENRKSPVSPTS,NRKSPVSPTSPIA,SPVSPTSPIAKKP; YIENRKSPVSPTS,NRKSPVSPTSPIA,SPVSPTSPIAKKP	2,3,4	3.532	0.5524	0.074976	0.99813	3	2	3		S373:S376:S379; S397:S400:S403	0.0332791	0.424844	0.865497	0.840897	0.749684	1	0.983239	0.000419041	FC
Pmi_634400_UBE3A_HUMAN_Ubiquitin-protein_ligase_E3A|m.21415; PMI_013285; 64836|m.43125	S28; S28; S28	UBE3A_HUMAN_Ubiquitin-protein_ligase_E3A; XP_022103087.1 ubiquitin-protein ligase E3A-like [Acanthaster planci] (id=84.58%; len=960; e=0.00E+00) ; XP_022103087.1 ubiquitin-protein ligase E3A-like [Acanthaster planci] (id=84.27%; len=960; e=0.00E+00)	QRSPATSPDDMKR; QRSPATSPDDMKR; QRSPATSPDDMKR	2,3	1.7	0.5777	0.038661	0.99779	4	3	6	3	S28; S28; S28	0.0332183	0.369806	0.722877	0.74934	0.782337	1	0.987567	0.000230895	FC	0.0376871	0.0863499	0.977778	0.0470241	0.000114237
45064|m.30265; Pmi_644283_CI085_RAT_Uncharacterized_protein_C9orf85_homolog|m.23832	S160; S160	XP_022101248.1 histone H1.0-like [Acanthaster planci] (id=67.44%; len=258; e=1.68E-97) ; CI085_RAT_Uncharacterized_protein_C9orf85_homolog	PRARARSVSATPR; PRARARSVSATPR	2	1.59	0.4895	0.034794	0.99729	2	2	3		S160; S160	0.045165	0.565942	0.487057	0.564092	0.708883	1	0.942725	0.0048267	FC
PMI_000024; PMI_000876	S2769; S2858	XP_022110484.1 hydrocephalus-inducing protein homolog, partial [Acanthaster planci] (id=87.31%; len=3019; e=0.00E+00) ; XP_011665894.1 PREDICTED: hydrocephalus-inducing protein homolog [Strongylocentrotus purpuratus] (id=66.72%; len=5219; e=0.00E+00)	VDQEPDSSTPDKA; VDQEPDSSTPDKA	3,4	1.983	0.5618	0.375987	0.99463	1	1	1		S2769; S2858	0.146811	0.485156	0.842965	0.789171	0.768908	1	0.925595	0.0080983	FC
PMI_003499	S31	XP_022091054.1 transmembrane and coiled-coil domains protein 2-like isoform X1 [Acanthaster planci] (id=70.24%; len=719; e=0.00E+00)	RSAEDLSPNSIPN	3,4	3.557	0.7321	0.842981	0.99998	2	1	1		S31	0.0229386	0.0487151	0.0924491	0.752849	0.675037	1	0.970993	0.00124987	FC
PMI_009832; Background_Pmi_618570_DCTD_PONAB_Deoxycytidylate_deaminase|m.18263	T123:T136:S137; T162:T175:S176	XP_022090346.1 nuclease-sensitive element-binding protein 1-like [Acanthaster planci] (id=80.64%; len=279; e=1.19E-89) ; DCTD_PONAB_Deoxycytidylate_deaminase	YRRRKNTDDPDED,QEEEGGTSEGGDN,EEEGGTSEGGDNP; YRRRKNTDDPDED,QEEEGGTSEGGDN,EEEGGTSEGGDNP	3,4	4.705	0.7866	0.03549	1	7	6	11	4	T123:T136:S137; T162:T175:S176	0.040428	0.221272	0.592358	0.658255	0.653423	1	0.977947	0.000724118	FC	0.104488	0.271701	0.964735	0.0128078	0.00104608
PMI_012867; PMI_012213; 59075|m.39106	S127:S140; S329:S342; S201:S214	XP_022084220.1 rab GTPase-activating protein 1-like isoform X2 [Acanthaster planci] (id=91.52%; len=460; e=0.00E+00) ; XP_022084218.1 rab GTPase-activating protein 1-like isoform X1 [Acanthaster planci] (id=88.60%; len=658; e=0.00E+00) ; XP_022084220.1 rab GTPase-activating protein 1-like isoform X2 [Acanthaster planci] (id=93.87%; len=995; e=0.00E+00)	FHRVPRSPGLVDS,APGTLASPRETLM; FHRVPRSPGLVDS,APGTLASPRETLM; FHRVPRSPGLVDS,APGTLASPRETLM	2,3	3.54	0.6886	0.078698	1	6	4	6	5	S127:S140; S329:S342; S201:S214	0.0414916	0.210457	0.915501	0.874291	0.845973	0.995611	0.97006	0.00133118	FC	0.113377	0.201445	0.89577	0.217324	0.000437308
PMI_014316; 76382|m.50961	S307; S270	XP_022107252.1 transmembrane protein 115-like [Acanthaster planci] (id=78.09%; len=397; e=0.00E+00) ; XP_022107252.1 transmembrane protein 115-like [Acanthaster planci] (id=85.63%; len=355; e=0.00E+00)	YDVGAPSPININL; YDVGAPSPININL	3,4	4.747	0.804	0.05434	1	7	5	6	6	S307; S270	0.0353593	0.388926	0.892011	0.788888	0.812319	1	0.967743	0.00154403	FC	0.0522747	0.116224	0.959184	0.0927378	0.000662906
PMI_004322; PMI_012164	S269; S269	XP_022086734.1 rac GTPase-activating protein 1-like isoform X2 [Acanthaster planci] (id=85.90%; len=695; e=0.00E+00) ; XP_022086734.1 rac GTPase-activating protein 1-like isoform X2 [Acanthaster planci] (id=85.13%; len=632; e=0.00E+00)	SRELLKSGDHNVS; SRELLKSGDHNVS	3,4,5	4.861	0.8072	0.284142	1	2	4	6		S269; S269	0.0325428	0.168216	0.316579	0.328725	0.552818	1	0.939328	0.00541001	FC
Pmi_638550_HEXP_LEIMA_DNA-binding_protein_HEXBP|m.22375; 65710|m.43707	Y153; Y153	HEXP_LEIMA_DNA-binding_protein_HEXBP; XP_022098836.1 DNA-binding protein HEXBP-like isoform X2 [Acanthaster planci] (id=61.91%; len=210; e=7.13E-77)	GSGVVCYKCGKEG; GSGVVCYKCGKEG	2,3	3.689	0.5991	0.08788	1	1	2	1		Y153; Y153	0.0567144	0.190594	0.788197	0.814268	0.796584	1	0.991884	9.85363e-05	FC
65999|m.43927; Pmi_658860_DZAN1_MOUSE_Double_zinc_ribbon_and_ankyrin_repeat-contai..CUT|m.27907; PMI_004248; PMI_026056	S494; S494; S495; S56	XP_022097977.1 double zinc ribbon and ankyrin repeat-containing protein 1-like isoform X4 [Acanthaster planci] (id=90.86%; len=525; e=0.00E+00) ; DZAN1_MOUSE_Double_zinc_ribbon_and_ankyrin_repeat-contai..CUT; XP_022097977.1 double zinc ribbon and ankyrin repeat-containing protein 1-like isoform X4 [Acanthaster planci] (id=89.49%; len=771; e=0.00E+00) ; XP_022097977.1 double zinc ribbon and ankyri…	PVLTAISPGKGYW; PVLTAISPGKGYW; PVLTAISPGKGYW; PVLTAISPGKGYW	3,4	3.895	0.7201	0.397936	1	2	1	1		S494; S494; S495; S56	0.0349589	0.417185	0.937739	0.932831	0.778251	0.962195	0.974361	0.000977626	FC
PMI_014055	S263	XP_022081499.1 DALR anticodon-binding domain-containing protein 3-like [Acanthaster planci] (id=70.05%; len=611; e=0.00E+00)	SEDDPSSPNPAEI	2,3	3.089	0.6706	0.402	1	2	2	2		S263	0.0846153	0.259966	0.765287	0.802643	0.763138	1	0.997886	6.7003e-06	FC
Pmi_656090_TTK_MOUSE_Dual_specificity_protein_kinase_TTK|m.27053; 69985|m.46752; PMI_010389; PMI_014882; 69986|m.46753	S384; S336; S375; S400; S384	TTK_MOUSE_Dual_specificity_protein_kinase_TTK; XP_022098186.1 dual specificity protein kinase TTK-like [Acanthaster planci] (id=75.31%; len=243; e=1.80E-115) ; XP_022098186.1 dual specificity protein kinase TTK-like [Acanthaster planci] (id=78.22%; len=583; e=0.00E+00) ; XP_022098186.1 dual specificity protein kinase TTK-like [Acanthaster planci] (id=83.03%; len=554; e=0.00E+00) ; XP_022098186.1 …	PLEKTVSPGEDKS; PLEKTVSPGEDKS; PLEKTVSPGEDKS; PLEKTVSPGEDKS; PLEKTVSPGEDKS	2,3	1.582	0.5131	0.169534	1	3	1	2	3	S384; S336; S375; S400; S384	0.037639	0.379591	0.856416	0.779135	0.748274	1	0.995203	3.44677e-05	FC	0.0786619	0.156986	0.946482	0.037999	0.000934864
59180|m.39144	S162	XP_022086859.1 ATP-binding cassette sub-family D member 4-like [Acanthaster planci] (id=76.36%; len=423; e=0.00E+00)	TKANYGSPVQLPD	2,3	2.268	0.689	0.247117	1	3	1	1		S162	0.0599807	0.534728	0.864609	0.770268	0.729497	0.99606	0.881247	0.0203162	FC
Pmi_658030_no_annot|m.27608; PMI_013840; PMI_018276	S390; S404; S379	no_annot; XP_022086611.1 uncharacterized protein LOC110977099 isoform X2 [Acanthaster planci] (id=85.49%; len=896; e=0.00E+00) ; XP_022086611.1 uncharacterized protein LOC110977099 isoform X2 [Acanthaster planci] (id=84.75%; len=872; e=0.00E+00)	VAFKEPSPAGGSS; VAFKEPSPAGGSS; VAFKEPSPAGGSS	2,3	3.494	0.745	0.014452	1	4	4	4	1	S390; S404; S379	0.0357493	0.701908	0.720098	0.595837	0.736258	1	0.927704	0.00765112	FC	0.0463767	0.132054	0.933536	0.018876	0.00378039
Pmi_579670_CAMP2_MOUSE_Calmodulin-regulated_spectrin-associated_protein_2|m.12513; PMI_022298	S59; S452	CAMP2_MOUSE_Calmodulin-regulated_spectrin-associated_protein_2; XP_022091168.1 calmodulin-regulated spectrin-associated protein 1-like isoform X2 [Acanthaster planci] (id=74.00%; len=1965; e=0.00E+00)	QTFGTLSPGDGPA; QTFGTLSPGDGPA	2,3	4.126	0.7085	0.352332	1	3	2	2	3	S59; S452	0.0677468	0.528366	0.876008	0.926625	0.676216	1	0.987496	0.000233558	FC	0.249761	0.351867	0.917926	0.141856	0.000989559
PMI_006465	S379	XP_022086859.1 ATP-binding cassette sub-family D member 4-like [Acanthaster planci] (id=76.85%; len=445; e=0.00E+00)	TKANYGSPVQLPD	2,3	2.268	0.689	0.616856	1	3	2	2		S379	0.0602635	0.563063	0.882238	0.791454	0.744398	1	0.928508	0.00748396	FC
Pmi_588870_TWF1_PONAB_Twinfilin-1|m.13618; PMI_014176	S172; S148	TWF1_PONAB_Twinfilin-1; XP_022081317.1 twinfilin-2-A-like [Acanthaster planci] (id=66.38%; len=348; e=1.42E-146)	GPTDIGSSTKQSH; GPTDIGSSTKQSH	2,3	2.802	0.6588	0.004071	0.99804	5	5	4	9	S172; S148	0.0313749	0.363017	0.558898	0.20645	0.367129	1	0.996188	2.17739e-05	FC	0.0238273	0.0605741	0.955065	0.0189865	0.000540168
PMI_000182	T998	XP_022099054.1 uncharacterized protein LOC110983798 isoform X2 [Acanthaster planci] (id=79.72%; len=1366; e=0.00E+00)	VKVPGQTPSKEGD	3,4	2.596	0.5663	0.054939	1	3	2	3		T998	0.0404541	0.525577	0.975004	0.90376	0.767935	0.990415	0.987671	0.000227084	FC
46510|m.31129; 46511|m.31132; PMI_020469; Pmi_668970_ANO39_ASTPE_Nucleoplasmin-like_protein_ANO39|m.31287	S158:S160; S158:S160; S119:S121; S158:S160	sp|Q9NLA3.1|ANO39_PATPE RecName: Full=Nucleoplasmin-like protein ANO39; AltName: Full=39 kDa oocyte-expressed nucleolar protein; AltName: Full=Nucleic acid-associated protein 36; AltName: Full=Nucleic acid-binding nuclear protein; Short=NAAP; Short=NAAP1; Short=NAAP2 (id=96.82%; len=346; e=0.00E+00) ; sp|Q9NLA3.1|ANO39_PATPE RecName: Full=Nucleoplasmin-like protein ANO39; AltName: Full=39 kDa ooc…	SKKRPLSTSDGTA,KRPLSTSDGTAKK; SKKRPLSTSDGTA,KRPLSTSDGTAKK; SKKRPLSTSDGTA,KRPLSTSDGTAKK; SKKRPLSTSDGTA,KRPLSTSDGTAKK	2,3,4	2.481	0.5804	0.474843	0.99782	2	2	6		S158:S160; S158:S160; S119:S121; S158:S160	0.0301376	0.225275	0.806619	0.57701	0.658552	0.852888	0.812024	0.0496814	FC
PMI_025276; Pmi_633890_RAB8A_MOUSE_Ras-related_protein_Rab-8A|m.21319	S89; S194	XP_022090884.1 ras-related protein Rab-8A-like [Acanthaster planci] (id=76.74%; len=129; e=1.62E-58) ; RAB8A_MOUSE_Ras-related_protein_Rab-8A	GQGKGSSPVQVSG; GQGKGSSPVQVSG	2,3,4	4.572	0.6865	0.019123	1	2	3	3	2	S89; S194	0.0505193	0.362295	0.815754	0.763765	0.738173	1	0.98938	0.000168584	FC	0.0892007	0.118684	0.971547	0.0391481	0.000540015
PMI_013589	S189	XP_022108953.1 uncharacterized protein LOC110989113 [Acanthaster planci] (id=57.41%; len=263; e=1.35E-76)	PTIAISSPGPAIE	3,4	5.129	0.7029	0.017641	1	14	14	14		S189	0.054275	0.689752	0.79182	0.769746	0.711792	1	0.959773	0.00239483	FC
PMI_011519; PMI_024033; Pmi_625571_KITH_CHICK_Thymidine_kinase,_cytosolic|m.19574	S227; S227; S267	XP_022080425.1 thymidine kinase, cytosolic-like [Acanthaster planci] (id=82.84%; len=239; e=1.11E-145) ; XP_022080425.1 thymidine kinase, cytosolic-like [Acanthaster planci] (id=82.84%; len=239; e=1.35E-145) ; KITH_CHICK_Thymidine_kinase,_cytosolic	GRKLFQSPKKIAV; GRKLFQSPKKIAV; GRKLFQSPKKIAV	3	1.13	0.3627	1.70988	1	1	1	1		S227; S227; S267	0.0357324	0.0711293	0.210735	0.251692	0.358386	1	0.994758	4.11518e-05	FC
82096|m.55115; Pmi_671170_TDRD1_DANRE_Tudor_domain-containing_protein_1|m.32126	S335; S901	XP_022107965.1 uncharacterized protein LOC110988589 [Acanthaster planci] (id=65.84%; len=1657; e=0.00E+00) ; TDRD1_DANRE_Tudor_domain-containing_protein_1	KTIRFASESDNLQ; KTIRFASESDNLQ	2,3,4	4.973	0.7475	0.007612	1	18	22	20	23	S335; S901	0.0400804	0.178382	0.763383	0.865104	0.735485	1	0.997136	1.2294e-05	FC	0.0843597	0.237754	0.961613	0.0078378	0.000992653
PMI_028497; Pmi_663380_PP2BA_HUMAN_Serine/threonine-protein_phosphatase_2B_cata..CUT|m.29365	S128; S520	XP_022092734.1 serine/threonine-protein phosphatase 2B catalytic subunit alpha isoform-like isoform X2 [Acanthaster planci] (id=96.58%; len=117; e=4.57E-72) ; PP2BA_HUMAN_Serine/threonine-protein_phosphatase_2B_cata..CUT	MPPRKDSPTPPNN; MPPRKDSPTPPNN	2,3	3.045	0.6936	0.026308	0.99999	3	4	4	6	S128; S520	0.0322532	0.240061	0.926821	0.775988	0.715069	0.990873	0.978939	0.000660701	FC	0.158123	0.211074	0.963282	0.00548217	0.000115666
PMI_015893; PMI_005565	S15; S15	XP_022110175.1 uncharacterized protein LOC110989830 [Acanthaster planci] (id=64.45%; len=661; e=0.00E+00) ; XP_022110175.1 uncharacterized protein LOC110989830 [Acanthaster planci] (id=70.92%; len=1919; e=0.00E+00)	TKQGVVSPGGDSA; TKQGVVSPGGDSA	3,4,5	5.804	0.7952	0.022321	1	4	5	6	7	S15; S15	0.034458	0.654253	0.860646	0.85925	0.798244	0.983681	0.991217	0.000115377	FC	0.0496749	0.0975912	0.918296	0.0687637	0.00310403
Pmi_591920_AIFM3_HUMAN_Apoptosis-inducing_factor_3|m.14022; PMI_015090	S26; S26	AIFM3_HUMAN_Apoptosis-inducing_factor_3; XP_022104629.1 apoptosis-inducing factor 3-like [Acanthaster planci] (id=60.00%; len=60; e=4.05E-10)	DSGGNQSPVGKDG; DSGGNQSPVGKDG	3,4,5	5.056	0.7577	0.001038	1	7	12	7	4	S26; S26	0.039125	0.500122	0.845858	0.821979	0.716364	1	0.989953	0.00015092	FC	0.0749324	0.134308	0.937863	0.0194181	0.00122425
Pmi_589660_NU214_HUMAN_Nuclear_pore_complex_protein_Nup214|m.13723; PMI_001625	S404; S1017	NU214_HUMAN_Nuclear_pore_complex_protein_Nup214; XP_022085278.1 nuclear pore complex protein Nup214-like [Acanthaster planci] (id=58.91%; len=1475; e=0.00E+00)	AISTPVSSKKQAQ; AISTPVSSKKQAQ	2	1.756	0.4425	0.439406	0.99848	1	1	1		S404; S1017	0.036553	0.383843	0.402734	0.737893	0.822059	1	0.975971	0.000859168	FC
Pmi_657711_SPEF2_HUMAN_Sperm_flagellar_protein_2|m.27520; PMI_001182; PMI_007038	T1376; T1575; T299	SPEF2_HUMAN_Sperm_flagellar_protein_2; XP_022100240.1 sperm flagellar protein 2-like isoform X1 [Acanthaster planci] (id=76.03%; len=1481; e=0.00E+00) ; XP_022100240.1 sperm flagellar protein 2-like isoform X1 [Acanthaster planci] (id=89.94%; len=895; e=0.00E+00)	LVPRRPTSTEGFF; LVPRRPTSTEGFF; LVPRRPTSTEGFF	2,3,4	2.982	0.7088	0.163405	0.99693	1	2	1	1	T1376; T1575; T299	0.0371688	0.122082	0.57105	0.764415	0.823568	1	0.995688	2.78501e-05	FC	0.0621645	0.18854	0.927651	4.9517e-05	0.00236829
Pmi_631600_KIF4A_HUMAN_Chromosome-associated_kinesin_KIF4A|m.20811; PMI_004787	S936; S1467	KIF4A_HUMAN_Chromosome-associated_kinesin_KIF4A; XP_022086353.1 chromosome-associated kinesin KIF4A-like [Acanthaster planci] (id=70.34%; len=1450; e=0.00E+00)	FKPLTDS------; FKPLTDS------	2,3,4	4.791	0.8107	0.067226	1	6	6	5	1	S936; S1467	0.0473423	0.220245	0.287306	0.327298	0.369029	1	0.982669	0.000447938	FC	0.951417	0.447986	0.265324	0.00140144	0.00210949
PMI_004537; Pmi_653591_NDRG3_HUMAN_Protein_NDRG3|m.26273; PMI_023648; 61016|m.40432; 61014|m.40429	S67; S67; S67; S67; S67	XP_022083947.1 protein NDRG3-like isoform X2 [Acanthaster planci] (id=65.59%; len=404; e=0.00E+00) ; NDRG3_HUMAN_Protein_NDRG3; XP_022083947.1 protein NDRG3-like isoform X2 [Acanthaster planci] (id=86.63%; len=404; e=0.00E+00) ; XP_022083951.1 protein NDRG3-like isoform X6 [Acanthaster planci] (id=72.82%; len=103; e=2.71E-43) ; XP_022083947.1 protein NDRG3-like isoform X2 [Acanthaster planci] (id…	FEGTTKSPLLTDD; FEGTTKSPLLTDD; FEGTTKSPLLTDD; FEGTTKSPLLTDD; FEGTTKSPLLTDD	2,3,4	5.258	0.6822	0.341818	1	3	3	3	1	S67; S67; S67; S67; S67	0.0405953	0.285828	0.728044	0.776184	0.842535	1	0.985168	0.000328344	FC	0.0470218	0.101857	0.911976	0.064592	0.0023729
77667|m.52100; 77661|m.52082; 77652|m.52054; 77666|m.52092; 77660|m.52074	S799; S123; S765; S710; S854	XP_022097945.1 vesicle-associated protein-like, partial [Acanthaster planci] (id=71.09%; len=640; e=0.00E+00) ; XP_022097947.1 neuroblast differentiation-associated protein AHNAK-like [Acanthaster planci] (id=42.76%; len=856; e=1.78E-125) ; XP_022097945.1 vesicle-associated protein-like, partial [Acanthaster planci] (id=67.66%; len=535; e=2.93E-174) ; XP_022097945.1 vesicle-associated protein-lik…	PKGGISSPDIDVP; PKGGISSPDIDVP; PKGGISSPDIDVP; PKGGISSPDIDVP; PKGGISSPDIDVP	3,4,5	4.755	0.751	0.04103	0.99999	11	13	12	6	S799; S123; S765; S710; S854	0.0706512	0.25173	0.880802	0.916322	0.804208	1	0.991176	0.000116443	FC	0.0337346	0.0911186	0.904348	0.0744906	0.00453279
Pmi_622153_ANKL2_MOUSE_Ankyrin_repeat_and_LEM_domain-containing_protein_2|m.18886; 65418|m.43524; PMI_002165	S506; S132; S711	ANKL2_MOUSE_Ankyrin_repeat_and_LEM_domain-containing_protein_2; XP_022091551.1 ankyrin repeat and LEM domain-containing protein 2-like isoform X2 [Acanthaster planci] (id=28.68%; len=129; e=3.00E-01) ; XP_022091550.1 ankyrin repeat and LEM domain-containing protein 2-like isoform X1 [Acanthaster planci] (id=61.69%; len=757; e=0.00E+00)	VCQSKISPQAPLC; VCQSKISPQAPLC; VCQSKISPQAPLC	2,3	3.264	0.6244	0.127934	1	4	4	4		S506; S132; S711	0.024179	0.484986	0.962588	0.721608	0.711243	0.964697	0.9227	0.00873199	FC
57874|m.38296; 57870|m.38286; Pmi_669370_GEMI5_HUMAN_Gem-associated_protein_5|m.31433	S276; S121; S1623	XP_022084839.1 gem-associated protein 5-like isoform X2 [Acanthaster planci] (id=48.13%; len=507; e=1.56E-111) ; XP_022084838.1 gem-associated protein 5-like isoform X1 [Acanthaster planci] (id=48.56%; len=348; e=2.19E-71) ; GEMI5_HUMAN_Gem-associated_protein_5	EADFDTSAHEKNS; EADFDTSAHEKNS; EADFDTSAHEKNS	2,3	2.283	0.5788	0.062299	0.99998	2	2	2		S276; S121; S1623	0.0734696	0.473959	0.972902	0.88956	0.794792	0.974047	0.990214	0.00014318	FC
70811|m.47262; PMI_009837; Pmi_667390_no_annot|m.30670	S157; S123; S334	XP_022090310.1 proteoglycan 4-like isoform X1 [Acanthaster planci] (id=66.74%; len=442; e=5.73E-116) ; XP_022090310.1 proteoglycan 4-like isoform X1 [Acanthaster planci] (id=68.63%; len=408; e=8.48E-110) ; no_annot	QKSPPSSPQDSSA; QKSPPSSPQDSSA; QKSPPSSPQDSSA	2,3,4	2.611	0.5869	0.003697	0.99999	5	3	4	1	S157; S123; S334	0.0554796	0.648221	0.854778	0.828379	0.760548	1	0.980498	0.000566788	FC	0.16188	0.197492	0.997431	0.177729	2.43935e-07
PMI_005374; Pmi_670100_FRY_HUMAN_Protein_furry_homolog|m.31750; PMI_022901; 21092|m.15723	S323; S2442; S308; S918	XP_022079670.1 LOW QUALITY PROTEIN: protein furry homolog-like [Acanthaster planci] (id=80.93%; len=367; e=2.22E-173) ; FRY_HUMAN_Protein_furry_homolog; XP_022079670.1 LOW QUALITY PROTEIN: protein furry homolog-like [Acanthaster planci] (id=76.15%; len=369; e=1.58E-157) ; XP_022079670.1 LOW QUALITY PROTEIN: protein furry homolog-like [Acanthaster planci] (id=88.79%; len=972; e=0.00E+00)	GSLRIRSTDDPLI; GSLRIRSTDDPLI; GSLRIRSTDDPLI; GSLRIRSTDDPLI	2,3,4	6.112	0.7799	0.03166	1	7	5	5	4	S323; S2442; S308; S918	0.0453378	0.292948	0.838787	0.876118	0.870225	0.995128	0.981868	0.000490199	FC	0.186969	0.350627	0.933033	0.0138281	0.00172734
63670|m.42096; 63669|m.42095; PMI_022226; Pmi_653522_CDC6_MOUSE_Cell_division_control_protein_6_homolog|m.26282; PMI_004071	T193; T193; T193; T193; T73	BAH83663.1 cell division cycle 6 [Patiria pectinifera] (id=95.47%; len=618; e=0.00E+00) ; BAH83663.1 cell division cycle 6 [Patiria pectinifera] (id=95.79%; len=618; e=0.00E+00) ; BAH83663.1 cell division cycle 6 [Patiria pectinifera] (id=92.56%; len=618; e=0.00E+00) ; CDC6_MOUSE_Cell_division_control_protein_6_homolog; BAH83663.1 cell division cycle 6 [Patiria pectinifera] (id=86.14%; len=498; e…	SPRKTVTPLKLER; SPRKTVTPLKLER; SPRKTVTPLKLER; SPRKTVTPLKLER; SPRKTVTPLKLER	3,4	2.073	0.5078	1.12201	1	2	2	3		T193; T193; T193; T193; T73	0.0363356	0.278475	0.614043	0.323885	0.801112	1	0.98978	0.000156129	FC
PMI_000138	S22	XP_022080005.1 transient-receptor-potential-like protein [Acanthaster planci] (id=42.84%; len=740; e=0.00E+00)	LTIPDVSPTKSIT	2,3,4	2.755	0.6519	0.020896	1	9	12	12	11	S22	0.0366633	0.583665	0.858962	0.787125	0.709539	1	0.992333	8.79595e-05	FC	0.0346718	0.0802394	0.988253	0.0333334	3.03802e-05
Pmi_629070_TRPG_DROME_Transient_receptor_potential-gamma_protein|m.20297; 15467|m.10284	S22; S22	TRPG_DROME_Transient_receptor_potential-gamma_protein; XP_022080005.1 transient-receptor-potential-like protein [Acanthaster planci] (id=45.43%; len=339; e=6.22E-92)	LTIPDVSPTKSIT; LTIPDVSPTKSIT	2,3,4	2.546	0.6057	0.020896	1	9	12	12	8	S22; S22	0.0366633	0.583665	0.858962	0.787125	0.709539	1	0.992333	8.79595e-05	FC	0.0334274	0.074258	0.963804	0.0255228	0.000752927
PMI_005805; 45932|m.30794; 45931|m.30793; Pmi_669310_CCNT2_HUMAN_Cyclin-T2|m.31440	S1216; S1365; S1374; S1398	XP_022085643.1 protein piccolo-like isoform X3 [Acanthaster planci] (id=69.31%; len=1111; e=0.00E+00) ; XP_022085635.1 protein piccolo-like isoform X2 [Acanthaster planci] (id=72.41%; len=1276; e=0.00E+00) ; XP_022085626.1 protein piccolo-like isoform X1 [Acanthaster planci] (id=72.53%; len=1285; e=0.00E+00) ; CCNT2_HUMAN_Cyclin-T2	ASPAMSSPAKKRT; ASPAMSSPAKKRT; ASPAMSSPAKKRT; ASPAMSSPAKKRT	2,3	2.532	0.5276	0.166867	1	1	1	2		S1216; S1365; S1374; S1398	0.0498309	0.0584691	0.0624812	0.292204	0.35348	1	0.997015	1.33485e-05	FC
Pmi_579320_FKBP3_RABIT_Peptidyl-prolyl_cis-trans_isomerase_FKBP3|m.12476	T158	FKBP3_RABIT_Peptidyl-prolyl_cis-trans_isomerase_FKBP3	KKKKDNTPLKFKV	3,4	1.725	0.417	0.049161	1	2	1	1	1	T158	0.0470515	0.393353	0.747745	0.849388	0.614058	0.886382	0.825691	0.0429275	FC	0.0376004	0.0855249	0.948699	0.0218138	0.00156123
Pmi_594840_TADH_ARAIR_Tauropine_dehydrogenase|m.14470; PMI_023438; 24636|m.18686	S321; S386; S321	TADH_ARAIR_Tauropine_dehydrogenase; BAF36491.1 strombine/alanopine dehydrogenase [Marphysa sanguinea] (id=53.47%; len=303; e=1.69E-115) ; BAF36491.1 strombine/alanopine dehydrogenase [Marphysa sanguinea] (id=53.92%; len=395; e=3.66E-159)	NEGGGVSPNFKFR; NEGGGVSPNFKFR; NEGGGVSPNFKFR	3,4	5.023	0.6659	0.180932	1	3	2	2	1	S321; S386; S321	0.0470714	0.245763	0.784818	0.79536	0.811424	1	0.992495	8.42664e-05	FC	0.0369256	0.0894117	0.991768	0.0254501	1.30878e-05
PMI_014293	S809	XP_022079909.1 kinesin heavy chain-like isoform X2 [Acanthaster planci] (id=84.25%; len=959; e=0.00E+00)	RSSPQQSPDSNVN	3,4	6.947	0.7758	0.026175	1	5	4	2	5	S809	0.0871099	0.490133	0.544924	0.589029	0.587749	1	0.977277	0.000768629	FC	0.181344	0.371177	0.973346	0.000731804	5.26041e-06
Pmi_336950_no_annot|m.1686	S91	no_annot	AMRPGASPPSREV	3	1.868	0.6852	0.147985	0.99999	1	2	1		S91	0.0394751	0.339651	0.749829	0.808284	0.730326	0.913274	0.958592	0.00253641	FC
Pmi_577513_SALL3_MOUSE_Sal-like_protein_3|m.12262; Pmi_530930_MTF1_MOUSE_Metal_regulatory_transcription_factor_1|m.8071; Pmi_528151_ZNF85_HUMAN_Zinc_finger_protein_85|m.7853; PMI_029267; PMI_013749	T87; T280; T36; T354; T58	SALL3_MOUSE_Sal-like_protein_3; MTF1_MOUSE_Metal_regulatory_transcription_factor_1; ZNF85_HUMAN_Zinc_finger_protein_85; BAE94132.1 zinc finger protein Ap-Zic [Patiria pectinifera] (id=94.45%; len=541; e=0.00E+00) ; XP_022089947.1 metal regulatory transcription factor 1-like [Acanthaster planci] (id=55.84%; len=625; e=0.00E+00)	IHIRTHTGEKPFK; KHIRTHTGEKPFK; IHVRTHTGEKPFK; IHKRTHTGEKPFK; KHIRTHTGEKPFK	3,4	1.697	0.5415	0.042152	1	1	2	1		T87; T280; T36; T354; T58	0.0592983	0.618518	0.769884	0.728408	0.87613	0.957736	0.923073	0.00864897	FC
PMI_008379; PMI_005537; Pmi_641250_GPAT4_MOUSE_Glycerol-3-phosphate_acyltransferase_4|m.23004; 29119|m.21191	T56; T56; T92; T92	XP_022080703.1 glycerol-3-phosphate acyltransferase 4-like [Acanthaster planci] (id=80.51%; len=472; e=0.00E+00) ; XP_022080703.1 glycerol-3-phosphate acyltransferase 4-like [Acanthaster planci] (id=79.03%; len=472; e=0.00E+00) ; GPAT4_MOUSE_Glycerol-3-phosphate_acyltransferase_4; XP_022080703.1 glycerol-3-phosphate acyltransferase 4-like [Acanthaster planci] (id=84.32%; len=472; e=0.00E+00)	GNKISQTPTAKET; GNKISQTPTAKET; GNKISQTPTAKET; GNKISQTPTAKET	2	2.275	0.4273	0.276333	1	1	2	1		T56; T56; T92; T92	0.0400038	0.134554	0.675145	0.766003	0.758828	1	0.995276	3.34149e-05	FC
Pmi_653111_TACC3_XENLA_Transforming_acidic_coiled-coil-containing_pr..CUT|m.26159; 60941|m.40375	S240; S240	TACC3_XENLA_Transforming_acidic_coiled-coil-containing_pr..CUT; XP_022091717.1 transforming acidic coiled-coil-containing protein 3-like isoform X7 [Acanthaster planci] (id=74.87%; len=951; e=0.00E+00)	LPASKKSPAPEFN; LPASKKSPAPEFN	2,3,4,5	6.593	0.7353	0.022591	1	11	13	12	1	S240; S240	0.0469253	0.353391	0.611374	0.735323	0.683484	1	0.976025	0.000855323	FC	0.145358	0.23965	0.916587	0.0621136	0.00424873
Pmi_633641_MPRIP_MOUSE_Myosin_phosphatase_Rho-interacting_protein|m.21267	S410:S415	MPRIP_MOUSE_Myosin_phosphatase_Rho-interacting_protein	PLPELPSPQEKSP,PSPQEKSPREVLP	3,4	2.939	0.6623	0.967925	1	1	2	2		S410:S415	0.0359903	0.129275	0.392179	0.451767	0.610603	1	0.994791	4.0623e-05	FC
27703|m.20454; 27709|m.20457	S72; S72	XP_022108953.1 uncharacterized protein LOC110989113 [Acanthaster planci] (id=70.54%; len=129; e=8.92E-43) ; XP_022108953.1 uncharacterized protein LOC110989113 [Acanthaster planci] (id=70.54%; len=129; e=9.85E-43)	KERSAFSPSKRKE; KERSAFSPSKRKE	2	1.695	0.4718	0.296926	1	7	6	7		S72; S72	0.054117	0.697167	0.957466	0.897125	0.780665	0.999093	0.989193	0.000174562	FC
Pmi_622621_BRAP_HUMAN_BRCA1-associated_protein|m.18972	S259	BRAP_HUMAN_BRCA1-associated_protein	KSDQPLSDPTSAT	2,3	1.924	0.5971	0.784844	1	1	2	2		S259	0.0572838	0.402802	0.844169	0.828772	0.768215	1	0.979706	0.000613596	FC
Pmi_402530_no_annot|m.2888; PMI_008117	S81; S680	no_annot; XP_022101207.1 nischarin-like isoform X3 [Acanthaster planci] (id=77.62%; len=983; e=0.00E+00)	IQQPPASPTLKIS; IQQPPASPTLKIS	2,3,4	4.356	0.6838	0.008875	1	8	6	8	2	S81; S680	0.0349243	0.198102	0.493137	0.615336	0.475874	1	0.995006	3.7349e-05	FC	0.286746	0.522722	0.920988	0.00285543	0.00539868
PMI_002531	S497	XP_022090239.1 vacuolar protein sorting-associated protein 13D-like isoform X2 [Acanthaster planci] (id=88.36%; len=3584; e=0.00E+00)	TAIEQSSVGEDTD	3	5.488	0.615	0.15121	0.99845	1	1	1		S497	0.0731924	0.284208	0.594619	0.654803	0.762684	1	0.981044	0.000535564	FC
16333|m.11065; Pmi_653840_APBA1_HUMAN_Amyloid_beta_A4_precursor_protein-binding_fam..CUT|m.26347	S236; S963	XP_022086965.1 uncharacterized protein LOC110977288 isoform X3 [Acanthaster planci] (id=93.24%; len=695; e=0.00E+00) ; APBA1_HUMAN_Amyloid_beta_A4_precursor_protein-binding_fam..CUT	PNMPNVSPMEYDV; PNMPNVSPMEYDV	3,4	3.675	0.7321	0.035592	1	9	9	9	8	S236; S963	0.0478434	0.216604	0.647639	0.67196	0.812578	1	0.959482	0.00242932	FC	0.056529	0.113147	0.980571	0.0534224	0.000179578
PMI_000876; PMI_000024	S1655; S1633	XP_011665894.1 PREDICTED: hydrocephalus-inducing protein homolog [Strongylocentrotus purpuratus] (id=66.72%; len=5219; e=0.00E+00) ; XP_022110484.1 hydrocephalus-inducing protein homolog, partial [Acanthaster planci] (id=87.31%; len=3019; e=0.00E+00)	AGSPMPSPTPRDP; AGSPMPSPTPRDP	2,3,4	3.153	0.7057	0.00436	0.99999	3	5	3	6	S1655; S1633	0.0465666	0.368497	0.631563	0.745709	0.821436	1	0.977914	0.000726332	FC	0.184209	0.28483	0.970752	0.0321941	8.33663e-06
Pmi_527470_MLTK_HUMAN_Mitogen-activated_protein_kinase_kinase_kinase_MLT|m.7806	S279:T282	MLTK_HUMAN_Mitogen-activated_protein_kinase_kinase_kinase_MLT	PVRKNPSTGTPPT,KNPSTGTPPTLPL	3	1.723	0.5734	0.106919	0.99497	1	1	1		S279:T282	0.0233339	0.147921	0.717698	0.810044	0.841853	1	0.996007	2.38818e-05	FC
Pmi_559390_K0528_MOUSE_Uncharacterized_protein_KIAA0528|m.10381	S99	K0528_MOUSE_Uncharacterized_protein_KIAA0528	RTNPLTSPLSTSP	3,4	4.378	0.7039	0.133396	0.99999	4	4	4	3	S99	0.0428547	0.285162	0.853943	0.855644	0.763111	1	0.981741	0.000497042	FC	0.0981378	0.26981	0.97431	0.000421449	2.89407e-05
Pmi_618741_NOLC1_RAT_Nucleolar_and_coiled-body_phosphoprotein_1|m.18249; 62218|m.41119	T273; T16	NOLC1_RAT_Nucleolar_and_coiled-body_phosphoprotein_1; XP_022080048.1 nucleolar and coiled-body phosphoprotein 1-like [Acanthaster planci] (id=68.09%; len=210; e=2.42E-18)	PKGKKVTPTPAQK; PKGKKVTPTPAQK	2,3,4	1.824	0.3583	0.579507	1	2	3	4		T273; T16	0.0405837	0.486921	0.785362	0.790372	0.733542	1	0.97514	0.000919315	FC
PMI_023823; Pmi_611740_PPR37_DANRE_Protein_phosphatase_1_regulatory_subunit_37|m.17012	S389; S503	XP_022095643.1 protein phosphatase 1 regulatory subunit 37-like [Acanthaster planci] (id=68.64%; len=692; e=0.00E+00) ; PPR37_DANRE_Protein_phosphatase_1_regulatory_subunit_37	SEMGPQSPTTRVN; SEMGPQSPTTRVN	2,3,4	3.884	0.7405	0.010349	1	9	9	9	5	S389; S503	0.0508756	0.784539	0.945986	0.956728	0.884806	0.964514	0.976011	0.00085629	FC	0.159308	0.316386	0.922441	0.065807	0.0027221
33991|m.24074; Pmi_618771_no_annot|m.18247	S131:S134; S138:S141	XP_022085876.1 leucine-rich repeat-containing protein 43-like isoform X2 [Acanthaster planci] (id=82.26%; len=186; e=6.96E-56) ; no_annot	KAKRPESQASDDE,RPESQASDDEERQ; KAKRPESQASDDE,RPESQASDDEERQ	3	2.495	0.3872	0.112424	1	2	1	1	1	S131:S134; S138:S141	0.0597069	0.168857	0.7757	0.745396	0.833522	1	0.986133	0.000287104	FC	0.192194	0.273876	0.983253	0.128633	3.19811e-06
77088|m.51594; PMI_019948; Pmi_664700_MCM2_XENLA_DNA_replication_licensing_factor_mcm2|m.29741; PMI_013218	S405; S365; S365; S365	BAH83664.1 minichromosome maintenance 2 [Patiria pectinifera] (id=99.43%; len=883; e=0.00E+00) ; BAH83664.1 minichromosome maintenance 2 [Patiria pectinifera] (id=99.43%; len=883; e=0.00E+00) ; MCM2_XENLA_DNA_replication_licensing_factor_mcm2; BAH83664.1 minichromosome maintenance 2 [Patiria pectinifera] (id=99.68%; len=630; e=0.00E+00)	RITIQESPGKVAA; RITIQESPGKVAA; RITIQESPGKVAA; RITIQESPGKVAA	3	2.185	0.5561	0.019022	0.99999	2	1	1	1	S405; S365; S365; S365	0.0933606	0.564264	0.821475	0.802745	0.741095	1	0.974324	0.000980416	FC	0.193906	0.260436	0.983104	0.0733317	0.000147979
Pmi_654032_ELYS_HUMAN_Protein_ELYS|m.26390; 17629|m.12219	S625; S180	ELYS_HUMAN_Protein_ELYS; XP_022090036.1 protein ELYS-like [Acanthaster planci] (id=80.61%; len=361; e=0.00E+00)	VVGREVSPWKRQP; VVGREVSPWKRQP	2	1.639	0.2997	0.061551	1	3	1	2	1	S625; S180	0.042095	0.838042	0.970266	0.806309	0.734678	0.983146	0.989314	0.000170662	FC	0.0916989	0.146267	0.982206	0.0218141	1.15067e-06
Pmi_670720_PRKDC_XENLA_DNA-dependent_protein_kinase_catalytic_subunit|m.31984; 72438|m.48445; 72439|m.48446; 72442|m.48450	S1214; S96; S96; S118	PRKDC_XENLA_DNA-dependent_protein_kinase_catalytic_subunit; XP_022110985.1 DNA-dependent protein kinase catalytic subunit-like isoform X2 [Acanthaster planci] (id=82.72%; len=654; e=0.00E+00) ; XP_011662606.1 PREDICTED: DNA-dependent protein kinase catalytic subunit [Strongylocentrotus purpuratus] (id=52.63%; len=1349; e=0.00E+00) ; XP_022110986.1 DNA-dependent protein kinase catalytic subunit-li…	KRAKHVSKEQSPE; KRAKHVSKEQSPE; KRAKHVSKEQSPE; KRAKHVSKEQSPE	3,4	5.343	0.6429	0.022044	1	2	2	2		S1214; S96; S96; S118	0.0390636	0.061975	0.222988	0.352084	0.625529	1	0.99694	1.40345e-05	FC
Pmi_656790_ACRC_HUMAN_Acidic_repeat-containing_protein|m.27247; 68857|m.45963; 68859|m.45969; 68852|m.45946	S303; S44; S290; S303	ACRC_HUMAN_Acidic_repeat-containing_protein; XP_022098977.1 acidic repeat-containing protein-like isoform X1 [Acanthaster planci] (id=68.46%; len=539; e=0.00E+00) ; XP_022098977.1 acidic repeat-containing protein-like isoform X1 [Acanthaster planci] (id=61.20%; len=817; e=0.00E+00) ; XP_022098977.1 acidic repeat-containing protein-like isoform X1 [Acanthaster planci] (id=61.69%; len=830; e=0.00E+…	DLETQFSPGHVCR; DLETQFSPGHVCR; DLETQFSPGHVCR; DLETQFSPGHVCR	2,3	2.72	0.689	0.441882	1	1	2	2		S303; S44; S290; S303	0.0618587	0.843543	0.36704	0.313279	0.680157	0.936536	0.809617	0.0509184	FC
Pmi_612410_LRC63_MOUSE_Leucine-rich_repeat-containing_protein_63|m.17111; PMI_000210	S130; S105	LRC63_MOUSE_Leucine-rich_repeat-containing_protein_63; XP_022102059.1 leucine-rich repeat-containing protein 63-like isoform X2 [Acanthaster planci] (id=61.85%; len=713; e=0.00E+00)	KIPLKPSPQTRRS; KIPLKPSPQTRRS	3	1.399	0.4266	0.425906	1	1	1	1	1	S130; S105	0.067641	0.623063	0.827284	0.462768	0.642896	1	0.982709	0.000445885	FC	0.644171	0.60687	0.930707	0.364105	0.0115689
Pmi_669661_APC1_HUMAN_Anaphase-promoting_complex_subunit_1|m.31545; PMI_026588; PMI_012312; 20320|m.14879	S249; S211; S130; S249	APC1_HUMAN_Anaphase-promoting_complex_subunit_1; XP_022110916.1 anaphase-promoting complex subunit 1-like isoform X2 [Acanthaster planci] (id=77.04%; len=270; e=9.19E-138) ; XP_022110914.1 anaphase-promoting complex subunit 1-like isoform X1 [Acanthaster planci] (id=78.73%; len=851; e=0.00E+00) ; XP_022110914.1 anaphase-promoting complex subunit 1-like isoform X1 [Acanthaster planci] (id=83.69%; …	SNQEITSPKRESE; SNQEITSPKRESE; SNQEITSPKRESE; SNQEITSPKRESE	2,3	3.509	0.676	0.001794	1	4	5	4	1	S249; S211; S130; S249	0.0422138	0.283813	0.869449	0.817451	0.731616	1	0.994285	4.88928e-05	FC	0.0709754	0.11429	0.920523	0.0125116	0.00187212
PMI_018464; 43732|m.29445; PMI_026559; Pmi_643770_IF5_MOUSE_Eukaryotic_translation_initiation_factor_5|m.23660	S424; S403; S276; S403	XP_022094015.1 eukaryotic translation initiation factor 5-like [Acanthaster planci] (id=80.77%; len=442; e=0.00E+00) ; XP_022094015.1 eukaryotic translation initiation factor 5-like [Acanthaster planci] (id=85.04%; len=421; e=0.00E+00) ; XP_016101949.1 PREDICTED: eukaryotic translation initiation factor 5-like [Sinocyclocheilus grahami] (id=50.98%; len=306; e=8.77E-94) ; IF5_MOUSE_Eukaryotic_tran…	PKAVTISPPAKTS; PKAVTISPPAKTS; PKAVTISPPAKTS; PKAVTISPPAKTS	2,3	2.814	0.6426	0.027643	1	11	9	14	17	S424; S403; S276; S403	0.0509477	0.648067	0.875759	0.859502	0.756	1	0.997668	8.14874e-06	FC	0.0443785	0.0973395	0.969419	0.0225875	0.000949995
PMI_009280	S104	XP_022089678.1 armadillo repeat-containing protein 1-like [Acanthaster planci] (id=72.86%; len=280; e=2.27E-141)	TLTTLPSPSPLKE	2,3	3.102	0.6055	0.016339	0.99999	2	1	2		S104	0.0521254	0.430781	0.605503	0.628755	0.767961	1	0.965694	0.0017452	FC
Pmi_606191_STXB5_HUMAN_Syntaxin-binding_protein_5|m.16091	S380	STXB5_HUMAN_Syntaxin-binding_protein_5	LQRSRMSPSSSTE	2,3	2.734	0.6087	0.065782	1	6	7	4	4	S380	0.0705695	0.51936	0.876297	0.884004	0.802408	0.982942	0.97332	0.00105823	FC	0.145186	0.189668	0.940729	0.0686414	0.00158935
76959|m.51477; Pmi_671200_SLX4_MOUSE_Structure-specific_endonuclease_subunit_SLX4|m.32203; 76955|m.51467; 76961|m.51484; 76956|m.51470; 76957|m.51474; 76960|m.51480	S724; S1279; S801; S1270; S1277; S914; S1056	XP_022079475.1 uncharacterized protein LOC110973174 isoform X1 [Acanthaster planci] (id=50.76%; len=857; e=0.00E+00) ; SLX4_MOUSE_Structure-specific_endonuclease_subunit_SLX4; XP_022079476.1 uncharacterized protein LOC110973174 isoform X2 [Acanthaster planci] (id=50.27%; len=931; e=0.00E+00) ; XP_022079475.1 uncharacterized protein LOC110973174 isoform X1 [Acanthaster planci] (id=55.23%; len=1405…	RKLYPTSPVKTYR; RKLYPTSPVKTYR; RKLYPTSPVKTYR; RKLYPTSPVKTYR; RKLYPTSPVKTYR; RKLYPTSPVKTYR; RKLYPTSPVKTYR	3	2.106	0.51	0.713519	0.99855	2	2	1		S724; S1279; S801; S1270; S1277; S914; S1056	0.0329474	0.0687888	0.182344	0.320093	0.539783	1	0.995939	2.47028e-05	FC
Pmi_619790_AUP1_DANRE_Ancient_ubiquitous_protein_1|m.18437; 67830|m.45253; PMI_018599	T310; T26; T328	AUP1_DANRE_Ancient_ubiquitous_protein_1; XP_022086637.1 ancient ubiquitous protein 1-like isoform X2 [Acanthaster planci] (id=75.32%; len=158; e=8.76E-68) ; XP_022086636.1 ancient ubiquitous protein 1-like isoform X1 [Acanthaster planci] (id=83.30%; len=443; e=0.00E+00)	TPTEPTTPGDAAV; TPTEPTTPGDAAV; TPTEPTTPGDAAV	3	3.936	0.7435	0.034215	0.99743	3	3	3	3	T310; T26; T328	0.0453274	0.893314	0.585001	0.621204	0.610964	1	0.977565	0.000749376	FC	0.0937726	0.150127	0.965754	0.01186	0.00017889
PMI_019546	S123	XP_022108953.1 uncharacterized protein LOC110989113 [Acanthaster planci] (id=55.38%; len=260; e=1.13E-71)	PIVAISSPGPAIE	3,4	6.828	0.7934	0.027848	1	26	24	22	71	S123	0.0520692	0.651008	0.890853	0.892441	0.773475	1	0.99141	0.000110364	FC	0.0290851	0.0854523	0.955462	0.0134347	0.000747573
PMI_025043	S311	XP_022098719.1 uncharacterized protein C5orf34 homolog isoform X2 [Acanthaster planci] (id=56.16%; len=755; e=0.00E+00)	EHTCTLSPKNEIN	2,3	2.621	0.4916	0.092265	1	2	3	3		S311	0.0492685	0.463144	0.928011	0.830875	0.77133	0.997463	0.998233	4.67939e-06	FC
Pmi_651770_TDRD1_HUMAN_Tudor_domain-containing_protein_1|m.25775; 16967|m.11638; PMI_019747	S1051:S1066; S346:S361; S1576:S1591	TDRD1_HUMAN_Tudor_domain-containing_protein_1; XP_022086654.1 uncharacterized protein LOC110977121 isoform X1 [Acanthaster planci] (id=68.61%; len=411; e=3.36E-178) ; XP_022086654.1 uncharacterized protein LOC110977121 isoform X1 [Acanthaster planci] (id=62.96%; len=1385; e=0.00E+00)	PGPTTKSPQPVSA,PAGPVVSPKAATS; PGPTTKSPQPVSA,PAGPVVSPKAATS; PGPTTKSPQPVSA,PAGPVVSPKAATS	3	5.007	0.735	0.090518	1	1	2	1		S1051:S1066; S346:S361; S1576:S1591	0.0540686	0.781714	0.880031	0.9059	0.674037	1	0.939538	0.00537296	FC
55275|m.36691; Pmi_649900_RGAP1_HUMAN_Rac_GTPase-activating_protein_1|m.25246; PMI_004322	T251; T465; T647	XP_022086734.1 rac GTPase-activating protein 1-like isoform X2 [Acanthaster planci] (id=89.83%; len=295; e=0.00E+00) ; RGAP1_HUMAN_Rac_GTPase-activating_protein_1; XP_022086734.1 rac GTPase-activating protein 1-like isoform X2 [Acanthaster planci] (id=85.90%; len=695; e=0.00E+00)	GKMGKKTPSSSSI; GKMGKKTPSSSSI; GKMGKKTPSSSSI	2,3	1.529	0.4611	0.200021	1	1	2	1		T251; T465; T647	0.0306122	0.498747	0.445255	0.401006	0.594854	1	0.879927	0.0207606	FC
PMI_013934	S309	XP_022079908.1 kinesin heavy chain-like isoform X1 [Acanthaster planci] (id=87.37%; len=467; e=0.00E+00)	RSSPQQSPDSNVN	3,4,5	6.191	0.7361	0.625658	0.99999	3	2	3		S309	0.0584954	0.468427	0.532233	0.588698	0.562145	1	0.990054	0.000147886	FC
70678|m.47179; Pmi_660150_KIF11_XENTR_Kinesin-like_protein_KIF11|m.28276	T95; T945	XP_022091821.1 kinesin-like protein KIF11-A [Acanthaster planci] (id=75.34%; len=223; e=4.59E-111) ; KIF11_XENTR_Kinesin-like_protein_KIF11	DVPTGVTPKNRRF; DVPTGVTPKNRRF	2,3,4	3.347	0.6153	0.012832	1	8	5	11	4	T95; T945	0.0460841	0.757145	0.896946	0.872563	0.745634	1	0.984726	0.000348145	FC	0.0441847	0.108069	0.910908	0.0752051	0.00300413
80698|m.54249; Pmi_668021_BAZ1B_HUMAN_Tyrosine-protein_kinase_BAZ1B|m.30901; PMI_006840; PMI_009697; 80695|m.54241; 80694|m.54238; 80699|m.54252; 80697|m.54247	S589:T593; S592:T596; S56:T60; S56:T60; S575:T579; S578:T582; S198:T202; S195:T199	XP_022094996.1 tyrosine-protein kinase BAZ1B-like isoform X2 [Acanthaster planci] (id=79.71%; len=1104; e=0.00E+00) ; BAZ1B_HUMAN_Tyrosine-protein_kinase_BAZ1B; XP_022094998.1 tyrosine-protein kinase BAZ1B-like isoform X4 [Acanthaster planci] (id=80.55%; len=1136; e=0.00E+00) ; XP_022095000.1 tyrosine-protein kinase BAZ1B-like isoform X5 [Acanthaster planci] (id=78.22%; len=101; e=7.34E-39) ; XP_…	QKKGKVSPVKTPK,KVSPVKTPKSKKS; QKKGKVSPVKTPK,KVSPVKTPKSKKS; QKKGKVSPVKTPK,KVSPVKTPKSKKS; QKKGKVSPVKTPK,KVSPVKTPKSKKS; QKKGKVSPVKTPK,KVSPVKTPKSKKS; QKKGKVSPVKTPK,KVSPVKTPKSKKS; QKKGKVSPVKTPK,KVSPVKTPKSKKS; QKKGKVSPVKTPK,KVSPVKTPKSKKS	2,4	1.025	0.5288	0.4608	1	1	1	1		S589:T593; S592:T596; S56:T60; S56:T60; S575:T579; S578:T582; S198:T202; S195:T199	0.0438612	0.722604	0.934911	0.488647	0.652599	0.967761	0.976808	0.000800543	FC
59256|m.39194; 59261|m.39207; PMI_003162; 59260|m.39203	S142; S168; S183; S142	XP_022087871.1 protein HGV2-like isoform X2 [Acanthaster planci] (id=71.29%; len=526; e=0.00E+00) ; XP_022087871.1 protein HGV2-like isoform X2 [Acanthaster planci] (id=70.70%; len=512; e=0.00E+00) ; XP_022087870.1 protein HGV2-like isoform X1 [Acanthaster planci] (id=77.06%; len=170; e=8.63E-71) ; XP_022087871.1 protein HGV2-like isoform X2 [Acanthaster planci] (id=70.91%; len=526; e=0.00E+00)	TDKENASEKDDAK; TDKENASEKDDAK; TDKENASEKDDAK; TDKENASEKDDAK	3,4	2.005	0.5202	0.635435	1	1	1	2		S142; S168; S183; S142	0.0381571	0.101234	0.246174	0.351262	0.37064	1	0.98306	0.000427993	FC
Pmi_663860_DPOLA_XENLA_DNA_polymerase_alpha_catalytic_subunit|m.29493; PMI_020183	S215; S92	DPOLA_XENLA_DNA_polymerase_alpha_catalytic_subunit; XP_022101936.1 DNA polymerase alpha catalytic subunit-like [Acanthaster planci] (id=59.42%; len=345; e=2.31E-105)	KRKVRTSGSGPSP; KRKVRTSGSGPSP	3,4	2.515	0.5699	0.016135	0.99645	4	1	1	4	S215; S92	0.0427334	0.077573	0.151364	0.665554	0.450274	1	0.969393	0.0013908	FC	0.0939641	0.27319	0.964899	0.00510401	7.50443e-05
30395|m.21946; 30398|m.21956; PMI_017745; Pmi_659781_CND3_XENLA_Condensin_complex_subunit_3|m.28172; 30393|m.21936	S490; S490; S564; S664; S490	XP_022086527.1 condensin complex subunit 3-like isoform X1 [Acanthaster planci] (id=79.76%; len=924; e=0.00E+00) ; XP_022086527.1 condensin complex subunit 3-like isoform X1 [Acanthaster planci] (id=84.10%; len=786; e=0.00E+00) ; XP_022086527.1 condensin complex subunit 3-like isoform X1 [Acanthaster planci] (id=81.13%; len=657; e=0.00E+00) ; CND3_XENLA_Condensin_complex_subunit_3; XP_022086527.1…	IATSAPSVGDGDS; IATSAPSVGDGDS; IATSAPSVGDGDS; IATSAPSVGDGDS; IATSAPSVGDGDS	2,3	2.391	0.6489	0.031296	1	2	3	3		S490; S490; S564; S664; S490	0.0426012	0.284469	0.767604	0.798031	0.773275	1	0.991686	0.000103397	FC
Pmi_644200_KAZRN_HUMAN_Kazrin|m.23808; PMI_027720; PMI_005439	S49; S13; S132	KAZRN_HUMAN_Kazrin; XP_022085514.1 kazrin-like [Acanthaster planci] (id=81.13%; len=355; e=0.00E+00) ; XP_022085514.1 kazrin-like [Acanthaster planci] (id=87.05%; len=803; e=0.00E+00)	SECDVSSPVSESV; SECDVSSPVSESV; SECDVSSPVSESV	2,3	4.232	0.8235	0.180694	0.99766	2	2	3	2	S49; S13; S132	0.0567286	0.367671	0.920442	0.882186	0.862543	0.988182	0.983312	0.000415419	FC	0.0766756	0.138928	0.915481	0.00453947	0.00292116
Pmi_667390_no_annot|m.30670	S512	no_annot	KSKVAPSPEPKAD	2	1.835	0.5469	0.044484	1	5	5	5	2	S512	0.0429544	0.642886	0.93836	0.859542	0.748768	1	0.999376	5.84086e-07	FC	0.050254	0.0941724	0.939615	0.0160445	0.00112212
26442|m.19750; PMI_000286; Pmi_651631_BMI1_MOUSE_Polycomb_complex_protein_BMI-1|m.25732	T673; T692; T699	XP_022087782.1 polycomb group protein Psc-like isoform X2 [Acanthaster planci] (id=62.08%; len=712; e=0.00E+00) ; XP_022087782.1 polycomb group protein Psc-like isoform X2 [Acanthaster planci] (id=62.38%; len=731; e=0.00E+00) ; BMI1_MOUSE_Polycomb_complex_protein_BMI-1	TPTEKTTPTEKTP; TPTEKTTPTEKTP; TPTEKTTPTEKTP	3,4	3.836	0.5894	0.205765	0.9915	1	1	1		T673; T692; T699	0.0640809	0.161371	0.603793	0.676297	0.730387	1	0.993856	5.65105e-05	FC
Pmi_616530_RHG32_XENLA_Rho_GTPase-activating_protein_32|m.17840; PMI_017529	T1070:S1076; T804:S810	RHG32_XENLA_Rho_GTPase-activating_protein_32; XP_022108343.1 rho GTPase-activating protein 32-like isoform X8 [Acanthaster planci] (id=73.15%; len=1121; e=0.00E+00)	YSNRALTPDFDTS,TPDFDTSAEEGAS; YSNRALTPDFDTS,TPDFDTSAEEGAS	3	2.798	0.6244	1.34597	0.99999	2	1	2		T1070:S1076; T804:S810	0.0500076	0.300279	0.537023	0.597238	0.897971	1	0.976655	0.000811103	FC
PMI_025665	S64	XP_022098620.1 cytoplasmic protein NCK2-like isoform X2 [Acanthaster planci] (id=81.51%; len=411; e=0.00E+00)	WKVRKASGEAGYV	3,4	4.088	0.6893	0.266934	1	2	2	2	1	S64	0.0482293	0.108351	0.685063	0.706584	0.929991	1	0.937169	0.00579766	FC	0.0554009	0.184415	0.934481	0.0105487	0.00326287
Pmi_662471_RUN3B_DANRE_RUN_domain-containing_protein_3B|m.29100	S497	RUN3B_DANRE_RUN_domain-containing_protein_3B	YRVRPMSPGSVSS	3	3.688	0.7656	0.088478	0.99555	3	4	5		S497	0.0493525	0.91274	0.937092	0.767072	0.733809	0.98779	0.91732	0.00997128	FC
PMI_009884; 70572|m.47089; 70565|m.47075	S371:S372; S193:S194; S193:S194	XP_022097990.1 trithorax group protein osa-like isoform X2 [Acanthaster planci] (id=59.77%; len=1469; e=0.00E+00) ; XP_022097998.1 trithorax group protein osa-like isoform X3 [Acanthaster planci] (id=78.64%; len=1044; e=0.00E+00) ; XP_022097990.1 trithorax group protein osa-like isoform X2 [Acanthaster planci] (id=78.64%; len=1044; e=0.00E+00)	RSNSRKSSLHEDE,SNSRKSSLHEDEL; RSNSRKSSLHEDE,SNSRKSSLHEDEL; RSNSRKSSLHEDE,SNSRKSSLHEDEL	3,4	4.367	0.6897	0.109	1	5	2	4		S371:S372; S193:S194; S193:S194	0.0479916	0.437033	0.309846	0.412747	0.32328	1	0.980121	0.000588816	FC
PMI_023942; Pmi_616402_SUPT3_HUMAN_Transcription_initiation_protein_SPT3_homolog|m.17823; PMI_002563	S90; S415; S133	XP_022089987.1 transcription initiation protein SPT3 homolog isoform X3 [Acanthaster planci] (id=82.86%; len=140; e=3.36E-58) ; SUPT3_HUMAN_Transcription_initiation_protein_SPT3_homolog; XP_022089987.1 transcription initiation protein SPT3 homolog isoform X3 [Acanthaster planci] (id=81.52%; len=184; e=1.41E-88)	KRKKKPSGSSLLA; KRKKKPSGSSLLA; KRKKKPSGSSLLA	3,4	3.648	0.7039	0.106156	1	3	2	3	1	S90; S415; S133	0.0618053	0.184877	0.37886	0.364345	0.591812	1	0.985227	0.00032573	FC	0.240097	0.336849	0.903083	0.0450462	0.00459254
Pmi_600280_no_annot|m.15196	S355:S364	no_annot	RLGKAASLDDKVE,DKVEENSPTKQPI	3,4,5	2.657	0.6315	0.402426	0.99625	2	2	1		S355:S364	0.0825984	0.138333	0.496755	0.903443	0.701201	0.961103	0.937934	0.00565878	FC
PMI_019931; PMI_025502	S21; S21	XP_022089049.1 adipocyte plasma membrane-associated protein-like [Acanthaster planci] (id=78.34%; len=397; e=0.00E+00) ; XP_022089049.1 adipocyte plasma membrane-associated protein-like [Acanthaster planci] (id=79.78%; len=361; e=0.00E+00)	VKSPSSSPGVEEV; VKSPSSSPGVEEV	2,3	4.095	0.6894	0.010537	1	3	2	4	5	S21; S21	0.0517983	0.378612	0.718058	0.74533	0.72665	1	0.989167	0.000175399	FC	0.0561033	0.0884968	0.990564	0.0248973	1.01536e-05
16799|m.11501; 16798|m.11500; PMI_021128	S36; S36; S35	XP_022107110.1 eukaryotic translation initiation factor 4E-like isoform X2 [Acanthaster planci] (id=86.57%; len=216; e=1.05E-133) ; XP_022107110.1 eukaryotic translation initiation factor 4E-like isoform X2 [Acanthaster planci] (id=87.00%; len=223; e=3.55E-140) ; XP_022107110.1 eukaryotic translation initiation factor 4E-like isoform X2 [Acanthaster planci] (id=87.00%; len=223; e=4.68E-140)	QSQAVLSPEEVIK; QSQAVLSPEEVIK; QSQAVLSPEEVIK	3,4,5	5.647	0.8252	0.010487	1	25	20	21	16	S36; S36; S35	0.0454422	0.514934	0.925963	0.861364	0.784878	0.993911	0.981963	0.000485082	FC	0.0266585	0.0698955	0.975058	0.0592401	0.000171718
PMI_009280; PMI_016558	S204; S243	XP_022089678.1 armadillo repeat-containing protein 1-like [Acanthaster planci] (id=72.86%; len=280; e=2.27E-141) ; XP_022089678.1 armadillo repeat-containing protein 1-like [Acanthaster planci] (id=84.64%; len=280; e=2.89E-178)	YLPEDDSPVKGLD; YLPEDDSPVKGLD	3,4,5	3.682	0.6543	0.104479	1	4	4	3	1	S204; S243	0.0694661	0.61705	0.901056	0.816766	0.780467	0.977764	0.938979	0.00547181	FC	0.101739	0.137888	0.968242	0.0589325	0.000257716
Pmi_638562_TMX3_PONAB_Protein_disulfide-isomerase_TMX3|m.22382; PMI_004291	S381; S367	TMX3_PONAB_Protein_disulfide-isomerase_TMX3; XP_022082279.1 protein disulfide-isomerase TMX3-like isoform X1 [Acanthaster planci] (id=74.04%; len=389; e=0.00E+00)	TELDDGSGHIKSE; TELDDGSGHIKSE	3	1.507	0.4526	0.425347	1	1	1	1		S381; S367	0.117531	0.373819	0.754675	0.887393	0.734338	1	0.954064	0.0031167	FC
19031|m.13549; PMI_004476; PMI_007109; Pmi_541050_ATX3_CHICK_Ataxin-3|m.8887	S55; S55; S374; S55	XP_022095675.1 ataxin-3-like [Acanthaster planci] (id=94.97%; len=199; e=3.64E-138) ; XP_022095675.1 ataxin-3-like [Acanthaster planci] (id=72.66%; len=406; e=0.00E+00) ; XP_022095675.1 ataxin-3-like [Acanthaster planci] (id=71.92%; len=406; e=0.00E+00) ; ATX3_CHICK_Ataxin-3	AEGDINSPEYLRF; AEGDINSPEYLRF; AEGDINSPEYLRF; AEGDINSPEYLRF	2,3	4.746	0.7059	0.144552	1	3	2	2		S55; S55; S374; S55	0.0431315	0.350844	0.841502	0.643852	0.828113	0.973484	0.920843	0.00915072	FC
10987|m.6781; PMI_008981; Pmi_654032_ELYS_HUMAN_Protein_ELYS|m.26390	S31; S1146; S894	XP_022090036.1 protein ELYS-like [Acanthaster planci] (id=68.42%; len=171; e=6.62E-53) ; XP_022090036.1 protein ELYS-like [Acanthaster planci] (id=71.54%; len=1641; e=0.00E+00) ; ELYS_HUMAN_Protein_ELYS	SPSVRTSPPTEKF; SPSVRTSPPTEKF; SPSVRTSPPTEKF	2	1.449	0.3354	0.373266	0.99999	2	2	2		S31; S1146; S894	0.0329454	0.826509	0.942962	0.875374	0.784606	0.991944	0.974524	0.000965302	FC
Pmi_653770_FA65A_RAT_Protein_FAM65A|m.26324	S288	FA65A_RAT_Protein_FAM65A	RSNRSRSDLKSPT	4	2.844	0.597	0.003754	0.99688	1	1	1		S288	0.0595251	0.730588	0.88277	0.798172	0.855394	0.992525	0.94566	0.00434908	FC
62753|m.41482; 62758|m.41492; Pmi_642890_SHCBB_XENLA_SHC_SH2_domain-binding_protein_1_homolog_B|m.23432; 62754|m.41486	S301; S276; S301; S29	XP_022084130.1 SHC SH2 domain-binding protein 1-like isoform X1 [Acanthaster planci] (id=62.15%; len=465; e=0.00E+00) ; XP_022084130.1 SHC SH2 domain-binding protein 1-like isoform X1 [Acanthaster planci] (id=62.15%; len=465; e=0.00E+00) ; SHCBB_XENLA_SHC_SH2_domain-binding_protein_1_homolog_B; XP_022084130.1 SHC SH2 domain-binding protein 1-like isoform X1 [Acanthaster planci] (id=54.55%; len=61…	VMEKNVSPGLALK; VMEKNVSPGLALK; VMEKNVSPGLALK; VMEKNVSPGLALK	2	2.201	0.4261	0.026016	1	2	3	4	2	S301; S276; S301; S29	0.055968	0.357031	0.909738	0.849659	0.731857	0.979998	0.964539	0.00186393	FC	0.0460895	0.0941151	0.964008	0.0115458	0.000669731
PMI_025751; 27196|m.20191; PMI_006171; Pmi_639890_SYAP1_HUMAN_Synapse-associated_protein_1|m.22672	T320; T349; T340; T347	XP_022100449.1 synapse-associated protein 1-like isoform X1 [Acanthaster planci] (id=75.98%; len=333; e=1.30E-167) ; XP_022100449.1 synapse-associated protein 1-like isoform X1 [Acanthaster planci] (id=82.26%; len=372; e=0.00E+00) ; XP_022100449.1 synapse-associated protein 1-like isoform X1 [Acanthaster planci] (id=80.38%; len=372; e=0.00E+00) ; SYAP1_HUMAN_Synapse-associated_protein_1	VVEEEDTGGNEEW; VVEEEDTGGNEEW; VVEEEDTGGNEEW; VVEEEDTGGNEEW	3	6.534	0.8238	0.964293	1	1	2	2		T320; T349; T340; T347	0.0845382	0.423867	0.921461	0.901619	0.687386	0.922518	0.908165	0.0122633	FC
PMI_002331; Pmi_647780_HERC2_HUMAN_E3_ubiquitin-protein_ligase_HERC2|m.24701	S2505; S1026	XP_022098915.1 E3 ubiquitin-protein ligase HERC2-like [Acanthaster planci] (id=90.32%; len=2583; e=0.00E+00) ; HERC2_HUMAN_E3_ubiquitin-protein_ligase_HERC2	REIVSPSDTAAAR; REIVSPSDTAAAR	2	2.174	0.6762	2.15798	0.99808	1	1	1		S2505; S1026	0.0503993	0.553731	0.947017	0.881534	0.816442	1	0.992793	7.77284e-05	FC
11776|m.7372	S34	XP_022082067.1 sperm-associated antigen 17-like isoform X3 [Acanthaster planci] (id=85.58%; len=104; e=8.90E-51)	EKDEGDSPTKGVG	3,4,5	3.187	0.6618	0.948815	1	1	2	2		S34	0.0750427	0.446869	0.818002	0.64837	0.759801	1	0.858194	0.0287375	FC
PMI_019497; Pmi_544150_VW5B1_HUMAN_von_Willebrand_factor_A_domain-containing_protein_5B1|m.9106	S483; S415	XP_022090006.1 von Willebrand factor A domain-containing protein 5B1-like [Acanthaster planci] (id=92.64%; len=625; e=0.00E+00) ; VW5B1_HUMAN_von_Willebrand_factor_A_domain-containing_protein_5B1	LIKIVESPVEGVK; LIKIVESPVEGVK	2,3	2.648	0.4532	0.00227	1	4	4	1	3	S483; S415	0.0985068	0.388428	0.956089	0.920771	0.814142	0.997349	0.995571	2.93786e-05	FC	0.0545953	0.105875	0.959841	0.000404245	0.000596724
Pmi_624671_SMRCD_HUMAN_SWI/SNF-related_matrix-associated_actin-depen..CUT|m.19461; 82958|m.55691	S122; S122	SMRCD_HUMAN_SWI/SNF-related_matrix-associated_actin-depen..CUT; XP_022082533.1 SWI/SNF-related matrix-associated actin-dependent regulator of chromatin subfamily A containing DEAD/H box 1-like isoform X1 [Acanthaster planci] (id=75.92%; len=1038; e=0.00E+00)	ITDTISSDSEDCG; ITDTISSDSEDCG	3	3.382	0.7114	0.124259	0.99735	2	2	1		S122; S122	0.0528294	0.0696747	0.0882013	0.383787	0.241635	1	0.997006	1.34299e-05	FC
Pmi_563070_CC067_MOUSE_Uncharacterized_protein_C3orf67_homolog|m.10703	S433	CC067_MOUSE_Uncharacterized_protein_C3orf67_homolog	HEAAILSPGKDMP	3,4,5	4.28	0.6857	0.015445	1	13	10	10	4	S433	0.061649	0.903157	0.92873	0.796923	0.873172	0.994583	0.986574	0.000269162	FC	0.103775	0.231382	0.951379	0.0149383	0.000742903
PMI_001336; Pmi_662410_TSC1_HUMAN_Hamartin|m.29071; 65395|m.43496	S274; S274; S274	XP_022085127.1 hamartin-like [Acanthaster planci] (id=80.90%; len=686; e=0.00E+00) ; TSC1_HUMAN_Hamartin; XP_022085127.1 hamartin-like [Acanthaster planci] (id=84.17%; len=360; e=0.00E+00)	ESARDDSCSYTPA; ESARDDSCSYTPA; ESARDDSCSYTPA	2,3,4	4.919	0.716	0.087416	0.99784	4	4	4		S274; S274; S274	0.0519085	0.418258	0.515309	0.77683	0.875123	1	0.849583	0.0322362	FC
48539|m.32438; Pmi_606840_UHRF1_RAT_E3_ubiquitin-protein_ligase_UHRF1|m.16217	S294; S289	XP_022109612.1 E3 ubiquitin-protein ligase UHRF1-like isoform X1 [Acanthaster planci] (id=87.64%; len=348; e=0.00E+00) ; UHRF1_RAT_E3_ubiquitin-protein_ligase_UHRF1	EVVEPNSPSKKSD; EVVEPNSPSKKSD	3,4	3.326	0.6458	0.121127	0.99998	2	2	2		S294; S289	0.0861736	0.155016	0.417684	0.453087	0.662408	1	0.976699	0.000808079	FC
Pmi_594940_no_annot|m.14489; PMI_018919	T66; T982	no_annot; XP_022085429.1 SRC kinase signaling inhibitor 1-like isoform X3 [Acanthaster planci] (id=76.01%; len=1088; e=0.00E+00)	KQGKKKTPPPPPP; KQGKKKTPPPPPP	3,4,5	2.608	0.4889	0.033418	1	4	3	3		T66; T982	0.0628036	0.461809	0.769954	0.699081	0.686041	1	0.952605	0.00331619	FC
83624|m.56120; PMI_000263; Pmi_670130_DNMT1_PARLI_DNA_(cytosine-5)-methyltransferase_PliMCI|m.31757; 83627|m.56129; PMI_006259; 83622|m.56115	S164; S331; S304; S101; S327; S165	AFR91943.1 DNA cytosine-5-methyltransferase 1 [Patiria pectinifera] (id=99.31%; len=1451; e=0.00E+00) ; AFR91943.1 DNA cytosine-5-methyltransferase 1 [Patiria pectinifera] (id=95.74%; len=1619; e=0.00E+00) ; DNMT1_PARLI_DNA_(cytosine-5)-methyltransferase_PliMCI; AFR91943.1 DNA cytosine-5-methyltransferase 1 [Patiria pectinifera] (id=99.42%; len=1383; e=0.00E+00) ; AFR91943.1 DNA cytosine-5-methyl…	PANIPKSPTKQAP; PANIPKSPTKQAP; PANIPKSPTKQAP; PANIPKSPTKQAP; PANIPKSPTK---; PANIPKSPTKQAP	2,3,4,5	3.047	0.6702	0.34593	1	2	2	3	3	S164; S331; S304; S101; S327; S165	0.056793	0.0973022	0.211211	0.257923	0.355108	1	0.996066	2.318e-05	FC	0.961759	0.853233	0.406105	0.281806	3.39237e-05
Pmi_617500_RABEK_BOVIN_Rab9_effector_protein_with_kelch_motifs|m.18004; 48604|m.32496	S364; S33	RABEK_BOVIN_Rab9_effector_protein_with_kelch_motifs; XP_022094352.1 rab9 effector protein with kelch motifs-like [Acanthaster planci] (id=62.16%; len=111; e=6.33E-35)	SQAQNASGDAEHL; SQAQNASGDAEHL	3,4	6.661	0.7837	0.353865	1	3	2	3		S364; S33	0.0659583	0.355296	0.740984	0.746048	0.755062	1	0.988355	0.000202623	FC
PMI_020601	S339:S347	XP_022092062.1 uncharacterized protein KIAA0355-like isoform X1 [Acanthaster planci] (id=73.40%; len=891; e=0.00E+00)	PQGSLRSPGDGSL,GDGSLGSPLGKGF	2,3	2.658	0.4899	0.244366	1	2	2	1		S339:S347	0.0523268	0.503065	0.91165	0.849038	0.751418	0.968233	0.970784	0.00126785	FC
PMI_004787; Pmi_631600_KIF4A_HUMAN_Chromosome-associated_kinesin_KIF4A|m.20811	S673; S197	XP_022086353.1 chromosome-associated kinesin KIF4A-like [Acanthaster planci] (id=70.34%; len=1450; e=0.00E+00) ; KIF4A_HUMAN_Chromosome-associated_kinesin_KIF4A	DSPNVSSPSLDFA; DSPNVSSPSLDFA	3	4.368	0.7468	0.383251	0.99639	2	2	2		S673; S197	0.0785908	0.391522	0.791409	0.727302	0.800649	1	0.91842	0.00971159	FC
PMI_026161; Pmi_557820_no_annot|m.10251	S628:S631:S634; S321:S324:S327	XP_022086720.1 nascent polypeptide-associated complex subunit alpha, muscle-specific form-like isoform X1 [Acanthaster planci] (id=58.23%; len=1099; e=0.00E+00) ; no_annot	GKKSPTSPLSPIS,SPTSPLSPISPSS,SPLSPISPSSLKA; GKKSPTSPLSPIS,SPTSPLSPISPSS,SPLSPISPSSLKA	3	2.63	0.3202	0.138604	0.99998	1	1	2		S628:S631:S634; S321:S324:S327	0.0300779	0.875319	0.931465	0.83889	0.813384	0.989074	0.949381	0.00377855	FC
PMI_028550; Pmi_618610_NUP50_RAT_Nuclear_pore_complex_protein_Nup50|m.18207; 16375|m.11098	S144; S155; S155	XP_022082626.1 nuclear pore complex protein Nup50-like [Acanthaster planci] (id=58.15%; len=270; e=8.64E-84) ; NUP50_RAT_Nuclear_pore_complex_protein_Nup50; XP_022082626.1 nuclear pore complex protein Nup50-like [Acanthaster planci] (id=55.46%; len=348; e=8.87E-99)	QTPPSTSPSPQYS; QTPPSTSPSPQYS; QTPPSTSPSPQYS	2,3	2.962	0.657	0.1037	0.99999	3	1	3	1	S144; S155; S155	0.116357	0.308257	0.719698	0.641448	0.727595	1	0.97524	0.000911968	FC	0.119055	0.132875	0.968975	0.377276	0.000817206
PMI_010307; PMI_012964; 41628|m.28321	S56; S70; S60	XP_022108859.1 Golgi SNAP receptor complex member 1-like isoform X2 [Acanthaster planci] (id=94.00%; len=250; e=9.32E-170) ; XP_022108859.1 Golgi SNAP receptor complex member 1-like isoform X2 [Acanthaster planci] (id=97.94%; len=243; e=9.54E-175) ; XP_022108859.1 Golgi SNAP receptor complex member 1-like isoform X2 [Acanthaster planci] (id=98.05%; len=154; e=5.37E-105)	LSSSDTSPLLNAS; LSSSDTSPLLNAS; LSSSDTSPLLNAS	2,3,4	4.319	0.74	0.280845	1	4	5	4		S56; S70; S60	0.048158	0.567968	0.971298	0.874736	0.858202	0.994515	0.984345	0.000365694	FC
PMI_018769	S402	XP_022081030.1 LOW QUALITY PROTEIN: conserved oligomeric Golgi complex subunit 5-like [Acanthaster planci] (id=92.70%; len=808; e=0.00E+00)	DSVYLASPKAETF	3,4	4.945	0.7784	0.073202	1	2	2	3	3	S402	0.0404581	0.365741	0.812845	0.636539	0.80431	1	0.988777	0.000188217	FC	0.100215	0.153541	0.924133	0.0220537	0.00195964
PMI_017930; Pmi_627431_EPG5_HUMAN_Ectopic_P_granules_protein_5_homolog|m.19950; PMI_010907	S527; S505; S364	XP_022106572.1 ectopic P granules protein 5 homolog isoform X3 [Acanthaster planci] (id=79.65%; len=624; e=0.00E+00) ; EPG5_HUMAN_Ectopic_P_granules_protein_5_homolog; XP_022106570.1 ectopic P granules protein 5 homolog isoform X1 [Acanthaster planci] (id=83.61%; len=427; e=0.00E+00)	QAQSPGSPDAPKP; QAQSPGSPDAPKP; QAQSPGSPDAPKP	3,4	3.626	0.7377	0.290695	0.99997	1	2	2	4	S527; S505; S364	0.0664501	0.419525	0.766881	0.559971	0.766185	1	0.967989	0.00152068	FC	0.127824	0.158622	0.959412	0.0735853	0.000114386
PMI_013585; Pmi_641464_AAKB2_HUMAN_5p-AMP-activated_protein_kinase_subunit_beta-2|m.23083; PMI_002742	T20; T20; T20	XP_022083160.1 5'-AMP-activated protein kinase subunit beta-2-like [Acanthaster planci] (id=88.09%; len=277; e=2.57E-179) ; AAKB2_HUMAN_5p-AMP-activated_protein_kinase_subunit_beta-2; XP_022083160.1 5'-AMP-activated protein kinase subunit beta-2-like [Acanthaster planci] (id=89.29%; len=224; e=9.70E-148)	GGPMSPTKENPNA; GGPMSPTKENPNA; GGPMSPTKENPNA	4,5	3.112	0.5987	0.407732	0.99567	1	1	1		T20; T20; T20	0.115371	0.660379	0.700578	0.656573	0.86148	0.96491	0.873263	0.0230756	FC
Pmi_663780_F134C_MOUSE_Protein_FAM134C|m.29473; 56643|m.37473	S170:S173; S162:S165	F134C_MOUSE_Protein_FAM134C; XP_022079724.1 reticulophagy regulator 3-like isoform X1 [Acanthaster planci] (id=74.64%; len=485; e=0.00E+00)	LQQLDHSIDSPHR,LDHSIDSPHREKK; LQQLDHSIDSPHR,LDHSIDSPHREKK	4,5	2.983	0.588	0.144705	1	2	2	2		S170:S173; S162:S165	0.0604913	0.33512	0.728946	0.793338	0.769743	1	0.982575	0.0004528	FC
Pmi_620340_FGOP2_CHICK_FGFR1_oncogene_partner_2_homolog|m.18518	S229	FGOP2_CHICK_FGFR1_oncogene_partner_2_homolog	TPENDQSPKTNSG	2,3	3.289	0.6781	0.141549	1	3	2	4	1	S229	0.0331536	0.558887	0.92747	0.828611	0.755067	0.972905	0.981488	0.000510867	FC	0.0569366	0.101124	0.940523	0.0312489	0.000775733
22927|m.17493	S118	XP_022083806.1 FGFR1 oncogene partner 2 homolog [Acanthaster planci] (id=80.99%; len=121; e=9.68E-61)	TPENDQSPKTNSG	2,3	3.289	0.6781	0.141549	1	3	2	4		S118	0.0331536	0.558887	0.92747	0.828611	0.755067	0.972905	0.981488	0.000510867	FC
PMI_024072; Pmi_653720_DC1I2_MOUSE_Cytoplasmic_dynein_1_intermediate_chain_2|m.26320	S74:S77; S74:S77	XP_022108301.1 cytoplasmic dynein 1 intermediate chain 2-like [Acanthaster planci] (id=85.94%; len=441; e=0.00E+00) ; DC1I2_MOUSE_Cytoplasmic_dynein_1_intermediate_chain_2	LPQSAGSPPSPSK,SAGSPPSPSKSSV; LPQSAGSPPSPSK,SAGSPPSPSKSSV	3,4,5	3.36	0.6404	0.01839	0.99991	2	3	3		S74:S77; S74:S77	0.112327	0.697217	0.898521	0.851651	0.777353	0.98593	0.97052	0.00129075	FC
38112|m.26197; PMI_018839; Pmi_637260_ERC6L_DANRE_DNA_excision_repair_protein_ERCC-6-like|m.22097	S402; S974; S973	XP_022086433.1 DNA excision repair protein ERCC-6-like [Acanthaster planci] (id=77.98%; len=445; e=0.00E+00) ; XP_022086433.1 DNA excision repair protein ERCC-6-like [Acanthaster planci] (id=75.65%; len=1388; e=0.00E+00) ; ERC6L_DANRE_DNA_excision_repair_protein_ERCC-6-like	LDQSTESEKARRK; LDQSTESEKARRK; LDQSTESEKARRK	3,4	5.536	0.7393	1.03463	1	2	2	1	4	S402; S974; S973	0.097718	0.3679	0.850452	0.873231	0.749127	0.987484	0.939795	0.00532781	FC	0.139388	0.197981	0.973752	0.0246003	0.000344721
PMI_028441	S162	XP_022081100.1 synaptophysin-like isoform X1 [Acanthaster planci] (id=70.35%; len=172; e=1.94E-83)	QREQPESPEKVPN	2,3	2.204	0.6879	0.033211	1	7	6	7	5	S162	0.0474998	0.451969	0.885266	0.836923	0.741379	1	0.984458	0.000360447	FC	0.0487019	0.0910849	0.995541	0.0417766	3.57946e-08
81754|m.54922; PMI_008421; Pmi_671081_RIF1_MOUSE_Telomere-associated_protein_RIF1|m.32108; 81755|m.54926; PMI_007430	S924; S1231; S48; S924; S65	XP_022090787.1 telomere-associated protein RIF1-like [Acanthaster planci] (id=62.19%; len=804; e=0.00E+00) ; XP_022090787.1 telomere-associated protein RIF1-like [Acanthaster planci] (id=64.83%; len=1109; e=0.00E+00) ; RIF1_MOUSE_Telomere-associated_protein_RIF1; XP_022090787.1 telomere-associated protein RIF1-like [Acanthaster planci] (id=66.13%; len=1110; e=0.00E+00) ; XP_022090787.1 telomere-a…	KVAAKISPVATRL; RVAAKISPVATRL; KVAAKISPVATRL; KVAAKISPVATRL; KVAAKISPVATRL	2,3	1.871	0.6393	0.234177	1	3	2	2	2	S924; S1231; S48; S924; S65	0.0620842	0.640438	0.690267	0.575228	0.623871	1	0.990702	0.000129271	FC	0.0804031	0.21161	0.968939	0.00906942	0.0011381
PMI_008384; 3196|m.1719	S937; S89	XP_022104697.1 unconventional myosin-IXa-like, partial [Acanthaster planci] (id=83.68%; len=827; e=0.00E+00) ; XP_022097384.1 unconventional myosin-IXa-like, partial [Acanthaster planci] (id=86.67%; len=105; e=1.16E-52)	SFESQPSPSKLNH; SFESQPSPSKLNH	2,3,4	3.442	0.664	0.95667	1	3	3	2		S937; S89	0.0747448	0.583492	0.810581	0.765839	0.709418	1	0.925746	0.00806588	FC
PMI_013390; 25208|m.19005; Pmi_599620_no_annot|m.15106	S191; S67; S90	XP_022099200.1 uncharacterized protein LOC110983880 isoform X1 [Acanthaster planci] (id=56.98%; len=5060; e=0.00E+00) ; XP_022099200.1 uncharacterized protein LOC110983880 isoform X1 [Acanthaster planci] (id=61.70%; len=765; e=0.00E+00) ; no_annot	PSSESSSPSKITS; PSSESSSPSKITS; PSSESSSPSKITS	2,3	4.384	0.5716	0.000329	1	1	2	2		S191; S67; S90	0.0548155	0.172174	0.352528	0.429749	0.594576	1	0.983724	0.000395211	FC
51956|m.34535	S424	XP_022088229.1 MAP kinase-activating death domain protein-like isoform X4 [Acanthaster planci] (id=93.61%; len=736; e=0.00E+00)	LTSMSLSPPPIKD	2,3,4	3.098	0.6592	0.047236	1	6	5	6	2	S424	0.0555489	0.517285	0.83393	0.834031	0.790217	1	0.981987	0.000483758	FC	0.0937278	0.232803	0.935284	0.0454346	0.00514107
PMI_025680; PMI_015032; Pmi_627880_CRK_RAT_Adapter_molecule_crk|m.20042	S80; S80; S152	XP_022099500.1 adapter molecule Crk-like [Acanthaster planci] (id=80.95%; len=252; e=3.38E-148) ; XP_022099500.1 adapter molecule Crk-like [Acanthaster planci] (id=80.95%; len=252; e=1.10E-147) ; CRK_RAT_Adapter_molecule_crk	PAMNSRSPGLGLV; PAMNSRSPGLGLV; PAMNSRSPGLGLV	2	2.202	0.522	0.017443	1	8	9	8	6	S80; S80; S152	0.0492803	0.390285	0.943044	0.939578	0.817604	1	0.989356	0.000169332	FC	0.0520085	0.155804	0.976832	0.00871034	9.61016e-05
Pmi_510540_OSCP1_BOVIN_Protein_OSCP1|m.6763; PMI_003957	S263; S225	OSCP1_BOVIN_Protein_OSCP1; XP_022104427.1 protein OSCP1-like [Acanthaster planci] (id=87.91%; len=339; e=0.00E+00)	TDTTVSSPPQKTA; TDTTVSSPPQKTA	3,4	2.588	0.5796	0.289405	1	3	4	4	3	S263; S225	0.0599008	0.376124	0.640481	0.448746	0.800603	1	0.970481	0.00129424	FC	0.0738288	0.0885394	0.927902	0.388483	0.00186469
PMI_010023; PMI_014301; Pmi_639401_MFSD1_BOVIN_Major_facilitator_superfamily_domain-contain..CUT|m.22737	S31; S31; S31	XP_022095133.1 major facilitator superfamily domain-containing protein 1-like [Acanthaster planci] (id=76.34%; len=486; e=0.00E+00) ; XP_022095133.1 major facilitator superfamily domain-containing protein 1-like [Acanthaster planci] (id=78.81%; len=486; e=0.00E+00) ; MFSD1_BOVIN_Major_facilitator_superfamily_domain-contain..CUT	EKSDENSPLLSSG; EKSDENSPLLSSG; EKSDENSPLLSSG	2	2.154	0.7057	0.857242	1	1	1	1		S31; S31; S31	0.0904773	0.319009	0.787966	0.713815	0.73669	1	0.946573	0.00420537	FC
PMI_026181; Pmi_614431_GCP60_MOUSE_Golgi_resident_protein_GCP60|m.17428; 12790|m.8133	S99; S89; S91	XP_022090653.1 Golgi resident protein GCP60-like [Acanthaster planci] (id=76.80%; len=388; e=2.63E-175) ; GCP60_MOUSE_Golgi_resident_protein_GCP60; XP_022090653.1 Golgi resident protein GCP60-like [Acanthaster planci] (id=82.41%; len=108; e=5.51E-57)	KYDPTNSPPVGYL; KYDPTNSPPVGYL; KYDPTNSPPVGYL	2,3,4	4.676	0.7311	0.008501	1	4	7	6	3	S99; S89; S91	0.136361	0.358313	0.929692	0.814	0.810624	0.97956	0.890432	0.01735	FC	0.0836329	0.107215	0.941756	0.1338	0.00117081
PMI_019245; Pmi_668691_SPAS2_HUMAN_Spermatogenesis-associated_serine-rich_protein_2|m.31138	S392; S202	XP_022109375.1 SPATS2-like protein isoform X1 [Acanthaster planci] (id=70.52%; len=519; e=0.00E+00) ; SPAS2_HUMAN_Spermatogenesis-associated_serine-rich_protein_2	DGPNKHSPRSADD; DGPNKHSPRSADD	3,4	2.218	0.5374	0.234969	1	2	1	1		S392; S202	0.103165	0.387236	0.937332	0.900671	0.835666	0.94543	0.924582	0.00831737	FC
61481|m.40674	S584	XP_011681217.1 PREDICTED: MYCBP-associated protein isoform X3 [Strongylocentrotus purpuratus] (id=57.88%; len=850; e=0.00E+00)	TPERPCSPVDAYI	3,4,5	5.605	0.7583	0.086588	1	2	1	1	2	S584	0.084278	0.218788	0.522936	0.607955	0.609627	1	0.975279	0.000909163	FC	0.20409	0.304368	0.979168	0.0794693	0.000190536
81206|m.54581; 81216|m.54590; PMI_024705; Pmi_657791_DEK_RAT_Protein_DEK|m.27550	T394; T144; T394; T394	XP_022092571.1 protein DEK-like [Acanthaster planci] (id=69.55%; len=509; e=2.14E-171) ; XP_022092571.1 protein DEK-like [Acanthaster planci] (id=67.91%; len=134; e=6.40E-39) ; XP_022092571.1 protein DEK-like [Acanthaster planci] (id=74.63%; len=272; e=4.28E-124) ; DEK_RAT_Protein_DEK	KASIQITPKSKSK; KASIQITPKSKSK; KASIQITPKSKSK; KASIQITPKSKSK	2,3	1.667	0.4366	0.488336	1	2	2	1	1	T394; T144; T394; T394	0.0719026	0.580246	0.662146	0.611804	0.624366	1	0.999905	1.35976e-08	FC	0.223336	0.442795	0.983667	2.76529e-05	9.27331e-07
Pmi_668880_PEX1_HUMAN_Peroxisome_biogenesis_factor_1|m.31217; PMI_014294; PMI_020008; 24767|m.18756	S347:T349; S314:T316; S299:T301; S344:T346	PEX1_HUMAN_Peroxisome_biogenesis_factor_1; XP_022107045.1 uncharacterized protein LOC110988102 [Acanthaster planci] (id=70.59%; len=340; e=3.72E-150) ; XP_022107045.1 uncharacterized protein LOC110988102 [Acanthaster planci] (id=60.48%; len=372; e=5.55E-130) ; XP_022107045.1 uncharacterized protein LOC110988102 [Acanthaster planci] (id=71.77%; len=372; e=2.18E-172)	AKKRALSGTPPGL,KRALSGTPPGLSK; AKKRALSGTPPGL,KRALSGTPPGLSK; AKKRALSGTPPGL,KRALSGTPPGLSK; AKKRALSGTPPGL,KRALSGTPPGLSK	2,3	1.892	0.6222	0.388629	1	3	2	1	1	S347:T349; S314:T316; S299:T301; S344:T346	0.0944895	0.122967	0.384007	0.471919	0.557679	1	0.973594	0.00103673	FC	0.38759	0.47063	0.997233	0.139402	0.00239129
10871|m.6693; PMI_005222; Pmi_628863_no_annot|m.20270	S70; S432; S323	XP_022111788.1 uncharacterized protein LOC110991023 isoform X6 [Acanthaster planci] (id=75.89%; len=112; e=3.23E-34) ; XP_022111785.1 uncharacterized protein LOC110991023 isoform X4 [Acanthaster planci] (id=65.89%; len=686; e=0.00E+00) ; no_annot	STQSPTSPSNSDS; STQSPTSPSNSDS; STQSPTSPSNSDS	3	3.706	0.6079	0.052005	0.99998	1	1	1		S70; S432; S323	0.0811903	0.161739	0.235197	0.256644	0.315258	1	0.997001	1.34808e-05	FC
PMI_017515	S514	XP_022106314.1 protein-associating with the carboxyl-terminal domain of ezrin-like [Acanthaster planci] (id=78.09%; len=776; e=0.00E+00)	IHSEELSPRFEET	3	2.125	0.6381	1.8322	1	1	1	1		S514	0.0489841	0.239001	0.519323	0.684949	0.665288	1	0.967923	0.00152687	FC
PMI_004365; PMI_007969	S187; S187	XP_022107013.1 claspin-like [Acanthaster planci] (id=59.90%; len=1399; e=0.00E+00) ; XP_022107013.1 claspin-like [Acanthaster planci] (id=51.96%; len=383; e=5.81E-98)	ESGQDISLEEENE; ESGQDISLEEENE	3	4.33	0.7271	0.269699	1	1	1	1		S187; S187	0.0884467	0.39866	0.67484	0.694807	0.721933	1	0.937189	0.00579395	FC
62508|m.41294; Pmi_649180_SAPC2_MOUSE_Suppressor_APC_domain-containing_protein_2|m.25075	S187; S187	XP_022085276.1 suppressor APC domain-containing protein 2-like [Acanthaster planci] (id=80.32%; len=498; e=0.00E+00) ; SAPC2_MOUSE_Suppressor_APC_domain-containing_protein_2	LKLKRRSAPGDIN; LKLKRRSAPGDIN	2,3,4	5.197	0.6358	0.302329	1	1	2	1	1	S187; S187	0.0472886	0.340149	0.617149	0.644441	0.747811	1	0.928994	0.00738388	FC	0.884713	0.65255	0.768624	0.154371	0.379737
Pmi_562950_RGPA1_PIG_Ral_GTPase-activating_protein_subunit_alpha-1|m.10690; 2301|m.1202	S343; S129	RGPA1_PIG_Ral_GTPase-activating_protein_subunit_alpha-1; XP_022083005.1 ral GTPase-activating protein subunit alpha-1-like isoform X2 [Acanthaster planci] (id=88.81%; len=143; e=2.86E-73)	GETPTVSPSTTLN; GETPTVSPSTTLN	3	2.731	0.5657	0.604512	0.99457	1	1	1		S343; S129	0.0602781	0.343989	0.896582	0.819485	0.741617	0.950173	0.963568	0.00196677	FC
Pmi_550600_HYDIN_MOUSE_Hydrocephalus-inducing_protein|m.9644; PMI_000024	S310; S2093	HYDIN_MOUSE_Hydrocephalus-inducing_protein; XP_022110484.1 hydrocephalus-inducing protein homolog, partial [Acanthaster planci] (id=87.31%; len=3019; e=0.00E+00)	TKGQATSPTISQE; TKGQATSPTISQE	2,3	3.557	0.6396	0.062536	0.99556	1	2	2		S310; S2093	0.0564413	0.346815	0.679862	0.820349	0.765009	0.955859	0.920889	0.00914018	FC
Pmi_626860_SPEF2_HUMAN_Sperm_flagellar_protein_2|m.19849; PMI_007038	T63; T435	SPEF2_HUMAN_Sperm_flagellar_protein_2; XP_022100240.1 sperm flagellar protein 2-like isoform X1 [Acanthaster planci] (id=89.94%; len=895; e=0.00E+00)	TPTPPPTPPPATE; TPTPPPTPPPATE	3,4	3.5	0.758	0.021352	1	6	5	3	4	T63; T435	0.0712274	0.435536	0.86016	0.765973	0.723455	0.900455	0.849203	0.0323951	FC	0.0988108	0.168049	0.987744	0.000763414	1.08101e-07
Pmi_646920_PDXD1_XENLA_Pyridoxal-dependent_decarboxylase_domain-cont..CUT|m.24449; 15150|m.10004; PMI_002525	S397; S14; S72	PDXD1_XENLA_Pyridoxal-dependent_decarboxylase_domain-cont..CUT; XP_022102401.1 pyridoxal-dependent decarboxylase domain-containing protein 1-like isoform X2 [Acanthaster planci] (id=90.78%; len=217; e=2.56E-135) ; XP_022102400.1 putative pyridoxal-dependent decarboxylase domain-containing protein 2 isoform X1 [Acanthaster planci] (id=63.83%; len=506; e=0.00E+00)	LGSINLSPGKGSS; LGSINLSPGKGSS; LGSINLSPGKGSS	2,3,4,5	4.94	0.6634	0.001364	1	10	10	9	8	S397; S14; S72	0.0629501	0.524821	0.86906	0.876657	0.725286	0.996913	0.985976	0.00029361	FC	0.0571023	0.0913411	0.961521	0.083024	0.000740568
69074|m.46050; PMI_019638; Pmi_652412_RNF31_HUMAN_E3_ubiquitin-protein_ligase_RNF31|m.25963	S59; S492; S407	XP_022084014.1 E3 ubiquitin-protein ligase RNF31-like isoform X2 [Acanthaster planci] (id=61.27%; len=1247; e=0.00E+00) ; XP_022084012.1 E3 ubiquitin-protein ligase RNF31-like isoform X1 [Acanthaster planci] (id=64.04%; len=545; e=0.00E+00) ; RNF31_HUMAN_E3_ubiquitin-protein_ligase_RNF31	PKNIVLSPVSSQD; PKNIVLSPVSSQD; PKNIVLSPVSSQD	3,4	6.457	0.7716	0.050564	1	3	4	4	5	S59; S492; S407	0.0774687	0.482166	0.909608	0.804276	0.780022	0.973192	0.951394	0.00348634	FC	0.0807703	0.131744	0.981679	0.0525951	9.59182e-05
Pmi_645440_GPTC1_BOVIN_G_patch_domain-containing_protein_1|m.24107; PMI_020566; PMI_023642; 18041|m.12602	S176:S179; S220:S223; S33:S36; S176:S179	GPTC1_BOVIN_G_patch_domain-containing_protein_1; XP_022110491.1 G patch domain-containing protein 1-like, partial [Acanthaster planci] (id=52.51%; len=379; e=7.30E-102) ; XP_022110491.1 G patch domain-containing protein 1-like, partial [Acanthaster planci] (id=65.78%; len=453; e=0.00E+00) ; XP_022110491.1 G patch domain-containing protein 1-like, partial [Acanthaster planci] (id=71.34%; len=314; …	RRRKKKSAPSDLD,KKKSAPSDLDVKA; RRRKKKSAPSDLD,KKKSAPSDLDVKA; RRRKKKSAPSDLD,KKKSAPSDLDVKA; RRRKKKSAPSDLD,KKKSAPSDLDVKA	2,4	1.662	0.3899	0.133171	1	2	1	1		S176:S179; S220:S223; S33:S36; S176:S179	0.0564343	0.315053	0.714451	0.73482	0.737296	1	0.991094	0.000118635	FC
Pmi_637920_CX058_HUMAN_Putative_uncharacterized_protein_CXorf58|m.22227; PMI_007417	S65; S54	CX058_HUMAN_Putative_uncharacterized_protein_CXorf58; XP_022095200.1 putative uncharacterized protein CXorf58 [Acanthaster planci] (id=85.96%; len=406; e=0.00E+00)	PKKTQPSPVLQQR; PKKTQPSPVLQQR	2,3	1.812	0.5296	0.090999	1	2	1	1	1	S65; S54	0.063744	0.356429	0.851919	0.871733	0.813926	1	0.9934	6.52034e-05	FC	0.119743	0.172925	0.97624	0.000236361	0.000127329
PMI_017922; PMI_010006; Pmi_615380_CCDC6_HUMAN_Coiled-coil_domain-containing_protein_6|m.17584	S233; S373; S427	XP_022096426.1 coiled-coil domain-containing protein 6-like isoform X4 [Acanthaster planci] (id=94.40%; len=232; e=9.71E-147) ; XP_022096348.1 coiled-coil domain-containing protein 6-like isoform X3 [Acanthaster planci] (id=84.43%; len=424; e=0.00E+00) ; CCDC6_HUMAN_Coiled-coil_domain-containing_protein_6	KPTAPTS------; KPTAPTS------; KPTAPTS------	2	1.569	0.6016	0.044418	0.9986	2	3	1	1	S233; S373; S427	0.0579083	0.390324	0.939449	0.915535	0.728747	1	0.994	5.38994e-05	FC	0.038539	0.0881124	0.968093	0.00550207	0.000130872
PMI_016105; Pmi_596310_PTSS1_DANRE_Phosphatidylserine_synthase_1|m.14647	S21; S22	XP_022101472.1 phosphatidylserine synthase 1-like [Acanthaster planci] (id=64.65%; len=447; e=0.00E+00) ; PTSS1_DANRE_Phosphatidylserine_synthase_1	RRNHRRSASEISD; RRNHRRSASEISD	2	1.789	0.5802	0.254256	0.99999	2	2	1		S21; S22	0.216568	0.35782	0.652808	0.775532	0.881421	0.996428	0.891202	0.0171116	FC
16967|m.11638; PMI_019747; Pmi_651770_TDRD1_HUMAN_Tudor_domain-containing_protein_1|m.25775	S346:S354:S361; S1576:S1584:S1591; S1051:S1059:S1066	XP_022086654.1 uncharacterized protein LOC110977121 isoform X1 [Acanthaster planci] (id=68.61%; len=411; e=3.36E-178) ; XP_022086654.1 uncharacterized protein LOC110977121 isoform X1 [Acanthaster planci] (id=62.96%; len=1385; e=0.00E+00) ; TDRD1_HUMAN_Tudor_domain-containing_protein_1	PGPTTKSPQPVSA,QPVSATSPAGPVV,PAGPVVSPKAATS; PGPTTKSPQPVSA,QPVSATSPAGPVV,PAGPVVSPKAATS; PGPTTKSPQPVSA,QPVSATSPAGPVV,PAGPVVSPKAATS	3,4	4.295	0.7334	0.137105	1	1	1	3		S346:S354:S361; S1576:S1584:S1591; S1051:S1059:S1066	0.0412254	0.286356	0.889928	0.818978	0.707709	1	0.973438	0.00104894	FC
36684|m.25473; Pmi_644641_SNP25_RAT_Synaptosomal-associated_protein_25|m.23934	T130:S132; T165:S167	XP_022086554.1 uncharacterized protein LOC110977066 isoform X2 [Acanthaster planci] (id=77.15%; len=674; e=0.00E+00) ; SNP25_RAT_Synaptosomal-associated_protein_25	LHVRHLTPSPVLF,VRHLTPSPVLFVD; LHVRHLTPSPVLF,VRHLTPSPVLFVD	2,3	2.978	0.7216	0.055525	1	4	3	2	1	T130:S132; T165:S167	0.0505803	0.46532	0.920849	0.838277	0.763635	0.980517	0.96102	0.00224958	FC	0.154408	0.175308	0.948558	0.44886	7.56766e-05
58183|m.38512; PMI_003140	S221; S249	XP_022098496.1 activating signal cointegrator 1 complex subunit 2-like [Acanthaster planci] (id=76.32%; len=680; e=0.00E+00) ; XP_022098496.1 activating signal cointegrator 1 complex subunit 2-like [Acanthaster planci] (id=70.81%; len=483; e=0.00E+00)	KTGSDLSPVALPT; KTGSDLSPVALPT	2,3	2.14	0.6046	0.002117	1	6	4	5	3	S221; S249	0.0697614	0.393169	0.877339	0.887295	0.788914	1	0.983709	0.000395951	FC	0.0956148	0.177052	0.954649	0.00673802	0.000561341
Pmi_570924_PKHG5_HUMAN_Pleckstrin_homology_domain-containing_family_G_..CUT|m.11494	S92	PKHG5_HUMAN_Pleckstrin_homology_domain-containing_family_G_..CUT	NSKAVISPSFAQK	2,3	2.634	0.5305	0.300389	1	4	3	6	2	S92	0.0445084	0.380674	0.861611	0.875704	0.802758	1	0.990331	0.000139779	FC	0.0748308	0.186049	0.959059	0.000341803	0.000787771
12346|m.7788; PMI_027430; 12347|m.7789; Pmi_668321_ARHGC_HUMAN_Rho_guanine_nucleotide_exchange_factor_12|m.31058	T126; T32; T126; T126	XP_022109351.1 rho guanine nucleotide exchange factor 12-like [Acanthaster planci] (id=81.29%; len=310; e=0.00E+00) ; XP_022109351.1 rho guanine nucleotide exchange factor 12-like [Acanthaster planci] (id=69.33%; len=150; e=3.81E-62) ; XP_022109351.1 rho guanine nucleotide exchange factor 12-like [Acanthaster planci] (id=81.29%; len=310; e=0.00E+00) ; ARHGC_HUMAN_Rho_guanine_nucleotide_exchange_f…	TRPVAVTPEKDAE; TRPVAVTPEKDAE; TRPVAVTPEKDAE; TRPVAVTPEKDAE	3,4,5	2.27	0.5608	0.061589	1	5	1	4	5	T126; T32; T126; T126	0.0677857	0.71826	0.897671	0.960585	0.809044	0.992781	0.978612	0.000681252	FC	0.102328	0.156742	0.971238	0.0077524	7.18901e-05
PMI_016678; PMI_001376	S931; S1019	XP_022082824.1 kinesin-like protein KIF18A isoform X2 [Acanthaster planci] (id=75.40%; len=1069; e=0.00E+00) ; XP_022082824.1 kinesin-like protein KIF18A isoform X2 [Acanthaster planci] (id=69.40%; len=732; e=0.00E+00)	MPNQKISPVTGRV; MPNQKISPVTGRV	3,4	5.679	0.7445	0.090829	1	3	5	2		S931; S1019	0.0982954	0.700171	0.581642	0.784692	0.751063	1	0.95103	0.00353832	FC
PMI_011267	S829	XP_022090036.1 protein ELYS-like [Acanthaster planci] (id=61.41%; len=767; e=0.00E+00)	ALSFIFSPPHTRS	3,4	4.795	0.719	0.207048	1	2	3	4		S829	0.0647906	0.796796	0.763167	0.827423	0.778517	1	0.97876	0.00067193	FC
Pmi_644283_CI085_RAT_Uncharacterized_protein_C9orf85_homolog|m.23832; 45064|m.30265	S207; S207	CI085_RAT_Uncharacterized_protein_C9orf85_homolog; XP_022101248.1 histone H1.0-like [Acanthaster planci] (id=67.44%; len=258; e=1.68E-97)	RKKTATSPALAKT; RKKTATSPALAKT	2,3,4	2.915	0.5053	0.012606	1	18	21	25	13	S207; S207	0.0639139	0.824708	0.929277	0.875246	0.763842	1	0.996786	1.54757e-05	FC	0.0673678	0.206597	0.981813	0.00166481	0.000352209
PMI_013459	S347	XP_022094756.1 DUF21 domain-containing protein At4g14240-like isoform X2 [Acanthaster planci] (id=81.05%; len=496; e=0.00E+00)	DTAIPRSPLESAD	2,3,4	5.845	0.7415	0.061629	1	6	5	5		S347	0.060184	0.680668	0.92851	0.835037	0.671667	0.982461	0.97057	0.0012864	FC
58703|m.38896; 58702|m.38894; PMI_028373	S6; S6; S632	XP_022094427.1 uncharacterized protein LOC110981281 [Acanthaster planci] (id=49.11%; len=843; e=0.00E+00) ; XP_022094427.1 uncharacterized protein LOC110981281 [Acanthaster planci] (id=49.35%; len=847; e=0.00E+00) ; XP_022094427.1 uncharacterized protein LOC110981281 [Acanthaster planci] (id=62.73%; len=888; e=0.00E+00)	-WGRKPSLLDDGS; -WGRKPSLLDDGS; GWGRKPSLLDDGS	3	1.986	0.6279	0.427559	1	1	1	1		S6; S6; S632	0.0543869	0.18274	0.741993	0.81073	0.86258	1	0.990269	0.000141564	FC
PMI_010916; PMI_010296; Pmi_639190_ATG7_CHICK_Ubiquitin-like_modifier-activating_enzyme_ATG7|m.22516	S380; S187; S543	XP_022098449.1 ubiquitin-like modifier-activating enzyme ATG7 [Acanthaster planci] (id=71.60%; len=595; e=0.00E+00) ; XP_022098449.1 ubiquitin-like modifier-activating enzyme ATG7 [Acanthaster planci] (id=75.46%; len=379; e=0.00E+00) ; ATG7_CHICK_Ubiquitin-like_modifier-activating_enzyme_ATG7	LPLSPKSPSFLCI; LPLSPKSPSFLCI; LPLSPKSPSFLCI	2,3	3.223	0.6183	0.060481	1	2	3	4	2	S380; S187; S543	0.0546032	0.439816	0.797987	0.775711	0.695292	1	0.98846	0.000199001	FC	0.0690266	0.133965	0.985962	0.0567406	5.86691e-07
75394|m.50329; PMI_026273; Pmi_638351_LARP6_MOUSE_La-related_protein_6|m.22327	S446:S451; S399:S404; S399:S404	XP_022105865.1 la-related protein 6-like [Acanthaster planci] (id=84.82%; len=527; e=0.00E+00) ; XP_022105865.1 la-related protein 6-like [Acanthaster planci] (id=85.01%; len=527; e=0.00E+00) ; LARP6_MOUSE_La-related_protein_6	SVPQSKSPAHLSP,KSPAHLSPSNTPK; SVPQSKSPAHLSP,KSPAHLSPSNTPK; SVPQSKSPAHLSP,KSPAHLSPSNTPK	2,3,4	2.937	0.7142	0.307666	1	4	3	5	1	S446:S451; S399:S404; S399:S404	0.0629183	0.893045	0.564389	0.816433	0.798456	0.918099	0.869875	0.0242972	FC	0.464386	0.460736	0.919311	0.969361	0.0164313
68294|m.45532; 68293|m.45529; Pmi_661270_KI67_HUMAN_Antigen_KI-67|m.29501; 68305|m.45564; 68308|m.45566	S151; S151; S1201; S151; S151	XP_022080667.1 nascent polypeptide-associated complex subunit alpha, muscle-specific form-like [Acanthaster planci] (id=81.82%; len=198; e=4.34E-93) ; XP_022080667.1 nascent polypeptide-associated complex subunit alpha, muscle-specific form-like [Acanthaster planci] (id=69.87%; len=468; e=1.45E-170) ; KI67_HUMAN_Antigen_KI-67; XP_022080667.1 nascent polypeptide-associated complex subunit alpha, m…	MSEKFVSPLKDSK; MSEKFVSPLKDSK; MSEKFVSPLKDSK; MSEKFVSPLKDSK; MSEKFVSPLKDSK	2,3	1.441	0.5011	0.251327	1	2	3	2	1	S151; S151; S1201; S151; S151	0.0608625	0.20087	0.16802	0.524704	0.440951	1	0.995466	3.07939e-05	FC	0.782555	0.887469	0.511051	0.335449	4.85668e-05
PMI_008871; Pmi_669102_DYHC1_MOUSE_Cytoplasmic_dynein_1_heavy_chain_1|m.31311; PMI_021860	S602; S2089; S585	XP_022096690.1 cytoplasmic dynein 1 heavy chain 1-like isoform X2 [Acanthaster planci] (id=87.17%; len=748; e=0.00E+00) ; DYHC1_MOUSE_Cytoplasmic_dynein_1_heavy_chain_1; XP_022096690.1 cytoplasmic dynein 1 heavy chain 1-like isoform X2 [Acanthaster planci] (id=94.44%; len=612; e=0.00E+00)	RKKRPGSTSDGRP; RKKRPGSTSDGRP; RKKRPGSTSDGRP	3,4,5	1.383	0.5103	0.032324	0.99119	11	3	6	6	S602; S2089; S585	0.0741364	0.686534	0.872789	0.951029	0.864586	0.992899	0.97618	0.000844317	FC	0.127321	0.316303	0.912801	0.0146833	0.0051745
Pmi_639030_no_annot|m.22522	S183	no_annot	PTVAISSPGPAIE	3,4,5	6.673	0.7377	0.018042	1	41	45	41		S183	0.0607509	0.639364	0.928958	0.832876	0.751891	1	0.989733	0.000157569	FC
PMI_000044	S278	XP_022099081.1 protein cordon-bleu-like isoform X6 [Acanthaster planci] (id=68.03%; len=513; e=2.38E-155)	PPPRPISPPVRTS	4	2.808	0.5299	0.221108	1	1	1	1		S278	0.0683414	0.379077	0.258684	0.429807	0.442319	1	0.826096	0.0427344	FC
PMI_011555; Pmi_650830_OSBL3_MOUSE_Oxysterol-binding_protein-related_protein_3|m.25512	S196; S196	XP_022111515.1 oxysterol-binding protein-related protein 6-like isoform X3 [Acanthaster planci] (id=77.05%; len=475; e=0.00E+00) ; OSBL3_MOUSE_Oxysterol-binding_protein-related_protein_3	PTHPAASPTSEIT; PTHPAASPTSEIT	2,3	3.479	0.6679	0.066951	1	8	3	5	3	S196; S196	0.0561313	0.32067	0.8513	0.904327	0.79548	1	0.995069	3.64087e-05	FC	0.099476	0.164985	0.958263	0.0269322	0.00067928
PMI_016558; Pmi_624833_ARMC1_MOUSE_Armadillo_repeat-containing_protein_1|m.19420	S104; S104	XP_022089678.1 armadillo repeat-containing protein 1-like [Acanthaster planci] (id=84.64%; len=280; e=2.89E-178) ; ARMC1_MOUSE_Armadillo_repeat-containing_protein_1	TLTTPPSPSPLKE; TLTTPPSPSPLKE	2,3	2.872	0.6858	0.029939	1	2	2	2	4	S104; S104	0.0884208	0.589159	0.781351	0.786386	0.844648	1	0.934085	0.00637399	FC	0.286272	0.409335	0.930891	0.0749253	0.00150134
Pmi_607460_RGPD2_HUMAN_RANBP2-like_and_GRIP_domain-containing_protein_2|m.16314	S822:S835	RGPD2_HUMAN_RANBP2-like_and_GRIP_domain-containing_protein_2	RNASRLSDVAPLE,AAGNDPSPRRLAA	2,3	4.53	0.7515	0.101823	1	5	4	6		S822:S835	0.0632064	0.636658	0.649645	0.798048	0.823414	0.981027	0.942722	0.00482712	FC
PMI_019471; Pmi_500850_BRSK2_HUMAN_Serine/threonine-protein_kinase_BRSK2|m.6219; PMI_000158	S54; S159; S245	XP_022082742.1 LOW QUALITY PROTEIN: serine/threonine-protein kinase BRSK2-like [Acanthaster planci] (id=73.87%; len=421; e=0.00E+00) ; BRSK2_HUMAN_Serine/threonine-protein_kinase_BRSK2; XP_022082742.1 LOW QUALITY PROTEIN: serine/threonine-protein kinase BRSK2-like [Acanthaster planci] (id=76.71%; len=644; e=0.00E+00)	RKQRKPSFEDESE; RKQRKPSFEDESE; RKQRKPSFEDESE	2,3,4	2.67	0.6479	0.412258	1	2	2	3	3	S54; S159; S245	0.0489119	0.390541	0.875678	0.881301	0.73806	1	0.989375	0.00016873	FC	0.120252	0.360453	0.993033	0.00577134	6.62522e-06
Pmi_580910_TM1L2_HUMAN_TOM1-like_protein_2|m.12625; 9255|m.5542; 9256|m.5544	S137; S137; S137	TM1L2_HUMAN_TOM1-like_protein_2; XP_022092307.1 TOM1-like protein 2 isoform X4 [Acanthaster planci] (id=81.65%; len=218; e=1.22E-123) ; XP_022092307.1 TOM1-like protein 2 isoform X4 [Acanthaster planci] (id=83.18%; len=214; e=1.10E-124)	TNLDELSPIVTPQ; TNLDELSPIVTPQ; TNLDELSPIVTPQ	3	4.017	0.644	0.142594	1	6	5	5		S137; S137; S137	0.0488406	0.247863	0.293013	0.431397	0.553671	1	0.995176	3.48459e-05	FC
Pmi_552320_no_annot|m.9796	S18	no_annot	DTAIPRSPLESAD	2,3	4.085	0.6307	0.175186	1	4	4	4		S18	0.0565939	0.698148	0.912976	0.845885	0.667127	0.99697	0.970268	0.00131287	FC
PMI_002915; Pmi_375890_no_annot|m.2292	S1718; S56	XP_022089863.1 brefeldin A-inhibited guanine nucleotide-exchange protein 3-like isoform X5 [Acanthaster planci] (id=75.50%; len=2192; e=0.00E+00) ; no_annot	ADGRPLSPKVSSP; ADGRPLSPKVSSP	3,4	2.797	0.5649	0.107312	1	2	2	2	1	S1718; S56	0.0905741	0.476675	0.865962	0.736733	0.787876	0.972491	0.872526	0.0233388	FC	0.231413	0.295413	0.953839	0.111715	0.000207977
PMI_009283; Pmi_653410_VPS53_CHICK_Vacuolar_protein_sorting-associated_protein_5..CUT|m.26222	S390; S392	XP_022086278.1 vacuolar protein sorting-associated protein 53 homolog isoform X2 [Acanthaster planci] (id=95.59%; len=839; e=0.00E+00) ; VPS53_CHICK_Vacuolar_protein_sorting-associated_protein_5..CUT	PPAKIDSPEMPTN; PPAKIDSPEMPTN	3	3.739	0.681	0.028404	1	2	1	2		S390; S392	0.185153	0.411238	0.748038	0.758266	0.746762	1	0.97351	0.00104331	FC
44086|m.29671	S53	XP_022106064.1 protein unc-119 homolog B-like [Acanthaster planci] (id=94.49%; len=236; e=6.70E-158)	KKATSGSAEITEE	3,4	4.082	0.5483	0.113799	0.99743	2	4	3	2	S53	0.0706045	0.13442	0.737513	0.771144	0.791375	1	0.992098	9.34118e-05	FC	0.141584	0.239156	0.921759	0.0294846	0.00440833
Pmi_365640_HD_RAT_Huntingtin|m.2059; PMI_016329; 42673|m.28870	S677; S475; S47	HD_RAT_Huntingtin; XP_022080674.1 huntingtin-like isoform X2 [Acanthaster planci] (id=86.76%; len=1405; e=0.00E+00) ; XP_022080673.1 huntingtin-like isoform X1 [Acanthaster planci] (id=86.89%; len=1091; e=0.00E+00)	RQDINQSPSGNRP; RQDINQSPSGNRP; RQDINQSPSGNRP	3,4	3.649	0.7298	0.298165	0.9998	1	3	1		S677; S475; S47	0.0618535	0.382865	0.83253	0.866667	0.737511	0.998782	0.980466	0.000568646	FC
683|m.337; PMI_013991	S29; S1227	XP_022098980.1 neurobeachin-like isoform X2 [Acanthaster planci] (id=95.69%; len=116; e=2.80E-65) ; XP_022098984.1 neurobeachin-like isoform X5 [Acanthaster planci] (id=86.05%; len=1828; e=0.00E+00)	NLAGPTSPIKDLG; NLAGPTSPIKDLG	3	3.303	0.7169	0.648094	1	1	1	1	1	S29; S1227	0.0755588	0.23657	0.656886	0.759636	0.777304	1	0.974604	0.000959269	FC	0.0481581	0.0878929	0.949313	0.135473	0.00303617
61510|m.40688; Pmi_654990_no_annot|m.26690	S110; S98	XP_022080667.1 nascent polypeptide-associated complex subunit alpha, muscle-specific form-like [Acanthaster planci] (id=65.55%; len=238; e=4.83E-63) ; no_annot	IEAPTVSPKTTRS; IEAPTVSPKTTRS	2,3,4	4.018	0.6525	0.346884	1	7	8	5	3	S110; S98	0.075777	0.71625	0.885331	0.782137	0.815997	1	0.987264	0.000242294	FC	0.108521	0.233635	0.989405	0.000523315	3.27744e-07
57587|m.38055; Pmi_643850_RHGBA_HUMAN_Rho_GTPase-activating_protein_11A|m.23688	T300; T518	XP_022097299.1 uncharacterized protein LOC110982869 [Acanthaster planci] (id=66.02%; len=671; e=0.00E+00) ; RHGBA_HUMAN_Rho_GTPase-activating_protein_11A	GHRHTRTQPTPIQ; GHRHTRTQPTPIQ	2,3,4	5.297	0.7147	0.033529	1	3	2	1		T300; T518	0.072704	0.0923537	0.162377	0.784993	0.356704	1	0.990751	0.000127924	FC
59075|m.39106	S56	XP_022084220.1 rab GTPase-activating protein 1-like isoform X2 [Acanthaster planci] (id=93.87%; len=995; e=0.00E+00)	DDFDRLSPSHVGV	3,4,5	3.106	0.621	0.006418	0.99999	11	14	18	8	S56	0.074989	0.429964	0.864877	0.868401	0.812428	1	0.989653	0.000160031	FC	0.0476009	0.086466	0.941674	0.109206	0.00162305
PMI_007248	S1364	XP_022095069.1 zinc finger CCCH domain-containing protein 13-like isoform X2 [Acanthaster planci] (id=66.81%; len=1657; e=0.00E+00)	DRQDRRSDDREKQ	3,4	1.889	0.5558	0.135524	1	2	2	2	2	S1364	0.0655393	0.13455	0.730511	0.75064	0.827652	1	0.942586	0.00484986	FC	0.126341	0.243962	0.967539	0.000293063	0.000140938
PMI_000552; PMI_000553	S719; S264	XP_022083368.1 sperm-associated antigen 1-like isoform X2 [Acanthaster planci] (id=54.65%; len=904; e=0.00E+00) ; XP_022083368.1 sperm-associated antigen 1-like isoform X2 [Acanthaster planci] (id=63.21%; len=386; e=1.20E-132)	KTSEVKSPEVKPA; KTSEVKSPEVKPA	3,4,5	1.517	0.4548	0.065169	1	1	1	2		S719; S264	0.105677	0.37194	0.720189	0.811325	0.705759	0.952342	0.902039	0.0139246	FC
Pmi_634400_UBE3A_HUMAN_Ubiquitin-protein_ligase_E3A|m.21415; PMI_013285; 64836|m.43125	S24; S24; S24	UBE3A_HUMAN_Ubiquitin-protein_ligase_E3A; XP_022103087.1 ubiquitin-protein ligase E3A-like [Acanthaster planci] (id=84.58%; len=960; e=0.00E+00) ; XP_022103087.1 ubiquitin-protein ligase E3A-like [Acanthaster planci] (id=84.27%; len=960; e=0.00E+00)	SQVTQRSPATSPD; SQVTQRSPATSPD; SQVTQRSPATSPD	2,3,4	2.214	0.6463	0.06403	1	10	12	7	3	S24; S24; S24	0.0633867	0.503637	0.883209	0.840325	0.868531	0.996408	0.969167	0.00141137	FC	0.0732749	0.104555	0.946013	0.0305329	0.00102663
43621|m.29396; Pmi_583951_no_annot|m.12970	S18; S44	XP_022083916.1 uncharacterized protein LOC110975618 [Acanthaster planci] (id=78.36%; len=171; e=7.43E-86) ; no_annot	LPEADHSPVADDT; LPEADHSPVADDT	3	5.153	0.8291	0.986719	1	2	1	2		S18; S44	0.100238	0.355445	0.664261	0.599309	0.738041	1	0.930405	0.00709659	FC
PMI_005627; Pmi_7378810_no_annot|m.33747	S509; S83	XP_022095926.1 major facilitator superfamily domain-containing protein 4A-like [Acanthaster planci] (id=68.78%; len=551; e=0.00E+00) ; no_annot	AYLVVGSPEQIPL; AYLVVGSPEQIPL	2,3	3.084	0.6911	0.140116	1	2	2	1		S509; S83	0.0308578	0.310716	0.876841	0.728659	0.75081	0.9532	0.886204	0.0186874	FC
PMI_025998; 1158|m.577	S473:S476; S105:S108	XP_022102124.1 TBC1 domain family member 10A-like [Acanthaster planci] (id=80.51%; len=467; e=0.00E+00) ; 1158|g.577 type:internal len:126 gc:universal 1158:2-376(+)	HRGTGESPGSPGI,TGESPGSPGIEQP; HRGTGESPGSPGI,TGESPGSPGIEQP	2,3,4	3.679	0.6475	0.019193	1	6	9	6	2	S473:S476; S105:S108	0.0464034	0.513557	0.900769	0.848224	0.736282	1	0.991442	0.000109534	FC	0.113018	0.151922	0.931763	0.0939342	0.00100076
PMI_004225; Pmi_666820_ITSN1_XENLA_Intersectin-1|m.30459	T529; T1016	XP_022081646.1 intersectin-1-like isoform X1 [Acanthaster planci] (id=86.72%; len=1107; e=0.00E+00) ; ITSN1_XENLA_Intersectin-1	TTPTTPTPDGTCQ; TTPTTPTPDGTCQ	3,4	4.089	0.7141	0.140608	0.99056	2	2	2	1	T529; T1016	0.0668533	0.249567	0.789029	0.734468	0.878792	1	0.879197	0.0210087	FC	0.0759583	0.132102	0.891361	0.0267442	0.00365771
59075|m.39106; PMI_012213; PMI_012867	S201; S329; S127	XP_022084220.1 rab GTPase-activating protein 1-like isoform X2 [Acanthaster planci] (id=93.87%; len=995; e=0.00E+00) ; XP_022084218.1 rab GTPase-activating protein 1-like isoform X1 [Acanthaster planci] (id=88.60%; len=658; e=0.00E+00) ; XP_022084220.1 rab GTPase-activating protein 1-like isoform X2 [Acanthaster planci] (id=91.52%; len=460; e=0.00E+00)	FHRVPRSPGLVDS; FHRVPRSPGLVDS; FHRVPRSPGLVDS	2,3	4.258	0.7757	0.250842	1	5	4	6	11	S201; S329; S127	0.0582831	0.477488	0.896665	0.892792	0.806833	0.996037	0.985559	0.000311308	FC	0.0768074	0.195437	0.966349	0.00561143	5.50982e-05
PMI_026980; Pmi_475020_no_annot|m.4957	S217; S108	XP_022093588.1 MKL/myocardin-like protein 1 isoform X1 [Acanthaster planci] (id=84.82%; len=988; e=0.00E+00) ; no_annot	SPSQLLSPKAGQT; SPSQLLSPKAGQT	2,3	3.274	0.581	0.034297	1	3	3	3	2	S217; S108	0.0655686	0.159933	0.0486752	0.130477	0.140248	1	0.998504	3.3564e-06	FC	0.945216	0.667964	0.971583	0.00203251	0.48377
Pmi_653770_FA65A_RAT_Protein_FAM65A|m.26324	S292	FA65A_RAT_Protein_FAM65A	SRSDLKSPTSGIP	3	1.823	0.6275	0.35464	0.99568	1	1	1		S292	0.0782536	0.722002	0.958524	0.894664	0.919224	0.963446	0.957291	0.00269715	FC
76867|m.51366; Pmi_660744_KS6A3_MOUSE_Ribosomal_protein_S6_kinase_alpha-3|m.28481	S23:S24; S23:S24	BAB85907.1 p90 ribosomal S6 kinase [Patiria pectinifera] (id=99.32%; len=738; e=0.00E+00) ; KS6A3_MOUSE_Ribosomal_protein_S6_kinase_alpha-3	EQAEGKSSEEMLV,QAEGKSSEEMLVD; EQAEGKSSEEMLV,QAEGKSSEEMLVD	3,4	5.295	0.6848	0.120526	1	7	10	6	5	S23:S24; S23:S24	0.0554803	0.128641	0.545216	0.631382	0.803944	1	0.989584	0.000162171	FC	0.142511	0.253067	0.974295	0.0292223	0.000138096
Pmi_637400_RHG17_HUMAN_Rho_GTPase-activating_protein_17|m.22118; PMI_020080	S685:S688; S172:S175	RHG17_HUMAN_Rho_GTPase-activating_protein_17; XP_022102381.1 rho GTPase-activating protein 17-like isoform X1 [Acanthaster planci] (id=70.81%; len=185; e=3.97E-60)	SPKRIGSVDSEDI,RIGSVDSEDIPEE; SPKRIGSVDSEDI,RIGSVDSEDIPEE	2,3	2.655	0.6669	0.241185	1	3	3	2		S685:S688; S172:S175	0.0834302	0.131444	0.601455	0.668416	0.723551	1	0.995227	3.41239e-05	FC
Pmi_663150_PRR5L_RAT_Proline-rich_protein_5-like|m.29293	S308:S317	PRR5L_RAT_Proline-rich_protein_5-like	TSDILSSPIRDTP,RDTPTMSPREHSA	3	2.284	0.377	0.556591	0.98734	2	3	3	2	S308:S317	0.0639143	0.946671	0.58307	0.896141	0.70671	0.995367	0.990857	0.000125009	FC	0.653172	0.917991	0.759074	0.0510986	0.292366
PMI_008487; 36629|m.25431; Pmi_632161_DDI2_DANRE_Protein_DDI1_homolog_2|m.20952	S398:S403; S240:S245; S361:S366	XP_022092810.1 protein DDI1 homolog 2-like [Acanthaster planci] (id=80.16%; len=489; e=0.00E+00) ; XP_022092810.1 protein DDI1 homolog 2-like [Acanthaster planci] (id=90.27%; len=329; e=0.00E+00) ; DDI2_DANRE_Protein_DDI1_homolog_2	RLNRSESLENTSM,ESLENTSMESEDK; RLNRSESLENTSM,ESLENTSMESEDK; RLNRSESLENTSM,ESLENTSMESEDK	2,3,4	3.694	0.6519	0.01206	0.99852	6	7	4	2	S398:S403; S240:S245; S361:S366	0.0703812	0.329115	0.929095	0.852851	0.87599	0.966219	0.993272	6.77469e-05	FC	0.0431568	0.0921687	0.91985	0.103384	0.00323356
18142|m.12707; PMI_015438; PMI_021751; Pmi_649620_CDC7_HUMAN_Cell_division_cycle_7-related_protein_kinase|m.25187	S136; S254; S464; S464	BAI68101.1 cell division cycle 7 [Patiria pectinifera] (id=92.89%; len=239; e=2.46E-147) ; BAI68101.1 cell division cycle 7 [Patiria pectinifera] (id=96.38%; len=359; e=0.00E+00) ; BAI68101.1 cell division cycle 7 [Patiria pectinifera] (id=97.53%; len=567; e=0.00E+00) ; CDC7_HUMAN_Cell_division_cycle_7-related_protein_kinase	KGDAGFSPPSSKK; KGDAGFSPPSSKK; KGDAGFSPPSSKK; KGDAGFSPPSSKK	3	1.471	0.4521	0.0331	1	2	2	1		S136; S254; S464; S464	0.0732763	0.147937	0.377346	0.419116	0.515819	1	0.997018	1.33236e-05	FC
49719|m.33245	S377:S381	XP_022089430.1 tRNA-splicing endonuclease subunit Sen54-like [Acanthaster planci] (id=82.06%; len=708; e=0.00E+00)	ALYRLPSSEDSPT,LPSSEDSPTKCNP	2,3	2.042	0.5411	0.017644	0.99757	2	3	3		S377:S381	0.0687269	0.547019	0.953034	0.88764	0.847385	0.963103	0.960919	0.00226114	FC
Pmi_658390_FA13A_BOVIN_Protein_FAM13A|m.27757; PMI_000756; 78675|m.52764	S330; S330; S330	FA13A_BOVIN_Protein_FAM13A; XP_022080769.1 protein FAM13A-like isoform X1 [Acanthaster planci] (id=78.42%; len=1256; e=0.00E+00) ; XP_022080812.1 protein FAM13A-like isoform X2 [Acanthaster planci] (id=82.00%; len=1217; e=0.00E+00)	PAGGLLSPRDVSG; PAGGLLSPRDVSG; PAGGLLSPRDVSG	2,3	4.327	0.7546	0.534619	1	3	4	3		S330; S330; S330	0.0633302	0.209207	0.22257	0.782631	0.638206	1	0.998882	1.87384e-06	FC
PMI_016539	S201	XP_022102605.1 LOW QUALITY PROTEIN: prostamide/prostaglandin F synthase-like [Acanthaster planci] (id=73.66%; len=186; e=3.13E-79)	PVPSLESPKKAEE	2,3,4,5	3.09	0.7165	0.05771	1	15	14	17	2	S201	0.0620721	0.425708	0.825676	0.814695	0.659662	1	0.950245	0.00365182	FC	0.0597922	0.0925196	0.938382	0.120591	0.00208248
Pmi_566840_no_annot|m.11065; 14770|m.9704	T254; T254	no_annot; XP_022085969.1 aftiphilin-like isoform X4 [Acanthaster planci] (id=64.83%; len=273; e=1.06E-89)	VWSKAKTPELSHS; VWSKAKTPELSHS	3,4	3.314	0.6639	0.019012	1	2	2	3	2	T254; T254	0.0779787	0.485746	0.932964	0.889241	0.810822	0.996453	0.952922	0.00327232	FC	0.100323	0.133725	0.979166	0.169799	4.49495e-07
Pmi_511390_no_annot|m.6809; 43699|m.29414	S35; S35	no_annot; XP_022101532.1 uncharacterized protein LOC110985090 [Acanthaster planci] (id=45.03%; len=171; e=7.44E-26)	SCRSLVSPPPNEK; SCRSLVSPPPNEK	2,3	1.913	0.4619	0.052694	1	4	3	4	6	S35; S35	0.0789543	0.762927	0.905049	0.890968	0.775102	1	0.996623	1.70898e-05	FC	0.0678523	0.182025	0.948961	0.0446181	0.000649569
Pmi_611880_LARP7_HUMAN_La-related_protein_7|m.17032	S326	LARP7_HUMAN_La-related_protein_7	SRKRKHSGGDNAH	4	1.981	0.476	0.28432	1	1	1	1		S326	0.0848216	0.509674	0.88022	0.717706	0.70478	0.922155	0.864649	0.0262401	FC
PMI_016679; Pmi_615422_no_annot|m.17610; 22165|m.16827	S76:S81; S34:S39; S135:S140	XP_022085049.1 FK506-binding protein 15-like isoform X2 [Acanthaster planci] (id=55.24%; len=458; e=4.41E-72) ; no_annot; XP_022083111.1 nephrocystin-1-like isoform X1 [Acanthaster planci] (id=58.70%; len=46; e=1.20E-01)	VHQAKESPEKPSP,ESPEKPSPPVKEA; VHQAKESPEKPSP,ESPEKPSPPVKEA; VHQAKESPEKPSP,ESPEKPSPPVKEA	3,4	2.016	0.5231	0.036542	1	3	2	2		S76:S81; S34:S39; S135:S140	0.0692838	0.381241	0.937265	0.806887	0.751095	0.990482	0.983091	0.00042646	FC
PMI_008315	S390	XP_022109307.1 syndetin-like [Acanthaster planci] (id=84.09%; len=924; e=0.00E+00)	ANEDPISPMAKEQ	3,4	3.892	0.6601	0.980916	1	1	1	2		S390	0.0612684	0.209073	0.623003	0.729692	0.774696	1	0.989551	0.000163204	FC
PMI_030296; Pmi_590051_LAT1_HUMAN_Large_neutral_amino_acids_transporter_small_su..CUT|m.13766	S17; S17	XP_022094537.1 large neutral amino acids transporter small subunit 1-like [Acanthaster planci] (id=88.57%; len=175; e=3.51E-86) ; LAT1_HUMAN_Large_neutral_amino_acids_transporter_small_su..CUT	TDFAPASPGPDSK; TDFAPASPGPDSK	3,4	3.563	0.7073	0.089588	1	5	6	5	2	S17; S17	0.0554405	0.643989	0.898592	0.879689	0.808697	1	0.965923	0.00172212	FC	0.0775166	0.138792	0.968969	0.0839834	0.00026042
PMI_022561; PMI_019729; Pmi_521200_EHBP1_HUMAN_EH_domain-binding_protein_1|m.7411	S354:S358; S543:S547; S60:S64	XP_022081263.1 EH domain-binding protein 1-like isoform X4 [Acanthaster planci] (id=80.50%; len=677; e=0.00E+00) ; XP_022081263.1 EH domain-binding protein 1-like isoform X4 [Acanthaster planci] (id=82.41%; len=898; e=0.00E+00) ; EHBP1_HUMAN_EH_domain-binding_protein_1	KSHSRQSSVDSDL,RQSSVDSDLSPET; KSHSRQSSVDSDL,RQSSVDSDLSPET; KSHSRQSSVDSDL,RQSSVDSDLSPET	2,3	2.217	0.6513	0.351087	0.99752	1	1	2	1	S354:S358; S543:S547; S60:S64	0.0678532	0.168775	0.858989	0.781318	0.75393	1	0.92421	0.00839841	FC	0.135546	0.20634	0.971783	0.0184044	0.000305709
Pmi_572840_no_annot|m.11670; 27780|m.20490; PMI_003555; PMI_012889	T396; T124; T396; T177	no_annot; XP_022094817.1 uncharacterized protein LOC110981514 isoform X2 [Acanthaster planci] (id=67.86%; len=224; e=2.47E-105) ; XP_022094817.1 uncharacterized protein LOC110981514 isoform X2 [Acanthaster planci] (id=68.07%; len=498; e=0.00E+00) ; XP_022094817.1 uncharacterized protein LOC110981514 isoform X2 [Acanthaster planci] (id=60.87%; len=276; e=7.86E-113)	DASKPETPTKIDA; DASKPETPTKIDA; DASKPETPTKIDA; DASKPETPTKIDA	3,4,5	4.125	0.6336	0.088349	0.99999	1	2	2	1	T396; T124; T396; T177	0.0920283	0.263466	0.759902	0.777701	0.794909	1	0.986193	0.000284651	FC	0.103106	0.232272	0.964864	0.0176984	0.000436867
24769|m.18757; PMI_017059; Pmi_610530_CC149_XENLA_Coiled-coil_domain-containing_protein_149|m.16816	S277; S276; S305	XP_022096552.1 coiled-coil domain-containing protein 149-like [Acanthaster planci] (id=77.78%; len=675; e=0.00E+00) ; XP_022096552.1 coiled-coil domain-containing protein 149-like [Acanthaster planci] (id=70.33%; len=583; e=0.00E+00) ; CC149_XENLA_Coiled-coil_domain-containing_protein_149	SGGLLVSPKQVEQ; SGGLLVSPKQVEQ; SGGLLVSPKQVEQ	2,3	3.38	0.572	0.107886	1	2	1	2	2	S277; S276; S305	0.0513358	0.433987	0.779156	0.923353	0.752594	1	0.989696	0.000158718	FC	0.158076	0.214333	0.953996	0.114143	0.00270786
PMI_004635; PMI_018010; Pmi_613130_MON2_XENLA_Protein_MON2_homolog|m.17201	S203; S193; S296	XP_022081617.1 protein MON2 homolog isoform X3 [Acanthaster planci] (id=82.50%; len=583; e=0.00E+00) ; XP_022081614.1 protein MON2 homolog isoform X1 [Acanthaster planci] (id=88.59%; len=447; e=0.00E+00) ; MON2_XENLA_Protein_MON2_homolog	QGISAPSPPTSPE; QGISAPSPPTSPE; QGISAPSPPTSPE	3,4	3.585	0.696	0.182037	1	4	4	5	1	S203; S193; S296	0.0673248	0.482004	0.869057	0.875631	0.825805	1	0.942991	0.00478237	FC	0.0420202	0.0765421	0.908229	0.0401599	0.0045185
PMI_008052; PMI_001066; Pmi_585930_ADM1B_XENLA_Proteasomal_ubiquitin_receptor_ADRM1-B|m.13215	S133; S133; S133	XP_022101484.1 proteasomal ubiquitin receptor ADRM1-B-like isoform X2 [Acanthaster planci] (id=83.41%; len=422; e=0.00E+00) ; XP_022101484.1 proteasomal ubiquitin receptor ADRM1-B-like isoform X2 [Acanthaster planci] (id=85.31%; len=422; e=0.00E+00) ; ADM1B_XENLA_Proteasomal_ubiquitin_receptor_ADRM1-B	NPPAPGSSGGGGR; NPPAPGSSGGGGR; NPPAPGSSGGGGR	2,3,4	3.726	0.7373	0.253125	0.99751	8	8	9	6	S133; S133; S133	0.0830783	0.172577	0.606451	0.754842	0.846376	1	0.989005	0.000180682	FC	0.31977	0.379191	0.959719	0.00330234	0.000495617
PMI_011380; PMI_014969	S294:S296; S294:S296	XP_022088992.1 WD repeat-containing protein 47-like isoform X1 [Acanthaster planci] (id=88.65%; len=960; e=0.00E+00) ; XP_022088992.1 WD repeat-containing protein 47-like isoform X1 [Acanthaster planci] (id=88.55%; len=961; e=0.00E+00)	KQRGYPSPSPTTP,RGYPSPSPTTPIL; KQRGYPSPSPTTP,RGYPSPSPTTPIL	2,3	2.324	0.6022	0.060695	0.99999	2	3	2		S294:S296; S294:S296	0.0437208	0.110663	0.307511	0.41458	0.525379	1	0.992523	8.36548e-05	FC
Pmi_623200_TPC12_MOUSE_Trafficking_protein_particle_complex_subunit_12|m.19067; 51965|m.34541	S276; S32	TPC12_MOUSE_Trafficking_protein_particle_complex_subunit_12; XP_022092829.1 trafficking protein particle complex subunit 12-like [Acanthaster planci] (id=56.15%; len=130; e=7.41E-26)	SSNLPPSPTEGSS; SSNLPPSPTEGSS	3,4	3.376	0.6478	0.078644	0.99999	4	6	4	7	S276; S32	0.0731209	0.280729	0.795128	0.730327	0.76466	1	0.992584	8.22866e-05	FC	0.149346	0.222669	0.93744	0.0116555	0.000539975
PMI_005008	S221	XP_022099559.1 putative Ras-related protein Rab-33 [Acanthaster planci] (id=92.34%; len=235; e=5.21E-160)	TVRLPTSPGSQKK	2	1.381	0.4443	0.305358	0.99777	1	1	1		S221	0.0573254	0.313366	0.768029	0.810228	0.694469	1	0.998219	4.75738e-06	FC
15559|m.10348; Pmi_671260_ASPM_MOUSE_Abnormal_spindle-like_microcephaly-associated_p..CUT|m.32229	S167; S147	XP_022094618.1 abnormal spindle-like microcephaly-associated protein homolog [Acanthaster planci] (id=55.22%; len=201; e=1.46E-49) ; ASPM_MOUSE_Abnormal_spindle-like_microcephaly-associated_p..CUT	PKDKAESPPKKLK; PKDKAESPPKKLK	3	1.451	0.2576	0.137454	1	2	2	1		S167; S147	0.0644473	0.700173	0.956597	0.837027	0.816212	0.996626	0.934636	0.00626907	FC
PMI_029547	S433	XP_022101506.1 zinc finger protein 800-like [Acanthaster planci] (id=86.43%; len=855; e=0.00E+00)	NNNDSSSPPACDI	3	4.117	0.7705	0.052683	1	2	2	2	1	S433	0.0994862	0.401901	0.946231	0.836112	0.748753	0.968746	0.984725	0.00034822	FC	0.235705	0.263529	0.919543	0.369218	0.00357989
Pmi_634400_UBE3A_HUMAN_Ubiquitin-protein_ligase_E3A|m.21415; PMI_013285; 64836|m.43125	T27; T27; T27	UBE3A_HUMAN_Ubiquitin-protein_ligase_E3A; XP_022103087.1 ubiquitin-protein ligase E3A-like [Acanthaster planci] (id=84.58%; len=960; e=0.00E+00) ; XP_022103087.1 ubiquitin-protein ligase E3A-like [Acanthaster planci] (id=84.27%; len=960; e=0.00E+00)	TQRSPATSPDDMK; TQRSPATSPDDMK; TQRSPATSPDDMK	2	1.539	0.6849	0.133471	0.99684	4	2	1		T27; T27; T27	0.061198	0.404677	0.773527	0.804156	0.824444	1	0.979976	0.000597412	FC
PMI_005129; PMI_029686; Pmi_611960_SFSWA_HUMAN_Splicing_factor,_suppressor_of_white-apricot_homolog|m.17076; 37079|m.25675	S113; S45; S97; S96	XP_022101070.1 splicing factor, suppressor of white-apricot homolog isoform X1 [Acanthaster planci] (id=79.38%; len=97; e=1.06E-38) ; XP_022101071.1 splicing factor, suppressor of white-apricot homolog isoform X2 [Acanthaster planci] (id=73.56%; len=87; e=5.52E-30) ; SFSWA_HUMAN_Splicing_factor,_suppressor_of_white-apricot_homolog; XP_022101071.1 splicing factor, suppressor of white-apricot homol…	GRGHLPSLSEYED; WRGHLPSLSEYED; GRGHLPSLSEYED; GRGHLPSLSEYED	3	4.042	0.7335	0.12238	1	1	1	1		S113; S45; S97; S96	0.0952621	0.24483	0.895995	0.896067	0.859072	0.986374	0.949138	0.00381467	FC
77667|m.52100; 77666|m.52092; 77660|m.52074; 77652|m.52054; 77661|m.52082	S935; S846; S990; S901; S259	XP_022097945.1 vesicle-associated protein-like, partial [Acanthaster planci] (id=71.09%; len=640; e=0.00E+00) ; XP_022097945.1 vesicle-associated protein-like, partial [Acanthaster planci] (id=67.66%; len=535; e=6.52E-175) ; XP_022097945.1 vesicle-associated protein-like, partial [Acanthaster planci] (id=71.09%; len=640; e=0.00E+00) ; XP_022097945.1 vesicle-associated protein-like, partial [Acant…	GSLDVDSPEYEGK; GSLDVDSPEYEGK; GSLDVDSPEYEGK; GSLDVDSPEYEGK; GSLDVDSPEYEGK	2,3,4,5	6.381	0.7353	0.011574	1	17	22	16	22	S935; S846; S990; S901; S259	0.0693849	0.339968	0.884534	0.859475	0.965274	0.998415	0.991061	0.000119502	FC	0.0704239	0.129186	0.940218	0.0330064	0.00134938
Pmi_621370_SH3R3_MOUSE_SH3_domain-containing_RING_finger_protein_3|m.18735; 15872|m.10652	S127:S130; S102:S105	SH3R3_MOUSE_SH3_domain-containing_RING_finger_protein_3; XP_022099588.1 E3 ubiquitin-protein ligase SH3RF1-like isoform X3 [Acanthaster planci] (id=73.19%; len=138; e=1.61E-51)	ILQRVRSPSSPQP,RVRSPSSPQPGLQ; ILQRVRSPSSPQP,RVRSPSSPQPGLQ	4	3.067	0.6316	0.183993	0.99459	2	2	2	2	S127:S130; S102:S105	0.0563395	0.376425	0.825713	0.800361	0.917075	0.990188	0.981684	0.000500167	FC	0.274452	0.268339	0.949379	0.846677	0.000420178
38227|m.26276; 38232|m.26279; Pmi_627500_PNPO_MOUSE_Pyridoxine-5p-phosphate_oxidase|m.19956; PMI_001947; 38241|m.26283; 38242|m.26284; 38229|m.26277; 38238|m.26281	S81; S99; S26; S26; S99; S81; S26; S26	XP_022096786.1 pyridoxine-5'-phosphate oxidase-like isoform X2 [Acanthaster planci] (id=68.01%; len=297; e=3.80E-142) ; XP_022096786.1 pyridoxine-5'-phosphate oxidase-like isoform X2 [Acanthaster planci] (id=66.11%; len=301; e=1.20E-137) ; PNPO_MOUSE_Pyridoxine-5p-phosphate_oxidase; XP_022096786.1 pyridoxine-5'-phosphate oxidase-like isoform X2 [Acanthaster planci] (id=66.81%; len=241; e=9.37E-11…	YKEGHESFEEGDL; YKEGHESFEEGDL; YKEGHESFEEGDL; YKEGHESFEEGDL; YKEGHESFEEGDL; YKEGHESFEEGDL; YKEGHESFEEGDL; YKEGHESFEEGDL	2,3,4	3.695	0.629	0.123996	1	9	4	10	4	S81; S99; S26; S26; S99; S81; S26; S26	0.078523	0.157422	0.941221	0.905486	0.711792	0.978837	0.985391	0.000318564	FC	0.188922	0.210634	0.875103	0.43446	0.00799184
Pmi_554961_TBC25_HUMAN_TBC1_domain_family_member_25|m.9998; 88675|m.58584	S294; S115	TBC25_HUMAN_TBC1_domain_family_member_25; XP_022098594.1 TBC1 domain family member 25-like [Acanthaster planci] (id=71.60%; len=169; e=1.05E-61)	SANERQSPPSNLG; SANERQSPPSNLG	2,3,4	3.924	0.658	0.025709	1	7	7	7	9	S294; S115	0.0819924	0.653114	0.916764	0.903742	0.731562	1	0.986234	0.000282952	FC	0.0820252	0.139209	0.971816	0.0311024	0.000379939
PMI_017685; PMI_002531	T1127; T524	XP_022090237.1 vacuolar protein sorting-associated protein 13D-like isoform X1 [Acanthaster planci] (id=83.36%; len=1334; e=0.00E+00) ; XP_022090239.1 vacuolar protein sorting-associated protein 13D-like isoform X2 [Acanthaster planci] (id=88.36%; len=3584; e=0.00E+00)	EGGGVLTPLVERS; EGGGVLTPLVERS	2,3	2.659	0.2726	0.578394	1	1	3	3	2	T1127; T524	0.068902	0.429336	0.645468	0.767082	0.720453	1	0.99547	3.07373e-05	FC	0.375168	0.732964	0.937805	4.03489e-05	0.00327062
Pmi_623200_TPC12_MOUSE_Trafficking_protein_particle_complex_subunit_12|m.19067	S257	TPC12_MOUSE_Trafficking_protein_particle_complex_subunit_12	SEAPEASPQPQQK	3,4,5	5.659	0.7652	0.052646	1	7	5	7	6	S257	0.0675564	0.461873	0.906966	0.868846	0.825656	0.992161	0.990602	0.00013208	FC	0.0955968	0.142473	0.982224	0.0534322	6.04357e-05
PMI_017383	S108	XP_022092605.1 centrosomal protein of 131 kDa-like [Acanthaster planci] (id=77.04%; len=135; e=7.92E-44)	RHKRALSHNAQLS	2	1.426	0.6003	0.352973	1	1	1	1		S108	0.0892173	0.606885	0.694741	0.692159	0.81649	1	0.811898	0.049746	FC
PMI_020658; Pmi_582520_no_annot|m.12817	S93; S93	XP_022097411.1 ubiquitin-associated protein 1-like isoform X2 [Acanthaster planci] (id=72.80%; len=533; e=0.00E+00) ; no_annot	QRAAATSPVQLPN; QRAAATSPVQLPN	2,3	5.818	0.7599	0.158311	0.99822	2	1	2	4	S93; S93	0.0667098	0.624082	0.900648	0.827217	0.802041	1	0.97809	0.000714792	FC	0.0693486	0.147209	0.959328	0.0287789	0.00093805
Pmi_664653_ANR17_HUMAN_Ankyrin_repeat_domain-containing_protein_17|m.29730; 35353|m.24720	S855; S99	ANR17_HUMAN_Ankyrin_repeat_domain-containing_protein_17; XP_022091038.1 ankyrin repeat and KH domain-containing protein mask-like isoform X2 [Acanthaster planci] (id=85.15%; len=1199; e=0.00E+00)	KEALALSPDLPEQ; KEALALSPDLPEQ	2,3	3.141	0.6966	0.078026	1	6	9	9	8	S855; S99	0.0966963	0.767427	0.923678	0.897096	0.786296	1	0.988244	0.000206502	FC	0.123642	0.192397	0.951693	0.0683943	0.00162984
PMI_024209; PMI_019343; Pmi_632120_TCPG_BOVIN_T-complex_protein_1_subunit_gamma|m.20912; 64749|m.43081	S203; S293; S262; S201	XP_022105850.1 T-complex protein 1 subunit gamma-like [Acanthaster planci] (id=59.32%; len=381; e=2.56E-136) ; XP_022105850.1 T-complex protein 1 subunit gamma-like [Acanthaster planci] (id=66.27%; len=590; e=0.00E+00) ; TCPG_BOVIN_T-complex_protein_1_subunit_gamma; XP_022105850.1 T-complex protein 1 subunit gamma-like [Acanthaster planci] (id=94.05%; len=487; e=0.00E+00)	QTSLEISREEDFT; QTSLEISREEDFT; QTSLEISREEDFT; QTSLEISREEDFT	3	2.054	0.6424	0.132581	1	5	3	4	3	S203; S293; S262; S201	0.0628296	0.372728	0.938253	0.934677	0.856673	0.995051	0.987118	0.000247868	FC	0.0601934	0.132573	0.991189	0.000435289	5.66474e-08
48607|m.32502; Pmi_630101_GIT2_HUMAN_ARF_GTPase-activating_protein_GIT2|m.20504; PMI_000810	S48:S49; S454:S455; S369:S370	XP_022108828.1 ARF GTPase-activating protein GIT2-like isoform X2 [Acanthaster planci] (id=85.41%; len=377; e=0.00E+00) ; GIT2_HUMAN_ARF_GTPase-activating_protein_GIT2; XP_022108829.1 ARF GTPase-activating protein GIT2-like isoform X3 [Acanthaster planci] (id=81.59%; len=554; e=0.00E+00)	LKPRGGSSDASDE,KPRGGSSDASDEP; LKPRGGSSDASDE,KPRGGSSDASDEP; LKPRGGSSDASDE,KPRGGSSDASDEP	2,3	3.32	0.724	0.368748	1	2	2	3		S48:S49; S454:S455; S369:S370	0.0813911	0.128058	0.556008	0.644642	0.838189	1	0.995021	3.71272e-05	FC
Pmi_640091_ABCD4_MOUSE_ATP-binding_cassette_sub-family_D_member_4|m.22708	S383	ABCD4_MOUSE_ATP-binding_cassette_sub-family_D_member_4	TKANYGSPVQLPD	2,3,4,5	3.428	0.689	0.191558	1	3	2	2	1	S383	0.0861269	0.553833	0.869906	0.772787	0.756124	0.998647	0.912292	0.0112017	FC	0.101474	0.127387	0.93582	0.0382096	0.00140749
PMI_012240; PMI_017288; Pmi_647392_DYST_MOUSE_Dystonin|m.24611	T737; T294; T204	PIK50378.1 putative nesprin-1 [Apostichopus japonicus] (id=49.08%; len=1308; e=0.00E+00) ; XP_022102241.1 uncharacterized protein LOC110985497 isoform X1 [Acanthaster planci] (id=73.93%; len=675; e=0.00E+00) ; DYST_MOUSE_Dystonin	RSSLAITPKEGRY; RSSLAITPKEGRY; RSSLAITPKEGRY	2	1.585	0.407	0.029068	1	2	2	3	2	T737; T294; T204	0.0594917	0.323438	0.788926	0.66592	0.775894	1	0.981403	0.000515568	FC	0.141039	0.188196	0.971985	0.150185	8.34916e-06
Pmi_492011_FA89A_XENLA_Protein_FAM89A|m.5764	S6	FA89A_XENLA_Protein_FAM89A	-MAKAVSPTASAT	2,3	4.342	0.6964	0.218575	0.99999	3	3	2	2	S6	0.073916	0.688679	0.879886	0.905562	0.848137	1	0.975884	0.00086533	FC	0.141482	0.191262	0.954195	0.215007	0.000698875
45715|m.30629; Pmi_641782_HGNAT_MOUSE_Heparan-alpha-glucosaminide_N-acetyltransferase|m.23143	S237; S231	XP_022105998.1 heparan-alpha-glucosaminide N-acetyltransferase-like [Acanthaster planci] (id=79.28%; len=637; e=0.00E+00) ; HGNAT_MOUSE_Heparan-alpha-glucosaminide_N-acetyltransferase	VNSDLGSPPSRQP; VNSDLGSPPSRQP	2,3	1.903	0.5444	0.010815	1	2	2	3	3	S237; S231	0.050861	0.563094	0.962401	0.913668	0.741444	0.966241	0.98615	0.000286423	FC	0.0731811	0.118047	0.928616	0.000803848	0.00253428
Pmi_617420_PHF13_MOUSE_PHD_finger_protein_13|m.17994; PMI_000786	S103; S64	PHF13_MOUSE_PHD_finger_protein_13; XP_022094970.1 PHD finger protein 13-like isoform X1 [Acanthaster planci] (id=84.43%; len=167; e=4.59E-99)	GHVKKRSPSPLDS; GHVKKRSPSPLDS	3	2.039	0.4924	0.511178	0.99542	1	1	1		S103; S64	0.144879	0.314376	0.812663	0.870199	0.863643	0.966235	0.925283	0.00816537	FC
PMI_014411	S407:S413	XP_022079074.1 glutamine-dependent NAD(+) synthetase-like [Acanthaster planci] (id=68.90%; len=463; e=0.00E+00)	AAKSPESSPQDDS,SSPQDDSPKKRRT	2,3	1.943	0.5495	0.048387	0.99265	3	1	1		S407:S413	0.138204	0.21741	0.291226	0.362727	0.374281	1	0.964563	0.00186143	FC
Pmi_636190_ADIP_HUMAN_Afadin-_and_alpha-actinin-binding_protein|m.21834; PMI_006127; 20201|m.14746	S547; S624; S523	ADIP_HUMAN_Afadin-_and_alpha-actinin-binding_protein; XP_022087854.1 afadin- and alpha-actinin-binding protein A-like [Acanthaster planci] (id=72.66%; len=801; e=0.00E+00) ; XP_022087854.1 afadin- and alpha-actinin-binding protein A-like [Acanthaster planci] (id=85.83%; len=621; e=0.00E+00)	QQQLMLSPTGMQG; QQQLMLSPTGMQG; QQQLMLSPTGMQG	3,4,5	6.072	0.7531	0.162953	0.99998	6	4	5		S547; S624; S523	0.0587918	0.092163	0.0847447	0.474717	0.332982	1	0.983141	0.00042395	FC
Pmi_648520_PDE4D_MOUSE_cAMP-specific_3p,5p-cyclic_phosphodiesterase_4D|m.24877	S73:S80	PDE4D_MOUSE_cAMP-specific_3p,5p-cyclic_phosphodiesterase_4D	ESFLYRSDSDFDL,DSDFDLSPKSMSR	2,3	2.687	0.5778	0.477581	0.9966	1	3	2		S73:S80	0.101974	0.401825	0.754614	0.578272	0.606621	0.865338	0.91037	0.0116903	FC
Pmi_548310_ARH_HUMAN_Low_density_lipoprotein_receptor_adapter_protein_1|m.9454	S360	ARH_HUMAN_Low_density_lipoprotein_receptor_adapter_protein_1	FQLDYPSP-----	2	2.183	0.7705	0.105211	1	3	1	2		S360	0.0774505	0.613346	0.86065	0.79753	0.706904	1	0.966426	0.00167186	FC
79395|m.53291; 79389|m.53271; 79387|m.53264; 79391|m.53276; Pmi_646401_KTN1_HUMAN_Kinectin|m.24357; 79398|m.53301; 79386|m.53259	S1072; S1068; S1061; S1079; S848; S1035; S1028	XP_022105257.1 ribosome-binding protein 1-like isoform X4 [Acanthaster planci] (id=78.91%; len=1048; e=0.00E+00) ; XP_022105249.1 ribosome-binding protein 1-like isoform X3 [Acanthaster planci] (id=78.69%; len=1037; e=0.00E+00) ; XP_022105249.1 ribosome-binding protein 1-like isoform X3 [Acanthaster planci] (id=78.69%; len=1037; e=0.00E+00) ; XP_022105242.1 ribosome-binding protein 1-like isoform…	DQLRKASTSSQDI; DQLRKASTSSQDI; DQLRKASTSSQDI; DQLRKASTSSQDI; DQLRKASTSSQDI; DQLRKASTSSQDI; DQLRKASTSSQDI	3,4	5.029	0.7091	0.114883	1	4	1	2	5	S1072; S1068; S1061; S1079; S848; S1035; S1028	0.0756434	0.268699	0.792847	0.901534	0.904438	1	0.975363	0.000903002	FC	0.0861244	0.192924	0.971933	0.0178842	0.000348995
45077|m.30281; Pmi_668792_MIA3_BOVIN_Melanoma_inhibitory_activity_protein_3|m.31158; 45076|m.30277	S438; S438; S426	XP_022093121.1 basic proline-rich protein-like isoform X1 [Acanthaster planci] (id=83.13%; len=326; e=7.53E-164) ; MIA3_BOVIN_Melanoma_inhibitory_activity_protein_3; XP_022093122.1 basic proline-rich protein-like isoform X2 [Acanthaster planci] (id=83.44%; len=314; e=8.05E-159)	SRSGRDSGPHPPF; SRSGRDSGPHPPF; SRSGRDSGPHPPF	4	2.022	0.5129	0.24296	1	2	1	2		S438; S438; S426	0.0833542	0.392228	0.840004	0.790745	0.824595	1	0.908027	0.0122995	FC
PMI_003930	S249	XP_022108884.1 small G protein signaling modulator 1-like [Acanthaster planci] (id=87.75%; len=914; e=0.00E+00)	KLRRKTSPLSANQ	2,3,4	2.213	0.5545	0.192618	0.9986	2	2	2		S249	0.0741963	0.382844	0.9089	0.87708	0.795664	1	0.993082	7.1627e-05	FC
48525|m.32411; PMI_017276; Pmi_639951_PLIN2_PIG_Perilipin-2|m.22681	S235; S259; S235	XP_022108138.1 perilipin-2-like isoform X2 [Acanthaster planci] (id=78.74%; len=461; e=0.00E+00) ; XP_022108137.1 perilipin-2-like isoform X1 [Acanthaster planci] (id=71.84%; len=348; e=1.58E-177) ; PLIN2_PIG_Perilipin-2	TEMEKESPSSVQR; TEMEKESPSSVQR; TEMEKESPSSVQR	3	1.25	0.4927	0.079697	0.99998	1	1	1		S235; S259; S235	0.185008	0.424257	0.635893	0.723879	0.827781	1	0.933681	0.00645152	FC
15963|m.10722; Pmi_612280_SYT2_MOUSE_Synaptotagmin-2|m.17093	S72; S72	XP_022110705.1 synaptotagmin-1-like isoform X2 [Acanthaster planci] (id=64.06%; len=217; e=1.62E-86) ; SYT2_MOUSE_Synaptotagmin-2	YDEIGRSPLSGRF; YDEIGRSPLSGRF	2,3	2.272	0.6203	0.01935	1	4	1	3	1	S72; S72	0.0851086	0.44438	0.911887	0.80155	0.747851	1	0.97854	0.000685867	FC	0.0982051	0.145087	0.983699	0.0295194	3.56228e-05
PMI_008384	T312:S314	XP_022104697.1 unconventional myosin-IXa-like, partial [Acanthaster planci] (id=83.68%; len=827; e=0.00E+00)	DPFVSQTPSPRSP,FVSQTPSPRSPFP	2,3	4.122	0.7285	0.648767	1	2	2	4		T312:S314	0.0385683	0.178538	0.488405	0.546675	0.521948	1	0.984873	0.000341496	FC
Pmi_644283_CI085_RAT_Uncharacterized_protein_C9orf85_homolog|m.23832; 45064|m.30265	S180:S182; S180:S182	CI085_RAT_Uncharacterized_protein_C9orf85_homolog; XP_022101248.1 histone H1.0-like [Acanthaster planci] (id=67.44%; len=258; e=1.68E-97)	RSRLSKSHSPLRT,RLSKSHSPLRTPK; RSRLSKSHSPLRT,RLSKSHSPLRTPK	2,3,4	1.851	0.4605	0.043649	1	1	2	3	3	S180:S182; S180:S182	0.0699133	0.0799581	0.166816	0.513041	0.370246	1	0.969034	0.00142347	FC	0.824831	0.701052	0.224276	0.543898	0.0686909
74301|m.49642; PMI_009936; PMI_009469	T92:T99:S102; T399:T406:S409; T207:T214:S217	XP_022103384.1 protein LSM14 homolog A-like isoform X2 [Acanthaster planci] (id=81.14%; len=228; e=3.36E-93) ; XP_022103383.1 protein LSM14 homolog A-like isoform X1 [Acanthaster planci] (id=64.07%; len=540; e=0.00E+00) ; XP_022103383.1 protein LSM14 homolog A-like isoform X1 [Acanthaster planci] (id=70.33%; len=364; e=6.63E-140)	GDVVKGTEDSGNE,EDSGNETQPSDAP,GNETQPSDAPEEE; GDVVKGTEDSGNE,EDSGNETQPSDAP,GNETQPSDAPEEE; GDVVKGTEDSGNE,EDSGNETQPSDAP,GNETQPSDAPEEE	4	4.502	0.5224	0.034328	0.99423	2	3	2		T92:T99:S102; T399:T406:S409; T207:T214:S217	0.101055	0.266542	0.830619	0.787688	0.854771	1	0.879048	0.0210593	FC
Pmi_2526140_no_annot|m.32529; PMI_005020; PMI_006555	S31; S1061; S972	no_annot; XP_022084310.1 kinesin-like protein KIF14 isoform X1 [Acanthaster planci] (id=86.62%; len=792; e=0.00E+00) ; XP_022084311.1 kinesin-like protein KIF14 isoform X2 [Acanthaster planci] (id=81.08%; len=1263; e=0.00E+00)	KDYKIDSPMTPLK; KDYKIDSPMTPLK; KDYKIDSPMTPLK	3	1.732	0.6009	1.16124	1	1	1	1		S31; S1061; S972	0.0725216	0.257298	0.226309	0.50262	0.684906	1	0.973036	0.00108077	FC
PMI_001195; PMI_020329; Pmi_604880_SNX16_HUMAN_Sorting_nexin-16|m.15886	S254; S254; S170	XP_022091928.1 sorting nexin-16-like isoform X2 [Acanthaster planci] (id=63.68%; len=413; e=1.93E-160) ; XP_022091928.1 sorting nexin-16-like isoform X2 [Acanthaster planci] (id=63.44%; len=413; e=2.93E-158) ; SNX16_HUMAN_Sorting_nexin-16	SRALCESLDETVY; SRALCESLDETVY; SRALCESLDETVY	2,3	2.981	0.6813	0.115275	1	1	2	1		S254; S254; S170	0.113225	0.57921	0.878088	0.559134	0.801137	0.962422	0.854568	0.0301879	FC
78182|m.52452; Pmi_655250_DBF4A_CRIGR_Protein_DBF4_homolog_A|m.26753	S1110:T1113; S1108:T1111	XP_022099857.1 uncharacterized protein LOC110984220 isoform X1 [Acanthaster planci] (id=61.29%; len=1426; e=0.00E+00) ; DBF4A_CRIGR_Protein_DBF4_homolog_A	KYKLVFSPETPKE,LVFSPETPKEERE; KYKLVFSPETPKE,LVFSPETPKEERE	3	1.428	0.3815	0.324575	1	1	1	1		S1110:T1113; S1108:T1111	0.0819524	0.206483	0.332958	0.348511	0.521573	1	0.997267	1.11938e-05	FC
PMI_015023; 71299|m.47652; Pmi_663090_CIP2A_HUMAN_Protein_CIP2A|m.29277	S553; S28; S589	XP_022093983.1 protein CIP2A homolog isoform X2 [Acanthaster planci] (id=80.83%; len=751; e=0.00E+00) ; XP_022093982.1 protein CIP2A homolog isoform X1 [Acanthaster planci] (id=87.43%; len=350; e=0.00E+00) ; CIP2A_HUMAN_Protein_CIP2A	GTHAILSPRRPQP; GTHAILSPRRPQL; GTHAILSPRRPQP	3,4	1.917	0.6208	0.037587	1	3	6	4		S553; S28; S589	0.103972	0.775758	0.905502	0.82582	0.869219	0.970057	0.961885	0.0021514	FC
Pmi_668151_TDRD1_ORYLA_Tudor_domain-containing_protein_1|m.30969; 15828|m.10616; PMI_021786; PMI_019747	S859; S136; S269; S129	TDRD1_ORYLA_Tudor_domain-containing_protein_1; XP_022086656.1 uncharacterized protein LOC110977121 isoform X3 [Acanthaster planci] (id=62.91%; len=213; e=8.49E-77) ; XP_022086656.1 uncharacterized protein LOC110977121 isoform X3 [Acanthaster planci] (id=58.37%; len=920; e=0.00E+00) ; XP_022086654.1 uncharacterized protein LOC110977121 isoform X1 [Acanthaster planci] (id=62.96%; len=1385; e=0.00E+…	TKQPRKSTELLHG; TKQPRKSTELLHG; TKHPRKSTELLHG; TKQPRKSTELLHG	2,3	3.872	0.7192	0.006129	1	3	2	3	1	S859; S136; S269; S129	0.0792121	0.331224	0.811413	0.81204	0.965643	0.999695	0.9663	0.00168442	FC	0.0710381	0.150898	0.9597	0.0131517	0.000958803
53459|m.35501; Pmi_659952_no_annot|m.28246	S1133; S1600	XP_022100191.1 uncharacterized protein LOC110984363 isoform X2 [Acanthaster planci] (id=59.86%; len=1328; e=0.00E+00) ; no_annot	EREATLSPVKSNT; EREATLSPVKSNT	2,3,4	5.368	0.6605	0.002281	1	7	13	8	5	S1133; S1600	0.0729281	0.789827	0.87633	0.82276	0.721336	1	0.991344	0.000112061	FC	0.0800038	0.175891	0.963141	0.0233777	0.000881163
PMI_013750; Pmi_567220_HD_HUMAN_Huntingtin|m.11111; 10630|m.6518	S498; S522; S522	XP_022080674.1 huntingtin-like isoform X2 [Acanthaster planci] (id=84.23%; len=1275; e=0.00E+00) ; HD_HUMAN_Huntingtin; XP_022080674.1 huntingtin-like isoform X2 [Acanthaster planci] (id=86.16%; len=1033; e=0.00E+00)	DSSAKNSPTSEVK; DSSAKNSPTSEVK; DSSAKNSPTSEVK	3,4,5	3.469	0.5898	0.006172	0.99304	4	2	5	1	S498; S522; S522	0.0633431	0.408794	0.788519	0.849803	0.770996	1	0.984945	0.000338273	FC	0.0963842	0.125322	0.974328	0.0400805	1.8954e-05
15678|m.10461; Pmi_629840_NU153_RAT_Nuclear_pore_complex_protein_Nup153|m.20449; PMI_017793	T177; T580; T955	XP_022090395.1 LOW QUALITY PROTEIN: nuclear pore complex protein Nup153-like [Acanthaster planci] (id=65.85%; len=205; e=2.47E-75) ; NU153_RAT_Nuclear_pore_complex_protein_Nup153; XP_022090395.1 LOW QUALITY PROTEIN: nuclear pore complex protein Nup153-like [Acanthaster planci] (id=64.91%; len=1636; e=0.00E+00)	FGSQSTTPSSGAK; FGSQSTTPSSGAK; FGSQSTTPSSGAK	2,3	3.15	0.6608	0.052775	1	2	2	3	4	T177; T580; T955	0.0819334	0.909592	0.534855	0.512361	0.643036	1	0.994523	4.49135e-05	FC	0.232907	0.38611	0.940401	0.0352649	0.00224262
PMI_022185; 12362|m.7798	S141; S211	XP_022104396.1 mitogen-activated protein kinase kinase kinase 2-like isoform X2 [Acanthaster planci] (id=79.94%; len=618; e=0.00E+00) ; XP_022104389.1 mitogen-activated protein kinase kinase kinase 2-like isoform X1 [Acanthaster planci] (id=83.03%; len=277; e=8.81E-145)	PARDTPSPPPGHI; PARDTPSPPPGHI	3	3.206	0.6582	0.004182	0.99999	4	5	6	1	S141; S211	0.104922	0.466986	0.859336	0.770234	0.916075	0.93921	0.874886	0.0225012	FC	0.22805	0.232577	0.937682	0.903726	0.000124475
48335|m.32304; Pmi_533790_TSC2_HUMAN_Tuberin|m.8333	S1134:T1142; S1134:T1142	XP_022103490.1 tuberin-like [Acanthaster planci] (id=76.58%; len=2007; e=0.00E+00) ; TSC2_HUMAN_Tuberin	PTDKSKSFEYNAP,EYNAPPTPEKSVS; PTDKSKSFEYNAP,EYNAPPTPEKSVS	3	2.747	0.4937	0.777833	0.99817	2	1	1		S1134:T1142; S1134:T1142	0.0576342	0.227488	0.891509	0.803792	0.745966	0.952462	0.9689	0.00143574	FC
Pmi_638990_CL004_PONAB_Uncharacterized_protein_C12orf4_homolog|m.22465; PMI_006280	S185; S185	CL004_PONAB_Uncharacterized_protein_C12orf4_homolog; XP_022106145.1 nascent polypeptide-associated complex subunit alpha-like [Acanthaster planci] (id=88.78%; len=205; e=1.36E-115)	VQQANVSRSKAVK; VQQANVSRSKAVK	2,3	3.556	0.6568	0.373399	1	1	2	2		S185; S185	0.0808623	0.349899	0.935293	0.955409	0.74126	1	0.993878	5.60979e-05	FC
PMI_010826; PMI_009333	S147; S179	XP_022102981.1 ubiquitin carboxyl-terminal hydrolase 37-like [Acanthaster planci] (id=49.59%; len=724; e=0.00E+00) ; XP_022102981.1 ubiquitin carboxyl-terminal hydrolase 37-like [Acanthaster planci] (id=68.75%; len=1165; e=0.00E+00)	PTTGRISPNPMFT; PTTGRISPNPMFT	3	3.87	0.6654	0.849326	1	2	1	1		S147; S179	0.0867978	0.648131	0.499823	0.774561	0.843281	0.999669	0.831852	0.0400338	FC
82925|m.55641; 82924|m.55639; PMI_010695; Pmi_669821_C19L2_DANRE_CWF19-like_protein_2|m.31614	S200; S200; S200; S24	XP_022098964.1 centrosomal protein of 44 kDa-like isoform X1 [Acanthaster planci] (id=70.81%; len=596; e=0.00E+00) ; XP_022098964.1 centrosomal protein of 44 kDa-like isoform X1 [Acanthaster planci] (id=71.21%; len=594; e=0.00E+00) ; XP_022098964.1 centrosomal protein of 44 kDa-like isoform X1 [Acanthaster planci] (id=71.31%; len=596; e=0.00E+00) ; C19L2_DANRE_CWF19-like_protein_2	YHTAETSPTIKTP; YHTAETSPTIKTP; YHTAETSPTIKTP; YHTAETSPTIKTP	2,3,4,5	5.471	0.7282	0.002721	1	28	29	32	23	S200; S200; S200; S24	0.0881261	0.462636	0.768376	0.712442	0.817731	0.999603	0.853067	0.0307977	FC	0.268693	0.276795	0.952058	0.782482	0.000192972
Pmi_637480_UBXN4_CAEEL_UBX_domain-containing_protein_4|m.22174; PMI_004950	S328; S308	UBXN4_CAEEL_UBX_domain-containing_protein_4; XP_022096930.1 transient receptor potential cation channel subfamily M member 2-like isoform X2 [Acanthaster planci] (id=63.38%; len=1155; e=0.00E+00)	QSLPAASPDREIQ; QSLPAASPDREIQ	3	4.819	0.7612	0.37966	1	1	1	1		S328; S308	0.134292	0.693707	0.702382	0.712832	0.674254	1	0.892635	0.0166721	FC
18081|m.12640; PMI_014931; PMI_019835	S48; S35; S24	XP_022103777.1 calcineurin subunit B type 2 [Acanthaster planci] (id=99.41%; len=170; e=5.95E-119) ; XP_022103777.1 calcineurin subunit B type 2 [Acanthaster planci] (id=85.29%; len=170; e=9.36E-96) ; XP_022103777.1 calcineurin subunit B type 2 [Acanthaster planci] (id=98.09%; len=157; e=9.37E-107)	KLDLDNSGALSVD; KLDLDNSGALSVD; KLDLDNSGALSVD	4,5	5.856	0.7005	0.077834	1	5	4	2		S48; S35; S24	0.0819746	0.549932	0.923121	0.901583	0.836688	0.964198	0.962247	0.00211104	FC
Pmi_590350_no_annot|m.13820; 83516|m.56050; PMI_000834; 83511|m.56047	S177; S177; S177; S177	no_annot; XP_022093367.1 uncharacterized protein LOC110980732 isoform X2 [Acanthaster planci] (id=80.91%; len=398; e=0.00E+00) ; XP_022093367.1 uncharacterized protein LOC110980732 isoform X2 [Acanthaster planci] (id=78.90%; len=365; e=0.00E+00) ; XP_022093367.1 uncharacterized protein LOC110980732 isoform X2 [Acanthaster planci] (id=74.11%; len=282; e=5.55E-138)	DGVKRESLDSGET; DGVKRESLDSGET; DGVKRESLDSGET; DGVKRESLDSGET	2,3,4	2.787	0.6203	0.106375	1	4	1	1	2	S177; S177; S177; S177	0.0886005	0.443817	0.829988	0.83277	0.832902	1	0.979924	0.000600537	FC	0.0785251	0.123957	0.981665	0.0418694	0.000169135
PMI_019316; 15530|m.10333	S323:S329; S356:S362	XP_022105079.1 uncharacterized protein LOC110987010 [Acanthaster planci] (id=68.61%; len=1287; e=0.00E+00) ; XP_022105079.1 uncharacterized protein LOC110987010 [Acanthaster planci] (id=69.13%; len=554; e=0.00E+00)	AALIPKSPPVPDS,SPPVPDSPPFKSL; AALIPKSPPVPDS,SPPVPDSPPFKSL	2,3	1.904	0.5499	0.008187	1	6	6	7	2	S323:S329; S356:S362	0.0667641	0.389413	0.890469	0.778916	0.723358	1	0.991206	0.000115672	FC	0.239146	0.273279	0.922044	0.492583	0.00109605
Pmi_651322_RSU1_HUMAN_Ras_suppressor_protein_1|m.25661	S195	RSU1_HUMAN_Ras_suppressor_protein_1	HNKVETSPDDLKI	2,4	3.69	0.6694	0.169571	1	2	1	2		S195	0.0732472	0.257403	0.706961	0.79766	0.710192	1	0.985878	0.000297752	FC
65688|m.43683; 65684|m.43678; PMI_015428; PMI_013630	S26; S26; S266; S763	XP_022106511.1 bromodomain adjacent to zinc finger domain protein 2B-like isoform X3 [Acanthaster planci] (id=82.28%; len=965; e=0.00E+00) ; XP_022106517.1 bromodomain adjacent to zinc finger domain protein 2B-like isoform X9 [Acanthaster planci] (id=82.48%; len=976; e=0.00E+00) ; XP_022106517.1 bromodomain adjacent to zinc finger domain protein 2B-like isoform X9 [Acanthaster planci] (id=78.99%;…	RNRFENSEDTDTS; RNRFENSEDTDTS; RNRFENSEDTDTS; RNRFENSEDTDTS	2,3	3.204	0.6582	0.035788	1	3	2	3	1	S26; S26; S266; S763	0.0758001	0.170408	0.213057	0.616715	0.446336	1	0.96198	0.0021408	FC	0.96323	0.584643	0.152404	0.000572358	0.000328185
PMI_019549; Pmi_643670_PARN_HUMAN_Poly(A)-specific_ribonuclease_PARN|m.23637; PMI_008611; 54598|m.36263	S224; S224; S254; S224	XP_022101867.1 poly(A)-specific ribonuclease PARN-like [Acanthaster planci] (id=83.28%; len=311; e=0.00E+00) ; PARN_HUMAN_Poly(A)-specific_ribonuclease_PARN; XP_022101867.1 poly(A)-specific ribonuclease PARN-like [Acanthaster planci] (id=79.48%; len=658; e=0.00E+00) ; XP_022101867.1 poly(A)-specific ribonuclease PARN-like [Acanthaster planci] (id=80.12%; len=664; e=0.00E+00)	VKARHESGLMLTT; VKARHESGLMLTT; VKARHESGLMLTT; VKARHESGLMLTT	3	2.868	0.6269	0.031939	1	4	4	5		S224; S224; S254; S224	0.0709291	0.0828263	0.344114	0.439944	0.828973	1	0.997714	7.83076e-06	FC
4229|m.2325; PMI_026980	S171; S737	XP_022093589.1 MKL/myocardin-like protein 1 isoform X2 [Acanthaster planci] (id=79.81%; len=208; e=1.31E-91) ; XP_022093588.1 MKL/myocardin-like protein 1 isoform X1 [Acanthaster planci] (id=84.82%; len=988; e=0.00E+00)	AASLPSSPTERNV; AASLPSSPTERNV	2	2.374	0.5533	0.007286	0.99799	2	3	2	3	S171; S737	0.0886313	0.796127	0.89275	0.884522	0.720941	1	0.996691	1.6409e-05	FC	0.306377	0.423879	0.954179	0.0121364	0.000406521
Pmi_559390_K0528_MOUSE_Uncharacterized_protein_KIAA0528|m.10381	S99:S104	K0528_MOUSE_Uncharacterized_protein_KIAA0528	RTNPLTSPLSTSP,TSPLSTSPPQDQL	3,4	4.677	0.2747	0.104098	0.99998	1	1	1	2	S99:S104	0.0792887	0.185858	0.840961	0.69113	0.74143	1	0.935098	0.00618171	FC	0.0446898	0.0886312	0.936645	0.0840679	0.00164193
PMI_019497; Pmi_544150_VW5B1_HUMAN_von_Willebrand_factor_A_domain-containing_protein_5B1|m.9106	S554; S486	XP_022090006.1 von Willebrand factor A domain-containing protein 5B1-like [Acanthaster planci] (id=92.64%; len=625; e=0.00E+00) ; VW5B1_HUMAN_von_Willebrand_factor_A_domain-containing_protein_5B1	GSKRLGSDDSVGE; GSKRLGSDDSVGE	2,3	4.136	0.6448	0.028328	1	7	3	5	7	S554; S486	0.0716166	0.311334	0.906332	0.928624	0.785435	0.93551	0.969771	0.00135687	FC	0.139393	0.312962	0.964901	0.000544804	0.000632964
PMI_023327; PMI_025478; Pmi_655720_ILKAP_HUMAN_Integrin-linked_kinase-associated_serine/thre..CUT|m.26924	S55; S55; S55	XP_022090343.1 integrin-linked kinase-associated serine/threonine phosphatase 2C-like isoform X1 [Acanthaster planci] (id=78.63%; len=365; e=0.00E+00) ; XP_022090343.1 integrin-linked kinase-associated serine/threonine phosphatase 2C-like isoform X1 [Acanthaster planci] (id=79.73%; len=365; e=0.00E+00) ; ILKAP_HUMAN_Integrin-linked_kinase-associated_serine/thre..CUT	QLKRRVSLDSGFY; DLKRRVSLDSGFY; DLKRRVSLDSGFY	2	2.111	0.4988	0.126877	1	3	3	1	3	S55; S55; S55	0.105768	0.388683	0.888418	0.726078	0.741561	0.969133	0.929444	0.00729165	FC	0.133898	0.328168	0.924031	0.000551287	0.00176399
PMI_003766; Pmi_548810_SPG17_MOUSE_Sperm-associated_antigen_17|m.9484	S879; S306	XP_022082065.1 sperm-associated antigen 17-like isoform X1 [Acanthaster planci] (id=84.34%; len=2478; e=0.00E+00) ; SPG17_MOUSE_Sperm-associated_antigen_17	AAATTPSPSASRP; AAATTPSPSASRP	2,3	1.872	0.6245	0.066023	0.99668	1	2	1	1	S879; S306	0.0723467	0.929837	0.965083	0.928739	0.786321	1	0.993606	6.119e-05	FC	0.122423	0.228048	0.962581	0.000173813	0.000374496
Pmi_318320_HMCS1_CHICK_Hydroxymethylglutaryl-CoA_synthase,_cytoplasmic|m.1488	S82:S92	HMCS1_CHICK_Hydroxymethylglutaryl-CoA_synthase,_cytoplasmic	PLSDLPSPMVDSA,DSAPVSSPIESLK	3,4	4.024	0.4434	0.103054	0.99997	4	1	4		S82:S92	0.0555457	0.18516	0.792911	0.818517	0.890484	0.97613	0.987625	0.000228752	FC
PMI_013744	T793	XP_022087184.1 epidermal growth factor receptor substrate 15-like 1 isoform X1 [Acanthaster planci] (id=72.10%; len=1043; e=0.00E+00)	PFNSKTTPDPFKD	2,3,4	2.16	0.5893	0.269249	0.99776	2	4	4	1	T793	0.0589409	0.208934	0.795617	0.821944	0.867314	0.921692	0.927909	0.00760837	FC	0.0156036	0.0816016	0.983801	0.00424026	1.32833e-05
18979|m.13506; PMI_015925; Pmi_669840_SRBS2_RAT_Sorbin_and_SH3_domain-containing_protein_2|m.31746	S134; S288; S145	XP_022081541.1 uncharacterized protein LOC110973912 isoform X9 [Acanthaster planci] (id=70.18%; len=218; e=2.06E-81) ; XP_022081541.1 uncharacterized protein LOC110973912 isoform X9 [Acanthaster planci] (id=68.14%; len=587; e=0.00E+00) ; SRBS2_RAT_Sorbin_and_SH3_domain-containing_protein_2	LAKDTDSPEEPPP; LAKDTDSPEEPPP; LAKDTDSPEEPPP	2,3	3.344	0.7022	0.069753	1	3	1	2	4	S134; S288; S145	0.104738	0.465401	0.848392	0.837182	0.790578	0.966667	0.971302	0.00122354	FC	0.259202	0.29151	0.944802	0.218989	0.00110213
Pmi_661270_KI67_HUMAN_Antigen_KI-67|m.29501; 68310|m.45570	S1500; S83	KI67_HUMAN_Antigen_KI-67; XP_022080667.1 nascent polypeptide-associated complex subunit alpha, muscle-specific form-like [Acanthaster planci] (id=76.69%; len=133; e=1.66E-48)	VVSVEPSPKKTRG; VVSVEPSPKKTRG	2,3,4	4.339	0.7776	0.050708	1	6	9	8	1	S1500; S83	0.0784918	0.336357	0.434464	0.652864	0.55844	1	0.982839	0.000439229	FC	0.667338	0.825796	0.965002	0.00303394	0.000402892
PMI_014969	T507	XP_022088992.1 WD repeat-containing protein 47-like isoform X1 [Acanthaster planci] (id=88.55%; len=961; e=0.00E+00)	ANVLSSTPKTNRF	3	3.714	0.6255	0.013251	0.99865	1	1	1		T507	0.0614518	0.643593	0.435527	0.698209	0.678833	1	0.811587	0.0499051	FC
Pmi_607900_INT10_MOUSE_Integrator_complex_subunit_10|m.16377	S252	INT10_MOUSE_Integrator_complex_subunit_10	PVTPLMSPQAGKG	2,3	3.044	0.6482	0.011873	1	6	5	6	5	S252	0.0854311	0.408426	0.692653	0.706141	0.694438	1	0.989889	0.000152833	FC	0.19311	0.35021	0.983648	0.00290993	2.45032e-05
PMI_013012	S83	XP_022083005.1 ral GTPase-activating protein subunit alpha-1-like isoform X2 [Acanthaster planci] (id=81.94%; len=1678; e=0.00E+00)	CQPLLPSPTTLKS	3,4	5.045	0.7481	0.443183	0.99709	1	1	1	2	S83	0.0823376	0.918228	0.91255	0.860656	0.736869	0.974311	0.981862	0.000490472	FC	0.0987071	0.20848	0.95057	0.00979183	0.00164625
PMI_019931; PMI_025502	S19; S19	XP_022089049.1 adipocyte plasma membrane-associated protein-like [Acanthaster planci] (id=78.34%; len=397; e=0.00E+00) ; XP_022089049.1 adipocyte plasma membrane-associated protein-like [Acanthaster planci] (id=79.78%; len=361; e=0.00E+00)	RKVKSPSSSPGVE; RKVKSPSSSPGVE	2,3	3.417	0.7139	0.101883	0.99814	2	2	1	1	S19; S19	0.0779167	0.359336	0.77387	0.823461	0.898024	1	0.990433	0.000136861	FC	0.294057	0.373663	0.930357	0.100729	0.000674697
66688|m.44459; 66687|m.44458	T155:S158; T155:S158	XP_022083361.1 transport and Golgi organization protein 11-like [Acanthaster planci] (id=81.14%; len=228; e=4.69E-138) ; XP_022083361.1 transport and Golgi organization protein 11-like [Acanthaster planci] (id=81.58%; len=228; e=8.12E-139)	TNGLDDTPTSPPK,LDDTPTSPPKLLS; TNGLDDTPTSPPK,LDDTPTSPPKLLS	3	2.438	0.6228	0.042402	0.99717	1	1	1		T155:S158; T155:S158	0.0525114	0.29268	0.705688	0.703507	0.693289	1	0.97282	0.00109811	FC
Pmi_668021_BAZ1B_HUMAN_Tyrosine-protein_kinase_BAZ1B|m.30901; 80695|m.54241; 80694|m.54238; 80699|m.54252; 80697|m.54247; 80698|m.54249	T485; T471; T471; T91; T91; T485	BAZ1B_HUMAN_Tyrosine-protein_kinase_BAZ1B; XP_022095000.1 tyrosine-protein kinase BAZ1B-like isoform X5 [Acanthaster planci] (id=79.21%; len=991; e=0.00E+00) ; XP_022095000.1 tyrosine-protein kinase BAZ1B-like isoform X5 [Acanthaster planci] (id=79.52%; len=991; e=0.00E+00) ; XP_022094995.1 tyrosine-protein kinase BAZ1B-like isoform X1 [Acanthaster planci] (id=80.32%; len=442; e=0.00E+00) ; XP_02…	EDEFKVTPKKTPS; EDEFKVTPKKTPS; EDEFKVTPKKTPS; EDEFKVTPKKTPS; EDEFKVTPKKTPS; EDEFKVTPKKTPS	3,4	4.638	0.655	0.006926	1	5	2	3	2	T485; T471; T471; T91; T91; T485	0.0648316	0.258578	0.268373	0.368381	0.482919	1	0.99203	9.50244e-05	FC	0.349849	0.854258	0.440552	0.0235788	0.0666946
Pmi_653111_TACC3_XENLA_Transforming_acidic_coiled-coil-containing_pr..CUT|m.26159; 60941|m.40375	S446:S453; S446:S453	TACC3_XENLA_Transforming_acidic_coiled-coil-containing_pr..CUT; XP_022091717.1 transforming acidic coiled-coil-containing protein 3-like isoform X7 [Acanthaster planci] (id=74.87%; len=951; e=0.00E+00)	VSKSNDSLTAEGD,LTAEGDSGDGLTA; VSKSNDSLTAEGD,LTAEGDSGDGLTA	3	3.68	0.5894	0.325939	0.99997	1	2	2		S446:S453; S446:S453	0.0675643	0.548406	0.752141	0.844081	0.794018	1	0.964325	0.00188638	FC
PMI_006156; PMI_008941	S893; S937	XP_022105952.1 ubiquitin carboxyl-terminal hydrolase 47-like isoform X2 [Acanthaster planci] (id=81.12%; len=1398; e=0.00E+00) ; XP_022105954.1 ubiquitin carboxyl-terminal hydrolase 47-like isoform X3 [Acanthaster planci] (id=80.72%; len=1452; e=0.00E+00)	AVDGDASPAIPTR; AVDGDASPAIPTR	2,3	4.096	0.7942	0.055525	1	5	4	4		S893; S937	0.0943047	0.577422	0.963386	0.904386	0.831859	0.99747	0.996478	1.85809e-05	FC
PMI_013596	S72	XP_022110704.1 synaptotagmin-1-like isoform X1 [Acanthaster planci] (id=78.60%; len=542; e=0.00E+00)	YDEIGRSPLSRRF	2,3	2.444	0.6196	0.048652	1	4	3	3	2	S72	0.0861141	0.412876	0.906902	0.735711	0.742334	1	0.954923	0.00300212	FC	0.212803	0.250492	0.955393	0.00537684	0.00120779
PMI_017685	S1139	XP_022090237.1 vacuolar protein sorting-associated protein 13D-like isoform X1 [Acanthaster planci] (id=83.36%; len=1334; e=0.00E+00)	SRTPGFSFSDGDS	2,3	3.535	0.6373	0.005863	1	5	4	4	1	S1139	0.0651751	0.400864	0.550191	0.897951	0.757724	0.990052	0.980617	0.000559908	FC	0.297796	0.796369	0.974851	0.000555702	3.99252e-05
PMI_016875	S400	XP_022086751.1 uncharacterized protein LOC110977152 isoform X1 [Acanthaster planci] (id=56.11%; len=1285; e=0.00E+00)	GYTQLKSPTDKNS	3,4	3.16	0.6383	0.034726	0.99998	2	4	2		S400	0.0732953	0.569681	0.867132	0.763016	0.82361	0.977729	0.917757	0.00986781	FC
55076|m.36567; Pmi_653481_UBP54_MOUSE_Inactive_ubiquitin_carboxyl-terminal_hydrolase_54|m.26249; 55075|m.36565	S379; S379; S379	XP_022086751.1 uncharacterized protein LOC110977152 isoform X1 [Acanthaster planci] (id=73.60%; len=625; e=0.00E+00) ; UBP54_MOUSE_Inactive_ubiquitin_carboxyl-terminal_hydrolase_54; XP_022086751.1 uncharacterized protein LOC110977152 isoform X1 [Acanthaster planci] (id=65.34%; len=1027; e=0.00E+00)	GYTQLKSPTDKHS; GYTQLKSPTDKHS; GYTQLKSPTDKHS	3,4	3.16	0.6383	0.034726	0.99998	1	2	2		S379; S379; S379	0.0853262	0.579879	0.914194	0.839689	0.729055	0.990818	0.903867	0.0134181	FC
Pmi_639991_NEB2_HUMAN_Neurabin-2|m.22686	S529	NEB2_HUMAN_Neurabin-2	AILMDDSPEASII	2,3	3.945	0.7193	0.0927	1	4	4	4	9	S529	0.115977	0.412754	0.830525	0.751734	0.698063	0.947367	0.8945	0.0161081	FC	0.453861	0.462206	0.947891	0.753509	0.00223236
PMI_009789; Pmi_639050_LR16A_HUMAN_Leucine-rich_repeat-containing_protein_16A|m.22488	S1576; S707	XP_022103388.1 F-actin-uncapping protein LRRC16A-like isoform X1 [Acanthaster planci] (id=71.02%; len=949; e=0.00E+00) ; LR16A_HUMAN_Leucine-rich_repeat-containing_protein_16A	AVKPLVSPRGVKS; AVKPLVSPRTP--	2,3	2.215	0.6718	0.043394	1	3	5	4	8	S1576; S707	0.0773032	0.785712	0.933037	0.882708	0.731337	0.997311	0.992895	7.55372e-05	FC	0.0816614	0.195918	0.97672	0.00346582	6.07747e-05
30919|m.22255; PMI_013519	S57; S750	XP_022087074.1 inositol hexakisphosphate and diphosphoinositol-pentakisphosphate kinase 2-like isoform X7 [Acanthaster planci] (id=56.14%; len=114; e=4.43E-28) ; XP_022087074.1 inositol hexakisphosphate and diphosphoinositol-pentakisphosphate kinase 2-like isoform X7 [Acanthaster planci] (id=81.32%; len=819; e=0.00E+00)	RKPRGGSETGSLD; RKPRGGSETGSLD	3	5.261	0.705	0.556488	0.99755	3	1	2	4	S57; S750	0.064765	0.81546	0.86887	0.891165	0.793486	0.904152	0.913216	0.0109704	FC	0.946483	0.807034	0.983516	0.0172472	0.0407483
Pmi_662252_NOP58_HUMAN_Nucleolar_protein_58|m.29040	S544	NOP58_HUMAN_Nucleolar_protein_58	PEEAPSSEKKKKK	2,3,4,5	4.77	0.7442	0.019905	0.99752	7	4	7	7	S544	0.0644995	0.77839	0.952728	0.944556	0.817156	0.989564	0.958746	0.00251768	FC	0.0429754	0.118414	0.952219	0.00763801	0.000799841
PMI_021333; PMI_010061	S41; S1199	XP_022102143.1 GATOR complex protein DEPDC5-like isoform X1 [Acanthaster planci] (id=58.08%; len=198; e=2.69E-65) ; XP_022102143.1 GATOR complex protein DEPDC5-like isoform X1 [Acanthaster planci] (id=75.70%; len=1255; e=0.00E+00)	SSTSPRSLKEEGE; SSTSPRSLKEEGE	3	3.326	0.7315	1.04827	1	1	1	1		S41; S1199	0.161775	0.266927	0.636132	0.79093	0.684944	1	0.97447	0.000969331	FC
Pmi_614400_SPN90_HUMAN_NCK-interacting_protein_with_SH3_domain|m.17415; PMI_019742	S173; S173	SPN90_HUMAN_NCK-interacting_protein_with_SH3_domain; XP_022081462.1 NCK-interacting protein with SH3 domain-like [Acanthaster planci] (id=75.85%; len=646; e=0.00E+00)	PNDRLSSPVLNND; PNDRLSSPVLNND	2	2.644	0.6963	0.002189	1	2	1	1	1	S173; S173	0.0735649	0.358511	0.804594	0.85814	0.773139	1	0.988686	0.000191292	FC	0.0661951	0.122085	0.889304	0.14296	0.00365502
PMI_001775; PMI_005986; Pmi_638111_P20L1_BOVIN_PHD_finger_protein_20-like_protein_1|m.22268	S744; S743; S743	XP_022091079.1 uncharacterized protein LOC110979526 isoform X1 [Acanthaster planci] (id=59.69%; len=1843; e=0.00E+00) ; XP_022091082.1 uncharacterized protein LOC110979526 isoform X4 [Acanthaster planci] (id=60.25%; len=1844; e=0.00E+00) ; P20L1_BOVIN_PHD_finger_protein_20-like_protein_1	QKRRHPSASQTPA; QKRRHPSASQTPA; QKRRHPSASQTPA	3,4	3.111	0.6227	0.024489	0.99999	5	4	4		S744; S743; S743	0.108901	0.556519	0.830053	0.708018	0.779347	1	0.872059	0.0235063	FC
PMI_004532; PMI_009189; Pmi_669832_CNOT1_XENTR_CCR4-NOT_transcription_complex_subunit_1|m.31624	T1880; T2215; T1481	XP_014665399.1 PREDICTED: CCR4-NOT transcription complex subunit 1-like [Priapulus caudatus] (id=49.04%; len=1972; e=0.00E+00) ; XP_022094484.1 CCR4-NOT transcription complex subunit 1-like [Acanthaster planci] (id=92.04%; len=1658; e=0.00E+00) ; CNOT1_XENTR_CCR4-NOT_transcription_complex_subunit_1	RLPDPFTPNLKDL; RLPDPFTPNLKVE; RLPDPFTPNLKVE	3	2.004	0.4419	0.63121	1	1	1	1		T1880; T2215; T1481	0.0810262	0.287471	0.844776	0.893238	0.83654	1	0.997342	1.05902e-05	FC
74046|m.49503; Pmi_666630_STK31_MOUSE_Serine/threonine-protein_kinase_31|m.30412; PMI_010121	S30; S421; S253	XP_011670570.1 PREDICTED: serine/threonine-protein kinase 31, partial [Strongylocentrotus purpuratus] (id=33.60%; len=741; e=2.06E-107) ; STK31_MOUSE_Serine/threonine-protein_kinase_31; XP_011670570.1 PREDICTED: serine/threonine-protein kinase 31, partial [Strongylocentrotus purpuratus] (id=34.01%; len=738; e=4.37E-106)	SPNTAKSPSYQKT; SPNTAKSPSYQKT; SPNTAKSPSYQKT	2,3,4	2.939	0.5401	0.018129	1	4	3	3		S30; S421; S253	0.0853214	0.767657	0.901149	0.740703	0.73572	1	0.95702	0.00273122	FC
Pmi_605291_no_annot|m.15954; PMI_028166	S214; S367	no_annot; XP_022086836.1 uncharacterized protein LOC110977222 isoform X3 [Acanthaster planci] (id=65.47%; len=1254; e=0.00E+00)	LPRSVVSPTDIPP; LPRSVVSPTDIPP	2,3	2.319	0.5364	0.053112	0.99774	2	2	2		S214; S367	0.0581104	0.435092	0.86914	0.851565	0.872378	1	0.9795	0.000626088	FC
Pmi_633600_F261_RAT_6-phosphofructo-2-kinase/fructose-2,6-bisphosphatase_1|m.21243; 46253|m.30968	S467; S467	F261_RAT_6-phosphofructo-2-kinase/fructose-2,6-bisphosphatase_1; XP_022097665.1 6-phosphofructo-2-kinase/fructose-2,6-bisphosphatase 1-like isoform X7 [Acanthaster planci] (id=91.92%; len=483; e=0.00E+00)	FQDARSSLNSDVK; FQDARSSLNSDVK	2	1.85	0.4968	0.311575	1	1	1	1		S467; S467	0.0585359	0.186246	0.646899	0.789568	0.916245	1	0.983003	0.000430884	FC
Pmi_318320_HMCS1_CHICK_Hydroxymethylglutaryl-CoA_synthase,_cytoplasmic|m.1488	S92	HMCS1_CHICK_Hydroxymethylglutaryl-CoA_synthase,_cytoplasmic	DSAPVSSPIESLK	3,4,5	5.72	0.7596	0.127042	1	6	8	7	3	S92	0.1097	0.483252	0.945379	0.897845	0.90831	0.973913	0.957351	0.00268964	FC	0.259668	0.296581	0.935739	0.0888644	0.00329907
Pmi_614560_SIR2_PONAB_NAD-dependent_protein_deacetylase_sirtuin-2|m.17442	S411	SIR2_PONAB_NAD-dependent_protein_deacetylase_sirtuin-2	PSTKAESPSKAEA	2,3,4	3.603	0.7102	0.075459	1	5	5	6	2	S411	0.0943495	0.718673	0.873812	0.837348	0.762052	0.979022	0.966223	0.00169208	FC	0.14581	0.168708	0.896102	0.480864	0.00688786
PMI_013415	S141	XP_022107575.1 NAD-dependent protein deacetylase sirtuin-2-like isoform X2 [Acanthaster planci] (id=73.33%; len=150; e=4.08E-64)	ASTKAESPSKAEA	2,3,4	2.916	0.6818	0.075459	1	5	5	6	1	S141	0.0943495	0.718673	0.873812	0.837348	0.762052	0.979022	0.966223	0.00169208	FC	0.147539	0.169983	0.897194	0.511261	0.00719897
Pmi_645661_PCM1_XENLA_Pericentriolar_material_1_protein|m.24206; PMI_000800	T122; T168	PCM1_XENLA_Pericentriolar_material_1_protein; XP_022084430.1 pericentriolar material 1 protein-like isoform X3 [Acanthaster planci] (id=76.70%; len=2279; e=0.00E+00)	ESTRRHTPATFPR; ESTRRHTPATFPR	2	1.557	0.5337	0.510608	1	1	2	1	1	T122; T168	0.102552	0.910843	0.653621	0.534591	0.858803	1	0.9182	0.00976323	FC	0.924735	0.78797	0.291951	0.128706	0.00338172
Pmi_661880_no_annot|m.28886; 47026|m.31429; PMI_007445	S89; S89; S82	no_annot; XP_022102112.1 uncharacterized protein LOC110985412 [Acanthaster planci] (id=55.13%; len=234; e=2.17E-64) ; XP_022102212.1 muscle M-line assembly protein unc-89-like [Acanthaster planci] (id=54.08%; len=490; e=1.79E-133)	QKVQHESGEPTMR; QKVQHESGEPTMR; QKVQHESGEPTMR	3	1.412	0.5234	0.048502	1	1	2	1		S89; S89; S82	0.246843	0.199078	0.457055	0.338644	0.732456	1	0.979457	0.000628687	FC
84242|m.56443; Pmi_639461_HDC_HUMAN_Headcase_protein_homolog|m.22574	S173; S173	XP_022082580.1 headcase protein homolog [Acanthaster planci] (id=81.14%; len=562; e=0.00E+00) ; HDC_HUMAN_Headcase_protein_homolog	QRRRKKSSDKPSI; QRRRKKSSDKPSI	3	1.738	0.5718	0.06725	0.99999	2	3	2		S173; S173	0.070636	0.68043	0.878418	0.7874	0.725345	1	0.971108	0.00124006	FC
PMI_000869; PMI_000871; PMI_005516	S112; S106; S99	sp|P02256.1|H1_PARAN RecName: Full=Histone H1, gonadal (id=57.76%; len=116; e=2.93E-26) ; KXJ62373.1 hypothetical protein RP20_CCG015761 [Aedes albopictus] (id=55.44%; len=92; e=4.88E-25) ; sp|P06144.1|H1_LYTPI RecName: Full=Late histone H1 (id=68.06%; len=72; e=1.75E-24)	ALRSGVSKGSLQQ; ALRSGVSKGSLQQ; ALRSGVSKGSLQQ	3	1.841	0.3656	0.6582	1	1	2	1		S112; S106; S99	0.048347	0.0217311	0.892216	0.680976	0.652587	0.961246	0.959102	0.00247471	FC
PMI_015629; 8936|m.5315; Pmi_517020_PKHF2_CHICK_Pleckstrin_homology_domain-containing_family_F..CUT|m.7169	S138; S31; S146	XP_022096467.1 pleckstrin homology domain-containing family F member 2-like isoform X1 [Acanthaster planci] (id=82.18%; len=303; e=1.36E-169) ; XP_022096467.1 pleckstrin homology domain-containing family F member 2-like isoform X1 [Acanthaster planci] (id=94.30%; len=158; e=6.52E-99) ; PKHF2_CHICK_Pleckstrin_homology_domain-containing_family_F..CUT	KPATELSPVWVPD; KPATELSPVWVPD; KPATELSPVWVPD	3,4	4.922	0.6213	0.210268	0.99998	3	3	3		S138; S31; S146	0.0735263	0.374004	0.807104	0.749376	0.891021	1	0.990438	0.000136719	FC
Pmi_665860_SCAPE_HUMAN_S_phase_cyclin_A-associated_protein_in_the_end..CUT|m.30143	S145	SCAPE_HUMAN_S_phase_cyclin_A-associated_protein_in_the_end..CUT	DKKVKQSPTSTKS	3	1.696	0.4023	0.520722	1	1	1	1		S145	0.081638	0.503262	0.860922	0.777372	0.661096	1	0.965912	0.0017232	FC
64514|m.42924; PMI_010002; Pmi_657720_ACAP2_CHICK_Arf-GAP_with_coiled-coil,_ANK_repeat_and_PH_..CUT|m.27515	S764; S680; S546	XP_022085475.1 arf-GAP with coiled-coil, ANK repeat and PH domain-containing protein 2-like isoform X2 [Acanthaster planci] (id=89.63%; len=762; e=0.00E+00) ; XP_022085475.1 arf-GAP with coiled-coil, ANK repeat and PH domain-containing protein 2-like isoform X2 [Acanthaster planci] (id=84.51%; len=723; e=0.00E+00) ; ACAP2_CHICK_Arf-GAP_with_coiled-coil,_ANK_repeat_and_PH_..CUT	EPDKPTSPDT---; EPDKPTSPDT---; EPDKPTSPDT---	2,3	2.583	0.7696	0.001678	1	3	4	2	3	S764; S680; S546	0.073345	0.28574	0.862117	0.884621	0.804796	0.996918	0.965806	0.0017339	FC	0.0818912	0.161597	0.98333	0.000118487	0.000161728
Pmi_664653_ANR17_HUMAN_Ankyrin_repeat_domain-containing_protein_17|m.29730	S907	ANR17_HUMAN_Ankyrin_repeat_domain-containing_protein_17	DPQDGHSPKLEAL	2	1.405	0.4726	0.002226	1	1	1	1		S907	0.0727804	0.472035	0.949692	0.786192	0.74655	0.99695	0.930589	0.00705965	FC
PMI_023939; 59907|m.39663; Pmi_628421_RBP2_HUMAN_E3_SUMO-protein_ligase_RanBP2|m.20162; PMI_006293	S375:S381; S12:S18; S89:S95; S1657:S1663	XP_022088005.1 E3 SUMO-protein ligase RanBP2-like isoform X2 [Acanthaster planci] (id=65.15%; len=617; e=0.00E+00) ; XP_022088004.1 E3 SUMO-protein ligase RanBP2-like isoform X1 [Acanthaster planci] (id=62.74%; len=263; e=4.26E-97) ; RBP2_HUMAN_E3_SUMO-protein_ligase_RanBP2; XP_022088004.1 E3 SUMO-protein ligase RanBP2-like isoform X1 [Acanthaster planci] (id=55.22%; len=1523; e=0.00E+00)	SPVKPKSPGFMKS,SPGFMKSPGFNKS; SPVKPKSPGFMKS,SPGFMKSPGFNKS; SPVKPKSPGFMKS,SPGFMKSPGFNKS; SPVKPKSPGFMKS,SPGFMKSPGFNKS	2,3,4	3.162	0.6251	0.025829	1	10	12	10	6	S375:S381; S12:S18; S89:S95; S1657:S1663	0.088846	0.897604	0.823041	0.780908	0.715495	1	0.972421	0.00113045	FC	0.208264	0.412248	0.976257	0.031818	0.000432039
PMI_003933	S12	XP_022108904.1 ran-specific GTPase-activating protein-like [Acanthaster planci] (id=79.92%; len=259; e=1.30E-140)	TEEAPHSPEIHFE	2,3,4	5.765	0.7853	0.003648	1	61	42	42	21	S12	0.0959356	0.439544	0.8289	0.882174	0.810609	1	0.982783	0.000442098	FC	0.145875	0.200681	0.915259	0.327722	0.00484686
Pmi_606300_CSKP_MOUSE_Peripheral_plasma_membrane_protein_CASK|m.16104; PMI_017638	S465; S90	CSKP_MOUSE_Peripheral_plasma_membrane_protein_CASK; XP_022088001.1 peripheral plasma membrane protein CASK-like isoform X1 [Acanthaster planci] (id=83.30%; len=461; e=0.00E+00)	VTPPPTSPFLNGR; VTPPPTSPFLNGR	2,3	3.882	0.7223	0.190097	1	2	2	1		S465; S90	0.050432	0.482633	0.832887	0.790185	0.755333	1	0.973531	0.0010416	FC
PMI_000876; PMI_000024	S1651:S1655; S1629:S1633	XP_011665894.1 PREDICTED: hydrocephalus-inducing protein homolog [Strongylocentrotus purpuratus] (id=66.72%; len=5219; e=0.00E+00) ; XP_022110484.1 hydrocephalus-inducing protein homolog, partial [Acanthaster planci] (id=87.31%; len=3019; e=0.00E+00)	AGTGAGSPMPSPT,AGSPMPSPTPRDP; AGTGAGSPMPSPT,AGSPMPSPTPRDP	2,3,4	3.078	0.6587	0.06855	0.99625	4	1	4	6	S1651:S1655; S1629:S1633	0.090252	0.286137	0.656144	0.820791	0.895115	1	0.95396	0.00313076	FC	0.32947	0.368022	0.959571	0.392945	0.00172378
PMI_017424; Pmi_666650_K0586_HUMAN_Uncharacterized_protein_KIAA0586|m.30419; 48640|m.32541	S532; S1229; S302	XP_022081340.1 TALPID3 protein-like isoform X2 [Acanthaster planci] (id=62.44%; len=1174; e=0.00E+00) ; K0586_HUMAN_Uncharacterized_protein_KIAA0586; XP_022081340.1 TALPID3 protein-like isoform X2 [Acanthaster planci] (id=74.38%; len=843; e=0.00E+00)	VATPLASPSGASP; VATPLASPSGASP; VATPLASPSGASP	3	5.019	0.7165	0.227265	0.99711	1	1	1		S532; S1229; S302	0.125663	0.554163	0.479827	0.838469	0.687216	0.959258	0.938222	0.00560686	FC
Pmi_466860_NISCH_RAT_Nischarin|m.4563	S95:S99	NISCH_RAT_Nischarin	TSSRSKSPDRSPN,SKSPDRSPNAMDP	3,4	3.413	0.671	0.062443	0.99776	7	5	8	4	S95:S99	0.0932881	0.509004	0.730449	0.662546	0.767611	1	0.968099	0.00151025	FC	0.161913	0.189771	0.958927	0.147596	0.000198038
56674|m.37490; 56675|m.37492; PMI_022714; 56672|m.37486	S82; S82; S82; S82	XP_022106586.1 CUGBP Elav-like family member 3 isoform X1 [Acanthaster planci] (id=98.11%; len=528; e=0.00E+00) ; XP_022106586.1 CUGBP Elav-like family member 3 isoform X1 [Acanthaster planci] (id=93.85%; len=553; e=0.00E+00) ; XP_022106586.1 CUGBP Elav-like family member 3 isoform X1 [Acanthaster planci] (id=100.00%; len=116; e=2.16E-77) ; XP_022106586.1 CUGBP Elav-like family member 3 isoform X…	LKSCMTSPPQTIP; LKSCMTSPPQTIP; LKSCMTSPPQTIP; LKSCMTSPPQTIP	2,3,4	3.417	0.6711	0.010228	0.99726	19	19	17	10	S82; S82; S82; S82	0.0915238	0.456589	0.737274	0.757867	0.853645	1	0.967494	0.00156779	FC	0.112786	0.147417	0.994761	0.0296473	2.6921e-09
Pmi_669270_DNM3A_HUMAN_DNA_(cytosine-5)-methyltransferase_3A|m.31370	S780	DNM3A_HUMAN_DNA_(cytosine-5)-methyltransferase_3A	GPRQRRSPSDRPV	2,3,4	1.832	0.4482	0.134858	1	2	2	1		S780	0.114914	0.585162	0.881469	0.793383	0.67759	1	0.982378	0.000463047	FC
Pmi_669120_DYST_MOUSE_Dystonin|m.31302; PMI_013393; PMI_000518	S687; S453; S4800	DYST_MOUSE_Dystonin; XP_022102245.1 uncharacterized protein LOC110985497 isoform X4 [Acanthaster planci] (id=83.82%; len=2212; e=0.00E+00) ; XP_022102245.1 uncharacterized protein LOC110985497 isoform X4 [Acanthaster planci] (id=79.20%; len=3784; e=0.00E+00)	QITAKKSPVNESY; QITAKKSPVNESY; QITAKKSPVNESY	2,3	2.649	0.5687	0.031769	1	1	2	3	1	S687; S453; S4800	0.0818782	0.240978	0.691764	0.735087	0.725868	1	0.965563	0.00175848	FC	0.38863	0.380731	0.985998	0.696758	1.35631e-06
PMI_014969; PMI_011380	S338; S338	XP_022088992.1 WD repeat-containing protein 47-like isoform X1 [Acanthaster planci] (id=88.55%; len=961; e=0.00E+00) ; XP_022088992.1 WD repeat-containing protein 47-like isoform X1 [Acanthaster planci] (id=88.65%; len=960; e=0.00E+00)	GKKKEDSPGQEVN; GKKKEDSPGQEVN	2,3,4	3.729	0.7325	0.028182	1	15	13	12	12	S338; S338	0.0977293	0.833213	0.91055	0.835079	0.860397	0.99091	0.973052	0.00107954	FC	0.0469145	0.130309	0.997745	0.0137254	2.31743e-06
25026|m.18919; PMI_004395	S376; S775	XP_022100951.1 BMP-2-inducible protein kinase-like isoform X2 [Acanthaster planci] (id=74.15%; len=147; e=1.10E-63) ; XP_022100951.1 BMP-2-inducible protein kinase-like isoform X2 [Acanthaster planci] (id=80.54%; len=663; e=0.00E+00)	GDFATLSPDQVVD; GDFATLSPDQVVD	3,4,5	5.257	0.7445	0.047971	1	8	12	8		S376; S775	0.130189	0.314656	0.821735	0.814047	0.853257	0.951939	0.92291	0.0086852	FC
PMI_006293; PMI_023939; 59907|m.39663; Pmi_628421_RBP2_HUMAN_E3_SUMO-protein_ligase_RanBP2|m.20162	S1669; S387; S24; S101	XP_022088004.1 E3 SUMO-protein ligase RanBP2-like isoform X1 [Acanthaster planci] (id=55.22%; len=1523; e=0.00E+00) ; XP_022088005.1 E3 SUMO-protein ligase RanBP2-like isoform X2 [Acanthaster planci] (id=65.15%; len=617; e=0.00E+00) ; XP_022088004.1 E3 SUMO-protein ligase RanBP2-like isoform X1 [Acanthaster planci] (id=62.74%; len=263; e=4.26E-97) ; RBP2_HUMAN_E3_SUMO-protein_ligase_RanBP2	SPGFNKSGDNEYY; SPGFNKSGDNEYY; SPGFNKSGDNEYY; SPGFNKSGDNEYY	2,3	2.051	0.5129	0.005695	1	2	2	2		S1669; S387; S24; S101	0.0758334	0.479883	0.736031	0.647635	0.669782	0.997243	0.808797	0.0513429	FC
PMI_021570; Pmi_659100_CHD3_HUMAN_Chromodomain-helicase-DNA-binding_protein_3|m.27963	S71; S842	XP_022104219.1 chromodomain-helicase-DNA-binding protein 5-like isoform X4 [Acanthaster planci] (id=97.29%; len=258; e=1.95E-170) ; CHD3_HUMAN_Chromodomain-helicase-DNA-binding_protein_3	IREHEFSFEEDAV; IREHEFSFEEDAV	2,3	2.239	0.6708	0.035825	1	1	1	1		S71; S842	0.0945782	0.352825	0.854531	0.874907	0.826975	1	0.980626	0.000559412	FC
76050|m.50778; PMI_005116	S158:S162; S158:S162	XP_022103451.1 retinoic acid-induced protein 1-like [Acanthaster planci] (id=83.80%; len=1179; e=0.00E+00) ; XP_022103451.1 retinoic acid-induced protein 1-like [Acanthaster planci] (id=83.30%; len=1132; e=0.00E+00)	QYPSPFSPGHSPR,PFSPGHSPRASQI; QYPSPFSPGHSPR,PFSPGHSPRASQI	3	3.563	0.7435	0.245586	1	1	1	1	1	S158:S162; S158:S162	0.160543	0.156294	0.131766	0.360573	0.378166	1	0.921674	0.00896209	FC	0.516978	0.528684	0.845262	0.867634	0.0577376
9547|m.5766; Pmi_487150_no_annot|m.5545	S354:S359; S354:S359	XP_022104818.1 uncharacterized protein LOC110986863 [Acanthaster planci] (id=44.53%; len=393; e=9.64E-70) ; no_annot	DLNVPKSPTVISP,KSPTVISPVDQAS; DLNVPKSPTVISP,KSPTVISPVDQAS	3,4	3.56	0.557	0.30389	0.99572	1	1	1	1	S354:S359; S354:S359	0.0735414	0.395565	0.880988	0.821199	0.753512	1	0.991037	0.000120133	FC	0.123498	0.157359	0.966674	0.17	0.000163495
PMI_008387; PMI_011224; Pmi_662880_ANR28_MOUSE_Serine/threonine-protein_phosphatase_6_regula..CUT|m.29205	S1042; S1042; S1028	XP_022109223.1 serine/threonine-protein phosphatase 6 regulatory ankyrin repeat subunit A-like [Acanthaster planci] (id=91.07%; len=1075; e=0.00E+00) ; XP_022109223.1 serine/threonine-protein phosphatase 6 regulatory ankyrin repeat subunit A-like [Acanthaster planci] (id=90.98%; len=1075; e=0.00E+00) ; ANR28_MOUSE_Serine/threonine-protein_phosphatase_6_regula..CUT	RIALAMSGELGRL; RIALAMSGELGRL; RIALAMSGELGRL	2	2.283	0.5209	0.178398	1	1	1	1		S1042; S1042; S1028	0.0934988	0.252601	0.693512	0.787825	0.790138	1	0.992734	7.8998e-05	FC
Pmi_640260_DEPD5_HUMAN_DEP_domain-containing_protein_5|m.22839; PMI_010061	S487; S534	DEPD5_HUMAN_DEP_domain-containing_protein_5; XP_022102143.1 GATOR complex protein DEPDC5-like isoform X1 [Acanthaster planci] (id=75.70%; len=1255; e=0.00E+00)	KVPSYASPKPRTP; KVPSYASPKPRTP	2	1.457	0.5415	0.491262	1	1	1	1		S487; S534	0.121536	0.401267	0.51418	0.611385	0.645299	1	0.950938	0.00355154	FC
13020|m.8291; Pmi_588200_no_annot|m.13530	S399; S366	13020|g.8291 type:3prime_partial len:497 gc:universal 13020:1489-2(-); no_annot	GDIISPSPRKPSQ; GDIISPSPRKPSQ	3	3.901	0.7156	0.20226	1	1	2	1		S399; S366	0.0985955	0.192784	0.234497	0.332314	0.583071	1	0.990804	0.00012645	FC
Pmi_663780_F134C_MOUSE_Protein_FAM134C|m.29473; 56643|m.37473; PMI_007876	S313; S305; S334	F134C_MOUSE_Protein_FAM134C; XP_022079724.1 reticulophagy regulator 3-like isoform X1 [Acanthaster planci] (id=74.64%; len=485; e=0.00E+00) ; XP_022079724.1 reticulophagy regulator 3-like isoform X1 [Acanthaster planci] (id=69.83%; len=547; e=0.00E+00)	GREKQRSPEGMPF; GREKQRSPEGMPF; DREKQRSPEGMPF	3	2.699	0.7139	0.30544	1	3	2	3	1	S313; S305; S334	0.076251	0.651354	0.886565	0.875159	0.819832	0.946498	0.936634	0.00589572	FC	0.12748	0.164598	0.937215	0.310533	0.00147373
53459|m.35501; Pmi_659952_no_annot|m.28246	S1094; S1561	XP_022100191.1 uncharacterized protein LOC110984363 isoform X2 [Acanthaster planci] (id=59.86%; len=1328; e=0.00E+00) ; no_annot	RSSSVSSPEQEVV; RSSSVSSPEQEVV	2,3	4.172	0.738	0.080221	1	2	2	3	2	S1094; S1561	0.0881413	0.251341	0.0778317	0.15296	0.181899	1	0.996438	1.90093e-05	FC	0.498183	0.428727	0.945938	0.0151455	0.00194522
Pmi_645991_GORS2_HUMAN_Golgi_reassembly-stacking_protein_2|m.24277; PMI_007079; PMI_005483	S247:T248; S199:T200; S35:T36	GORS2_HUMAN_Golgi_reassembly-stacking_protein_2; XP_022110187.1 Golgi reassembly-stacking protein 2-like [Acanthaster planci] (id=91.29%; len=333; e=0.00E+00) ; XP_022110187.1 Golgi reassembly-stacking protein 2-like [Acanthaster planci] (id=84.61%; len=169; e=4.37E-83)	AEVSLASTPDTSQ,EVSLASTPDTSQI; AEVSLASTPDTSQ,EVSLASTPDTSQI; AEVSLASTPDTSQ,EVSLASTPDTSQI	3,4	5.259	0.4305	0.352669	0.99998	2	1	2		S247:T248; S199:T200; S35:T36	0.0559204	0.133646	0.356379	0.558383	0.775948	1	0.976213	0.000842038	FC
Pmi_657073_MVP_STRPU_Major_vault_protein|m.27327	S860	MVP_STRPU_Major_vault_protein	LGGMVASPEAD--	3,4	3.517	0.7552	0.015998	1	7	7	8		S860	0.156701	0.465093	0.833965	0.700899	0.753948	0.953415	0.985836	0.000299526	FC
PMI_000300; 19901|m.14441; Pmi_651512_ALMS1_HUMAN_Alstrom_syndrome_protein_1|m.25698	S2037; S328; S885	XP_022091832.1 uncharacterized protein LOC110979943 [Acanthaster planci] (id=67.92%; len=1989; e=0.00E+00) ; XP_022091832.1 uncharacterized protein LOC110979943 [Acanthaster planci] (id=72.39%; len=402; e=1.47E-161) ; ALMS1_HUMAN_Alstrom_syndrome_protein_1	PVSSALSPVLETS; PVSSALSPVLETS; PVSSALSPVLETS	3	3.899	0.6091	0.161578	1	1	1	1		S2037; S328; S885	0.112189	0.525038	0.665873	0.868769	0.742165	1	0.987392	0.000237456	FC
Pmi_654692_KANL1_HUMAN_KAT8_regulatory_NSL_complex_subunit_1|m.26615	S507	KANL1_HUMAN_KAT8_regulatory_NSL_complex_subunit_1	ILGEPSSPEDLLK	2,3	3.829	0.5767	0.033922	1	3	2	5		S507	0.110562	0.395189	0.909606	0.862692	0.747063	0.984334	0.988786	0.000187913	FC
Pmi_659212_RFA1_HUMAN_Replication_protein_A_70_kDa_DNA-binding_subunit|m.28031	S183	RFA1_HUMAN_Replication_protein_A_70_kDa_DNA-binding_subunit	PSTGMMSPPKQAQ	2,3,4,5	7.508	0.7631	0.004499	1	43	52	42	32	S183	0.117765	0.563952	0.830134	0.733409	0.825467	0.993961	0.890406	0.0173583	FC	0.134736	0.171359	0.953221	0.0521044	0.00156198
PMI_003641; PMI_003441	S105; S85	XP_022094508.1 flap endonuclease 1-like [Acanthaster planci] (id=91.82%; len=379; e=0.00E+00) ; XP_022094508.1 flap endonuclease 1-like [Acanthaster planci] (id=80.06%; len=316; e=5.00E-176)	KRKERRSEAEKEL; KRKERRSEAEKEL	3,4	2.235	0.5521	0.204734	1	3	4	3	2	S105; S85	0.0703254	0.246001	0.81097	0.906582	0.890413	1	0.987713	0.000225536	FC	0.0345647	0.0929378	0.957032	0.0272749	0.000555143
Pmi_668021_BAZ1B_HUMAN_Tyrosine-protein_kinase_BAZ1B|m.30901; 80698|m.54249; 80694|m.54238; 80695|m.54241	S337; S337; S323; S323	BAZ1B_HUMAN_Tyrosine-protein_kinase_BAZ1B; XP_022094996.1 tyrosine-protein kinase BAZ1B-like isoform X2 [Acanthaster planci] (id=79.71%; len=1104; e=0.00E+00) ; XP_022095000.1 tyrosine-protein kinase BAZ1B-like isoform X5 [Acanthaster planci] (id=79.52%; len=991; e=0.00E+00) ; XP_022095000.1 tyrosine-protein kinase BAZ1B-like isoform X5 [Acanthaster planci] (id=79.21%; len=991; e=0.00E+00)	DPNQMSSPEKVRM; DPNQMSSPEKVRM; DPNQMSSPEKVRM; DPNQMSSPEKVRM	3	3.001	0.6831	0.019652	1	1	1	1		S337; S337; S323; S323	0.100021	0.278576	0.48597	0.481734	0.597862	1	0.984327	0.000366516	FC
21092|m.15723; Pmi_670100_FRY_HUMAN_Protein_furry_homolog|m.31750	S289; S1813	XP_022079670.1 LOW QUALITY PROTEIN: protein furry homolog-like [Acanthaster planci] (id=88.79%; len=972; e=0.00E+00) ; FRY_HUMAN_Protein_furry_homolog	KVGLPRSPSVIFS; KVGLPRSPSVIFS	2,3	4.86	0.7488	0.278053	1	4	3	3	2	S289; S1813	0.0801766	0.383597	0.843443	0.852323	0.744747	1	0.977315	0.000766074	FC	0.190821	0.266879	0.935231	0.0490182	0.000292727
PMI_007662; Pmi_622400_TSNAX_MACFA_Translin-associated_protein_X|m.18912	S24; S24	XP_022097266.1 translin-associated protein X-like [Acanthaster planci] (id=73.53%; len=306; e=5.89E-161) ; TSNAX_MACFA_Translin-associated_protein_X	PAKRSQSGDSWPA; PAKRSQSGDSWPA	2,3	3.106	0.5752	0.096714	1	2	3	2	1	S24; S24	0.0918469	0.14177	0.790292	0.714409	0.718339	1	0.989869	0.000153435	FC	0.0992808	0.176684	0.964734	0.0211943	0.000524112
Pmi_649130_TXB1A_DANRE_Tax1-binding_protein_1_homolog_A|m.25062	S253	TXB1A_DANRE_Tax1-binding_protein_1_homolog_A	AENEVRSPPGYNP	2,3	3.155	0.6441	0.316778	1	1	3	2	4	S253	0.110317	0.646525	0.946927	0.776406	0.826277	1	0.943116	0.00476172	FC	0.291316	0.33171	0.94966	0.212211	0.000215132
PMI_005528; 13026|m.8298; Pmi_600240_OPTN_DANRE_Optineurin|m.15188	S321; S88; S282	XP_022081250.1 optineurin-like isoform X1 [Acanthaster planci] (id=70.31%; len=805; e=0.00E+00) ; XP_022081250.1 optineurin-like isoform X1 [Acanthaster planci] (id=71.68%; len=512; e=0.00E+00) ; OPTN_DANRE_Optineurin	LPPTPFSPGQAIK; LPPTPFSPGQAIK; LPPTPFSPGQAIK	3,4	4.993	0.7346	0.121631	1	6	6	7	2	S321; S88; S282	0.117067	0.809426	0.76501	0.780359	0.767931	1	0.977906	0.000726815	FC	0.235813	0.248258	0.952772	0.739675	0.000294873
PMI_012926; 52249|m.34680	T810; T839	XP_022091459.1 ubiquitin carboxyl-terminal hydrolase 36-like isoform X2 [Acanthaster planci] (id=69.87%; len=1530; e=0.00E+00) ; XP_022091459.1 ubiquitin carboxyl-terminal hydrolase 36-like isoform X2 [Acanthaster planci] (id=74.86%; len=1058; e=0.00E+00)	VFGWNITPSKSVN; VFGWNITPSKSVN	2,3	3.675	0.6432	0.007855	1	1	2	1		T810; T839	0.111852	0.86182	0.904675	0.649015	0.66503	0.995226	0.96649	0.00166552	FC
59009|m.39054; PMI_012773; PMI_012317	S68; S68; S68	XP_022096574.1 protein RRP5 homolog [Acanthaster planci] (id=79.13%; len=1792; e=0.00E+00) ; XP_022096574.1 protein RRP5 homolog [Acanthaster planci] (id=76.78%; len=1641; e=0.00E+00) ; XP_022096574.1 protein RRP5 homolog [Acanthaster planci] (id=64.75%; len=1322; e=0.00E+00)	DEEDDESPLKRFQ; DEEDDESPLKRFQ; DEEDDESPLKRFQ	2,3	1.988	0.6811	0.026121	1	3	4	3	1	S68; S68; S68	0.0989555	0.376165	0.946705	0.906171	0.786926	0.958517	0.97928	0.000639503	FC	0.236056	0.254198	0.951211	0.518071	0.000948671
Pmi_645190_PERQ2_DANRE_PERQ_amino_acid-rich_with_GYF_domain-containi..CUT|m.24044	S523	PERQ2_DANRE_PERQ_amino_acid-rich_with_GYF_domain-containi..CUT	TPTADESPATTEK	2,3	4.495	0.6443	0.198686	1	3	2	3		S523	0.082452	0.499838	0.914171	0.8963	0.780565	1	0.977231	0.000771728	FC
Pmi_639930_VPS18_DANRE_Vacuolar_protein_sorting-associated_protein_1..CUT|m.22684	S919	VPS18_DANRE_Vacuolar_protein_sorting-associated_protein_1..CUT	QLQTHRSPASSAP	2,3	3.484	0.6544	0.054945	1	4	5	3		S919	0.0982266	0.450905	0.841792	0.782713	0.710739	1	0.968168	0.0015038	FC
PMI_028733; PMI_011374	S151; S142	XP_022102861.1 dual specificity testis-specific protein kinase 2-like [Acanthaster planci] (id=75.64%; len=234; e=8.02E-115) ; XP_022102861.1 dual specificity testis-specific protein kinase 2-like [Acanthaster planci] (id=66.38%; len=235; e=1.10E-91)	DSLRPLSPGSSAV; DSLRPLSPGSSAV	3,4	3.781	0.6652	0.002991	1	4	5	6	5	S151; S142	0.0869561	0.58275	0.817269	0.839288	0.804945	1	0.987812	0.000221923	FC	0.141601	0.336372	0.952789	6.81636e-06	0.000801057
PMI_024157; PMI_004936	S200; S239	XP_022103513.1 biotin--protein ligase-like isoform X1 [Acanthaster planci] (id=72.17%; len=503; e=0.00E+00) ; XP_022103514.1 biotin--protein ligase-like isoform X2 [Acanthaster planci] (id=79.45%; len=915; e=0.00E+00)	GSPFHRSPSGNSL; GSPFHRSPSGNSL	2	1.891	0.4913	0.028969	0.99999	2	2	3		S200; S239	0.0653086	0.489051	0.580417	0.612227	0.557234	1	0.979551	0.000622994	FC
PMI_012297; PMI_026367	S593; S30	XP_022102800.1 protein JBTS17-like [Acanthaster planci] (id=57.34%; len=572; e=0.00E+00) ; XP_022102851.1 uncharacterized protein LOC110985804 [Acanthaster planci] (id=68.03%; len=122; e=9.01E-50)	PRHGQRSPGVEEL; PRQGQRSPGVEEL	2	2.539	0.5545	0.055305	1	1	1	1		S593; S30	0.0693667	0.346092	0.699534	0.816612	0.671413	1	0.962121	0.00212502	FC
PMI_026161; Pmi_557820_no_annot|m.10251	S691:S697; S384:S390	XP_022086720.1 nascent polypeptide-associated complex subunit alpha, muscle-specific form-like isoform X1 [Acanthaster planci] (id=58.23%; len=1099; e=0.00E+00) ; no_annot	LPKEAISPIEVSS,SPIEVSSPKEVSS; LPKEAISPIEVSS,SPIEVSSPKEVSS	2,3	3.559	0.72	0.081806	1	4	3	5		S691:S697; S384:S390	0.0943534	0.535871	0.841252	0.773906	0.704581	1	0.994173	5.08362e-05	FC
Pmi_639800_PEX3_MACFA_Peroxisomal_biogenesis_factor_3|m.22654; 44096|m.29681	S228; S59	PEX3_MACFA_Peroxisomal_biogenesis_factor_3; XP_022107142.1 peroxisomal biogenesis factor 3-like [Acanthaster planci] (id=89.00%; len=200; e=1.16E-123)	KLDEQGSGIECTI; KLDEQGSGIECTI	3	3.187	0.6687	0.333789	1	1	1	1		S228; S59	0.123784	0.382048	0.756155	0.765033	0.826243	1	0.985211	0.000326462	FC
PMI_008107; PMI_006086; 23877|m.18203	S333; S334; S76	XP_022083499.1 WD repeat-containing protein 48-like [Acanthaster planci] (id=92.43%; len=647; e=0.00E+00) ; XP_022083499.1 WD repeat-containing protein 48-like [Acanthaster planci] (id=92.47%; len=677; e=0.00E+00) ; XP_022083499.1 WD repeat-containing protein 48-like [Acanthaster planci] (id=85.54%; len=166; e=3.22E-101)	GDDARNSGDYDNA; GDDARNSGDYDNA; GDDARNSGDYDNA	3,4,5	4.522	0.7851	0.036478	1	2	4	3	2	S333; S334; S76	0.0818599	0.187016	0.673457	0.725698	0.787354	1	0.981042	0.000535724	FC	0.198512	0.281719	0.925965	0.0330306	0.00353449
Pmi_592130_K0232_MOUSE_Uncharacterized_protein_KIAA0232|m.14095	S536	K0232_MOUSE_Uncharacterized_protein_KIAA0232	KEPWERSPLKMNA	3	1.919	0.3544	0.89195	1	1	1	1		S536	0.11855	0.826686	0.896385	0.825063	0.72787	0.996889	0.98607	0.000289704	FC
20284|m.14840; 20285|m.14842; Pmi_617010_IBTK_XENLA_Inhibitor_of_Bruton_tyrosine_kinase|m.17910	S127:S129; S127:S129; S316:S318	XP_022089803.1 inhibitor of Bruton tyrosine kinase-like [Acanthaster planci] (id=68.05%; len=266; e=2.59E-103) ; XP_022089803.1 inhibitor of Bruton tyrosine kinase-like [Acanthaster planci] (id=69.47%; len=524; e=0.00E+00) ; IBTK_XENLA_Inhibitor_of_Bruton_tyrosine_kinase	STGKRKSLSFSES,GKRKSLSFSESGE; STGKRKSLSFSES,GKRKSLSFSESGE; STGKRKSLSFSES,GKRKSLSFSESGE	2,3	1.839	0.6126	0.382559	0.99998	3	1	1	1	S127:S129; S127:S129; S316:S318	0.121038	0.684628	0.951429	0.860267	0.812752	0.994089	0.987798	0.000222416	FC	0.136861	0.351344	0.928727	0.0227561	0.00352581
PMI_004395; Pmi_619272_no_annot|m.18354; 25033|m.18928	S1168; S295; S282	XP_022100951.1 BMP-2-inducible protein kinase-like isoform X2 [Acanthaster planci] (id=80.54%; len=663; e=0.00E+00) ; no_annot; XP_022100951.1 BMP-2-inducible protein kinase-like isoform X2 [Acanthaster planci] (id=86.72%; len=399; e=0.00E+00)	NPTPPISPTEMEH; NPTPPISPTEMEH; NPTPPISPTEMEH	3,4,5	5.604	0.7316	0.000832	1	9	8	8	6	S1168; S295; S282	0.071937	0.432314	0.742889	0.762713	0.740808	1	0.992698	7.97857e-05	FC	0.253602	0.357748	0.976291	0.00437309	1.32756e-05
PMI_005722; Pmi_648790_CDAN1_MOUSE_Codanin-1|m.24943	S136; S329	XP_022105313.1 codanin-1-like [Acanthaster planci] (id=54.46%; len=1021; e=0.00E+00) ; CDAN1_MOUSE_Codanin-1	FNRALPSPDATPS; FNRALPSPDATPS	3	4.52	0.7015	0.047895	1	1	1	1	3	S136; S329	0.0646993	0.159787	0.187841	0.55573	0.377838	1	0.942329	0.00489295	FC	0.44938	0.770066	0.917356	0.000487564	0.00529021
PMI_014280; PMI_015627	S791; S731	XP_022103206.1 metastasis-associated protein MTA3-like isoform X2 [Acanthaster planci] (id=81.95%; len=798; e=0.00E+00) ; XP_022103206.1 metastasis-associated protein MTA3-like isoform X2 [Acanthaster planci] (id=90.11%; len=738; e=0.00E+00)	MVSKVRSAETIVI; MVSKVRSAETIVI	2	1.776	0.59	0.193109	1	1	1	1	1	S791; S731	0.0850731	0.121552	0.959897	0.930799	0.731357	0.983417	0.990199	0.000143631	FC	0.216953	0.274202	0.959122	0.0580449	9.99976e-05
Pmi_659212_RFA1_HUMAN_Replication_protein_A_70_kDa_DNA-binding_subunit|m.28031	T179	RFA1_HUMAN_Replication_protein_A_70_kDa_DNA-binding_subunit	GGAGPSTGMMSPP	4	4.119	0.6604	0.375538	0.995	2	1	1		T179	0.0999672	0.514978	0.905767	0.77133	0.773391	0.965402	0.854286	0.030302	FC
PMI_015143; 40442|m.27723	T255:T261; T99:T105	XP_022086238.1 transcription initiation factor TFIID subunit 1-like [Acanthaster planci] (id=80.26%; len=456; e=0.00E+00) ; XP_022086238.1 transcription initiation factor TFIID subunit 1-like [Acanthaster planci] (id=83.06%; len=124; e=1.62E-57)	RRKRRPTASSEGT,TASSEGTEQVSSP; RRKRRPTASSEGT,TASSEGTEQVSSP	3	2.959	0.3902	0.067967	0.99624	1	1	1	1	T255:T261; T99:T105	0.0977618	0.431121	0.933193	0.918804	0.743817	0.945473	0.996143	2.22895e-05	FC	0.124599	0.261	0.981815	0.00125772	1.50856e-05
14498|m.9445; Pmi_597720_NAA10_MOUSE_N-alpha-acetyltransferase_10|m.14853	S182; S182	XP_022101233.1 N-alpha-acetyltransferase 11-like [Acanthaster planci] (id=89.50%; len=219; e=1.42E-140) ; NAA10_MOUSE_N-alpha-acetyltransferase_10	ADGSQESPDAKAL; ADGSQESPDAKAV	3,4,5	3.537	0.6495	0.029132	1	5	7	4	4	S182; S182	0.0989248	0.415505	0.896349	0.700685	0.743089	0.992303	0.938132	0.00562313	FC	0.399874	0.427978	0.970819	0.326942	9.24667e-06
Pmi_650292_GPBP1_MOUSE_Vasculin|m.25354; 62779|m.41521; 62780|m.41523; 62781|m.41525; PMI_010747; 62787|m.41534; PMI_023155; 62784|m.41530	S265; S253; S253; S264; S717; S264; S751; S225	GPBP1_MOUSE_Vasculin; XP_022097147.1 mucin-12-like isoform X1 [Acanthaster planci] (id=64.91%; len=322; e=1.69E-117) ; XP_022097147.1 mucin-12-like isoform X1 [Acanthaster planci] (id=65.22%; len=322; e=1.30E-118) ; XP_022097147.1 mucin-12-like isoform X1 [Acanthaster planci] (id=63.83%; len=329; e=1.57E-118) ; XP_022097147.1 mucin-12-like isoform X1 [Acanthaster planci] (id=60.47%; len=774; e=0.…	NFYPVFSPVKDVP; NFYPVFSPVKDVP; NFYPVFSPVKDVP; NFYPVFSPVKDVP; NFYPVFSPVKDVP; NFYPVFSPVKDVP; NFYPVFSPVKDVP; NFYPVFSPVKDVP	3,4,5	4.04	0.7512	0.001311	1	3	1	2		S265; S253; S253; S264; S717; S264; S751; S225	0.0773053	0.706724	0.875843	0.807065	0.763596	0.990678	0.879012	0.0210717	FC
PMI_022298	S1308	XP_022091168.1 calmodulin-regulated spectrin-associated protein 1-like isoform X2 [Acanthaster planci] (id=74.00%; len=1965; e=0.00E+00)	DSSPRRSESPQSI	3	2.901	0.5765	0.50184	0.99854	1	1	1		S1308	0.109349	0.837238	0.90292	0.789428	0.756055	0.962998	0.949831	0.00371231	FC
Pmi_656052_UBP10_CHICK_Ubiquitin_carboxyl-terminal_hydrolase_10|m.27038; 76455|m.51040; PMI_001965; 76457|m.51044	S351; S448; S508; S423	UBP10_CHICK_Ubiquitin_carboxyl-terminal_hydrolase_10; XP_022084105.1 ubiquitin carboxyl-terminal hydrolase 10-like [Acanthaster planci] (id=74.88%; len=856; e=0.00E+00) ; XP_022084105.1 ubiquitin carboxyl-terminal hydrolase 10-like [Acanthaster planci] (id=89.06%; len=256; e=8.03E-147) ; XP_022084105.1 ubiquitin carboxyl-terminal hydrolase 10-like [Acanthaster planci] (id=74.88%; len=856; e=0.00E…	SNAQQLSPKECQP; SNAQQLSPKECQP; SNAQQLSPKECQP; SNAQQLSPKECQP	2,3,4,5	4.192	0.6912	0.005019	1	7	7	8	8	S351; S448; S508; S423	0.0966353	0.239644	0.641665	0.708971	0.700045	1	0.997484	9.4837e-06	FC	0.171788	0.212131	0.955604	0.265606	0.000312296
61234|m.40564	S76	XP_022104164.1 eukaryotic translation initiation factor 4 gamma 3-like isoform X7 [Acanthaster planci] (id=78.52%; len=284; e=4.87E-139)	EPVKPESPAPELS	3,4,5	4.153	0.6942	0.095142	1	5	4	2		S76	0.12222	0.292694	0.79865	0.964496	0.918718	0.980923	0.981082	0.000533458	FC
Pmi_651760_RPC3_BOVIN_DNA-directed_RNA_polymerase_III_subunit_RPC3|m.25764; PMI_008594; 43578|m.29361	S225; S192; S210	RPC3_BOVIN_DNA-directed_RNA_polymerase_III_subunit_RPC3; XP_022111431.1 DNA-directed RNA polymerase III subunit RPC3-like isoform X1 [Acanthaster planci] (id=74.49%; len=486; e=0.00E+00) ; XP_022111431.1 DNA-directed RNA polymerase III subunit RPC3-like isoform X1 [Acanthaster planci] (id=85.48%; len=420; e=0.00E+00)	TLKRKRSTEDGDP; TSKRKRSTEDGDP; TLKRKRSTEDGDP	3,4	2.074	0.561	0.29208	0.99998	1	2	1		S225; S192; S210	0.090398	0.367926	0.812808	0.867372	0.785469	0.919751	0.823171	0.0441383	FC
PMI_007291; 19958|m.14481	S479; S426	XP_022098951.1 protein cramped-like isoform X1 [Acanthaster planci] (id=77.17%; len=1165; e=0.00E+00) ; XP_022098954.1 protein cramped-like isoform X2 [Acanthaster planci] (id=82.67%; len=606; e=0.00E+00)	SNHRRKSEDSEPM; SNHRRKSEDSEPM	3,4	2.882	0.6602	0.075725	1	5	4	3	4	S479; S426	0.0914975	0.81881	0.89472	0.876407	0.882254	1	0.979246	0.000641609	FC	0.188966	0.450937	0.934069	0.0047302	0.0024468
PMI_021957; 17972|m.12532; PMI_028208; Pmi_630500_RABE1_HUMAN_Rab_GTPase-binding_effector_protein_1|m.20577	S262; S51; S101; S279	XP_022109674.1 rab GTPase-binding effector protein 1-like [Acanthaster planci] (id=74.02%; len=689; e=0.00E+00) ; XP_022109674.1 rab GTPase-binding effector protein 1-like [Acanthaster planci] (id=91.41%; len=198; e=4.41E-116) ; XP_022109674.1 rab GTPase-binding effector protein 1-like [Acanthaster planci] (id=83.99%; len=281; e=7.23E-143) ; RABE1_HUMAN_Rab_GTPase-binding_effector_protein_1	HKIRKYSLDTLGS; HKIRKYSLDTLGS; HKIRKYSLDTLGS; HKIRKYSLDTLGS	2,3	3.2	0.5716	0.432904	0.99999	2	1	1		S262; S51; S101; S279	0.0932738	0.189002	0.788993	0.76206	0.809694	1	0.906251	0.0127713	FC
69279|m.46212; PMI_002224; 69278|m.46208; 69272|m.46199	S635:T644; S635:T644; S668:T677; S668:T677	XP_022104946.1 uncharacterized protein LOC110986919 isoform X2 [Acanthaster planci] (id=58.59%; len=1961; e=0.00E+00) ; XP_022104946.1 uncharacterized protein LOC110986919 isoform X2 [Acanthaster planci] (id=63.86%; len=2482; e=0.00E+00) ; XP_022104937.1 uncharacterized protein LOC110986919 isoform X1 [Acanthaster planci] (id=45.75%; len=1246; e=0.00E+00) ; XP_022104937.1 uncharacterized protein …	IEKRRLSESPKDF,PKDFAETSTASGR; IEKRRLSESPKDF,PKDFAETSTASGR; IEKRRLSESPKDF,PKDFAETSTASGR; IEKRRLSESPKDF,PKDFAETSTASGR	3	1.895	0.5245	0.421014	0.96149	1	1	1	1	S635:T644; S635:T644; S668:T677; S668:T677	0.0851215	0.43581	0.938094	0.795093	0.773123	0.962805	0.938271	0.00559812	FC	0.289929	0.465431	0.988355	0.00901557	1.31793e-06
21092|m.15723; Pmi_670100_FRY_HUMAN_Protein_furry_homolog|m.31750; PMI_005374; PMI_022901	S790; S2314; S197; S180	XP_022079670.1 LOW QUALITY PROTEIN: protein furry homolog-like [Acanthaster planci] (id=88.79%; len=972; e=0.00E+00) ; FRY_HUMAN_Protein_furry_homolog; XP_022079670.1 LOW QUALITY PROTEIN: protein furry homolog-like [Acanthaster planci] (id=80.93%; len=367; e=2.22E-173) ; XP_022079670.1 LOW QUALITY PROTEIN: protein furry homolog-like [Acanthaster planci] (id=76.15%; len=369; e=1.58E-157)	TKEVVTSPIFEIK; TKEVVTSPIFEIK; TKEVVTSPIFEIK; TKEVVTSPIFEIK	2,3	3.265	0.557	0.063678	1	5	4	6	5	S790; S2314; S197; S180	0.0785282	0.356751	0.806319	0.805197	0.841718	1	0.980436	0.000570379	FC	0.0530552	0.141468	0.975408	0.00754767	0.00024148
PMI_022185	S222	XP_022104396.1 mitogen-activated protein kinase kinase kinase 2-like isoform X2 [Acanthaster planci] (id=79.94%; len=618; e=0.00E+00)	SRRPQLSPSLMNP	2,3,4	3.537	0.6286	0.051004	1	7	6	8	9	S222	0.0962835	0.519759	0.893503	0.893373	0.894141	1	0.973666	0.00103113	FC	0.20494	0.278393	0.970689	0.0102055	1.9023e-05
PMI_022724; 24575|m.18660; Pmi_652760_EST1A_MOUSE_Telomerase-binding_protein_EST1A|m.26047	S298; S260; S427	XP_022110508.1 telomerase-binding protein EST1A-like [Acanthaster planci] (id=65.30%; len=729; e=0.00E+00) ; XP_022110508.1 telomerase-binding protein EST1A-like [Acanthaster planci] (id=64.19%; len=525; e=1.97E-179) ; EST1A_MOUSE_Telomerase-binding_protein_EST1A	LLDLQVSPPDKGV; LLDLQVSPPDKGV; LLDLQVSPPDKGV	2,3,4,5	3.079	0.6429	0.123499	1	2	2	6	2	S298; S260; S427	0.0878892	0.559961	0.797126	0.907571	0.673138	0.946615	0.959046	0.00248153	FC	0.427274	0.477897	0.981823	0.0934436	3.84886e-06
PMI_000785; PMI_022096	S69; S69	XP_022095045.1 ubiquitin carboxyl-terminal hydrolase MINDY-2-like isoform X2 [Acanthaster planci] (id=75.00%; len=392; e=0.00E+00) ; XP_022095045.1 ubiquitin carboxyl-terminal hydrolase MINDY-2-like isoform X2 [Acanthaster planci] (id=82.38%; len=454; e=0.00E+00)	GTPTDTSPRSQPA; GTPTDTSPRSQPA	2,3	4.6	0.7876	0.00194	0.99999	5	4	5		S69; S69	0.112024	0.523951	0.879554	0.772507	0.741053	0.982418	0.943348	0.00472327	FC
19093|m.13609; Pmi_642570_FAM21_RAT_WASH_complex_subunit_FAM21|m.23341	S139; S710	XP_022103330.1 WASH complex subunit 2A-like isoform X2 [Acanthaster planci] (id=79.85%; len=268; e=5.07E-109) ; FAM21_RAT_WASH_complex_subunit_FAM21	DMKKKASGGLFDD; DMKKKASGGLFDD	4,5	7.129	0.7656	0.340818	1	1	3	4		S139; S710	0.0746239	0.0835774	0.882456	0.898087	0.785844	0.997783	0.990926	0.000123132	FC
PMI_001303	S558	XP_022109796.1 uncharacterized protein LOC110989599 isoform X1 [Acanthaster planci] (id=62.41%; len=713; e=0.00E+00)	QKRPPVSPLPPKA	2,3,4,5	4.181	0.6817	0.107395	1	10	9	8	6	S558	0.08894	0.764895	0.92235	0.91718	0.779922	1	0.98977	0.000156443	FC	0.0918015	0.203974	0.963308	0.0102182	0.000539511
70405|m.46991; PMI_026153	S143; S151	XP_022098352.1 sperm flagellar protein 1-like [Acanthaster planci] (id=82.10%; len=257; e=1.41E-158) ; XP_022098352.1 sperm flagellar protein 1-like [Acanthaster planci] (id=67.51%; len=277; e=2.06E-124)	NKSDKLSPDGYYG; NKSDKLSPDGYYG	2,3	1.909	0.6637	0.140374	1	1	3	1		S143; S151	0.0944951	0.312817	0.792277	0.665639	0.679206	1	0.905422	0.0129946	FC
PMI_016516; PMI_005043	S234; S347	XP_022091987.1 lisH domain and HEAT repeat-containing protein KIAA1468 homolog [Acanthaster planci] (id=83.36%; len=1118; e=0.00E+00) ; XP_022091987.1 lisH domain and HEAT repeat-containing protein KIAA1468 homolog [Acanthaster planci] (id=84.61%; len=1215; e=0.00E+00)	TSTPGVSPIGTPH; TSTPGVSPIGTPH	3,4	2.259	0.6029	0.265714	1	2	3	2	1	S234; S347	0.0975623	0.0786304	0.134353	0.796324	0.580768	1	0.99603	2.36131e-05	FC	0.929457	0.867833	0.419438	0.221268	0.00284727
Pmi_600410_DZI1L_DANRE_Zinc_finger_protein_DZIP1L|m.15218	S454:S461	DZI1L_DANRE_Zinc_finger_protein_DZIP1L	LKSRPKSPAKPPP,PAKPPPSPTAKKA	4,5	1.463	0.5345	0.024103	0.99413	1	1	1		S454:S461	0.105934	0.713833	0.949625	0.718195	0.799143	1	0.992749	7.86706e-05	FC
PMI_028745	S211	XP_022085606.1 unconventional myosin-XVIIIa-like isoform X3 [Acanthaster planci] (id=86.11%; len=504; e=0.00E+00)	FEPGASSPGPGEK	3,4	6.743	0.7972	0.321591	1	2	2	2	3	S211	0.0872694	0.353205	0.901068	0.918169	0.732103	0.999114	0.995868	2.55698e-05	FC	0.112954	0.151899	0.908927	0.40019	0.00323052
4229|m.2325; PMI_026980	S98; S664	XP_022093589.1 MKL/myocardin-like protein 1 isoform X2 [Acanthaster planci] (id=79.81%; len=208; e=1.31E-91) ; XP_022093588.1 MKL/myocardin-like protein 1 isoform X1 [Acanthaster planci] (id=84.82%; len=988; e=0.00E+00)	GKTTTLSPQQLQP; GKTTTLSPQQLQP	4	4.892	0.7086	0.105086	0.99506	1	1	2	2	S98; S664	0.0720902	0.902873	0.661336	0.392738	0.848948	0.917141	0.845847	0.0338132	FC	0.109765	0.266647	0.823575	0.00359279	0.0130874
80695|m.54241; 80694|m.54238; 80698|m.54249; Pmi_668021_BAZ1B_HUMAN_Tyrosine-protein_kinase_BAZ1B|m.30901	S255; S255; S269; S269	XP_022095000.1 tyrosine-protein kinase BAZ1B-like isoform X5 [Acanthaster planci] (id=79.21%; len=991; e=0.00E+00) ; XP_022095000.1 tyrosine-protein kinase BAZ1B-like isoform X5 [Acanthaster planci] (id=79.52%; len=991; e=0.00E+00) ; XP_022094996.1 tyrosine-protein kinase BAZ1B-like isoform X2 [Acanthaster planci] (id=79.71%; len=1104; e=0.00E+00) ; BAZ1B_HUMAN_Tyrosine-protein_kinase_BAZ1B	YEDISLSPYKTTY; YEDISLSPYKTTY; YEDISLSPYKTTY; YEDISLSPYKTTY	2,3,4	3.207	0.5884	0.245558	1	3	5	4	1	S255; S255; S269; S269	0.104821	0.419008	0.879355	0.809394	0.684537	0.985341	0.826106	0.0427296	FC	0.251589	0.248063	0.843733	0.959953	0.0160915
PMI_004458; PMI_019847; Pmi_663710_L2GL2_PONAB_Lethal(2)_giant_larvae_protein_homolog_2|m.29446; 24120|m.18347	S369:S376; S365:S372; S670:S677; S391:S398	XP_022084945.1 lethal(2) giant larvae protein homolog 1-like isoform X7 [Acanthaster planci] (id=83.44%; len=906; e=0.00E+00) ; XP_022084939.1 lethal(2) giant larvae protein homolog 1-like isoform X2 [Acanthaster planci] (id=73.74%; len=438; e=0.00E+00) ; L2GL2_PONAB_Lethal(2)_giant_larvae_protein_homolog_2; XP_022084944.1 lethal(2) giant larvae protein homolog 1-like isoform X6 [Acanthaster plan…	RKRRQHSGPAAGG,GPAAGGSPKKEKA; RKRRQHSGPAAGG,GPAAGGSPKKEKA; RKRRQHSGPAAGG,GPAAGGSPKKEKA; RKRRQHSGPAAGG,GPAAGGSPKKEKA	2,3,5	2.843	0.694	0.082592	1	5	7	6	1	S369:S376; S365:S372; S670:S677; S391:S398	0.0872589	0.102293	0.217201	0.307916	0.489268	1	0.994221	4.99981e-05	FC	0.660766	0.571468	0.891138	0.513128	0.0507274
Pmi_648520_PDE4D_MOUSE_cAMP-specific_3p,5p-cyclic_phosphodiesterase_4D|m.24877; 5349|m.2972	S133; S42	PDE4D_MOUSE_cAMP-specific_3p,5p-cyclic_phosphodiesterase_4D; XP_022087256.1 cAMP-specific 3',5'-cyclic phosphodiesterase 4C-like isoform X11 [Acanthaster planci] (id=93.90%; len=164; e=3.23E-101)	SNFNRQSPKDKLH; SNFNRQSPKDKLH	3,4,5	2.883	0.5588	0.077306	1	5	3	3	3	S133; S42	0.10286	0.307637	0.874643	0.698185	0.781092	1	0.955926	0.00287101	FC	0.11157	0.167371	0.88442	0.0607235	0.00418004
Pmi_385140_SZT2_HUMAN_Protein_SZT2|m.2486; PMI_010197; PMI_027399; 88733|m.58615	S69; S70; S54; S69	SZT2_HUMAN_Protein_SZT2; XP_022100206.1 KICSTOR complex protein SZT2-like isoform X1 [Acanthaster planci] (id=72.55%; len=153; e=3.03E-62) ; XP_022100207.1 KICSTOR complex protein SZT2-like isoform X2 [Acanthaster planci] (id=62.74%; len=153; e=5.20E-49) ; XP_022100207.1 KICSTOR complex protein SZT2-like isoform X2 [Acanthaster planci] (id=88.44%; len=147; e=1.89E-78)	SRIDKPSLDDDDD; SRIDKPSLDDDDD; SRIDKPSLDDDDD; SRIDKPSLDDDDD	3,4	3.934	0.7072	0.002572	1	4	3	3	6	S69; S70; S54; S69	0.10925	0.410177	0.876819	0.846409	0.74125	0.966103	0.990983	0.000121599	FC	0.165876	0.315784	0.98191	7.28766e-05	1.57536e-05
11104|m.6867; Pmi_380060_WDR7_MOUSE_WD_repeat-containing_protein_7|m.2400; PMI_010453	S139:S144; S139:S144; S99:S104	XP_022084868.1 WD repeat-containing protein 7-like isoform X1 [Acanthaster planci] (id=87.56%; len=201; e=5.66E-93) ; WDR7_MOUSE_WD_repeat-containing_protein_7; XP_022084877.1 WD repeat-containing protein 7-like isoform X2 [Acanthaster planci] (id=90.88%; len=702; e=0.00E+00)	NPSKTPSPSRMSP,PSPSRMSPDPSSI; NPSKTPSPSRMSP,PSPSRMSPDPSSI; NPSKTPSPSRMSP,PSPSRMSPDPSSI	3,4	3.233	0.4644	0.075908	0.99999	1	1	2	2	S139:S144; S139:S144; S99:S104	0.0679495	0.432216	0.915926	0.881481	0.822954	0.987959	0.983288	0.00041661	FC	0.148083	0.166402	0.988646	0.407856	8.85803e-06
Pmi_628860_no_annot|m.20265	S558:S561	no_annot	ALKKDDSRDSDLD,KDDSRDSDLDSGS	3,4,5	2.983	0.7224	0.063805	1	3	2	2		S558:S561	0.10527	0.100121	0.706481	0.722824	0.726593	1	0.980782	0.000550425	FC
Pmi_555260_no_annot|m.10039; 7938|m.4657	S172; S50	no_annot; XP_022089714.1 uncharacterized protein LOC110978760 [Acanthaster planci] (id=44.83%; len=145; e=3.08E-20)	SSQGPVSPTELLK; SSQGPVSPTELLK	3,4,5	5.565	0.7348	0.320896	0.99999	2	3	3		S172; S50	0.114826	0.557695	0.46895	0.793758	0.641886	1	0.849891	0.0321078	FC
Pmi_655150_MACOI_BOVIN_Macoilin|m.26721	S643	MACOI_BOVIN_Macoilin	NYSGSGSPISGTP	3,4	5.961	0.8187	0.025737	1	9	10	8	5	S643	0.161386	0.70888	0.798434	0.741131	0.876102	0.992526	0.850381	0.031904	FC	0.558633	0.619895	0.908388	0.295389	0.012845
22247|m.16901; PMI_015212; Pmi_653053_KAT5_PONAB_Histone_acetyltransferase_KAT5|m.26138	T86; T277; T95	XP_022106082.1 histone acetyltransferase KAT5-like [Acanthaster planci] (id=91.55%; len=509; e=0.00E+00) ; XP_022106082.1 histone acetyltransferase KAT5-like [Acanthaster planci] (id=92.42%; len=475; e=0.00E+00) ; KAT5_PONAB_Histone_acetyltransferase_KAT5	PKKDAKTPVKDSS; PKKDAKTPVKDSS; PKKDAKTPVKDSS	3	1.299	0.455	0.990963	1	1	1	1		T86; T277; T95	0.109161	0.806992	0.883629	0.787681	0.760058	1	0.950945	0.00355061	FC
58401|m.38699; PMI_012647; Pmi_616942_PASK_MOUSE_PAS_domain-containing_serine/threonine-protein..CUT|m.17916	T260; T845; T517	XP_022092769.1 uncharacterized protein LOC110980418 isoform X3 [Acanthaster planci] (id=79.18%; len=754; e=0.00E+00) ; XP_022092771.1 uncharacterized protein LOC110980418 isoform X4 [Acanthaster planci] (id=82.04%; len=1342; e=0.00E+00) ; PASK_MOUSE_PAS_domain-containing_serine/threonine-protein..CUT	GNRVDSTPPGVPK; GNRVDSTPPGVPK; GNRVDSTPPGVPK	2,3	2.154	0.5924	0.01393	0.99803	2	2	1	4	T260; T845; T517	0.0972692	0.860888	0.941265	0.867928	0.768429	1	0.995793	2.65094e-05	FC	0.176952	0.273991	0.970324	0.00132728	5.15152e-05
19351|m.13865	S282	XP_022112109.1 uncharacterized protein LOC110991183 [Acanthaster planci] (id=83.03%; len=324; e=4.49E-176)	EVCSPTSPRMESG	2,3	4.964	0.7851	0.905369	1	2	1	2	2	S282	0.0930857	0.793964	0.565869	0.63635	0.583559	1	0.98985	0.000154007	FC	0.432454	0.655276	0.976131	0.00747562	8.895e-05
PMI_000555	S73	XP_009063333.1 hypothetical protein LOTGIDRAFT_195511 [Lottia gigantea] (id=82.61%; len=69; e=3.92E-32)	AELQTASA-----	2	2.983	0.7117	0.598241	1	4	3	2	1	S73	0.110355	0.416013	0.955634	0.840677	0.711489	0.982411	0.995352	3.23534e-05	FC	0.186178	0.232557	0.990375	0.113704	6.8781e-08
Pmi_608811_MYO1E_MOUSE_Unconventional_myosin-Ie|m.16560; PMI_017967; PMI_017390	S564; S351; S92	MYO1E_MOUSE_Unconventional_myosin-Ie; XP_022110259.1 unconventional myosin-Ie-like isoform X1 [Acanthaster planci] (id=84.98%; len=466; e=0.00E+00) ; XP_022110260.1 unconventional myosin-Ie-like isoform X2 [Acanthaster planci] (id=83.09%; len=207; e=3.14E-100)	RSSRRMSGDHPSL; RSSRRMSGDHPSL; RSSRRMSGDHPSL	2,3,4	2.138	0.6594	0.043369	1	21	24	23	8	S564; S351; S92	0.0962161	0.428252	0.721145	0.694656	0.804108	1	0.928605	0.00746389	FC	0.24468	0.414673	0.978447	6.04859e-05	1.16095e-05
Pmi_653002_DOP1_MOUSE_Protein_dopey-1|m.26136; PMI_008692; PMI_023036	S933; S933; S985	DOP1_MOUSE_Protein_dopey-1; XP_022089795.1 protein dopey-1-like isoform X1 [Acanthaster planci] (id=89.06%; len=2597; e=0.00E+00) ; XP_022089795.1 protein dopey-1-like isoform X1 [Acanthaster planci] (id=88.69%; len=1256; e=0.00E+00)	LPNPPNSPKTDSG; LPNPPNSPKTDSG; LPNPPNSPKTDSG	2,3	2.341	0.6022	0.022976	1	5	6	7	8	S933; S933; S985	0.0906417	0.622617	0.938972	0.898641	0.735683	0.992108	0.982735	0.000444558	FC	0.101589	0.188213	0.974886	0.00131438	0.000346617
Pmi_668450_RFC1_MOUSE_Replication_factor_C_subunit_1|m.31051; 82277|m.55277; PMI_012646; PMI_004129; 82276|m.55273	S370; S370; S304; S108; S357	RFC1_MOUSE_Replication_factor_C_subunit_1; XP_022092744.1 replication factor C subunit 1-like isoform X1 [Acanthaster planci] (id=81.36%; len=1100; e=0.00E+00) ; XP_022092744.1 replication factor C subunit 1-like isoform X1 [Acanthaster planci] (id=69.37%; len=542; e=0.00E+00) ; XP_022092746.1 replication factor C subunit 1-like isoform X3 [Acanthaster planci] (id=75.84%; len=890; e=0.00E+00) ; X…	SPVGGDSAEKKKG; SPVGGDSAEKKKG; SPVGGDSAEKKKG; SPVGGDSAEKKKG; SPVGGDSAEKKKG	2,3,4	2.471	0.5509	0.038732	1	2	3	4	1	S370; S370; S304; S108; S357	0.0952588	0.800714	0.134365	0.341555	0.304531	1	0.987341	0.000239359	FC	0.0808617	0.308465	0.917036	0.0123278	0.00337723
77666|m.52092; 77661|m.52082; 77652|m.52054; 77667|m.52100; 77660|m.52074	S550:S557; S18:S25; S550:S557; S639:S646; S639:S646	XP_022097945.1 vesicle-associated protein-like, partial [Acanthaster planci] (id=67.66%; len=535; e=6.52E-175) ; XP_022097947.1 neuroblast differentiation-associated protein AHNAK-like [Acanthaster planci] (id=42.76%; len=856; e=1.78E-125) ; XP_022097945.1 vesicle-associated protein-like, partial [Acanthaster planci] (id=67.66%; len=535; e=2.93E-174) ; XP_022097945.1 vesicle-associated protein-li…	GVKGGISGPDVDV,GPDVDVSPPTIGG; GVKGGISGPDVDV,GPDVDVSPPTIGG; GVKGGISGPDVDV,GPDVDVSPPTIGG; GVKGGISGPDVDV,GPDVDVSPPTIGG; GVKGGISGPDVDV,GPDVDVSPPTIGG	2,3	3.088	0.6798	0.015578	1	1	2	1		S550:S557; S18:S25; S550:S557; S639:S646; S639:S646	0.117713	0.310886	0.678892	0.61337	0.651476	1	0.98442	0.000362231	FC
PMI_002958; 19667|m.14179	S1507; S25	XP_022104691.1 LOW QUALITY PROTEIN: uncharacterized protein LOC110986790 [Acanthaster planci] (id=66.12%; len=3096; e=0.00E+00) ; XP_022104691.1 LOW QUALITY PROTEIN: uncharacterized protein LOC110986790 [Acanthaster planci] (id=80.46%; len=389; e=0.00E+00)	PDEEERSPVKSKP; PDEEERSPVKSKP	3	1.621	0.4915	0.193937	1	1	1	1		S1507; S25	0.094889	0.551886	0.650529	0.521719	0.700098	1	0.982553	0.000453959	FC
PMI_004473; 26115|m.19536; PMI_007113	S245; S355; S382	XP_022095652.1 protein phosphatase 1 regulatory subunit 36-like [Acanthaster planci] (id=72.41%; len=319; e=6.61E-153) ; XP_022095652.1 protein phosphatase 1 regulatory subunit 36-like [Acanthaster planci] (id=88.59%; len=377; e=0.00E+00) ; XP_022095652.1 protein phosphatase 1 regulatory subunit 36-like [Acanthaster planci] (id=78.75%; len=433; e=0.00E+00)	SQFGTPSPDHGGL; SQFGTPSPDHGGL; SQFGTPSPDHGGL	3	2.416	0.4826	0.743222	1	2	2	1		S245; S355; S382	0.115883	0.668649	0.885179	0.882584	0.809709	0.938404	0.876809	0.0218294	FC
PMI_025050	S392	XP_022092220.1 cysteine protease ATG4D-like isoform X2 [Acanthaster planci] (id=71.84%; len=664; e=0.00E+00)	PHWNGNSPKAEEP	4	1.777	0.3537	0.143429	1	1	1	1		S392	0.106327	0.425682	0.932049	0.787829	0.825027	1	0.986774	0.000261226	FC
Pmi_653522_CDC6_MOUSE_Cell_division_control_protein_6_homolog|m.26282; 63669|m.42095; 63670|m.42096; PMI_022226	S69; S69; S69; S69	CDC6_MOUSE_Cell_division_control_protein_6_homolog; BAH83663.1 cell division cycle 6 [Patiria pectinifera] (id=95.79%; len=618; e=0.00E+00) ; BAH83663.1 cell division cycle 6 [Patiria pectinifera] (id=95.47%; len=618; e=0.00E+00) ; BAH83663.1 cell division cycle 6 [Patiria pectinifera] (id=92.56%; len=618; e=0.00E+00)	TPETSLSPQRVRS; TPETSLSPQRVRS; TPETSLSPQRVRS; TPETSLSPQRVRS	2	1.77	0.3303	0.224342	0.99999	1	1	1		S69; S69; S69; S69	0.0863297	0.0994167	0.185684	0.338769	0.40004	1	0.995821	2.61539e-05	FC
20028|m.14551; Pmi_629761_RB_CHICK_Retinoblastoma-associated_protein|m.20438; PMI_012593	S262; S538; S216	XP_022095249.1 retinoblastoma-associated protein-like [Acanthaster planci] (id=85.81%; len=303; e=0.00E+00) ; RB_CHICK_Retinoblastoma-associated_protein; XP_022095249.1 retinoblastoma-associated protein-like [Acanthaster planci] (id=75.57%; len=655; e=0.00E+00)	TTLHIASPGSIST; TTLHIASPGSIST; TTLHIASPGSIST	3	2.084	0.5754	0.107943	0.99999	1	1	1		S262; S538; S216	0.123129	0.384956	0.594214	0.437047	0.625485	1	0.890647	0.0172832	FC
PMI_027430	S8	XP_022109351.1 rho guanine nucleotide exchange factor 12-like [Acanthaster planci] (id=69.33%; len=150; e=3.81E-62)	KNQSPLSPPHQGN	3,4	1.897	0.5721	1.61329	0.99996	1	2	1		S8	0.104166	0.643327	0.860236	0.729895	0.767868	1	0.944561	0.00452502	FC
19607|m.14129	S333	XP_022098884.1 ubinuclein-1-like isoform X1 [Acanthaster planci] (id=81.18%; len=473; e=0.00E+00)	PSSAKTSPQETLN	2,3,4	4.364	0.6574	0.323646	1	4	4	2	4	S333	0.103174	0.566169	0.843122	0.793219	0.71559	0.993022	0.992048	9.46084e-05	FC	0.286864	0.371439	0.967011	0.0085042	1.87817e-05
Pmi_625210_UBN2_HUMAN_Ubinuclein-2|m.19492	S604	UBN2_HUMAN_Ubinuclein-2	PTSAKTSPQETLN	2,3,4	4.824	0.6574	0.323646	1	3	3	2	4	S604	0.0966865	0.564122	0.834293	0.814543	0.730045	0.999969	0.998478	3.47496e-06	FC	0.312645	0.379294	0.977669	0.0111929	3.30799e-05
54566|m.36241; PMI_007075	S12; S7	XP_022093916.1 obg-like ATPase 1 isoform X1 [Acanthaster planci] (id=91.44%; len=397; e=0.00E+00) ; XP_022093919.1 obg-like ATPase 1 isoform X4 [Acanthaster planci] (id=86.38%; len=367; e=0.00E+00)	MPPKKKSGEAKPL; MPPKKKSGEAKPL	3	1.846	0.5628	1.89828	1	1	1	1	1	S12; S7	0.0845431	0.122161	0.254187	0.338004	0.468317	1	0.998195	4.88421e-06	FC	0.208854	0.279945	0.958242	0.0894785	0.00128445
PMI_004181; PMI_027047; Pmi_548310_ARH_HUMAN_Low_density_lipoprotein_receptor_adapter_protein_1|m.9454	S195; S181; S178	XP_022108987.1 low density lipoprotein receptor adapter protein 1-B-like [Acanthaster planci] (id=77.81%; len=311; e=6.22E-158) ; XP_022108987.1 low density lipoprotein receptor adapter protein 1-B-like [Acanthaster planci] (id=91.92%; len=198; e=1.04E-122) ; ARH_HUMAN_Low_density_lipoprotein_receptor_adapter_protein_1	KDAPPTSPLQKSA; KDAPPTSPLQKSA; KDAPPTSPLQKSA	2,3	2.229	0.421	0.022226	1	4	3	4		S195; S181; S178	0.0782538	0.7423	0.648855	0.605015	0.735782	1	0.978193	0.000708106	FC
PMI_007216; PMI_019970	S536; S490	XP_022097759.1 leucine-rich repeat serine/threonine-protein kinase 2-like isoform X2 [Acanthaster planci] (id=56.37%; len=754; e=0.00E+00) ; XP_022097759.1 leucine-rich repeat serine/threonine-protein kinase 2-like isoform X2 [Acanthaster planci] (id=61.14%; len=826; e=0.00E+00)	RELFPGSPPPKGG; RELFPGSPPPKGG	2,3,4	2.373	0.6148	0.03897	1	4	5	4	1	S536; S490	0.0845369	0.758669	0.766025	0.812933	0.655543	1	0.975211	0.00091415	FC	0.0581182	0.119814	0.949717	0.092715	0.000747738
77660|m.52074; 77652|m.52054; 77667|m.52100; 77666|m.52092	S756; S667; S701; S612	XP_022097945.1 vesicle-associated protein-like, partial [Acanthaster planci] (id=71.09%; len=640; e=0.00E+00) ; XP_022097945.1 vesicle-associated protein-like, partial [Acanthaster planci] (id=67.66%; len=535; e=2.93E-174) ; XP_022097945.1 vesicle-associated protein-like, partial [Acanthaster planci] (id=71.09%; len=640; e=0.00E+00) ; XP_022097945.1 vesicle-associated protein-like, partial [Acant…	GPDVDVSPPSFGG; GPDVDVSPPSFGG; GPDVDVSPPSFGG; GPDVDVSPPSFGG	3,4	4.597	0.7469	0.015567	1	15	14	19	13	S756; S667; S701; S612	0.108726	0.491247	0.886716	0.832215	0.73941	1	0.992418	8.60202e-05	FC	0.0747237	0.106358	0.949622	0.191255	0.00301727
Pmi_667421_EDC4_XENLA_Enhancer_of_mRNA-decapping_protein_4|m.30656	T400	EDC4_XENLA_Enhancer_of_mRNA-decapping_protein_4	APQGRGTPTPTPG	3	5.287	0.7655	0.268495	0.99756	2	3	3		T400	0.171784	0.393381	0.766467	0.768122	0.707582	0.991964	0.814897	0.0482238	FC
Pmi_630900_TICRR_XENLA_Treslin|m.20660; PMI_016711	S280; S573	TICRR_XENLA_Treslin; XP_022111195.1 treslin-like [Acanthaster planci] (id=59.82%; len=1364; e=0.00E+00)	MRVIEESPLKPVQ; MRVIEESPLKPVQ	2,3	2.821	0.5969	0.01952	1	3	5	5	1	S280; S573	0.123507	0.722062	0.849549	0.651497	0.659482	1	0.994521	4.49533e-05	FC	0.753773	0.923747	0.634618	0.0633291	0.125282
Pmi_641830_PHF14_HUMAN_PHD_finger_protein_14|m.23162; PMI_008360; PMI_007386	S118; S118; S118	PHF14_HUMAN_PHD_finger_protein_14; XP_022105582.1 PHD finger protein 14-like isoform X1 [Acanthaster planci] (id=88.17%; len=761; e=0.00E+00) ; XP_022105582.1 PHD finger protein 14-like isoform X1 [Acanthaster planci] (id=82.07%; len=965; e=0.00E+00)	GSEKKTSIGELIT; GSEKKTSIGELIT; GSEKKTSIGELIT	3	1.789	0.3835	0.833221	0.99811	1	1	1	1	S118; S118; S118	0.101043	0.225281	0.530088	0.610812	0.681255	1	0.997706	7.88656e-06	FC	0.123681	0.199505	0.989067	0.00520948	1.58672e-07
PMI_001965	S545	XP_022084105.1 ubiquitin carboxyl-terminal hydrolase 10-like [Acanthaster planci] (id=89.06%; len=256; e=8.03E-147)	KTPTVASPPAAPK	3,4,5	4.628	0.6942	0.055893	1	9	12	12	3	S545	0.103054	0.771268	0.599849	0.607087	0.601061	1	0.987188	0.000245184	FC	0.212493	0.296151	0.968986	0.0996525	4.4048e-06
Pmi_644627_no_annot|m.23964; 80751|m.54301	S123; S87	no_annot; XP_022101651.1 la-related protein 4-like isoform X2 [Acanthaster planci] (id=72.71%; len=524; e=0.00E+00)	NGPQVVSPRGVFD; NGPQVVSPRGVFD	2,3	1.971	0.6048	0.196812	1	3	1	1	4	S123; S87	0.0883195	0.633299	0.861875	0.77143	0.790864	1	0.960772	0.00227807	FC	0.105099	0.216725	0.967536	0.0045453	3.33728e-05
Pmi_670971_no_annot|m.32100	T206	no_annot	VMNSPGTPKEKGQ	2,3,4	3.206	0.6314	0.020235	1	20	20	22	22	T206	0.0963815	0.657549	0.83147	0.8029	0.781718	1	0.987079	0.000249362	FC	0.115148	0.184871	0.947426	0.000147768	0.0010704
PMI_000851; PMI_012492; Pmi_612730_FRMD5_MOUSE_FERM_domain-containing_protein_5|m.17152	S333; S311; S345	XP_022106269.1 FERM domain-containing protein 5-like isoform X2 [Acanthaster planci] (id=82.61%; len=552; e=0.00E+00) ; XP_022106269.1 FERM domain-containing protein 5-like isoform X2 [Acanthaster planci] (id=81.63%; len=528; e=0.00E+00) ; FRMD5_MOUSE_FERM_domain-containing_protein_5	EPSFARSPPLIRP; EPSFARSPPLIRP; EPSFARSPPLIRP	3,4	3.137	0.6867	0.22822	1	4	4	2	1	S333; S311; S345	0.129131	0.958698	0.802863	0.932047	0.894229	0.994762	0.981078	0.000533656	FC	0.269182	0.394257	0.947887	0.0136352	0.000810475
75394|m.50329; PMI_026273; Pmi_638351_LARP6_MOUSE_La-related_protein_6|m.22327	T380:S382:S390; T333:S335:S343; T333:S335:S343	XP_022105865.1 la-related protein 6-like [Acanthaster planci] (id=84.82%; len=527; e=0.00E+00) ; XP_022105865.1 la-related protein 6-like [Acanthaster planci] (id=85.01%; len=527; e=0.00E+00) ; LARP6_MOUSE_La-related_protein_6	SQGGDLTASDGGE,GGDLTASDGGEGG,GGEGGDSAKKKKR; SQGGDLTASDGGE,GGDLTASDGGEGG,GGEGGDSAKKKKR; SQGGDLTASDGGE,GGDLTASDGGEGG,GGEGGDSAKKKKR	4	3.153	0.6389	0.31526	1	1	2	2		T380:S382:S390; T333:S335:S343; T333:S335:S343	0.112044	0.392846	0.223891	0.449297	0.425273	1	0.994897	3.89901e-05	FC
PMI_005042; Pmi_601740_CP070_RAT_UPF0183_protein_C16orf70_homolog|m.15401; PMI_005626	S149; S225; S265	XP_022092023.1 UPF0183 protein C16orf70 homolog [Acanthaster planci] (id=75.22%; len=335; e=1.34E-173) ; CP070_RAT_UPF0183_protein_C16orf70_homolog; XP_022092023.1 UPF0183 protein C16orf70 homolog [Acanthaster planci] (id=78.51%; len=470; e=0.00E+00)	GPGGGKSPESKHR; GPGGGKSPESKHR; GPGGGKSPESKHR	2,3,4	4.893	0.666	0.164718	1	2	1	3	3	S149; S225; S265	0.0968961	0.690299	0.92845	0.905957	0.735996	1	0.986317	0.000279549	FC	0.0968443	0.229983	0.946208	0.0119066	0.000575904
Pmi_668532_LIMC1_MOUSE_LIM_and_calponin_homology_domains-containing..CUT|m.31229; 31954|m.22801; PMI_008085	S390; S648; S102	LIMC1_MOUSE_LIM_and_calponin_homology_domains-containing..CUT; XP_022079520.1 titin homolog isoform X9 [Acanthaster planci] (id=82.97%; len=787; e=0.00E+00) ; XP_022079515.1 LIM domain only protein 7-like isoform X5 [Acanthaster planci] (id=71.15%; len=1265; e=0.00E+00)	TRSTERSPAKSDP; TRSTERSPAKSDP; TRSTERSPAKSDP	3,4,5	2.904	0.6319	0.071174	1	6	4	3	8	S390; S648; S102	0.175093	0.479432	0.674394	0.735791	0.833735	0.988848	0.927235	0.00774956	FC	0.400165	0.497121	0.978976	4.8027e-05	0.000181032
14698|m.9641; Pmi_622610_TCPR2_HUMAN_Tectonin_beta-propeller_repeat-containing_protein_2|m.18964	S288; S398	XP_022096649.1 tectonin beta-propeller repeat-containing protein 2-like [Acanthaster planci] (id=59.71%; len=484; e=1.09E-164) ; TCPR2_HUMAN_Tectonin_beta-propeller_repeat-containing_protein_2	AGGNVASPQFGTR; AGGNVASPQFGTR	2,3	4.28	0.6617	0.521601	1	2	1	2	1	S288; S398	0.0895573	0.342712	0.198071	0.462487	0.514067	1	0.830982	0.0404364	FC	0.851854	0.745133	0.952247	0.100243	0.102758
28331|m.20762; Pmi_651990_EXOC1_HUMAN_Exocyst_complex_component_1|m.25861; PMI_011919	S619; S618; S232	XP_022079464.1 exocyst complex component 1-like isoform X1 [Acanthaster planci] (id=93.60%; len=891; e=0.00E+00) ; EXOC1_HUMAN_Exocyst_complex_component_1; XP_022079467.1 exocyst complex component 1-like isoform X2 [Acanthaster planci] (id=86.28%; len=503; e=0.00E+00)	GYQVMASPNKQSS; GYQVMASPNKQSS; GYQVMASPNKQSS	2,3	3.174	0.6309	0.030864	1	5	6	5	2	S619; S618; S232	0.125453	0.458113	0.889279	0.747985	0.754147	0.97957	0.942576	0.00485156	FC	0.281042	0.289965	0.985847	0.653157	8.71608e-06
Pmi_623570_HSF1_MOUSE_Heat_shock_factor_protein_1|m.19145; 24563|m.18646; PMI_011512; 24561|m.18641	S503:S513; S130:S140; S403:S413; S143:S153	HSF1_MOUSE_Heat_shock_factor_protein_1; XP_022084111.1 heat shock factor protein-like isoform X2 [Acanthaster planci] (id=71.23%; len=146; e=7.54E-57) ; XP_022084112.1 heat shock factor protein-like isoform X3 [Acanthaster planci] (id=65.59%; len=465; e=0.00E+00) ; XP_022084112.1 heat shock factor protein-like isoform X3 [Acanthaster planci] (id=68.75%; len=160; e=1.03E-61)	EDSLLRSLDDDAA,DAAALASPNNRPK; EDSLLRSLDDDAA,DAAALASPNNRPK; EDSLLRSLDDDAA,DAAALASPNNRPK; EDSLLRSLDDDAA,DAAALASPNNRPK	3,4	3.094	0.6193	0.555647	1	2	1	1		S503:S513; S130:S140; S403:S413; S143:S153	0.0762869	0.429141	0.933487	0.885395	0.803057	0.948787	0.962113	0.00212591	FC
Pmi_639992_no_annot|m.22691; PMI_029451	S473; S449	no_annot; XP_022079315.1 neurabin-1-like isoform X6 [Acanthaster planci] (id=78.71%; len=620; e=0.00E+00)	AEETEASPTWDSS; AEETEASPTWDSS	2,3	3.662	0.7623	1.05564	0.99999	2	2	3		S473; S449	0.0635648	0.330024	0.824476	0.668639	0.779807	1	0.92014	0.00931187	FC
Pmi_532400_GATL2_HUMAN_GATS-like_protein_2|m.8183; 4577|m.2526	S173; S89	GATL2_HUMAN_GATS-like_protein_2; XP_022085589.1 cytosolic arginine sensor for mTORC1 subunit 2-like isoform X2 [Acanthaster planci] (id=73.76%; len=141; e=1.84E-69)	MPTEPKSPRPIVH; MPTEPKSPRPIVH	4,5	2.962	0.6016	0.008364	0.99988	1	2	2	2	S173; S89	0.0752572	0.169376	0.389575	0.495673	0.773908	1	0.969049	0.00142216	FC	0.121803	0.198914	0.968577	0.0604045	6.51768e-05
Pmi_641464_AAKB2_HUMAN_5p-AMP-activated_protein_kinase_subunit_beta-2|m.23083; PMI_002742; PMI_013585	S18; S18; S18	AAKB2_HUMAN_5p-AMP-activated_protein_kinase_subunit_beta-2; XP_022083160.1 5'-AMP-activated protein kinase subunit beta-2-like [Acanthaster planci] (id=89.29%; len=224; e=9.70E-148) ; XP_022083160.1 5'-AMP-activated protein kinase subunit beta-2-like [Acanthaster planci] (id=88.09%; len=277; e=2.57E-179)	DSGGPMSPTKENP; DSGGPMSPTKENP; DSGGPMSPTKENP	2,3,4,5	4.222	0.7043	0.037221	1	11	12	8	12	S18; S18; S18	0.0994775	0.757153	0.75164	0.74332	0.753736	1	0.987899	0.000218758	FC	0.258814	0.418298	0.975311	0.00067544	0.000267279
Pmi_535430_CUED1_HUMAN_CUE_domain-containing_protein_1|m.8449; PMI_002227	S151; S151	CUED1_HUMAN_CUE_domain-containing_protein_1; XP_022102226.1 CUE domain-containing protein 1-like isoform X1 [Acanthaster planci] (id=74.85%; len=493; e=0.00E+00)	DQPPPYSPPAPNS; DQPPPYSPPAPNS	3	3.214	0.6747	0.050274	1	2	2	2	2	S151; S151	0.0819243	0.111261	0.185298	0.540021	0.394625	1	0.958797	0.0025115	FC	0.812003	0.880188	0.54989	0.488968	0.0232694
68298|m.45542; Pmi_661270_KI67_HUMAN_Antigen_KI-67|m.29501; 68300|m.45548; 68304|m.45560; 68295|m.45534; 68297|m.45538; 68302|m.45554	S396; S396; S396; S396; S396; S396; S396	XP_022080667.1 nascent polypeptide-associated complex subunit alpha, muscle-specific form-like [Acanthaster planci] (id=59.10%; len=863; e=0.00E+00) ; KI67_HUMAN_Antigen_KI-67; XP_022080667.1 nascent polypeptide-associated complex subunit alpha, muscle-specific form-like [Acanthaster planci] (id=68.47%; len=964; e=0.00E+00) ; XP_022080667.1 nascent polypeptide-associated complex subunit alpha, mu…	SFGPQLSPEQFDK; SFGPQLSPEQFDK; SFGPQLSPEQFDK; SFGPQLSPEQFDK; SFGPQLSPEQFDK; SFGPQLSPEQFDK; SFGPQLSPEQFDK	2,3,4	3.688	0.6829	0.063515	1	3	5	5	3	S396; S396; S396; S396; S396; S396; S396	0.10463	0.458057	0.867801	0.830294	0.729071	1	0.994427	4.65075e-05	FC	0.749361	0.786167	0.88419	0.441089	0.139738
62771|m.41512; 62772|m.41513; Pmi_659810_TM209_XENLA_Transmembrane_protein_209|m.28166	S127; S127; S127	XP_022081205.1 transmembrane protein 209-like isoform X1 [Acanthaster planci] (id=84.70%; len=281; e=2.76E-153) ; XP_022081205.1 transmembrane protein 209-like isoform X1 [Acanthaster planci] (id=87.27%; len=322; e=0.00E+00) ; TM209_XENLA_Transmembrane_protein_209	FRPRVASAPANLS; FRPRVASAPANLS; FRPRVASAPANLS	2,3	4.451	0.7293	0.044102	1	2	2	3	3	S127; S127; S127	0.116379	0.395813	0.559671	0.92309	0.875562	0.991309	0.992917	7.50839e-05	FC	0.170837	0.218877	0.970703	0.00482512	0.000264183
63382|m.41908	S38:S39	XP_022098270.1 uncharacterized protein LOC110983366 isoform X2 [Acanthaster planci] (id=63.07%; len=176; e=9.36E-62)	KAQHIFSSPEDVS,AQHIFSSPEDVSL	3	4.188	0.6292	0.111182	1	1	1	1		S38:S39	0.124076	0.675684	0.661986	0.890415	0.571316	0.948744	0.883676	0.01951	FC
Pmi_669610_SAPS3_CHICK_Serine/threonine-protein_phosphatase_6_regul..CUT|m.31728; PMI_004204; PMI_019514	T667:S670; T194:S197; T603:S606	SAPS3_CHICK_Serine/threonine-protein_phosphatase_6_regul..CUT; XP_022101967.1 serine/threonine-protein phosphatase 6 regulatory subunit 3-A-like isoform X4 [Acanthaster planci] (id=81.63%; len=588; e=0.00E+00) ; XP_022101958.1 serine/threonine-protein phosphatase 6 regulatory subunit 3-like isoform X3 [Acanthaster planci] (id=79.05%; len=802; e=0.00E+00)	DNTKEATPGSPQP,KEATPGSPQPSPS; ENTKEATPGSPQP,KEATPGSPQPSPS; ENTKEATPGSPQP,KEATPGSPQPSPS	3	2.288	0.5887	0.486117	1	1	1	1		T667:S670; T194:S197; T603:S606	0.0759783	0.518008	0.712349	0.6108	0.654544	1	0.954785	0.00302033	FC
PMI_010682; Pmi_664101_DCTN1_HUMAN_Dynactin_subunit_1|m.29564	S86; S86	XP_022080745.1 dynactin subunit 1-like isoform X4 [Acanthaster planci] (id=86.29%; len=642; e=0.00E+00) ; DCTN1_HUMAN_Dynactin_subunit_1	PGSGTVSPGVASP; PGSGTVSPGVASP	3,4,5	6.48	0.7314	0.065519	1	3	2	2	2	S86; S86	0.0782508	0.342212	0.472857	0.786314	0.768171	1	0.99042	0.000137215	FC	0.229591	0.327062	0.927252	0.12396	0.0022964
PMI_000876	S2115	XP_011665894.1 PREDICTED: hydrocephalus-inducing protein homolog [Strongylocentrotus purpuratus] (id=66.72%; len=5219; e=0.00E+00)	TKGQATSPTISQE	2,3,5	3.557	0.6396	0.062536	0.99556	1	2	3		S2115	0.072772	0.34423	0.699287	0.819168	0.774054	0.955859	0.908478	0.0121812	FC
PMI_020269; Pmi_610861_GULP1_MOUSE_PTB_domain-containing_engulfment_adapter_protein_1|m.16864; PMI_020827	S215; S225; S367	XP_022088392.1 PTB domain-containing engulfment adapter protein 1-like isoform X1 [Acanthaster planci] (id=74.24%; len=361; e=1.71E-175) ; GULP1_MOUSE_PTB_domain-containing_engulfment_adapter_protein_1; XP_022088398.1 PTB domain-containing engulfment adapter protein 1-like isoform X3 [Acanthaster planci] (id=68.19%; len=415; e=3.38E-174)	PSAAGASPQPTLL; PSAAGASPQPTLL; PSAAGASPQPTLL	3,4,5	6.896	0.7385	0.017292	1	5	4	4	11	S215; S225; S367	0.111768	0.356238	0.132417	0.385424	0.436216	1	0.991698	0.000103089	FC	0.279354	0.411552	0.954284	0.0340696	0.00105339
22179|m.16840; Pmi_642861_VILI_HUMAN_Villin-1|m.23421; PMI_004164	S355; S25; S410	XP_022109357.1 advillin-like isoform X2 [Acanthaster planci] (id=90.29%; len=721; e=0.00E+00) ; VILI_HUMAN_Villin-1; XP_022109337.1 advillin-like isoform X1 [Acanthaster planci] (id=81.37%; len=322; e=5.83E-176)	KVGEVKSPRGNIA; KVGEVKSPRGNIA; KVGEVKSPRGNIG	2	1.425	0.5544	0.160577	1	3	2	3	2	S355; S25; S410	0.0759059	0.611169	0.959945	0.870897	0.781245	1	0.993904	5.563e-05	FC	0.134385	0.18674	0.906175	0.250746	0.000751745
Pmi_664730_K1467_CHICK_Uncharacterized_protein_KIAA1467_homolog|m.29744	S59	K1467_CHICK_Uncharacterized_protein_KIAA1467_homolog	SRKPLMSPQKQAK	3	1.601	0.3887	0.143331	1	1	2	2	1	S59	0.117188	0.869746	0.800652	0.864205	0.744052	1	0.977922	0.000725784	FC	0.176739	0.280968	0.945448	0.000534599	0.000697291
PMI_005589; 19472|m.13981; Pmi_606170_KAD5_HUMAN_Adenylate_kinase_isoenzyme_5|m.16076	S106; S124; S153	XP_022084206.1 adenylate kinase isoenzyme 5-like isoform X1 [Acanthaster planci] (id=64.39%; len=1056; e=0.00E+00) ; XP_022084206.1 adenylate kinase isoenzyme 5-like isoform X1 [Acanthaster planci] (id=74.62%; len=465; e=0.00E+00) ; KAD5_HUMAN_Adenylate_kinase_isoenzyme_5	LPPIATSPGAATA; LPPIATSPGAATA; LPPIATSPGAATA	2,3,4	4.495	0.7423	0.000637	1	8	9	7	5	S106; S124; S153	0.107212	0.619284	0.969277	0.827051	0.771396	0.975183	0.990867	0.000124742	FC	0.181244	0.236598	0.987932	0.0401498	3.20473e-07
Pmi_662244_CEP57_RAT_Centrosomal_protein_of_57_kDa|m.29018	S449	CEP57_RAT_Centrosomal_protein_of_57_kDa	KPIQVISPESKSN	3	3.247	0.7011	0.630011	1	1	1	2	1	S449	0.0857422	0.711916	0.881427	0.876577	0.758266	1	0.968873	0.00143824	FC	0.113438	0.200228	0.984737	0.0126449	1.90579e-05
PMI_020483	S286	XP_022094048.1 ubiquitin-conjugating enzyme E2 T-like [Acanthaster planci] (id=53.28%; len=259; e=3.86E-53)	QAGKRPSVEDLNA	3,4	3.718	0.6926	0.06934	1	7	7	5	4	S286	0.108211	0.223481	0.709579	0.627785	0.771378	1	0.927748	0.00764183	FC	0.146815	0.22214	0.9901	0.000282306	3.41423e-05
PMI_014327; PMI_022149; Pmi_641003_WIBG_XENTR_Partner_of_Y14_and_mago|m.22972	S175; S173; S175	XP_022090724.1 partner of Y14 and mago-like [Acanthaster planci] (id=79.41%; len=204; e=3.43E-85) ; XP_022090724.1 partner of Y14 and mago-like [Acanthaster planci] (id=80.20%; len=202; e=1.16E-88) ; WIBG_XENTR_Partner_of_Y14_and_mago	DSGELESPSKDQL; DSGELESPSKDQL; DSGELESPSKDQL	3,4	3.972	0.561	0.071344	1	2	1	2	7	S175; S173; S175	0.107504	0.468476	0.800701	0.782057	0.739124	1	0.975196	0.000915191	FC	0.143025	0.176498	0.977552	0.00263867	0.00045936
PMI_025998	S547	XP_022102124.1 TBC1 domain family member 10A-like [Acanthaster planci] (id=80.51%; len=467; e=0.00E+00)	TGESPGSPDTEKP	2,3,4	2.864	0.644	0.103513	1	2	4	3	1	S547	0.0985612	0.78789	0.905554	0.845479	0.74878	1	0.997284	1.10582e-05	FC	0.171876	0.257499	0.969314	0.0691621	0.00104708
PMI_013744	T792	XP_022087184.1 epidermal growth factor receptor substrate 15-like 1 isoform X1 [Acanthaster planci] (id=72.10%; len=1043; e=0.00E+00)	DPFNSKTTPDPFK	3,4	3.892	0.6485	0.04384	0.99823	1	1	3		T792	0.0690921	0.215826	0.81599	0.828549	0.849244	0.915074	0.920359	0.00926143	FC
PMI_012378; Pmi_582780_DJC25_XENLA_DnaJ_homolog_subfamily_C_member_25|m.12850	S167; S172	PIK48167.1 hypothetical protein BSL78_14959 [Apostichopus japonicus] (id=41.19%; len=403; e=2.11E-93) ; DJC25_XENLA_DnaJ_homolog_subfamily_C_member_25	IDYLASSPKYRIR; IDYLASSPKYRIR	2,3	3.581	0.618	0.1631	1	2	2	2	1	S167; S172	0.10372	0.360161	0.890743	0.785374	0.742854	1	0.982747	0.000443941	FC	0.114069	0.156188	0.98544	0.0167501	1.6388e-07
PMI_005528	S730	XP_022081250.1 optineurin-like isoform X1 [Acanthaster planci] (id=70.31%; len=805; e=0.00E+00)	GTYDEISPGRMPA	2	1.291	0.5474	0.471189	1	1	1	1		S730	0.0970941	0.657473	0.955676	0.838298	0.763023	0.998605	0.857238	0.0291166	FC
PMI_009496; PMI_015395; Pmi_614590_no_annot|m.17436; 18851|m.13385	S727; S732; S48; S35	XP_022088967.1 LOW QUALITY PROTEIN: AT-rich interactive domain-containing protein 4A-like [Acanthaster planci] (id=66.11%; len=602; e=2.52E-163) ; XP_022088967.1 LOW QUALITY PROTEIN: AT-rich interactive domain-containing protein 4A-like [Acanthaster planci] (id=78.11%; len=338; e=2.19E-140) ; no_annot; XP_022088967.1 LOW QUALITY PROTEIN: AT-rich interactive domain-containing protein 4A-like [Acan…	RRSDRKSLSDSPF; RRSDRKSLSDSPF; RRSDRKSLSDSPF; RRSDRKSLSDSPF	3,4	4.704	0.7732	0.055598	1	4	3	3	2	S727; S732; S48; S35	0.0975029	0.0920232	0.119737	0.936301	0.497997	0.978655	0.990908	0.000123629	FC	0.590285	0.861081	0.398504	0.0550745	0.0146331
PMI_002331; Pmi_506522_HERC2_MOUSE_E3_ubiquitin-protein_ligase_HERC2|m.6510	S203; S129	XP_022098915.1 E3 ubiquitin-protein ligase HERC2-like [Acanthaster planci] (id=90.32%; len=2583; e=0.00E+00) ; HERC2_MOUSE_E3_ubiquitin-protein_ligase_HERC2	SPVKTRSPPKPTE; SPVKTRSPPKPTE	4	1.441	0.3907	0.096631	0.99718	1	1	1		S203; S129	0.105723	0.477876	0.802293	0.818199	0.74682	1	0.97331	0.00105901	FC
PMI_022789; Pmi_580560_ADRB1_SHEEP_Beta-1_adrenergic_receptor|m.12596; PMI_023158	T107; T284; T282	XP_022087349.1 delta-type opioid receptor-like isoform X2 [Acanthaster planci] (id=87.50%; len=208; e=7.38E-130) ; ADRB1_SHEEP_Beta-1_adrenergic_receptor; XP_022087348.1 delta-type opioid receptor-like isoform X1 [Acanthaster planci] (id=85.71%; len=385; e=0.00E+00)	RRRSGPTQLMLIK; RRRSGPTQLMLIK; RRRSGPTQLMLIK	3,4	3.35	0.4802	0.022766	0.99787	6	8	5	4	T107; T284; T282	0.119711	0.464729	0.850935	0.828784	0.750275	1	0.976762	0.000803732	FC	0.153683	0.338934	0.95865	0.0240149	0.000667823
Pmi_555110_no_annot|m.10021; PMI_005986; PMI_001775	S248; S1027; S1011	no_annot; XP_022091082.1 uncharacterized protein LOC110979526 isoform X4 [Acanthaster planci] (id=60.25%; len=1844; e=0.00E+00) ; XP_022091079.1 uncharacterized protein LOC110979526 isoform X1 [Acanthaster planci] (id=59.69%; len=1843; e=0.00E+00)	ERSRRVSGSSVSK; ERSRRVSGSSVSK; ERSRRVSGSSVSK	2,4,5	1.754	0.508	0.099931	0.99795	2	1	1	1	S248; S1027; S1011	0.108986	0.47459	0.722475	0.778045	0.672672	1	0.963242	0.00200188	FC	0.13287	0.353994	0.909313	0.0361761	0.00332059
Pmi_653522_CDC6_MOUSE_Cell_division_control_protein_6_homolog|m.26282; PMI_022226; 63669|m.42095; 63670|m.42096	S117; S117; S117; S117	CDC6_MOUSE_Cell_division_control_protein_6_homolog; BAH83663.1 cell division cycle 6 [Patiria pectinifera] (id=92.56%; len=618; e=0.00E+00) ; BAH83663.1 cell division cycle 6 [Patiria pectinifera] (id=95.79%; len=618; e=0.00E+00) ; BAH83663.1 cell division cycle 6 [Patiria pectinifera] (id=95.47%; len=618; e=0.00E+00)	PLTPCCSPRKMKK; PLTPCCSPRKMKK; PLTPCCSPRKMKK; PLTPCCSPRKMKK	3,4	4.946	0.7125	0.083247	1	2	4	3	1	S117; S117; S117; S117	0.0950612	0.0849141	0.14012	0.331414	0.372695	1	0.99648	1.85649e-05	FC	0.803915	0.913361	0.293571	0.166424	0.00332723
Pmi_637080_COBL1_HUMAN_Cordon-bleu_protein-like_1|m.22060	S627	COBL1_HUMAN_Cordon-bleu_protein-like_1	KEKVDESPTKVED	2,3,4,5	3.666	0.5356	0.218085	0.99999	3	4	3	4	S627	0.105045	0.905497	0.812249	0.648574	0.641132	0.945672	0.892822	0.0166151	FC	0.155749	0.195632	0.960048	0.0367667	0.000627731
28331|m.20762; PMI_019359; Pmi_651990_EXOC1_HUMAN_Exocyst_complex_component_1|m.25861	T142; T142; T142	XP_022079464.1 exocyst complex component 1-like isoform X1 [Acanthaster planci] (id=93.60%; len=891; e=0.00E+00) ; XP_022079464.1 exocyst complex component 1-like isoform X1 [Acanthaster planci] (id=92.23%; len=528; e=0.00E+00) ; EXOC1_HUMAN_Exocyst_complex_component_1	SLLEEFTPVGDQS; SLLEEFTPVGDQS; SLLEEFTPVGDQS	3,4	6.075	0.7339	0.104766	1	2	2	3		T142; T142; T142	0.11504	0.249941	0.808388	0.902806	0.744204	1	0.993114	7.0961e-05	FC
Pmi_661700_SMCA5_HUMAN_SWI/SNF-related_matrix-associated_actin-depen..CUT|m.28819; 74554|m.49800; PMI_012868; 74553|m.49797	S75:S78; S75:S78; S75:S78; S75:S78	SMCA5_HUMAN_SWI/SNF-related_matrix-associated_actin-depen..CUT; XP_022111423.1 SWI/SNF-related matrix-associated actin-dependent regulator of chromatin subfamily A member 5-like isoform X1 [Acanthaster planci] (id=96.87%; len=1022; e=0.00E+00) ; XP_022111423.1 SWI/SNF-related matrix-associated actin-dependent regulator of chromatin subfamily A member 5-like isoform X1 [Acanthaster planci] (id=94.…	ATSSVKSPTSPLK,SVKSPTSPLKLKP; ATSSVKSPTSPLK,SVKSPTSPLKLKP; ATSSVKSPTSPLK,SVKSPTSPLKLKP; ATSSVKSPTSPLK,SVKSPTSPLKLKP	2	1.506	0.3436	0.100455	0.99721	2	2	2	1	S75:S78; S75:S78; S75:S78; S75:S78	0.0964418	0.228932	0.590439	0.606596	0.663063	1	0.973391	0.00105262	FC	0.22054	0.280913	0.918578	0.0422311	0.00115756
76867|m.51366; Pmi_660744_KS6A3_MOUSE_Ribosomal_protein_S6_kinase_alpha-3|m.28481	S23; S23	BAB85907.1 p90 ribosomal S6 kinase [Patiria pectinifera] (id=99.32%; len=738; e=0.00E+00) ; KS6A3_MOUSE_Ribosomal_protein_S6_kinase_alpha-3	EQAEGKSSEEMLV; EQAEGKSSEEMLV	3,4,5	6.435	0.8143	0.053546	0.99846	34	29	31	15	S23; S23	0.117981	0.75839	0.909657	0.89982	0.813591	1	0.971645	0.00119458	FC	0.28823	0.552503	0.970397	0.0456607	1.41272e-05
Pmi_650660_no_annot|m.25445	S16	no_annot	QVGMPLSPTVEYA	2,3	5.213	0.7531	0.02903	1	5	5	5	1	S16	0.0927679	0.451765	0.854722	0.84006	0.778867	1	0.97538	0.000901764	FC	0.0923238	0.178704	0.99426	0.00549872	5.63074e-07
24956|m.18854	S285	XP_022108476.1 calcium-dependent secretion activator 1-like isoform X3 [Acanthaster planci] (id=96.83%; len=695; e=0.00E+00)	GHVRKESLNSEDL	3,4	3.49	0.6043	0.05546	1	4	4	5	3	S285	0.115456	0.196914	0.575232	0.68756	0.752381	1	0.99825	4.59168e-06	FC	0.328948	0.393566	0.980584	0.0939886	1.73011e-06
Pmi_634460_MY18A_HUMAN_Unconventional_myosin-XVIIIa|m.21425; PMI_022727	S48; S585	MY18A_HUMAN_Unconventional_myosin-XVIIIa; XP_022085608.1 unconventional myosin-XVIIIa-like isoform X5 [Acanthaster planci] (id=90.83%; len=676; e=0.00E+00)	KNLGAKSPTSPTP; KNLGAKSPTSPTP	2,3	2.978	0.7674	0.065637	1	1	2	3	2	S48; S585	0.061813	0.217974	0.617672	0.607841	0.86591	0.943227	0.958194	0.00258513	FC	0.115215	0.174403	0.922692	0.101446	0.00476322
PMI_006099; 73224|m.49012; PMI_002129; Pmi_613441_TBCD5_HUMAN_TBC1_domain_family_member_5|m.17270	S649; S166; S753; S231	XP_022106137.1 TBC1 domain family member 5-like isoform X4 [Acanthaster planci] (id=78.12%; len=768; e=0.00E+00) ; XP_022106138.1 TBC1 domain family member 5-like isoform X5 [Acanthaster planci] (id=75.29%; len=259; e=3.45E-117) ; XP_022106135.1 TBC1 domain family member 5-like isoform X2 [Acanthaster planci] (id=77.98%; len=722; e=0.00E+00) ; TBCD5_HUMAN_TBC1_domain_family_member_5	KVEENPSPPVSKM; KVEENPSPPVSKM; KVEENPSPPVSKM; KVEENPSPPVSKM	3,4	4.793	0.6474	0.144332	1	1	1	2	1	S649; S166; S753; S231	0.0944622	0.387674	0.745271	0.782222	0.722883	1	0.980512	0.000565998	FC	0.314551	0.385231	0.779641	0.189926	0.0423408
PMI_012322; Pmi_564300_RPGF1_HUMAN_Rap_guanine_nucleotide_exchange_factor_1|m.10807	S179; S225	XP_022085081.1 rap guanine nucleotide exchange factor 1-like isoform X1 [Acanthaster planci] (id=85.10%; len=1007; e=0.00E+00) ; RPGF1_HUMAN_Rap_guanine_nucleotide_exchange_factor_1	YEQRPLSPREKEM; YEQRPLSPREKEM	3,4	2.775	0.6018	0.027327	1	2	3	4	2	S179; S225	0.117841	0.754535	0.967879	0.893805	0.811936	0.996315	0.933727	0.00644268	FC	0.229202	0.37884	0.893392	0.0225274	0.00412817
Pmi_645661_PCM1_XENLA_Pericentriolar_material_1_protein|m.24206; 71614|m.47860	T200; T78	PCM1_XENLA_Pericentriolar_material_1_protein; XP_022084433.1 pericentriolar material 1 protein-like isoform X5 [Acanthaster planci] (id=81.51%; len=265; e=1.71E-133)	GANRQRTQSGNDS; GANRQRTQSGNDS	2,3,4	2.135	0.7023	0.091551	0.99629	8	6	6	2	T200; T78	0.1951	0.781483	0.831076	0.775682	0.82757	0.978877	0.905055	0.013094	FC	0.653009	0.956805	0.974841	0.0046086	1.58274e-05
43429|m.29272; Pmi_617141_NSF1C_HUMAN_NSFL1_cofactor_p47|m.17929; PMI_006703	S89; S180; S179	XP_022094135.1 NSFL1 cofactor p47-like [Acanthaster planci] (id=77.78%; len=108; e=2.95E-50) ; NSF1C_HUMAN_NSFL1_cofactor_p47; XP_022097496.1 piggyBac transposable element-derived protein 4-like [Acanthaster planci] (id=57.05%; len=489; e=0.00E+00)	GAGSSTSPDASSG; GAGSSTSPDASSG; GAGSSTSPDASSG	3,4,5	7.649	0.8264	0.034779	1	12	11	9	5	S89; S180; S179	0.179624	0.378857	0.755088	0.552444	0.745782	1	0.897591	0.0151943	FC	0.425489	0.438964	0.96935	0.819346	0.00421948
45168|m.30334; PMI_000044; Pmi_637080_COBL1_HUMAN_Cordon-bleu_protein-like_1|m.22060	S340:S342; S221:S223; S340:S342	XP_022099079.1 cordon-bleu protein-like 1 isoform X4 [Acanthaster planci] (id=70.87%; len=563; e=0.00E+00) ; XP_022099081.1 protein cordon-bleu-like isoform X6 [Acanthaster planci] (id=68.03%; len=513; e=2.38E-155) ; COBL1_HUMAN_Cordon-bleu_protein-like_1	PGKHLTSASDDEK,KHLTSASDDEKLD; PGKHLTSASDDEK,KHLTSASDDEKLD; PGKHLTSASDDEK,KHLTSASDDEKLD	3,4	6.012	0.7503	0.000463	0.99999	1	2	2		S340:S342; S221:S223; S340:S342	0.0895071	0.140155	0.676122	0.627396	0.779651	1	0.934214	0.00634935	FC
PMI_002165; 65418|m.43524	S629; S11	XP_022091550.1 ankyrin repeat and LEM domain-containing protein 2-like isoform X1 [Acanthaster planci] (id=61.69%; len=757; e=0.00E+00) ; XP_022091551.1 ankyrin repeat and LEM domain-containing protein 2-like isoform X2 [Acanthaster planci] (id=28.68%; len=129; e=3.00E-01)	DVSSDLSPTADAR; DVSSDLSPTADAR	2,3	4.065	0.7418	0.087556	1	6	5	6		S629; S11	0.0798573	0.561166	0.838563	0.877673	0.763753	1	0.994886	3.91632e-05	FC
Pmi_594940_no_annot|m.14489	S371	no_annot	TRTLPSSPPSDVP	2,3	2.201	0.6015	0.10588	0.99244	1	1	1	2	S371	0.160359	0.619773	0.840972	0.934218	0.730099	0.951375	0.967049	0.00161081	FC	0.409039	0.440497	0.968875	0.217693	0.000198449
PMI_024108; PMI_018295; Pmi_600670_SETD8_XENTR_N-lysine_methyltransferase_SETD8|m.15262	S26; S53; S26	XP_022106615.1 N-lysine methyltransferase KMT5A-like [Acanthaster planci] (id=66.39%; len=238; e=5.61E-82) ; PIK45655.1 putative N-lysine methyltransferase SETD8-B isoform X2 [Apostichopus japonicus] (id=69.10%; len=178; e=1.02E-86) ; SETD8_XENTR_N-lysine_methyltransferase_SETD8	APVPDKSPKICEE; APVPDKSPKICEE; APVPDKSPKICEE	3,4,5	3.635	0.7076	0.001707	1	5	4	5	6	S26; S53; S26	0.0963265	0.464207	0.826476	0.78041	0.709519	1	0.977955	0.000723637	FC	0.13701	0.205005	0.982175	0.00561681	1.48057e-06
PMI_008201; PMI_012528	S268; S803	XP_022087295.1 E3 ubiquitin-protein ligase UHRF1-like [Acanthaster planci] (id=72.82%; len=412; e=0.00E+00) ; XP_022087295.1 E3 ubiquitin-protein ligase UHRF1-like [Acanthaster planci] (id=80.15%; len=932; e=0.00E+00)	DEVPASSPKKTKV; DEVPASSPKKTKV	2,3,4,5	3.117	0.6983	0.225139	1	6	4	3	5	S268; S803	0.11195	0.295504	0.582138	0.563834	0.637627	1	0.991281	0.000113699	FC	0.993259	0.87804	0.461092	0.0767828	4.60558e-05
Pmi_666650_K0586_HUMAN_Uncharacterized_protein_KIAA0586|m.30419; PMI_024048; PMI_008393	S501; S8; S8	K0586_HUMAN_Uncharacterized_protein_KIAA0586; XP_022081340.1 TALPID3 protein-like isoform X2 [Acanthaster planci] (id=69.19%; len=409; e=2.17E-169) ; XP_022081340.1 TALPID3 protein-like isoform X2 [Acanthaster planci] (id=67.66%; len=235; e=5.86E-86)	VARGVTSPESGAE; LCRGVTSPESGAE; LCRGVTSPESGAE	2,3	3.44	0.6089	0.091436	1	2	3	2	2	S501; S8; S8	0.0964489	0.799903	0.902472	0.830063	0.718057	1	0.999422	5.0044e-07	FC	0.0943094	0.186371	0.983641	2.70295e-05	4.45424e-05
53459|m.35501	S399:S402	XP_022100191.1 uncharacterized protein LOC110984363 isoform X2 [Acanthaster planci] (id=59.86%; len=1328; e=0.00E+00)	QEPPVRSPVSPGS,PVRSPVSPGSTSR	2,3,4	2.225	0.5765	0.026727	1	6	8	5		S399:S402	0.115296	0.594397	0.934661	0.840016	0.845631	1	0.98312	0.000424997	FC
PMI_007029; Pmi_532871_HNRPK_BOVIN_Heterogeneous_nuclear_ribonucleoprotein_K|m.8224	S27; S37	XP_022104649.1 heterogeneous nuclear ribonucleoprotein K-like isoform X1 [Acanthaster planci] (id=66.12%; len=242; e=1.54E-94) ; HNRPK_BOVIN_Heterogeneous_nuclear_ribonucleoprotein_K	KRARGGSGSKPGE; KRARGGSGSKPGE	2,3,4	2.074	0.6007	0.016908	1	17	12	14	13	S27; S37	0.109094	0.291744	0.684278	0.74268	0.750826	1	0.988238	0.000206695	FC	0.164141	0.302015	0.975104	0.000671034	5.33066e-05
75431|m.50360; 75420|m.50342; Pmi_652860_IF4B_MOUSE_Eukaryotic_translation_initiation_factor_4B|m.26087; 75430|m.50356; PMI_002499; 75427|m.50351; 75417|m.50335	S143:S146; S242:S245; S508:S511; S226:S229; S540:S543; S242:S245; S226:S229	XP_022084644.1 eukaryotic translation initiation factor 4B-like isoform X2 [Acanthaster planci] (id=73.80%; len=355; e=3.59E-141) ; XP_022084643.1 eukaryotic translation initiation factor 4B-like isoform X1 [Acanthaster planci] (id=65.91%; len=525; e=0.00E+00) ; IF4B_MOUSE_Eukaryotic_translation_initiation_factor_4B; XP_022084646.1 eukaryotic translation initiation factor 4B-like isoform X4 [Acan…	IIARRESERSNED,RRESERSNEDDSA; IIARRESERSNED,RRESERSNEDDSA; IIARRESERSNED,RRESERSNEDDSA; IIARRESERSNED,RRESERSNEDDSA; RRERRESERSNED,RRESERSNEDDSA; IIARRESERSNED,RRESERSNEDDSA; IIARRESERSNED,RRESERSNEDDSA	4	1.907	0.4195	0.013039	1	1	1	1		S143:S146; S242:S245; S508:S511; S226:S229; S540:S543; S242:S245; S226:S229	0.151144	0.524266	0.80563	0.659492	0.87634	0.951197	0.914304	0.0107011	FC
PMI_017663; Pmi_524250_no_annot|m.7609	S268; S106	XP_022085331.1 uncharacterized protein LOC110976405 isoform X3 [Acanthaster planci] (id=67.96%; len=746; e=0.00E+00) ; no_annot	PTPDNLSPEKPST; PTPDNLSPEKPST	3,4	3.734	0.5655	0.135106	0.99992	1	1	2	1	S268; S106	0.0969197	0.0687624	0.0682858	0.458648	0.412828	1	0.996121	2.25417e-05	FC	0.360256	0.815364	0.662965	0.0384377	0.0399013
PMI_026161	S798	XP_022086720.1 nascent polypeptide-associated complex subunit alpha, muscle-specific form-like isoform X1 [Acanthaster planci] (id=58.23%; len=1099; e=0.00E+00)	SLKEIGSPIEEPV	2,3	3.481	0.5285	0.06828	1	4	4	4	1	S798	0.0878321	0.468511	0.883291	0.749685	0.737398	1	0.967224	0.00159382	FC	0.133781	0.188016	0.926032	0.0449905	0.00304404
47666|m.31915; 47663|m.31907; PMI_008451; Pmi_668580_CASC5_HUMAN_Protein_CASC5|m.31106; 47665|m.31912	S1026; S1044; S563; S118; S1049	XP_022093057.1 uncharacterized protein LOC110980557 [Acanthaster planci] (id=40.02%; len=1052; e=0.00E+00) ; XP_022093057.1 uncharacterized protein LOC110980557 [Acanthaster planci] (id=43.91%; len=1018; e=0.00E+00) ; XP_022093057.1 uncharacterized protein LOC110980557 [Acanthaster planci] (id=49.33%; len=1415; e=0.00E+00) ; CASC5_HUMAN_Protein_CASC5; XP_022093057.1 uncharacterized protein LOC110…	ASLGVVSPGKKSS; ASLGVVSPGKKSS; ASLGVVSPGKKSS; ASLGVVSPGKKSS; ASLGVVSPGKKSS	2,3,4,5	5.915	0.73	0.041238	1	5	4	4	4	S1026; S1044; S563; S118; S1049	0.104852	0.789851	0.829175	0.851114	0.780822	1	0.996258	2.09783e-05	FC	0.133356	0.238197	0.9868	0.0122905	3.83992e-05
79083|m.53034	S22	XP_022093057.1 uncharacterized protein LOC110980557 [Acanthaster planci] (id=62.98%; len=624; e=0.00E+00)	ASLGVVSPGKKSS	2,3,4	3.839	0.6629	0.041238	1	5	4	4	2	S22	0.104852	0.789851	0.829175	0.851114	0.780822	1	0.996258	2.09783e-05	FC	0.0948235	0.173368	0.938807	0.0932289	0.00116285
PMI_007977	S211	XP_022085235.1 patatin-like phospholipase domain-containing protein 7 isoform X5 [Acanthaster planci] (id=86.04%; len=1289; e=0.00E+00)	LNRRTCSPVKKPS	2,3,4,5	4.189	0.6888	0.119896	1	4	3	3	4	S211	0.115568	0.669751	0.809589	0.825072	0.713445	1	0.969733	0.00136028	FC	0.151175	0.223778	0.95826	0.0390696	0.00136845
PMI_001965; 76455|m.51040; Pmi_656052_UBP10_CHICK_Ubiquitin_carboxyl-terminal_hydrolase_10|m.27038; 76457|m.51044	S375; S315; S218; S290	XP_022084105.1 ubiquitin carboxyl-terminal hydrolase 10-like [Acanthaster planci] (id=89.06%; len=256; e=8.03E-147) ; XP_022084105.1 ubiquitin carboxyl-terminal hydrolase 10-like [Acanthaster planci] (id=74.88%; len=856; e=0.00E+00) ; UBP10_CHICK_Ubiquitin_carboxyl-terminal_hydrolase_10; XP_022084105.1 ubiquitin carboxyl-terminal hydrolase 10-like [Acanthaster planci] (id=74.88%; len=856; e=0.00E…	HAPERTSPIAVGT; HAPERTSPIAVGT; HAPERTSPIAVGT; HAPERTSPIAVGT	2,3,4,5	5.879	0.6822	0.046874	0.99755	4	2	5	5	S375; S315; S218; S290	0.111429	0.3752	0.844702	0.788699	0.760545	0.993122	0.964392	0.0018793	FC	0.299636	0.284777	0.932161	0.823665	0.00460319
Pmi_639991_NEB2_HUMAN_Neurabin-2|m.22686	S845	NEB2_HUMAN_Neurabin-2	LKHIGKSPIPVAA	4	5.427	0.6554	0.029596	1	5	2	4	2	S845	0.0672671	0.926161	0.90182	0.723322	0.751324	1	0.958088	0.00259806	FC	0.104024	0.228752	0.961904	0.0105435	0.000107186
PMI_015565	S320	XP_022081250.1 optineurin-like isoform X1 [Acanthaster planci] (id=72.64%; len=552; e=0.00E+00)	LPPTPFSPGQAIK	3,4	4.339	0.7193	0.008525	1	7	5	6		S320	0.127559	0.806923	0.766981	0.767405	0.700009	1	0.96289	0.00204013	FC
PMI_011205; Pmi_637600_PACN2_CHICK_Protein_kinase_C_and_casein_kinase_substrate_i..CUT|m.22182	S236:S239; S286:S289	XP_022082700.1 protein kinase C and casein kinase substrate in neurons protein 1-like isoform X1 [Acanthaster planci] (id=72.83%; len=346; e=3.98E-169) ; PACN2_CHICK_Protein_kinase_C_and_casein_kinase_substrate_i..CUT	PYTRQMSQESHDE,RQMSQESHDEEVK; YGDRQMSQESHDE,RQMSQESHDEEVK	2,3,4	2.678	0.6485	0.114593	1	8	9	6	11	S236:S239; S286:S289	0.0912808	0.146131	0.854226	0.866974	0.804771	0.985623	0.976065	0.000852473	FC	0.181183	0.198255	0.969206	0.295676	0.000237333
Pmi_659691_NBAS_DANRE_Neuroblastoma-amplified_sequence|m.28197; 28883|m.21059; PMI_016828	S162; S208; S522	NBAS_DANRE_Neuroblastoma-amplified_sequence; XP_022105886.1 neuroblastoma-amplified sequence-like [Acanthaster planci] (id=84.48%; len=1205; e=0.00E+00) ; XP_022105886.1 neuroblastoma-amplified sequence-like [Acanthaster planci] (id=81.35%; len=311; e=2.75E-155)	KRRRIPSDRDHDD; KRRRIPSDRDHDD; KRRRIPSDRDHDD	3,4	2.31	0.5013	0.019899	1	2	3	3		S162; S208; S522	0.102388	0.363545	0.424758	0.469443	0.730689	1	0.978695	0.000676018	FC
PMI_004261; 77273|m.51780; Pmi_667430_CCD40_HUMAN_Coiled-coil_domain-containing_protein_40|m.30665	S290; S20; S224	XP_022093548.1 coiled-coil domain-containing protein 40-like isoform X1 [Acanthaster planci] (id=77.65%; len=1244; e=0.00E+00) ; XP_022093549.1 coiled-coil domain-containing protein 40-like isoform X2 [Acanthaster planci] (id=90.05%; len=965; e=0.00E+00) ; CCD40_HUMAN_Coiled-coil_domain-containing_protein_40	SSLTRRSPLAEQD; SSLTRRSPLAEQD; SSLTRRSPLAEQD	2,3,4	4.185	0.6507	0.011517	1	8	5	7	4	S290; S20; S224	0.0957329	0.396385	0.824781	0.887904	0.788409	1	0.979381	0.000633334	FC	0.256877	0.303572	0.940551	0.118476	0.00105608
Pmi_630900_TICRR_XENLA_Treslin|m.20660; PMI_016711	T331; T624	TICRR_XENLA_Treslin; XP_022111195.1 treslin-like [Acanthaster planci] (id=59.82%; len=1364; e=0.00E+00)	RIAGKVTPPPSNK; RIAGKVTPPPSNK	5	2.424	0.5569	0.133805	1	1	1	1		T331; T624	0.0772713	0.514434	0.63102	0.704302	0.567073	1	0.939525	0.00537521	FC
10176|m.6172; 10178|m.6175	T54; T54	XP_022109079.1 F-actin-methionine sulfoxide oxidase MICAL3-like isoform X5 [Acanthaster planci] (id=61.79%; len=280; e=7.44E-85) ; XP_022109064.1 F-actin-methionine sulfoxide oxidase MICAL3-like isoform X3 [Acanthaster planci] (id=63.21%; len=280; e=1.13E-90)	QDPVAKTPEAPRP; QDPVAKTPEAPRP	3,4,5	3.47	0.6855	0.005119	1	7	10	8	5	T54; T54	0.129111	0.898084	0.943524	0.907835	0.934914	0.990631	0.981434	0.000513857	FC	0.215725	0.325306	0.973204	0.00112527	0.0001921
PMI_003745; Pmi_661510_EPS8_MOUSE_Epidermal_growth_factor_receptor_kinase_substrate_8|m.28796	S334; S237	XP_022095027.1 epidermal growth factor receptor kinase substrate 8-like protein 2 isoform X4 [Acanthaster planci] (id=76.39%; len=377; e=3.32E-172) ; EPS8_MOUSE_Epidermal_growth_factor_receptor_kinase_substrate_8	SMPTRNSESDEPL; SMPTRNSESDEPL	3	2.967	0.7715	0.233013	0.99999	2	2	2	1	S334; S237	0.0937354	0.165218	0.528065	0.667148	0.840707	1	0.986596	0.000268307	FC	0.210631	0.275438	0.910785	0.133807	0.00309671
Pmi_493220_no_annot|m.5840; PMI_012647	S106; S45	no_annot; XP_022092771.1 uncharacterized protein LOC110980418 isoform X4 [Acanthaster planci] (id=82.04%; len=1342; e=0.00E+00)	SVDLNKSLPATFE; SVDLNKSLPATFE	3	2.268	0.581	0.139294	1	2	1	2	1	S106; S45	0.114194	0.72147	0.679411	0.668887	0.661364	1	0.966274	0.001687	FC	0.210563	0.557523	0.901122	0.0347759	0.00639416
PMI_018839	S895:S897:S902	XP_022086433.1 DNA excision repair protein ERCC-6-like [Acanthaster planci] (id=75.65%; len=1388; e=0.00E+00)	LGTIEDSDSEVTT,TIEDSDSEVTTSP,DSEVTTSPQLRSE	3	2.059	0.325	0.085685	0.98637	1	1	2		S895:S897:S902	0.166296	0.497477	0.652813	0.594121	0.730625	1	0.830018	0.040885	FC
PMI_029451; Pmi_639992_no_annot|m.22691	S376:S379; S400:S403	XP_022079315.1 neurabin-1-like isoform X6 [Acanthaster planci] (id=78.71%; len=620; e=0.00E+00) ; no_annot	NRKSPVSPTSPIA,SPVSPTSPIAKKP; NRKSPVSPTSPIA,SPVSPTSPIAKKP	2,3	3.566	0.5893	0.032541	0.99832	8	7	6	5	S376:S379; S400:S403	0.100788	0.76633	0.886461	0.772115	0.691797	1	0.986946	0.000254515	FC	0.139347	0.271111	0.987833	0.00587453	4.21449e-05
Pmi_612910_REPS1_MOUSE_RalBP1-associated_Eps_domain-containing_protein_1|m.17183; 18442|m.12986	S283:S291; S71:S79	REPS1_MOUSE_RalBP1-associated_Eps_domain-containing_protein_1; XP_022098199.1 ralBP1-associated Eps domain-containing protein 1-like [Acanthaster planci] (id=89.91%; len=218; e=1.16E-137)	TQSLDNSMNNTLD,NNTLDTSWAKFPE; TQSLDNSMNNTLD,NNTLDTSWAKFPE	4	5.093	0.4136	0.143993	0.99657	1	1	1		S283:S291; S71:S79	0.154295	0.878491	0.723279	0.840176	0.759273	0.995423	0.984608	0.000353533	FC
PMI_022588	T204:S206	AGM90571.1 diaphanous formin [Patiria pectinifera] (id=66.85%; len=552; e=0.00E+00)	GGRGPFTPSPVAE,RGPFTPSPVAELP	2,3	3.747	0.7152	0.104569	1	3	3	4	7	T204:S206	0.0932167	0.2894	0.915338	0.814153	0.847495	0.986507	0.996051	2.33589e-05	FC	0.129024	0.163915	0.962064	0.122526	0.00053025
PMI_008217; Pmi_646401_KTN1_HUMAN_Kinectin|m.24357; 79395|m.53291; 79389|m.53271; 79394|m.53288; 79391|m.53276; 79387|m.53264; 79386|m.53259; 79398|m.53301; 79393|m.53285	S201; S57; S281; S288; S313; S288; S281; S280; S287; S314	XP_022105275.1 ribosome-binding protein 1-like isoform X6 [Acanthaster planci] (id=78.42%; len=329; e=2.12E-110) ; KTN1_HUMAN_Kinectin; XP_022105257.1 ribosome-binding protein 1-like isoform X4 [Acanthaster planci] (id=78.91%; len=1048; e=0.00E+00) ; XP_022105249.1 ribosome-binding protein 1-like isoform X3 [Acanthaster planci] (id=78.69%; len=1037; e=0.00E+00) ; XP_022105266.1 ribosome-binding p…	PAKTQTSPKPTQK; PAKTQTSPKPTQK; PAKTQTSPKPTQK; PAKTQTSPKPTQK; PAKTQTSPKPTQK; PAKTQTSPKPTQK; PAKTQTSPKPTQK; PAKTQTSPKPTQK; PAKTQTSPKPTQK; PAKTQTSPKPTQK	2,3,4	2.037	0.5395	0.116629	0.99806	6	7	10	1	S201; S57; S281; S288; S313; S288; S281; S280; S287; S314	0.105837	0.705491	0.864125	0.812901	0.708485	1	0.980925	0.000542311	FC	0.182431	0.257293	0.961842	0.0628444	0.000157867
PMI_015190	S309:S319	XP_022094723.1 uncharacterized protein LOC110981448 [Acanthaster planci] (id=50.77%; len=518; e=1.49E-133)	IQDAPASPDVSSG,SSGLDKSEHLEDD	4	3.871	0.6772	0.168706	0.99995	1	1	2		S309:S319	0.0642001	0.360232	0.852358	0.786277	0.923616	1	0.993174	6.97371e-05	FC
52772|m.35012; PMI_009884; Pmi_665921_no_annot|m.30214	S100; S1319; S93	XP_022097998.1 trithorax group protein osa-like isoform X3 [Acanthaster planci] (id=76.64%; len=137; e=8.34E-40) ; XP_022097990.1 trithorax group protein osa-like isoform X2 [Acanthaster planci] (id=59.77%; len=1469; e=0.00E+00) ; no_annot	GSAGRHSPVNQLA; GSAGRHSPVNQLA; GSAGRHSPVNQLA	2	2.179	0.5709	0.130967	1	2	2	2	1	S100; S1319; S93	0.0971679	0.71013	0.90522	0.887909	0.716491	0.9581	0.936697	0.00588405	FC	0.145056	0.173741	0.913196	0.421807	0.00189717
PMI_025503; Pmi_590110_S35E2_MOUSE_Solute_carrier_family_35_member_E2|m.13782; PMI_001827	S434; S459; S459	XP_022109289.1 solute carrier family 35 member E2-like [Acanthaster planci] (id=77.50%; len=471; e=0.00E+00) ; S35E2_MOUSE_Solute_carrier_family_35_member_E2; XP_022109289.1 solute carrier family 35 member E2-like [Acanthaster planci] (id=81.95%; len=471; e=0.00E+00)	GSIPLSSPV----; GSIPLSSPV----; GSIPLSSPV----	2,3	3.82	0.7603	0.047035	1	3	4	3	1	S434; S459; S459	0.122319	0.291695	0.848607	0.86708	0.842468	1	0.991843	9.95244e-05	FC	0.033849	0.109847	0.911946	0.00350042	0.00464733
Pmi_538430_no_annot|m.8685; PMI_016314	S246; S466	no_annot; XP_022105783.1 verprolin-like [Acanthaster planci] (id=78.84%; len=553; e=0.00E+00)	TPITQHSPGIINA; TPITQHSPGIINA	3,4	3.264	0.7233	0.546058	1	3	1	1	2	S246; S466	0.105431	0.381172	0.36702	0.891016	0.892087	0.981716	0.954836	0.00301363	FC	0.476224	0.770818	0.957081	0.0352834	0.00127985
PMI_003522; 17274|m.11899; Pmi_640650_SSBP3_RAT_Single-stranded_DNA-binding_protein_3|m.22915; PMI_027518	S30; S105; S382; S81	XP_022100259.1 single-stranded DNA-binding protein 3-like isoform X15 [Acanthaster planci] (id=97.00%; len=100; e=3.42E-59) ; XP_022100254.1 single-stranded DNA-binding protein 3-like isoform X10 [Acanthaster planci] (id=97.71%; len=175; e=3.33E-110) ; SSBP3_RAT_Single-stranded_DNA-binding_protein_3; XP_022100259.1 single-stranded DNA-binding protein 3-like isoform X15 [Acanthaster planci] (id=97…	MDGLPKSSPASNQ; MDGLPKSSPASNQ; MDGLPKSSPASNQ; MDGLPKSSPASNQ	2	2.464	0.7569	0.184353	0.99999	1	1	1		S30; S105; S382; S81	0.112591	0.373759	0.332024	0.596439	0.500785	1	0.967709	0.00154721	FC
Pmi_631760_BRD8_MOUSE_Bromodomain-containing_protein_8|m.20872	S531	BRD8_MOUSE_Bromodomain-containing_protein_8	PTRKSMSPEEQKL	2,3	2.031	0.5372	0.184989	1	3	4	4	2	S531	0.121116	0.749325	0.922299	0.884089	0.839045	0.999056	0.988206	0.000207816	FC	0.305921	0.401005	0.956279	0.0856823	0.000876876
PMI_016078; Pmi_539900_no_annot|m.8786; PMI_009989	T370; T306; T336	XP_022093776.1 WD repeat-containing protein 44-like [Acanthaster planci] (id=89.70%; len=602; e=0.00E+00) ; no_annot; XP_022093776.1 WD repeat-containing protein 44-like [Acanthaster planci] (id=76.63%; len=398; e=4.80E-130)	KGSKGGTPETDVL; KGSKGGTPETDVL; KGSKGGTPETDVL	2,3	5.517	0.7714	0.142887	1	3	3	3	2	T370; T306; T336	0.129239	0.365882	0.855215	0.687821	0.769555	1	0.952797	0.00328962	FC	0.102615	0.133753	0.909441	0.284748	0.00262079
PMI_008802	S10	XP_022103098.1 DCN1-like protein 4 [Acanthaster planci] (id=90.50%; len=242; e=1.04E-145)	RRKRKLSSAEDET	2,3	2.019	0.568	0.25313	1	4	3	3	2	S10	0.113387	0.878192	0.967999	0.876299	0.75309	0.990587	0.986061	0.0002901	FC	0.309454	0.622327	0.964608	0.00653359	1.42483e-05
PMI_005861; Pmi_666850_TMF1_MOUSE_TATA_element_modulatory_factor|m.30463; 16363|m.11083	S79; S83; S32	XP_022093565.1 TATA element modulatory factor-like isoform X2 [Acanthaster planci] (id=57.67%; len=352; e=4.37E-99) ; TMF1_MOUSE_TATA_element_modulatory_factor; XP_022093565.1 TATA element modulatory factor-like isoform X2 [Acanthaster planci] (id=70.02%; len=567; e=0.00E+00)	SKNDTLSPSSSKS; SKNDTLSPSSSKS; SKNDTLSPSSSKS	2,3,4	2.18	0.5244	0.137567	1	4	4	2	1	S79; S83; S32	0.133897	0.77189	0.967253	0.91926	0.814813	0.984798	0.973089	0.00107656	FC	0.114801	0.220823	0.954441	0.000322214	0.000454031
PMI_024209; 64749|m.43081; Pmi_632120_TCPG_BOVIN_T-complex_protein_1_subunit_gamma|m.20912; PMI_019343	S196; S194; S255; S286	XP_022105850.1 T-complex protein 1 subunit gamma-like [Acanthaster planci] (id=59.32%; len=381; e=2.56E-136) ; XP_022105850.1 T-complex protein 1 subunit gamma-like [Acanthaster planci] (id=94.05%; len=487; e=0.00E+00) ; TCPG_BOVIN_T-complex_protein_1_subunit_gamma; XP_022105850.1 T-complex protein 1 subunit gamma-like [Acanthaster planci] (id=66.27%; len=590; e=0.00E+00)	EYKKGESQTSLEI; EYKKGESQTSLEI; EYKKGESQTSLEI; EYKKGESQTSLEI	3,4	1.81	0.5746	0.536307	0.99999	2	1	1	4	S196; S194; S255; S286	0.153432	0.267826	0.859292	0.92894	0.825726	0.995855	0.973061	0.00107881	FC	0.228071	0.308578	0.974379	0.00658462	9.12604e-06
74301|m.49642; PMI_009936; PMI_009469	S102; S409; S217	XP_022103384.1 protein LSM14 homolog A-like isoform X2 [Acanthaster planci] (id=81.14%; len=228; e=3.36E-93) ; XP_022103383.1 protein LSM14 homolog A-like isoform X1 [Acanthaster planci] (id=64.07%; len=540; e=0.00E+00) ; XP_022103383.1 protein LSM14 homolog A-like isoform X1 [Acanthaster planci] (id=70.33%; len=364; e=6.63E-140)	GNETQPSDAPEEE; GNETQPSDAPEEE; GNETQPSDAPEEE	3,4,5	5.604	0.7982	0.053042	1	7	6	4	3	S102; S409; S217	0.176773	0.758341	0.778471	0.795941	0.616942	0.893535	0.804443	0.0536245	FC	0.831038	0.743969	0.919542	0.537659	0.453385
PMI_008007; Pmi_669602_INCE_HUMAN_Inner_centromere_protein|m.31527; 81692|m.54875	T506; T506; T527	XP_022102002.1 inner centromere protein A-like [Acanthaster planci] (id=73.61%; len=1171; e=0.00E+00) ; INCE_HUMAN_Inner_centromere_protein; XP_022102002.1 inner centromere protein A-like [Acanthaster planci] (id=68.90%; len=820; e=0.00E+00)	SLNKIKTPENDTK; SLNKIKTPENDTK; SLNKIKTPENDTK	2,3	1.672	0.64	0.089152	1	4	2	3	1	T506; T506; T527	0.101366	0.428741	0.924937	0.712335	0.704653	0.96831	0.889677	0.0175854	FC	0.461511	0.438174	0.936178	0.722608	0.00453688
Pmi_533110_HPS4_HUMAN_Hermansky-Pudlak_syndrome_4_protein|m.8237	S246	HPS4_HUMAN_Hermansky-Pudlak_syndrome_4_protein	FCTPPSSPTEKSN	3	3.508	0.6595	0.234583	0.99999	1	1	1	1	S246	0.10608	0.166459	0.118631	0.640354	0.528256	1	0.99765	8.2754e-06	FC	0.69734	0.931123	0.750126	0.0174674	0.200867
26418|m.19729; Pmi_664101_DCTN1_HUMAN_Dynactin_subunit_1|m.29564	T664; T792	XP_022080740.1 dynactin subunit 1-like isoform X1 [Acanthaster planci] (id=92.10%; len=937; e=0.00E+00) ; DCTN1_HUMAN_Dynactin_subunit_1	AGSLADTPEKDKE; AGSLADTPEKDKE	3,4,5	2.65	0.601	0.081998	1	2	5	3	6	T664; T792	0.125073	0.461771	0.749127	0.741849	0.666987	1	0.991247	0.000114581	FC	0.19209	0.224772	0.982462	0.000583334	8.61626e-05
85114|m.56902; 85118|m.56908; Pmi_618340_MED11_XENLA_Mediator_of_RNA_polymerase_II_transcription_s..CUT|m.18168	S116; S115; S116	EKC20459.1 hypothetical protein CGI_10006041 [Crassostrea gigas] (id=23.91%; len=297; e=8.44E-08) ; EKC20459.1 hypothetical protein CGI_10006041 [Crassostrea gigas] (id=23.91%; len=297; e=9.58E-08) ; MED11_XENLA_Mediator_of_RNA_polymerase_II_transcription_s..CUT	EEETTSSVDLEDA; EEETTSSVDLEDA; EEETTSSVDLEDA	3,4	3.844	0.6896	0.753089	1	2	1	1		S116; S115; S116	0.151953	0.302768	0.601746	0.72881	0.67679	1	0.987844	0.000220772	FC
Pmi_626860_SPEF2_HUMAN_Sperm_flagellar_protein_2|m.19849; 3613|m.1945; PMI_001182	T182:S184; T108:S110; T1846:S1848	SPEF2_HUMAN_Sperm_flagellar_protein_2; XP_022100241.1 sperm flagellar protein 2-like isoform X2 [Acanthaster planci] (id=90.84%; len=131; e=1.28E-61) ; XP_022100240.1 sperm flagellar protein 2-like isoform X1 [Acanthaster planci] (id=76.03%; len=1481; e=0.00E+00)	EVKVFRTPSPPPR,KVFRTPSPPPRPS; EVKVFRTPSPPPR,KVFRTPSPPPRPS; EVKVFRTPSPPPR,KVFRTPSPPPRPS	3,4	5.011	0.6672	0.062873	0.99993	6	3	5	3	T182:S184; T108:S110; T1846:S1848	0.0989131	0.553976	0.892679	0.789162	0.755456	1	0.984869	0.00034167	FC	0.282475	0.311424	0.954348	0.252543	6.51676e-05
Pmi_638790_CENPJ_HUMAN_Centromere_protein_J|m.22410; 24090|m.18320	S1185:S1186; S294:S295	CENPJ_HUMAN_Centromere_protein_J; ANN83878.1 CPAP, partial [Patiria miniata] (id=96.81%; len=314; e=0.00E+00)	ESRTLESSEDDTP,SRTLESSEDDTPL; ESRTLESSEDDTP,SRTLESSEDDTPL	3	3.266	0.7116	0.897407	0.99529	1	1	1		S1185:S1186; S294:S295	0.158377	0.295731	0.871266	0.716401	0.670334	1	0.918756	0.00963276	FC
PMI_023029	T31	XP_022098703.1 mannose-6-phosphate isomerase-like isoform X1 [Acanthaster planci] (id=85.60%; len=507; e=0.00E+00)	ADAPPATPPAAEA	3,4,5	5.143	0.7551	0.004324	1	11	11	11	11	T31	0.13159	0.254818	0.669865	0.770089	0.781771	1	0.996166	2.20228e-05	FC	0.0980747	0.177724	0.98236	0.000532312	9.31953e-06
Pmi_551393_AB1IP_CHICK_Amyloid_beta_A4_precursor_protein-binding_fami..CUT|m.9723	S58	AB1IP_CHICK_Amyloid_beta_A4_precursor_protein-binding_fami..CUT	SPRTPMSPGQTPY	2,3	2.903	0.5925	0.148369	1	3	1	1	5	S58	0.110069	0.691343	0.601121	0.342148	0.75993	1	0.89487	0.0159975	FC	0.45561	0.553772	0.903143	0.0522516	0.00836197
Pmi_650841_BPL1_HUMAN_Biotin--protein_ligase|m.25511; 21054|m.15682	S3; S3	BPL1_HUMAN_Biotin--protein_ligase; XP_022103513.1 biotin--protein ligase-like isoform X1 [Acanthaster planci] (id=78.78%; len=622; e=0.00E+00)	----HRSPSGNSL; ----HRSPSGNSL	2,3	1.891	0.4913	0.028969	0.99999	3	2	4		S3; S3	0.0828685	0.483746	0.575357	0.608604	0.556787	1	0.976149	0.000846521	FC
77667|m.52100; 77666|m.52092; 77660|m.52074; 77652|m.52054; 77661|m.52082	S1240; S1151; S1295; S1206; S564	XP_022097945.1 vesicle-associated protein-like, partial [Acanthaster planci] (id=71.09%; len=640; e=0.00E+00) ; XP_022097945.1 vesicle-associated protein-like, partial [Acanthaster planci] (id=67.66%; len=535; e=6.52E-175) ; XP_022097945.1 vesicle-associated protein-like, partial [Acanthaster planci] (id=71.09%; len=640; e=0.00E+00) ; XP_022097945.1 vesicle-associated protein-like, partial [Acant…	HKHGKVSGDLPEV; HKHGKVSGDLPEV; HKHGKVSGDLPEV; HKHGKVSGDLPEV; HKHGKVSGDLPEV	3,4	2.789	0.5121	0.371308	1	2	2	1		S1240; S1151; S1295; S1206; S564	0.139571	0.231967	0.573335	0.653262	0.677043	1	0.963428	0.00198176	FC
PMI_020892; Pmi_635650_OSBL8_HUMAN_Oxysterol-binding_protein-related_protein_8|m.21722; PMI_019974	S267; S265; S148	XP_022082788.1 oxysterol-binding protein-related protein 8-like isoform X2 [Acanthaster planci] (id=89.29%; len=756; e=0.00E+00) ; OSBL8_HUMAN_Oxysterol-binding_protein-related_protein_8; XP_022082787.1 oxysterol-binding protein-related protein 8-like isoform X1 [Acanthaster planci] (id=88.36%; len=756; e=0.00E+00)	EKGLNESEIENTH; EKGLNESEIENTH; EKGLNESEIENTH	2,3	2.97	0.7072	0.141995	1	8	6	4	3	S267; S265; S148	0.138639	0.481545	0.802168	0.825831	0.75788	1	0.989485	0.000165271	FC	0.289997	0.407005	0.939255	0.000410574	0.00137021
38112|m.26197; PMI_018839; Pmi_637260_ERC6L_DANRE_DNA_excision_repair_protein_ERCC-6-like|m.22097	T427; T999; T998	XP_022086433.1 DNA excision repair protein ERCC-6-like [Acanthaster planci] (id=77.98%; len=445; e=0.00E+00) ; XP_022086433.1 DNA excision repair protein ERCC-6-like [Acanthaster planci] (id=75.65%; len=1388; e=0.00E+00) ; ERC6L_DANRE_DNA_excision_repair_protein_ERCC-6-like	RSRISQTPQSEGR; RSRISQTPQSEGR; RSRISQTPQSEGR	2	2.384	0.5495	0.311247	0.99999	1	1	1	1	T427; T999; T998	0.131298	0.236055	0.202317	0.415259	0.347253	1	0.994098	5.21393e-05	FC	0.823307	0.974438	0.56143	0.00397768	8.75145e-05
PMI_001149; Pmi_653760_RBEL1_MOUSE_Rab-like_protein_1|m.26302	T281; T345	XP_022085387.1 rab-like protein 6 [Acanthaster planci] (id=66.92%; len=653; e=0.00E+00) ; RBEL1_MOUSE_Rab-like_protein_1	TSRKETTPTPEQT; TSRKETTPTPEQT	3	1.789	0.4741	0.051756	0.99736	1	1	2		T281; T345	0.111736	0.601952	0.715504	0.830308	0.736758	1	0.979778	0.000609276	FC
Pmi_669941_RPF2_BOVIN_Ribosome_production_factor_2_homolog|m.31688	S51	RPF2_BOVIN_Ribosome_production_factor_2_homolog	RQPSAFSPVTPRM	2	1.611	0.5385	1.09618	1	1	2	1		S51	0.110008	0.266113	0.394772	0.720175	0.862982	1	0.993062	7.20289e-05	FC
PMI_008117; Pmi_402530_no_annot|m.2888	S666:S668:S680; S67:S69:S81	XP_022101207.1 nischarin-like isoform X3 [Acanthaster planci] (id=77.62%; len=983; e=0.00E+00) ; no_annot	RKPRSRSRSPAPP,PRSRSRSPAPPEI,IQQPPASPTLKIS; RKPRSRSRSPAPP,PRSRSRSPAPPEI,IQQPPASPTLKIS	3,4,5	3.062	0.6267	0.04802	1	11	6	9	7	S666:S668:S680; S67:S69:S81	0.128194	0.910163	0.90637	0.950151	0.921264	0.976526	0.986566	0.000269485	FC	0.143497	0.255051	0.97608	0.0030281	6.48551e-05
PMI_019742; Pmi_614400_SPN90_HUMAN_NCK-interacting_protein_with_SH3_domain|m.17415	S152; S152	XP_022081462.1 NCK-interacting protein with SH3 domain-like [Acanthaster planci] (id=75.85%; len=646; e=0.00E+00) ; SPN90_HUMAN_NCK-interacting_protein_with_SH3_domain	TQTTSKSPPPSST; TQTTSKSPPPSST	3,4	2.93	0.514	0.026149	0.96576	2	1	1		S152; S152	0.0400206	0.360573	0.831906	0.802673	0.83179	1	0.963843	0.00193732	FC
85426|m.57088	S371	XP_022091038.1 ankyrin repeat and KH domain-containing protein mask-like isoform X2 [Acanthaster planci] (id=81.19%; len=436; e=2.74E-156)	SATTTPSPVTMAT	3,4	4.984	0.7692	0.294347	0.99998	6	5	6	5	S371	0.108296	0.818584	0.895612	0.861395	0.833667	0.995193	0.933042	0.00657495	FC	0.246486	0.226079	0.73552	0.719325	0.0537332
PMI_011395	S19	XP_022091061.1 protein archease-like [Acanthaster planci] (id=54.45%; len=202; e=6.26E-56)	QEPDVASPENQER	2,3	4.529	0.6004	0.157352	1	3	2	2		S19	0.195817	0.4368	0.779419	0.825248	0.723228	1	0.968143	0.00150611	FC
PMI_009181; Pmi_669340_EIF3A_XENTR_Eukaryotic_translation_initiation_factor_3_su..CUT|m.31454	S908; S958	XP_022086480.1 eukaryotic translation initiation factor 3 subunit A-like [Acanthaster planci] (id=88.06%; len=1047; e=0.00E+00) ; EIF3A_XENTR_Eukaryotic_translation_initiation_factor_3_su..CUT	RAEPLRSEEAKEG; RAEPLRSEEAKEG	3,4	1.967	0.4156	0.142469	1	1	1	2	1	S908; S958	0.0947116	0.223301	0.844388	0.970174	0.97122	0.985955	0.997522	9.20488e-06	FC	0.187124	0.278685	0.892147	0.00529726	0.00480842
PMI_026020; Pmi_639991_NEB2_HUMAN_Neurabin-2|m.22686	S355:S358; S820:S823	XP_022079313.1 uncharacterized protein LOC110973105 isoform X4 [Acanthaster planci] (id=70.00%; len=510; e=2.54E-177) ; NEB2_HUMAN_Neurabin-2	QHQREPSPSSPRI,REPSPSSPRIEGT; QHQREPSPSSPRI,REPSPSSPRIEGT	3,4	4.851	0.7353	0.029296	0.99683	2	1	1	2	S355:S358; S820:S823	0.116852	0.855531	0.964068	0.82577	0.758804	0.9665	0.984604	0.000353737	FC	0.557661	0.735846	0.853101	0.349323	0.000935533
PMI_005134	S185	XP_022091095.1 ras-related protein Rab-32-like isoform X3 [Acanthaster planci] (id=96.74%; len=215; e=1.24E-152)	ILANDKSISHEDR	4	4.574	0.6944	0.270725	0.99715	1	2	1	1	S185	0.153619	0.29524	0.606503	0.736238	0.678781	1	0.994705	4.19793e-05	FC	0.601592	0.61654	0.960683	0.893705	0.00173329
Pmi_668691_SPAS2_HUMAN_Spermatogenesis-associated_serine-rich_protein_2|m.31138; PMI_019245	S124:T127; S314:T317	SPAS2_HUMAN_Spermatogenesis-associated_serine-rich_protein_2; XP_022109375.1 SPATS2-like protein isoform X1 [Acanthaster planci] (id=70.52%; len=519; e=0.00E+00)	TPATPTSPTTPDA,TPTSPTTPDADMD; TPATPTSPTTPDA,TPTSPTTPDADMD	3,4	4.157	0.2877	0.210019	0.99634	2	1	3		S124:T127; S314:T317	0.0922838	0.370266	0.41766	0.451904	0.655604	1	0.93935	0.00540609	FC
PMI_010121; Pmi_666630_STK31_MOUSE_Serine/threonine-protein_kinase_31|m.30412; PMI_016316	S220; S388; S381	XP_011670570.1 PREDICTED: serine/threonine-protein kinase 31, partial [Strongylocentrotus purpuratus] (id=34.01%; len=738; e=4.37E-106) ; STK31_MOUSE_Serine/threonine-protein_kinase_31; XP_011670570.1 PREDICTED: serine/threonine-protein kinase 31, partial [Strongylocentrotus purpuratus] (id=32.99%; len=785; e=4.38E-102)	PNTSRGSPTPGNS; PNTSRGSPTPGNS; PNTSRGSPTPGNS	2	1.747	0.5352	0.05087	0.99999	2	1	1		S220; S388; S381	0.133576	0.746621	0.832375	0.772665	0.713004	1	0.951464	0.00347649	FC
Pmi_641483_KIFA3_STRPU_Kinesin-associated_protein_3|m.23098; 51885|m.34510	S293; S291	KIFA3_STRPU_Kinesin-associated_protein_3; XP_022085406.1 kinesin-associated protein 3-like [Acanthaster planci] (id=97.06%; len=647; e=0.00E+00)	RKAAEESPQAKKD; RKAAEESPQAKKD	2,3	1.96	0.414	0.057614	1	1	2	1		S293; S291	0.145874	0.413231	0.781039	0.837153	0.715685	1	0.981346	0.000518715	FC
Pmi_580560_ADRB1_SHEEP_Beta-1_adrenergic_receptor|m.12596; PMI_023158; PMI_022789	S281; S279; S104	ADRB1_SHEEP_Beta-1_adrenergic_receptor; XP_022087348.1 delta-type opioid receptor-like isoform X1 [Acanthaster planci] (id=85.71%; len=385; e=0.00E+00) ; XP_022087349.1 delta-type opioid receptor-like isoform X2 [Acanthaster planci] (id=87.50%; len=208; e=7.38E-130)	GRERRRSGPTQLM; GRERRRSGPTQLM; GRERRRSGPTQLM	2,3,4	3.172	0.5938	0.038031	1	16	11	12	12	S281; S279; S104	0.123196	0.491239	0.854687	0.7891	0.73282	1	0.981052	0.000535125	FC	0.167073	0.355398	0.983543	0.00410538	1.05083e-05
PMI_004054	S373	XP_022098777.1 regulator of nonsense transcripts 2-like [Acanthaster planci] (id=87.92%; len=1267; e=0.00E+00)	SSKSDASPPDTRE	2,3	1.242	0.4777	0.165301	0.99999	1	1	1	1	S373	0.154037	0.588035	0.930001	0.888119	0.728725	0.990053	0.931771	0.00682391	FC	0.370989	0.46263	0.848647	0.493334	0.0244079
Pmi_506522_HERC2_MOUSE_E3_ubiquitin-protein_ligase_HERC2|m.6510; PMI_002331	S123; S197	HERC2_MOUSE_E3_ubiquitin-protein_ligase_HERC2; XP_022098915.1 E3 ubiquitin-protein ligase HERC2-like [Acanthaster planci] (id=90.32%; len=2583; e=0.00E+00)	QKEEEGSPVKTRS; QKEEEGSPVKTRS	3,4	1.335	0.4539	0.03668	1	1	1	1	1	S123; S197	0.127953	0.578074	0.891778	0.841804	0.752959	0.984516	0.963646	0.00195835	FC	0.285671	0.33759	0.966842	0.113352	0.00142109
Pmi_637080_COBL1_HUMAN_Cordon-bleu_protein-like_1|m.22060; 45168|m.30334	S29; S29	COBL1_HUMAN_Cordon-bleu_protein-like_1; XP_022099079.1 cordon-bleu protein-like 1 isoform X4 [Acanthaster planci] (id=70.87%; len=563; e=0.00E+00)	PPTKKPSFEENKN; PPTKKPSFEENKN	3,4	2.829	0.5616	0.496362	1	1	1	1		S29; S29	0.105813	0.165202	0.828538	0.84375	0.686568	1	0.957302	0.0026957	FC
Pmi_623440_3BP5L_XENTR_SH3_domain-binding_protein_5-like|m.19134; PMI_001776; PMI_005985	S327; S305; S319	3BP5L_XENTR_SH3_domain-binding_protein_5-like; XP_022091227.1 uncharacterized protein LOC110979587 [Acanthaster planci] (id=74.70%; len=498; e=0.00E+00) ; XP_022091227.1 uncharacterized protein LOC110979587 [Acanthaster planci] (id=75.49%; len=510; e=0.00E+00)	LQESDLSPPDPHS; LQESDLSPPDPHS; LQESDLSPPDPHS	3,4	3.177	0.6871	0.145492	1	2	1	3		S327; S305; S319	0.146832	0.660175	0.54356	0.730301	0.667092	1	0.979207	0.00064402	FC
Pmi_507170_no_annot|m.6554	S152:S156	no_annot	RPSPQPSPTGSPA,QPSPTGSPAPQKK	3,4,5	2.474	0.4735	0.216462	0.98294	1	1	2		S152:S156	0.168665	0.412336	0.937872	0.623923	0.890767	0.942757	0.981413	0.00051503	FC
77907|m.52272; PMI_022353; Pmi_649130_TXB1A_DANRE_Tax1-binding_protein_1_homolog_A|m.25062	S45; S834; S313	XP_022087081.1 tax1-binding protein 1-like isoform X2 [Acanthaster planci] (id=80.92%; len=173; e=2.82E-75) ; XP_022087081.1 tax1-binding protein 1-like isoform X2 [Acanthaster planci] (id=76.42%; len=878; e=0.00E+00) ; TXB1A_DANRE_Tax1-binding_protein_1_homolog_A	GTRAVKSPLPEPL; GTRAVKSPLPEPL; GTRAVKSPLPEPL	3,4,5	3.201	0.7231	0.010755	1	3	5	6	3	S45; S834; S313	0.0963364	0.557647	0.95454	0.964975	0.856403	0.977741	0.990339	0.000139558	FC	0.21953	0.288486	0.934917	0.00701607	0.00135578
Pmi_616942_PASK_MOUSE_PAS_domain-containing_serine/threonine-protein..CUT|m.17916	S985	PASK_MOUSE_PAS_domain-containing_serine/threonine-protein..CUT	PSDRECSDPDDES	3	4.986	0.7635	0.430767	1	1	1	1		S985	0.283699	0.438913	0.507984	0.506244	0.538839	1	0.963933	0.00192781	FC
81754|m.54922; 81756|m.54930; PMI_007429; 81758|m.54936; Pmi_671080_RIF1_HUMAN_Telomere-associated_protein_RIF1|m.32102; 81755|m.54926; PMI_008421	S19; S19; S395; S19; S1098; S19; S344	XP_022090787.1 telomere-associated protein RIF1-like [Acanthaster planci] (id=62.19%; len=804; e=0.00E+00) ; XP_022090785.1 telomere-associated protein RIF1-like isoform X1 [Acanthaster planci] (id=56.33%; len=490; e=1.14E-130) ; XP_022090785.1 telomere-associated protein RIF1-like isoform X1 [Acanthaster planci] (id=66.28%; len=860; e=0.00E+00) ; XP_022090786.1 telomere-associated protein RIF1-l…	KGKRDGSPAVGGA; KGKRDGSPAVGGA; KGKRDGSPAVGGA; KGKRDGSPAVGGA; KGKRDGSPAVGGA; KGKRDGSPAVGGA; KGKRDGSPAVGGA	2	2.245	0.6717	0.135029	1	3	2	2	1	S19; S19; S395; S19; S1098; S19; S344	0.130887	0.772183	0.898678	0.338021	0.639243	0.967992	0.964419	0.00187645	FC	0.228351	0.329948	0.968048	0.00925994	7.09485e-05
PMI_028439	S45:S57	XP_022088408.1 double-stranded RNA-specific editase 1-like isoform X2 [Acanthaster planci] (id=82.25%; len=693; e=0.00E+00)	LRGKKRSLEDEDE,EDMADVSADGQKA	3,4	2.317	0.4508	0.732773	1	1	1	1		S45:S57	0.143207	0.289808	0.612739	0.712932	0.881518	1	0.970485	0.00129381	FC
PMI_005565	S1171	XP_022110175.1 uncharacterized protein LOC110989830 [Acanthaster planci] (id=70.92%; len=1919; e=0.00E+00)	SCTTPTSPAQHYE	3,4	4.976	0.7773	0.017184	1	2	6	5	3	S1171	0.176448	0.402642	0.896946	0.764979	0.822389	0.984875	0.88328	0.0196403	FC	0.383034	0.373346	0.974956	0.865163	0.0020887
PMI_007429	S709	XP_022090785.1 telomere-associated protein RIF1-like isoform X1 [Acanthaster planci] (id=66.28%; len=860; e=0.00E+00)	IPETQQSPSMEMA	3	4.722	0.7015	0.800337	1	2	2	2		S709	0.16968	0.581283	0.675557	0.66479	0.634858	1	0.993231	6.85814e-05	FC
PMI_004197	S166	XP_022086042.1 DDB1- and CUL4-associated factor 8-like [Acanthaster planci] (id=74.52%; len=777; e=0.00E+00)	NNAATKSPGKSRK	2,3,4	4.526	0.7313	0.057633	1	3	4	1		S166	0.146036	0.791663	0.900597	0.775515	0.743842	0.968403	0.984287	0.000368414	FC
PMI_022729; Pmi_595820_IDLC_STRPU_33_kDa_inner_dynein_arm_light_chain,_axonemal|m.14573; PMI_006719	S34; S34; S34	XP_022101463.1 33 kDa inner dynein arm light chain, axonemal [Acanthaster planci] (id=100.00%; len=133; e=1.58E-91) ; IDLC_STRPU_33_kDa_inner_dynein_arm_light_chain,_axonemal; XP_022101463.1 33 kDa inner dynein arm light chain, axonemal [Acanthaster planci] (id=100.00%; len=238; e=1.07E-171)	ARALRTSPQPPTN; ARALRTSPQPPTN; ARALRTSPQPPTN	3,4	6.092	0.7723	0.060805	1	8	9	11	5	S34; S34; S34	0.117311	0.498899	0.923136	0.86327	0.748046	1	0.989994	0.000149686	FC	0.189601	0.210568	0.963037	0.35476	3.50192e-05
Pmi_628860_no_annot|m.20265	S438	no_annot	PKSILKSDSEVSY	3,4	2.044	0.5201	0.113598	0.99999	2	2	1		S438	0.118206	0.17977	0.526182	0.621244	0.668836	1	0.982269	0.000468795	FC
51955|m.34533	S20	XP_022088227.1 MAP kinase-activating death domain protein-like isoform X3 [Acanthaster planci] (id=90.31%; len=392; e=0.00E+00)	GKDERSSPTFLEK	2,4	2.146	0.4798	0.026528	0.99999	3	4	3	4	S20	0.118736	0.715746	0.973183	0.879764	0.750842	0.978276	0.98542	0.000317299	FC	0.19995	0.238677	0.961868	0.130107	0.000368176
PMI_003936	S390	XP_022085688.1 ubiquitin carboxyl-terminal hydrolase 30-like isoform X2 [Acanthaster planci] (id=54.99%; len=431; e=2.89E-131)	GCLGQMSPRLSHN	2,3	4.537	0.7853	0.037853	1	5	4	3		S390	0.0824406	0.336063	0.511138	0.694644	0.689125	1	0.97645	0.000825381	FC
Pmi_645741_GDPD5_HUMAN_Glycerophosphodiester_phosphodiesterase_domai..CUT|m.24197; 35557|m.24837	S537:S540; S537:S540	GDPD5_HUMAN_Glycerophosphodiester_phosphodiesterase_domai..CUT; XP_022098682.1 glycerophosphodiester phosphodiesterase domain-containing protein 5-like isoform X2 [Acanthaster planci] (id=81.21%; len=580; e=0.00E+00)	VNPESISLHSPRH,ESISLHSPRHFAS; VNPESISLHSPRH,ESISLHSPRHFAS	3	1.553	0.4656	0.148675	1	1	1	1		S537:S540; S537:S540	0.0874589	0.533144	0.924657	0.818344	0.780767	0.928336	0.902285	0.0138559	FC
Pmi_510900_FACD2_HUMAN_Fanconi_anemia_group_D2_protein|m.6775; PMI_028753	S10; S10	FACD2_HUMAN_Fanconi_anemia_group_D2_protein; XP_022104968.1 Fanconi anemia group D2 protein-like isoform X1 [Acanthaster planci] (id=69.23%; len=91; e=2.72E-31)	AKTKRKSASTLET; ARTKRKSASTLET	2,3,4	2.626	0.6906	0.121934	1	4	5	6	2	S10; S10	0.109581	0.177989	0.203878	0.938147	0.525868	0.990287	0.995217	3.42553e-05	FC	0.255372	0.595447	0.964242	0.0019676	0.000413016
Pmi_498450_no_annot|m.6101	S28	no_annot	NNSTPGSPIKTSK	2,3	3.052	0.6451	0.002162	1	2	2	2	1	S28	0.142914	0.43687	0.575125	0.662444	0.670462	1	0.958814	0.00250944	FC	0.356285	0.428827	0.902764	0.0388491	0.00422235
Pmi_645190_PERQ2_DANRE_PERQ_amino_acid-rich_with_GYF_domain-containi..CUT|m.24044; PMI_017906; 12176|m.7657	T105; T105; T77	PERQ2_DANRE_PERQ_amino_acid-rich_with_GYF_domain-containi..CUT; XP_022096921.1 GRB10-interacting GYF protein 2-like isoform X4 [Acanthaster planci] (id=68.50%; len=346; e=1.93E-120) ; XP_022096920.1 GRB10-interacting GYF protein 2-like isoform X3 [Acanthaster planci] (id=82.76%; len=87; e=2.41E-39)	AKKEPLTPMALLP; AKKEPLTPMALLP; AKKEPLTPMALLP	3	2.864	0.6568	0.394555	1	1	1	1		T105; T105; T77	0.117241	0.342681	0.733148	0.767588	0.943174	1	0.97203	0.00116252	FC
PMI_014312; 38216|m.26259; PMI_012564	S169; S220; S137	XP_022103683.1 SNW domain-containing protein 1-like [Acanthaster planci] (id=95.88%; len=485; e=0.00E+00) ; XP_022103683.1 SNW domain-containing protein 1-like [Acanthaster planci] (id=95.15%; len=536; e=0.00E+00) ; XP_022103683.1 SNW domain-containing protein 1-like [Acanthaster planci] (id=74.77%; len=535; e=0.00E+00)	IPRGPPSPPAPVM; IPRGPPSPPAPVM; IPRGPPSPPAPVM	3,4	1.739	0.5274	0.09735	1	6	3	3	2	S169; S220; S137	0.138252	0.143285	0.153912	0.600493	0.453746	1	0.990847	0.00012528	FC	0.844952	0.97234	0.849165	0.00541675	0.946438
Pmi_584860_no_annot|m.13085; 86228|m.57489	S6; S6	no_annot; XP_022098520.1 uncharacterized protein LOC110983520 [Acanthaster planci] (id=70.30%; len=101; e=6.25E-35)	-MDRKPSDQPGIL; -MDRKPSDQPGIL	3,4	4.69	0.6837	0.899555	1	1	2	1		S6; S6	0.12359	0.251855	0.668823	0.794901	0.777112	1	0.982571	0.000452985	FC
PMI_021358; 33942|m.24002	S9; S9	XP_022101933.1 choline-phosphate cytidylyltransferase A-like [Acanthaster planci] (id=87.05%; len=332; e=0.00E+00) ; XP_022101933.1 choline-phosphate cytidylyltransferase A-like [Acanthaster planci] (id=87.61%; len=331; e=0.00E+00)	VKRKRNSLNENDI; VKRKRNSLNENDI	3,4,5	4.89	0.7764	0.042603	1	14	13	12	12	S9; S9	0.123117	0.442699	0.820308	0.875477	0.831766	1	0.978493	0.000688879	FC	0.113282	0.254835	0.983913	0.00597954	0.000135833
PMI_001303; Pmi_580180_NCF2_BOVIN_Neutrophil_cytosol_factor_2|m.12552; 62253|m.41150	S528:S533:T540; S482:S487:T494; S489:S494:T501	XP_022109796.1 uncharacterized protein LOC110989599 isoform X1 [Acanthaster planci] (id=62.41%; len=713; e=0.00E+00) ; NCF2_BOVIN_Neutrophil_cytosol_factor_2; XP_022109796.1 uncharacterized protein LOC110989599 isoform X1 [Acanthaster planci] (id=72.61%; len=482; e=0.00E+00)	NKPVPPSPNRLSP,PSPNRLSPGMPNR,PGMPNRTPPPIPS; NKPVPPSPNRLSP,PSPNRLSPGMPNR,PGMPNRTPPPIPS; NKPVPPSPNRLSP,PSPNRLSPGMPNR,PGMPNRTPPPIPS	5	2.721	0.4881	0.510943	1	1	1	1		S528:S533:T540; S482:S487:T494; S489:S494:T501	0.053331	0.333357	0.789294	0.889918	0.853125	0.934141	0.913736	0.0108413	FC
Pmi_616010_YES_CHICK_Tyrosine-protein_kinase_Yes|m.17698; PMI_026995	S26; S26	YES_CHICK_Tyrosine-protein_kinase_Yes; AAS01045.1 Src family tyrosine kinase [Patiria miniata] (id=99.63%; len=268; e=0.00E+00)	DSNDMGSPGMKIT; DSNDMGSPGMKIT	2,3	2.486	0.6298	0.024358	1	7	2	3	14	S26; S26	0.074904	0.741451	0.851521	0.850895	0.816841	0.859065	0.838544	0.0369978	FC	0.0279518	0.0891609	0.976954	0.0166498	0.000377411
PMI_000263; Pmi_670130_DNMT1_PARLI_DNA_(cytosine-5)-methyltransferase_PliMCI|m.31757	S134; S134	AFR91943.1 DNA cytosine-5-methyltransferase 1 [Patiria pectinifera] (id=95.74%; len=1619; e=0.00E+00) ; DNMT1_PARLI_DNA_(cytosine-5)-methyltransferase_PliMCI	EDTTSQSEDDMDT; EDTTSQSEDDMDT	3,4	3.621	0.7995	0.061368	0.99999	1	1	1		S134; S134	0.0655187	0.334979	0.850596	0.833011	0.737182	0.945694	0.93659	0.00590376	FC
PMI_013445	T710	XP_022090983.1 TOG array regulator of axonemal microtubules protein 1-like isoform X1 [Acanthaster planci] (id=85.07%; len=1279; e=0.00E+00)	PPVAGVTPKKKKP	2,3,4	2.884	0.6024	0.342413	1	3	2	2	2	T710	0.129843	0.834802	0.857111	0.654259	0.632068	1	0.983603	0.000401082	FC	0.381504	0.626329	0.943579	0.0185427	0.000783772
Pmi_653880_AXP83_CIOIN_Axonemal_84_kDa_protein|m.26446; 75116|m.50196	T346; T346	AXP83_CIOIN_Axonemal_84_kDa_protein; XP_022108641.1 axonemal 84 kDa protein-like isoform X4 [Acanthaster planci] (id=88.64%; len=748; e=0.00E+00)	DEQKPPTPSKTPQ; DEQKPPTPSKTPQ	4,5	4.528	0.7036	0.472678	0.99993	3	2	1		T346; T346	0.14779	0.576586	0.748429	0.731365	0.783326	1	0.966888	0.00162644	FC
77661|m.52082; 77666|m.52092; 77660|m.52074; 77652|m.52054; 77667|m.52100	S347; S934; S1078; S989; S1023	XP_022097947.1 neuroblast differentiation-associated protein AHNAK-like [Acanthaster planci] (id=42.76%; len=856; e=1.78E-125) ; XP_022097945.1 vesicle-associated protein-like, partial [Acanthaster planci] (id=67.66%; len=535; e=6.52E-175) ; XP_022097945.1 vesicle-associated protein-like, partial [Acanthaster planci] (id=71.09%; len=640; e=0.00E+00) ; XP_022097945.1 vesicle-associated protein-lik…	SGLGGISPPDVGA; SGLGGISPPDVGA; SGLGGISPPDVGA; SGLGGISPPDVGA; SGLGGISPPDVGA	3,4,5	7.561	0.7044	0.004925	1	7	6	5	1	S347; S934; S1078; S989; S1023	0.154462	0.475179	0.884808	0.810982	0.75357	1	0.994698	4.20885e-05	FC	0.156857	0.203986	0.872285	0.0705297	0.0262278
PMI_008146; Pmi_654310_RBP1_RAT_RalA-binding_protein_1|m.26508	S430; S71	XP_022090713.1 ralA-binding protein 1-like isoform X2 [Acanthaster planci] (id=77.35%; len=755; e=0.00E+00) ; RBP1_RAT_RalA-binding_protein_1	PADVQPSADEETP; PADVQPSADEETP	2,3	4.363	0.6479	0.325953	1	2	2	2	2	S430; S71	0.117322	0.15797	0.453638	0.751266	0.794686	1	0.996827	1.50851e-05	FC	0.53975	0.702505	0.944267	0.000808446	0.00226745
PMI_013390; 82596|m.55530; Pmi_671190_MLL1_MOUSE_Histone-lysine_N-methyltransferase_MLL|m.32133	S3403; S2487; S2359	XP_022099200.1 uncharacterized protein LOC110983880 isoform X1 [Acanthaster planci] (id=56.98%; len=5060; e=0.00E+00) ; XP_022099202.1 uncharacterized protein LOC110983880 isoform X3 [Acanthaster planci] (id=56.52%; len=2799; e=0.00E+00) ; MLL1_MOUSE_Histone-lysine_N-methyltransferase_MLL	NSAKSKSLPNTPS; NSAKSKSLPNTPS; NSAKSKSLPNTPS	3	1.414	0.3477	0.085312	1	1	1	1		S3403; S2487; S2359	0.120019	0.138576	0.154668	0.450882	0.416744	1	0.997197	1.1778e-05	FC
PMI_021192; PMI_006951; Pmi_543852_MPDZ_HUMAN_Multiple_PDZ_domain_protein|m.9094; 15459|m.10278; 15460|m.10280	S981; S1171; S205; S174; S174	XP_022092288.1 multiple PDZ domain protein-like isoform X3 [Acanthaster planci] (id=73.16%; len=1032; e=0.00E+00) ; XP_022092288.1 multiple PDZ domain protein-like isoform X3 [Acanthaster planci] (id=73.71%; len=1339; e=0.00E+00) ; MPDZ_HUMAN_Multiple_PDZ_domain_protein; XP_022092288.1 multiple PDZ domain protein-like isoform X3 [Acanthaster planci] (id=78.34%; len=337; e=3.07E-163) ; XP_02209228…	LASVALSPVSVAP; LASVALSPVSVAP; LASVALSPVSVAP; LASVALSPVSVAP; LASVALSPVSVAP	3	4.537	0.7249	0.000245	1	1	2	1	2	S981; S1171; S205; S174; S174	0.142849	0.625258	0.939295	0.922497	0.815601	0.988663	0.973647	0.0010326	FC	0	0	0.957499	#DIV/0!	0.000661699
Pmi_644627_no_annot|m.23964; 80751|m.54301	S246; S210	no_annot; XP_022101651.1 la-related protein 4-like isoform X2 [Acanthaster planci] (id=72.71%; len=524; e=0.00E+00)	EVPKPPSPQIDLA; EVPKPPSPQIDLA	3,4	3.674	0.7191	0.059119	1	13	15	14	17	S246; S210	0.123044	0.251431	0.700693	0.787407	0.781402	1	0.992489	8.44127e-05	FC	0.200255	0.223314	0.946124	0.350729	0.0018648
PMI_008007; Pmi_669602_INCE_HUMAN_Inner_centromere_protein|m.31527; 81692|m.54875	S688; S686; S707	XP_022102002.1 inner centromere protein A-like [Acanthaster planci] (id=73.61%; len=1171; e=0.00E+00) ; INCE_HUMAN_Inner_centromere_protein; XP_022102002.1 inner centromere protein A-like [Acanthaster planci] (id=68.90%; len=820; e=0.00E+00)	GKQQESSPEKQDT; GKQQESSPEKQDT; GKQQESSPEKQDT	3,4	3.134	0.5827	0.20546	0.99726	1	2	1		S688; S686; S707	0.107685	0.794594	0.66878	0.812556	0.708452	1	0.98626	0.000281902	FC
PMI_010782	S137	XP_022086329.1 rab proteins geranylgeranyltransferase component A 2-like [Acanthaster planci] (id=73.43%; len=350; e=5.69E-146)	IVPPRLSTSDEEP	2,3,4	3.589	0.7605	0.036659	0.99692	5	8	7	6	S137	0.189787	0.608435	0.913378	0.915384	0.786713	0.987407	0.98475	0.00034708	FC	0.176255	0.346713	0.975312	0.00305487	1.47898e-05
Pmi_575852_PTN12_MOUSE_Tyrosine-protein_phosphatase_non-receptor_type_12|m.12010; PMI_016858	S1023; S927	PTN12_MOUSE_Tyrosine-protein_phosphatase_non-receptor_type_12; XP_022082476.1 uncharacterized protein LOC110974871 isoform X1 [Acanthaster planci] (id=67.11%; len=1049; e=0.00E+00)	RVPKPKSPPPPPS; RVPKPKSPPPPPS	2,3	3.086	0.4845	0.087017	1	2	2	2		S1023; S927	0.150184	0.657553	0.91046	0.820241	0.761132	1	0.979052	0.000653634	FC
Pmi_660932_ACTN_DROME_Alpha-actinin,_sarcomeric|m.28540; 69825|m.46661; PMI_010488	S449; S449; S419	ACTN_DROME_Alpha-actinin,_sarcomeric; XP_022105570.1 uncharacterized protein LOC110987173 isoform X2 [Acanthaster planci] (id=63.35%; len=1479; e=0.00E+00) ; XP_022105570.1 uncharacterized protein LOC110987173 isoform X2 [Acanthaster planci] (id=60.53%; len=1477; e=0.00E+00)	GNQGETSPGDEQS; GNQGETSPGDEQS; GNQGETSPGDEQS	3	4.123	0.7192	0.112563	0.99999	1	2	2		S449; S449; S419	0.124325	0.578383	0.809318	0.894279	0.734629	1	0.969142	0.00141367	FC
Pmi_565630_ATG12_RAT_Ubiquitin-like_protein_ATG12|m.10920; 70496|m.47038	S39; S45	ATG12_RAT_Ubiquitin-like_protein_ATG12; XP_022080545.1 autophagy protein 12-like [Acanthaster planci] (id=76.69%; len=133; e=4.14E-69)	EDATVTSPVKKKN; EDATVTSPVKKKN	2,3,4,5	3.397	0.6251	0.025941	1	5	8	6		S39; S45	0.146765	0.729255	0.819154	0.802807	0.707462	1	0.998026	5.84399e-06	FC
30598|m.22055; Pmi_656930_MYO5A_CHICK_Unconventional_myosin-Va|m.27277; PMI_020314; 30599|m.22056	S202; S144; S170; S202	XP_022081870.1 unconventional myosin-Va-like isoform X6 [Acanthaster planci] (id=88.07%; len=763; e=0.00E+00) ; MYO5A_CHICK_Unconventional_myosin-Va; XP_022081868.1 unconventional myosin-Va-like isoform X4 [Acanthaster planci] (id=81.89%; len=646; e=0.00E+00) ; XP_022081867.1 unconventional myosin-Va-like isoform X3 [Acanthaster planci] (id=83.95%; len=810; e=0.00E+00)	RYNGEDSPDSGVS; RYNGEDSPDSGVS; RYNGEDSPDSGVS; RYNGEDSPDSGVS	2,3	3.178	0.7074	0.081559	1	4	4	4	2	S202; S144; S170; S202	0.132026	0.397962	0.902127	0.771938	0.780178	1	0.939261	0.00542175	FC	0.285745	0.277762	0.95633	0.865063	0.00213013
Pmi_669070_DLG1_HUMAN_Disks_large_homolog_1|m.31508; 80673|m.54228; 80674|m.54231	S154; S154; S141	DLG1_HUMAN_Disks_large_homolog_1; XP_022095168.1 disks large homolog 1-like isoform X1 [Acanthaster planci] (id=91.09%; len=954; e=0.00E+00) ; XP_022095169.1 disks large homolog 1-like isoform X2 [Acanthaster planci] (id=90.97%; len=941; e=0.00E+00)	VTQTTVSPVEPSP; VTQTTVSPVEPSP; VTQTTVSPVEPSP	4,5	4.71	0.6774	0.450457	1	1	1	1	2	S154; S154; S141	0.101966	0.262499	0.620964	0.592985	0.683793	1	0.937044	0.00582041	FC	0.109978	0.173056	0.888507	0.125551	0.0053644
Pmi_668540_no_annot|m.31095	S471	no_annot	EPPTQVSPSPAPP	3,4	4.154	0.7292	0.241554	1	9	8	7	6	S471	0.13156	0.448663	0.865876	0.884617	0.774772	0.984966	0.977	0.000787394	FC	0.252566	0.28824	0.965632	0.284869	0.000757275
63372|m.41886; 63375|m.41890; Pmi_666533_NSD2_HUMAN_Probable_histone-lysine_N-methyltransferase_NSD2|m.30369	S15; S15; S31	XP_022091753.1 histone-lysine N-methyltransferase NSD2-like [Acanthaster planci] (id=81.18%; len=170; e=9.07E-76) ; XP_022091753.1 histone-lysine N-methyltransferase NSD2-like [Acanthaster planci] (id=84.90%; len=1066; e=0.00E+00) ; NSD2_HUMAN_Probable_histone-lysine_N-methyltransferase_NSD2	RQVQEASPDSDVV; RQVQEASPDSDVV; RQVQEASPDSDVV	2,3,4	3.626	0.6566	0.071348	1	5	5	5	5	S15; S15; S31	0.123634	0.287822	0.363853	0.593114	0.628853	1	0.993503	6.31851e-05	FC	0.541601	0.668663	0.981005	0.00691472	3.04546e-05
PMI_004363; Pmi_625863_no_annot|m.19647	S1770; S58	XP_022103700.1 LOW QUALITY PROTEIN: baculoviral IAP repeat-containing protein 6-like [Acanthaster planci] (id=81.70%; len=1940; e=0.00E+00) ; no_annot	GATAKTSPGQGAV; GATAKTSPGQGAV	2,3	2.513	0.725	0.288077	1	2	2	3	1	S1770; S58	0.138499	0.486615	0.898255	0.883496	0.760869	1	0.967293	0.00158709	FC	0.391652	0.402329	0.954889	0.785427	0.000171758
50612|m.33817; 50608|m.33814; 50607|m.33813	S225; S225; S228	XP_022094723.1 uncharacterized protein LOC110981448 [Acanthaster planci] (id=50.39%; len=516; e=1.45E-129) ; XP_022094723.1 uncharacterized protein LOC110981448 [Acanthaster planci] (id=50.77%; len=516; e=3.44E-133) ; XP_022094723.1 uncharacterized protein LOC110981448 [Acanthaster planci] (id=50.29%; len=517; e=5.27E-132)	VSSDKSSPIFSAR; VSSDKSSPIFSAR; VSSDKSSPIFSAR	3	4.093	0.7403	0.21721	0.9959	1	2	2		S225; S225; S228	0.106694	0.428813	0.628919	0.756165	0.710645	1	0.989601	0.000161641	FC
PMI_000305; 37047|m.25657	S197:T198; S94:T95	XP_022091664.1 coiled-coil domain-containing protein R3HCC1L-like [Acanthaster planci] (id=49.55%; len=561; e=1.61E-125) ; XP_022091664.1 coiled-coil domain-containing protein R3HCC1L-like [Acanthaster planci] (id=56.87%; len=633; e=0.00E+00)	QRDRKISTDGEEG,RDRKISTDGEEGE; QRDRKISTDGEEG,RDRKISTDGEEGE	3,4	3.779	0.6716	0.038572	1	2	1	1		S197:T198; S94:T95	0.117965	0.260662	0.482142	0.469997	0.591978	1	0.990745	0.000128091	FC
12346|m.7788; Pmi_668321_ARHGC_HUMAN_Rho_guanine_nucleotide_exchange_factor_12|m.31058; 12347|m.7789	S102; S102; S102	XP_022109351.1 rho guanine nucleotide exchange factor 12-like [Acanthaster planci] (id=81.29%; len=310; e=0.00E+00) ; ARHGC_HUMAN_Rho_guanine_nucleotide_exchange_factor_12; XP_022109351.1 rho guanine nucleotide exchange factor 12-like [Acanthaster planci] (id=81.29%; len=310; e=0.00E+00)	KNQSPLSPPHQGN; KNQSPLSPPHQGN; KNQSPLSPPHQGN	3,4	2.124	0.6139	0.810477	1	1	1	1	4	S102; S102; S102	0.139716	0.677842	0.923826	0.742805	0.718312	0.970582	0.987492	0.000233704	FC	0.135931	0.196531	0.9723	0.0188898	0.000572821
PMI_018433; PMI_017874; Pmi_663970_DGKZ_HUMAN_Diacylglycerol_kinase_zeta|m.29531	S792; S729; S726	XP_022111889.1 diacylglycerol kinase zeta-like isoform X5 [Acanthaster planci] (id=96.11%; len=1028; e=0.00E+00) ; XP_022111889.1 diacylglycerol kinase zeta-like isoform X5 [Acanthaster planci] (id=91.35%; len=1041; e=0.00E+00) ; DGKZ_HUMAN_Diacylglycerol_kinase_zeta	TKPSNLSPESKSG; TKPSNLSPESKSG; TKPSNLSPESKSG	2,3	2.367	0.5425	0.639677	1	3	2	3	1	S792; S729; S726	0.124616	0.48718	0.827551	0.74922	0.70417	1	0.990661	0.000130429	FC	0.238985	0.264287	0.94112	0.414559	0.000954813
77652|m.52054; 77661|m.52082; 77660|m.52074	S557; S25; S646	XP_022097945.1 vesicle-associated protein-like, partial [Acanthaster planci] (id=67.66%; len=535; e=2.93E-174) ; XP_022097947.1 neuroblast differentiation-associated protein AHNAK-like [Acanthaster planci] (id=42.76%; len=856; e=1.78E-125) ; XP_022097945.1 vesicle-associated protein-like, partial [Acanthaster planci] (id=71.09%; len=640; e=0.00E+00)	GPDVDVSPPTIGG; GPDVDVSPPTIGG; GPDVDVSPPTIGG	2,3,4	5.371	0.7409	0.011236	1	28	27	31	20	S557; S25; S646	0.130094	0.509765	0.897534	0.808438	0.735645	1	0.991536	0.000107157	FC	0.129204	0.16683	0.981722	7.74208e-05	0.000130941
64188|m.42570; 64183|m.42558; 64187|m.42566; 64184|m.42562; Pmi_660000_F161A_XENLA_Protein_FAM161A|m.28230	S448; S449; S449; S448; S344	XP_022104827.1 protein FAM161B-like [Acanthaster planci] (id=80.69%; len=834; e=0.00E+00) ; XP_022104827.1 protein FAM161B-like [Acanthaster planci] (id=80.84%; len=835; e=0.00E+00) ; XP_022104827.1 protein FAM161B-like [Acanthaster planci] (id=80.60%; len=835; e=0.00E+00) ; XP_022104827.1 protein FAM161B-like [Acanthaster planci] (id=80.94%; len=834; e=0.00E+00) ; F161A_XENLA_Protein_FAM161A	KHRRSKSLPLTQA; KHRRSKSLPLTQA; KHRRSKSLPLTQA; KHRRSKSLPLTQA; KHRRSKSLPLTQA	2,3,4	2.477	0.5036	0.05903	1	2	4	4	3	S448; S449; S449; S448; S344	0.145754	0.802586	0.919296	0.78871	0.709012	1	0.987138	0.000247074	FC	0.208362	0.693234	0.980009	0.00290559	1.83583e-05
Pmi_582130_no_annot|m.12772; 67158|m.44854; PMI_023912	S139; S446; S184	no_annot; XP_022097067.1 BSD domain-containing protein 1-like [Acanthaster planci] (id=65.04%; len=492; e=0.00E+00) ; XP_022097067.1 BSD domain-containing protein 1-like [Acanthaster planci] (id=53.41%; len=176; e=1.74E-31)	ASNKDSSLSDDWE; ASNKDSSLSDDWE; ASNKDSSLSDDWE	2,3	2.077	0.5701	0.561886	0.99792	1	2	2		S139; S446; S184	0.17001	0.543053	0.786337	0.669054	0.808625	0.996476	0.910207	0.0117321	FC
PMI_017922; 16801|m.11505; Pmi_615380_CCDC6_HUMAN_Coiled-coil_domain-containing_protein_6|m.17584; 16800|m.11502; PMI_010006	S102:S104:S107; S296:S298:S301; S295:S297:S300; S296:S298:S301; S253:S255:S258	XP_022096426.1 coiled-coil domain-containing protein 6-like isoform X4 [Acanthaster planci] (id=94.40%; len=232; e=9.71E-147) ; XP_022096426.1 coiled-coil domain-containing protein 6-like isoform X4 [Acanthaster planci] (id=93.59%; len=390; e=0.00E+00) ; CCDC6_HUMAN_Coiled-coil_domain-containing_protein_6; XP_022096267.1 coiled-coil domain-containing protein 6-like isoform X2 [Acanthaster planci]…	ALSRHLSESESSL,SRHLSESESSLEM,LSESESSLEMDDE; ALSRHLSESESSL,SRHLSESESSLEM,LSESESSLEMDDE; ALSRHLSESESSL,SRHLSESESSLEM,LSESESSLEMDDE; ALSRHLSESESSL,SRHLSESESSLEM,LSESESSLEMDDE; ALSRHLSESESSL,SRHLSESESSLEM,LSESESSLEMDDE	2,3	3.391	0.7563	0.003833	1	5	5	7		S102:S104:S107; S296:S298:S301; S295:S297:S300; S296:S298:S301; S253:S255:S258	0.129665	0.507695	0.664002	0.661307	0.621091	1	0.943109	0.0047628	FC
Pmi_671200_SLX4_MOUSE_Structure-specific_endonuclease_subunit_SLX4|m.32202; 79400|m.53306	S1265:S1271; S652:S658	SLX4_MOUSE_Structure-specific_endonuclease_subunit_SLX4; XP_022084380.1 uncharacterized protein LOC110975854 [Acanthaster planci] (id=55.57%; len=1920; e=0.00E+00)	VHVKRLSNDLSVS,SNDLSVSPLKEKH; VHVKRLSNDLSVS,SNDLSVSPLKEKH	4	1.43	0.4835	0.449338	0.99648	1	1	1		S1265:S1271; S652:S658	0.133838	0.517911	0.90201	0.792052	0.699445	0.960623	0.986502	0.000272062	FC
PMI_006935; Pmi_637111_NU188_HUMAN_Nucleoporin_NUP188_homolog|m.22082; 35763|m.24952	S1555; S1812; S457	XP_022109784.1 nucleoporin NUP188 homolog isoform X1 [Acanthaster planci] (id=73.54%; len=1727; e=0.00E+00) ; NU188_HUMAN_Nucleoporin_NUP188_homolog; XP_022109784.1 nucleoporin NUP188 homolog isoform X1 [Acanthaster planci] (id=86.25%; len=502; e=0.00E+00)	RGGGPSSPSSASP; RGGGPSSPSSASP; RGGGPSSPSSASP	2,3	4.889	0.6858	0.005105	0.99995	2	2	3	5	S1555; S1812; S457	0.171657	0.169437	0.214722	0.640122	0.806998	1	0.983809	0.000391122	FC	0.848016	0.98868	0.552664	0.00292407	0.0019663
Pmi_608740_MPND_MOUSE_MPN_domain-containing_protein|m.16539; 73317|m.49054; 73312|m.49050; PMI_011554; 73316|m.49052	S182; S156; S156; S184; S156	MPND_MOUSE_MPN_domain-containing_protein; XP_022112254.1 MPN domain-containing protein-like isoform X1 [Acanthaster planci] (id=88.72%; len=470; e=0.00E+00) ; XP_022112254.1 MPN domain-containing protein-like isoform X1 [Acanthaster planci] (id=88.51%; len=470; e=0.00E+00) ; XP_022112254.1 MPN domain-containing protein-like isoform X1 [Acanthaster planci] (id=89.31%; len=496; e=0.00E+00) ; XP_022…	EEGVHRSPADKPN; EEGVHRSPADKPN; EEGVHRSPADKPN; EDGIHRSPADKPN; EEGVHRSPADKPN	3,4	3.076	0.7305	1.00743	1	2	1	1		S182; S156; S156; S184; S156	0.137975	0.359835	0.747993	0.702838	0.67578	1	0.937836	0.00567639	FC
43157|m.29095; 43160|m.29100; Pmi_658421_ZFP26_MOUSE_Zinc_finger_protein_26|m.27852	S38; S461; S2227	XP_022094426.1 uncharacterized protein LOC110981280 [Acanthaster planci] (id=60.00%; len=535; e=0.00E+00) ; XP_022094426.1 uncharacterized protein LOC110981280 [Acanthaster planci] (id=56.98%; len=974; e=0.00E+00) ; ZFP26_MOUSE_Zinc_finger_protein_26	APSLEVSPENTQA; APSLEVSPENTQA; APSLEVSPENTQA	3,4	5.424	0.6075	0.209673	1	2	2	2	1	S38; S461; S2227	0.16192	0.0437705	0.0494623	0.487738	0.398852	1	0.993217	6.88601e-05	FC	0.859814	0.706397	0.301219	0.151102	0.00566607
PMI_002531	S536	XP_022090239.1 vacuolar protein sorting-associated protein 13D-like isoform X2 [Acanthaster planci] (id=88.36%; len=3584; e=0.00E+00)	SQTPGFSFSDGDS	3	3.568	0.6043	1.01302	1	1	1	1		S536	0.11892	0.61078	0.500218	0.602938	0.722585	1	0.905161	0.0130651	FC
26585|m.19833; PMI_013519	T184; T634	XP_022087074.1 inositol hexakisphosphate and diphosphoinositol-pentakisphosphate kinase 2-like isoform X7 [Acanthaster planci] (id=73.30%; len=221; e=1.62E-93) ; XP_022087074.1 inositol hexakisphosphate and diphosphoinositol-pentakisphosphate kinase 2-like isoform X7 [Acanthaster planci] (id=81.32%; len=819; e=0.00E+00)	TQNGARTPETFTP; TQNGARTPETFTP	2,3,4	6.584	0.7816	0.194321	1	2	2	2	2	T184; T634	0.177665	0.222404	0.322404	0.871333	0.726452	1	0.985942	0.000295035	FC	0.900095	0.94266	0.873759	0.585749	0.65595
24250|m.18422; Pmi_607690_ZMYM3_HUMAN_Zinc_finger_MYM-type_protein_3|m.16357	S292; S292	XP_022082546.1 zinc finger MYM-type protein 3-like isoform X1 [Acanthaster planci] (id=74.13%; len=1747; e=0.00E+00) ; ZMYM3_HUMAN_Zinc_finger_MYM-type_protein_3	EEKMETSLENVDH; EEKMETSLENVDH	3,4	3.289	0.6649	0.661515	0.99623	1	1	2	1	S292; S292	0.10651	0.407873	0.792199	0.661296	0.817293	1	0.960857	0.00226823	FC	0.548021	0.571909	0.984437	0.788595	0.000909561
PMI_028412	S4	XP_022082548.1 zinc finger MYM-type protein 4-like isoform X3 [Acanthaster planci] (id=61.22%; len=263; e=6.72E-66)	---METSLENVDH	3	3.289	0.6649	0.661515	0.99623	1	1	2		S4	0.10651	0.407873	0.792199	0.661296	0.817293	1	0.960857	0.00226823	FC
81840|m.55005; PMI_026206; PMI_011196	S263; S157; S236	XP_022085838.1 ras-related protein Rab-34-like [Acanthaster planci] (id=89.61%; len=260; e=9.64E-175) ; XP_022085838.1 ras-related protein Rab-34-like [Acanthaster planci] (id=70.17%; len=181; e=1.72E-82) ; XP_022085838.1 ras-related protein Rab-34-like [Acanthaster planci] (id=88.85%; len=260; e=4.83E-174)	KKISVSSGSNLIK; KKISVSSGSNLIK; KKISVSSGSNLIK	2,3	2.605	0.4848	0.122112	0.99841	2	1	2	1	S263; S157; S236	0.140525	0.618832	0.820584	0.843879	0.793749	1	0.976128	0.000848027	FC	0.157149	0.266101	0.980907	0.00884117	9.29235e-05
77667|m.52100; 77666|m.52092	S646; S557	XP_022097945.1 vesicle-associated protein-like, partial [Acanthaster planci] (id=71.09%; len=640; e=0.00E+00) ; XP_022097945.1 vesicle-associated protein-like, partial [Acanthaster planci] (id=67.66%; len=535; e=6.52E-175)	GPDVDVSPPTIGG; GPDVDVSPPTIGG	2,3,4	5.371	0.7409	0.006996	1	30	28	32	20	S646; S557	0.131826	0.51341	0.900448	0.80864	0.736971	1	0.990881	0.000124357	FC	0.130446	0.163553	0.974857	0.0141752	0.00029948
PMI_016740; Pmi_622321_no_annot|m.18911; 26605|m.19859	T358:S360; T441:S443; T420:S422	XP_022104110.1 ribosomal RNA processing protein 1 homolog B-like [Acanthaster planci] (id=51.18%; len=424; e=1.55E-99) ; no_annot; XP_022104110.1 ribosomal RNA processing protein 1 homolog B-like [Acanthaster planci] (id=52.53%; len=493; e=1.80E-116)	ATPTFKTPSPKII,PTFKTPSPKIIKE; ATPTFKTPSPKII,PTFKTPSPKIIKE; ATPTFKTPSPKII,PTFKTPSPKIIKE	3,4	1.997	0.5631	0.543833	1	2	1	1		T358:S360; T441:S443; T420:S422	0.131622	0.0368817	0.0627999	0.595385	0.254923	1	0.964864	0.00183013	FC
PMI_017021; Pmi_618741_NOLC1_RAT_Nucleolar_and_coiled-body_phosphoprotein_1|m.18249; 62218|m.41119	S309; S306; S49	XP_022080048.1 nucleolar and coiled-body phosphoprotein 1-like [Acanthaster planci] (id=69.21%; len=367; e=1.92E-85) ; NOLC1_RAT_Nucleolar_and_coiled-body_phosphoprotein_1; XP_022080048.1 nucleolar and coiled-body phosphoprotein 1-like [Acanthaster planci] (id=68.09%; len=210; e=2.42E-18)	KPAAKPSPAPKTQ; KPAAKPSPAPKTQ; KPAAKPSPAPKTQ	2,3,4	1.506	0.6446	0.054294	1	6	1	3		S309; S306; S49	0.104414	0.750602	0.829877	0.804934	0.760894	0.97853	0.923048	0.00865456	FC
Pmi_618490_TTC28_MOUSE_Tetratricopeptide_repeat_protein_28|m.18190; PMI_014634	S268; S361	TTC28_MOUSE_Tetratricopeptide_repeat_protein_28; XP_022094201.1 tetratricopeptide repeat protein 28-like isoform X1 [Acanthaster planci] (id=80.15%; len=796; e=0.00E+00)	EELEPGSPRDFNN; EELEPGSPRDFNN	2,3	4.14	0.7964	0.753097	1	1	1	1	4	S268; S361	0.0903114	0.244556	0.858775	0.931296	0.789044	0.97593	0.98986	0.000153709	FC	0.0784458	0.179249	0.922768	0.0103675	0.00261241
22522|m.17156; Pmi_655380_XIRP2_MOUSE_Xin_actin-binding_repeat-containing_protein_2|m.26813	S22; S484	XP_022096385.1 F-actin-methionine sulfoxide oxidase MICAL3-like isoform X1 [Acanthaster planci] (id=72.32%; len=466; e=0.00E+00) ; XIRP2_MOUSE_Xin_actin-binding_repeat-containing_protein_2	RDDVVRSSEKVDD; RDDVVRSSEKVDD	3,4	2.956	0.6292	0.264248	1	1	2	1		S22; S484	0.0876274	0.134648	0.467636	0.474808	0.541943	1	0.987825	0.000221448	FC
Pmi_666850_TMF1_MOUSE_TATA_element_modulatory_factor|m.30463; 16362|m.11080; 16363|m.11083; PMI_005846	T445; T382; T394; T215	TMF1_MOUSE_TATA_element_modulatory_factor; XP_022093565.1 TATA element modulatory factor-like isoform X2 [Acanthaster planci] (id=71.06%; len=539; e=0.00E+00) ; XP_022093565.1 TATA element modulatory factor-like isoform X2 [Acanthaster planci] (id=70.02%; len=567; e=0.00E+00) ; XP_022093565.1 TATA element modulatory factor-like isoform X2 [Acanthaster planci] (id=74.30%; len=284; e=1.99E-119)	FREGSRTPTQEER; FREGSRTPTQEER; FREGSRTPTQEER; FREGSRTPTQEER	2,3,4	1.715	0.4143	0.196793	0.99752	2	1	2	2	T445; T382; T394; T215	0.147706	0.574178	0.912815	0.854131	0.7747	1	0.974409	0.000973978	FC	0.621378	0.62854	0.874471	0.902108	0.0382795
Pmi_671170_TDRD1_DANRE_Tudor_domain-containing_protein_1|m.32126; 82096|m.55115	T1107; T541	TDRD1_DANRE_Tudor_domain-containing_protein_1; XP_022107965.1 uncharacterized protein LOC110988589 [Acanthaster planci] (id=65.84%; len=1657; e=0.00E+00)	SAEQALTPRSLSY; SAEQALTPRSLSY	2,3	4.001	0.762	0.000181	1	7	5	4	3	T1107; T541	0.129769	0.270191	0.805521	0.84691	0.804426	1	0.9921	9.33706e-05	FC	0.135583	0.209194	0.91317	0.0322955	0.00251092
Pmi_670160_THOC2_MOUSE_THO_complex_subunit_2|m.31763; 80293|m.53875	T1396; T942	THOC2_MOUSE_THO_complex_subunit_2; XP_022086856.1 THO complex subunit 2-like isoform X2 [Acanthaster planci] (id=87.86%; len=1186; e=0.00E+00)	SHKSKRTSAGVEV; SHKSKRTSAGVEV	2	1.733	0.5009	0.175966	0.99748	1	2	1		T1396; T942	0.105849	0.709388	0.852549	0.893887	0.792888	1	0.996602	1.72967e-05	FC
Pmi_633641_MPRIP_MOUSE_Myosin_phosphatase_Rho-interacting_protein|m.21267	S415	MPRIP_MOUSE_Myosin_phosphatase_Rho-interacting_protein	PSPQEKSPREVLP	3,4	3.552	0.7019	0.490481	1	2	2	2	1	S415	0.125778	0.323125	0.128489	0.213431	0.292412	1	0.996187	2.17863e-05	FC	0.910921	0.688558	0.397468	0.024481	0.00279061
PMI_013713; 48273|m.32258; PMI_010102; 48274|m.32261; Pmi_639150_ANK2_MOUSE_Ankyrin-2|m.22530	S573; S167; S740; S167; S188	XP_022079175.1 ankyrin-2-like isoform X5 [Acanthaster planci] (id=77.68%; len=1277; e=0.00E+00) ; XP_022079364.1 ankyrin-2-like isoform X26 [Acanthaster planci] (id=92.30%; len=948; e=0.00E+00) ; XP_022079147.1 ankyrin-2-like isoform X2 [Acanthaster planci] (id=78.14%; len=1441; e=0.00E+00) ; XP_022079364.1 ankyrin-2-like isoform X26 [Acanthaster planci] (id=89.77%; len=948; e=0.00E+00) ; ANK2_MO…	YRSAMLSPTGFDS; YRSAMLSPTGFDS; YRSAMLSPTGFDS; YRSAMLSPTGFDS; YRSAMLSPTGFDS	2,3	2.177	0.6405	0.041024	1	8	4	7	7	S573; S167; S740; S167; S188	0.11141	0.766043	0.860641	0.861679	0.786866	1	0.996833	1.50262e-05	FC	0.124154	0.219417	0.967393	0.0267304	4.7014e-06
43520|m.29338; Pmi_668630_HBS1L_HUMAN_HBS1-like_protein|m.31110; 43523|m.29341; PMI_003663	T484; T611; T15; T611	XP_022088685.1 HBS1-like protein isoform X2 [Acanthaster planci] (id=49.92%; len=641; e=5.87E-136) ; HBS1L_HUMAN_HBS1-like_protein; XP_022088676.1 uncharacterized protein LOC110978193 isoform X1 [Acanthaster planci] (id=65.36%; len=153; e=3.87E-58) ; XP_022088685.1 HBS1-like protein isoform X2 [Acanthaster planci] (id=67.21%; len=1357; e=0.00E+00)	SKTRVPTPPGFQS; SKTRVPTPPGFQS; SKTRVPTPPGFQS; SKTRVPTPPGFQS	3	1.525	0.5797	0.031104	1	2	3	2		T484; T611; T15; T611	0.137987	0.436441	0.922564	0.774032	0.823955	1	0.96511	0.00180473	FC
61196|m.40536; Pmi_635810_CS044_RAT_Uncharacterized_protein_C19orf44_homolog|m.21744	S570; S570	XP_022089174.1 uncharacterized protein C19orf44-like isoform X1 [Acanthaster planci] (id=65.44%; len=845; e=0.00E+00) ; CS044_RAT_Uncharacterized_protein_C19orf44_homolog	FVSQTASPSETRT; FVSQTASPSETRT	3	4.951	0.6579	0.831066	0.99999	1	1	1		S570; S570	0.122923	0.366168	0.376979	0.635831	0.741257	1	0.986375	0.000277192	FC
76050|m.50778; PMI_005116	T756; T756	XP_022103451.1 retinoic acid-induced protein 1-like [Acanthaster planci] (id=83.80%; len=1179; e=0.00E+00) ; XP_022103451.1 retinoic acid-induced protein 1-like [Acanthaster planci] (id=83.30%; len=1132; e=0.00E+00)	PSSQRTTPEKPVA; PSSQRTTPEKPVA	3,4	2.399	0.6214	0.35222	0.99831	2	1	2	1	T756; T756	0.121931	0.634547	0.734851	0.818095	0.767816	1	0.96303	0.00202491	FC	0.33415	0.502782	0.923509	0.0909423	0.00378447
Pmi_620220_LFG2_BOVIN_Protein_lifeguard_2|m.18499; PMI_006279; PMI_021858	S103; S103; S101	LFG2_BOVIN_Protein_lifeguard_2; XP_022106114.1 protein lifeguard 2-like isoform X1 [Acanthaster planci] (id=45.63%; len=423; e=3.78E-84) ; XP_022106114.1 protein lifeguard 2-like isoform X1 [Acanthaster planci] (id=60.38%; len=265; e=3.49E-86)	PRGEAWSPNTGRT; PRGEAWSPNTGRT; PRGEAWSPNTGRT	2	1.298	0.5162	0.252511	1	1	2	1	1	S103; S103; S101	0.0691176	0.623538	0.972295	0.870497	0.739547	0.97601	0.97259	0.00111665	FC	0.0410224	0.100867	0.947476	0.071775	0.001431
PMI_018918; Pmi_670250_no_annot|m.31815; 69759|m.46608	S1628; S1696; S81	XP_022085789.1 uncharacterized protein LOC110976639 isoform X1 [Acanthaster planci] (id=47.67%; len=967; e=0.00E+00) ; no_annot; XP_022085789.1 uncharacterized protein LOC110976639 isoform X1 [Acanthaster planci] (id=43.89%; len=524; e=9.80E-93)	GRGRRLSSSQCNL; GRGRRLSSSQCNL; GRGRRLSSSQCNL	2	2.122	0.4098	0.012652	0.99821	2	2	2	1	S1628; S1696; S81	0.113919	0.801644	0.827968	0.782383	0.74288	1	0.983152	0.000423413	FC	0.184413	0.526892	0.93153	0.0144736	0.000292969
Pmi_616530_RHG32_XENLA_Rho_GTPase-activating_protein_32|m.17840	S334	RHG32_XENLA_Rho_GTPase-activating_protein_32	VNIMPRSPKPVLN	3	1.33	0.3137	0.070073	1	2	2	1		S334	0.119103	0.434905	0.79263	0.745453	0.698435	1	0.99378	5.79046e-05	FC
PMI_007159	S434	XP_022101719.1 rho GTPase-activating protein 100F-like [Acanthaster planci] (id=81.30%; len=936; e=0.00E+00)	RYVPKPSPDKKTR	3,4	2.53	0.5583	0.012351	1	1	1	2	2	S434	0.16695	0.645877	0.810113	0.630236	0.7479	1	0.888969	0.0178073	FC	0.292904	0.340569	0.954976	0.100272	4.81325e-05
Pmi_668713_DLGP5_HUMAN_Disks_large-associated_protein_5|m.31189; 66833|m.44506; 66831|m.44502; PMI_003319	S578; S557; S564; S540	DLGP5_HUMAN_Disks_large-associated_protein_5; XP_022089719.1 disks large-associated protein 5-like [Acanthaster planci] (id=68.17%; len=641; e=0.00E+00) ; XP_022089719.1 disks large-associated protein 5-like [Acanthaster planci] (id=68.37%; len=645; e=0.00E+00) ; XP_022089719.1 disks large-associated protein 5-like [Acanthaster planci] (id=61.53%; len=876; e=0.00E+00)	PHCQAGSPFKTHT; PHCQAGSPFKTHT; PHCQAGSPFKTHT; PHCQAGSPFKTHT	3	2.451	0.6251	0.392201	1	2	1	1		S578; S557; S564; S540	0.152208	0.247765	0.335983	0.315155	0.436765	1	0.959012	0.00248565	FC
PMI_016078; PMI_009989; Pmi_539900_no_annot|m.8786	T358; T324; T294	XP_022093776.1 WD repeat-containing protein 44-like [Acanthaster planci] (id=89.70%; len=602; e=0.00E+00) ; XP_022093776.1 WD repeat-containing protein 44-like [Acanthaster planci] (id=76.63%; len=398; e=4.80E-130) ; no_annot	PRSRGGTPPTEGK; PRSRGGTPPTEGK; PRSRGGTPPTEGK	2,3	1.668	0.4933	0.008382	1	2	3	2	1	T358; T324; T294	0.159326	0.531871	0.93361	0.830863	0.771012	1	0.988642	0.000192773	FC	0.407833	0.392818	0.918738	0.658844	0.00194916
27344|m.20298; Pmi_636930_no_annot|m.22023; 27346|m.20300	S134:S140; S194:S200; S134:S140	XP_022096014.1 serine/threonine-protein kinase Nek4-like isoform X1 [Acanthaster planci] (id=82.80%; len=314; e=2.13E-151) ; no_annot; XP_022096014.1 serine/threonine-protein kinase Nek4-like isoform X1 [Acanthaster planci] (id=84.71%; len=314; e=4.20E-155)	QRSDRPSVGDDDS,SVGDDDSDDSTDA; QRSDRPSVGDDDS,SVGDDDSDDSTDA; QRSDRPSVGDDDS,SVGDDDSDDSTDA	3,4	4.393	0.5802	0.101016	1	3	3	2	8	S134:S140; S194:S200; S134:S140	0.112657	0.80526	0.940808	0.853989	0.77045	0.950949	0.972144	0.00115309	FC	0.445519	0.625632	0.961182	0.0160054	0.00127934
Pmi_624880_no_annot|m.19433	S240:S243	no_annot	DYVLGPSPTSPRT,LGPSPTSPRTNTP	2,3	4.051	0.7099	0.012554	0.9973	4	3	4		S240:S243	0.12675	0.488123	0.30093	0.33072	0.381054	1	0.998254	4.57143e-06	FC
59330|m.39283; Pmi_656150_CCNE_HEMPU_G1/S-specific_cyclin-E|m.27047	S40; S40	BAH97193.1 cyclin E [Patiria pectinifera] (id=90.65%; len=428; e=0.00E+00) ; CCNE_HEMPU_G1/S-specific_cyclin-E	KIREDDSDEELHS; KIREDDSDEELHS	3,4,5	4.12	0.7415	0.075921	1	3	2	2	3	S40; S40	0.157597	0.166549	0.286493	0.315973	0.493299	1	0.985459	0.000315637	FC	0.703575	0.844007	0.94288	0.116721	0.0153898
PMI_026109; Pmi_656630_SAM5B_XENLA_Sorting_and_assembly_machinery_component_50_..CUT|m.27216; PMI_007655	S23; S23; S23	XP_022083590.1 hsp70-binding protein 1-like [Acanthaster planci] (id=67.86%; len=336; e=1.26E-152) ; SAM5B_XENLA_Sorting_and_assembly_machinery_component_50_..CUT; XP_022083590.1 hsp70-binding protein 1-like [Acanthaster planci] (id=79.76%; len=336; e=0.00E+00)	ERRQPRSLEDVLK; QRRQPRSLEDVLK; QRRQPRSLEDVLK	2	1.993	0.2933	0.011642	1	2	2	1	2	S23; S23; S23	0.157467	0.261227	0.721191	0.788908	0.756452	1	0.980987	0.000538782	FC	0.308519	0.447647	0.9768	0.0016097	6.29161e-05
Pmi_665350_MCM4_XENTR_DNA_replication_licensing_factor_mcm4|m.29937; PMI_012325; PMI_011752	S129; S129; S32	MCM4_XENTR_DNA_replication_licensing_factor_mcm4; XP_022092164.1 DNA replication licensing factor mcm4-A-like [Acanthaster planci] (id=90.75%; len=670; e=0.00E+00) ; XP_022092164.1 DNA replication licensing factor mcm4-A-like [Acanthaster planci] (id=86.61%; len=381; e=0.00E+00)	TSDIGMSSPLNYG; TSDIGMSSPLNYG; TSDIGMSSPLNYG	2,3	3.53	0.7708	0.087826	0.99683	2	2	2	3	S129; S129; S32	0.247733	0.373099	0.402842	0.732541	0.694559	0.991282	0.862162	0.0271895	FC	0.801236	0.900777	0.269836	0.476957	0.039945
Pmi_667791_UHRF2_MOUSE_E3_ubiquitin-protein_ligase_UHRF2|m.30816; 49397|m.33017	S776; S776	UHRF2_MOUSE_E3_ubiquitin-protein_ligase_UHRF2; XP_022087295.1 E3 ubiquitin-protein ligase UHRF1-like [Acanthaster planci] (id=82.34%; len=906; e=0.00E+00)	DEVPVSSPKKTKV; DEVPVSSPKKTKV	3,4,5	3.203	0.6179	0.000154	0.99998	5	4	6		S776; S776	0.118446	0.324615	0.645421	0.545621	0.674901	1	0.978554	0.000684974	FC
Pmi_561680_OAR_BOMMO_Octopamine_receptor|m.10589	S234	OAR_BOMMO_Octopamine_receptor	LESFENSPIDKPK	3	2.052	0.538	0.447203	1	1	1	2		S234	0.104894	0.532978	0.880796	0.910254	0.690938	0.97159	0.979299	0.000638344	FC
Pmi_611880_LARP7_HUMAN_La-related_protein_7|m.17032	S393:S396	LARP7_HUMAN_La-related_protein_7	KRKREDSNGSVDS,REDSNGSVDSLKV	2,3,4	1.651	0.4809	0.072717	1	2	1	1		S393:S396	0.13422	0.251654	0.653149	0.68365	0.784452	1	0.985352	0.000320258	FC
Pmi_646993_no_annot|m.24518	S45	no_annot	RKTVTGSPEVEEA	2,3	3.491	0.6851	0.122596	1	5	5	4	2	S45	0.145922	0.70415	0.89648	0.808134	0.75097	1	0.98971	0.000158288	FC	0.146895	0.22341	0.965448	0.0265726	0.000409646
Pmi_632922_PKD2_BOVIN_Polycystin-2|m.21138	S7	PKD2_BOVIN_Polycystin-2	MTTRRVSPRPVTG	3	1.861	0.473	0.110894	1	1	1	1	3	S7	0.149381	0.622383	0.850484	0.842056	0.770681	0.992044	0.887992	0.018116	FC	0.229149	0.289102	0.958031	0.121227	0.001655
PMI_000613; Pmi_634712_PLPL7_MOUSE_Patatin-like_phospholipase_domain-containing_..CUT|m.21490; PMI_007977	S766; S350; S366	XP_022085231.1 neuropathy target esterase-like isoform X1 [Acanthaster planci] (id=82.88%; len=619; e=0.00E+00) ; PLPL7_MOUSE_Patatin-like_phospholipase_domain-containing_..CUT; XP_022085235.1 patatin-like phospholipase domain-containing protein 7 isoform X5 [Acanthaster planci] (id=86.04%; len=1289; e=0.00E+00)	DKKRHVSGDNTVY; DKKRHVSGDNTVY; DKKRHVSGDNTVY	3	6.423	0.7512	0.098679	1	7	6	5	4	S766; S350; S366	0.132001	0.210387	0.640418	0.691588	0.875806	0.991487	0.988667	0.000191924	FC	0.359614	0.514374	0.966339	0.0338321	0.000977844
PMI_008384	S314	XP_022104697.1 unconventional myosin-IXa-like, partial [Acanthaster planci] (id=83.68%; len=827; e=0.00E+00)	FVSQTPSPRSPFP	2,3	3.343	0.7216	0.125943	1	1	2	2	1	S314	0.160596	0.770846	0.919099	0.87267	0.915904	0.922995	0.950868	0.0035617	FC	0.894086	0.884194	0.988328	0.802585	0.00679849
PMI_009360	S28	XP_022081718.1 dynein heavy chain 5, axonemal-like isoform X1 [Acanthaster planci] (id=82.69%; len=520; e=0.00E+00)	ESSKPDSPKPDQE	4,5	4.603	0.687	0.035257	1	1	1	3	2	S28	0.173812	0.407544	0.768103	0.828857	0.768012	1	0.934454	0.00630371	FC	0.213567	0.23193	0.869311	0.81726	0.0132842
PMI_017865; Pmi_668321_ARHGC_HUMAN_Rho_guanine_nucleotide_exchange_factor_12|m.31058	T155:S157:S158; T335:S337:S338	XP_022109340.1 rho guanine nucleotide exchange factor 11-like isoform X4 [Acanthaster planci] (id=85.28%; len=829; e=0.00E+00) ; ARHGC_HUMAN_Rho_guanine_nucleotide_exchange_factor_12	AKRRTDTDSSLEN,RRTDTDSSLENQE,RTDTDSSLENQEG; AKRRTDTDSSLEN,RRTDTDSSLENQE,RTDTDSSLENQEG	4	3.032	0.4782	0.572065	0.99998	1	1	1		T155:S157:S158; T335:S337:S338	0.173522	0.18012	0.388487	0.419349	0.746621	1	0.945504	0.00437378	FC
PMI_009135; PMI_000968	T732; T1726	XP_022097333.1 kinetochore-associated protein 1-like [Acanthaster planci] (id=81.83%; len=1178; e=0.00E+00) ; XP_022097333.1 kinetochore-associated protein 1-like [Acanthaster planci] (id=82.67%; len=2221; e=0.00E+00)	RAGPDDTSPDRPP; RAGPDDTSPDRPP	2,3,4	2.506	0.5978	0.133172	0.99517	2	1	1	6	T732; T1726	0.199543	0.571904	0.941006	0.861066	0.785172	0.993315	0.965111	0.00180463	FC	0.38424	0.421049	0.986867	0.202526	1.42706e-05
PMI_003937; Pmi_597210_MAPK5_MOUSE_MAP_kinase-activated_protein_kinase_5|m.14779; PMI_002328	S219; S218; S234	XP_022085696.1 MAP kinase-activated protein kinase 5-like [Acanthaster planci] (id=87.27%; len=479; e=0.00E+00) ; MAPK5_MOUSE_MAP_kinase-activated_protein_kinase_5; XP_022085696.1 MAP kinase-activated protein kinase 5-like [Acanthaster planci] (id=82.67%; len=479; e=0.00E+00)	KGIIPTSPGPYTY; KGIIPTSPGPYTY; KGIIPTSPGPYTY	2,3	3.182	0.6424	0.023751	0.99999	1	1	3	2	S219; S218; S234	0.110804	0.205151	0.656739	0.626376	0.683773	1	0.87158	0.0236786	FC	0.064673	0.105993	0.961403	0.0373138	0.000486165
[truncated: 32,206 more rows]
