# Supplementary material for: The global phosphorylation landscape of mouse oocytes during meiotic maturation
Source: EMBO J. 2024 Sep 10;43(20):4752–85. doi: 10.1038/s44318-024-00222-1 (PMC11480333; doi:10.1038/s44318-024-00222-1)
Supplement: Supplementary file 18 — Dataset EV15 [file 44318_2024_222_MOESM18_ESM.xlsx]

## Sheet: Legend
Dataset EV15.
Oocyte phosphosites in Xenopus (https://doi.org/10.1073/pnas.1709207114)

## Sheet: Sheet1
Table S8: Normalized phospho-site data
													0 min	2 min	4 min	6 min	8 min	10 min	12 min	14 min	16 min	18 min
ProteinId	GeneSymbol	Description	Sparkline	Cluster_Fig1E	SitePosition	TF	Kinase	Motif	site_id	compositeSiteID	sequence	redundancy	rq_126_Phos_Normalized_Mean_sn	rq_127n_Phos_Normalized_Mean_sn	rq_127c_Phos_Normalized_Mean_sn	rq_128n_Phos_Normalized_Mean_sn	rq_128c_Phos_Normalized_Mean_sn	rq_129n_Phos_Normalized_Mean_sn	rq_129c_Phos_Normalized_Mean_sn	rq_130n_Phos_Normalized_Mean_sn	rq_130c_Phos_Normalized_Mean_sn	rq_131_Phos_Normalized_Mean_sn	numMatchingCompSites	numQuantCompSites	MaxScore	low_bound	high_bound	best_search_id	best_peptide_id
TC440281	41704	E3 ubiquitin-protein ligase MARCH6		6	156	0	0	SATSPQSPQTTQE	12964	0	K.SATSPQS#PQTTQE.-	R	0.992675	1.03853	0.862964	0.999184	0.950406	1.15094	1.02354	0.969796	0.90923	1.10273	0	0	37.5398	0	0	220466	2922
CL1443Contig1	41705	E3 ubiquitin-protein ligase MARCH7		5	373;376	0	0	PQCRVATPPSADA;RVATPPSADASEN	14145;14146	1059	R.VAT#PPS#ADASENR.S	U;U	0.774775	0.84478	0.926682	0.782457	0.945421	0.939089	1.1049	1.17812	1.16132	1.34246	0	0	78.155748532287;59.297677927326	0;0	0;0	197446;197446	6776;6776
zeinaSSns_comp388526_c1_seq3	41884	Septin-2		6	217	0	0	HLPDAESDEDEDF	8058	0	K.IYHLPDAES#DEDEDFK.E	U	0.994615	0.942823	0.954414	0.977361	1.00554	1.02605	1.01669	1.00168	1.05147	1.02936	0	0	1000	0	0	197445	20446
CL1Contig143	41884	Septin-2		6	217	0	0	QLPDAESDEDEDF	8066	0	K.IYQLPDAES#DEDEDFK.E	R	0.985803	0.98955	1.0331	0.878807	1.03994	0.953682	0.979475	1.00527	1.04655	1.08783	0	0	1000	0	0	236635	16206
CL3041Contig2	41892	Septin-10		6	21	0	0	PNFGMRSPQNSTS	13982	0	R.HMVYQPNFGM*RS#PQNSTSDFQDAQK.H	U	1.09553	1.05734	1.02421	0.996278	1.04611	0.922742	0.943624	0.965859	1.03951	0.9088	0	0	27.1301	0	0	197450	15626
CL184Contig4	AAK1	AAK1 protein		2	1120	0	1	TTTPSGSPRTSQQ	13422	0	K.SATTT#PSGS#PR.T	R	1.13554	1.26575	1.30215	1.34511	1.01555	1.12364	0.796899	0.691264	0.661942	0.662153	2	1	30.8348	0	0	197446	2007
CL184Contig4	AAK1	AAK1 protein		2	1116;1120	0	1	SKSATTTPSGSPR;TTTPSGSPRTSQQ	13423;13422	1050	K.SATTT#PSGS#PR.T	R;R	1.1613	1.2402	1.26001	1.11509	0.975245	0.853895	0.849808	0.773705	0.931534	0.839209	0	0	24.436974992327;30.834828859374	0;0	0;0	197446;197446	2007;2007
CL6978Contig2	ABCB6	ATP-binding cassette sub-family B member 6, mitochondrial		6	826	0	0	SESSSDSDSERKD	13596	0	K.QQNGSES#S#S#DS#DSERK.D	U	0.990927	1.02742	0.933846	1.09297	0.919873	0.95811	1.01869	0.995101	1.08964	0.973417	0	0	18.9783	0	0	220466	1268
CL2371Contig1	ABCC1	Multidrug resistance-associated protein 1		5	902	0	0	NLQRQLSASSETK	6460	0	R.QLS#AS#SETK.S	U	0.549981	0.686061	0.853099	0.96301	1.01092	1.09113	1.20985	1.20636	1.19111	1.23848	0	0	26.9265	0	0	197446	8532
CL2371Contig1	ABCC1	Multidrug resistance-associated protein 1		6	877	0	0	QQYKAPSPVHSDE	6458	0	K.APS#PVHS#DEK.H	U	0.954068	0.957718	0.976245	0.971473	0.980734	0.989773	1.02326	1.04385	1.0401	1.06278	1	0	1000	0	0	197447	6068
CL2371Contig1	ABCC1	Multidrug resistance-associated protein 1		6	282;285	0	0	SPKKQASVNSKED;KQASVNSKEDVRE	6456;6457	980	K.QAS#VNS#K.E	U;U	0.966305	0.968106	1.06244	0.954565	0.939149	0.965089	1.08815	1.06445	0.981768	1.00998	0	0	1000;1000	0;0	0;0	197446;197446	5026;5026
CL5303Contig2	ABCF1	ATP-binding cassette sub-family F member 1		5	231;234	0	0	PVPKATSVDSDAE;KATSVDSDAEEEK	2508;2505	51	K.ATS#VDS#DAEEEK.K	R;R	0.635804	0.668017	0.841516	0.965041	1.07243	1.11077	1.12973	1.17272	1.19385	1.21011	0	0	24.436974992327;76.732720416824	0;0	0;0	197446;220653	8186;7308
CL5303Contig2	ABCF1	ATP-binding cassette sub-family F member 1		6	204	0	0	KAAPVDSDAEDEK	2497	0	K.AAPVDS#DAEDEK.K	R	0.988405	0.951034	0.982892	0.999674	0.964656	0.984476	1.03725	1.0376	1.01716	1.03685	0	0	1000	0	0	197445	9621
CL5303Contig2	ABCF1	ATP-binding cassette sub-family F member 1		6	181	0	0	PEEKAQSEEDIPK	2498	0	K.AQS#EEDIPK.E	R	0.979726	0.953415	0.987201	0.96324	0.96295	0.978027	1.04403	1.05992	1.02675	1.04475	0	0	1000	0	0	197445	11285
CL5303Contig2	ABCF1	ATP-binding cassette sub-family F member 1		6	101	0	0	ERLKKLSVQASDE	2499	0	K.KLS#VQAS#DEEPDEAPAPK.G	R	0.91331	0.739156	1.04788	0.964949	0.890277	1.03342	1.05641	1.07939	1.1182	1.15701	1	1	1000	0	0	197445	15919
CL5303Contig2	ABCF1	ATP-binding cassette sub-family F member 1		6	105	0	0	KLSVQASDEEPDE	2500	0	K.KLS#VQAS#DEEPDEAPAPK.G	R	0.941633	1.01407	0.967523	0.948484	1.0006	1.01399	1.00895	1.03947	1.03562	1.02967	1	1	1000	0	0	197445	15919
CL5303Contig2	ABCF1	ATP-binding cassette sub-family F member 1		6	37	0	0	DKKGKKSFFEELS	2501	0	K.S#FFEELSADNK.Q	R	0.881793	0.814662	0.96927	1.02473	1.11203	1.10905	1.09272	1.01519	1.03608	0.94448	0	0	104.477	0	0	197446	20285
CL5303Contig2	ABCF1	ATP-binding cassette sub-family F member 1		6	134	0	0	ALGEDQSDEEEEE	2502	0	K.QGSNVFAALGEDQS#DEEEEEQISNK.E	R	0.998045	0.939589	0.904626	0.949249	0.996185	1.008	1.0257	1.03719	1.03964	1.10177	0	0	95.9093	0	0	236635	16341
CL5303Contig2	ABCF1	ATP-binding cassette sub-family F member 1		6	234	0	0	KATSVDSDAEEEK	2505	0	K.ATS#VDS#DAEEEK.K	R	0.949056	0.925309	0.973501	0.954775	0.975428	1.01875	1.02891	1.04211	1.04739	1.08477	1	1	76.7327	0	0	220653	7308
CL5303Contig2	ABCF1	ATP-binding cassette sub-family F member 1		6	123	0	0	GGKKQGSNVFAAL	2507	0	K.KQGS#NVFAALGEDQSDEEEEEQISNK.E	R	1.04454	0.975777	0.921497	1.01119	0.942952	0.961098	0.931946	0.949163	1.1309	1.13094	0	0	26.5481	0	0	197445	20982
CL5303Contig2	ABCF1	ATP-binding cassette sub-family F member 1		6	101;105	0	0	ERLKKLSVQASDE;KLSVQASDEEPDE	2499;2500	50	K.KLS#VQAS#DEEPDEAPAPK.G	R;R	0.94295	0.878383	1.05897	0.942173	0.9868	1.02602	1.01742	1.02489	1.08344	1.03896	0	0	1000;1000	0;0	0;0	197445;197445	15919;15919
CL5303Contig2	ABCF1	ATP-binding cassette sub-family F member 1		6	267;270;274	0	0	IEEDRVSGESNEG;DRVSGESNEGSGD;GESNEGSGDEEGE	2506;2504;2503	709	R.FGALDIEEDRVS#GES#NEGS#GDEEGETEEK.T	R;R;R	0.994647	0.979853	1.02301	0.997273	0.956663	0.990643	1.00649	1.02845	1.0049	1.01807	0	0	68.41260620093;87.719380877666;95.358067867897	0;0;0	0;0;0	197446;197446;236647	18345;18345;15703
CL1322Contig1	ABCF2	ATP-binding cassette sub-family F member 2		6	44	0	0	QSTNGSSVTEVDE	10418	0	K.KDNEDTAPEEPEQQSTNGSS#VTEVDEVTK.Q	R	0.980626	0.993861	1.02597	0.977179	0.91146	0.960474	1.10454	1.03485	1.00515	1.00589	0	0	14.966	0	0	220467	14141
zeinaSSns_comp388324_c3_seq2	ABI2	Abl interactor 2		6	259	0	0	APPQQQSPVRTAS	10466	0	R.NM*APPQQQS#PVR.T	R	0.902566	0.924681	0.880408	0.971666	1.10522	1.23029	0.995484	0.947338	1.02937	1.01298	0	0	1000	0	0	197446	4299
CL310Contig3	ABR	Active breakpoint cluster region-related protein		6	209	0	0	MPYIDESPTMSPQ	14304	0	R.EGSETMPYIDES#PTMS#PQLSAR.S	R	1.08802	0.947273	0.847918	1.09659	0.849226	0.963338	0.959241	1.05969	1.13523	1.05348	0	0	20.1669	0	0	197446	17148
CL3122Contig3	ACAP2	Arf-GAP with coiled-coil, ANK repeat and PH domain-containing protein 2		6	386	0	0	KAEKKPSVSITTP	12849	0	K.KPS#VSITT#PVSEAK.E	R	1.14076	0.95078	0.971368	1.00513	1.00056	0.987456	0.989458	0.96153	1.02411	0.968847	0	0	31.2747	0	0	220466	28142
zeinaSSns_comp388512_c3_seq4	ACBD3	Golgi resident protein GCP60		6	323	0	0	AVAGSCSPLNSPS	10829	0	K.QQEAAVAGSCS#PLNS#PSK.M	R	0.890399	0.974075	0.976122	1.07449	0.966732	0.977736	1.05383	1.01171	0.995503	1.07941	1	1	59.2977	0	0	197445	17328
zeinaSSns_comp388512_c3_seq4	ACBD3	Golgi resident protein GCP60		6	327	0	0	SCSPLNSPSKMHG	10830	0	K.QQEAAVAGSCS#PLNS#PSK.M	R	0.958955	1.06736	0.973073	1.01394	1.01359	0.933671	0.921251	1.01866	0.991744	1.10775	1	1	38.1888	0	0	220466	25917
zeinaSSns_comp388512_c3_seq4	ACBD3	Golgi resident protein GCP60		6	323;327	0	0	AVAGSCSPLNSPS;SCSPLNSPSKMHG	10829;10830	161	K.QQEAAVAGSCS#PLNS#PSK.M	R;R	0.984445	0.984603	1.01691	1.0098	0.94554	0.9583	0.993238	1.0318	1.05383	1.02153	0	0	59.297677927326;38.188779208118	0;0	0;0	197445;220466	17328;25917
CL4942Contig1	ACBD5	Acyl-CoA-binding domain-containing protein 5		6	181	0	0	EDETEHSEEEEKE	10401	0	K.EDEEDEEDET#EHS#EEEEK.-	R	0.935836	0.891781	0.923242	0.903152	1.05788	1.06863	1.06007	1.05152	1.05313	1.05475	1	1	1000	0	0	197446	5457
CL4942Contig1	ACBD5	Acyl-CoA-binding domain-containing protein 5		6	178;181	0	0	EDEEDETEHSEEE;EDETEHSEEEEKE	10400;10401	155	K.EDEEDEEDET#EHS#EEEEK.-	R;R	0.953297	0.934458	0.931833	0.978869	0.998507	1.02563	1.04804	1.05411	1.00612	1.06913	0	0	1000;1000	0;0	0;0	197446;197446	5457;5457
CL1Contig142	ACIN1	Apoptotic chromatin condensation inducer in the nucleus		4	181	0	0	TTQKKPSISISTE	12048	0	K.KPS#ISIS#TESLK.N	R	0.0752441	0.292647	0.883971	1.25059	1.37086	1.38241	1.30503	1.26942	1.12786	1.04196	0	0	31.2747	0	0	197446	16921
CL2563Contig2	ACLY	ATP-citrate synthase		6	465	0	0	SRTEDITPAKKSK	9334	0	R.TEDIT#PAKK.S	R	1.05865	1.03867	1.00059	0.98724	1.04131	0.997965	0.996358	0.98615	0.952832	0.940238	0	0	76.7327	0	0	220465	13833
CL2563Contig2	ACLY	ATP-citrate synthase		6	457	0	0	SRTASFSESRTED	9335	0	R.TASFS#ESR.T	R	0.986549	0.927486	1.05443	0.981678	0.94941	0.945263	1.07155	1.05998	0.980576	1.04308	0	0	17.0091	0	0	197445	5833
CL640Contig5	ACO2	Aconitate hydratase, mitochondrial		6	561	0	0	SLQVEVSPTSQRL	12735	0	K.DGNSLQVEVS#PTSQR.L	R	0.910206	1.07308	0.918733	1.11905	1.07219	0.9893	0.873375	0.997226	0.956864	1.08997	0	0	30.8348	0	0	220466	17311
CL11511Contig1	ACRC	Acidic repeat-containing protein		2	367	0	0	KRTKDQTPSSTAS	10459	0	K.DQT#PS#STASK.S	U	1.1722	1.12852	1.14828	1.13426	1.08402	1.01048	0.940623	0.866028	0.825684	0.689896	1	1	31.2747	0	0	197446	4676
CL11511Contig1	ACRC	Acidic repeat-containing protein		2	634;641	0	0	STRKDGSPAGGQL;PAGGQLTPFAKYV	10457;10458	156	K.DGS#PAGGQLT#PFAK.Y	U;U	1.23591	1.07622	1.1307	1.06594	1.03137	0.9925	0.955988	0.889732	0.860145	0.761491	0	0	1000;1000	0;0	0;0	197445;197445	18679;18679
CL11511Contig1	ACRC	Acidic repeat-containing protein		2	367;369	0	0	KRTKDQTPSSTAS;TKDQTPSSTASKS	10459;10460	1012	K.DQT#PS#STASK.S	U;U	1.22023	1.16959	1.16108	1.2141	1.20949	1.05113	0.841557	0.82331	0.784041	0.525473	0	0	31.274712326135;17.009095450606	0;0	0;0	197446;197446	4676;4676
CL6215Contig1	ACSBG2	Long-chain-fatty-acid--CoA ligase ACSBG2		6	155	0	0	REPLKESTREDEF	12412	0	K.ES#TREDEFDASEK.A	U	0.916059	0.916579	0.946771	0.995233	0.941764	0.992485	1.00232	1.04159	1.09605	1.15114	0	0	17.0091	0	0	220467	7100
CL3Contig50	ACTG1	Actin, cytoplasmic 2		6	53	0	0	GMGQKDSYVGDEA	11892	0	R.HQGVM*VGM*GQKDS#YVGDEAQSK.R	R	0.872913	1.04638	1.02095	1.28514	1.0691	0.923065	1.03786	0.86748	1.02604	0.85108	0	0	75.509	0	0	220650	12392
CL13556Contig1	ADAD1	Adenosine deaminase domain-containing protein 1		6	359	0	0	NPQLCLSPHSLSA	9534	0	K.GAAQTNPQLCLS#PHSLSAHEANDK.L	U	0.86211	1.01618	0.971294	1.00959	0.901595	1.05309	1.04731	1.04153	1.04628	1.05103	0	0	16.9639	0	0	236640	12239
dsrrswapns_comp215875_c4_seq6	ADAM17	Putative uncharacterized protein ADAM17 (Fragment)		6	99	0	0	SGSPAKSFEDLTD	12391	0	K.S#FEDLTDRPVVR.S	R	0.765645	0.953238	0.986413	0.920477	1.0425	0.958481	0.94242	1.1502	1.12754	1.15309	0	0	71.9493	0	0	220467	16531
CL23801Contig1	ADAT1	tRNA-specific adenosine deaminase 1		6	185	0	0	HKRRARSEDDIGF	12198	0	R.ARS#EDDIGFISK.K	U	0.988813	1.0644	0.913491	0.999038	0.964095	0.971343	1.05211	1.08595	1.0214	0.939365	0	0	150.054	0	0	220467	17058
CL539Contig5	ADD1	Alpha-adducin		2	354	0	0	KYKKSRSPEAPSG	11055	0	K.SRS#PEAPSGEGSGLHPK.W	R	1.24552	1.10729	1.15169	1.20422	0.979119	0.872385	0.89352	0.82973	0.857088	0.859437	0	0	16.062	0	0	220650	7304
CL539Contig5	ADD1	Alpha-adducin		6	464	0	0	DGQNGGSPKSKTK	11053	0	R.ADDTSEDGQNGGS#PK.S	R	1.02307	1.02551	0.961761	0.903015	0.989132	0.996802	1.00441	1.01202	1.0321	1.05218	0	0	136.753	0	0	236635	20508
CL539Contig5	ADD1	Alpha-adducin		6	718	0	0	PAEHIDTPPSTPI	11054	0	K.EEPAEHIDT#PPST#PIKPEEESQQEQTYK.D	R	1.13494	0.888265	0.960394	1.08869	0.921795	1.08912	0.922037	0.991556	0.923316	1.0799	0	0	49.3116	0	0	220467	16476
CL826Contig5	ADD3	Gamma-adducin		6	654;658	0	0	IIEGDLTPEGSPS;DLTPEGSPSKSPS	13118;13119	675	K.IIEGDLT#PEGS#PSK.S	R;R	1.10536	1.07473	1.05024	0.997972	0.994234	0.980674	1.01221	0.931918	0.964118	0.888542	0	0	124.37354570356;44.27781438709	0;0	0;0	197446;197446	16692;16692
CL4431Contig2	ADRM1	Proteasomal ubiquitin receptor ADRM1		2	216	0	0	SQSAAVTPSSTTS	3111	0	R.SQSAAVT#PSSTTSSTR.T	R	1.28768	1.15451	1.07839	1.02934	0.994977	0.956104	0.880259	0.885246	0.861135	0.872361	0	0	47.0452	0	0	197446	5198
CL4431Contig2	ADRM1	Proteasomal ubiquitin receptor ADRM1		2	218	0	0	SAAVTPSSTTSST	3112	0	R.SQSAAVTPS#STTSSTR.T	R	1.69049	1.59216	1.13363	0.927521	0.867828	0.833573	0.795072	0.756572	0.719908	0.683244	0	0	44.2778	0	0	197446	4909
CL4431Contig2	ADRM1	Proteasomal ubiquitin receptor ADRM1		2	212	0	0	SSSRSQSAAVTPS	3113	0	R.SQS#AAVTPS#STTSSTR.T	R	2.01561	1.6562	1.28773	1.09735	0.797345	0.729762	0.626396	0.551808	0.592793	0.645006	0	0	31.2747	0	0	197446	4796
CL9256Contig1	ADSL	Adenylosuccinate lyase		6	23	0	0	GSVSPLTPGPEEV	3341	0	R.ITGSVSPLT#PGPEEVM*R.Y	R	1.0092	1.03315	0.896919	0.961427	0.961717	1.01068	1.01848	1.04964	1.03429	1.02451	1	0	71.7529	0	0	220466	28449
CL9256Contig1	ADSL	Adenylosuccinate lyase		6	20	0	0	RITGSVSPLTPGP	3342	0	R.ITGSVS#PLT#PGPEEVM*R.Y	R	0.970481	0.975373	0.952742	0.997406	0.989265	1.01939	1.02822	1.02854	1.02992	1.00866	1	0	48.8739	0	0	220466	28101
CL14Contig28	AES	Amino-terminal enhancer of split		6	196	0	0	DDDGDKSDxxxxx	9506	0	K.NGHDGDPRPDDDGDKS#D.-	R	0.989231	0.919935	0.952138	0.972655	0.97121	1.00973	1.03846	1.04808	1.05054	1.04803	0	0	1000	0	0	197450	3151
zeinaSSns_comp375327_c0_seq1	AFG3L2	AFG3-like protein 2		6	792	0	0	KNERDDSPDEPIA	13826	0	K.NERDDS#PDEPIAR.Q	U	0.980064	0.978439	0.936282	1.05907	1.00303	1.09839	1.00084	0.980046	0.979022	0.984823	0	0	1000	0	0	220465	5532
CL1648Contig4	AGAP1	ArfGAP with GTPase domain, ankyrin repeat and PH domain 1		1	345	0	0	TIAAASTPTPIRK	12924	0	R.IETIAAAST#PT#PIRK.Q	R	2.18671	1.97097	1.59681	1.32244	1.15975	0.701539	0.439383	0.280685	0.18348	0.158234	1	1	13.3795	0	0	220466	29695
CL204Contig3	AGAP1	Arf-GAP with GTPase, ANK repeat and PH domain-containing protein 1		6	608	0	0	NKSRLTSQNEALA	13723	0	K.SRLTS#QNEALALQSIR.N	R	1.0177	0.910796	0.987983	1.07187	0.959146	1.10433	0.932822	1.02012	0.944155	1.05108	0	0	17.0091	0	0	220465	20652
CL3347Contig2	AGFG1	Arf-GAP domain and FG repeat-containing protein 1		2	192	0	0	LQLNKGTPSQSPV	5676	0	K.GT#PSQS#PVVTR.N	R	1.33675	1.37203	1.24157	1.11924	0.961417	1.09896	0.82895	0.687008	0.75326	0.600803	0	0	30.8348	0	0	220653	3792
CL985Contig4	AHCTF1	Protein ELYS [scaffold]		2	1957	0	0	DIKEPLSGEDLQV	1058	0	K.EPLS#GEDLQVQPS#TPTR.G	U	1.51998	1.68796	1.56899	1.43474	1.07496	0.736917	0.562633	0.53381	0.478101	0.40191	0	0	126.313	0	0	197446	14133
CL985Contig4	AHCTF1	Protein ELYS [scaffold]		2	2076	0	0	TEHEVVTPRRGRR	1059	0	K.GLSQIEDTGETEHEVVT#PR.R	R	1.53498	1.49062	1.36912	1.31726	1.19519	0.975039	0.743723	0.54738	0.463493	0.363186	0	0	85.2649	0	0	220467	14519
CL985Contig4	AHCTF1	Protein ELYS [scaffold]		2	1280	0	0	ASFTQNTPVKKLD	1062	0	K.VASFTQNT#PVK.K	R	1.58898	1.55151	1.1551	1.11567	0.937163	0.813463	0.7716	0.729736	0.688842	0.647948	0	0	71.7529	0	0	236636	7661
CL985Contig4	AHCTF1	Protein ELYS [scaffold]		2	1997	0	0	LQEQPSTPTRGRR	1070	0	K.EPLSEEVLQEQPST#PTR.G	U	1.32382	1.41393	1.14586	1.18472	1.02206	0.886992	0.834531	0.78207	0.729362	0.676653	0	0	17.0091	0	0	236635	10025
CL985Contig4	AHCTF1	Protein ELYS [scaffold]		2	1895	0	0	SDDIKESPSVEDL	1071	0	R.VITSDDIKES#PSVEDLQVQPST#PTR.G	U	1.65505	1.63666	1.57908	1.25488	1.147	0.734909	0.643032	0.551155	0.449795	0.348435	0	0	15.0073	0	0	236635	14857
CL985Contig4	AHCTF1	Protein ELYS [scaffold]		5	1299;1306	0	0	SGIQEESQDEMEV;QDEMEVSKEISNI	1063;1057	216	K.KLDEIDASSSGIQEES#QDEM*EVS#K.E	R;R	0.676106	0.761369	0.83256	1.01407	1.01052	1.03036	1.09337	1.15854	1.20708	1.21603	0	0	60.102368640571;128.95058204905	0;0	0;0	220466;220466	27282;27282
CL985Contig4	AHCTF1	Protein ELYS [scaffold]		6	1711	0	0	INEGQVSPNRDQS	1064	0	K.TEQINEGQVS#PNRDQSTLVK.P	R	0.87691	0.852664	0.9387	0.914841	0.968247	1.04441	1.03253	1.09488	1.11562	1.1612	0	0	52.255	0	0	236638	5599
CL985Contig4	AHCTF1	Protein ELYS [scaffold]		6	2112	0	0	DTSPPVSPKKVSL	1065	0	K.ADTS#PPVS#PK.K	R	1.02765	0.991351	0.972648	0.938633	0.965811	1.0106	1.04541	1.10121	0.990503	0.956179	0	0	38.1888	0	0	197446	9569
CL985Contig4	AHCTF1	Protein ELYS [scaffold]		6	1939	0	0	VQPSTPTRGRKGK	1066	0	K.EPPSVEDLQVQPSTPT#R.G	U	1.2589	1.2181	1.01186	0.979872	1.0065	0.932964	0.916794	0.900624	0.891669	0.882714	0	0	22.0108	0	0	236636	8304
CL985Contig4	AHCTF1	Protein ELYS [scaffold]		6	2365;2369	0	0	VEIKLISPPESPA;LISPPESPAVSET	1061;1060	28	K.LIS#PPES#PAVSETNTK.T	U;U	1.07751	1.10247	0.969478	0.946325	1.02153	0.9617	1.01503	0.970215	0.971468	0.964275	0	0	83.49902970968;84.609369032452	0;0	0;0	236635;236647	12330;13261
CL985Contig4	AHCTF1	Protein ELYS [scaffold]		6	1211;1215	0	0	RTTPLVSPSVSPG;LVSPSVSPGRSLT	1067;1068	903	R.TTPLVS#PSVS#PGR.S	R;R	0.997665	1.06524	1.14782	1.10528	1.15736	1.04426	0.841393	0.814456	0.937146	0.889383	0	0	20.166921175432;20.166921175432	0;0	0;0	197446;197446	13176;13176
CL1266Contig3	AHCYL2	Putative adenosylhomocysteinase 3		6	85	0	0	GGDDAGSPEGAVS	11501	0	K.DGGDDAGS#PEGAVSEAPR.T	R	0.951449	0.976291	0.982884	0.87244	1.01274	0.954206	1.09649	0.995734	1.0321	1.12567	0	0	97.6019	0	0	220653	6903
CL165Contig4	AIM1	Absent in melanoma 1 protein		3	236	0	0	KRRSLKSQSSQNG	14292	0	K.S#QSS#QNGEK.K	R	0.338094	1.0097	1.20283	1.43589	1.38798	1.29343	1.10124	0.93082	0.69697	0.603045	0	0	30.8348	0	0	197446	2463
CL165Contig4	AIM1	Absent in melanoma 1 protein		6	285	0	0	LSPDTTSPLSANQ	14291	0	K.PLPLSPDT#TS#PLSANQDVR.A	R	0.792522	1.02995	0.92694	0.964149	0.908953	1.03458	1.08111	1.16763	0.975307	1.11886	0	0	33.6572	0	0	197446	18925
dsrrswapns_comp209780_c3_seq1	AIMP1	Aminoacyl tRNA synthase complex-interacting multifunctional protein 1		6	105	0	0	PAPVKSSPPAPKS	6981	0	K.SS#PPAPK.S	R	0.950548	0.919228	0.9358	0.952459	0.994613	1.07176	1.05786	1.04396	1.03925	1.03453	0	0	24.437	0	0	236648	658
dsrrswapns_comp215791_c1_seq12	AKAP1	A-kinase anchor protein 1, mitochondrial		6	591	0	0	KKEPDFSPVHKGV	5687	0	K.KEPDFS#PVHK.G	R	1.00681	0.962797	1.02311	0.988052	0.963639	0.959972	1.03768	1.03902	1.01953	0.999385	0	0	1000	0	0	197450	14104
CL3391Contig1	AKAP2	A Kinase (PRKA) Anchor Protein 2		1	282	0	0	SISPLDSPPVVPT	6045	0	R.RPASISPLDS#PPVVPT#PPSSVR.A	U	3.20904	1.65229	0.912053	0.492473	0.404397	0.530244	0.49358	0.492677	0.768074	1.04517	0	0	71.0667	0	0	197445	21834
CL3391Contig1	AKAP2	A Kinase (PRKA) Anchor Protein 2		6	214	0	0	VIESSDSPLKKRQ	6047	0	K.M*M*FESM*VIESSDS#PLK.K	U	1.06452	1.06295	0.961409	0.948086	0.965401	0.944824	0.867855	1.04517	1.04555	1.09423	0	0	31.2747	0	0	220466	29476
CL3391Contig1	AKAP2	A Kinase (PRKA) Anchor Protein 2		6	29	0	0	DGKASDSSEEAEK	6048	0	K.ASDS#SEEAEK.E	U	0.933254	0.993627	0.938868	0.92868	0.982865	0.977778	1.03451	1.04603	1.05351	1.11088	0	0	24.437	0	0	220466	4787
zeinaSSns_comp386258_c0_seq4	AKIRIN2	Akirin-2		2	53	0	0	SPFGEVSPRLTAE	6567	0	R.LEPSPFGEVS#PR.L	R	1.80858	1.59709	1.24825	1.00921	0.955922	0.700249	0.770481	0.688689	0.615624	0.605903	0	0	33.6572	0	0	220466	30340
CL2052Contig1	AKIRIN2	Akirin-2		6	18;22	0	0	EFDPLLSPAASPK;LLSPAASPKRRRC	8175;8174	732	K.RTIEFDPLLS#PAAS#PK.R	R;R	1.1343	1.03093	1.03657	0.968937	1.00601	0.964744	1.00284	1.01542	0.929803	0.910453	0	0	111.73893955414;164.33484818609	0;0	0;0	197445;197445	25566;25566
zeinaSSns_comp386258_c0_seq4	AKIRIN2	Akirin-2		6	32;37	0	0	RRCAPLSPSGPSP;LSPSGPSPQKYLR	6566;6565	984	R.CAPLS#PSGPS#PQK.Y	R;R	1.08689	0.963515	1.02093	1.12376	0.911291	0.915208	1.016	0.994584	0.958246	1.00957	0	0	44.27781438709;45.02596088097	0;0	0;0	197446;197446	15402;15402
CL6904Contig1	AKT1	RAC-alpha serine/threonine-protein kinase		6	125	0	1	EVRSGDSPSDNSG	14212	0	R.SGDS#PSDNS#GAEEMEVSHSK.P	U	0.978365	0.879738	0.909086	0.904144	1.08966	0.968399	1.01314	1.04199	1.09704	1.11843	0	0	22.0108	0	0	197446	8795
CL972Contig2	AKT1S1	Proline-rich AKT1 substrate 1		6	237	0	0	ETSKFPSPDLDRI	5918	0	K.FPS#PDLDR.I	R	0.99279	0.995245	1.01947	0.950911	0.99006	1.04801	1.02151	1.00095	0.987485	0.993571	0	0	1000	0	0	197446	14523
CL972Contig2	AKT1S1	Proline-rich AKT1 substrate 1		6	268	0	0	PRPRLNTGDFQTK	5919	0	R.LNT#GDFQTK.Y	R	1.09208	1.03305	1.00205	1.01517	0.948261	1.06646	0.979115	0.928993	0.969287	0.965535	0	0	81.6917	0	0	220466	22976
CL972Contig2	AKT1S1	Proline-rich AKT1 substrate 1		6	227;228	0	0	KKQQNKSSDDETS;KQQNKSSDDETSK	5920;5921	971	K.QQNKS#S#DDETSK.F	U;U	0.911019	0.884244	0.927324	0.982841	0.954843	1.16989	1.04653	0.992632	1.06421	1.06646	0	0	52.402718763525;47.045234908675	0;0	0;0	197446;197446	5358;5358
CL2441Contig1	ALDH16A1	Aldehyde dehydrogenase family 16 member A1		6	368	0	0	GADVFQSPGPIPK	5646	0	R.AEGADVFQS#PGPIPK.K	R	0.928856	0.983191	0.986469	0.943478	0.986201	1.01621	1.02982	1.02169	1.03714	1.06695	0	0	1000	0	0	197446	17255
TC461678	ALDOA	Fructose-bisphosphate aldolase A		6	65	0	0	IAKRLSSIGAENT	6293	0	K.RLSS#IGAENTEENR.R	R	0.856765	0.916702	1.04135	0.994629	1.04433	1.00564	1.00824	1.08422	0.980335	1.06777	0	0	30.8348	0	0	197449	8798
CL3505Contig1	ALDOC	Fructose-bisphosphate aldolase C		6	39	0	0	ADESVGSMDKRLG	11196	0	K.GILAADESVGS#MDK.R	U	0.936793	0.907092	0.939041	0.981124	0.97689	1.01076	1.00044	1.03736	1.10555	1.10496	0	0	104.477	0	0	197446	16772
CL3505Contig1	ALDOC	Fructose-bisphosphate aldolase C		6	36	0	0	ILAADESVGSMDK	11197	0	K.GILAADES#VGSM*DK.R	U	0.99738	1.05091	1.01572	0.983779	0.96926	0.853903	0.959883	1.0109	1.0741	1.08416	0	0	24.2431	0	0	220466	26116
CL13118Contig1	ALG13	UDP-N-acetylglucosamine transferase subunit ALG13 homolog		6	533;538	0	0	YWVTRTSPGPISP;TSPGPISPGKQNM	6112;6111	110	R.TS#PGPIS#PGK.Q	U;U	1.21849	1.12529	1.10804	1.01595	0.964113	0.924646	0.934467	0.930183	0.88309	0.89573	0	0	24.436974992327;57.711063459452	0;0	0;0	197445;197445	12423;12423
CL2451Contig1	AMFR	E3 ubiquitin-protein ligase AMFR		5	603;604;606;609	0	0	DCSSEMSSYTDSS;CSSEMSSYTDSSS;SEMSSYTDSSSDS;SSYTDSSSDSTTM	5636;5637;5638;5635	1129	R.TSEDNSDCSSEMS#S#YT#DS#S#SDSTTMR.R	U;U;U;U	0.773255	0.783849	0.697835	0.808206	0.794488	1.00277	1.30824	0.93542	1.59639	1.29954	0	0	14.179915391515;14.179915391515;14.171419630981;14.96600363422	0;0;0;0	0;0;0;0	197449;197449;197449;197449	16614;16614;16614;16614
CL2451Contig2	AMFR	E3 ubiquitin-protein ligase AMFR		6	634	0	0	RIQMQQSPQxxxx	13486	0	R.RIQM*QQS#PQ.-	U	1.01059	0.994297	1.01635	0.94052	0.937436	1.03239	0.978909	1.01924	1.02696	1.0433	0	0	1000	0	0	197447	2323
CL7352Contig1	ANAPC1	Anaphase-promoting complex subunit 1		5	558	0	0	DEAGMLSPVAELR	9351	0	K.HLAPM*DEAGM*LS#PVAELR.D	U	0.716141	0.807068	0.975717	0.93333	1.06604	1.11692	1.0706	1.11334	1.09685	1.10399	0	0	1000	0	0	220465	21235
CL7352Contig1	ANAPC1	Anaphase-promoting complex subunit 1		6	380	0	0	FSSNTPSPKRLGT	9352	0	R.FNFSSNT#PS#PK.R	U	1.03412	0.920662	1.01487	1.06683	0.980237	1.05797	1.04878	1.03672	1.00436	0.835454	1	1	58.5514	0	0	197446	15965
CL7352Contig1	ANAPC1	Anaphase-promoting complex subunit 1		6	378;380	0	0	FNFSSNTPSPKRL;FSSNTPSPKRLGT	9353;9352	1006	R.FNFSSNT#PS#PK.R	U;U	1.04346	0.985399	0.950313	0.964171	1.06488	1.0827	1.06492	1.04095	1.014	0.789198	0	0	20.166921175432;58.551436860872	0;0	0;0	197446;197446	15965;15965
CL3379Contig3	ANAPC2	Anaphase-promoting complex subunit 2		6	720;726	0	0	KVVLIDSDEEGDS;SDEEGDSAMASQA	14198;14199	1065	K.VVLIDS#DEEGDS#AM*ASQADQK.E	U;U	0.895162	0.904252	0.970019	1.12694	1.02284	0.992377	0.988359	1.15695	0.967231	0.975878	0	0	96.17134381753;84.358671981816	0;0	0;0	197446;197446	16411;16411
CL7122Contig1	ANAPC5	Anaphase-promoting complex subunit 5		6	181	0	0	EADMDLTNNDEEE	8158	0	K.TDSDEADM*DLT#NNDEEEGK.L	U	0.999548	1.04324	0.965022	1.04035	1.01126	0.915148	0.953272	0.965077	1.03259	1.0745	0	0	82.2787	0	0	220466	13079
CL758Contig3	ANKHD1	Ankyrin repeat and KH domain-containing protein 1		6	1611	0	0	YKTVTVSPIGKLN	4787	0	K.TVTVS#PIGK.L	R	1.10574	1.00086	1.0066	0.977313	0.989624	1.02028	1.01029	0.954116	0.961091	0.974078	0	0	30.8348	0	0	220466	25278
CL758Contig3	ANKHD1	Ankyrin repeat and KH domain-containing protein 1		7	1991	0	0	RVVPGQSPQNSRK	4786	0	R.VVPGQS#PQNSR.K	R	0.996581	1.06235	1.28027	0.85933	0.897571	0.961113	0.851405	0.820263	0.765701	1.50541	0	0	44.2778	0	0	197446	7393
CL939Contig4	ANKRD17	Ankyrin repeat domain-containing protein 17		6	1613	0	0	SDCLTCSPNKGTS	9286	0	R.SS#PSDCLTCS#PNK.G	R	1.02557	0.966378	1.00211	0.955976	1.0602	1.02112	0.927118	0.977327	0.996862	1.06734	0	0	76.7327	0	0	197446	17533
CL10674Contig1	ANKRD17	Ankyrin repeat domain-containing protein 17		6	80	0	0	QQGAGASPVSPTG	10572	0	R.QQGAGAS#PVS#PTGVGPPGR.N	R	0.969829	0.983622	1.04037	0.952189	0.975536	0.982551	0.96201	1.10097	1.0185	1.01442	1	1	71.9493	0	0	197446	9514
CL10674Contig1	ANKRD17	Ankyrin repeat domain-containing protein 17		6	223	0	0	TRMRAESTSNAGQ	10573	0	R.AES#TSNAGQTDNR.S	R	1.20917	1.13466	1.0429	0.9576	0.928984	0.89761	0.946392	0.907038	0.95023	1.02541	0	0	24.437	0	0	197446	512
CL10674Contig1	ANKRD17	Ankyrin repeat domain-containing protein 17		6	80;83	0	0	QQGAGASPVSPTG;AGASPVSPTGVGP	10572;10574	536	R.QQGAGAS#PVS#PTGVGPPGR.N	R;R	0.990139	1.02025	0.972794	1.01079	0.932385	0.97024	0.988583	1.01757	1.00281	1.09444	0	0	71.949287304229;20.166921175432	0;0	0;0	197446;220466	9514;14717
CL6982Contig1	ANKRD27	Ankyrin repeat domain-containing protein 27		6	915;919	0	0	CSVRKKSSNSSPR;KKSSNSSPRGEEG	14079;14078	801	K.S#SNSS#PRGEEGGLTAR.Q	U;U	1.22783	0.866964	1.0221	1.01588	0.962843	1.05534	0.91758	1.07968	0.907498	0.944286	0	0	24.436974992327;24.436974992327	0;0	0;0	197447;197446	4400;5507
CL5715Contig1	ANKRD50	Ankyrin repeat domain-containing protein 50		6	1357	0	0	DPQPIHSPNKMLE	12293	0	K.DPQPIHS#PNK.M	R	0.996295	0.940981	0.950523	0.887682	1.05211	1.03652	1.05952	0.961617	1.05479	1.05995	0	0	1000	0	0	220467	5680
CL5753Contig1	ANLN	Actin-binding protein anillin		6	72	0	0	PSKRRCSDNASTP	6967	0	K.RRCS#DNASTPDAGAENK.Q	U	0.974379	0.980225	1.00026	0.985755	1.00942	1.0438	0.995692	0.985205	0.995746	1.02952	0	0	71.0667	0	0	220650	5935
CL5753Contig1	ANLN	Actin-binding protein anillin		6	324	0	0	PVSANSSPQKTER	6968	0	K.PNENVLPASSSLKPVSANSS#PQK.T	U	0.836823	0.683033	0.982032	0.961623	0.989232	1.39554	1.10391	0.95335	0.993371	1.10109	0	0	14.966	0	0	220467	20088
CL5753Contig1	ANLN	Actin-binding protein anillin		6	707	0	0	KTASPLSVNIKQK	6969	0	K.TASPLS#VNIK.Q	U	1.09843	1.03848	1.01983	1.00692	0.993881	0.981819	0.972439	0.963058	0.962734	0.96241	0	0	13.3795	0	0	236636	9933
CL3254Contig2	ANLN	Actin-binding protein anillin		6	19	0	0	PDSGNESPRKKRF	9469	0	K.RLCPDS#GNES#PRK.K	R	0.994116	0.952797	0.961548	0.895575	1.02305	1.07103	1.05044	1.02985	1.01715	1.00446	1	1	1000	0	0	197450	12736
CL3254Contig2	ANLN	Actin-binding protein anillin		6	94	0	0	QDPEGFSDGLGEK	9470	0	K.QDPEGFS#DGLGEK.S	R	1.03499	1.03776	0.912487	0.986596	0.903389	1.11344	0.960178	0.917793	1.03537	1.09799	0	0	1000	0	0	220466	25099
CL3254Contig2	ANLN	Actin-binding protein anillin		6	15;19	0	0	KRLCPDSGNESPR;PDSGNESPRKKRF	9468;9469	1173	K.RLCPDS#GNES#PRK.K	R;R	1.01183	0.932808	0.989459	1.05366	0.987052	1.07242	1.04275	0.9361	0.989928	0.983989	0	0	1000;1000	0;0	0;0	197450;197450	12736;12736
dsrrswapns_comp211861_c1_seq5	ANO1	Anoctamin-1		6	113;119	0	0	KNHHNNSVHNLHS;SVHNLHSPKDDHH	13936;13937	1204	K.NHHNNS#VHNLHS#PK.D	R;R	0.721329	1.08613	0.980089	1.00924	1.16691	1.07484	0.934749	1.0435	1.04862	0.934606	0	0	1000;1000	0;0	0;0	197451;197451	3106;3106
CL1Contig191	ANP32A	Acidic leucine-rich nuclear phosphoprotein 32 family member A		6	224	0	0	KRKRDLSDEGEEE	7282	0	K.RDLS#DEGEEEEEDDEDDE.-	U	1.05931	1.00339	0.914376	0.927857	1.01866	1.04328	1.00148	1.00612	1.00093	1.0246	0	0	1000	0	0	220466	8618
CL1729Contig4	ANP32B	Acidic leucine-rich nuclear phosphoprotein 32 family member B		6	257	0	0	EKRKRDTDDEGDE	8456	0	K.RDT#DDEGDEEDD.-	R	0.907724	0.962903	0.91387	0.946716	0.949765	1.08659	1.07101	1.09537	0.999415	1.06665	0	0	1000	0	0	197446	26552
CL2571Contig1	AP3B1	AP-3 complex subunit beta-1		6	232;236	0	0	WEMTTKSFYESDE;TKSFYESDEEKDV	6450;6451	112	K.S#FYES#DEEK.D	R;R	1.31855	1.11533	1.07203	1.01023	0.940876	0.889677	0.873077	0.896284	0.938746	0.945203	0	0	1000;1000	0;0	0;0	197446;197446	11260;11260
CL2571Contig3	AP3B1	AP-3 complex subunit beta-1		6	751;753	0	0	KNGKKNSDSAEEK;GKKNSDSAEEKKG	6434;6435	837	K.KNS#DS#AEEK.K	R;R	0.975271	0.938584	0.922911	0.957159	1.00997	0.991293	1.02777	1.04324	1.06968	1.06412	0	0	1000;1000	0;0	0;0	197445;197445	5716;5716
CL1Contig377	AP3D1	AP-3 complex subunit delta-1		6	845	0	0	NAEIQKSPENETP	11523	0	K.S#PENETPT#SDQK.I	U	1.03582	0.996477	0.932496	1.01272	1.05253	0.956664	0.979881	0.995245	1.02361	1.01456	1	1	81.6917	0	0	197446	5927
CL1Contig377	AP3D1	AP-3 complex subunit delta-1		6	893	0	0	KSKHKKSMSGTTK	11525	0	K.S#MSGTTK.E	U	0.951329	0.911711	0.921758	1.04114	1.03728	1.1117	0.994092	1.02878	0.994637	1.00757	0	0	31.2747	0	0	197446	6726
CL1Contig1711	AP3D1	AP-3 complex subunit delta-1		6	829	0	0	NAEIKKSPENESP	12408	0	K.KS#PENES#PTSDQK.I	U	0.975895	0.978666	0.966241	0.982728	0.990035	1.02723	1.03544	1.03698	1.00603	1.00076	1	1	68.0161	0	0	220466	10412
CL1Contig1711	AP3D1	AP-3 complex subunit delta-1		6	834	0	0	KSPENESPTSDQK	12409	0	K.KSPENES#PTSDQK.I	U	1.00084	0.974929	0.930092	0.959011	1.04462	0.906682	1.0013	0.968799	1.09302	1.1207	1	1	33.6572	0	0	197449	6801
CL1Contig1711	AP3D1	AP-3 complex subunit delta-1		6	877	0	0	KSKHKKSVSSSNK	12410	0	K.S#VSSSNK.E	U	1.1265	0.96085	1.01491	1.05108	1.06759	0.919019	0.952421	0.984342	1.03183	0.891466	0	0	31.2747	0	0	197447	3857
CL1Contig1711	AP3D1	AP-3 complex subunit delta-1		6	837	0	0	ENESPTSDQKINK	12411	0	K.SPENESPTS#DQK.I	U	0.923626	0.937493	0.92242	0.968534	1.01537	0.990438	1.05384	1.06453	1.07658	1.04717	0	0	24.437	0	0	197446	5717
CL1Contig1711	AP3D1	AP-3 complex subunit delta-1		6	829;834	0	0	NAEIKKSPENESP;KSPENESPTSDQK	12408;12409	603	K.KS#PENES#PTSDQK.I	U;U	0.899983	0.887128	0.970787	1.0564	1.03625	1.15471	0.989467	0.972119	1.04015	0.993003	0	0	68.016113176005;33.6571906228	0;0	0;0	220466;197449	10412;6801
CL1Contig377	AP3D1	AP-3 complex subunit delta-1		6	852;853	0	0	PENETPTSDQKIK;ENETPTSDQKIKK	11524;11522	1025	K.SPENETPT#S#DQK.I	U;U	1.05048	1.08729	0.923939	0.945568	0.927183	1.08548	1.09689	0.963796	0.99246	0.926919	0	0	76.732720416824;87.26499655711	0;0	0;0	197446;197446	6380;6380
CL1Contig377	AP3D1	AP-3 complex subunit delta-1		6	845;850	0	0	NAEIQKSPENETP;KSPENETPTSDQK	11523;11526	1147	K.S#PENET#PTSDQK.I	U;U	1.14771	0.955945	1.02444	1.00249	0.97943	0.996096	1.04618	1.00008	0.907602	0.940036	0	0	81.691660823533;31.274712326135	0;0	0;0	197446;220653	5927;4007
zeinaSSns_comp385031_c1_seq1	APBA3	Amyloid beta A4 precursor protein-binding family A member 3		6	154	0	0	QKPRRVSESEIML	8743	0	R.RVS#ESEIM*LSNSR.G	R	1.02636	0.956011	0.908846	0.926794	0.954035	0.983321	1.03557	0.985468	1.12117	1.10244	0	0	44.2778	0	0	220465	14094
CL1426Contig2	APC	Adenomatous polyposis coli protein		5	2241	0	0	PGVRASSPSTSPV	13687	0	R.ASS#PST#SPVSK.K	R	0.787409	0.840356	0.861259	0.955929	1.05237	1.16105	1.02127	1.10373	1.09609	1.12053	0	0	24.437	0	0	197446	8024
CL1426Contig2	APC	Adenomatous polyposis coli protein		6	2703	0	0	CHTRHNSGNGNVP	13686	0	R.HNS#GNGNVPLLENR.Q	R	1.0751	1.00359	0.985427	0.964129	0.988131	0.917073	0.985997	1.04976	1.01915	1.01164	0	0	1000	0	0	220465	14206
CL1765Contig3	API5	Apoptosis inhibitor 5		6	499	0	0	DETSSTSPPKKPI	3895	0	K.RTSDETSSTS#PPK.K	R	0.942209	0.962242	0.959844	0.949367	0.967708	1.03743	1.03865	1.09316	1.03795	1.01144	0	0	30.8348	0	0	197449	4759
CL1765Contig2	API5	Apoptosis inhibitor 5		6	464	0	0	DETSSTSPPKKPV	8683	0	K.RM*SDETSSTS#PPK.K	U	0.959265	0.957567	0.997354	0.976829	0.98874	1.03917	1.02633	1.02824	0.998562	1.02795	0	0	17.0091	0	0	197449	4635
CL5652Contig1	APLF	Aprataxin and PNK-like factor		6	338	0	0	GDDLSLSPDEDEE	10747	0	K.TTHGDDLSLS#PDEDEESEK.A	U	0.968956	0.973756	0.978926	1.01197	1.01318	1.03756	1.01293	0.988211	0.983283	1.03122	0	0	44.2778	0	0	220467	12346
CL6589Contig1	APOB	Apolipoprotein B-48		2	1015	0	0	AASRRNTIFYQAV	5390	0	R.RNT#IFYQAVGEHDFK.L	U	1.23294	1.20705	1.18888	1.23074	0.969478	0.684707	0.822844	0.936164	0.867047	0.860157	0	0	1000	0	0	220650	20329
CL19274Contig1	APOB	Apolipoprotein B-48		3	1241	0	0	SESSSSSESSRRH	5154	0	R.SSESSSSSS#SESSSSS#ESSRR.H	U	0.427581	0.551025	1.79103	1.39737	0.879153	1.16113	1.07694	0.992747	0.905256	0.817766	0	0	15.0073	0	0	197447	23607
CL6589Contig1	APOB	Apolipoprotein B-48		3	953;958;964	0	0	ETTGRTSAEGASM;TSAEGASMMEDSS;SMMEDSSEMGPKK	5393;5391;5394	92	K.HFETTGRTS#AEGAS#MMEDSS#EM*GPK.K	U;U;U	0.602225	0.852762	1.67131	2.80052	0.755833	0.593982	0.624974	0.655967	0.699465	0.742964	0	0	42.097880457449;89.295667068719;40.067197965089	0;0;0	0;0;0	197445;220653;236635	15500;4712;8077
CL6589Contig1	APOB	Apolipoprotein B-48		3	952;953	0	0	FETTGRTSAEGAS;ETTGRTSAEGASM	5401;5393	97	K.HFET#TGRT#S#AEGASM*M*EDSSEM*GPK.K	U;U	0.713503	0.93132	1.45525	2.36148	0.834099	0.739601	0.737881	0.736161	0.742288	0.748415	0	0	18.602696455279;42.097880457449	0;0	0;0	236647;197445	5749;15500
CL6589Contig1	APOB	Apolipoprotein B-48		3	952;958;963	0	0	FETTGRTSAEGAS;TSAEGASMMEDSS;ASMMEDSSEMGPK	5401;5391;5395	715	K.HFETTGRT#SAEGAS#M*M*EDS#SEM*GPK.K	U;U;U	0.609575	0.85316	1.69438	2.67008	0.742218	0.63544	0.657408	0.679377	0.71258	0.745783	0	0	18.602696455279;89.295667068719;39.662888766312	0;0;0	0;0;0	236647;220653;197446	5749;4712;8889
CL6589Contig1	APOB	Apolipoprotein B-48		3	948;949	0	0	LKKHFETTGRTSA;KKHFETTGRTSAE	5402;5396	717	K.HFET#T#GRTSAEGASMM*EDS#SEMGPK.K	U;U	0.66017	0.929891	1.47694	2.63378	0.806883	0.651628	0.671731	0.691834	0.722994	0.754153	0	0	17.230926247905;30.612101899637	0;0	0;0	236647;220465	8612;11860
CL19274Contig1	APOB	Apolipoprotein B-48		6	1187	0	0	DVLSRVSKRQQEK	5119	0	K.VDVLS#RVS#K.R	U	1.00931	0.966507	0.900805	0.936796	0.970017	1.07473	1.024	1.04175	1.01519	1.0609	1	1	1000	0	0	197445	18596
CL19274Contig1	APOB	Apolipoprotein B-48		6	1197	0	0	QEKNKDTHGQTGR	5120	0	K.NKDT#HGQT#GR.N	U	0.958255	1.01008	0.91883	0.942381	1.00739	1.02694	1.02899	1.02021	1.03333	1.05359	1	0	1000	0	0	197450	545
CL19274Contig1	APOB	Apolipoprotein B-48		6	1201	0	0	KDTHGQTGRNKHR	5121	0	K.NKDT#HGQT#GR.N	U	0.890204	0.923496	0.927512	0.890229	1.01881	1.12374	1.09168	1.10627	1.02805	0.999998	1	0	1000	0	0	197450	545
CL19274Contig1	APOB	Apolipoprotein B-48		6	1114	0	0	TKDAGETDVLEAE	5122	0	K.DAGET#DVLEAERK.W	U	1.12409	0.924221	1.00192	0.972868	0.946486	1.09358	0.983028	1.0078	0.936698	1.00931	0	0	1000	0	0	220467	11919
CL19274Contig1	APOB	Apolipoprotein B-48		6	491	0	0	NAGQPASIKRIQK	5123	0	K.AIGNAGQPAS#IK.R	U	1.02876	0.904103	1.06254	1.36534	0.9302	0.890247	0.911835	0.933423	0.968991	1.00456	0	0	1000	0	0	220467	12127
CL19274Contig1	APOB	Apolipoprotein B-48		6	1173	0	0	SSPQRNSRNKGIK	5125	0	K.SSSSSSSSS#PQRNS#R.N	U	1.15424	1.20057	1.01667	1.02605	0.938154	0.906652	0.957849	0.885237	0.911521	1.00306	1	1	69.1978	0	0	197448	11985
CL19274Contig1	APOB	Apolipoprotein B-48		6	268	0	0	TLAETKSNRVSES	5127	0	K.S#NRVSESQVQLTK.R	U	0.996749	1.08686	0.85311	0.900938	1.1581	1.11129	0.91239	1.04445	1.11106	0.825061	0	0	47.0452	0	0	220465	14816
CL19274Contig1	APOB	Apolipoprotein B-48		6	1160	0	0	SSSSSKSSSSSSS	5134	0	K.S#SSSSSSS#SPQR.N	U	1.17601	1.13064	1.05107	0.942294	0.936694	0.883128	1.02795	0.856839	0.944286	1.05108	1	1	30.8348	0	0	197446	21830
CL19274Contig1	APOB	Apolipoprotein B-48		6	1161	0	0	SSSSKSSSSSSSS	5136	0	K.SS#SSSSSSSPQR.N	U	0.997477	1.02794	0.998002	0.972251	0.949908	0.947233	0.890873	0.921243	1.02315	1.27192	1	1	24.437	0	0	197446	25285
CL19274Contig1	APOB	Apolipoprotein B-48		6	1168	0	0	SSSSSSSPQRNSR	5137	0	K.SSSSSSS#SS#PQR.N	U	1.02748	1.07703	1.01496	1.01492	1.04698	0.984474	1.00278	1.02055	0.91684	0.893991	2	2	24.437	0	0	197448	13133
CL19274Contig1	APOB	Apolipoprotein B-48		6	1162	0	0	SSSKSSSSSSSSS	5138	0	K.SSS#SSS#SSSPQR.N	U	1.13633	1.21798	0.928563	0.952055	0.988371	0.936341	1.0205	0.964361	0.934624	0.920879	0	0	24.437	0	0	220653	8623
CL19274Contig1	APOB	Apolipoprotein B-48		6	1165	0	0	KSSSSSSSSSPQR	5149	0	K.SSSSS#S#SSSPQRNSR.N	U	1.18405	1.31201	0.896527	0.920105	0.984814	0.901037	0.954445	0.767924	0.860853	1.21824	1	1	17.0091	0	0	197447	13514
CL6589Contig1	APOB	Apolipoprotein B-48		6	1178	0	0	PHHQRESSSSSSQ	5376	0	K.RREHNPHHQRES#S#S#S#S#S#QEQNK.K	R	1.00433	0.999532	0.971747	0.905681	0.919312	0.960751	1.00999	1.04592	1.14176	1.04097	1	1	1000	0	0	197445	405
CL6589Contig1	APOB	Apolipoprotein B-48		6	1180	0	0	HQRESSSSSSQEQ	5378	0	K.RREHNPHHQRES#S#S#S#S#S#QEQNK.K	R	0.961046	0.984824	0.888042	0.960285	0.996747	1.04585	1.00194	1.09333	1.04016	1.02778	4	4	1000	0	0	197445	405
CL6589Contig1	APOB	Apolipoprotein B-48		6	1251	0	0	KQAKMQSNQHQQK	5382	0	K.M*QS#NQHQQK.K	R	0.944242	0.937734	1.00058	1.07066	0.971543	1.11941	0.990507	0.985973	0.995496	0.983852	0	0	1000	0	0	197445	521
CL6589Contig1	APOB	Apolipoprotein B-48		6	958	0	0	TSAEGASMMEDSS	5391	0	R.TS#AEGAS#M*M*EDS#SEM*GPK.K	U	0.848834	0.907067	1.06221	1.31002	1.02069	0.941348	0.918065	0.924486	1.07401	0.993268	7	6	89.2957	0	0	220653	4712
CL6589Contig1	APOB	Apolipoprotein B-48		6	953	0	0	ETTGRTSAEGASM	5393	0	K.HFETTGRTS#AEGAS#MMEDS#SEMGPK.K	U	0.849449	0.907537	1.07454	1.34515	1.03147	0.94938	0.864871	0.877098	1.04763	1.05288	6	6	42.0979	0	0	197445	15500
CL6589Contig1	APOB	Apolipoprotein B-48		6	963	0	0	ASMMEDSSEMGPK	5395	0	R.TS#AEGASMMEDS#S#EMGPK.K	U	0.848517	0.922136	1.08136	1.33129	1.00176	0.941685	0.89542	0.904157	1.06815	1.00553	5	5	39.6629	0	0	197446	8889
CL6589Contig1	APOB	Apolipoprotein B-48		6	1262	0	0	QKKNKFSESSSSS	5397	0	K.NKFS#ESSS#SS#S#S#SSSSEM*WNK.K	R	0.995421	0.982276	1.00483	1.07278	1.05079	1.0138	0.942135	0.911237	1.00567	1.02107	1	1	26.9265	0	0	220466	24271
CL19274Contig1	APOB	Apolipoprotein B-48		6	1184;1187	0	0	IKVDVLSRVSKRQ;DVLSRVSKRQQEK	5118;5119	91	K.VDVLS#RVS#K.R	U;U	1.01942	0.971808	0.946184	0.964415	0.980955	0.946625	1.02278	1.04427	1.04184	1.0617	0	0	1000;1000	0;0	0;0	197445;197445	18596;18596
CL6589Contig1	APOB	Apolipoprotein B-48		6	958;963	0	0	TSAEGASMMEDSS;ASMMEDSSEMGPK	5391;5395	93	R.TS#AEGAS#M*M*EDS#SEM*GPK.K	U;U	0.859712	0.91378	1.02487	1.34763	1.04003	0.937241	0.874017	0.929861	1.09375	0.979113	0	0	89.295667068719;39.662888766312	0;0	0;0	220653;197446	4712;8889
CL6589Contig1	APOB	Apolipoprotein B-48		6	953;958;963	0	0	ETTGRTSAEGASM;TSAEGASMMEDSS;ASMMEDSSEMGPK	5393;5391;5395	94	K.HFETTGRTS#AEGAS#MM*EDS#SEM*GPK.K	U;U;U	0.805259	0.81192	1.20017	1.67297	0.864211	0.814446	0.860237	0.77729	1.08043	1.11308	0	0	42.097880457449;89.295667068719;39.662888766312	0;0;0	0;0;0	197445;220653;197446	15500;4712;8889
CL6589Contig1	APOB	Apolipoprotein B-48		6	953;958	0	0	ETTGRTSAEGASM;TSAEGASMMEDSS	5393;5391	95	R.TS#AEGAS#M*M*EDSS#EM*GPK.K	U;U	0.835764	0.939273	1.08301	1.36395	1.04451	0.886699	0.895399	0.902121	1.0639	0.985376	0	0	42.097880457449;89.295667068719	0;0	0;0	197445;220653	15500;4712
CL6589Contig1	APOB	Apolipoprotein B-48		6	1262;1268	0	0	QKKNKFSESSSSS;SESSSSSSSSSSS	5397;5403	370	K.NKFS#ESSSSS#S#SS#SSSEM*WNK.K	R;R	0.890155	0.883041	1.12976	0.881072	1.14215	1.29384	0.977491	0.831155	0.979608	0.991727	0	0	26.926543261441;16.837846898921	0;0	0;0	220466;220466	24271;23827
CL6589Contig1	APOB	Apolipoprotein B-48		6	1268;1274	0	0	SESSSSSSSSSSS;SSSSSSSEMWNKK	5403;5398	371	K.FSESSSSS#SSSSSS#EM*WNK.K	R;R	1.01425	0.938595	0.850757	1.06758	1.10866	1.0087	0.988598	1.10613	0.895851	1.02088	0	0	16.837846898921;22.491721745537	0;0	0;0	220466;220466	23827;24177
CL6589Contig1	APOB	Apolipoprotein B-48		6	1264;1273	0	0	KNKFSESSSSSSS;SSSSSSSSEMWNK	5405;5404	374	K.FSES#SSSSS#SSSS#S#EM*WNK.K	R;R	1.08322	1.24989	1.08555	1.04343	0.924251	0.948662	0.891877	0.916066	1.02633	0.830728	0	0	14.061766938838;15.007250761561	0;0	0;0	220466;220466	25041;22991
CL6589Contig1	APOB	Apolipoprotein B-48		6	1178;1179;1180;1181;1182;1183	0	0	PHHQRESSSSSSQ;HHQRESSSSSSQE;HQRESSSSSSQEQ;QRESSSSSSQEQN;RESSSSSSQEQNK;ESSSSSSQEQNKK	5376;5377;5378;5379;5380;5381	828	K.RREHNPHHQRES#S#S#S#S#S#QEQNK.K	R;R;R;R;R;R	0.978523	0.995979	0.96728	0.939057	0.975584	1.04619	1.02606	0.997968	1.06522	1.00814	0	0	1000;1000;1000;1000;1000;1000	0;0;0;0;0;0	0;0;0;0;0;0	197445;197445;197445;197445;197445;197445	405;405;405;405;405;405
CL19274Contig1	APOB	Apolipoprotein B-48		6	1160;1161	0	0	SSSSSKSSSSSSS;SSSSKSSSSSSSS	5134;5136	884	K.S#S#SSSS#SSSPQRNSR.N	U;U	1.03334	0.935288	0.96019	0.983458	0.975789	1.00969	1.01253	1.01536	1.0299	1.04444	0	0	30.834828859374;24.436974992327	0;0	0;0	197446;197446	21830;25285
CL19274Contig1	APOB	Apolipoprotein B-48		6	1168;1173	0	0	SSSSSSSPQRNSR;SSPQRNSRNKGIK	5137;5125	1142	K.SS#SSSSSSS#PQRNS#R.N	U;U	1.06819	1.09896	0.971136	0.912409	1.04773	0.981114	1.00489	0.985214	0.962912	0.967438	0	0	24.436974992327;69.197792212753	0;0	0;0	197448;197448	13133;11985
CL19274Contig1	APOB	Apolipoprotein B-48		6	1166;1167;1168	0	0	SSSSSSSSSPQRN;SSSSSSSSPQRNS;SSSSSSSPQRNSR	5133;5139;5137	1143	K.SSSSSSS#S#S#PQR.N	U;U;U	1.08393	1.03571	0.994818	0.946351	1.01148	1.00047	1.06382	1.06914	0.866	0.928274	0	0	30.834828859374;23.623790157638;24.436974992327	0;0;0	0;0;0	197446;220653;197448	19862;6946;13133
CL891Contig4	APTX	Aprataxin		6	144	0	0	KKESNVSPSSSSG	14481	0	K.ESNVS#PSSSSGK.I	R	1.02827	0.970592	1.0649	1.0588	0.964137	0.9842	1.05009	1.01092	0.944204	0.923879	0	0	20.1669	0	0	197446	5703
CL359Contig3	AQR	Intron-binding protein aquarius		6	1554;1556;1559	0	0	EHPGRDSDSEYSE;PGRDSDSEYSEDE;DSDSEYSEDEGAG	13051;13052;13053	669	K.MPEHPGRDS#DS#EYS#EDEGAGD.-	U;U;U	0.902116	0.958804	0.999344	0.993865	1.00122	1.03103	0.985708	1.04889	1.02489	1.05413	0	0	1000;1000;1000	0;0;0	0;0;0	197445;197445;197445	9346;9346;9346
CL2578Contig2	ARAF	Serine/threonine-protein kinase A-Raf		6	307	0	1	KSPQTKSPLEATR	14531	0	K.S#PLEATR.E	R	1.06583	1.08451	0.985484	0.944203	0.931699	0.969669	1.02044	0.986905	1.03291	0.978358	0	0	81.6917	0	0	197446	7380
CL2578Contig2	ARAF	Serine/threonine-protein kinase A-Raf		6	318	0	1	TRERKTSASDEKK	14532	0	K.TS#ASDEK.K	R	0.920545	0.895171	1.01411	1.04379	0.880143	1.05379	1.07561	1.12437	0.966786	1.0257	0	0	24.437	0	0	197446	4505
CL2443Contig1	ARCN1	Coatomer subunit delta		6	267	0	0	EGETIVTPSSGKR	3180	0	K.SEGETIVT#PSS#GK.R	R	1.13851	1.08107	1.04605	1.02428	1.00701	0.992632	0.970357	0.920943	0.933344	0.885798	1	1	44.2778	0	0	197445	12618
CL2443Contig1	ARCN1	Coatomer subunit delta		6	270	0	0	TIVTPSSGKRPSE	3181	0	K.SEGETIVT#PSS#GK.R	R	1.06325	0.969296	1.07943	0.971572	0.93453	0.954477	0.971298	0.988119	1.01872	1.04931	1	1	24.437	0	0	197445	12653
CL2443Contig1	ARCN1	Coatomer subunit delta		6	267;270	0	0	EGETIVTPSSGKR;TIVTPSSGKRPSE	3180;3181	821	K.SEGETIVT#PSS#GK.R	R;R	1.08822	0.938684	1.07182	1.00464	0.940946	0.915525	1.09092	0.99699	1.01724	0.93501	0	0	44.27781438709;24.436974992327	0;0	0;0	197445;197445	12618;12653
CL2130Contig4	ARFGAP2	ADP-ribosylation factor GTPase-activating protein 2		6	426	0	0	NRRKPESPPGPES	11931	0	R.RKPES#PPGPESNEAR.M	R	1.05582	1.05292	0.917539	0.972505	0.930351	1.04454	0.997379	0.991055	1.02115	1.01674	0	0	80.7549	0	0	220650	5496
CL1382Contig1	ARFGAP3	ADP-ribosylation factor GTPase-activating protein 3		3	252	0	0	QKVSSKSFSEMEK	12568	0	K.S#FSEMEK.H	R	0.580393	1.00261	1.45482	1.45269	1.35183	1.01338	1.01609	0.773305	0.720604	0.634275	0	0	30.8348	0	0	197446	12955
CL1382Contig3	ARFGAP3	ADP-ribosylation factor GTPase-activating protein 3		6	420	0	0	HEVEPVSDTDDAQ	10216	0	K.HEVEPVS#DTDDAQK.K	R	1.15367	1.14259	1.06851	0.969922	0.953691	0.959818	0.948536	0.937255	0.934422	0.93159	0	0	20.1669	0	0	236639	2537
CL516Contig2	ARHGAP17	Rho GTPase-activating protein 17		6	585	0	0	DLTTATTPPSLRN	3306	0	K.DLTTATT#PPSLR.N	R	1.10233	1.1257	1.01896	0.976256	0.988364	0.911693	0.979747	0.936953	0.929327	1.03067	0	0	30.8348	0	0	236648	5341
CL20144Contig1	ARHGAP25	Rho GTPase activating protein 25, isoform CRA_a		3	317	0	0	AAEEIVSPGAEQT	14213	0	R.SS#VGWDAAEEIVS#PGAEQTK.R	U	0.727328	0.837259	1.33617	1.44381	1.19296	1.10549	0.945674	0.921792	0.733991	0.755517	0	0	47.743	0	0	197446	19248
CL1173Contig2	ARHGAP5	Rho GTPase-activating protein 5		6	1213	0	0	DNPAITSDQEQEE	11005	0	K.GGIDNPAITS#DQEQEEK.K	R	0.881268	0.973697	1.04326	1.32732	0.966092	0.96655	0.961213	0.955876	0.960202	0.964527	0	0	30.8348	0	0	220466	20047
CL1173Contig2	ARHGAP5	Rho GTPase-activating protein 5		6	1168;1171	0	0	RYRRAHSDASDEE;RAHSDASDEEALT	11003;11004	550	R.AHS#DAS#DEEALTAK.E	R;R	1.04713	1.02718	1.00183	0.966913	0.975002	0.96996	1.04341	0.985846	0.986076	0.996655	0	0	137.20231978006;110.63315894893	0;0	0;0	220466;197446	14987;9930
CL3294Contig2	ARHGDIA	Rho GDP-dissociation inhibitor 1		6	29	0	0	KAPEMKSLQEIQE	12936	0	K.S#LQEIQELDK.D	R	0.96843	0.941795	0.946821	0.950836	1.00595	1.00106	1.04858	1.06389	1.05996	1.01268	0	0	1000	0	0	197446	16949
CL36Contig5	ARID1A	AT-rich interactive domain-containing protein 1A		1	135;143	0	0	QIPQYGSPQPGPA;QPGPALSPRQSTA	13316;13317	1046	R.NAQIPQYGS#PQPGPALS#PR.Q	U;U	2.31264	1.5422	1.17711	1.03767	0.619817	0.756063	0.630477	0.634165	0.635593	0.654265	0	0	1000;1000	0;0	0;0	197446;197446	13696;13696
CL36Contig12	ARID1A	AT-rich interactive domain-containing protein 1A		2	800	0	0	NNKADGTPKSETK	13306	0	K.ADGT#PKS#ETK.S	R	1.29219	1.21939	1.31526	1.14099	1.06616	0.902676	0.925455	0.826918	0.736297	0.574667	1	1	51.0043	0	0	197447	5588
CL36Contig12	ARID1A	AT-rich interactive domain-containing protein 1A		2	800;803	0	0	NNKADGTPKSETK;ADGTPKSETKSKK	13306;13308	798	K.ADGT#PKS#ETK.S	R;R	1.37944	1.26159	1.21187	1.13488	1.05787	1.01402	0.924927	0.751259	0.66312	0.601027	0	0	51.004324252446;17.009095450606	0;0	0;0	197447;197447	5588;5588
CL36Contig12	ARID1A	AT-rich interactive domain-containing protein 1A		2	587;595	0	0	PIPQYGSPQPGPA;QPGPALSPRQSTA	13302;13303	1045	R.NAPIPQYGS#PQPGPALS#PR.Q	R;R	1.74061	1.30156	1.17994	1.00824	0.758618	0.715375	0.823856	0.796909	0.86791	0.806977	0	0	1000;1000	0;0	0;0	197446;197446	14911;14911
CL36Contig5	ARID1A	AT-rich interactive domain-containing protein 1A		6	67;69;73	0	0	PGIRGPSPSPVGS;IRGPSPSPVGSPA;SPSPVGSPASVAP	13318;13319;13320	686	R.GPS#PS#PVGS#PASVAPSR.S	R;R;R	1.08981	1.13218	0.99133	1.08362	0.968413	0.934404	0.958275	0.955183	0.976059	0.910731	0	0	77.719621237481;51.808880037991;24.243126526472	0;0;0	0;0;0	220466;220466;220466	15164;15164;15164
CL1529Contig2	ARID4A	AT-rich interactive domain-containing protein 4A		6	159;160	0	0	DEKEEESSEDEDE;EKEEESSEDEDED	9704;9705	515	K.EEES#S#EDEDEDLK.R	R;R	0.898644	0.901342	0.937752	0.984757	1.00166	1.02388	1.03185	1.07203	1.06202	1.08607	0	0	1000;1000	0;0	0;0	197446;197446	9666;9666
CL3716Contig3	ARMC9	LisH domain-containing protein ARMC9		6	707	0	0	KMSLSSSRPPTRS	12696	0	K.MSLSS#S#RPPT#RSGS#RASSSDSIDS#EAS#R.L	R	0.870711	1.17727	1.12972	0.840983	1.12966	0.901233	1.11711	0.946259	0.872855	1.0142	0	0	27.5972	0	0	197445	4315
CL3716Contig3	ARMC9	LisH domain-containing protein ARMC9		6	747	0	0	GAMSPTSPRILDL	12697	0	R.GAMS#PTS#PR.I	R	1.05938	0.933236	1.03456	1.00254	0.973304	0.955842	1.04123	1.02103	0.92614	1.05272	1	1	24.437	0	0	197446	5373
CL2483Contig3	ARPP19	cAMP-regulated phosphoprotein 19		1	113	0	0	LPQRKPSLVASKL	4036	0	K.TEVTGDHIPTPQDLPQRKPS#LVASK.L	R	1.3659	1.25978	0.827358	0.826758	0.926435	0.748652	0.822982	0.884582	1.00078	1.33677	0	0	47.0452	0	0	236641	9995
CL2483Contig3	ARPP19	cAMP-regulated phosphoprotein 19		6	71	0	0	KQKYFDSGDYNMA	4035	0	K.YFDS#GDYNM*AK.A	R	0.851874	0.955803	0.847365	0.96572	1.01201	1.12732	1.08427	1.07281	1.03586	1.04696	0	0	1000	0	0	220466	22734
CL2837Contig1	ASAP2	Arf-GAP with SH3 domain, ANK repeat and PH domain-containing protein 2		6	701	0	0	HVDLDESDDDVDE	13893	0	R.LHHVDLDES#DDDVDEK.M	R	0.839951	0.898503	0.920417	0.895964	0.907141	1.01885	1.07736	1.12435	1.16475	1.15272	0	0	1000	0	0	197445	12656
CL7652Contig1	ASMTL	N-acetylserotonin O-methyltransferase-like protein		6	228;239	0	0	NRIKHDSIPYVET;ETFENLSDVEKDC	14657;14658	878	K.HDS#IPYVETFENLS#DVEK.D	U;U	0.944595	0.883304	0.969892	1.04241	0.987803	0.898386	1.13268	1.05174	1.02775	1.06143	0	0	76.034565320787;49.589863889754	0;0	0;0	197445;197445	25641;25641
CL6514Contig1	ASPSCR1	Tether containing UBX domain for GLUT4		2	534	0	0	IERKKGSNVEAQQ	2326	0	K.KGS#NVEAQQSDQR.D	R	1.50933	1.32396	1.05528	0.90224	0.85473	0.761589	0.86837	0.871429	0.923932	0.92915	0	0	75.7382	0	0	197449	3995
CL6514Contig1	ASPSCR1	Tether containing UBX domain for GLUT4		2	302	0	0	AQKLIHSPGPSKP	2327	0	K.LIHS#PGPSK.P	R	1.28342	1.13642	1.08804	1.02833	0.96482	0.957166	0.91226	0.889104	0.884978	0.855451	0	0	71.0667	0	0	197445	11988
CL6514Contig1	ASPSCR1	Tether containing UBX domain for GLUT4		6	486	0	0	LLKAAMSPSQADI	2328	0	K.AAM*S#PSQADIVVAR.A	R	0.98564	0.97951	0.966658	0.936738	0.956547	1.0163	1.03733	1.02523	1.04073	1.05532	0	0	31.2747	0	0	236648	4150
CL1954Contig5	ATAD2	ATPase family AAA domain-containing protein 2		2	1140	0	0	IPLAASTPSAAQP	2968	0	K.TGQSSIPLAAST#PSAAQPK.R	R	1.11744	1.24959	1.12836	1.05951	1.03057	1.05067	0.968054	0.885436	0.7986	0.711764	0	0	31.2747	0	0	236648	6444
CL1954Contig5	ATAD2	ATPase family AAA domain-containing protein 2		4	178	0	0	YSTTNQSVLFDKL	2969	0	R.SLYSTT#NQS#VLFDK.L	R	0.802275	0.840109	1.06455	1.35835	1.40251	1.17607	0.982928	0.923964	0.878039	0.571214	0	0	20.2869	0	0	197446	19712
CL1954Contig5	ATAD2	ATPase family AAA domain-containing protein 2		6	98	0	0	DKSLDKTNEMNDD	2967	0	K.S#LDKT#NEMNDDK.R	R	0.798519	0.773713	0.951651	1.0207	0.910325	1.33753	1.21077	1.13045	0.942607	0.923733	1	1	1000	0	0	197446	11348
CL1954Contig5	ATAD2	ATPase family AAA domain-containing protein 2		6	94;98	0	0	QNSSDKSLDKTNE;DKSLDKTNEMNDD	2966;2967	929	K.S#LDKT#NEMNDDK.R	R;R	0.918065	0.924274	0.968848	1.02327	1.01511	1.06837	1.05454	1.0568	1.05516	0.915555	0	0	1000;1000	0;0	0;0	197446;197446	11348;11348
CL620Contig4	ATAD5	ATPase family AAA domain-containing protein 5		6	897	0	0	KRKRKDSPGNKSK	12045	0	K.RKDS#PGNK.S	R	0.97058	0.985687	0.956788	0.98088	1.01328	1.03704	1.02335	1.01122	0.988733	1.03243	0	0	1000	0	0	220650	2212
CL2253Contig1	ATF7IP	Activating transcription factor 7 interacting protein, isoform CRA_f		6	514	0	0	RRKRSKSEDLDNE	10792	0	K.S#EDLDNESSK.R	R	0.909365	0.868482	1.02637	1.02118	0.949614	1.03773	1.00382	1.09983	1.00274	1.08088	0	0	75.7382	0	0	220466	10307
CL6751Contig1	ATIC	Bifunctional purine biosynthesis protein PURH		6	219	0	0	VPAQIYTRGPQLP	12219	0	R.YGINPHQVPAQIYT#R.G	R	1.01411	0.968895	0.868031	0.963759	1.06567	1.02434	0.972897	1.02034	1.05547	1.04649	0	0	1000	0	0	220465	18705
CL1909Contig3	ATP2B1	Plasma membrane calcium-transporting ATPase 1		1	1205	0	0	TSSAPGSPLHSLE	7248	0	K.SATSSAPGS#PLHSLETS#L.-	R	2.19956	1.91109	1.38998	0.901304	0.661104	0.566276	0.517465	0.579722	0.635427	0.638075	1	1	36.5564	0	0	197446	17641
CL1909Contig3	ATP2B1	Plasma membrane calcium-transporting ATPase 1		1	1205;1213	0	0	TSSAPGSPLHSLE;LHSLETSLxxxxx	7248;7249	124	K.SATSSAPGS#PLHSLETS#L.-	R;R	1.98215	1.85553	1.35642	0.919593	0.764018	0.610724	0.625495	0.578347	0.643677	0.66404	0	0	36.55639303549;19.843050114735	0;0	0;0	197446;197445	17641;21950
CL1909Contig3	ATP2B1	Plasma membrane calcium-transporting ATPase 1		2	1149	0	0	EFRIEDSEPHIPL	7246	0	R.IEDS#EPHIPLIDDTDAEDDAPTK.R	R	1.18782	1.13989	1.14464	1.01645	1.08212	0.986349	0.935721	0.885092	0.835665	0.786238	0	0	146.694	0	0	236647	17194
dsrrswapns_comp215227_c1_seq3	ATP6V0A2	V-type proton ATPase 116 kDa subunit a isoform 2		6	690	0	0	TLVRRGSEEELSL	10334	0	R.RGS#EEELSLVR.S	U	0.907604	0.959629	0.944154	1.02267	0.989567	1.00312	1.01689	1.05893	1.0367	1.06073	0	0	71.9493	0	0	220465	14990
CL12647Contig1	ATPIF1	ATPase inhibitor, mitochondrial		6	23	0	0	LMQMRRSSDQLGE	14338	0	R.S#SDQLGEFGK.G	U	0.902654	1.00372	1.14689	0.980765	0.885447	0.968314	1.01159	0.966954	0.911129	1.22255	0	0	24.437	0	0	197446	13908
CL836Contig2	ATRX	Transcriptional regulator ATRX		2	1121	0	0	SLSEAESGEEKGD	2396	0	K.IS#LS#EAES#GEEK.G	R	1.3944	1.10517	1.22693	0.947949	0.85393	0.732839	0.981009	0.93274	0.922911	0.90211	2	2	1000	0	0	220466	26406
CL836Contig2	ATRX	Transcriptional regulator ATRX		2	1117;1121	0	0	RHKISLSEAESGE;SLSEAESGEEKGD	2395;2396	921	K.ISLS#EAES#GEEK.G	R;R	1.40488	1.17854	1.14908	0.986996	0.886441	0.793185	0.948906	0.914156	0.861745	0.876071	0	0	1000;1000	0;0	0;0	220466;220466	26406;26406
CL836Contig2	ATRX	Transcriptional regulator ATRX		6	796	0	0	NSKAKHSPADSGE	2391	0	K.AKHS#PADS#GES#PK.A	R	0.931558	0.93284	0.986661	1.00707	0.985212	0.995211	1.01103	1.02539	1.07146	1.05357	2	2	1000	0	0	197450	6460
CL836Contig2	ATRX	Transcriptional regulator ATRX		6	1284	0	0	INTEDASPVKCPV	2399	0	K.VINTEDAS#PVK.C	R	1.14014	1.10646	1.05426	1.01823	0.983075	0.965548	0.973506	0.925723	0.91808	0.914972	0	0	84.6094	0	0	220466	22836
CL836Contig2	ATRX	Transcriptional regulator ATRX		6	1736	0	0	DEEASNSPVAVKA	2401	0	K.DLNDEEASNS#PVAVK.A	R	1.01271	1.00024	0.983826	0.974537	1.00155	0.980454	1.03748	1.00663	0.997561	1.00502	0	0	44.2778	0	0	220466	21111
CL836Contig2	ATRX	Transcriptional regulator ATRX		6	1209;1214;1223	0	0	DSSDSKSNRGNSE;KSNRGNSEDGDQD;GDQDEDSDSKSPG	2397;2398;2402	49	K.S#NRGNS#EDGDQDEDS#DSK.S	R;R;R	1.01599	0.921819	0.971155	0.983922	0.994537	1.01501	1.04067	1.0599	1.00995	0.987054	0	0	197.0727443391;147.4049271238;42.097880457449	0;0;0	0;0;0	197446;197446;197446	2718;2718;2718
CL836Contig2	ATRX	Transcriptional regulator ATRX		6	796;800;803	0	0	NSKAKHSPADSGE;KHSPADSGESPKA;PADSGESPKAKRS	2391;2392;2393	744	K.AKHS#PADS#GES#PK.A	R;R;R	0.945668	0.945965	0.878116	0.955218	1.01788	0.995435	1.04086	1.05573	1.06702	1.09811	0	0	1000;1000;1000	0;0;0	0;0;0	197450;197450;197450	6460;6460;6460
CL836Contig2	ATRX	Transcriptional regulator ATRX		6	796;803	0	0	NSKAKHSPADSGE;PADSGESPKAKRS	2391;2393	770	K.HS#PADSGES#PK.A	R;R	0.894531	0.952281	0.94792	1.08516	0.90113	1.08134	1.02365	1.03327	0.982864	1.09786	0	0	1000;1000	0;0	0;0	197450;197450	6460;6460
CL836Contig2	ATRX	Transcriptional regulator ATRX		6	1204;1205	0	0	IKVQDDSSDSKSN;KVQDDSSDSKSNR	2403;2404	922	K.VQDDS#S#DSK.S	R;R	1.02094	1.02687	1.0164	0.929309	0.951138	0.974581	1.05043	1.03105	0.996536	1.00275	0	0	37.539838425544;30.834828859374	0;0	0;0	197446;197446	5970;5970
CL962Contig3	ATXN2	ATXN2 protein		2	464	0	0	ASNRAVTPSCEAK	2678	0	R.AVT#PSCEAK.D	R	1.72735	1.56561	1.29496	1.05597	0.885113	0.759925	0.726465	0.693006	0.661535	0.630064	0	0	30.8348	0	0	236636	5550
CL962Contig3	ATXN2	ATXN2 protein		6	225	0	0	PLERDNSEEYLKR	2674	0	R.DNS#EEYLK.R	R	0.91923	0.920251	0.85056	0.959339	0.97905	1.10448	1.08317	1.04959	1.0223	1.11203	0	0	1000	0	0	220466	16233
CL962Contig3	ATXN2	ATXN2 protein		6	503	0	0	TENKAVSPMASEQ	2676	0	K.AVS#PM*ASEQR.K	R	1.07417	1.0671	1.01556	0.967923	0.987277	0.979169	0.981737	0.967694	0.951706	1.00767	0	0	76.7327	0	0	236636	18215
CL962Contig4	ATXN2	Ataxin-2		6	657	0	0	PCSPSISPSIIGS	2902	0	K.PCS#PSIS#PSIIGSSSENK.R	R	1.09686	0.999851	0.965497	1.13478	1.1658	0.931876	1.29174	0.848489	0.612406	0.952701	0	0	31.2747	0	0	197446	19527
CL2664Contig1	ATXN2L	ATXN2L protein		1	600	0	0	ATSTPTSPGPRNH	5932	0	K.ATSTPTS#PGPR.N	R	2.17755	1.32993	0.822603	0.657177	0.563251	0.571483	0.597519	0.857992	1.09762	1.32487	0	0	24.437	0	0	220466	4208
CL2664Contig1	ATXN2L	ATXN2L protein		2	454	0	0	RTPEQLTPCQVPK	5930	0	K.EQSRT#PEQLT#PCQVPK.Q	R	1.28043	1.12474	1.09067	1.09888	1.03463	0.948979	0.885692	0.862437	0.861006	0.812544	1	1	113.889	0	0	220466	26442
CL2664Contig1	ATXN2L	ATXN2L protein		2	449;454	0	0	VKEQSRTPEQLTP;RTPEQLTPCQVPK	5933;5930	393	K.EQSRT#PEQLT#PCQVPK.Q	R;R	1.21461	1.25747	1.14602	1.03056	1.02713	0.945775	0.955229	0.850438	0.865613	0.707157	0	0	22.010764582394;113.88893817611	0;0	0;0	220466;220466	26442;26442
CL2664Contig1	ATXN2L	ATXN2L protein		6	393	0	0	RAYPPLSPKSGSS	5929	0	R.AYPPLS#PK.S	R	1.07193	0.961955	0.962321	0.918514	0.973851	0.971291	0.992356	1.01342	1.04926	1.0851	0	0	1000	0	0	197446	13878
CL2664Contig1	ATXN2L	ATXN2L protein		6	251	0	0	AREIESSPQYRAR	5931	0	R.EIESS#PQYR.A	R	1.08146	1.12796	0.990424	0.946248	1.00971	1.08071	0.923316	0.869984	0.940683	1.02951	0	0	30.8348	0	0	220466	10188
CL2664Contig1	ATXN2L	ATXN2L protein		6	427	0	0	SSPNSSTPIMPGE	5934	0	K.PS#SPNSST#PIMPGEGK.D	R	1.10455	0.962713	1.05769	1.04338	0.979952	0.988852	1.07619	1.02115	0.7646	1.00092	0	0	17.0091	0	0	197446	12989
CL11151Contig1	AVEN	Cell death regulator Aven		6	277	0	0	VTDVATSSDEKEK	1747	0	K.SEEPLPVTDVATS#S#DEK.E	U	0.997109	0.939661	0.909856	0.879845	1.03088	1.03191	1.07561	1.0244	1.06954	1.04118	0	0	17.0091	0	0	197446	16072
CL14554Contig1	BAD	Bcl2 antagonist of cell death		6	115	0	0	GLPRPKSAGAAGQ	12331	0	K.S#AGAAGQMT#GNK.S	U	0.959722	0.919481	0.957696	0.948951	0.986394	0.989178	1.06143	1.09092	1.05945	1.02678	1	1	1000	0	0	197446	7140
CL14554Contig1	BAD	Bcl2 antagonist of cell death		6	82	0	0	FRSRSRSAPSSMI	12334	0	R.SRS#APSSM*IATK.Y	U	1.06529	0.992265	0.969599	0.985817	0.931668	0.997095	0.958981	1.01279	1.07491	1.01159	0	0	22.0108	0	0	220465	9668
CL14554Contig1	BAD	Bcl2 antagonist of cell death		6	115;123	0	0	GLPRPKSAGAAGQ;GAAGQMTGNKSIS	12331;12332	1033	K.S#AGAAGQMT#GNK.S	U;U	0.997606	0.965348	0.914586	0.975435	0.995183	1.09783	0.985376	1.01029	1.02785	1.0305	0	0	1000;1000	0;0	0;0	197446;197446	7140;7140
CL3788Contig1	BAG3	BAG family molecular chaperone regulator 3		2	273;281	0	0	ISSREGSPIPNLS;IPNLSQSPATIKV	14310;14311	1076	R.EGS#PIPNLSQS#PATIK.V	R;R	1.45217	1.29835	1.17395	1.15461	0.986029	0.850515	0.820686	0.736215	0.771957	0.755525	0	0	52.402718763525;33.6571906228	0;0	0;0	197446;197446	16719;16719
CL1145Contig1	BAG6	Large proline-rich protein BAG6		2	360	0	0	EHQRSNSENQPPP	11712	0	R.SNS#ENQPPPSGERPASDAPPNSVPHPHPR.V	U	1.29054	1.24133	0.951587	1.13975	1.03954	0.930764	0.884884	0.963063	0.755388	0.80316	0	0	13.3795	0	0	220651	5100
dsrrswapns_comp216492_c2_seq1	BAIAP2L1	Brain-specific angiogenesis inhibitor 1-associated protein 2-like protein 1		6	315	0	0	TFEKLRTSQGESH	9430	0	K.LRT#SQGESHEEGTLPR.S	R	1.02856	0.968562	1.01909	0.987434	0.968078	1.02115	0.940821	0.956309	0.955498	1.1545	0	0	17.0091	0	0	197450	8063
CL365Contig8	BAZ1A	Bromodomain adjacent to zinc finger domain protein 1A		2	1427	0	0	RGKKRLSGDTSSL	4307	0	K.RLS#GDTSSLAQGNR.R	R	1.85216	1.51431	1.34819	1.01614	0.858454	0.776426	0.743947	0.667796	0.608407	0.614182	0	0	45.026	0	0	220465	9907
CL365Contig4	BAZ1A	Bromodomain adjacent to zinc finger domain protein 1A		2	375	0	0	KGKKRLSGDISSL	13750	0	K.RLS#GDISSLEQGNR.R	U	1.77204	1.66303	1.38696	1.07689	0.848778	0.834159	0.656304	0.604369	0.573392	0.584083	0	0	47.0452	0	0	220465	17468
CL365Contig8	BAZ1A	Bromodomain adjacent to zinc finger domain protein 1A		6	1324	0	0	RGRKARSAPSLEP	4306	0	K.ARS#APSLEPTSR.L	R	1.02606	1.0109	0.978835	0.972298	1.01225	1.00736	1.01599	0.981712	0.997778	0.996823	0	0	57.7111	0	0	197449	7413
CL365Contig8	BAZ1A	Bromodomain adjacent to zinc finger domain protein 1A		6	1414	0	0	SQSLLPSQNEPKG	4310	0	R.SQSLLPS#QNEPK.G	R	0.787151	0.808829	0.925404	0.936627	1.05731	1.20694	1.15114	1.09535	1.0422	0.989052	0	0	19.7769	0	0	236648	5279
CL365Contig8	BAZ1A	Bromodomain adjacent to zinc finger domain protein 1A		6	1410	0	0	RRPRSQSLLPSQN	4311	0	R.SQS#LLPSQNEPK.G	R	1.05793	1.05673	0.835814	0.879781	1.09327	0.984875	0.904462	1.01376	0.986063	1.18732	0	0	18.8054	0	0	197446	12842
CL365Contig8	BAZ1A	Bromodomain adjacent to zinc finger domain protein 1A		6	708	0	0	DELDTSSENKDAE	4312	0	K.DTGNEEQDELDT#SS#ENK.D	R	0.954725	1.03342	0.946325	0.912479	0.985786	1.03568	1.05909	1.01458	1.02877	1.02914	0	0	17.0091	0	0	197446	7853
CL365Contig8	BAZ1A	Bromodomain adjacent to zinc finger domain protein 1A		6	707	0	0	QDELDTSSENKDA	4313	0	K.DTGNEEQDELDT#S#SENK.D	R	0.977581	0.985888	0.945742	0.991548	0.990674	0.96394	1.05065	1.02656	1.0311	1.03632	1	1	17.0091	0	0	197446	8120
CL365Contig8	BAZ1A	Bromodomain adjacent to zinc finger domain protein 1A		6	162;164	0	0	DDTIVISDSDEEQ;TIVISDSDEEQPK	4304;4305	337	R.NDDTIVIS#DS#DEEQPK.E	U;U	1.13548	1.05161	0.913314	0.984401	0.911471	0.979747	1.05518	0.968609	0.972596	1.02759	0	0	1000;1000	0;0	0;0	220466;220466	21197;21197
CL365Contig8	BAZ1A	Bromodomain adjacent to zinc finger domain protein 1A		6	706;707	0	0	EQDELDTSSENKD;QDELDTSSENKDA	4309;4313	338	K.DTGNEEQDELDT#S#SENK.D	R;R	0.998209	0.937597	0.979058	1.02082	0.982483	0.913113	1.02392	1.02918	1.06776	1.04786	0	0	20.166921175432;17.009095450606	0;0	0;0	197446;197446	8120;8120
TC462361	BAZ1A	Bromodomain adjacent to zinc finger domain protein 1A		6	232;234	0	0	EQRGQDSASEDEE;RGQDSASEDEEDA	8055;8054	845	R.GQDS#AS#EDEEDAKPTGK.K	U;U	1.03366	0.968903	0.904137	0.95504	1.01344	0.980405	1.00303	0.990472	1.0777	1.07321	0	0	84.173376153889;93.177901708977	0;0	0;0	197445;197445	9239;9218
CL365Contig3	BAZ1A	Bromodomain adjacent to zinc finger domain protein 1A		6	704;705	0	0	EQDELDTSSENKD;QDELDTSSENKDA	8052;8053	995	K.DIGNEEQDELDT#S#SENK.D	R;R	0.911885	0.963894	0.875564	1.00012	0.983692	0.942502	1.12475	1.07884	1.0934	1.02536	0	0	20.166921175432;17.009095450606	0;0	0;0	197446;197446	11302;11302
CL365Contig3	BAZ1A	Bromodomain adjacent to zinc finger domain protein 1A		6	718;720	0	0	EQRDQDSASEDED;RDQDSASEDEDDA	8050;8049	1114	R.DQDS#AS#EDEDDARPTGRK.G	R;R	0.930201	0.912469	0.963218	0.990572	1.01052	0.969389	1.0292	1.07747	1.05024	1.06672	0	0	86.344378108842;91.0872158857	0;0	0;0	197450;197450	5107;5107
CL2103Contig2	BAZ1B	Tyrosine-protein kinase BAZ1B		6	163	0	1	SEGSCDSPSSDKE	10233	0	K.SEGSCDS#PS#SDK.E	R	0.934796	0.943085	0.895972	0.908302	1.00498	1.03156	1.11635	1.0243	1.038	1.10265	0	0	45.026	0	0	197446	8203
CL2103Contig2	BAZ1B	Tyrosine-protein kinase BAZ1B		6	316;319	0	1	SATKRKSLGSPDQ;KRKSLGSPDQKPA	10227;10228	854	K.S#LGS#PDQK.P	R;R	0.971994	0.912816	0.950142	0.971072	0.9911	0.983902	1.1003	1.09086	1.03666	0.991148	0	0	1000;1000	0;0	0;0	197445;197445	10690;10690
CL1037Contig4	BCCIP	BRCA2 and CDKN1A-interacting protein		6	239	0	0	TKTSKGSVGSQAK	14616	0	K.GS#VGSQAK.E	U	0.970037	0.892268	1.04165	0.982008	0.961559	0.996068	1.05874	1.09496	1.01018	0.992535	0	0	53.5337	0	0	197446	5716
CL3423Contig1	BCL9	B-cell CLL/lymphoma 9 protein		2	370	0	0	PNNQVASPLAQGN	3158	0	R.QSST#PNNQVAS#PLAQGNVAPTVETK.T	R	2.02902	1.55885	1.4026	1.17151	0.790992	0.756286	0.671946	0.600405	0.552975	0.46541	0	0	31.7602	0	0	197446	14495
TC468997	BCL9	B-cell CLL/lymphoma 9 protein		2	252;257	0	0	TMRQVQSPMLGSP;QSPMLGSPSGNLK	12972;12973	662	R.QVQS#PM*LGS#PSGNLK.S	R;R	1.96173	1.70398	1.31145	1.08547	0.789451	0.799599	0.594301	0.547675	0.616301	0.590056	0	0	123.68966816164;31.274712326135	0;0	0;0	220466;220466	24034;24034
CL3423Contig2	BCL9	B-cell CLL/lymphoma 9 protein		6	967;977	0	0	AAASIKSPPVLGS;LGSAAASPVHLKS	3143;3138	68	K.S#PPVLGSAAAS#PVHLK.S	R;R	1.0837	1.00795	1.07335	1.07914	1.11984	1.0055	0.98177	0.840559	0.946701	0.861499	0	0	19.776907170734;58.551436860872	0;0	0;0	236635;236635	14506;14506
CL3423Contig2	BCL9	B-cell CLL/lymphoma 9 protein		6	167;170	0	0	KRERSISAESFDQ;RSISAESFDQRDA	3139;3137	933	R.SIS#AES#FDQR.D	R;R	1.12593	1.04412	0.98864	0.99541	1.01506	0.982189	0.959265	0.982851	0.91893	0.987606	0	0	48.873949984654;65.439586560806	0;0	0;0	197446;197446	10792;10792
TC468997	BCL9	B-cell CLL/lymphoma 9 protein		6	288;298	0	0	AAASIKSPPVMGS;MGSAAASPVHLKS	12974;12975	1039	K.S#PPVMGSAAAS#PVHLK.S	U;U	0.908009	0.883969	0.948231	1.05184	0.996006	1.08	1.05849	1.07395	1.06619	0.933316	0	0	19.776907170734;18.805368406745	0;0	0;0	197446;197446	15942;15942
CL114Contig12	BDP1	BDP1 protein (Fragment)		6	1770	0	0	NDNVTDSPKLDAD	13082	0	K.ATNDNVTDS#PK.L	R	0.992486	0.865075	0.883973	1.09551	0.893485	1.264	0.893723	1.03179	0.980302	1.09966	0	0	59.2977	0	0	220466	9629
CL114Contig12	BDP1	BDP1 protein (Fragment)		6	1934;1938	0	0	LDVKDESFNLSPD;DESFNLSPDKVNK	13080;13081	1043	K.DES#FNLS#PDK.V	R;R	0.920214	0.897314	0.917156	0.943113	0.993623	1.01513	1.09212	1.11036	1.11498	0.995987	0	0	1000;1000	0;0	0;0	197446;197446	14716;14716
CL6202Contig1	BET1L	BET1-like protein		6	43	0	0	KVTRLKSLALDID	10456	0	K.S#LALDIDQEADDHNK.Y	U	1.11303	0.805787	1.05637	1.05852	1.04245	1.03515	1.00808	0.981015	0.960203	0.939392	0	0	1000	0	0	236638	9236
CL124Contig16	BIN1	Bridging integrator 1		6	269	0	0	KTNTNPSPPASDG	1050	0	K.TNTNPS#PPASDGPPAVSETK.T	R	0.915004	0.958825	0.953862	1.00713	1.01711	1.00671	0.997954	0.995899	1.08008	1.06743	0	0	36.5564	0	0	236636	5092
CL124Contig16	BIN1	Bridging integrator 1		6	260	0	0	VQPSESTPTKTNT	1051	0	K.VQPSEST#PTK.T	U	1.01415	0.990797	0.983474	0.974393	0.997633	0.980452	0.99036	1.00027	1.02291	1.04556	0	0	30.8348	0	0	236636	1595
CL7035Contig1	BLOC1S3	Biogenesis of lysosome-related organelles complex 1 subunit 3		6	46;48	0	0	KIQGEASETDEED;QGEASETDEEDDV	12566;12567	619	K.IQGEAS#ET#DEEDDVNEK.S	U;U	0.992608	1.04903	0.946352	0.934911	0.932734	1.00778	1.00349	1.04172	1.02417	1.06719	0	0	1000;1000	0;0	0;0	220466;220466	17440;17440
dsrrswapns_comp206934_c0_seq1	BMB	protein brambleberry-like [Xenopus (Silurana) tropicalis]		1	585	0	0	FDALSSSKNYSPN	8083	0	R.HLGAAFDALSSS#K.N	R	1.36718	0.98811	0.883904	0.958754	0.890636	1.00225	0.972091	0.94751	1.03253	0.957029	0	0	30.8348	0	0	220465	22288
dsrrswapns_comp206934_c0_seq1	BMB	protein brambleberry-like [Xenopus (Silurana) tropicalis]		2	538	0	0	SLMKTPSHSTPAM	8084	0	K.T#PS#HSTPAMK.L	R	1.34322	1.20377	1.04407	1.13606	0.991711	1.06569	0.908406	0.823373	0.863642	0.620054	1	1	23.6238	0	0	197447	6215
dsrrswapns_comp206934_c0_seq1	BMB	protein brambleberry-like [Xenopus (Silurana) tropicalis]		2	536;538	0	0	QQSLMKTPSHSTP;SLMKTPSHSTPAM	8081;8084	785	K.T#PS#HSTPAMK.L	R;R	1.58384	1.24785	1.16834	1.16509	1.03392	0.937323	0.850571	0.789916	0.753847	0.469298	0	0	39.662888766312;23.623790157638	0;0	0;0	197447;197447	6215;6215
dsrrswapns_comp206934_c0_seq1	BMB	protein brambleberry-like [Xenopus (Silurana) tropicalis]		6	518	0	0	SLVKDDSIVASAP	8080	0	K.DDS#IVASAPM*NWK.A	R	0.989556	0.990617	0.978336	0.989154	1.01671	0.923695	1.06584	1.04466	0.959127	1.04231	0	0	58.5514	0	0	220466	29512
dsrrswapns_comp206934_c0_seq1	BMB	protein brambleberry-like [Xenopus (Silurana) tropicalis]		6	639	0	0	HTNGQASYIASxx	8082	0	R.VHTNGQAS#YIAS.-	U	0.90477	0.904949	0.889115	0.930971	0.902155	1.00968	0.91107	1.02658	1.24836	1.27235	0	0	38.1888	0	0	197446	8553
dsrrswapns_comp206934_c0_seq1	BMB	protein brambleberry-like [Xenopus (Silurana) tropicalis]		6	506;512	0	0	KDLQDDSLLENDS;SLLENDSLVKDDS	8078;8079	996	K.DLQDDS#LLENDS#LVK.D	R;R	1.0424	0.934629	0.997286	1.00033	1.03544	1.02778	0.967137	0.99857	1.07081	0.925609	0	0	1000;1000	0;0	0;0	197446;197446	19008;19008
CL1Contig641	BMS1	Ribosome biogenesis protein BMS1 homolog		6	471	0	0	ENDDEESEGEEDL	8132	0	K.ENDDEES#EGEEDLEK.E	R	0.909056	0.913015	0.969901	0.982105	0.948952	1.09025	1.05902	1.10245	1.02464	1.0006	0	0	1000	0	0	220466	14257
CL2342Contig3	BOP1	Ribosome biogenesis protein BOP1		6	86;90	0	0	PHRTSKSQADSPA;SKSQADSPADEED	11503;11504	571	K.S#QADS#PADEEDQPNEIK.E	U;U	0.943772	1.14429	0.991648	1.12869	1.05429	0.789329	1.19893	1.02847	0.987671	0.732905	0	0	1000;1000	0;0	0;0	197446;197446	10069;10069
dsrrswapns_comp209635_c1_seq11	BORA	Protein aurora borealis		6	9;12	0	0	DVRTQLTPETPGR;TQLTPETPGRAAI	11412;11411	172	R.TQLT#PET#PGR.A	R;R	1.07486	0.986281	1.02118	0.999787	0.962796	1.00064	1.00543	0.968906	0.977068	1.00306	0	0	37.539838425544;45.02596088097	0;0	0;0	197446;197446	8106;8106
CL248Contig3	BPTF	Nucleosome-remodeling factor subunit BPTF (Fragment)		6	173	0	0	RVHRPRSPIFEVK	13883	0	R.VHRPRS#PIFEVK.D	R	0.989292	0.974977	1.06496	0.963263	0.971572	0.957383	1.05095	1.03228	0.978727	1.0166	0	0	1000	0	0	197451	13180
CL248Contig3	BPTF	Nucleosome-remodeling factor subunit BPTF (Fragment)		6	649	0	0	NVEGRHSPASANP	13884	0	K.HTDNTENVEGRHS#PASANPDEK.A	R	1.03153	0.993306	0.866933	1.01169	0.937961	0.967897	1.02102	1.01195	1.05978	1.09794	0	0	24.6317	0	0	197451	5641
CL2923Contig1	BRAP	BRCA1-associated protein		2	567	0	0	NIASSSSPAPSGK	10586	0	R.QEIQDGQINIASSSS#PAPSGK.L	U	1.19368	1.14274	1.09627	1.1991	0.958109	1.08484	0.888904	0.87076	0.870205	0.695395	0	0	17.0091	0	0	197446	13245
CL314Contig2	BRCA1	Breast cancer type 1 susceptibility protein		2	1352	0	0	TSPTFASPARAKV	11099	0	K.STS#PTFAS#PAR.A	R	1.32875	1.25364	1.27366	1.08838	1.06409	0.928341	0.824941	0.802307	0.764219	0.671667	0	0	37.5398	0	0	197446	8620
CL314Contig2	BRCA1	Breast cancer type 1 susceptibility protein		6	1077	0	0	LQDELVSPNKTKR	11098	0	K.QDVLQDELVS#PNK.T	R	0.896814	1.06243	0.97719	0.928954	0.978943	1.10166	0.995735	1.01492	1.06154	0.981815	0	0	1000	0	0	220466	29874
CL291Contig4	BRD7	Bromodomain-containing protein 7		6	280;291	0	0	EPQKDESMDTDEV;EVATFRSPVKDQK	13040;13039	1042	K.DES#MDTDEVATFRS#PVK.D	R;R	0.927321	0.944048	0.98322	0.92975	0.952108	1.0802	1.12446	1.08103	1.04727	0.930588	0	0	15.007250761561;23.623790157638	0;0	0;0	197446;197446	14964;14964
CL5304Contig2	BRIP1	Fanconi anemia group J protein		4	142	0	0	CAKKQASFTTDQD	10493	0	K.QAS#FTTDQDDDFQTDRK.R	R	0.706139	0.938308	1.12788	1.15692	1.14825	1.23708	1.01696	0.924134	0.919419	0.82492	0	0	15.0073	0	0	220467	11986
CL208Contig2	BRWD3	Bromodomain and WD repeat-containing protein 3		6	70	0	0	HSEVLPSPEMKKE	10403	0	K.AEQDVDNDHSEVLPS#PEM*K.K	R	1.02432	0.860715	0.93402	0.985656	0.96939	1.04563	0.971113	1.09848	0.984242	1.12644	0	0	111.687	0	0	236638	5371
CL3215Contig1	BSCL2	HCG2020143, isoform CRA_b		6	283	0	0	ADTRPESVSQTDD	4391	0	R.ADTRPES#VSQTDDK.D	U	0.922699	0.968087	0.961535	0.963112	1.01232	0.956738	1.02559	1.03991	1.03521	1.1148	0	0	20.1669	0	0	220467	4295
zeinaSSns_comp382627_c0_seq3	BTF3	Transcription factor BTF3		4	93	0	0	VVHRTATADDKKL	857	0	R.TAT#ADDK.K	R	0.554427	0.647206	0.858581	0.993424	1.15622	1.21721	1.18541	1.15361	1.12918	1.10474	0	0	30.8348	0	0	236648	15672
zeinaSSns_comp382627_c0_seq3	BTF3	Transcription factor BTF3		6	193	0	0	GNAPLASGEDEDD	856	0	K.QSMDGNAPLAS#GEDEDDEVPDLVENFDEASK.N	R	0.983509	0.969183	0.925933	0.980043	1.0045	1.03625	1.04031	0.97717	1.06102	1.02208	0	0	85.2649	0	0	197445	26476
CL6521Contig1	BTF3	Transcription factor BTF3		6	193	0	0	GKAPLASGEEEDD	6957	0	K.APLAS#GEEEDDEVPELVENFDEASK.N	U	0.986713	0.864334	0.976352	0.985134	1.00984	1.02336	1.05821	1.01236	1.05964	1.02407	0	0	222.254	0	0	197445	27626
CL3027Contig2	BUD13	BUD13 homolog		6	17	0	0	LKRYLETGGDDGG	11831	0	K.RYLET#GGDDGGPK.K	U	1.11061	1.08411	1.08964	1.14994	1.1759	1.38008	0.913962	0.752822	0.716469	0.626475	0	0	1000	0	0	220465	12972
CL3027Contig2	BUD13	BUD13 homolog		6	174	0	0	RRGRHDSPDTSPP	11836	0	R.HDS#PDTS#PPR.R	U	1.02323	1.19898	0.923427	1.00087	0.9365	1.13061	0.98072	0.999059	0.991766	0.814834	0	0	57.7111	0	0	220466	1586
CL3027Contig2	BUD13	BUD13 homolog		6	226;230	0	0	RRVRYDSPDQSPP;YDSPDQSPPRRGR	11821;11822	585	R.YDS#PDQS#PPR.R	U;U	0.958938	1.011	1.09425	1.04819	0.874073	1.0209	1.01634	1.0513	0.950728	0.97428	0	0	1000;1000	0;0	0;0	197446;197446	5878;5878
CL3027Contig2	BUD13	BUD13 homolog		6	239;243	0	0	RRGRHDSPAQSPP;HDSPAQSPPRRGR	11825;11826	586	R.HDS#PAQS#PPR.R	U;U	0.953771	0.995715	0.977283	1.00228	1.00268	1.18813	1.00073	1.0278	0.931817	0.919793	0	0	1000;1000	0;0	0;0	197447;197447	1381;1381
CL3027Contig2	BUD13	BUD13 homolog		6	213;217	0	0	RRGRHESPDPSPP;HESPDPSPPRRVR	11827;11828	587	R.HES#PDPS#PPR.R	U;U	0.983518	1.02688	1.15947	0.937761	1.01974	1.13581	0.949332	0.915452	0.945139	0.9269	0	0	1000;1000	0;0	0;0	197447;197447	3382;3382
CL3027Contig2	BUD13	BUD13 homolog		6	392;396	0	0	RRGRHDSPDLSPP;HDSPDLSPPQRGR	11832;11833	588	R.HDS#PDLS#PPQR.G	U;U	0.846285	1.02199	0.876639	1.23238	0.987175	1.16842	1.04307	1.06621	0.869528	0.88831	0	0	1000;1000	0;0	0;0	220466;220466	10203;10203
CL3027Contig2	BUD13	BUD13 homolog		6	330;334	0	0	RRRRHVSLDQSPP;HVSLDQSPPRRGR	11823;11824	794	R.HVS#LDQS#PPR.R	U;U	0.887542	0.968336	1.02897	1.00515	0.964827	1.02353	1.06434	1.03676	1.00388	1.01667	0	0	1000;1000	0;0	0;0	197446;197446	9239;9239
CL3027Contig2	BUD13	BUD13 homolog		6	304;308	0	0	RRGRHDSPAQSPP;HDSPAQSPPLRER	11829;11830	1126	R.HDS#PAQS#PPLRER.H	U;U	0.981402	0.984336	1.02187	0.959893	1.02113	1.19898	1.05951	0.925955	0.954696	0.892221	0	0	1000;1000	0;0	0;0	220465;220465	5907;5907
CL3027Contig2	BUD13	BUD13 homolog		6	343;347	0	0	RRGRHDSRNPSPP;HDSRNPSPPRRRR	11834;11835	1214	R.HDS#RNPS#PPRR.R	U;U	0.985247	1.00811	1.05235	1.04447	0.987408	1.05242	1.04106	0.9849	0.96359	0.880449	0	0	1000;1000	0;0	0;0	220651;220651	17716;17716
CL8291Contig1	BYSL	Bystin		6	95;97	0	0	KNKAEGSDSEDDE;KAEGSDSEDDEWP	12907;12908	655	K.AEGS#DS#EDDEWPSLEK.A	U;U	0.990911	0.936959	1.05899	0.971197	1.00415	0.907292	1.0092	1.01627	0.992916	1.11212	0	0	137.20231978006;109.52908497433	0;0	0;0	220466;220466	31670;31670
CL215Contig3	BZW1	Basic leucine zipper and W2 domain-containing protein 1		6	409;411	0	0	KNAEEESESETEE;AEEESESETEEGD	7966;7967	447	K.NAEEES#ES#ETEEGD.-	R;R	0.994852	0.963484	1.01281	0.967324	0.967143	0.937193	1.04902	1.06234	1.00749	1.03833	0	0	36.55639303549;30.834828859374	0;0	0;0	220653;197446	19957;1309
CL1713Contig3	C11ORF48	Uncharacterized protein C11orf48		6	115	0	0	KKKSKKSRGDVEM	5104	0	K.S#RGDVEMEDAPAGDPVDEQPVLPTTE.-	U	1.06067	1.05363	0.925673	1.01681	1.14316	0.975371	0.864669	0.985647	1.00318	0.971182	0	0	161.042	0	0	197446	16693
CL452Contig4	C12ORF43	Uncharacterized protein C12orf43		6	118	0	0	KAGNGDSEDEGFR	11713	0	K.AGNGDS#EDEGFR.L	R	0.960469	0.97501	0.948309	1.00469	0.946204	1.03474	0.962806	1.08192	1.04459	1.04127	0	0	1000	0	0	197446	6089
CL19251Contig1	C17ORF49	HCG32827, isoform CRA_d		6	166	0	0	VPLSSDSPRKAIK	9990	0	K.M*YDDNGVPLSSDS#PRK.A	R	0.919913	0.935414	0.901252	0.982966	0.978159	1.04617	1.04624	1.04862	1.04963	1.09165	0	0	20.1669	0	0	220467	11365
CL1050Contig1	C1ORF172	Uncharacterized protein C1orf172		6	342	0	0	ERVRHLSPDRPQx	10769	0	R.HLS#PDRPQ.-	R	1.01705	0.893686	0.998636	1.05642	0.97885	1.01278	1.04139	0.991847	1.01512	0.994215	0	0	1000	0	0	197449	5153
CL1050Contig1	C1ORF172	Uncharacterized protein C1orf172		6	29	0	0	AHRTSATPPANKS	10770	0	R.TSAT#PPANK.S	R	1.04845	0.98015	0.92274	0.928816	1.02772	0.99104	1.00088	1.01072	1.0334	1.05608	0	0	30.8348	0	0	236636	391
CL14923Contig1	C21ORF2	Protein C21orf2		6	177	0	0	NDLLNFSMEETNK	8209	0	R.ESENDLLNFS#MEETNK.I	U	0.931001	0.88563	0.988107	1.01095	0.952392	1.00961	1.12052	0.977166	1.03376	1.09086	0	0	58.5514	0	0	236647	16342
CL14923Contig1	C21ORF2	Protein C21orf2		6	200	0	0	TRDKFSSFSSPTD	8210	0	K.FSS#FSS#PTDGEGGR.K	U	1.00131	0.947669	0.896668	0.970639	1.24661	0.889643	0.963093	0.989781	0.953571	1.14102	0	0	17.0091	0	0	197446	12689
CL13590Contig1	C2CD2L	C2 domain-containing protein 2-like		6	239	0	0	DRLLRGSPCSAES	13691	0	R.LLRGS#PCSAESPK.L	R	0.98555	0.994768	1.0211	0.979619	0.979402	1.06216	0.942594	0.990712	0.982018	1.06208	0	0	33.6572	0	0	220465	20530
CL1351Contig3	C6ORF106	Uncharacterized protein C6orf106		6	215	0	0	NYNPFASPEKSLS	5063	0	R.NLGGNYNPFAS#PEK.S	U	1.02421	1.01361	0.914825	0.98616	0.977632	1.00111	0.982815	1.03516	0.986528	1.07796	0	0	1000	0	0	197446	17283
CL11014Contig1	C9ORF78	Uncharacterized protein C9orf78		6	13;14;15	0	0	FRRRKASSSDEEV;RRRKASSSDEEVE;RRKASSSDEEVED	13298;13299;13300	685	R.KAS#S#S#DEEVEDEGVTR.E	U;U;U	0.967536	0.937612	0.91416	0.990219	1.01815	0.982277	0.997406	1.04637	1.03454	1.11172	0	0	144.65007125144;143.70324230024;143.28453345789	0;0;0	0;0;0	220466;220466;220466	13145;13145;13145
CL1356Contig1	CAD	CAD protein		6	1840	0	0	NKEIPKTPERHRH	6783	0	K.EIPKT#PERHR.H	R	0.954516	1.03675	0.975972	0.991532	0.946603	0.970779	0.97738	1.05611	1.0431	1.04726	0	0	1000	0	0	197451	6904
CL1356Contig1	CAD	CAD protein		6	1848	0	0	ERHRHVTVQSETI	6785	0	R.HVT#VQSETIR.S	R	0.983903	0.973444	0.984881	1.01934	1.02891	1.03447	0.98802	0.999452	0.980709	1.00687	0	0	45.026	0	0	236648	1460
CL1356Contig1	CAD	CAD protein		6	1860	0	0	IRSRAPSPRRPVQ	6786	0	R.SRAPS#PR.R	R	1.00941	0.913605	0.969161	0.926432	1.04112	1.06187	1.04255	1.02323	1.01195	1.00067	0	0	18.8054	0	0	236645	13270
TC457149	CAD	CAD protein		6	144	0	0	PRVHRASDPGLPA	6787	0	R.VHRAS#DPGLPAEEQK.E	U	0.984895	0.949697	0.94838	0.996269	0.96972	1.02033	1.02344	1.03524	1.02314	1.04889	0	0	1000	0	0	197450	9528
CL319Contig1	CALD1	Caldesmon		6	734	0	0	SPSGALSPNKETA	10938	0	K.GNVFSSPSGALS#PNK.E	R	0.995594	0.92911	1.02662	0.947481	1.0141	0.996007	1.00301	1.01001	1.02936	1.04871	0	0	132.105	0	0	236635	10922
CL320Contig4	CAMK2G	Calcium/calmodulin-dependent protein kinase type II subunit gamma		3	467;470	0	1	QTNNKNSIVSPAK;NKNSIVSPAKENP	591;592	897	K.NS#IVS#PAK.E	R;R	0.176511	0.845485	1.21543	1.19789	1.23492	1.18164	1.17631	1.09442	0.947448	0.929955	0	0	1000;1000	0;0	0;0	197446;197446	10878;10878
CL320Contig4	CAMK2G	Calcium/calmodulin-dependent protein kinase type II subunit gamma		4	481	0	1	NPPLQASMEPQTT	595	0	K.ENPPLQAS#M*EPQTTVVHNATDGIK.G	R	0.240552	0.604392	0.920259	1.23292	1.00964	1.42153	1.13567	1.27721	1.11742	1.0404	0	0	36.684	0	0	220467	18528
CL320Contig4	CAMK2G	Calcium/calmodulin-dependent protein kinase type II subunit gamma		4	438	0	1	PVVAATSAANLVE	596	0	R.QTS#APVVAATS#AANLVEQAAK.S	R	0.432052	0.968099	1.38788	1.33826	1.198	1.05864	0.980021	0.942649	0.871517	0.822876	0	0	30.8348	0	0	197445	25070
CL320Contig4	CAMK2G	Calcium/calmodulin-dependent protein kinase type II subunit gamma		6	370	0	1	MMHRQETVECLRK	593	0	R.QET#VECLR.K	R	0.804592	0.900115	0.99567	1.13072	1.12006	1.09178	1.04958	1.00738	0.969159	0.930939	0	0	1000	0	0	236635	6998
CL320Contig4	CAMK2G	Calcium/calmodulin-dependent protein kinase type II subunit gamma		6	394	0	1	LTTMLVSRNFSGI	594	0	K.GAILTTM*LVS#R.N	R	0.963897	0.988302	0.974321	1.03002	0.914666	0.664017	0.952007	1.08355	1.22532	1.2039	0	0	71.0667	0	0	220466	28611
CL11134Contig1	CAMLG	Calcium signal-modulating cyclophilin ligand		6	124	0	0	NRTDVPSESTPRG	5303	0	R.NRTDVPS#ES#TPR.G	U	1.07657	1.07138	1.03036	0.970859	0.960744	0.939218	0.991989	0.946139	0.976192	1.03655	1	0	53.5337	0	0	220467	563
CL11134Contig1	CAMLG	Calcium signal-modulating cyclophilin ligand		6	127	0	0	DVPSESTPRGLDE	5304	0	R.TDVPS#EST#PR.G	U	1.10977	1.00862	1.01268	0.958779	1.0137	0.982901	0.978111	0.973322	0.97848	0.983638	1	0	24.437	0	0	236635	21003
CL3690Contig2	CAMSAP3	Calmodulin-regulated spectrin-associated protein 3		6	1145	0	0	SPSGPMSPSKSPF	12002	0	R.AM*SPS#GPMS#PSK.S	R	0.830149	1.08443	1.15889	0.989692	1.04942	0.925325	1.00779	0.914292	0.945251	1.09477	0	0	31.2747	0	0	197446	9075
TC438770	CANX	Calnexin		6	282	0	0	DDIMNRSPRNRKP	2347	0	K.EDDIMNRS#PR.N	R	0.997483	0.985767	0.981144	0.982618	0.979856	0.989945	1.01224	1.023	1.01192	1.03602	0	0	1000	0	0	197445	6579
TC438770	CANX	Calnexin		6	261	0	0	GDEGQESQEEEEA	2348	0	K.QDEDEGDEGQES#QEEEEAEEEIK.P	R	0.948607	0.959623	0.963976	0.987751	1.0006	1.00099	0.994898	0.986688	1.01695	1.13992	0	0	1000	0	0	197445	14157
TC438770	CANX	Calnexin		6	243	0	0	EEDAEESDTQKPK	2349	0	K.AEEEEDAEES#DTQKPK.Q	R	0.977519	0.94345	0.972603	0.94372	1.00496	1.00081	1.04623	1.03726	1.03318	1.04027	0	0	44.2778	0	0	220653	9294
CL527Contig6	CANX	Calnexin		6	600	0	0	DEIINRSPRNRKL	2353	0	K.EDEIINRS#PR.N	R	0.988606	0.98413	0.988421	0.965478	0.970622	1.00176	1.02082	1.03292	1.0171	1.03014	0	0	1000	0	0	197445	7579
CL527Contig6	CANX	Calnexin		6	575	0	0	EEEGKESQDEEEA	2354	0	K.QDEEEGKES#QDEEEAEEEAK.E	R	0.970786	0.928889	0.965055	0.997632	0.978654	0.995785	0.996095	1.04033	1.0634	1.06338	0	0	1000	0	0	197445	9560
CL1365Contig1	CAP1	Adenylyl cyclase-associated protein		6	300	0	0	GPKPFTSPKPTNV	9296	0	K.PFTS#PKPTNVSAPAAK.P	R	1.09322	0.850391	1.04619	1.03118	1.00499	1.00874	1.0732	1.03245	0.899356	0.96029	0	0	18.8054	0	0	197448	18755
TC426229	CAPRIN1	Caprin-1		6	299	0	0	MTEAQYSGSEKEQ	12822	0	R.QFM*TEAQYS#GS#EK.E	R	0.956195	0.993765	0.968381	0.962479	0.942168	1.01331	1.06375	1.01669	1.03375	1.04951	1	1	142.629	0	0	220466	17881
TC426229	CAPRIN1	Caprin-1		6	299;301	0	0	MTEAQYSGSEKEQ;EAQYSGSEKEQVD	12822;12823	646	R.QFM*TEAQYS#GS#EK.E	R;R	0.962245	0.942944	0.942793	0.993418	0.96825	1.01094	1.00242	1.05748	1.07473	1.04478	0	0	142.62941786099;123.68966816164	0;0	0;0	220466;220466	17881;17881
CL18948Contig1	CARHSP1	Calcium-regulated heat stable protein 1		1	76;78	0	0	PRTRDRSPSPMRG;TRDRSPSPMRGHL	8916;8917	751	R.DRS#PS#PM*R.G	R;R	4.03321	2.71016	0.962778	0.403734	0.304929	0.209086	0.205982	0.28656	0.374675	0.508884	0	0	1000;1000	0;0	0;0	220467;220467	11532;11532
CL4692Contig3	CARHSP1	Calcium-regulated heat stable protein 1		2	47	0	0	RGYLIPSPLPTRR	6972	0	R.GYLIPS#PLPTR.R	R	1.86091	1.67632	1.25297	0.987863	0.863581	0.773623	0.722992	0.672361	0.62058	0.568798	0	0	44.2778	0	0	236635	15592
CL214Contig1	CASC3	Protein CASC3		4	353	0	0	PPPREYSPEADPI	7929	0	R.SRST#DQGPPPPREYS#PEADPIIK.E	R	0.662382	0.939856	1.14134	1.14673	1.10257	1.07214	1.07542	1.02549	0.90471	0.929356	1	0	67.1016	0	0	197445	16454
CL214Contig1	CASC3	Protein CASC3		6	374	0	0	KQTAEPSPPPPDR	7928	0	K.QTAEPS#PPPPDRPVEK.K	R	0.96814	0.916954	0.967848	1.02118	0.984899	0.984451	1.00522	1.05914	1.05658	1.03558	0	0	71.0667	0	0	220467	8551
dsrrswapns_comp216438_c2_seq7	CASC5	CASC5 protein (Fragment)		6	56	0	0	RKSRRVSFAENIR	7945	0	R.RVS#FAENIR.V	R	1.06491	1.01285	0.96562	0.975684	0.903142	0.917783	1.01972	1.07001	1.02657	1.0437	0	0	1000	0	0	220465	16001
dsrrswapns_comp216438_c2_seq7	CASC5	CASC5 protein (Fragment)		6	410	0	0	AENNFVSPDNSMD	7946	0	K.NLLNAENNFVS#PDNSM*DLTK.S	R	1.16941	0.9798	0.944049	0.906256	0.967978	1.02148	1.01119	1.00091	0.999942	0.998976	0	0	47.0452	0	0	236635	16416
zeinaSSns_comp384338_c0_seq2	CASP7	Caspase-7		6	216	0	0	SGSVNDSLETDAN	7019	0	R.GHEFDDGLEADSGS#VNDS#LETDANPR.H	R	0.985491	0.913256	0.898187	0.925954	1.00881	1.02941	1.00982	1.04444	1.05091	1.13373	1	1	28.9337	0	0	220466	24568
CL5639Contig1	CASP7	Caspase-7		6	29	0	0	EEEGEDSVDAKPD	12190	0	K.DEPGPEEEEGEDS#VDAKPDR.S	U	0.905433	0.92038	0.945546	0.956164	0.969528	1.0215	1.03236	1.01777	1.09909	1.13222	0	0	1000	0	0	220467	7346
CL171Contig9	CAST	Calpastatin		6	473	0	0	AVKPKGTPQDNKA	12491	0	K.GT#PQDNK.A	R	1.03127	0.987094	1.01926	0.981311	0.972092	0.964439	0.990283	1.02565	1.01881	1.00979	0	0	1000	0	0	197445	3284
CL592Contig2	CBS	Cystathionine beta-synthase		6	563	0	0	ERVRHFSASxxxx	8890	0	R.VRHFS#AS.-	R	1.0545	0.988652	0.966656	1.03456	0.951844	0.953202	0.969122	1.04566	1.02156	1.01424	0	0	1000	0	0	197449	5122
CL592Contig2	CBS	Cystathionine beta-synthase		6	550	0	0	ERRVSESGERDLV	8891	0	R.ERRVSES#GERDLVER.V	R	0.814364	0.923641	1.02796	1.00745	0.952823	1.01658	1.04149	1.0972	1.06086	1.05763	0	0	20.1669	0	0	220652	3228
CL885Contig5	CBX3	Chromobox protein homolog 3		6	87	0	0	DSNKRKSVSDSES	6673	0	K.RKS#VS#DSESEDSK.X	R	0.942225	0.891038	0.941348	0.966317	0.988333	1.02953	1.0479	1.06657	1.05782	1.0689	4	4	84.6094	0	0	197450	6585
CL885Contig5	CBX3	Chromobox protein homolog 3		6	87;89	0	0	DSNKRKSVSDSES;NKRKSVSDSESED	6673;6674	116	K.RKS#VS#DSESEDSK.X	R;R	0.924205	0.881255	0.957506	0.984077	0.975008	1.06094	1.0462	1.07738	1.03055	1.06288	0	0	84.609369032452;46.128594304254	0;0	0;0	197450;197451	6585;8677
CL885Contig5	CBX3	Chromobox protein homolog 3		6	87;91	0	0	DSNKRKSVSDSES;RKSVSDSESEDSK	6673;6675	985	K.S#VSDS#ESEDSK.X	R;R	0.946277	0.91501	0.951617	0.967178	0.974364	0.960324	1.07834	1.09018	1.08014	1.03657	0	0	84.609369032452;30.834828859374	0;0	0;0	197450;197446	6585;5908
CL885Contig5	CBX3	Chromobox protein homolog 3		6	87;89;91;93	0	0	DSNKRKSVSDSES;NKRKSVSDSESED;RKSVSDSESEDSK;SVSDSESEDSKSK	6673;6674;6675;6676	1187	K.RKS#VS#DS#ES#EDSK.X	R;R;R;R	0.956552	0.98218	1.00796	0.950519	0.9808	0.962327	1.06205	1.00741	1.06601	1.02419	0	0	84.609369032452;46.128594304254;30.834828859374;23.623790157638	0;0;0;0	0;0;0;0	197450;197451;197446;197451	6585;8677;5908;8677
CL885Contig5	CBX3	Chromobox protein homolog 3		6	87;89;91	0	0	DSNKRKSVSDSES;NKRKSVSDSESED;RKSVSDSESEDSK	6673;6674;6675	1188	K.RKS#VS#DS#ESEDSK.X	R;R;R	0.995516	0.993999	0.90313	0.956419	1.05137	1.01724	0.954101	0.993983	1.06484	1.0694	0	0	84.609369032452;46.128594304254;30.834828859374	0;0;0	0;0;0	197450;197451;197446	6585;8677;5908
CL12095Contig1	CC2D1A	Coiled-coil and C2 domain-containing protein 1A		6	240	0	0	GDGDDDSDEEGEK	1938	0	K.EGDGDDDS#DEEGEK.P	U	0.937817	0.87739	0.945382	0.89995	0.94213	1.07754	1.00396	1.06984	1.26128	0.984713	0	0	1000	0	0	197446	4512
dsrrswapns_comp214072_c3_seq6	CCDC104	Coiled-coil domain-containing protein 104		6	222	0	0	GSERTPSNTELPD	10411	0	R.TPS#NTELPDQSHEIEQQPVK.M	R	1.06028	1.02602	0.879411	1.01775	1.04783	1.01028	0.962218	0.994616	0.945968	1.05563	0	0	13.3795	0	0	197447	10443
CL379Contig1	CCDC12	Coiled-coil domain containing 12, isoform CRA_a		6	158	0	0	NQEDEDSDxxxxx	7735	0	K.GQEEELATAVASANQEDEDS#D.-	R	0.94261	1.02889	0.900026	0.956803	0.988065	0.947688	0.964208	0.989993	1.12427	1.15744	0	0	123.69	0	0	220466	24259
CL379Contig3	CCDC12	Coiled-coil domain containing 12, isoform CRA_a		6	180	0	0	NQEDEDSDxxxxx	11492	0	K.GQEEELATAVGSANQEDEDS#D.-	U	1.11217	0.968395	0.906417	0.938694	0.932247	0.958742	1.08233	1.00561	1.08373	1.01166	0	0	86.8328	0	0	220466	20849
CL3519Contig2	CCDC124	Coiled-coil domain-containing protein 124		6	216	0	0	QHAMYNSHxxxxx	12387	0	K.SPENPM*NQQHAM*YNS#H.-	R	0.87217	0.841543	0.873725	0.948167	0.99728	1.12091	1.08136	1.08867	1.07713	1.09905	0	0	119.743	0	0	220467	372
CL10349Contig1	CCDC132	Coiled-coil domain-containing protein 132		6	546	0	0	AANGYESDELEKS	10886	0	K.DDDTEDVLAANGYES#DELEK.S	U	0.899923	0.95854	1.01423	1.07487	0.985994	1.03556	0.986252	1.01476	1.01244	1.01743	0	0	192.262	0	0	220466	30054
CL10349Contig1	CCDC132	Coiled-coil domain-containing protein 132		6	595	0	0	LKSRKRSDYSLNK	10887	0	K.RS#DYSLNK.A	U	0.913242	0.927829	1.01303	1.05237	1.02585	0.998036	1.07395	0.983362	0.96657	1.04575	0	0	45.026	0	0	197449	8995
CL10349Contig1	CCDC132	Coiled-coil domain-containing protein 132		6	552	0	0	SDELEKSAYQEYD	10888	0	K.S#AYQEYDS#DSDVPEELK.R	U	1.05862	0.93146	0.935293	1.06663	1.07403	0.914552	0.904741	0.982987	1.13498	0.996709	1	1	33.1903	0	0	220466	28394
CL7862Contig1	CCDC25	Coiled-coil domain-containing protein 25		6	202	0	0	NQDGNDSDDFMxx	10839	0	K.SENM*SSNQDGNDS#DDFM*.-	R	0.958825	1.0041	0.984341	0.920121	1.02584	1.00198	1.00206	0.995962	1.02766	1.07911	0	0	127.526	0	0	220466	5185
CL544Contig3	CCDC6	Coiled-coil domain-containing protein 6		6	276	0	0	PVSAPPSPRDISM	8387	0	K.LDQPVS#APPS#PR.D	U	1.01447	1.12729	0.980034	0.989288	1.03835	0.916893	0.939182	0.96147	0.998167	1.03486	1	1	1000	0	0	197446	11337
CL544Contig3	CCDC6	Coiled-coil domain-containing protein 6		6	272;276	0	0	KLDQPVSAPPSPR;PVSAPPSPRDISM	8386;8387	149	K.LDQPVS#APPS#PR.D	U;U	1.05763	1.01809	1.04619	0.94489	0.940511	0.979056	1.00198	0.976226	0.990854	1.04457	0	0	1000;1000	0;0	0;0	197446;197446	11337;11337
CL12521Contig1	CCDC82	Coiled-coil domain-containing protein 82		6	60;62	0	0	VSEEEKSISEAED;EEEKSISEAEDCD	14450;14451	1090	K.S#IS#EAEDCDDK.E	U;U	0.980077	0.948446	0.882124	0.985682	0.991332	0.979031	1.08908	1.05905	1.03455	1.05063	0	0	1000;1000	0;0	0;0	197446;197446	13365;13365
dsrrswapns_comp215684_c0_seq3	CCDC9	Coiled-coil domain-containing protein 9		2	361	0	0	MFKDGASPHVEDE	1730	0	K.DGAS#PHVEDEPVSR.R	R	1.45854	1.30763	1.18309	1.08212	0.997694	0.86371	0.829952	0.776728	0.768914	0.731627	0	0	127.679	0	0	220467	3974
CL4822Contig2	CCDC9	Coiled-coil domain-containing protein 9		6	335	0	0	GLRDEESPRAPLE	1726	0	K.GLRDEES#PRAPLEFAAK.E	U	1.0466	0.959759	0.941611	1.01637	1.01773	0.995476	1.03122	1.00458	0.98545	1.0012	0	0	1000	0	0	197450	17818
dsrrswapns_comp215684_c0_seq3	CCDC9	Coiled-coil domain-containing protein 9		6	537	0	0	AEVQPTSPFLPET	1731	0	K.SAEVQPT#S#PFLPETNR.I	R	1.01107	0.953693	0.999075	0.97109	0.994464	1.05611	1.0264	0.990404	0.987848	1.00985	1	1	49.0967	0	0	197446	15411
dsrrswapns_comp215684_c0_seq3	CCDC9	Coiled-coil domain-containing protein 9		6	522	0	0	TPKLNLTPTQSED	1733	0	K.LNLT#PTQSEDK.S	U	1.00547	0.964813	0.986415	0.959098	0.979108	0.982851	1.04025	1.0003	1.01881	1.06288	0	0	20.1669	0	0	197446	14115
CL30206Contig1	CCDC92	Coiled-coil domain-containing protein 92		1	176;185	0	0	DIAPPGSPVLSSY;LSSYKPSPPKEKL	14362;14363	1082	K.LLSSTSGTTDIAPPGS#PVLSSYKPS#PPK.E	U;U	1.30918	0.924519	0.808103	0.985646	0.940949	0.879056	0.981703	1.13305	1.11136	0.926435	0	0	16.197887826984;16.144041108549	0;0	0;0	197446;197446	20861;20861
CL10079Contig1	CCDC97	Coiled-coil domain-containing protein 97		6	325	0	0	EAEAEDSQTEDDQ	10819	0	K.EAEAEDS#QTEDDQQTM*DVKE.-	U	1.3034	1.24164	0.937375	0.991459	1.13381	0.548316	0.924286	0.942402	0.981687	0.995629	0	0	15.0073	0	0	220466	11406
CL332Contig6	CCNE1	G1/S-specific cyclin-E1		1	97;102	0	0	FASLRFSPVSASP;FSPVSASPLPRLG	14590;14591	1102	R.FS#PVSAS#PLPR.L	R;R	1.56914	1.10632	1.0812	0.895984	0.644869	0.947888	0.717668	0.790598	1.05022	1.19611	0	0	37.539838425544;17.009095450606	0;0	0;0	197446;197446	16887;16887
dsrrswapns_comp217356_c2_seq9	CCP110	Centriolar coiled-coil protein of 110 kDa		6	349	0	0	SYAKLPSPEPSLS	8298	0	K.LPS#PEPSLS#PK.M	R	1.09945	1.13377	0.973557	1.09025	1.05237	0.963831	0.984619	0.900239	0.839313	0.962592	1	1	59.2977	0	0	220466	30094
dsrrswapns_comp217356_c2_seq9	CCP110	Centriolar coiled-coil protein of 110 kDa		6	349;355	0	0	SYAKLPSPEPSLS;SPEPSLSPKMHRR	8298;8297	461	K.LPS#PEPSLS#PK.M	R;R	1.01737	0.994916	0.97501	0.970835	1.03033	0.98435	1.01194	0.974883	1.01162	1.02874	0	0	59.297677927326;73.616281442622	0;0	0;0	220466;197446	30094;16531
dsrrswapns_comp217356_c2_seq9	CCP110	Centriolar coiled-coil protein of 110 kDa		6	353;355	0	0	LPSPEPSLSPKMH;SPEPSLSPKMHRR	8299;8297	999	K.LPSPEPS#LS#PK.M	R;R	0.952201	0.961403	0.964194	0.985327	0.999203	1.04564	0.989939	1.027	1.01541	1.05968	0	0	36.55639303549;73.616281442622	0;0	0;0	197446;197446	16531;16531
zeinaSSns_comp321084_c0_seq1	CCS	Copper chaperone for superoxide dismutase		6	269	0	0	RNTQLQSPPANLx	5279	0	R.NTQLQS#PPANL.-	U	0.993058	0.964449	1.00216	0.940614	0.963977	0.985908	1.00884	1.0618	1.0432	1.036	0	0	76.7327	0	0	220466	22932
CL2995Contig3	CCT2	T-complex protein 1 subunit beta		6	260	0	0	SRVRVDSTAKVAE	6963	0	R.VRVDS#TAK.V	R	0.954853	0.929154	0.939007	0.937548	0.999516	1.05943	1.0507	1.04196	1.04326	1.04456	0	0	24.437	0	0	236645	2545
CL2995Contig3	CCT2	T-complex protein 1 subunit beta		6	261	0	0	RVRVDSTAKVAEI	6964	0	R.VRVDST#AK.V	R	0.948713	0.94976	0.947398	0.903596	0.984217	1.05384	1.05026	1.04668	1.05407	1.06146	0	0	17.0091	0	0	236645	2851
dsrrswapns_comp213410_c2_seq1	CCT6A	T-complex protein 1 subunit zeta		6	246	0	0	EKTEVNSGFFYKS	4028	0	K.TEVNS#GFFYK.S	R	0.945622	0.891553	1.03851	0.987602	1.02554	0.991303	1.00282	1.01434	1.03902	1.0637	0	0	76.7327	0	0	220466	31376
CL456Contig2	CD2AP	CD2-associated protein		4	546	0	0	ILSRTKSVEVEPA	4161	0	K.S#VEVEPAAK.S	R	0.342922	0.705137	1.03529	1.09288	1.12926	1.17681	1.16544	1.14834	1.10959	1.09434	0	0	1000	0	0	197446	11327
CL456Contig2	CD2AP	CD2-associated protein		6	649	0	0	VSKPAPSPPVPLP	4163	0	K.PAPS#PPVPLPTEAK.V	R	1.07009	0.910862	0.925374	0.943762	0.982222	1.02525	1.02595	1.02666	1.03883	1.051	0	0	46.1286	0	0	236636	12607
CL8003Contig1	CD2BP2	CD2 antigen cytoplasmic tail-binding protein 2		5	40;43	0	0	RFKGKHSLDSDEE;GKHSLDSDEEDDD	7537;7538	1168	K.GKHS#LDS#DEEDDDDETSDGR.S	U;U	0.60777	0.6746	0.947978	0.984228	1.1149	1.13225	1.1252	1.1661	1.15646	1.09051	0	0	104.43400339569;86.670212116931	0;0	0;0	197450;197450	6357;6357
CL11206Contig1	CD2BP2	CD2 antigen cytoplasmic tail-binding protein 2		5	52;55	0	0	RFKGKHSLDSDEE;GKHSLDSDEEDDD	10389;10390	1174	K.GKHS#LDS#DEEDDDEETSDGR.S	R;R	0.598782	0.736691	0.831766	1.01544	1.19333	1.13558	1.04799	1.14249	1.13343	1.16448	0	0	100.68672547154;82.644968243035	0;0	0;0	197450;197450	6537;6537
CL8003Contig1	CD2BP2	CD2 antigen cytoplasmic tail-binding protein 2		6	139	0	0	VSTDDYSDSEEGR	7539	0	K.EPTAPAVSTDDYS#DSEEGRAPLSK.K	U	0.94955	0.878899	0.944516	0.933252	1.00068	1.03858	1.04075	1.04907	1.07846	1.08625	0	0	31.2747	0	0	236647	10579
CL11206Contig1	CD2BP2	CD2 antigen cytoplasmic tail-binding protein 2		6	55	0	0	GKHSLDSDEEDDD	10390	0	K.GKHS#LDS#DEEDDDEETSDGR.S	R	0.968691	0.978749	0.961573	1.08412	1.0557	1.02188	0.887896	0.999751	1.02514	1.0165	1	1	82.645	0	0	197450	6537
CL4869Contig1	CDAN1	Codanin-1		6	1307	0	0	AVAAMTSPxxxxx	7564	0	K.AVAAM*TS#P.-	U	0.907498	0.94054	0.972248	0.91673	0.954348	1.17773	1.0337	1.01839	1.0304	1.04842	0	0	24.437	0	0	220466	6942
CL4869Contig1	CDAN1	Codanin-1		6	277	0	0	TPINDVSLMSKSR	7567	0	R.RINPTPINDVS#LM*SK.S	U	0.86873	0.80989	0.989398	1.02495	1.04585	1.05207	1.07256	1.05985	1.04768	1.02903	0	0	15.0073	0	0	220465	20985
CL4869Contig1	CDAN1	Codanin-1		6	66;71	0	0	ILTNGPSTPAKTP;PSTPAKTPTSKAI	7568;7566	435	R.EQTSQILTNGPS#TPAKT#PTSK.A	U;U	0.889742	0.886314	1.10114	0.905221	1.01998	0.958452	1.05626	1.07032	1.0643	1.04828	0	0	13.379530017244;18.602696455279	0;0	0;0	220466;220466	24057;24057
CL4869Contig1	CDAN1	Codanin-1		6	149;159	0	0	NLSGKKSGPTSPN;SPNLGCSPLMHYN	7565;7563	843	K.S#GPTS#PNLGCS#PLMHYNEK.R	U;U	1.06823	0.913419	0.909589	1.12667	1.04055	1.06177	1.07293	0.999299	1.01401	0.793546	0	0	22.010764582394;49.096739689786	0;0	0;0	197445;197445	24195;24195
CL80Contig3	CDC20	Cell division cycle protein 20 homolog		6	113	0	0	NEPTDTSPTKKEQ	3345	0	K.ENEPTDTS#PTK.K	R	0.995875	1.00924	1.05387	0.999759	1.03226	0.998962	0.951214	1.03817	0.988787	0.931865	0	0	31.2747	0	0	197446	6481
CL80Contig13	CDC20	Cell division cycle protein 20 homolog		6	114	0	0	NEPVDTSPTKKEQ	3977	0	K.ENEPVDTS#PTK.K	U	0.942293	0.912194	0.932953	0.958185	1.01047	1.11332	0.997819	1.05804	1.04549	1.02924	0	0	30.8348	0	0	197446	8674
CL6647Contig1	CDC23	Cell division cycle protein 23 homolog		1	513;521	0	0	TPTRRVSPLNLSS;LNLSSVTPxxxxx	14349;14350	1081	R.RVS#PLNLS#SVT#P.-	R;R	2.01264	1.39311	1.18549	0.994053	0.678241	0.740151	0.764798	0.772185	0.751922	0.707408	0	0	51.004324252446;48.873949984654	0;0	0;0	197446;197445	17200;24659
CL6647Contig1	CDC23	Cell division cycle protein 23 homolog		6	521	0	0	LNLSSVTPxxxxx	14350	0	R.VSPLNLS#SVT#P.-	R	0.859988	0.81916	1.01124	0.920273	0.845354	1.00686	1.03949	1.14818	1.20002	1.14945	2	2	48.8739	0	0	197445	24659
CL6647Contig1	CDC23	Cell division cycle protein 23 homolog		6	518;521	0	0	VSPLNLSSVTPxx;LNLSSVTPxxxxx	14351;14350	873	R.VSPLNLS#SVT#P.-	R;R	0.92848	0.89554	0.871699	0.871819	0.931787	0.892913	1.00186	1.15666	1.25087	1.19837	0	0	24.436974992327;48.873949984654	0;0	0;0	197445;197445	24659;24659
CL1728Contig2	CDC27	Cell division cycle protein 27 homolog		2	437;440	0	0	ISKLDSSIISEGK;LDSSIISEGKISN	10932;10931	163	K.LDSS#IIS#EGK.I	R;R	1.26787	1.19609	1.20988	1.14096	1.03302	0.930973	0.871094	0.800736	0.791342	0.758037	0	0	24.436974992327;31.274712326135	0;0	0;0	197446;197446	16611;16611
CL1728Contig2	CDC27	Cell division cycle protein 27 homolog		6	428	0	0	QTNLNDSLEISKL	10929	0	K.GGVTQTNLNDS#LEISK.L	U	0.904482	0.887394	0.928551	0.960781	1.11963	1.00202	1.01675	1.03149	1.06013	1.08877	0	0	39.6629	0	0	220466	27936
CL1728Contig2	CDC27	Cell division cycle protein 27 homolog		6	207	0	0	DTVLMETPQDTIE	10930	0	R.QPDTVLM*ET#PQDTIELNR.L	R	1.03803	0.957004	1.15183	1.18914	0.92254	0.909093	0.924776	0.940459	0.969197	0.997936	0	0	36.5564	0	0	236635	11573
CL6846Contig3	CDC37L1	Hsp90 co-chaperone Cdc37-like 1		6	69	0	0	RKEAALSPGENRG	8458	0	K.EAALS#PGENR.G	U	0.974908	0.97254	0.984285	0.984435	1.01848	0.952013	1.02657	0.987503	1.09859	1.00068	0	0	1000	0	0	220466	8865
CL2152Contig2	CDC5L	Cell division cycle 5-like protein		1	356	1	0	ALRTPKTPAAQDR	14611	0	K.T#PAAQDR.I	R	2.34765	1.0497	0.649258	0.463884	0.506719	0.763521	1.00981	0.988344	1.17924	1.04188	0	0	1000	0	0	197446	661
dsrrswapns_comp212020_c1_seq3	CDC6	Cell division control protein 6 homolog		6	100	0	0	PSTRSQSQSAIPF	1940	0	R.SQS#QSAIPFPK.K	R	0.969886	0.890816	0.895965	0.964983	1.03076	1.01247	1.01843	1.08015	1.0768	1.05974	0	0	17.0091	0	0	197446	16586
CL1Contig829	CDC6	Cell division control protein 6 homolog		6	8	0	0	PSTRSRSQSSIQF	6036	0	R.SRS#QSSIQFPK.K	R	0.989031	0.873009	0.934716	1.01841	1.0601	1.1036	1.02655	1.0155	1.02389	0.955192	0	0	31.2747	0	0	197449	12837
CL1Contig829	CDC6	Cell division control protein 6 homolog		6	88	0	0	ETGQPTTPKGRRL	6037	0	K.ETGQPTT#PK.G	R	0.992074	1.10094	0.865805	0.943386	0.998623	0.971628	0.991374	1.01112	1.04539	1.07966	0	0	30.8348	0	0	236648	16550
CL1628Contig2	CDCA2	Cell division cycle-associated protein 2		6	461	0	0	TFGKALSPELFDR	6572	0	K.ALS#PELFDR.F	R	1.01188	0.988361	0.960196	0.954096	0.978641	0.995095	1.0044	1.0137	1.03578	1.05786	0	0	1000	0	0	236635	13796
CL1628Contig2	CDCA2	Cell division cycle-associated protein 2		6	1040	0	0	LKDQIQSPTKENK	6573	0	K.DQIQS#PTK.E	R	0.99275	0.986688	0.946173	0.980896	0.971357	1.10656	1.00343	0.984951	0.990856	1.03634	0	0	31.2747	0	0	220466	11206
CL2619Contig4	CDCA3	Cell division cycle-associated protein 3		2	272	0	0	ILQEDNSPNTNTQ	5860	0	R.ILQEDNS#PNTNTQHR.Q	R	1.30471	1.22945	1.13414	1.03815	0.988488	0.932392	0.892539	0.859648	0.833402	0.787079	0	0	71.7529	0	0	197445	8890
CL2619Contig4	CDCA3	Cell division cycle-associated protein 3		4	44	0	0	PIEVGESPRNTPQ	5859	0	R.TPIEVGES#PR.N	R	0.374457	0.479218	0.661102	0.852978	1.02565	1.11582	1.25097	1.34309	1.36585	1.53087	1	1	78.1557	0	0	236648	3564
CL2619Contig4	CDCA3	Cell division cycle-associated protein 3		4	29	0	0	RVNDPRSPTTGIP	5862	0	R.VNDPRS#PTTGIPR.T	U	0.338908	0.492954	0.684201	0.897572	1.08085	1.22613	1.25773	1.28934	1.34055	1.39176	0	0	31.2747	0	0	220465	12666
CL2619Contig1	CDCA3	Cell division cycle-associated protein 3		4	29	0	0	RVNDPRSPTSGIP	5879	0	R.VNDPRS#PTSGIPR.T	R	0.293015	0.446214	0.622457	0.866036	0.965525	1.1689	1.23782	1.40402	1.43148	1.56453	0	0	17.0091	0	0	220465	12649
CL2619Contig4	CDCA3	Cell division cycle-associated protein 3		4	44;48	0	0	PIEVGESPRNTPQ;GESPRNTPQTVKE	5859;5861	103	R.TPIEVGES#PRNT#PQTVK.E	R;R	0.284593	0.433085	0.729232	1.00692	1.11358	1.18616	1.32058	1.41974	1.23344	1.27266	0	0	78.155748532287;42.520086709494	0;0	0;0	236648;220466	3564;24370
CL2619Contig4	CDCA3	Cell division cycle-associated protein 3		6	256	0	0	PRKALLSSSSGRS	5864	0	K.ALLS#S#SSGRS#PLR.I	R	1.05838	1.16565	1.0144	1.01534	1.01042	1.07245	0.988644	0.972728	0.821308	0.880683	1	1	13.3795	0	0	197446	13689
CL2619Contig4	CDCA3	Cell division cycle-associated protein 3		6	256;257	0	0	PRKALLSSSSGRS;RKALLSSSSGRSP	5864;5865	970	K.ALLS#S#SSGRS#PLR.I	R;R	1.17499	1.07459	1.07462	0.993649	0.998349	1.01623	0.99289	0.948748	0.915716	0.810213	0	0	13.379530017244;13.379530017244	0;0	0;0	197446;197446	13689;13689
CL13417Contig1	CDCA7	Cell division cycle-associated protein 7		5	130	0	0	PPRASLSQQQLRR	10149	0	R.ASLS#QQQLR.R	R	0.594127	0.639508	0.829255	0.999288	1.06186	1.15393	1.13976	1.22593	1.149	1.20735	0	0	30.8348	0	0	197446	9049
CL13417Contig1	CDCA7	Cell division cycle-associated protein 7		6	148	0	0	SRRQTRSMGGVEP	10148	0	R.S#M*GGVEPT#SPDRDR.R	R	1.07557	1.02899	0.973505	0.954528	0.981349	1.02837	1.01041	0.992456	0.982426	0.972397	0	0	49.4182	0	0	236635	20727
CL13417Contig1	CDCA7	Cell division cycle-associated protein 7		6	156	0	0	GGVEPTSPDRDRR	10150	0	R.SM*GGVEPTS#PDRDR.R	R	0.983132	0.921332	0.972478	0.962876	1.02382	0.991147	1.00359	1.01178	1.03873	1.09112	0	0	30.8348	0	0	220467	795
CL9557Contig1	CDCA8	Borealin		5	128	0	0	AVKLDCSVDELSE	11109	0	K.LDCS#VDELSEPK.L	U	0.71027	0.771728	0.742648	0.793555	0.939294	1.18039	1.05753	1.22598	1.25971	1.31889	0	0	60.3582	0	0	197446	19290
CL978Contig6	CDK11B	Cyclin-dependent kinase 11B		6	47	0	0	RDSKRDSLEEGEL	9562	0	K.RDS#LEEGELR.D	R	0.984204	0.985944	1.05985	1.00384	0.99272	0.960391	0.972512	1.0247	1.01004	1.0058	0	0	1000	0	0	220465	9546
CL978Contig6	CDK11B	Cyclin-dependent kinase 11B		6	371;374	0	0	SRFDHDSAESEEE;DHDSAESEEEEED	9563;9564	508	R.FDHDS#AES#EEEEEDEEDIR.E	R;R	1.00081	1.06151	0.917538	1.05552	0.920718	1.01091	0.938828	1.1235	0.989151	0.981515	0	0	1000;1000	0;0	0;0	220466;220466	16656;16656
CL978Contig6	CDK11B	Cyclin-dependent kinase 11B		6	113;115	0	0	EKRRHRSHSAEGS;RRHRSHSAEGSAG	9566;9565	509	R.S#HS#AEGSAGK.H	R;R	0.99095	1.14418	1.01956	0.874868	0.930729	0.985144	1.12482	1.05865	0.905979	0.965115	0	0	42.869153845349;47.045234908675	0;0	0;0	220466;220466	1193;1193
CL1137Contig6	CDK12	Cyclin-dependent kinase 12		6	1064	0	1	KAPRKESVSVPSV	10437	0	R.KES#VSVPSVDATK.N	R	1.18157	1.0607	0.965611	0.918251	0.952749	1.00519	0.992126	0.97906	0.974602	0.970145	0	0	31.2747	0	0	236638	7219
CL10166Contig1	CDK13	Cyclin-dependent kinase 13		6	359	0	1	SRQSSISPSTLTL	13832	0	R.QSS#IS#PSTLTLK.S	U	1.17265	1.19387	0.855158	0.957574	1.00239	1.02154	0.912352	0.929152	1.01688	0.938431	0	0	24.2431	0	0	197446	17413
CL11373Contig1	CDS2	Phosphatidate cytidylyltransferase 2		6	44	0	0	TDGETASDSESKT	13481	0	K.TDGETAS#DSESK.T	R	0.898326	0.982567	0.906498	0.954473	1.03081	0.913112	1.00918	1.13387	1.06112	1.11005	0	0	17.0091	0	0	220466	4333
CL25Contig8	CDT1	DNA replication factor Cdt1		6	144	0	0	MVNVSLSPKMKEL	14339	0	K.DMVNVSLS#PK.M	R	0.920633	1.09828	0.990475	0.963425	0.828729	1.06713	0.991726	0.8628	1.3448	0.931999	0	0	44.2778	0	0	197446	16680
CL168Contig5	CDV3	Protein CDV3 homolog		5	100	0	0	IQSLQLSNEKEDD	11262	0	R.IQSLQLS#NEK.E	R	0.781509	0.777777	0.875541	0.92414	1.0048	1.07126	1.11	1.14285	1.13547	1.17666	0	0	71.0667	0	0	236635	11225
dsrrswapns_comp215068_c4_seq1	CDYL	Chromodomain Y-like protein		6	37	0	0	PMKSRTSVDGFQN	9975	0	K.SRTS#VDGFQNENTEK.-	U	0.64482	0.816784	1.0303	1.09917	1.09532	1.13302	1.09623	1.05944	1.02812	0.996806	0	0	17.0091	0	0	236639	3757
CL3781Contig1	CDYL	Chromodomain Y-like protein		6	116	0	0	NQLLHSSPKLRRS	13705	0	K.NNQLLHSS#PK.L	R	0.960269	0.953159	0.940323	1.08458	0.970383	0.992194	1.06411	1.01097	1.01967	1.00435	0	0	30.8348	0	0	220465	12640
CL1578Contig4	CECR2	Cat eye syndrome critical region protein 2		6	1132	0	0	QTDRPESPKQFLD	12228	0	K.VQAEEEGQTTGVGQTDRPES#PK.Q	R	0.91786	0.998419	0.927889	0.94907	1.06409	1.04168	0.958107	1.02908	1.07067	1.04314	0	0	44.973	0	0	220467	8133
CL1424Contig4	CENPE	Centromere-associated protein E		6	2311	0	0	YSQLVMSPGKTGM	9827	0	K.RVVS#PNRSEIYSQLVM*S#PGK.T	R	1.05622	1.13473	0.965061	0.843161	0.934191	0.992295	1.04974	0.962727	1.00499	1.0569	0	0	74.3925	0	0	220465	21491
CL10980Contig1	CENPE	Centromere-associated protein E		6	366	0	0	VQENLNSPKSEFF	9833	0	K.QQNVQENLNS#PK.S	U	0.957313	0.868861	0.989858	0.946329	0.971447	1.03877	1.0307	0.956169	1.13663	1.10392	0	0	1000	0	0	197446	8583
CL2472Contig2	CEP192	CEP192 protein		6	1254	0	0	CKALGESPQKQKN	6004	0	K.ALGES#PQK.Q	R	0.954137	0.936846	0.993373	0.984888	0.95877	1.01053	1.02865	1.06589	1.05789	1.00902	0	0	1000	0	0	197446	9562
CL2472Contig2	CEP192	CEP192 protein		6	2523	0	0	VKPRRRSGSEASS	6007	0	R.S#GSEASSLK.A	R	0.957912	1.01505	0.928637	0.948166	0.971321	1.03425	1.01653	1.05787	1.02839	1.04187	0	0	30.8348	0	0	197446	8542
CL2472Contig2	CEP192	CEP192 protein		6	448	0	0	RKTTSNSPERSSV	6008	0	K.TTSNS#PER.S	R	1.07316	1.00692	1.01954	0.930212	1.02466	0.912208	0.955455	1.10987	0.969354	0.998611	0	0	30.8348	0	0	197447	24459
CL2472Contig2	CEP192	CEP192 protein		6	125	0	0	EKRSSDSEDPHKK	6010	0	K.RSSDS#EDPHK.K	R	1.00085	1.09065	0.985667	0.947384	1.06838	1.02275	0.900072	0.974549	0.982422	1.02727	0	0	20.1669	0	0	220650	24341
CL2472Contig2	CEP192	CEP192 protein		6	280;284	0	0	AATGMDSAPASDD;MDSAPASDDEDVE	6006;6005	107	R.LAATGMDS#APAS#DDEDVEHELEK.A	R;R	0.971462	0.889522	0.971673	1.00206	1.03829	0.998406	1.04408	1.02585	1.05814	1.00052	0	0	33.6571906228;55.369954557808	0;0	0;0	197445;197445	20990;20990
CL2801Contig2	CEP41	Centrosomal protein of 41 kDa		6	115	0	0	RPNGKGSPVSESK	6980	0	K.GS#PVSESK.S	R	0.997198	0.888948	0.914516	0.931604	1.00297	1.0389	1.04229	1.04567	1.06119	1.07671	0	0	37.5398	0	0	236648	154
CL10947Contig1	CERS5	Ceramide synthase 5		6	342;346;347;348	0	0	VLKDDRSDVESSS;DRSDVESSSEEED;RSDVESSSEEEDT;SDVESSSEEEDTT	12903;12906;12904;12905	653	K.DDRS#DVES#S#S#EEEDTTLNGTK.A	U;U;U;U	0.899161	1.04996	0.99229	0.952371	0.973204	0.971178	1.02293	1.00705	1.03016	1.10169	0	0	57.347201884986;31.76023887412;36.701016243329;33.35766329625	0;0;0;0	0;0;0;0	220466;220466;220466;220466	15506;15506;15506;15506
CL2535Contig3	CFDP1	Craniofacial development protein 1		6	42	0	0	KSQQEPSPVSSKT	10676	0	K.SQQEPS#PVSSK.T	U	1.19656	1.13605	1.08458	1.07317	0.97511	0.972157	0.961536	0.897208	0.863651	0.839975	0	0	57.7111	0	0	197446	7248
CL575Contig4	CFL1	Cofilin-1		6	26	0	0	KVRHQLSPEEAKK	4989	0	R.HQLS#PEEAK.K	U	0.963127	0.905465	0.966228	0.976349	0.958114	1.0469	1.04329	1.04603	1.04866	1.04584	0	0	1000	0	0	197449	8109
CL575Contig3	CFL1	Cofilin-1		6	77	0	0	KVRHQLSPEDAKK	10337	0	R.HQLS#PEDAK.K	R	0.945291	0.820348	0.987332	0.999676	0.979437	1.05036	1.04859	1.04682	1.05632	1.06582	0	0	1000	0	0	197449	8223
CL532Contig2	CHAF1A	Chromatin assembly factor 1 subunit A		2	757	0	0	RLKRLISENSVYE	4068	0	K.RLIS#ENSVYEK.R	R	1.38208	1.18361	1.10154	1.00834	0.952469	0.934809	0.919377	0.839625	0.876765	0.801381	0	0	45.026	0	0	220465	19092
CL532Contig2	CHAF1A	Chromatin assembly factor 1 subunit A		6	820	0	0	LQSLPLSGKRKSA	4066	0	K.EDNGANGGSLQSLPLS#GK.R	R	1.13039	1.07154	1.03167	1.02005	0.999618	0.977253	0.984191	0.953466	0.948349	0.883481	0	0	99.2279	0	0	236635	10711
CL532Contig2	CHAF1A	Chromatin assembly factor 1 subunit A		6	193	0	0	TSASNFSPERVVK	4072	0	K.SDQLHQAAATSTSASNFS#PER.V	R	0.967778	1.14244	0.98002	1.06156	0.986401	1.07008	0.936282	0.976792	0.942302	0.936343	0	0	15.0073	0	0	220465	13324
zeinaSSns_comp388861_c0_seq1	CHAF1A	Chromatin assembly factor 1, subunit A (P150), isoform CRA_a		6	805	0	0	LQSLPLSGKRKSA	5624	0	K.ENNGANGGSLQSLPLS#GK.R	R	1.08786	1.09033	1.10485	1.00191	0.934171	1.00884	1.0166	0.900853	0.942241	0.912334	0	0	58.5514	0	0	236637	8116
CL532Contig1	CHAF1A	Chromatin assembly factor 1 subunit A		6	877	0	0	KINLNDSAILASC	5630	0	K.INLNDS#AILASCQN.-	U	1.01692	0.883084	0.937211	0.861372	0.983301	1.05375	1.05511	1.05648	1.06975	1.08303	0	0	81.6917	0	0	236647	18435
CL532Contig1	CHAF1A	Chromatin assembly factor 1 subunit A		6	141	0	0	LANGTVSPERSTT	5633	0	R.AQLANGTVS#PER.S	U	0.940661	0.935158	0.926095	0.975635	1.03634	1.00184	0.938112	1.05187	1.05324	1.14105	0	0	31.2747	0	0	220466	12253
CL532Contig1	CHAF1A	Chromatin assembly factor 1 subunit A		6	244	0	0	SPSTSTTPTGKAT	5634	0	K.FT#NGSSPSTSTT#PTGK.A	U	0.980362	0.956563	1.01802	0.972605	0.957253	1.02388	1.05087	1.03174	1.00358	1.00513	0	0	30.8348	0	0	220653	10576
CL532Contig2	CHAF1A	Chromatin assembly factor 1 subunit A		6	238;244	0	0	QFRNRSSPSTSTT;SPSTSTTPTGKVT	4071;4070	777	R.NRSS#PSTSTT#PTGK.V	R;R	1.03643	0.890865	0.964692	1.04316	0.948075	1.05263	1.0155	1.06676	1.02424	0.957645	0	0	17.009095450606;20.166921175432	0;0	0;0	197447;197446	3878;6242
CL532Contig2	CHAF1A	Chromatin assembly factor 1 subunit A		6	237;238	0	0	SQFRNRSSPSTST;QFRNRSSPSTSTT	4069;4071	1161	R.NRS#S#PSTSTT#PTGK.V	R;R	0.971149	0.963198	0.964505	0.972387	0.969389	1.03967	1.04629	1.0631	0.978298	1.03202	0	0	23.623790157638;17.009095450606	0;0	0;0	197450;197447	6202;3878
CL4079Contig1	CHAF1B	Chromatin assembly factor 1 subunit B		6	598	0	0	RTEDSPSCSSSDK	1571	0	R.TEDSPS#CSSSDKPSGSDQTNK.-	U	1.00282	0.95036	0.962008	0.965411	0.956877	1.01156	1.09392	1.0249	1.00685	1.02529	0	0	34.8923	0	0	236648	2333
CL4079Contig1	CHAF1B	Chromatin assembly factor 1 subunit B		6	461	0	0	QSKKVSSPGSRQE	1573	0	K.VSS#PGSR.Q	U	1.09984	1.11695	1.12263	1.02289	0.956819	0.949746	0.923996	0.895494	0.877116	1.03452	0	0	24.437	0	0	197446	2235
CL4079Contig1	CHAF1B	Chromatin assembly factor 1 subunit B		6	469	0	0	GSRQELTPSNKSM	1574	0	K.VS#SPGSRQELT#PSNK.S	U	0.978216	1.01767	0.976371	0.992351	0.98341	1.02214	1.02622	1.02139	0.987908	0.994327	0	0	20.1669	0	0	197447	7684
CL4079Contig1	CHAF1B	Chromatin assembly factor 1 subunit B		6	606	0	0	SSSDKPSGSDQTN	1575	0	R.TEDSPSCSSSDKPS#GSDQTNK.-	U	0.894933	1.1014	1.03596	1.07598	1.00796	0.787194	0.996683	0.979998	1.07773	1.04216	0	0	15.0116	0	0	220467	6179
CL4079Contig1	CHAF1B	Chromatin assembly factor 1 subunit B		6	508;511	0	0	SNSLASTPNSEDK;LASTPNSEDKRNA	1572;1570	910	R.ECT#PVSSNSLAST#PNS#EDK.R	U;U	0.84481	0.830312	0.989632	1.04808	1.08248	0.986451	1.01308	1.11731	1.0106	1.07725	0	0	30.834828859374;49.311551428431	0;0	0;0	197446;197446	14127;14127
CL9426Contig1	CHAMP1	Chromosome alignment-maintaining phosphoprotein 1		6	284	0	0	RGIEDISEDEEMP	8253	0	R.GIEDIS#EDEEM*PVDDK.G	U	1.04943	1.0101	0.971253	0.993681	1.05595	0.89583	0.973838	0.998008	1.03852	1.01339	0	0	1000	0	0	220466	25690
CL9426Contig1	CHAMP1	Chromosome alignment-maintaining phosphoprotein 1		6	177	0	0	EQSIAQSPEAKEK	8254	0	K.SS#IVEQSIAQS#PEAK.E	R	1.02989	0.934328	0.924531	0.824876	1.1006	1.0014	1.05176	0.934942	1.1338	1.06388	0	0	132.105	0	0	197446	14808
CL9426Contig1	CHAMP1	Chromosome alignment-maintaining phosphoprotein 1		6	300	0	0	KGIENVSEDEAPM	8255	0	K.GIENVS#EDEAPM*QTK.E	U	0.962284	0.907044	1.00157	0.998046	0.979271	1.00062	1.02061	1.07729	1.05002	1.00324	0	0	123.983	0	0	220466	17913
CL9426Contig1	CHAMP1	Chromosome alignment-maintaining phosphoprotein 1		6	387	0	0	EEVANVSKNIMEF	8257	0	K.NLM*GFTEEEEEVANVS#K.N	U	0.980203	1.0408	1.08942	1.07227	0.87191	0.99968	1.08083	0.908564	0.975398	0.980921	0	0	123.864	0	0	220466	32231
CL9426Contig1	CHAMP1	Chromosome alignment-maintaining phosphoprotein 1		6	329	0	0	KETIDFSDKEDVP	8262	0	K.ETIDFS#DK.E	U	0.891784	0.864345	0.961377	0.973193	0.950955	1.06638	1.06855	1.11255	1.04074	1.07012	0	0	59.2977	0	0	220466	25806
CL9426Contig1	CHAMP1	Chromosome alignment-maintaining phosphoprotein 1		6	466	0	0	TEDGNTSAMKKPS	8265	0	K.DTLDDTEDGNTS#AM*K.K	U	0.982747	0.988693	1.07795	0.993686	1.00471	0.95739	0.937266	1.03647	0.981096	1.03999	0	0	17.0091	0	0	220466	12966
CL9426Contig1	CHAMP1	Chromosome alignment-maintaining phosphoprotein 1		6	314;315	0	0	TKEVAESSEEDDV;KEVAESSEEDDVP	8251;8252	457	K.EVAES#S#EEDDVPAK.E	U;U	0.994369	0.955855	0.957882	0.968298	0.932255	0.950621	1.06447	1.07566	1.04548	1.05511	0	0	1000;1000	0;0	0;0	197446;197446	11125;11125
CL9426Contig1	CHAMP1	Chromosome alignment-maintaining phosphoprotein 1		6	475;480	0	0	KKPSALSEDEETP;LSEDEETPIKSNF	8263;8256	458	K.KPSALS#EDEET#PIK.S	U;U	0.96241	0.947834	0.858626	0.955913	1.03478	1.10629	1.01252	1.05222	1.02718	1.04224	0	0	33.6571906228;123.98325281797	0;0	0;0	197446;236647	13259;10677
CL9426Contig1	CHAMP1	Chromosome alignment-maintaining phosphoprotein 1		6	394;402	0	0	KNIMEFSEEEEDT;EEEDTPSLSKDIM	8260;8264	459	K.NIM*EFS#EEEEDTPS#LSK.D	U;U	0.942756	0.903374	1.01637	1.04748	0.967896	0.991783	1.04377	1.06282	1.01348	1.01027	0	0	85.264923897878;27.05475225189	0;0	0;0	220466;220466	28956;28965
CL9426Contig1	CHAMP1	Chromosome alignment-maintaining phosphoprotein 1		6	423;428;434	0	0	TPAMSKSIMEFSE;KSIMEFSEEEDGS;SEEEDGSPPSKNM	8259;8258;8261	998	K.S#IMEFS#EEEDGS#PPSK.N	U;U;U	0.930846	0.866437	0.98042	0.950955	1.01565	0.950557	1.10333	1.09579	1.08709	1.01892	0	0	100.03702470731;104.19752789907;76.286629539268	0;0;0	0;0;0	197446;197446;197446	16062;16062;16062
CL149Contig6	CHD4	Chromodomain-helicase-DNA-binding protein 4		2	1544	0	0	GDTQPNTPAPPAS	2122	0	K.T#PTSSTPGDTQPNT#PAPPASNEDSTK.S	R	1.33651	1.1522	1.11142	1.13507	0.998836	0.898773	0.947613	0.884215	0.803701	0.731675	1	0	71.3424	0	0	236647	4929
CL149Contig6	CHD4	Chromodomain-helicase-DNA-binding protein 4		6	1526	0	0	MASKIDSPSPKTP	2119	0	K.IDS#PS#PK.T	R	0.947721	0.974711	1.04142	0.941946	0.91407	0.990362	1.07498	1.12686	0.955701	1.03224	1	0	1000	0	0	197446	9621
CL149Contig6	CHD4	Chromodomain-helicase-DNA-binding protein 4		6	1657	0	0	TLQNGETPKETAE	2121	0	K.DDVQEVTLQNGET#PK.E	R	1.05809	1.01691	0.942295	1.0385	0.944514	1.1092	0.994859	0.874121	0.982368	1.03915	0	0	138.848	0	0	220466	22504
CL149Contig6	CHD4	Chromodomain-helicase-DNA-binding protein 4		6	1589	0	0	PTPDTQSPAAQTE	2126	0	K.EETTDNEVKPTEENNETTQPTPDTQS#PAAQTEEK.K	R	0.903161	0.830877	1.05107	1.01578	0.943938	1.00718	1.02475	1.04233	1.07441	1.10649	0	0	51.0043	0	0	236647	6709
CL62Contig9	CHD7	Chromodomain-helicase-DNA-binding protein 7		6	2147;2152	0	0	ADTAEKSIIQESD;KSIIQESDPEAVT	13404;13403	693	K.S#IIQES#DPEAVTIK.E	R;R	0.975967	1.00165	1.01047	0.967744	0.914904	1.01161	0.976917	1.07509	1.08266	0.982982	0	0	52.39057088466;62.658523224483	0;0	0;0	197446;197446	17078;17078
CL62Contig14	CHD8	Chromodomain-helicase-DNA-binding protein 8		6	98	0	0	DLDIKITDDEDDE	10899	0	K.IT#DDEDDEEVDVTGPVK.T	R	1.00442	0.894159	0.98502	0.988023	0.87959	1.08478	1.03787	1.10663	0.988903	1.0306	0	0	106.4	0	0	220466	28704
CL62Contig14	CHD8	Chromodomain-helicase-DNA-binding protein 8		6	925;929	0	0	DDMVEFSDLESDD;EFSDLESDDDDRP	10897;10898	855	K.DDDMVEFS#DLES#DDDDRPK.A	R;R	0.971431	0.952018	0.914961	0.925646	0.997822	1.03034	0.983006	1.05776	1.10998	1.05704	0	0	1000;1000	0;0	0;0	197445;197445	20491;20491
CL5259Contig1	CHM	Rab proteins geranylgeranyltransferase component A 1		6	160	0	0	ETEKHDSPEGRSD	14055	0	K.HDS#PEGR.S	U	1.01337	0.952594	0.936219	1.06465	0.807268	1.03339	1.00435	0.977999	1.04914	1.16103	0	0	1000	0	0	197449	12176
CL8527Contig2	CHMP2B	Charged multivesicular body protein 2b		6	200	0	0	SKSTGISDEEIER	6538	0	K.S#TGIS#DEEIER.Q	R	0.896726	1.01944	0.874573	0.983848	1.03858	0.983892	0.980251	1.04796	1.08162	1.09311	1	1	53.5337	0	0	197446	10028
CL8527Contig2	CHMP2B	Charged multivesicular body protein 2b		6	196;200	0	0	SASASKSTGISDE;SKSTGISDEEIER	6539;6538	983	K.S#TGIS#DEEIER.Q	R;R	1.012	0.92466	1.03506	0.95942	0.950826	0.993823	1.04233	0.989714	1.0347	1.05745	0	0	24.436974992327;53.533688924093	0;0	0;0	197446;197446	10028;10028
CL5032Contig2	CHMP7	Charged multivesicular body protein 7		6	406	0	0	MDQAAHSPADGSF	10189	0	K.M*DQAAHS#PADGSFLR.S	R	1.05749	1.03925	1.00752	0.998632	1.00252	0.967997	0.93963	0.967813	1.01092	1.00823	0	0	65.4396	0	0	220467	8376
CL3766Contig1	CIAPIN1	Anamorsin		6	238	0	0	SGCGEGSEKKRKA	1455	0	K.KPAPSSLLASGCGEGS#EK.K	R	1.00564	0.93877	0.980915	0.982129	1.014	1.03326	1.01004	1.02223	1.0053	1.00772	0	0	124.922	0	0	220465	23094
TC439103	CIRBP	Cold inducible RNA binding protein, isoform CRA_c		3	143	0	0	YYSSGRSQGSYGD	6258	0	R.S#QGSYGDR.A	R	0.383873	0.835171	1.66998	1.91838	1.61119	1.08989	0.806342	0.732926	0.521802	0.430445	0	0	37.5398	0	0	197446	869
TC439103	CIRBP	Cold inducible RNA binding protein, isoform CRA_c		3	158	0	0	GGSYRDSYDSYAT	6259	0	R.AGGSYRDS#YDSYATHE.-	R	0.218243	0.552066	1.05174	1.38408	1.49516	1.49876	1.18722	1.05055	0.822152	0.740041	0	0	37.5398	0	0	220465	10119
TC439103	CIRBP	Cold inducible RNA binding protein, isoform CRA_c		3	161	0	0	YRDSYDSYATHEx	6261	0	R.AGGSYRDSYDS#YATHE.-	R	0.0459932	0.435449	0.925809	1.48428	1.58527	1.96763	1.29837	0.947618	0.760729	0.548852	0	0	24.2431	0	0	236639	2677
TC426878	CIRBP	Cold-inducible RNA-binding protein		3	162	0	0	GGSYRDSYDSYAT	10340	0	R.SGGSYRDS#YDSYATHE.-	R	0.0902662	0.515959	0.90708	1.48304	1.68872	2.15675	1.26497	0.817163	0.608202	0.467856	0	0	53.5337	0	0	220465	9155
TC426878	CIRBP	Cold-inducible RNA-binding protein		3	147	0	0	YYGSGRSQGSYGD	10341	0	R.S#QGSYGDR.A	R	0.354571	0.89482	1.68364	1.83396	1.646	1.09784	0.827997	0.646619	0.573311	0.441236	0	0	37.5398	0	0	197446	869
TC426878	CIRBP	Cold-inducible RNA-binding protein		4	150	0	0	SGRSQGSYGDRSG	10342	0	R.SQGS#YGDR.A	R	0.378049	0.48392	0.753026	1.01466	1.19807	1.2569	1.28869	1.21981	1.1997	1.20716	0	0	37.5398	0	0	220466	25734
TC426878	CIRBP	Cold-inducible RNA-binding protein		6	129	0	0	SRFDNRSGGYGGS	10339	0	R.S#GGYGGSSGSR.D	R	0.789653	0.86726	0.956586	1.08296	1.12046	1.13014	1.21797	1.12382	0.906381	0.804768	0	0	93.1542	0	0	220466	24875
CL7783Contig1	CIT	Citron Rho-interacting kinase		6	442	0	1	IASGLDSPAKVSS	10711	0	K.SESIASGLDS#PAK.V	U	1.05617	0.942976	1.03198	0.998352	0.919657	1.05557	0.980798	0.939503	1.00033	1.07466	0	0	99.2279	0	0	220466	22518
CL7783Contig1	CIT	Citron Rho-interacting kinase		6	1962	0	1	HRAPSTTRSPNKR	10712	0	R.APSTT#RSPNK.R	U	1.12558	0.962445	0.866102	0.961858	0.850624	1.09182	0.999138	1.06016	0.95294	1.12933	0	0	24.437	0	0	220465	4705
CL3741Contig4	CKAP2	Cytoskeleton-associated protein 2		2	589	0	0	LPNNHPTPQKTES	9732	0	K.EETRPSDM*EEELPNNHPT#PQK.T	R	1.23934	1.04492	1.15414	1.12384	1.02092	0.955974	0.918647	0.881321	0.847409	0.813498	0	0	71.7807	0	0	236640	3748
CL717Contig9	CKAP5	Cytoskeleton-associated protein 5		6	1146	0	0	PSNTSLTPSKANT	10587	0	K.TQS#VSS#EGNTSLNPSNTSLT#PSK.A	R	0.936149	0.887369	0.97218	0.959047	1.00606	0.985929	1.04432	1.03529	1.02095	1.15271	0	0	26.9265	0	0	197446	13249
CL717Contig5	CKAP5	Cytoskeleton-associated protein 5		6	1147;1149	0	0	SSEGNTSLTPSKA;EGNTSLTPSKANT	1775;1773	912	K.TQS#VSSEGNTS#LT#PSK.A	U;U	0.992556	0.965504	0.986648	0.913618	1.02767	1.02436	0.991302	1.04515	1.0289	1.0243	0	0	17.009095450606;59.297677927326	0;0	0;0	197446;220466	9769;16027
CL1Contig1406	CKB	Creatine kinase B-type		6	363	0	0	RLQKRGTGGVDTA	5048	0	K.RGT#GGVDTAAVGGVFDVSNADR.L	R	1.06166	0.987701	0.904278	0.933869	0.959288	1.08605	0.9062	1.0454	1.06109	1.05446	0	0	84.3587	0	0	236639	10248
TC449759	CKB	Creatine kinase B-type		6	78	0	0	TLKMKYSVDEEFP	5053	0	K.YS#VDEEFPDLSAHNNHM*AK.V	U	1.04453	1.06047	0.982447	0.989468	0.963138	0.959471	0.971837	0.984203	1.00955	1.03489	0	0	51.4633	0	0	236640	11539
CL753Contig1	CLASP1	CLASP1 protein		6	654	0	0	IRTRRQSSGSTTS	12214	0	R.RQS#S#GSTTSTASTPADTR.G	R	0.892489	0.989273	1.02025	1.18287	0.86845	1.04719	0.929721	0.960081	1.03269	1.07698	0	0	23.6238	0	0	220466	1527
CL741Contig2	CLINT1	Clathrin interactor 1		6	234	0	0	PERGSDSEEERKQ	12016	0	K.DREDS#PERGSDS#EEERK.Q	U	0.944369	0.987872	0.982955	0.922767	0.944353	1.09307	0.940458	0.980845	1.09754	1.10577	0	0	23.6238	0	0	220650	1327
CL741Contig1	CLINT1	Clathrin interactor 1		6	227	0	0	RKEREDSPERGSD	13752	0	K.EREDS#PERGS#DSEEEK.K	U	1.00493	1.0044	1.00374	0.982627	1.05229	1.04407	0.926244	0.999174	0.985709	0.996808	0	0	38.2376	0	0	220465	3363
CL741Contig2	CLINT1	Clathrin interactor 1		6	227;232	0	0	RKDREDSPERGSD;DSPERGSDSEEER	12015;12017	1199	K.DREDS#PERGS#DSEEERK.Q	U;U	0.990418	0.917318	1.05355	0.935626	0.928615	0.945263	1.06876	1.10412	1.00856	1.04776	0	0	31.347536489577;15.007250761561	0;0	0;0	197451;197451	3716;3716
CL462Contig8	CLIP1	CAP-Gly domain-containing linker protein 1		2	282	0	0	TRIGFPSTTPAKA	10729	0	R.IGFPS#TTPAK.A	R	1.14286	1.17938	1.14835	1.13151	1.08934	1.04498	0.955049	0.86512	0.769509	0.673898	0	0	17.0091	0	0	236636	10345
CL462Contig1	CLIP1	CAP-Gly domain-containing linker protein 1		6	238	0	0	APASVVTPLKSST	10733	0	R.STSPTS#VSCTNTS#PVVTTAPASVVT#PLK.S	U	1.02298	0.8975	0.986377	1.02839	1.02478	0.863226	1.07189	1.00463	1.04703	1.05319	1	1	38.3708	0	0	197446	19967
CL462Contig1	CLIP1	CAP-Gly domain-containing linker protein 1		6	226;238	0	0	VSCTNTSPVVTTA;APASVVTPLKSST	10735;10733	1018	R.STSPTS#VSCTNTS#PVVTTAPASVVT#PLK.S	U;U	0.954424	0.965051	0.995548	0.949291	1.01704	0.894886	0.979246	1.07752	1.1138	1.0532	0	0	13.379530017244;38.370783206963	0;0	0;0	197446;197446	19967;19967
CL3725Contig1	CLNS1A	Methylosome subunit pICln		6	134	0	0	DQEEEESEDDDDD	7056	0	K.EAHM*ADQEEEES#EDDDDDEEPITEIR.F	R	0.89548	0.924416	1.05078	1.10708	0.958744	0.950188	1.02078	0.97544	1.09885	1.01825	0	0	156.508	0	0	197445	12402
CL3725Contig3	CLNS1A	Methylosome subunit pICln		6	102	0	0	DQEEEESEDDDDE	7127	0	K.EAPM*ADQEEEES#EDDDDEEPITEIR.F	U	1.0024	0.996315	0.95954	1.01665	1.01003	0.978922	0.985496	0.996741	1.0506	1.00331	0	0	109.721	0	0	236635	8142
CL7640Contig1	CLSPN	Claspin		1	756;758	0	0	NNLGFRSPSPVHF;LGFRSPSPVHFKT	7039;7038	840	R.VVINSNNLGFRS#PS#PVHFK.T	R;R	2.72953	1.98756	1.23707	0.950524	0.64467	0.478725	0.44166	0.468369	0.524239	0.537646	0	0	61.958253169612;89.188573793161	0;0	0;0	197445;197445	23770;23770
CL7640Contig1	CLSPN	Claspin		4	1140	0	0	REQPQGSRDNNEE	7037	0	R.EQPQGS#RDNNEEEEEDIGEDSQFM*K.L	R	0.159129	0.456354	1.01729	1.20711	1.26612	1.27051	1.1939	1.17045	1.14388	1.11525	0	0	107.026	0	0	220467	12014
CL7640Contig1	CLSPN	Claspin		4	1174	0	0	ALQRKVSTETNEP	7042	0	R.KVS#TETNEPK.K	R	0.553162	0.891328	1.18157	1.19127	1.23148	1.13851	1.08715	0.999522	0.862096	0.863907	0	0	17.0091	0	0	220467	6281
CL7640Contig1	CLSPN	Claspin		5	263	0	0	TEGNQESPEKRKE	7040	0	K.LNSHSAENFEDFELDTEGNQES#PEK.R	R	0.694203	0.88201	0.947401	0.896601	1.04857	1.01885	1.12749	1.15095	1.10949	1.12444	0	0	24.6317	0	0	236647	15131
CL7640Contig1	CLSPN	Claspin		6	88	0	0	DNVKGHSDNEENE	7035	0	K.GHS#DNEENEETM*SAYR.E	R	0.891144	1.05879	0.951249	0.927132	1.022	1.00125	1.01974	1.03597	1.07542	1.01732	0	0	189.38	0	0	220465	1735
CL7640Contig1	CLSPN	Claspin		6	1103	0	0	DMFRRDSELEEVD	7036	0	R.RDS#ELEEVDGENEETEETELK.W	R	0.880834	0.95593	0.987285	0.947508	1.02808	1.05741	1.10028	1.15041	0.934209	0.958052	0	0	136.958	0	0	220467	15457
CL7640Contig1	CLSPN	Claspin		6	24	0	0	SLKIVETDSDSGQ	7041	0	K.IVET#DS#DSGQGSCEMADQNK.L	R	0.873413	0.873399	0.988322	1.02633	1.00978	0.98802	1.06442	1.01346	0.961606	1.20125	0	0	19.8465	0	0	197446	14868
CL7640Contig1	CLSPN	Claspin		6	69;71	0	0	KKVLVDSDSDEEL;VLVDSDSDEELEM	7030;7031	413	K.VLVDS#DS#DEELEMR.N	R;R	0.979198	0.893579	0.992199	0.972207	0.999505	1.02227	1.03728	0.983088	1.00778	1.11289	0	0	1000;1000	0;0	0;0	197446;197446	16993;16993
CL7640Contig1	CLSPN	Claspin		6	961;963	0	0	LLPCDDSESENEE;PCDDSESENEEQN	7032;7033	988	K.LLPCDDS#ES#ENEEQNEEEEEEEDAK.D	R;R	0.779396	0.9131	0.938153	1.09858	1.11862	1.16441	0.876155	1.25291	0.833963	1.02472	0	0	1000;1000	0;0	0;0	197446;197446	19672;19672
CL842Contig3	CLUH	Clustered mitochondria protein homolog		6	16	0	0	PLPAAQTPDKSPE	7805	0	K.TEEPGVHS#PLPAAQT#PDK.S	U	0.908637	0.931984	0.860516	0.931016	0.973413	1.09848	1.08577	1.07306	1.07006	1.06706	1	1	189.573	0	0	197445	13806
CL842Contig3	CLUH	Clustered mitochondria protein homolog		6	9	0	0	EEPGVHSPLPAAQ	7806	0	K.TEEPGVHS#PLPAAQT#PDK.S	U	1.04871	1.01572	1.04216	0.964879	0.974646	0.88958	1.05103	0.975315	1.00452	1.03344	1	1	85.2649	0	0	197445	13806
dsrrswapns_comp217535_c2_seq3	CLUH	Clustered mitochondria protein homolog		6	18	0	0	SPLAAQTPDKSPE	7937	0	K.TEEPGVHS#PLAAQT#PDK.S	R	0.959035	0.919456	0.914641	1.01424	1.05631	1.01697	0.98395	1.04609	1.01707	1.07224	1	1	195.511	0	0	197445	12934
dsrrswapns_comp217535_c2_seq3	CLUH	Clustered mitochondria protein homolog		6	12;18	0	0	EEPGVHSPLAAQT;SPLAAQTPDKSPE	7938;7937	137	K.TEEPGVHS#PLAAQT#PDK.S	R;R	0.972559	0.890886	0.995501	0.953969	0.976934	0.994787	1.06996	1.08989	1.04221	1.0133	0	0	91.900108595568;195.51088949221	0;0	0;0	197447;197445	9281;12934
CL842Contig3	CLUH	Clustered mitochondria protein homolog		6	9;16	0	0	EEPGVHSPLPAAQ;PLPAAQTPDKSPE	7806;7805	445	K.TEEPGVHS#PLPAAQT#PDK.S	U;U	1.06029	0.949806	0.991571	0.9998	0.993625	0.9966	0.995656	0.998868	0.995805	1.01798	0	0	85.264923897878;189.57330327533	0;0	0;0	197445;197445	13806;13806
CL5499Contig1	CNNM4	Metal transporter CNNM4		6	325	0	0	LDTSPQSPDGGTR	14682	0	R.LDTS#PQS#PDGGTRK.L	U	0.96021	0.937316	0.930808	0.995673	0.981806	1.07308	1.02414	1.03294	1.04542	1.0186	0	0	60.3582	0	0	197445	10424
CL942Contig1	CNOT1	CCR4-NOT transcription complex subunit 1		6	366	0	0	DKDRLKSLDEQLS	13210	0	K.S#LDEQLSAPK.K	R	1.01002	0.979043	0.961482	0.964299	0.957463	0.980431	1.04724	1.04491	1.0675	0.98761	0	0	97.6019	0	0	220466	24485
CL4668Contig2	CNOT2	CCR4-NOT transcription complex subunit 2		5	147	0	0	SSSGLGSPNRSSP	10570	0	R.TNNMSSSGLGS#PNR.S	R	0.50165	0.656242	0.731617	0.938944	0.961165	1.10989	1.23316	1.32009	1.2281	1.31915	0	0	84.6094	0	0	197446	7073
CL1736Contig2	COBLL1	Cordon-bleu protein-like 1		2	1195	0	0	GPAVTMSLQKLRT	5430	0	R.SPSSPT#GPAVTMS#LQK.-	R	1.38136	1.03127	1.34175	1.37391	1.22766	1.11042	0.756274	0.598413	0.609018	0.569925	0	0	59.2977	0	0	197446	15746
CL1736Contig2	COBLL1	Cordon-bleu protein-like 1		6	839	0	0	IGTKSVSPVQAAR	5428	0	K.S#VS#PVQAAR.E	R	1.1203	1.11115	0.975404	0.941937	0.939897	0.987159	0.981748	0.976337	0.980803	0.985268	1	1	1000	0	0	197446	7564
CL1736Contig2	COBLL1	Cordon-bleu protein-like 1		6	1286	0	0	IKYRVHSPPPLLE	5429	0	K.YRVHS#PPPLLEK.K	R	0.873461	0.867938	0.879898	0.959178	1.02258	1.07579	0.9746	1.05461	1.11748	1.17446	0	0	1000	0	0	220650	18383
CL1736Contig2	COBLL1	Cordon-bleu protein-like 1		6	831	0	0	HDKRLQSPIGTKS	5431	0	K.RLQS#PIGTK.S	R	1.0674	1.07516	1.14157	0.932094	0.95582	0.968642	0.956552	1.00872	0.912923	0.981114	0	0	58.5514	0	0	197449	10549
CL1736Contig2	COBLL1	Cordon-bleu protein-like 1		6	759	0	0	TEKMVESPLKSPS	5432	0	K.MVES#PLKS#PSK.S	R	0.981583	0.926907	0.954075	0.986225	1.04112	1.00079	1.00063	0.995087	1.06963	1.04395	0	0	52.4027	0	0	197446	13685
CL1736Contig2	COBLL1	Cordon-bleu protein-like 1		6	1125	0	0	QEKHLESPTLSSK	5433	0	K.HLES#PTLSSK.N	R	0.972298	1.0458	1.0211	0.939708	1.01042	1.00719	0.982915	1.02231	1.01104	0.987206	0	0	44.2778	0	0	197449	10977
CL1736Contig2	COBLL1	Cordon-bleu protein-like 1		6	837;839	0	0	SPIGTKSVSPVQA;IGTKSVSPVQAAR	5427;5428	958	K.S#VS#PVQAAR.E	R;R	1.16047	1.03114	1.02084	1.03977	0.968094	1.08275	0.980697	0.923397	0.868282	0.924572	0	0	1000;1000	0;0	0;0	197446;197446	7564;7564
CL5904Contig1	COIL	Coilin		6	115	0	0	KRHWKKSEDECDS	11417	0	K.S#EDECDS#GHK.R	R	1.0367	0.913326	0.971579	0.929147	1.02486	1.28518	0.917403	1.05775	0.922615	0.941436	1	1	1000	0	0	197446	6489
CL5904Contig1	COIL	Coilin		6	333	0	0	SNASLSSLTDNRV	11419	0	K.SNAS#LSS#LTDNR.V	R	0.972292	0.835715	0.99763	1.12153	1.00914	1.05861	1.01778	0.934162	1.01469	1.03846	0	0	31.2747	0	0	197446	11116
CL5904Contig1	COIL	Coilin		6	115;121	0	0	KRHWKKSEDECDS;SEDECDSGHKRKK	11417;11418	173	K.S#EDECDS#GHK.R	R;R	0.997145	0.903333	0.930215	0.952738	1.01118	1.03251	1.03773	1.02381	1.06546	1.04587	0	0	1000;1000	0;0	0;0	197446;197446	6489;6489
CL412Contig5	COL4A3BP	Collagen type IV alpha-3-binding protein		6	231	0	0	KLFQHVTPKGING	12403	0	K.LFQHVT#PK.C	R	0.975759	1.05773	1.00118	1.04181	1.01568	1.00887	0.910773	1.0248	1.03923	0.92417	0	0	1000	0	0	220467	16034
CL773Contig2	COL9A1	Collagen alpha-1(IX) chain		6	107	0	0	LTGPIGSPGKVGP	14178	0	K.S#GSPGIPGEPGADGLTGPIGS#PGK.V	U	1.016	0.931679	0.88157	0.98959	1.0377	0.996364	0.999026	1.04955	1.04883	1.04969	0	0	62.715	0	0	197446	17665
CL773Contig2	COL9A1	Collagen alpha-1(IX) chain		7	503	0	0	VEGSQGSPGPRGM	14179	0	R.GLPGVEGSQGS#PGPR.G	U	0.417039	1.18196	1.9892	0.836141	0.686437	1.00693	0.654298	0.454804	0.264545	2.50865	0	0	33.6572	0	0	197446	11588
CL488Contig2	COPA	Coatomer subunit alpha		6	173	0	0	LRKKNLSPGAVEA	5056	0	K.NLS#PGAVEADVR.G	R	0.957249	1.01335	0.974533	0.979468	0.950831	1.00261	1.03631	1.00337	1.0382	1.04409	0	0	1000	0	0	197445	17727
CL488Contig1	COPA	Coatomer subunit alpha		6	245	0	0	PPSTGQSPADMLR	5058	0	R.M*NDFAPPSTGQS#PADM*LR.E	R	0.990909	0.976566	0.970395	1.0299	1.00645	0.9171	0.957649	1.03876	1.07204	1.04023	0	0	33.6572	0	0	220466	23898
CL3992Contig1	COPS3	COP9 signalosome complex subunit 3		6	417	0	0	QEDDSGSKPSSYS	8267	0	K.SM*GSQEDDSGS#KPSS#YS.-	R	0.948145	0.884152	0.90755	0.982417	0.980274	1.01715	1.02976	1.08445	1.05349	1.11262	1	1	44.2778	0	0	197446	5697
CL3992Contig1	COPS3	COP9 signalosome complex subunit 3		6	421	0	0	SGSKPSSYSxxxx	8268	0	K.SM*GSQEDDSGS#KPSS#YS.-	R	0.972173	0.981779	0.93942	1.01795	0.989317	1.01359	0.947017	1.04396	1.02118	1.07361	1	1	19.8431	0	0	197446	5697
CL3992Contig1	COPS3	COP9 signalosome complex subunit 3		6	417;421	0	0	QEDDSGSKPSSYS;SGSKPSSYSxxxx	8267;8268	460	K.SM*GSQEDDSGS#KPSS#YS.-	R;R	1.07018	0.964355	0.948007	0.978159	0.971523	0.929318	1.06209	1.07483	1.00185	0.999693	0	0	44.27781438709;19.843050114735	0;0	0;0	197446;197446	5697;5697
CL3199Contig1	COQ9	Ubiquinone biosynthesis protein COQ9, mitochondrial		6	65	0	0	DQAGEESEDYESE	7065	0	R.YTDQAGEES#EDYESEEQLQQR.I	R	1.05193	1.03548	0.86745	0.945982	0.965593	1.02296	1.02325	1.05418	1.02207	1.01111	0	0	64.7574	0	0	220653	10045
CL7044Contig1	CORO7	Coronin-7		6	435	0	0	SLTSPSSGIVSST	14166	0	K.QNEQQENDIVSSIAEPSDGSTLSS#PSSSLTSPSS#GIVSSTSQR.S	U	0.977422	0.810298	0.969169	0.973375	1.12379	0.981116	1.0637	1.14808	0.946003	1.00705	0	0	14.966	0	0	197446	18112
CL5527Contig2	COX5A	Cytochrome c oxidase subunit 5A, mitochondrial		6	46	0	0	SHAKHESDEEFDA	13794	0	K.HES#DEEFDAR.W	U	0.873447	0.960818	0.960472	0.96525	0.98724	1.0399	0.998942	1.02241	1.11007	1.08144	0	0	1000	0	0	220465	4579
dsrrswapns_comp215343_c0_seq1	CPNE3	Copine-3		6	94	0	0	DNGALKSPTGEAA	6542	0	K.S#PTGEAAIR.D	R	1.02156	0.981422	1.00329	1.0262	0.932156	0.997702	0.999004	1.00031	1.01289	1.02547	0	0	17.0091	0	0	236648	358
CL2759Contig2	CPSF1	Cleavage and polyadenylation specificity factor subunit 1		6	403	0	0	TEKAHDSPAGPSK	8775	0	K.AHDS#PAGPSK.D	R	0.993147	0.951551	0.938415	0.905732	0.958382	1.06638	1.02111	1.03045	1.07104	1.0638	0	0	111.687	0	0	197449	4288
CL2759Contig2	CPSF1	Cleavage and polyadenylation specificity factor subunit 1		6	426	0	0	KKKRVDSSLALPG	8776	0	K.RVDS#SLALPGSK.G	R	1.04552	1.03712	0.96795	0.955231	0.986135	1.00105	1.03698	0.92438	0.999306	1.04633	0	0	17.0091	0	0	220465	19620
CL1562Contig3	CSDE1	Cold shock domain containing E1, RNA-binding, isoform CRA_d		6	742	0	0	LVNRLKSITLDDA	5294	0	K.S#ITLDDASAPR.L	R	1.00977	0.917484	0.984501	1.00176	1.00777	0.995423	1.0561	0.993739	1.02005	1.01341	0	0	30.8348	0	0	197445	14680
dsrrswapns_comp214749_c0_seq1	CSNK1E	Casein kinase I isoform epsilon		6	363	0	1	QQSGNTSPRAISR	6601	0	R.IQQSGNTS#PR.A	R	0.952456	0.989898	0.984285	0.982153	0.997594	1.00957	1.03032	0.997734	1.01734	1.03865	0	0	24.437	0	0	197446	4257
CL85Contig14	CSNK2A1	Casein kinase II subunit alpha		6	344	0	1	NMPSGSTPVSSAS	471	0	R.M*GGSNM*PSGST#PVSSASM*M*SGQSR.S	R	1.06168	1.0034	0.984996	0.893697	1.00779	0.984444	1.13095	1.00834	0.936154	0.988544	0	0	45.026	0	0	236643	12851
CL280Contig6	CSPP1	Centrosome and spindle pole-associated protein 1		1	893	0	0	RPIRQPSPLIPTL	13924	0	K.GTEEHDRPIRQPS#PLIPTLQNK.D	U	2.25166	1.78589	1.38936	0.922893	0.746037	0.684594	0.610638	0.490961	0.534258	0.583716	0	0	39.1633	0	0	197451	16449
CL280Contig6	CSPP1	Centrosome and spindle pole-associated protein 1		6	68	0	0	GLQRKQSGDNELS	13923	0	R.KQS#GDNELSLPLGEDYERK.K	R	0.911766	0.909394	1.0203	1.04486	1.04747	0.981785	1.00191	1.02833	1.02977	1.02442	0	0	84.6146	0	0	197450	18865
CL6270Contig1	CSTF2	Cleavage stimulation factor subunit 2		6	154	0	0	KLCVQNSPQEARN	7106	0	K.LCVQNS#PQEAR.N	R	1.19617	0.917524	1.16359	1.11629	1.05662	1.04345	0.906727	0.877945	0.838542	0.883148	0	0	1000	0	0	197446	12985
CL6270Contig1	CSTF2	Cleavage stimulation factor subunit 2		6	445	0	0	SAQGGFSPGQSQV	7107	0	R.QVPGIQGASAQGGFS#PGQSQVTPQDHEK.A	R	1.11826	1.04933	1.0864	0.969418	0.967448	1.02869	0.993852	0.959013	0.928869	0.898725	0	0	30.6121	0	0	236638	8069
CL4302Contig2	CSTF3	Cleavage stimulation factor subunit 3		6	721	0	0	KRPNEDSDDEEEK	8314	0	K.RPNEDS#DDEEEK.G	R	0.973227	0.951818	0.974669	0.948131	0.989842	1.00124	1.00852	1.03216	1.04343	1.07696	0	0	1000	0	0	197445	3658
zeinaSSns_comp389083_c0_seq2	CSTF3	Cleavage stimulation factor subunit 3		6	599	0	0	KRPNEDSDDDEEK	11614	0	K.RPNEDS#DDDEEK.G	R	0.96271	0.972378	0.939393	1.01076	0.946058	1.00089	0.989196	1.04282	1.04205	1.09375	0	0	1000	0	0	220465	3512
dsrrswapns_comp215132_c2_seq3	CTDP1	RNA polymerase II subunit A C-terminal domain phosphatase		6	880	0	0	DILGEGSDDSDSE	14220	0	K.EVDDILGEGS#DDS#DSEK.K	R	0.981573	0.899302	0.897189	0.971973	0.982931	1.02418	1.03526	1.05725	1.11961	1.03073	0	0	39.6629	0	0	197446	16644
TC466181	CTNNA1	Catenin alpha-1		6	655	0	0	SRTSVQTEDDQLI	7523	0	R.SRTS#VQT#EDDQLIAGQSAR.A	R	0.956962	0.957039	0.898425	0.959469	1.02508	1.04205	1.03076	1.06498	1.09775	0.967482	1	1	59.2977	0	0	220466	15425
TC466181	CTNNA1	Catenin alpha-1		6	638;649	0	0	PEELDDSDFETED;EDFDVRSRTSVQT	7525;7524	433	R.TPEELDDS#DFETEDFDVRS#R.T	U;U	1.00426	1.04571	1.00131	1.04272	1.02252	0.938092	1.07043	0.953007	0.952168	0.969781	0	0	47.045234908675;56.121808160333	0;0	0;0	197446;220466	16405;31014
dsrrswapns_comp214686_c1_seq34	CTPS1	CTP synthase 1		6	200	0	0	DRSENSSPDAEIA	2104	0	R.SENS#S#PDAEIAELK.L	R	0.904375	1.00068	0.947531	0.974028	0.986089	0.956789	0.991931	1.02707	1.07953	1.13198	2	1	59.2977	0	0	220466	30135
dsrrswapns_comp214686_c1_seq34	CTPS1	CTP synthase 1		6	191	0	0	RLSPRDTYSDRSE	2106	0	R.DT#YSDRSENSS#PDAEIAELK.L	R	1.00107	0.952846	0.944416	1.03215	0.952252	1.02083	1.06112	0.9964	1.05035	0.988563	1	1	40.9777	0	0	197446	15756
dsrrswapns_comp214686_c1_seq34	CTPS1	CTP synthase 1		6	196	0	0	DTYSDRSENSSPD	2107	0	R.DTYSDRS#ENSS#PDAEIAELK.L	R	0.902543	0.874212	0.968127	0.973057	0.958017	1.0962	1.07792	1.05964	1.04997	1.04031	0	0	19.8465	0	0	236635	12205
CL2140Contig2	CTR9	RNA polymerase-associated protein CTR9 homolog		6	928	0	0	EFVNDDSDEELAP	7423	0	K.NGEFEEFVNDDS#DEELAPR.K	R	0.99498	0.908403	0.995201	0.945121	0.954115	1.04227	1.03814	1.034	1.04059	1.04718	0	0	1000	0	0	220466	31919
CL2140Contig1	CTR9	RNA polymerase-associated protein CTR9 homolog		6	1142	0	0	RASGNQSEQEVEK	7448	0	R.ASGNQS#EQEVEK.S	U	0.929638	1.01063	0.790685	0.929509	0.978983	1.0531	1.02365	1.04264	1.08204	1.15913	0	0	76.7327	0	0	197446	6315
CL2140Contig1	CTR9	RNA polymerase-associated protein CTR9 homolog		6	1079	0	0	QRSDEDSDNAFAR	7450	0	K.SQRS#DEDS#DNAFAR.K	U	0.953687	0.877528	0.983384	1.01131	0.941403	0.912962	1.10785	0.971102	1.18233	1.05845	0	0	47.5743	0	0	197445	4734
CL2140Contig1	CTR9	RNA polymerase-associated protein CTR9 homolog		6	973;980	0	0	PQKAAGSDDDEEQ;DDDEEQTPQSKKR	7445;7446	126	K.AAGS#DDDEEQT#PQSK.K	U;U	0.972783	0.941305	0.975271	0.976585	0.972925	1.01471	1.02007	1.04181	1.01335	1.0712	0	0	1000;1000	0;0	0;0	220653;220653	2757;2757
CL2140Contig1	CTR9	RNA polymerase-associated protein CTR9 homolog		6	941;942;943	0	0	KRKKGGSSSGEQG;RKKGGSSSGEQGE;KKGGSSSGEQGEG	7434;7435;7436	427	K.GGS#S#S#GEQGEGGDEGEGGEK.K	R;R;R	1.01961	1.03238	0.988537	0.942977	0.942128	0.944946	0.981838	1.10357	1.04253	1.00149	0	0	1000;1000;1000	0;0;0	0;0;0	220466;220466;220466	4040;4040;4040
CL2140Contig1	CTR9	RNA polymerase-associated protein CTR9 homolog		6	1052;1054;1056	0	0	SQKRVISDSDSDN;KRVISDSDSDNGN;VISDSDSDNGNKS	7437;7438;7439	428	K.RVIS#DS#DS#DNGNK.S	U;U;U	0.853658	0.957211	0.983795	0.95506	0.935364	1.15562	1.03571	1.083	1.03979	1.00079	0	0	1000;1000;1000	0;0;0	0;0;0	220466;220466;220466	11702;11702;11702
CL2140Contig2	CTR9	RNA polymerase-associated protein CTR9 homolog		6	1066;1068;1072	0	0	SDNRNKSGSDAGS;NRNKSGSDAGSPQ;SGSDAGSPQKSQR	7417;7418;7419	992	K.S#GS#DAGS#PQK.S	R;R;R	0.938533	0.948811	0.923018	0.891283	1.01544	0.93415	1.04421	1.1216	1.03134	1.15162	0	0	1000;1000;1000	0;0;0	0;0;0	197446;197446;197446	3993;3993;3993
CL2140Contig1	CTR9	RNA polymerase-associated protein CTR9 homolog		6	973;980;983	0	0	PQKAAGSDDDEEQ;DDDEEQTPQSKKR;EEQTPQSKKRQPK	7445;7446;7447	1145	K.AAGS#DDDEEQT#PQS#K.K	U;U;U	0.95643	1.03399	1.07153	1.03404	0.960409	1.08793	0.936814	1.01396	1.014	0.890901	0	0	1000;1000;1000	0;0;0	0;0;0	220653;220653;220653	2757;2757;2757
CL2140Contig1	CTR9	RNA polymerase-associated protein CTR9 homolog		6	1037;1039	0	0	EGHARDSDSDDGP;HARDSDSDDGPRK	7432;7433	1192	K.IADEGHARDS#DS#DDGPRK.S	U;U	0.974313	0.970027	0.954949	0.980264	0.976745	0.972801	1.05377	1.03905	1.0046	1.07347	0	0	1000;1000	0;0	0;0	197451;197451	7832;7832
CL688Contig5	CTTN	Src substrate cortactin		4	321	0	0	MDKAAASFEDVEK	5781	0	K.AAAS#FEDVEK.V	R	0.0961207	0.344363	0.794228	1.10352	1.2698	1.45626	1.28076	1.26345	1.2306	1.16089	0	0	1000	0	0	197446	13047
CL688Contig5	CTTN	Src substrate cortactin		6	399;403	0	0	ENAKPQTPPASPK;PQTPPASPKATVP	5779;5780	99	R.RQQEEQENAKPQT#PPAS#PK.A	R;R	0.952636	0.911497	0.953615	0.970929	0.990942	1.05209	1.04363	1.04569	1.03094	1.04803	0	0	1000;1000	0;0	0;0	197445;197445	6831;6831
CL688Contig3	CTTN	Src substrate cortactin		6	408;412	0	0	ENAKPPTPPASPK;PPTPPASPKASVK	5787;5788	100	K.QEEEENAKPPT#PPAS#PK.A	R;R	0.946225	0.901967	0.962147	0.958524	0.964038	1.07982	1.01138	1.02377	1.09327	1.05886	0	0	1000;1000	0;0	0;0	197445;197445	11211;11211
CL688Contig3	CTTN	Src substrate cortactin		6	422;429	0	0	SVKVPESPIYEDA;PIYEDASPVYERE	5790;5791	101	K.VPES#PIYEDAS#PVYER.E	R;R	1.01047	0.898898	1.00099	0.982554	1.02311	0.917695	0.962933	0.988332	1.11911	1.0959	0	0	1000;1000	0;0	0;0	197446;197446	15636;15636
CL2454Contig2	CUL4B	Cullin-4B		2	134	0	0	NGLTKASPVSSFA	5158	0	K.AS#PVSSFANSK.P	R	1.2982	1.27594	1.14501	0.943264	0.901092	0.888848	0.885327	0.881806	0.887437	0.893067	1	1	53.5337	0	0	236648	5929
CL2454Contig2	CUL4B	Cullin-4B		2	134;146	0	0	NGLTKASPVSSFA;ANSKPGSAKKLVI	5158;5159	950	K.AS#PVSSFANSKPGS#AK.K	R;R	1.67979	1.29772	1.35419	1.15936	0.954489	0.795894	0.798262	0.709201	0.660912	0.590178	0	0	53.533688924093;42.869153845349	0;0	0;0	236648;197446	5929;13958
CL2454Contig2	CUL4B	Cullin-4B		6	119	0	0	SKNLLISPVGVGH	5157	0	K.NLLIS#PVGVGHHANGLTK.A	R	1.18936	1.0714	1.09572	1.09862	0.975027	0.952845	0.940488	0.854965	0.873871	0.947711	0	0	108.903	0	0	220650	21608
CL6333Contig1	CUL9	Cullin-9		6	586	0	0	HSFLKESPVQGGL	3075	0	K.ES#PVQGGLQSK.K	U	0.79709	0.874289	0.910619	0.964214	0.994154	1.1202	1.02431	1.08517	1.09901	1.13095	0	0	150.768	0	0	236636	3727
CL6333Contig1	CUL9	Cullin-9		6	1933	0	0	AHISFQSPGRKRP	3077	0	K.AHISFQS#PGRK.R	U	1.00589	0.887783	0.974467	1.00308	1.02351	1.0624	0.926763	0.954858	1.1156	1.04565	0	0	24.6317	0	0	220650	11695
CL18110Contig1	CWC27	Peptidyl-prolyl cis-trans isomerase CWC27 homolog		6	414	0	0	PKEEEASDVDEEN	7610	0	K.EEEAS#DVDEENDK.G	R	0.944593	0.905622	1.01613	1.07659	0.988378	1.06446	1.06704	1.01102	0.968057	0.958105	0	0	1000	0	0	220466	9918
CL18110Contig1	CWC27	Peptidyl-prolyl cis-trans isomerase CWC27 homolog		6	307	0	0	IKQAENSDEAEER	7611	0	K.QAENS#DEAEER.K	R	1.00259	1.15274	0.930072	0.963304	0.965895	0.977168	1.00709	0.953232	1.06075	0.987152	0	0	1000	0	0	220466	24470
CL6391Contig1	CWF19L2	CWF19-like protein 2		6	509	0	0	LKERPQSPRPDCS	12039	0	K.ERPQS#PRPDCSSQPIR.I	R	1.21715	1.16328	0.944666	0.9814	0.9309	1.0371	0.935654	0.897113	0.999407	0.893324	0	0	44.425	0	0	197450	8677
zeinaSSns_comp389581_c5_seq4	CXADR	Coxsackievirus and adenovirus receptor		2	336	0	0	PSQAPNSVPSKVA	12276	0	K.IPNEEFERPPSQAPNS#VPSK.V	R	1.30398	1.14444	1.11582	1.10031	1.04217	0.973547	0.925414	0.874127	0.796765	0.723421	0	0	27.7716	0	0	220467	17738
CL5098Contig1	DAP	Death-associated protein 1		6	33	0	0	VQKHPHSPHVETK	8431	0	K.HPHS#PHVETK.E	R	1.11098	0.986157	1.05705	0.994492	0.949477	1.00312	0.995015	1.0023	0.958564	0.942844	0	0	105.136	0	0	236647	2696
CL5162Contig1	DAP	Death-associated protein 1		6	33	0	0	VQKHPHSPHAETK	8438	0	K.HPHS#PHAETK.E	U	0.997428	0.862582	1.00248	0.960566	0.968565	1.01608	1.04972	1.06914	1.03371	1.03973	0	0	71.692	0	0	197451	1442
CL12285Contig1	DAPL1	Death-associated protein-like 1		6	55	0	0	LQEKPSSVLNMTK	5007	0	K.PSS#VLNMTK.M	R	1.01839	0.923689	1.02735	1.01914	1.04537	0.938332	1.1755	1.06498	0.813291	0.97396	0	0	24.437	0	0	197446	16372
CL12285Contig1	DAPL1	Death-associated protein-like 1		6	10	0	0	ELKVQSSPQALKA	5008	0	K.VQSS#PQALK.A	U	0.955702	0.974838	0.930006	0.983912	1.01323	1.02008	1.00715	1.04507	1.0148	1.05522	0	0	24.437	0	0	197449	11366
CL16504Contig1	DAPL1	Death-associated protein-like 1		6	15	0	0	EQKMQSSPQALKA	5266	0	K.M*QSS#PQALK.A	U	0.981108	0.9784	0.988826	0.944309	0.970048	0.961742	1.04764	1.05496	1.03915	1.03382	0	0	30.8348	0	0	236635	2684
CL16504Contig1	DAPL1	Death-associated protein-like 1		6	14	0	0	KEQKMQSSPQALK	5268	0	K.M*QS#SPQALK.A	U	0.974024	0.955827	0.94407	0.94606	1.00791	1.03567	1.01802	1.03718	1.03508	1.04615	0	0	24.437	0	0	236636	3112
CL15Contig18	DAXX	Death domain-associated protein 6		6	831	0	0	SKKRKKSLTQTSL	6534	0	K.S#LTQTSLK.N	R	0.965975	0.874088	0.99557	0.924303	0.93523	1.08156	1.06843	1.0553	1.05162	1.04793	0	0	30.8348	0	0	236636	6256
CL4418Contig1	DBF4B	Protein DBF4 homolog B		6	239	0	0	EEEGQRSQKPQAR	8213	0	K.DPGDQEEEEGQRS#QKPQAR.K	R	0.938789	0.899368	0.929271	0.941656	0.977025	1.12941	1.01528	1.05614	1.04428	1.06878	0	0	1000	0	0	197450	4616
CL590Contig5	DBN1	Drebrin		6	360	0	0	ETGPLCSPGPEPG	6018	0	R.SSS#ETGPLCS#PGPEPGR.H	R	1.16056	0.929089	1.00626	0.844049	0.851344	0.943792	0.900777	0.918544	1.07079	1.3748	0	0	84.3587	0	0	197446	13201
dsrrswapns_comp213525_c2_seq7	DBN1	Drebrin		6	377	0	0	EAGPPCSPGPEPE	7739	0	R.SSS#EAGPPCS#PGPEPER.R	R	1.10356	1.09307	1.01185	1.02579	0.908277	1.0024	0.959141	0.989537	0.905309	1.00106	0	0	74.3762	0	0	220466	16922
dsrrswapns_comp213525_c2_seq7	DBN1	Drebrin		6	387	0	0	EPERRSSLGEEWT	7741	0	R.SS#LGEEWTK.T	R	0.887966	0.924514	0.880999	0.959954	0.998119	1.05518	1.04085	1.03865	1.07051	1.14326	0	0	24.437	0	0	197446	14562
CL211Contig13	DBNL	Drebrin-like protein		1	281	0	0	QPGRLRSPFLQKS	2705	0	R.LRS#PFLQK.S	R	2.50762	1.94098	1.30397	0.875399	0.668596	0.564472	0.544592	0.515873	0.533321	0.54518	0	0	1000	0	0	197449	15232
CL211Contig13	DBNL	Drebrin-like protein		4	265	0	0	FLQKERSLPESGS	2708	0	K.ERS#LPESGSVSAQPGR.L	R	0.213599	0.391586	0.785001	1.03878	1.2052	1.2849	1.29498	1.29447	1.23193	1.25956	0	0	71.0667	0	0	197448	7757
CL211Contig3	DBNL	Drebrin-like protein		4	265	0	0	FLQKERSLPESGP	5244	0	K.ERS#LPESGPVSAQPGR.L	U	0.295918	0.445437	0.719489	0.946686	1.18304	1.24845	1.28971	1.28764	1.29025	1.29338	0	0	84.6094	0	0	220465	12030
CL211Contig13	DBNL	Drebrin-like protein		6	317	0	0	VYRAHQTPPESPV	2706	0	R.AHQT#PPES#PVPPVSHAPESTVHVK.E	R	0.929848	0.988301	0.933873	0.989448	1.00602	0.986128	1.00335	1.02632	1.09476	1.04195	1	1	114.239	0	0	236641	6661
CL211Contig13	DBNL	Drebrin-like protein		6	294	0	0	ACQPESSPPSSPV	2709	0	K.SACQPESS#PPSS#PVHR.V	R	1.07417	1.05811	0.936146	1.04442	0.932107	0.98065	1.01791	0.960789	0.980751	1.01495	0	0	30.8348	0	0	220466	12762
CL211Contig13	DBNL	Drebrin-like protein		6	309	0	0	VQEPPSSPVYRAH	2710	0	R.VQEPPSS#PVYR.A	R	1.06876	1.074	0.91792	0.981568	0.951884	0.975829	1.00076	1.00069	1.01198	1.01662	0	0	30.8348	0	0	220466	15487
CL211Contig3	DBNL	Drebrin-like protein		6	298	0	0	ESSPPPSPVHRVQ	5243	0	K.SACQPESS#PPPS#PVHR.V	U	1.03062	1.00145	0.966374	0.985906	0.96814	0.964064	1.0234	0.993097	1.04922	1.01774	1	1	97.5963	0	0	197447	7515
CL211Contig13	DBNL	Drebrin-like protein		6	317;321	0	0	VYRAHQTPPESPV;HQTPPESPVPPVS	2706;2707	710	R.AHQT#PPES#PVPPVSHAPESTVHVK.E	R;R	1.00423	1.00006	0.947874	0.989476	1.02302	1.05455	0.95869	1.00665	1.02473	0.990717	0	0	114.23934566172;80.754920119705	0;0	0;0	236641;236641	6661;6661
CL211Contig3	DBNL	Drebrin-like protein		6	294;298	0	0	ACQPESSPPPSPV;ESSPPPSPVHRVQ	5247;5243	780	K.SACQPESS#PPPS#PVHR.V	U;U	1.00301	0.918351	0.90285	1.00731	1.0365	0.992022	1.02395	0.984157	1.02644	1.1054	0	0	17.009095450606;97.596253485623	0;0	0;0	197447;197447	7515;7515
CL5003Contig3	DCAF8	DDB1- and CUL4-associated factor 8		6	27	0	0	SSPEDMSGAEEGK	8617	0	K.TDVTNGGFSS#SPEDMS#GAEEGK.E	R	1.00573	0.989832	0.935343	1.02687	1.03706	0.982282	1.00676	0.950963	1.05409	1.01106	0	0	159.652	0	0	197446	13092
CL5003Contig3	DCAF8	DDB1- and CUL4-associated factor 8		6	132;133	0	0	ANRDQESSDEERA;NRDQESSDEERAL	8615;8616	1001	R.DQES#S#DEER.A	R;R	0.998253	0.993113	0.966942	0.971532	1.02252	0.983267	1.10184	1.04777	0.970357	0.944399	0	0	1000;1000	0;0	0;0	197446;197446	25554;25554
dsrrswapns_comp212473_c1_seq1	DCK	Deoxycytidine kinase		6	15	0	0	CIDVPASPSGNKC	13693	0	K.RICIDVPAS#PSGNK.C	R	0.87893	0.975558	0.909315	0.992988	0.995274	1.13875	0.958031	1.01805	1.03755	1.09555	0	0	20.1669	0	0	220465	22667
CA981027	DCK	Deoxycytidine kinase		6	25;31	0	0	PKRMCHSPVFNNS;SPVFNNSFEKRVK	13365;13366	689	R.M*CHS#PVFNNS#FEK.R	R;R	1.01889	1.07522	1.05043	0.979326	0.879131	1.10239	0.975722	0.985836	0.937498	0.995554	0	0	1000;1000	0;0	0;0	220466;220466	28541;28541
CL200Contig9	DCP2	m7GpppN-mRNA hydrolase		6	342	0	0	KKQHQDSPNQKKK	13775	0	K.QHQDS#PNQK.K	U	0.906261	0.934983	0.959424	1.0133	0.991265	1.07553	1.02022	1.06629	1.02064	1.01208	0	0	1000	0	0	197445	704
CL4140Contig1	DCTN1	Dynactin subunit 1		6	128	0	0	DTTSPETPEPTAS	10805	0	R.QSQIQVIEDGADTTSPET#PEPTASK.G	R	1.00935	1.01208	0.979755	1.08069	0.952142	0.938502	0.980962	1.01488	1.02956	1.00208	1	1	45.026	0	0	236635	10284
CL4140Contig1	DCTN1	Dynactin subunit 1		6	125;128	0	0	DGADTTSPETPEP;DTTSPETPEPTAS	10806;10805	545	R.QSQIQVIEDGADTTS#PET#PEPTASK.G	R;R	0.998657	0.96935	1.06922	0.856668	0.917197	1.00023	0.916539	0.996479	1.10242	1.17325	0	0	30.834828859374;45.02596088097	0;0	0;0	220466;236635	27543;10284
CL7427Contig1	DCUN1D5	DCN1-like protein 5		6	10	0	0	KKKRKSSASEEMN	4160	0	K.SS#ASEEM*NLK.K	U	1.00578	0.888912	1.02512	0.963495	0.995876	0.955302	0.984865	1.01443	1.06022	1.10601	0	0	24.437	0	0	236636	1852
CL2094Contig1	DDA1	DET1- and DDB1-associated protein 1		6	94	0	0	KIARTDSQEMNEE	11690	0	K.IARTDS#QEM*NEET.-	U	0.80414	0.979304	0.985806	1.14013	0.949154	1.04946	0.943783	1.01642	1.0215	1.11031	0	0	17.0091	0	0	220653	3365
CL2094Contig3	DDA1	DET1- and DDB1-associated protein 1		6	94	0	0	KIARTDSQEMNED	11693	0	K.IARTDS#QEMNEDT.-	U	0.890241	0.976292	0.920822	0.947443	1.01465	1.15492	1.03015	1.05103	0.985357	1.02909	0	0	30.8348	0	0	197446	7758
CL5663Contig3	DDHD2	Phospholipase DDHD2		6	378	0	0	TASRSDSQGDTPR	14147	0	R.SDS#QGDTPR.L	R	0.850079	0.966783	0.954973	0.977061	0.974088	1.07689	1.06035	1.05622	1.04241	1.04115	0	0	30.8348	0	0	197446	475
CL1676Contig3	DDI2	Protein DDI1 homolog 2		6	384	0	0	AEVLQKSADEADQ	4990	0	K.S#ADEADQQKP.-	R	0.965445	0.91463	0.976126	0.962562	0.986627	0.997935	1.03547	1.04941	1.05876	1.05304	0	0	1000	0	0	197445	6767
CL5Contig39	DDX18	ATP-dependent RNA helicase DDX18		6	109	0	0	EEAPEASDKESRC	13398	0	K.QDEEAPEAS#DK.E	R	1.01917	0.992372	0.984393	1.08527	1.00245	1.05579	0.962424	0.953593	0.937226	1.00731	0	0	1000	0	0	197446	6179
CL2804Contig4	DDX19B	ATP-dependent RNA helicase DDX19B		6	57	0	0	RKDGDKSEDDDDK	13820	0	K.DGDKS#EDDDDK.E	R	0.809077	0.795316	1.0582	1.09683	1.06238	1.06504	1.03656	1.0426	0.985321	1.04867	0	0	1000	0	0	220465	6212
CL10155Contig1	DDX20	Probable ATP-dependent RNA helicase DDX20		6	581	0	0	GTSEAMSISEKCD	11556	0	R.TDDGGTSEAMS#IS#EK.C	U	1.00881	0.857939	0.91863	1.08463	1.02553	1.08249	0.886536	1.08303	1.03493	1.01748	1	1	115.01	0	0	197446	11424
CL10155Contig1	DDX20	Probable ATP-dependent RNA helicase DDX20		6	581;583	0	0	GTSEAMSISEKCD;SEAMSISEKCDFT	11556;11555	579	R.TDDGGTSEAMS#IS#EK.C	U;U	0.926356	0.848938	0.873271	0.919183	0.98343	1.06889	1.10595	1.05689	1.08248	1.13462	0	0	115.01039976329;170.16672711649	0;0	0;0	197446;197446	11424;11424
CL563Contig2	DDX21	Nucleolar RNA helicase 2		6	190	0	0	KEGKEDSDAQEET	12223	0	K.EGKEDS#DAQEETDISEPQM*NGVK.S	R	1.02686	1.20345	1.00319	0.963738	1.19396	0.699935	1.00016	0.945325	0.887783	1.07559	0	0	15.5864	0	0	220467	11099
CL4156Contig1	DDX4	Probable ATP-dependent RNA helicase DDX4		4	245	0	0	GVESGKSQEEGNE	9785	0	K.S#QEEGNEK.D	U	0.371993	0.483097	0.723798	0.989245	1.18872	1.18437	1.21104	1.23771	1.28258	1.32745	0	0	1000	0	0	236635	19903
CL5266Contig1	DDX43	Probable ATP-dependent RNA helicase DDX43		6	92	0	0	GARDQSSPLCFRL	5343	0	R.DQSS#PLCFR.L	U	0.993637	0.964837	0.986077	0.968738	0.941341	1.00131	1.06156	1.01853	1.02634	1.03762	0	0	24.437	0	0	197446	15266
CL1900Contig3	DDX46	Probable ATP-dependent RNA helicase DDX46		6	946	0	0	DAAANESFKRYEE	13490	0	K.QDAAANES#FK.R	U	0.897025	0.924641	0.89319	0.991344	0.973402	1.02736	1.01875	1.05164	1.11153	1.11111	0	0	1000	0	0	197446	9135
CL3989Contig1	DDX59	probable ATP-dependent RNA helicase DDX59 [Xenopus (Silurana) tropicalis]		6	173	0	0	CAAKAASPSQSVK	14589	0	K.AAS#PSQSVK.L	U	1.0859	1.02595	0.954336	1.01454	1.01616	1.01788	0.920175	0.981369	1.01693	0.966764	0	0	17.0091	0	0	197446	7291
CL1206Contig1	DDX6	Probable ATP-dependent RNA helicase DDX6		6	474	0	0	YVAEYHSESGEDK	12377	0	K.NLYVAEYHS#ESGEDKP.-	R	0.924767	0.960952	0.890097	0.936131	0.972587	0.976744	1.05507	1.01916	1.06814	1.19635	0	0	20.1669	0	0	220467	15329
CL4094Contig1	DEK	Protein DEK		2	277	0	0	KSTPKATPKGKKA	10762	0	K.ST#PKAT#PK.G	U	1.30022	1.13396	1.02895	1.12298	1.05121	1.01753	1.00595	0.820372	0.851067	0.667766	0	0	51.0043	0	0	197447	5699
CL1283Contig5	DENND4C	DENN domain-containing protein 4C		5	460	0	0	NYFNNESVQGKAS	8760	0	K.HNYFNNES#VQGK.A	U	0.777145	0.786067	0.903634	0.887572	1.03054	1.02755	1.1239	1.15231	1.12167	1.18961	0	0	1000	0	0	197449	10036
CL1283Contig1	DENND4C	DENN domain-containing protein 4C		6	741	0	0	GSRAASSPTFIAK	5447	0	R.AASS#PTFIAK.R	R	1.01805	0.97047	1.03275	1.00042	0.954168	1.01786	1.0085	0.999153	0.999261	0.99937	0	0	17.0091	0	0	236636	8036
CL1283Contig5	DENND4C	DENN domain-containing protein 4C		6	235	0	0	SEEKHISPVVARN	8761	0	K.HIS#PVVAR.N	R	1.04429	1.09248	0.995597	0.978567	0.995787	0.937424	0.95398	0.970536	1.00063	1.03072	0	0	1000	0	0	236645	2946
CL6460Contig2	DENND5B	DENN domain-containing protein 5B		6	1154	0	0	TVARRLSITSLTG	13791	0	R.RLS#ITSLTGK.N	R	1.01135	1.00318	1.03393	0.936648	1.05465	0.990899	0.956044	0.896967	1.09062	1.02572	0	0	20.1669	0	0	220465	23079
CL10631Contig1	DENR	Density-regulated protein		6	87	0	0	VEGQATSGEEEEK	683	0	K.QETGTVEGQAT#S#GEEEEK.K	U	0.932376	0.944902	0.948344	0.974296	0.953712	0.982829	1.04712	1.04071	1.09236	1.08335	1	1	86.8328	0	0	197446	7444
CL10631Contig2	DENR	Density-regulated protein		6	89	0	0	VEGHATSGEEEEK	10005	0	K.QETGSVEGHAT#S#GEEEEK.K	U	0.937273	1.10564	0.895335	0.9891	0.910288	1.06802	0.937077	1.01988	1.06332	1.07406	1	1	80.7549	0	0	220466	9315
CL10631Contig2	DENR	Density-regulated protein		6	88	0	0	SVEGHATSGEEEE	10006	0	K.QETGSVEGHAT#S#GEEEEK.K	U	1.05145	1.18664	0.917963	0.915822	1.0936	1.02041	0.991913	0.963415	0.940736	0.918057	1	1	68.0161	0	0	220466	9315
CL10631Contig1	DENR	Density-regulated protein		6	86;87	0	0	TVEGQATSGEEEE;VEGQATSGEEEEK	682;683	12	K.QETGTVEGQAT#S#GEEEEK.K	U;U	0.959794	0.946665	0.988897	1.00977	0.9655	1.02242	1.0126	1.01293	1.03846	1.04297	0	0	87.26499655711;86.832830405587	0;0	0;0	197446;197446	7487;7444
CL10631Contig2	DENR	Density-regulated protein		6	88;89	0	0	SVEGHATSGEEEE;VEGHATSGEEEEK	10006;10005	154	K.QETGSVEGHAT#S#GEEEEK.K	U;U	0.960304	1.083	0.909373	0.981339	1.00309	1.08858	0.912393	0.972647	1.07727	1.01201	0	0	68.016113176005;80.754920119705	0;0	0;0	220466;220466	9315;9315
CL1Contig1143	DEPDC5	DEPDC5 protein		6	1082	0	0	TPTYVDSPRKDGA	12795	0	K.VSSQVSDPALTPT#YVDS#PRK.-	R	1.08833	0.964868	0.947212	0.992745	0.979581	1.19093	0.914819	0.897439	1.00399	1.02009	1	0	85.2649	0	0	220466	27750
CL1Contig1143	DEPDC5	DEPDC5 protein		6	1076	0	0	VSDPALTPTYVDS	12796	0	K.VSSQVSDPALT#PTYVDS#PRK.-	R	1.14671	1.00721	0.933806	1.09511	1.04394	1.04683	0.797018	0.925353	1.01704	0.986982	1	0	20.1669	0	0	220466	27757
CL7742Contig1	DEPTOR	DEP domain-containing mTOR-interacting protein		6	249;252	0	0	MDPKQESPDSPFC;KQESPDSPFCLRK	13569;13570	698	K.QES#PDS#PFCLR.K	U;U	1.04678	1.06926	0.944041	1.06496	0.980805	0.933681	0.992447	0.928742	1.02485	1.01442	0	0	1000;1000	0;0	0;0	197446;197446	17653;17653
gi|83318215|gb|BC108547.1|	DGAT1	Diacylglycerol O-acyltransferase 1		4	175	0	0	ALGRSQSVPLIPK	5839	0	R.SQS#VPLIPK.A	R	0.4774	0.589547	0.782289	0.924865	1.11691	1.22806	1.20362	1.23205	1.2437	1.20155	0	0	30.8348	0	0	236648	8251
gi|83318215|gb|BC108547.1|	DGAT1	Diacylglycerol O-acyltransferase 1		6	28	0	0	HCPPDKSPHAGDT	5838	0	K.S#PHAGDTDK.V	R	1.12294	1.0531	1.08195	1.01662	0.971407	1.00747	0.959099	0.980448	0.911436	0.895531	0	0	85.2649	0	0	220467	271
CL1232Contig1	DGCR8	Microprocessor complex subunit DGCR8		6	97	0	0	PFHSDQSPRTARH	7620	0	R.TVLDPFHSDQS#PR.T	R	1.04738	0.998911	0.992421	0.99351	1.01225	1.00288	1.026	1.00056	0.956753	0.969341	0	0	24.2431	0	0	236638	8348
CL1232Contig1	DGCR8	Microprocessor complex subunit DGCR8		6	273;277	0	0	EKYDIDSDHQSDG;IDSDHQSDGESSV	7618;7619	437	K.YDIDS#DHQS#DGESSVQPM*VTK.I	R;R	1.05517	0.998088	0.908015	1.02616	0.966994	0.994577	0.993474	1.01876	1.05686	0.981905	0	0	74.376210176071;71.066703763782	0;0	0;0	220466;220466	23927;23927
CL12175Contig1	DGKE	Diacylglycerol kinase epsilon		6	548	0	0	HEKHEQSDEDMxx	8632	0	K.HEQS#DEDM*.-	R	1.04961	0.992162	0.892941	0.979369	1.03153	1.06498	0.973503	1.07071	0.966537	0.97866	0	0	1000	0	0	197446	12329
CL14782Contig1	DHX16	Putative pre-mRNA-splicing factor ATP-dependent RNA helicase DHX16		6	141	0	0	QTTKVPSPQNTSE	10080	0	K.VPS#PQNT#S#EDEDEREELAR.L	U	1.01697	0.939594	1.03438	1.10809	0.662373	0.96304	1.00006	1.03707	1.09183	1.14659	1	1	1000	0	0	197445	12223
CL14782Contig1	DHX16	Putative pre-mRNA-splicing factor ATP-dependent RNA helicase DHX16		6	141;145;146	0	0	QTTKVPSPQNTSE;VPSPQNTSEDEDE;PSPQNTSEDEDER	10080;10081;10082	521	K.VPS#PQNT#S#EDEDEREELAR.L	U;U;U	0.980449	0.959665	0.932067	1.00435	0.953922	1.0628	0.942063	1.03679	1.05424	1.07366	0	0	1000;1000;1000	0;0;0	0;0;0	197445;197445;197445	12223;12223;12223
CL14782Contig1	DHX16	Putative pre-mRNA-splicing factor ATP-dependent RNA helicase DHX16		6	93;100	0	0	MQEKNKSYTLLED;YTLLEDSEEEEKP	10084;10083	1008	K.S#YTLLEDS#EEEEKPNSR.D	U;U	0.930081	0.75251	0.913959	1.06089	1.08178	1.04627	1.08012	1.02446	1.08958	1.02037	0	0	14.96600363422;39.662888766312	0;0	0;0	197446;220466	13728;27438
CL781Contig3	DHX29	ATP-dependent RNA helicase DHX29		6	232	0	0	RYAEQGSDDDDDD	11484	0	R.YAEQGS#DDDDDDDDVK.E	U	1.11016	1.13032	0.896589	0.97112	1.06104	0.772907	0.948347	0.909435	1.06317	1.13691	0	0	1000	0	0	220466	12693
dsrrswapns_comp215916_c3_seq10	DHX36	Probable ATP-dependent RNA helicase DHX36		6	125	0	0	KLSQPASPEEKDQ	5438	0	K.LSQPAS#PEEK.D	R	0.9477	0.95712	0.941081	0.962924	1.00944	1.02714	1.04637	1.00667	1.02521	1.07635	0	0	44.2778	0	0	197446	10241
CL447Contig10	DKC1	H/ACA ribonucleoprotein complex subunit 4		6	463	0	0	AESDVATPVKSSK	915	0	K.EQVGDAESDVAT#PVK.S	R	1.02186	1.12346	0.990294	0.99143	0.871244	0.983106	0.988172	0.993239	1.01014	1.02705	0	0	115.01	0	0	236648	3867
CL447Contig10	DKC1	H/ACA ribonucleoprotein complex subunit 4		6	519	0	0	TQEERESPAEETE	918	0	K.TQEERES#PAEETEQATDS#VK.K	R	1.04318	0.879829	0.908577	0.995841	1.01564	1.11444	1.07167	1.02891	0.990274	0.951637	1	1	56.026	0	0	220466	13226
TC435524	DKC1	H/ACA ribonucleoprotein complex subunit 4		6	142	0	0	HTSDTESDSADPS	8099	0	K.HTS#DTES#DSADPSTIK.K	R	0.903363	0.922181	0.955505	1.01555	1.01131	1.01748	1.03683	1.00926	1.06815	1.06036	0	0	31.2747	0	0	197446	8580
TC435524	DKC1	H/ACA ribonucleoprotein complex subunit 4		6	162;165	0	0	QVGDAESDATPVK;DAESDATPVKSSK	8097;8098	143	K.EQVGDAES#DAT#PVK.S	R;R	1.02685	0.97109	1.01948	0.939354	0.972335	0.999275	1.02028	1.0356	1.00063	1.01511	0	0	1000;1000	0;0	0;0	197445;197445	11102;11102
CL447Contig10	DKC1	H/ACA ribonucleoprotein complex subunit 4		6	493;495	0	0	SKEMVETGSDDGG;EMVETGSDDGGTA	916;917	208	K.EMVET#GS#DDGGTALK.T	R;R	1.01729	0.982684	0.998573	0.980607	1.01617	0.953875	1.03506	0.982311	1.01101	1.02242	0	0	93.154181460328;81.691660823533	0;0	0;0	197446;197446	13400;13400
CL447Contig10	DKC1	H/ACA ribonucleoprotein complex subunit 4		6	519;530	0	0	TQEERESPAEETE;TEQATDSVKKKKK	918;920	209	K.TQEERES#PAEETEQATDS#VK.K	R;R	0.967964	0.950779	0.998461	1.01059	1.0125	1.06034	1.01249	0.985134	0.997978	1.00377	0	0	56.025979973736;24.243126526472	0;0	0;0	220466;197445	13226;9226
CL2797Contig4	DKFZP586I1023	Putative uncharacterized protein DKFZp586I1023 (Fragment)		6	164	0	0	ELAGRDSPIRPEM	13918	0	R.YTEPELAGRDS#PIRPEMPGNLQHYGR.F	R	0.97992	0.946275	1.0482	1.04096	1.12135	1.00552	0.917887	1.05941	0.955177	0.925307	0	0	51.2519	0	0	197451	16724
CL1562Contig2	DKFZP586J0620	Putative uncharacterized protein DKFZp586J0620 (Fragment)		6	353	0	0	LVNRLKSITLDDT	3135	0	K.S#ITLDDTSAPR.L	U	0.976237	0.924912	1.04056	0.957429	0.935793	0.992244	0.976279	1.04214	1.02754	1.12686	0	0	64.3979	0	0	236635	6518
dsrrswapns_comp210800_c3_seq1	DKFZP686F17268	Putative uncharacterized protein DKFZp686F17268 (Fragment)		6	208	0	0	IYEFPETDDEEEN	12769	0	K.IYEFPET#DDEEENK.L	R	1.00195	1.06124	0.908566	0.916561	0.954699	1.19844	0.919635	0.952869	1.05004	1.036	0	0	1000	0	0	220466	29419
CL17851Contig1	DKFZP686L22104	Putative uncharacterized protein DKFZp686L22104		6	31	0	0	RTLPKDSPTGPSD	11403	0	K.DS#PTGPSDSSK.N	U	0.995154	0.891159	0.864693	1.11775	0.987105	1.04362	1.02073	1.04599	0.988348	1.04546	1	1	30.8348	0	0	197446	5423
CL17851Contig1	DKFZP686L22104	Putative uncharacterized protein DKFZp686L22104		6	26;31	0	0	GRPRKRTLPKDSP;RTLPKDSPTGPSD	11402;11403	1198	R.KRT#LPKDS#PTGPSDSSK.N	U;U	0.941057	0.851229	0.909372	1.00453	1.03307	1.03351	1.05731	1.03238	1.07208	1.06546	0	0	53.567153353146;30.834828859374	0;0	0;0	197451;197446	10548;5423
CL13350Contig1	DLGAP5	Disks large-associated protein 5		6	554	0	0	NPELLDSxxxxxx	1276	0	K.HNPELLDS#.-	U	1.16898	0.865267	0.97812	0.915485	0.969399	1.05471	1.10385	0.999232	0.960041	0.984914	0	0	1000	0	0	197447	8155
CL13350Contig1	DLGAP5	Disks large-associated protein 5		6	371	0	0	ITEVPNSPATVKS	1277	0	R.IQQSDNPTGEQITEVPNS#PATVK.S	R	0.966403	0.922401	0.994982	1.04787	1.02319	0.901395	1.00503	1.00966	1.07753	1.05155	0	0	40.3622	0	0	236635	10617
CL13350Contig1	DLGAP5	Disks large-associated protein 5		6	124	0	0	APIPPSSPAPNTQ	1278	0	K.VPADAPIPPSS#PAPNTQK.E	U	1.01522	1.09619	0.963793	0.945472	0.938044	0.998538	0.986106	0.996853	1.02619	1.0336	0	0	30.8348	0	0	197446	14479
CL5011Contig2	DLGAP5	Disks large-associated protein 5		6	384	0	0	LEVEHKSEPESSE	10420	0	K.S#EPESSELEVEHGEK.V	R	0.929687	0.884531	1.0095	1.0803	0.93562	1.01027	1.01741	1.02455	1.04422	1.0639	0	0	31.9355	0	0	236638	3746
CL6103Contig1	DNA2	DNA replication ATP-dependent helicase/nuclease DNA2		6	245	0	0	QINRTKSTAGDPT	14462	0	K.S#TAGDPTETTK.V	U	0.843616	0.987261	1.2402	1.26879	1.16513	0.995988	0.932467	0.925105	0.818846	0.822599	0	0	24.437	0	0	197446	6628
CL2290Contig1	DNAJB7	DnaJ homolog subfamily B member 7		6	289	0	0	HGHNYKSDDEEEP	13926	0	R.HGHNYKS#DDEEEPER.M	R	0.938963	0.965697	0.826041	0.942722	0.944127	1.03956	1.00053	1.17797	1.10511	1.05928	0	0	1000	0	0	197445	2804
CL12778Contig1	DNAJC1	DnaJ homolog subfamily C member 1		6	460	0	0	AEELGDSDNDMRK	12217	0	R.DFDTEQEAEELGDS#DNDM*RK.K	U	1.02121	0.946723	1.05861	1.01164	0.927979	0.942536	0.993891	1.0439	0.973116	1.08039	0	0	77.1917	0	0	220467	13333
CL8031Contig1	DNAJC1	DnaJ homolog subfamily C member 1		6	459	0	0	AEDLADSDNDMRK	12272	0	R.DFDTEQEAEDLADS#DNDM*RK.K	R	0.955487	0.977083	0.983473	0.96998	0.951534	1.0104	1.07954	1.02273	1.00496	1.04481	0	0	21.6712	0	0	220467	14296
zeinaSSns_comp388272_c2_seq1	DNAJC2	DnaJ homolog subfamily C member 2		6	72;74	0	0	RRNRNVSASFQEL;NRNVSASFQELED	3073;3074	65	R.NVS#AS#FQELEDEK.E	U;U	0.994899	0.936718	0.970781	0.941812	0.982237	0.974288	1.0492	1.05708	1.04463	1.04836	0	0	1000;1000	0;0	0;0	197445;197445	20085;20085
CL4461Contig4	DNAJC21	DnaJ homolog subfamily C member 21		6	406	0	0	TKMCNDSAEEEQT	7725	0	K.M*CNDS#AEEEQTHDDK.L	R	0.945507	0.899874	0.956717	0.968055	0.994776	1.01139	1.03266	1.0554	1.0452	1.09042	0	0	73.6163	0	0	220465	9502
CL4310Contig2	DNM1L	Dynamin 1-like, isoform CRA_a		2	578	0	0	PPAFPASPLRGHA	10790	0	K.APPAFPAS#PLRGHAVNLLDVPVPVAR.K	U	1.25244	1.26899	1.17298	1.06786	0.945769	0.89735	0.876116	0.854881	0.839497	0.824114	0	0	1000	0	0	197445	27962
CL4310Contig1	DNM1L	Dynamin 1-like, isoform CRA_a		6	583	0	0	PPTVPVSPLRGHA	6557	0	K.APPTVPVS#PLR.G	U	1.01889	1.02876	0.944543	1.04621	0.935651	0.901262	0.947574	0.993886	1.05904	1.12419	0	0	20.1669	0	0	236648	7121
CL640Contig1	DNMT1	DNA (cytosine-5)-methyltransferase 1		6	588	0	0	VVPEMPSPKKILQ	1584	0	K.EADEDEEVEDVVPEMPS#PK.K	R	0.991868	0.867521	0.937758	0.981154	0.997708	1.02476	1.05142	0.982766	1.06538	1.09967	0	0	1000	0	0	197446	17436
CL640Contig2	DNMT1	DNA (cytosine-5)-methyltransferase 1		6	441	0	0	VLPEMPSPKKILQ	7717	0	K.EADEDEEVEDVLPEMPS#PK.K	R	1.01755	0.954873	0.984666	1.03067	0.948175	1.00998	1.00504	1.0206	0.98827	1.04017	0	0	1000	0	0	197446	19066
CL640Contig2	DNMT1	DNA (cytosine-5)-methyltransferase 1		6	222	0	0	PVQPPKTPPPKCM	7718	0	K.AKPVQPPKT#PPPK.C	U	0.995544	0.884715	0.959492	0.932198	1.01565	1.014	1.02428	1.03457	1.05804	1.08151	0	0	1000	0	0	236640	7834
CL640Contig2	DNMT1	DNA (cytosine-5)-methyltransferase 1		6	605	0	0	EYARFETPPKPQS	7719	0	R.FET#PPKPQSTEDNK.Y	R	0.943143	1.07634	0.876518	0.973516	1.12595	1.10619	0.967416	0.988315	0.94898	0.993634	0	0	25.0145	0	0	220467	13689
CL640Contig2	DNMT1	DNA (cytosine-5)-methyltransferase 1		6	169	0	0	STKRKSSDDEKDT	7720	0	K.RKSS#DDEK.D	R	0.938365	0.955056	0.947433	0.953045	1.00065	0.99079	1.05121	1.05424	1.03571	1.07351	0	0	24.2431	0	0	197445	2599
CL1Contig170	DPF2	Zinc finger protein ubi-d4		6	243;247	1	0	AEDKEDSQPPTPI;EDSQPPTPIMHRS	12362;12363	795	K.EDS#QPPT#PIM*HR.S	R;R	0.98122	0.921306	1.01384	0.962384	1.00602	1.10236	1.08472	1.04697	0.982959	0.898227	0	0	1000;1000	0;0	0;0	197447;197447	5054;5054
CL3940Contig2	DPP4	Dipeptidyl peptidase 4		6	5;7	0	0	xxRMALTDSEKVL;RMALTDSEKVLGL	12457;12458	759	-.RM*ALT#DS#EK.V	U;U	0.890082	0.870961	0.892866	0.91957	1.03709	1.37395	0.965604	1.0596	1.00937	0.980911	0	0	1000;1000	0;0	0;0	220467;220467	22450;22450
CL6474Contig1	DPPA2	developmental pluripotency-associated 2 [Xenopus laevis]		6	205	0	0	TRTRKKSGRFQPQ	9716	0	K.S#GRFQPQEDPEYAR.R	U	0.998853	0.978004	0.980849	0.985386	0.92346	1.06325	0.945403	0.965552	1.12386	1.03538	0	0	1000	0	0	220467	6757
CL9001Contig1	DTD1	D-tyrosyl-tRNA(Tyr) deacylase 1		6	195	0	0	DDPSASSGAEGDV	11493	0	K.DDPSASS#GAEGDVSSEREP.-	U	0.896934	0.87088	0.974086	0.971211	1.01528	0.895035	1.02109	1.28711	0.960016	1.10836	2	2	30.8348	0	0	197446	6822
CL9001Contig1	DTD1	D-tyrosyl-tRNA(Tyr) deacylase 1		6	194;195	0	0	KDDPSASSGAEGD;DDPSASSGAEGDV	11494;11493	1023	K.DDPSAS#S#GAEGDVSS#EREP.-	U;U	0.947793	0.966664	0.963883	0.948137	0.961691	1.06207	1.03158	1.02809	0.961741	1.12835	0	0	20.166921175432;30.834828859374	0;0	0;0	197446;197446	6951;6822
CL9001Contig1	DTD1	D-tyrosyl-tRNA(Tyr) deacylase 1		6	195;203	0	0	DDPSASSGAEGDV;AEGDVSSEREPxx	11493;11495	1024	K.DDPSASS#GAEGDVSS#EREP.-	U;U	1.0489	0.987819	0.92615	0.907827	1.10183	1.01162	1.01403	0.879384	1.02943	1.093	0	0	30.834828859374;17.009095450606	0;0	0;0	197446;197446	6822;6594
CL1Contig136	DTL	Denticleless protein homolog		6	486	0	0	NGGLGASPKQMSS	9690	0	K.RINNGGLGAS#PK.Q	R	1.10835	1.09012	1.04453	1.08472	0.991804	1.01575	0.968118	0.907503	0.912726	0.876372	0	0	1000	0	0	197449	9369
CL5923Contig1	DUSP12	Dual specificity protein phosphatase 12		6	328	0	0	IRGIQQSNTxxxx	14556	0	R.GIQQS#NT.-	R	0.921881	0.987195	1.01878	0.922573	1.08838	1.13874	1.0267	0.978838	0.99627	0.920642	0	0	1000	0	0	197446	2983
CL8572Contig1	DUSP23	Dual specificity protein phosphatase 23		6	133	0	0	RCLRRGSIETNEQ	13774	0	R.RGS#IETNEQEK.A	U	1.17363	1.14352	1.00718	0.922299	0.909047	0.671342	0.947073	1.0241	1.06229	1.13951	0	0	33.6572	0	0	197449	5757
CL10047Contig1	DUT	Deoxyuridine 5'-triphosphate nucleotidohydrolase, mitochondrial		6	37	0	0	LTENAYTPTRGSA	6978	0	K.LTENAYT#PTR.G	U	1.06487	1.00505	0.853144	0.866358	0.98452	1.10222	1.07181	1.0414	1.01735	0.993293	0	0	17.0091	0	0	236648	2658
CL12914Contig1	DUT	Deoxyuridine 5'-triphosphate nucleotidohydrolase, mitochondrial		6	160	0	0	GAGGFGSTGQNxx	11680	0	R.GAGGFGS#TGQN.-	R	1.11249	1.03081	0.901512	1.02055	1.00162	0.985924	1.00986	1.05869	0.882014	0.996545	0	0	24.437	0	0	220466	6377
CL986Contig2	DYNC1I2	Cytoplasmic dynein 1 intermediate chain 2		6	88	0	0	SSKSVSTPSEAGS	170	0	K.SVST#PSEAGSQDSGDGAGGASAR.T	R	0.904731	1.03998	1.02602	1.09037	1.0074	1.16018	1.01133	0.987952	0.896647	0.875391	0	0	26.1051	0	0	197446	5891
CL986Contig2	DYNC1I2	Cytoplasmic dynein 1 intermediate chain 2		6	80	0	0	MVPPPTSPSSKSV	173	0	R.EADALLQSM*GITSEPPM*VPPPTS#PSSK.S	R	0.831052	0.916931	1.01236	1.0506	0.982086	1.03357	1.03403	1.03449	1.04646	1.05843	0	0	16.062	0	0	236636	13387
CL986Contig2	DYNC1I2	Cytoplasmic dynein 1 intermediate chain 2		6	85;87	0	0	TSPSSKSVSTPSE;PSSKSVSTPSEAG	169;174	183	K.S#VS#TPSEAGSQDSGDGAGGASAR.T	R;R	0.918854	0.906833	1.04879	0.948293	1.0224	0.92358	1.13866	1.08769	1.08447	0.920431	0	0	42.097880457449;15.007250761561	0;0	0;0	220466;220466	5613;5578
CL5097Contig1	DYNC1LI1	Cytoplasmic dynein 1 light intermediate chain 1		2	467	0	0	GNSLPASAKKTGQ	196	0	K.TGS#PGAGGTGIPAGNSTGNSLPAS#AK.K	R	1.299	1.18206	1.22941	1.13748	0.999308	0.988609	0.905421	0.807408	0.758533	0.692773	3	3	82.3868	0	0	236635	8164
CL5097Contig1	DYNC1LI1	Cytoplasmic dynein 1 light intermediate chain 1		2	446;467	0	0	LSKKTGSPGAGGT;GNSLPASAKKTGQ	210;196	2	K.TGS#PGAGGTGIPAGNSTGNSLPAS#AK.K	R;R	1.43788	1.11562	1.13173	1.10423	0.93152	0.920296	0.886917	0.853538	0.823936	0.794333	0	0	17.009095450606;82.386819174585	0;0	0;0	236635;236635	8164;8164
CL5097Contig1	DYNC1LI1	Cytoplasmic dynein 1 light intermediate chain 1		2	452;459	0	0	SPGAGGTGIPAGN;GIPAGNSTGNSLP	208;202	186	K.KTGSPGAGGT#GIPAGNS#TGNSLPASAK.K	R;R	1.32537	1.29383	1.26454	1.10238	0.945438	0.916998	0.88484	0.727541	0.830507	0.708548	0	0	19.276627276221;24.5304910002	0;0	0;0	197446;220466	12459;23418
CL5097Contig2	DYNC1LI1	Cytoplasmic dynein 1 light intermediate chain 1		2	386;393;396	0	0	AGRQDASPRVPGG;PRVPGGSPRTPSR;PGGSPRTPSRSGS	1422;1423;1426	813	R.QDAS#PRVPGGS#PRT#PSR.S	R;R;R	1.31145	1.20035	1.11673	1.00579	0.999985	0.925896	0.897296	0.884783	0.858913	0.798817	0	0	1000;1000;30.834828859374	0;0;0	0;0;0	197446;197446;197445	6197;6197;5514
CL5097Contig1	DYNC1LI1	Cytoplasmic dynein 1 light intermediate chain 1		2	452;467	0	0	SPGAGGTGIPAGN;GNSLPASAKKTGQ	208;196	888	K.KTGSPGAGGT#GIPAGNSTGNSLPAS#AK.K	R;R	1.52402	1.14535	1.20927	1.22046	0.950035	1.0394	0.836959	0.752014	0.759714	0.562773	0	0	19.276627276221;82.386819174585	0;0	0;0	197446;236635	12459;8164
CL5097Contig2	DYNC1LI1	Cytoplasmic dynein 1 light intermediate chain 1		5	446	0	0	LSKKTGSPGAGGT	1427	0	K.TGS#PGAGGTGIPAGNSTGNSLPTSAK.K	U	0.717215	0.71626	0.867482	0.921402	1.04102	1.08384	1.18428	1.21685	1.13685	1.1148	0	0	30.8348	0	0	197446	13071
CL5097Contig1	DYNC1LI1	Cytoplasmic dynein 1 light intermediate chain 1		6	501	0	0	SPTTPTSPTENDT	204	0	R.KPDIVSPTT#PTS#PTENDTS.-	R	1.06799	0.943826	0.973154	0.98077	0.969007	0.989394	1.02615	1.03952	0.985779	1.02441	0	0	24.437	0	0	220466	24326
CL5097Contig1	DYNC1LI1	Cytoplasmic dynein 1 light intermediate chain 1		6	498	0	0	DIVSPTTPTSPTE	205	0	R.KPDIVSPTT#PTS#PTENDTS.-	R	1.00605	0.99555	0.952681	0.969268	0.970927	0.969992	1.03026	1.05494	1.04138	1.00896	0	0	20.1669	0	0	220466	24281
CL5097Contig1	DYNC1LI1	Cytoplasmic dynein 1 light intermediate chain 1		6	495	0	0	RKPDIVSPTTPTS	206	0	R.ISRKPDIVS#PTT#PT#SPTENDT#S.-	R	1.042	0.918823	0.99105	0.929949	1.03953	0.991584	1.01916	1.08451	0.974222	1.00917	1	1	20.1669	0	0	220466	27237
CL5097Contig1	DYNC1LI1	Cytoplasmic dynein 1 light intermediate chain 1		6	197	0	0	GDELPTSPQRRNT	209	0	R.HFQEYVEPGDELPTS#PQRR.N	U	1.02161	0.988945	0.960134	0.951561	0.994408	0.999405	1.01394	1.03206	1.01233	1.02561	0	0	17.0091	0	0	197451	14722
CL5097Contig1	DYNC1LI1	Cytoplasmic dynein 1 light intermediate chain 1		6	497	0	0	PDIVSPTTPTSPT	211	0	R.KPDIVSPT#TPTS#PTENDTS.-	R	0.933175	0.844651	1.07257	1.18176	0.930477	0.951202	0.974825	0.998447	1.03711	1.07578	0	0	17.0091	0	0	236647	10296
CL5097Contig2	DYNC1LI1	Cytoplasmic dynein 1 light intermediate chain 1		6	197	0	0	GEEFPASPQRRNT	1421	0	R.NFQEYVEPGEEFPAS#PQRR.N	R	0.997109	0.928517	0.963426	0.98149	0.987983	1.0011	1.00247	1.04365	1.03697	1.05728	0	0	1000	0	0	197445	18466
CL5097Contig2	DYNC1LI1	Cytoplasmic dynein 1 light intermediate chain 1		6	386	0	0	AGRQDASPRVPGG	1422	0	R.QDAS#PRVPGGS#PR.T	R	1.14536	1.11884	1.06842	1.07667	0.940441	0.964384	0.95543	0.886529	0.91263	0.931304	3	3	1000	0	0	197446	6197
CL5097Contig2	DYNC1LI1	Cytoplasmic dynein 1 light intermediate chain 1		6	409	0	0	TNVASVSPVPAGT	1424	0	R.SGSTNVASVS#PVPAGTK.K	R	1.06119	0.990616	1.01076	0.976516	0.98194	0.973335	1.02114	1.00131	0.990069	0.993123	2	1	76.7327	0	0	220653	12173
CL5097Contig2	DYNC1LI1	Cytoplasmic dynein 1 light intermediate chain 1		6	501	0	0	SPTSPTSPTENDT	1428	0	R.KPDIVSPTS#PTS#PTENDTS.-	U	0.992281	0.975088	0.969342	1.07879	0.950122	0.986484	0.99377	1.01171	1.00889	1.03352	1	0	30.8348	0	0	220466	24524
CL5097Contig2	DYNC1LI1	Cytoplasmic dynein 1 light intermediate chain 1		6	495	0	0	RKPDIVSPTSPTS	1430	0	R.ISRKPDIVS#PTS#PT#SPTENDTS.-	U	0.887315	0.974426	0.929911	1.05929	0.985541	1.02223	0.869164	0.984648	1.10316	1.1843	0	0	20.1669	0	0	220466	26666
CL5097Contig1	DYNC1LI1	Cytoplasmic dynein 1 light intermediate chain 1		6	463;467	0	0	GNSTGNSLPASAK;GNSLPASAKKTGQ	199;196	184	K.KTGS#PGAGGTGIPAGNSTGNS#LPAS#AK.K	R;R	0.928505	0.938504	1.1087	1.08222	1.00889	1.22349	0.965608	0.991985	0.923411	0.828688	0	0	34.851273263123;82.386819174585	0;0	0;0	220466;236635	22947;8164
CL5097Contig1	DYNC1LI1	Cytoplasmic dynein 1 light intermediate chain 1		6	495;507	0	0	RKPDIVSPTTPTS;SPTENDTSxxxxx	206;200	185	R.ISRKPDIVS#PTT#PT#SPTENDT#S.-	R;R	0.912879	0.868683	0.904483	0.956125	1.13943	0.926503	0.907759	1.15084	1.00311	1.23019	0	0	20.166921175432;31.274712326135	0;0	0;0	220466;220466	27237;27237
CL5097Contig2	DYNC1LI1	Cytoplasmic dynein 1 light intermediate chain 1		6	407;409	0	0	GSTNVASVSPVPA;TNVASVSPVPAGT	1425;1424	233	R.SGSTNVAS#VS#PVPAGTK.K	R;R	1.0968	0.994169	1.04439	0.92923	0.999964	1.02937	0.986705	0.981179	0.988177	0.950016	0	0	71.066703763782;76.732720416824	0;0	0;0	220466;220653	20716;12173
CL5097Contig2	DYNC1LI1	Cytoplasmic dynein 1 light intermediate chain 1		6	386;396	0	0	AGRQDASPRVPGG;PGGSPRTPSRSGS	1422;1426	1140	R.QDAS#PRVPGGS#PRT#PSR.S	R;R	1.16517	1.11695	1.08249	1.08274	0.993347	0.978249	0.881754	0.926259	0.914573	0.85846	0	0	1000;30.834828859374	0;0	0;0	197446;197445	6197;5514
CL1Contig938	DYNC1LI2	Cytoplasmic dynein 1 light intermediate chain 2		6	187	0	0	EEALSGSPQRRGP	3990	0	K.DFQEYVEPEEALSGS#PQR.R	U	1.01207	0.973177	0.892935	0.962288	1.01781	0.984744	0.994432	1.10767	1.05313	1.00174	0	0	59.2977	0	0	236635	14132
CL1Contig938	DYNC1LI2	Cytoplasmic dynein 1 light intermediate chain 2		6	436	0	0	LSKKTGSPGSPGG	3992	0	K.KTGS#PGS#PGGGGAAQGVAK.K	U	0.973466	0.821143	1.10828	0.99093	0.924845	1.01447	1.12113	1.06009	1.05878	0.926867	2	1	31.2747	0	0	220466	14701
CL1Contig938	DYNC1LI2	Cytoplasmic dynein 1 light intermediate chain 2		6	400	0	0	NAVPSSSPMAAAK	3996	0	R.TGPNAVPSSS#PM*AAAK.K	U	1.04242	1.02091	0.986494	0.966884	1.03006	0.993197	0.995735	1.06485	0.973351	0.926103	0	0	14.966	0	0	220466	14935
CL1Contig119	DYNC1LI2	Cytoplasmic dynein 1 light intermediate chain 2		6	369	0	0	PTRASESPARAPT	11203	0	R.ASES#PARAPTGS#PR.T	R	0.983786	0.930059	0.987871	1.03676	0.993273	0.986318	0.945758	1.07217	1.00538	1.05863	1	1	48.8739	0	0	197446	4338
CL1Contig119	DYNC1LI2	Cytoplasmic dynein 1 light intermediate chain 2		6	367;377	0	0	ATPTRASESPARA;ARAPTGSPRTPGR	11205;11204	170	R.AS#ESPARAPTGS#PR.T	R;R	1.00018	0.956391	0.924135	0.970525	1.00095	1.05816	1.04132	1.02448	1.01611	1.00774	0	0	30.834828859374;30.834828859374	0;0	0;0	236635;197446	20458;4338
CL1Contig938	DYNC1LI2	Cytoplasmic dynein 1 light intermediate chain 2		6	436;439	0	0	LSKKTGSPGSPGG;KTGSPGSPGGGGA	3992;3989	328	K.KTGS#PGS#PGGGGAAQGVAK.K	U;U	0.966987	0.953919	0.996152	0.993659	0.980092	0.965051	1.02738	1.04254	1.03657	1.03765	0	0	31.274712326135;84.358671981816	0;0	0;0	220466;220466	14701;14701
CL1Contig119	DYNC1LI2	Cytoplasmic dynein 1 light intermediate chain 2		6	369;377	0	0	PTRASESPARAPT;ARAPTGSPRTPGR	11203;11204	559	R.ASES#PARAPTGS#PR.T	R;R	0.996395	1.01222	0.988407	0.983488	0.977784	0.978002	0.943809	1.07062	1.00014	1.04913	0	0	48.873949984654;30.834828859374	0;0	0;0	197446;197446	4338;4338
CL8027Contig1	EAF2	ELL-associated factor 2		6	145	0	0	SAKNSSSPMEKMS	10750	0	K.NSS#S#PM*EK.M	R	1.02805	1.02096	0.990523	0.947407	0.978889	1.01191	1.00634	1.00076	1.00531	1.00985	1	1	30.8348	0	0	220466	2283
CL8027Contig1	EAF2	ELL-associated factor 2		6	151;154	0	0	SPMEKMSPASPMD;EKMSPASPMDDIE	10748;10749	160	K.MS#PAS#PMDDIER.E	R;R	0.983761	0.967071	0.978262	0.985742	0.99441	0.99192	0.989425	1.04994	1.01396	1.04551	0	0	1000;1000	0;0	0;0	197445;197445	18903;18903
CL8027Contig1	EAF2	ELL-associated factor 2		6	144;145	0	0	NSAKNSSSPMEKM;SAKNSSSPMEKMS	10751;10750	543	K.NSS#S#PM*EK.M	R;R	0.99143	1.00136	0.963646	1.01381	0.948167	0.958819	1.06108	0.992548	1.02823	1.04091	0	0	24.436974992327;30.834828859374	0;0	0;0	220466;220466	2283;2283
CL9791Contig1	ECM29	Proteasome-associated protein ECM29 homolog		6	1692	0	0	ETVGARSPKDDDD	6762	0	K.TSLETVGARS#PKDDDDDDENK.K	U	1.00554	0.936967	0.916699	0.961884	0.946271	1.06368	0.980148	0.944289	1.08546	1.15905	0	0	17.5125	0	0	197450	11928
CL9791Contig1	ECM29	Proteasome-associated protein ECM29 homolog		6	1687	0	0	QKTSLETVGARSP	6763	0	K.TSLET#VGARSPK.D	U	0.982573	0.9033	0.969613	0.884343	0.942444	1.04205	1.04894	1.05584	1.07558	1.09532	0	0	15.3812	0	0	236648	3304
CL1860Contig1	ECT2	Protein ECT2		1	942	0	0	QSSPPLSPFIGKF	1743	0	R.GTANQSS#PPLS#PFIGK.F	R	1.64311	1.09521	1.08431	0.747658	0.612133	0.783441	0.979006	0.931214	1.28947	0.834457	0	0	71.9493	0	0	197446	18387
CL1860Contig7	ECT2	Protein ECT2		1	427	0	0	TPESGKSFSDTPK	13001	0	K.S#FSDT#PK.I	R	1.22764	1.02366	0.853641	0.932262	0.930015	0.930087	0.914693	0.953264	1.0684	1.16633	1	1	48.8739	0	0	197446	9829
CL1860Contig7	ECT2	Protein ECT2		1	372	0	0	SLLTLNTPSSNRK	13003	0	K.SVSLLTLNT#PSS#NRK.K	R	2.28815	2.00084	1.51462	1.17643	0.883505	0.688138	0.564845	0.37377	0.282064	0.227639	0	0	31.2747	0	0	220466	32524
CL1860Contig7	ECT2	Protein ECT2		2	427;431	0	0	TPESGKSFSDTPK;GKSFSDTPKIIKP	13001;13006	1041	K.S#FSDT#PK.I	R;R	2.07597	1.56669	1.34881	1.07208	0.89074	0.732232	0.736063	0.63663	0.541048	0.399725	0	0	48.873949984654;17.009095450606	0;0	0;0	197446;197446	9829;9829
CL1860Contig1	ECT2	Protein ECT2		6	359	0	0	LFEKNDSPALKKS	1741	0	K.NDS#PALK.K	R	0.953289	0.977354	0.923933	0.972503	1.0092	1.02846	0.997289	1.03976	1.01032	1.08789	0	0	1000	0	0	197446	8970
CL1860Contig7	ECT2	Protein ECT2		6	358	0	0	LFEKNESPALKKS	12999	0	K.NES#PALK.K	R	0.985293	0.987543	1.01562	0.982731	0.964229	0.987285	1.01215	1.03721	1.02422	1.00372	0	0	1000	0	0	197446	9114
CL1860Contig7	ECT2	Protein ECT2		6	908	0	0	SNSLDGSPRSHPV	13000	0	R.SNS#LDGS#PR.S	R	1.09065	1.16304	0.989743	1.01125	1.05041	1.01313	1.04462	0.894953	0.621467	1.12074	1	1	87.265	0	0	197446	3651
CL1860Contig7	ECT2	Protein ECT2		6	940	0	0	QSSPPLSPFSGKF	13002	0	R.GAANQSS#PPLS#PFSGK.F	U	1.18481	1.02224	1.02606	1.02446	0.894956	1.04752	0.938565	0.80098	0.976274	1.08413	1	1	45.026	0	0	197445	18714
CL1860Contig7	ECT2	Protein ECT2		6	936;940	0	0	GAANQSSPPLSPF;QSSPPLSPFSGKF	13004;13002	664	R.GAANQSS#PPLS#PFSGK.F	U;U	1.21371	0.988068	0.978437	1.00986	0.93152	0.865872	0.964481	0.968119	1.02375	1.05619	0	0	30.834828859374;45.02596088097	0;0	0;0	197445;197445	18714;18714
CL1860Contig7	ECT2	Protein ECT2		6	904;908	0	0	SVQRSNSLDGSPR;SNSLDGSPRSHPV	13005;13000	1040	R.SNS#LDGS#PR.S	R;R	1.19035	0.918768	1.19373	1.02836	1.00689	0.920311	0.996619	0.985377	0.866466	0.893124	0	0	30.834828859374;87.26499655711	0;0	0;0	197446;197446	3651;3651
CL340Contig10	EDC4	Enhancer of mRNA-decapping protein 4		1	924	0	0	EMELAQSPRISDH	8320	0	K.DEMELAQS#PR.I	U	2.20419	1.97915	1.32909	1.05679	0.723651	0.581667	0.510472	0.476315	0.573256	0.565423	0	0	1000	0	0	197446	10163
CL4674Contig2	EEA1	Early endosome antigen 1		2	9	0	0	RRILQLTPGRVGS	6702	0	R.ILQLT#PGR.V	R	1.17081	1.18469	1.14052	1.02821	1.03484	0.949619	0.917595	0.88557	0.857907	0.830243	0	0	1000	0	0	236648	7752
CL10183Contig1	EEF1B2	Elongation factor 1-beta		6	102	0	0	DIDLFGSDDEEES	1269	0	K.EEDDDDIDLFGS#DDEEES#EDAK.R	U	1.00142	0.990181	0.928518	0.99644	0.995691	0.945601	1.0055	1.01454	1.04299	1.07913	1	1	1000	0	0	197445	22237
CL10183Contig1	EEF1B2	Elongation factor 1-beta		6	84	0	0	IEDTTGSAAKETK	1271	0	K.ALGNYGPVNIEDTTGS#AAK.E	U	1.00332	0.918041	0.980689	1.02139	0.961032	1.00355	1.00303	1.0277	1.02396	1.05729	0	0	31.2747	0	0	197446	17113
CL10183Contig1	EEF1B2	Elongation factor 1-beta		6	102;108	0	0	DIDLFGSDDEEES;SDDEEESEDAKRV	1269;1270	222	K.EEDDDDIDLFGS#DDEEES#EDAK.R	U;U	1.12464	1.15225	0.85573	0.96993	1.10749	0.796222	0.999481	0.940123	1.04709	1.00705	0	0	1000;1000	0;0	0;0	197445;197445	22237;22237
CL152Contig2	EEF1D	Elongation factor 1-delta		6	148	0	0	VQKVQVTPAAKEE	5609	0	K.VQVT#PAAK.E	R	1.02506	0.976548	1.00616	1.00908	0.943833	0.987162	0.997124	0.995304	1.03342	1.0263	0	0	1000	0	0	197446	11001
CL152Contig6	EEF1D	Elongation factor 1-delta		6	171	0	0	VQKVQVTPAKEEN	6649	0	K.VQVT#PAK.E	R	1.01175	0.947744	1.01318	0.974994	0.949693	1.00526	1.04135	1.03721	1.01437	1.00446	0	0	1000	0	0	197445	12143
CL152Contig6	EEF1D	Elongation factor 1-delta		6	192	0	0	DIDLFGSDDEEED	6651	0	K.EENGTGEDDDDDIDLFGS#DDEEEDAESAR.L	R	0.912693	0.965478	0.97893	0.979401	1.00651	1.03633	0.993869	1.03721	1.022	1.06758	1	1	100.742	0	0	236647	12389
CL394Contig5	EEF1G	Elongation factor 1-gamma		6	253	0	0	KKKAAPTPAPAPE	851	0	K.KAAPT#PAPAPEDDLDESEK.A	R	1.04373	1.00266	0.952843	0.972234	0.999342	0.979111	1.01338	1.01221	1.01984	1.00465	0	0	222.279	0	0	197448	15017
CL394Contig5	EEF1G	Elongation factor 1-gamma		6	265	0	0	EDDLDESEKALAA	852	0	K.AAPTPAPAPEDDLDES#EK.A	R	0.886471	0.942036	0.984548	0.933884	0.964063	0.990332	1.04929	1.02595	1.11339	1.11003	0	0	188.986	0	0	197446	12925
TC434905	EEF1G	Elongation factor 1-gamma		6	42	0	0	EDDLDESEKALAA	11457	0	K.AAPAPAPAPEDDLDES#EK.A	U	0.953548	1.04648	0.937899	0.964827	0.987058	0.948028	0.999575	1.02456	1.01905	1.11898	0	0	1000	0	0	220466	23550
CL2447Contig3	EEF2K	Eukaryotic elongation factor 2 kinase		6	63	0	1	GRRRVESESEDSF	13798	0	R.RVES#ESEDSFGK.S	R	0.944475	0.972348	0.957742	0.941776	1.02388	1.17215	1.00012	0.993762	0.967649	1.0261	0	0	20.1669	0	0	220465	13497
CL8563Contig1	EFTUD1	Elongation factor Tu GTP-binding domain-containing protein 1		4	910	0	0	LPKDSGSQDAEED	8381	0	K.DSGS#QDAEEDTR.R	U	0.105879	0.306367	0.66329	0.948853	1.14656	1.26868	1.37327	1.36395	1.39565	1.4275	0	0	48.8739	0	0	197446	921
CL8781Contig1	EHMT2	Histone-lysine N-methyltransferase EHMT2		6	444	0	0	TIAKADTPVPIPA	9362	0	K.ADT#PVPIPAPPHHDR.G	U	1.0311	0.917449	0.968477	0.906698	0.972138	1.05994	1.01346	1.00752	1.07768	1.04553	0	0	1000	0	0	197451	12952
CL8781Contig1	EHMT2	Histone-lysine N-methyltransferase EHMT2		6	172	0	0	EMEKRDSPDSTQK	9363	0	K.RDS#PDSTQK.R	U	1.03206	0.937463	0.889313	0.989515	1.04237	1.01882	1.01012	1.02149	1.02301	1.03583	0	0	58.5514	0	0	197449	2351
CL4178Contig2	EI24	Etoposide-induced protein 2.4 homolog		6	326;330	0	0	SSEKLPSPHPSPA;LPSPHPSPAKQKA	14072;14073	799	K.LPS#PHPS#PAK.Q	U;U	1.19185	1.11761	1.03473	1.00601	0.93908	0.90535	0.964358	0.947339	0.948462	0.945208	0	0	1000;1000	0;0	0;0	197445;197445	14297;14297
CL39474Contig1	EIF1AD	Probable RNA-binding protein EIF1AD		6	33	0	0	IVKVLGSPGNNLH	10250	0	K.VLGS#PGNNLHEVETAEGER.F	R	1.11437	1.04452	1.02577	1.0742	1.01196	0.93993	0.997893	0.92327	0.928256	0.939824	0	0	162.877	0	0	197448	17680
CL9135Contig1	EIF2A	Eukaryotic translation initiation factor 2A		6	556	0	0	TNVQNNTPVAVNT	9865	0	K.M*DEPAESDSTNVQNNT#PVAVNTGDPETDK.K	R	1.02787	1.03519	1.11354	1.27848	0.928138	0.90075	0.921786	0.953713	0.938979	0.901547	0	0	55.4614	0	0	236635	5971
CL5881Contig1	EIF2AK2	Interferon-induced, double-stranded RNA-activated protein kinase		2	243;250	0	1	PTPLNATPILQLR;PILQLRTPRKIEL	14331;14330	872	K.EDVPTPLNAT#PILQLRT#PR.K	R;R	1.76741	1.30711	1.11482	1.15388	0.942783	0.703615	0.759036	0.661072	0.792268	0.798016	0	0	55.369954557808;112.83359557605	0;0	0;0	197445;197446	24571;20886
CL1Contig247	EIF2S1	Eukaryotic translation initiation factor 2 subunit 1		6	313	0	0	EEMEAKTEDxxxx	7710	0	K.ENAEVDGDDDAEEM*EAKT#ED.-	R	0.930378	0.912614	0.979005	0.960457	0.988274	0.985549	1.00786	1.07308	1.07369	1.08909	0	0	1000	0	0	220466	11485
CL1Contig335	EIF2S1	Eukaryotic translation initiation factor 2 subunit 1		6	313	0	0	DEMEAKTEDxxxx	8059	0	K.ENAEVDGDDDADEMEAKT#ED.-	R	0.973599	0.971603	0.970134	0.957624	1.00161	1.00388	0.97325	1.01646	1.05742	1.07442	0	0	1000	0	0	197446	9961
CL541Contig4	EIF2S2	Eukaryotic translation initiation factor 2 subunit 2		6	61	0	0	LDADDESFRKKAD	7278	0	K.DLDADDES#FRK.K	R	0.906476	0.823263	0.946189	0.930727	0.993971	1.05477	1.0843	1.0936	1.07915	1.08755	0	0	1000	0	0	220467	11874
CL13Contig18	EIF3A	Eukaryotic translation initiation factor 3 subunit A		2	1156	0	0	GFDEDRTPRRGFD	6988	0	R.RGFDEDRT#PR.R	R	1.64511	1.51237	1.3205	1.15659	0.99786	0.832462	0.758064	0.659416	0.597111	0.520519	0	0	1000	0	0	197451	4183
CL13Contig30	EIF3A	EIF3A protein (Fragment)		6	972	0	0	DRGPKRSVEEDGG	6934	0	K.RS#VEEDGGPR.R	R	0.929092	0.949876	0.943436	0.949906	0.995064	1.00648	1.01769	1.032	1.08263	1.09381	0	0	1000	0	0	197445	1877
CL13Contig30	EIF3A	EIF3A protein (Fragment)		6	882	0	0	RRGPDDSFRKQDT	6936	0	R.RGPDDS#FRK.Q	R	0.879925	0.906627	0.932932	0.986069	0.995012	1.01281	1.04295	1.09175	1.07494	1.07698	0	0	1000	0	0	220651	4449
CL13Contig30	EIF3A	EIF3A protein (Fragment)		6	1382	0	0	QQEERGTPRRVAA	6938	0	K.DSQQEERGT#PR.R	R	0.998087	0.967774	0.999609	0.983216	1.00628	1.02516	1.00999	1.00217	1.01962	0.988104	0	0	93.1542	0	0	220465	11523
CL13Contig30	EIF3A	EIF3A protein (Fragment)		6	1375	0	0	QGEQKDSQQEERG	6939	0	K.DS#QQEERGTPR.R	R	0.933435	0.974456	0.998228	0.987983	1.01118	1.05432	1.03429	1.01425	1.00204	0.989817	0	0	40.3622	0	0	236645	11287
CL13Contig30	EIF3A	EIF3A protein (Fragment)		6	1344	0	0	VSPGDKSTEDRKE	6940	0	K.VSPGDKS#TEDR.K	R	1.14121	1.17452	0.928762	1.04002	1.0468	0.785166	0.873469	0.879119	1.01644	1.1145	0	0	24.437	0	0	220465	7266
CL13Contig30	EIF3A	EIF3A protein (Fragment)		6	964	0	0	AASWRGTDDRGPK	6941	0	R.GT#DDRGPKRSVEEDGGPR.R	R	1.04886	1.04314	0.919848	1.0163	1.06374	1.03751	0.878243	0.926664	1.07257	0.993126	0	0	19.6069	0	0	220651	2645
CL13Contig18	EIF3A	Eukaryotic translation initiation factor 3 subunit A		6	1282	0	0	GGDDNVTPRKVSP	6986	0	R.RGGDDNVT#PR.K	R	1.01848	0.971236	1.00629	0.991627	0.988337	1.00577	1.01724	0.996037	1.00114	1.00384	0	0	1000	0	0	197445	450
CL13Contig18	EIF3A	Eukaryotic translation initiation factor 3 subunit A		6	1330	0	0	RQEERGTPRGAPA	6987	0	R.QEERGT#PR.G	R	0.970435	0.929527	0.966594	1.00088	0.976952	1.04755	0.958532	0.961929	1.06237	1.12524	0	0	1000	0	0	197445	15634
CL13Contig18	EIF3A	Eukaryotic translation initiation factor 3 subunit A		6	1287	0	0	VTPRKVSPGDKSA	6989	0	R.KVS#PGDK.S	R	0.992456	0.896928	0.967439	0.92985	0.980948	1.0783	1.05987	1.04144	1.0314	1.02136	0	0	1000	0	0	236645	3859
CL2355Contig2	EIF3C	Eukaryotic translation initiation factor 3 subunit C		6	166	0	0	KQNPEESADEDQE	2581	0	K.QNPEES#ADEDQEK.D	U	0.948932	0.960971	0.945056	0.96963	0.960649	1.00941	1.03475	1.04297	1.0529	1.07472	0	0	1000	0	0	197445	5504
CL2355Contig2	EIF3C	Eukaryotic translation initiation factor 3 subunit C		6	39	0	0	KQPIILSDDEEDT	2582	0	K.QPIILS#DDEEDTK.R	U	0.951539	0.953023	0.990657	0.983587	0.950508	1.00636	1.04148	1.03475	1.0431	1.04499	0	0	123.857	0	0	220466	26432
CL1438Contig2	EIF3G	Eukaryotic translation initiation factor 3 subunit G		6	49	0	0	IDAEPLSPQIRKP	7495	0	K.PSWADQVEEEGIDAEPLS#PQIR.K	R	1.14482	0.820413	0.961186	0.890922	0.918108	1.13726	1.07305	1.06013	0.870573	1.12353	0	0	244.003	0	0	197445	24481
CL628Contig5	EIF3H	Eukaryotic translation initiation factor 3 subunit H		6	276	0	0	RQSRGETPLPEED	2550	0	R.GET#PLPEEDVSK.M	R	0.97979	0.933907	0.971431	0.940761	1.01387	0.979037	1.05932	1.05438	1.02543	1.04207	1	1	163.897	0	0	220653	12645
CL628Contig5	EIF3H	Eukaryotic translation initiation factor 3 subunit H		6	7	0	0	MAARRETANTAPI	2552	0	R.RET#ANTAPIAETAVK.Q	R	0.976804	1.00798	0.946904	0.970749	0.968325	1.00978	1.01421	1.01864	1.03508	1.05152	0	0	23.6238	0	0	220465	16480
CL628Contig5	EIF3H	Eukaryotic translation initiation factor 3 subunit H		6	272;276	0	0	ENLQRQSRGETPL;RQSRGETPLPEED	2551;2550	52	R.QS#RGET#PLPEEDVSK.M	R;R	0.913448	0.924483	0.937486	1.01133	0.967536	1.02254	1.03698	1.05363	1.04853	1.08403	0	0	102.90341492712;163.89670766197	0;0	0;0	197450;220653	12509;12645
CL116Contig4	EIF3J	Eukaryotic translation initiation factor 3 subunit J		6	126	0	0	KKLQEDSDLELAK	1438	0	K.LQEDS#DLELAK.E	R	0.93565	0.943002	0.975892	1.00077	0.961503	1.08605	0.997262	1.00486	1.04619	1.04881	0	0	1000	0	0	220466	29807
CL116Contig4	EIF3J	Eukaryotic translation initiation factor 3 subunit J		6	104	0	0	TLESSNTPELTPE	1440	0	K.QVQTLESSNT#PELTPEEQLSEK.L	R	0.960324	1.06879	0.998275	1.02758	0.842655	1.07321	0.950198	0.975684	1.05446	1.04881	0	0	20.1669	0	0	236635	13001
zeinaSSns_comp388444_c1_seq5	EIF4B	Eukaryotic translation initiation factor 4B		4	200	0	0	ARPSTDSLDDNPP	9788	0	R.ARPSTDS#LDDNPPR.R	R	0.417101	0.531684	0.809567	1.02221	1.10285	1.28455	1.2423	1.24533	1.17293	1.17148	0	0	31.2747	0	0	236639	981
TC450249	EIF4B	Eukaryotic translation initiation factor 4B		6	436	0	0	EDNQERSRTGSES	3369	0	R.SEDNQERS#R.T	R	1.09206	1.08002	1.13101	0.914696	0.907758	0.923409	0.994995	0.923315	1.08891	0.943832	0	0	64.3979	0	0	197449	9731
TC450249	EIF4B	Eukaryotic translation initiation factor 4B		6	477	0	0	KDDDVPSPSSKSP	3377	0	K.DDDVPS#PSSK.S	U	1.12986	0.880668	0.888514	0.95591	0.948184	1.02771	1.01975	1.02991	1.05979	1.0597	1	1	20.1669	0	0	197446	8924
CL11Contig21	EIF4B	Eukaryotic translation initiation factor 4B		6	468	0	0	RRESEKSVENEVF	3379	0	K.S#VENEVFGK.D	R	0.947518	0.882283	0.984709	0.951337	0.96233	1.03643	1.09061	1.0801	1.0377	1.02698	1	0	1000	0	0	197445	18655
CL11Contig21	EIF4B	Eukaryotic translation initiation factor 4B		6	465	0	0	ISRRRESEKSVEN	3382	0	R.RRES#EKS#VENEVFGK.D	R	0.816701	0.867639	1.06674	0.970091	0.99076	1.03467	1.07697	1.14711	1.01653	1.0128	0	0	1000	0	0	197451	14949
CL11Contig21	EIF4B	Eukaryotic translation initiation factor 4B		6	198	0	0	KDRDERSFGRDRD	3383	0	R.S#FGRDRDR.N	R	1.02734	0.986357	0.981021	1.02464	1.01308	0.902244	1.11621	1.10821	0.884326	0.956561	0	0	1000	0	0	220651	19028
CL11Contig21	EIF4B	Eukaryotic translation initiation factor 4B		6	560	0	0	QEHLSKSAGYNVG	3384	0	K.S#AGYNVGDLSEAPDKR.E	R	1.09464	1.0008	0.981234	0.985775	1.00364	1.04625	1.00607	1.00101	0.956375	0.924207	0	0	93.1779	0	0	220467	14061
CL11Contig21	EIF4B	Eukaryotic translation initiation factor 4B		6	222	0	0	DWRARPSTDSFDD	3385	0	R.ARPS#TDSFDDYPPR.R	U	1.02963	1.06992	1.01173	0.962288	1.03743	1.02859	1.02598	0.976254	0.930245	0.927945	0	0	57.7111	0	0	236639	5366
CL11Contig21	EIF4B	Eukaryotic translation initiation factor 4B		6	445	0	0	ERSRTGSESSQTA	3387	0	R.TGS#ESSQTATTGPSSR.I	R	0.972589	0.975179	0.924838	0.95362	0.916692	0.939893	1.00637	0.948673	1.31065	1.05149	2	2	48.8739	0	0	220466	1232
CL11Contig21	EIF4B	Eukaryotic translation initiation factor 4B		6	482	0	0	KDEDVPSPSSKSP	3389	0	K.DEDVPS#PSSK.S	R	0.931402	0.894385	0.971521	0.961192	0.968923	1.0476	1.06736	1.0937	1.0384	1.02552	1	0	31.2747	0	0	236635	2424
CL11Contig21	EIF4B	Eukaryotic translation initiation factor 4B		6	447	0	0	SRTGSESSQTATT	3390	0	R.SRTGSES#SQTATTGPSSR.I	R	1.08273	0.9987	0.923049	0.916932	0.924989	1.02801	0.968163	0.923297	1.10857	1.12555	0	0	30.8348	0	0	197449	816
CL11Contig21	EIF4B	Eukaryotic translation initiation factor 4B		6	485	0	0	DVPSPSSKSPKSD	3391	0	K.DEDVPSPS#S#K.S	R	0.904701	0.921368	1.02791	0.986417	1.01687	1.0251	1.02352	1.02193	1.03138	1.04082	0	0	24.2431	0	0	236635	2425
CL11Contig21	EIF4B	Eukaryotic translation initiation factor 4B		6	249	0	0	RSDRYESDRYRDG	3394	0	R.SDRYES#DRYR.D	R	0.937683	0.944666	0.917798	0.909692	0.997353	1.31044	1.00631	0.912507	0.892192	1.17135	0	0	15.3812	0	0	220651	19252
zeinaSSns_comp388444_c1_seq5	EIF4B	Eukaryotic translation initiation factor 4B		6	197	0	0	DWRARPSTDSLDD	9787	0	R.ARPS#TDSLDDNPPR.R	R	0.862553	0.886425	0.843028	0.963319	1.01596	1.09988	1.0309	1.11672	1.04633	1.13488	0	0	45.026	0	0	236639	1583
CL11Contig21	EIF4B	Eukaryotic translation initiation factor 4B		6	487;490	0	0	PSPSSKSPKSDPQ;SSKSPKSDPQLPL	3380;3381	307	K.S#PKS#DPQLPLK.V	R;R	0.932901	1.0066	0.986746	0.930688	1.06507	0.991808	0.980292	0.992497	1.03114	1.08226	0	0	1000;1000	0;0	0;0	197446;197446	15912;15912
CL11Contig21	EIF4B	Eukaryotic translation initiation factor 4B		6	445;448	0	0	ERSRTGSESSQTA;RTGSESSQTATTG	3387;3392	308	R.TGS#ESS#QTATTGPSSR.I	R;R	0.929072	0.967851	0.983401	0.928132	1.0235	0.899188	1.05316	1.14962	1.06298	1.0031	0	0	48.873949984654;23.623790157638	0;0	0;0	220466;197449	1232;1362
TC450249	EIF4B	Eukaryotic translation initiation factor 4B		6	463;477	0	0	RRESEKSVENEVF;KDDDVPSPSSKSP	3364;3377	936	K.S#VENEVFGKDDDVPS#PSSK.S	U;U	1.13893	1.00747	0.874406	0.97473	0.979484	0.896377	0.920375	0.935876	1.15257	1.11978	0	0	1000;20.166921175432	0;0	0;0	197445;197446	18655;8924
CL11Contig21	EIF4B	Eukaryotic translation initiation factor 4B		6	443;445	0	0	NQERSRTGSESSQ;ERSRTGSESSQTA	3388;3387	937	R.SRT#GS#ESSQTATTGPSSR.I	R;R	0.953682	0.989624	1.00432	0.959566	0.979909	0.993582	1.04947	1.03842	0.94325	1.08818	0	0	41.30222193654;48.873949984654	0;0	0;0	197446;220466	1508;1232
CL2548Contig2	EIF4E	Eukaryotic translation initiation factor 4E		6	44	0	0	TGQEIVSPDQYIK	2344	0	K.ETGQEIVS#PDQYIK.H	R	0.993692	0.932938	0.977183	0.950913	0.960407	1.00894	1.01929	1.0553	1.03941	1.06192	0	0	104.477	0	0	236648	8844
CL1827Contig1	EIF4EBP2	Eukaryotic translation initiation factor 4E-binding protein 2		5	68	0	0	NSPLAQTPPRRLP	3079	0	R.RNS#PLAQT#PPR.R	U	0.713288	0.749492	0.741256	0.880349	0.970748	1.06239	1.07898	1.16601	1.3052	1.33229	2	1	1000	0	0	197445	6192
CL1827Contig2	EIF4EBP2	Eukaryotic translation initiation factor 4E-binding protein 2		6	66	0	0	TSPLAQTPPRRLP	939	0	R.TS#PLAQT#PPR.R	U	0.977024	1.12362	0.97332	0.981515	0.950718	0.955221	1.01525	1.02458	0.985574	1.01318	1	1	97.6019	0	0	220466	13042
CL1827Contig2	EIF4EBP2	Eukaryotic translation initiation factor 4E-binding protein 2		6	107	0	0	TATGDDSQFEMDI	940	0	K.TATGDDS#QFEM*DI.-	U	1.02033	0.937835	1.00346	1.141	1.03908	0.994546	0.942529	0.971343	0.999463	0.950426	0	0	76.7327	0	0	197446	14272
CL1827Contig2	EIF4EBP2	Eukaryotic translation initiation factor 4E-binding protein 2		6	79	0	0	DIPGVTSPNTVVE	941	0	R.LPDIPGVTS#PNTVVEEPK.V	U	0.978212	1.00335	0.881247	0.924707	0.99112	0.994742	1.00835	1.01453	1.13153	1.07222	0	0	45.026	0	0	236636	16131
CL1827Contig2	EIF4EBP2	Eukaryotic translation initiation factor 4E-binding protein 2		6	61	0	0	LLDRRTSPLAQTP	944	0	R.RTS#PLAQTPPR.R	U	1.24523	1.14417	0.930058	1.00506	0.946451	0.898821	0.918217	0.937613	0.970662	1.00371	2	2	24.437	0	0	236639	1168
CL1827Contig1	EIF4EBP2	Eukaryotic translation initiation factor 4E-binding protein 2		6	63	0	0	LLDRRNSPLAQTP	3078	0	R.RNS#PLAQT#PPR.R	U	0.940393	0.972179	0.916519	0.92044	0.978557	0.974813	1.01733	1.04972	1.08487	1.14518	2	1	1000	0	0	197445	6192
CL1827Contig1	EIF4EBP2	Eukaryotic translation initiation factor 4E-binding protein 2		6	81	0	0	DIPGVTSPKTAVE	3080	0	R.RLPDIPGVTS#PK.T	U	0.991295	0.939387	0.934311	0.949154	0.955089	1.02464	1.00389	1.06848	1.04807	1.08568	0	0	48.8739	0	0	236647	16637
CL1827Contig1	EIF4EBP2	Eukaryotic translation initiation factor 4E-binding protein 2		6	44	0	0	GTLFSTTPGGTRI	3081	0	R.TIPISDSSQLPHDYCT#TPGGTLFSTT#PGGTR.I	R	0.932284	1.45099	0.857276	1.01072	1.15328	0.913184	0.913112	0.91304	0.92305	0.933059	0	0	30.8348	0	0	236647	18324
CL1827Contig1	EIF4EBP2	Eukaryotic translation initiation factor 4E-binding protein 2		6	63;68	0	0	LLDRRNSPLAQTP;NSPLAQTPPRRLP	3078;3079	66	R.RNS#PLAQT#PPR.R	U;U	1.0003	1.01125	0.973679	0.95665	0.976658	1.01243	1.0172	1.02727	1.01792	1.00663	0	0	1000;1000	0;0	0;0	197445;197445	6192;6192
CL1827Contig2	EIF4EBP2	Eukaryotic translation initiation factor 4E-binding protein 2		6	61;66	0	0	LLDRRTSPLAQTP;TSPLAQTPPRRLP	944;939	704	R.TS#PLAQT#PPR.R	U;U	0.943292	0.913495	0.954245	1.04392	0.992127	0.953688	0.987055	1.02042	1.07073	1.12103	0	0	24.436974992327;97.601912882998	0;0	0;0	236639;220466	1168;13042
CL1032Contig1	EIF4ENIF1	Eukaryotic translation initiation factor 4E transporter		1	395	0	0	LRNHIPSPIGFAS	544	0	R.NHIPS#PIGFASGPSK.F	R	2.00183	1.65086	1.24018	0.971263	0.83484	0.68855	0.662454	0.644647	0.65088	0.654497	1	1	138.848	0	0	197445	18979
CL1032Contig1	EIF4ENIF1	Eukaryotic translation initiation factor 4E transporter		1	310	0	0	FFNLDKSVPGLAS	545	0	K.S#VPGLASR.N	R	1.97858	1.51525	1.19148	0.890948	0.787385	0.673599	0.691562	0.718985	0.761638	0.790585	0	0	87.265	0	0	197446	10972
CL1032Contig4	EIF4ENIF1	Eukaryotic translation initiation factor 4E transporter		1	663	0	0	QPRLNKSPVANMR	3272	0	K.S#PVANMR.G	R	2.28085	1.81831	1.32826	1.03401	0.740388	0.621724	0.580468	0.535869	0.515065	0.545049	0	0	1000	0	0	197446	7056
CL1032Contig2	EIF4ENIF1	Eukaryotic translation initiation factor 4E transporter		2	513	0	0	SSDVATTPLQRNI	536	0	R.NQESAVLSSDVATT#PLQR.N	U	1.44714	1.26976	1.08572	1.04988	0.883187	0.882127	0.813051	0.823153	0.842402	0.903586	0	0	30.8348	0	0	197446	13284
CL1032Contig1	EIF4ENIF1	Eukaryotic translation initiation factor 4E transporter		2	331	0	0	SSDVATTPLQRNI	548	0	R.NQESAVLSSDVATT#PLQR.N	R	1.61235	1.43663	1.15533	1.07293	0.845711	0.79705	0.784318	0.771587	0.765226	0.758866	0	0	30.8348	0	0	197446	13284
CL1032Contig1	EIF4ENIF1	Eukaryotic translation initiation factor 4E transporter		2	395;401	0	0	LRNHIPSPIGFAS;SPIGFASGPSKFL	544;547	196	R.NHIPS#PIGFAS#GPSK.F	R;R	2.09084	1.67962	1.36922	1.14651	0.893014	0.744223	0.559495	0.514301	0.542577	0.460191	0	0	138.84817862984;33.6571906228	0;0	0;0	197445;220466	18979;29436
CL1032Contig4	EIF4ENIF1	Eukaryotic translation initiation factor 4E transporter		3	948	0	0	MPAKVISVDELEY	3276	0	K.VIS#VDELEYRQ.-	R	0.142727	0.66186	1.37281	1.72245	1.55329	1.42678	1.01142	0.837797	0.688365	0.582509	0	0	1000	0	0	220466	32692
CL1032Contig1	EIF4ENIF1	Eukaryotic translation initiation factor 4E transporter		6	554	0	0	NSIMQDSPQDTSL	546	0	K.EGGQGTLEDGSLPNSIM*QDS#PQDTSLVM*GNK.V	U	1.26835	1.09497	1.09056	0.937524	0.950648	0.928411	0.849065	0.942974	0.994169	0.943324	0	0	61.3249	0	0	220466	30973
CL1032Contig1	EIF4ENIF1	Eukaryotic translation initiation factor 4E transporter		6	385	0	0	FPTRASSADYLRN	549	0	R.ASS#ADYLR.N	R	0.901842	0.984256	1.19831	1.23412	1.08958	0.979457	0.920792	0.919824	0.890866	0.88095	0	0	24.437	0	0	197446	8710
CL1032Contig1	EIF4ENIF1	Eukaryotic translation initiation factor 4E transporter		6	558	0	0	QDSPQDTSLVMGN	550	0	K.EGGQGTLEDGSLPNSIM*QDSPQDT#SLVM*GNK.V	U	0.999199	0.857705	0.958939	0.990802	1.05772	1.03109	1.02598	1.02087	1.02619	1.0315	0	0	22.0108	0	0	236635	12890
CL1032Contig4	EIF4ENIF1	Eukaryotic translation initiation factor 4E transporter		6	113	0	0	DLDVVLSPQRRSF	3271	0	K.EDDLDVVLS#PQRR.S	R	0.913822	0.923762	0.990966	1.02198	1.03506	1.12483	1.06088	1.04315	1.01039	0.875163	0	0	1000	0	0	197445	17163
CL1032Contig4	EIF4ENIF1	Eukaryotic translation initiation factor 4E transporter		6	136	0	0	SSRRSGSPLDNKE	3274	0	R.S#GS#PLDNK.E	R	1.01659	0.978597	1.01941	1.01006	0.972364	1.01666	1.01978	1.03225	0.976244	0.95805	1	1	1000	0	0	197446	9085
CL1032Contig4	EIF4ENIF1	Eukaryotic translation initiation factor 4E transporter		6	12	0	0	EADRRDSLGDVRK	3275	0	R.EEADRRDS#LGDVR.K	R	0.970035	0.952134	0.964467	0.960426	0.986913	0.970109	1.11776	1.01097	0.968033	1.09916	0	0	1000	0	0	197450	5246
CL1032Contig4	EIF4ENIF1	Eukaryotic translation initiation factor 4E transporter		6	739;744	0	0	NSITQDSPQDTSP;DSPQDTSPVMGSK	3279;3277	713	R.TLEVTDGPLPNSITQDS#PQDTS#PVM*GSK.A	R;R	1.23282	1.00199	1.01924	1.02402	1.03044	0.856458	0.981262	0.972463	0.923017	0.95829	0	0	16.963921870344;42.097880457449	0;0	0;0	197445;236647	23319;16156
CL1032Contig4	EIF4ENIF1	Eukaryotic translation initiation factor 4E transporter		6	134;136	0	0	AASSRRSGSPLDN;SSRRSGSPLDNKE	3273;3274	935	R.S#GS#PLDNK.E	R;R	1.02422	0.88827	1.00491	0.970729	0.96654	0.982676	1.03768	1.02243	1.05117	1.05137	0	0	1000;1000	0;0	0;0	197446;197446	9085;9085
CL329Contig9	EIF4G1	Eukaryotic translation initiation factor 4 gamma 1		1	440	0	0	LDKANKTPLRPLD	907	0	K.T#PLRPLDPTR.L	R	2.24997	2.06988	1.679	1.19709	0.919795	0.648591	0.416382	0.328795	0.256468	0.23402	0	0	49.4182	0	0	220467	11741
CL329Contig9	EIF4G1	Eukaryotic translation initiation factor 4 gamma 1		2	118	0	0	PLAEESTPQQIFK	908	0	K.SLASQPLAEEST#PQQIFK.L	R	1.47581	1.12758	1.19509	1.05162	1.02276	0.881054	0.799851	0.860607	0.883106	0.702507	0	0	48.8739	0	0	236635	16685
CL329Contig9	EIF4G1	Eukaryotic translation initiation factor 4 gamma 1		4	904	0	0	ALQQSSSAESQDA	913	0	R.FSALQQSSS#AESQDAR.R	R	0.466257	0.69408	1.07466	1.35642	1.17175	1.3357	1.05169	0.941756	0.919422	0.988259	0	0	17.0091	0	0	220466	18909
CL329Contig9	EIF4G1	Eukaryotic translation initiation factor 4 gamma 1		6	1376	0	0	REAEDESDNxxxx	905	0	R.EAEDES#DN.-	R	0.969646	0.986678	0.991069	0.896605	0.971897	1.01367	1.05074	0.996663	1.04247	1.08055	0	0	1000	0	0	197445	30258
CL329Contig9	EIF4G1	Eukaryotic translation initiation factor 4 gamma 1		6	485	0	0	GMGPRRSQQGPRK	906	0	R.GPPAGMGPRRS#QQGPRK.E	R	1.17447	1.03156	0.897698	0.904952	0.85949	0.888277	0.980422	1.01143	1.11379	1.13791	0	0	1000	0	0	197451	7012
CL329Contig9	EIF4G1	Eukaryotic translation initiation factor 4 gamma 1		6	1016	0	0	VASSKPSMSEDEL	910	0	K.REIPAPTATVASSKPS#M*SEDELEK.K	R	0.92922	0.874963	0.905412	1.01212	0.975523	1.09927	1.02309	1.03362	1.06043	1.08635	0	0	33.3577	0	0	220649	15237
CL329Contig9	EIF4G1	Eukaryotic translation initiation factor 4 gamma 1		6	987	0	0	AVRKVASMTEQRD	911	0	K.VAS#MTEQR.D	R	1.23115	1.1163	1.04825	0.949071	0.923949	0.892406	0.915199	0.949309	0.959598	1.01477	0	0	30.8348	0	0	197446	7949
CL329Contig9	EIF4G1	Eukaryotic translation initiation factor 4 gamma 1		6	295	0	0	VKQSSESPSQVAV	912	0	K.QSSES#PSQVAVAAPK.K	R	0.977879	0.980032	0.980568	0.886368	1.01257	1.0019	1.01323	1.02457	1.04915	1.07373	0	0	30.8348	0	0	236636	5172
CL329Contig3	EIF4G1	Eukaryotic translation initiation factor 4 gamma 1		6	40	0	0	NPLNKRSGDEEDP	6823	0	K.RS#GDEEDPENIK.T	U	0.915022	0.959393	0.981458	0.979714	0.959448	1.01894	1.05499	1.05909	1.01945	1.0525	0	0	1000	0	0	197445	8464
CL663Contig1	EIF4G2	Eukaryotic translation initiation factor 4 gamma 2 (Fragment)		6	189	0	0	VIQDRFSPTMGRH	12209	0	R.QM*PGSGIGTGPGVIQDRFS#PTM*GR.H	R	0.974631	0.988803	0.995691	1.12405	1.00151	0.94821	0.973608	0.920955	1.02372	1.04882	0	0	24.2431	0	0	220467	16737
CL2063Contig2	EIF4G3	Eukaryotic translation initiation factor 4 gamma 3		6	1337	0	0	REAEEESEDNxxx	8366	0	R.EAEEES#EDN.-	R	0.931627	0.981991	0.969682	1.06121	0.97851	1.00854	1.01273	1.02655	1.03699	0.99217	0	0	1000	0	0	220466	23875
CL247Contig1	EIF4H	Eukaryotic translation initiation factor 4H		3	202	0	0	DAPRGGSVDFREP	10288	0	R.GGS#VDFREPS#DEER.A	R	0.452217	1.00429	1.40944	1.48196	1.33029	1.23441	0.936201	0.841907	0.684773	0.624498	1	1	1000	0	0	197446	9145
CL247Contig1	EIF4H	Eukaryotic translation initiation factor 4H		3	202;209	0	0	DAPRGGSVDFREP;VDFREPSDEERAQ	10288;10289	1010	R.GGS#VDFREPS#DEER.A	R;R	0.433976	0.96176	1.30482	1.41664	1.26181	1.1903	1.03734	0.917528	0.791869	0.683954	0	0	1000;1000	0;0	0;0	197446;197446	9145;9145
TC466752	EIF5	Eukaryotic translation initiation factor 5		6	178	0	0	RRMEEISDHAKNL	12526	0	R.RMEEIS#DHAK.N	R	0.80098	0.850922	0.871182	0.964577	1.05825	1.11533	1.04762	1.08167	1.0634	1.14606	0	0	1000	0	0	197450	7946
CL537Contig6	EIF5	Eukaryotic translation initiation factor 5		6	385;386	0	0	KEAEEESSGGEED;EAEEESSGGEEDE	9316;9315	501	K.EAEEES#S#GGEEDEEEDDDDDDETIEVVYSK.T	R;R	1.02403	0.997387	0.874041	0.928109	0.916049	1.0604	1.04582	1.08982	1.04947	1.01488	0	0	67.251749507885;71.153180119564	0;0	0;0	220466;220466	30549;30549
TC466752	EIF5	Eukaryotic translation initiation factor 5		6	347;348	0	0	KEAEEESSGGEEE;EAEEESSGGEEED	12528;12527	610	K.EAEEES#S#GGEEEDEEDDENIEVVYSK.T	U;U	0.981672	0.935243	0.891396	0.927066	0.949759	0.97569	1.02314	1.0777	1.10173	1.1366	0	0	151.54687321134;158.29969989811	0;0	0;0	220466;220466	28470;28470
CL147Contig2	EIF5B	Eukaryotic translation initiation factor 5B		6	206	0	0	PAAKVESGDEDGE	2758	0	K.VES#GDEDGEFK.I	R	0.998421	0.972613	0.99744	0.958035	0.963794	0.975952	1.0515	1.04383	1.0111	1.02731	0	0	1000	0	0	197446	11516
CL147Contig2	EIF5B	Eukaryotic translation initiation factor 5B		6	463	0	0	VVLEHATPAKEET	2762	0	K.EEPM*EVSAPVEVVLEHAT#PAK.E	R	0.929142	0.948542	0.987185	0.946608	0.963622	1.07915	1.05961	1.04007	1.02871	1.01735	0	0	119.88	0	0	236648	10688
CL147Contig2	EIF5B	Eukaryotic translation initiation factor 5B		6	112	0	0	EEDEDNSENEMET	2764	0	K.TTSLEEDEDNS#ENEM*ETK.N	U	0.996351	0.955638	0.992771	1.01009	0.984867	0.989274	1.00694	1.01252	1.00812	1.04344	0	0	109.11	0	0	220466	14059
CL147Contig2	EIF5B	Eukaryotic translation initiation factor 5B		6	543	0	0	GTEDGKSSDEKPQ	2766	0	K.S#SDEKPQETQTVEPK.L	R	1.00506	0.906233	0.938974	0.923655	1.01135	1.07326	1.07833	1.00145	1.04435	1.01735	0	0	24.437	0	0	197447	7668
CL147Contig2	EIF5B	Eukaryotic translation initiation factor 5B		6	135;137	0	0	PKPIDLSESDDND;PIDLSESDDNDNF	2759;2760	284	K.PIDLS#ES#DDNDNFNQTSK.K	U;U	1.05288	0.974703	0.989525	1.00278	1.02583	0.937727	1.03421	1.03351	0.918381	1.03045	0	0	189.45659470031;166.51630462659	0;0	0;0	220466;197446	29475;16087
CL147Contig2	EIF5B	Eukaryotic translation initiation factor 5B		6	175;178;182	0	0	DHKAELSGDSGDE;AELSGDSGDESDE;GDSGDESDEFSQG	2761;2763;2765	285	K.AELS#GDS#GDES#DEFSQGK.K	U;U;U	1.08657	1.00172	0.993067	1.02669	0.987215	0.840022	1.06983	0.98687	0.961803	1.04622	0	0	132.71767681603;115.01039976329;99.22790925965	0;0;0	0;0;0	220466;220466;197446	21491;21491;12575
dsrrswapns_comp203528_c0_seq3	EIF6	Eukaryotic translation initiation factor 6		6	243	0	0	RDSLIDSLTxxxx	13455	0	R.DSLIDS#LT.-	R	1.04603	0.87281	0.974277	1.02582	0.95077	1.04421	1.09203	0.999091	1.0146	0.980358	0	0	44.2778	0	0	197446	17597
CL11454Contig2	ELAC2	Zinc phosphodiesterase ELAC protein 2		6	233	0	0	QEEGNSSPKRENN	6668	0	R.QEEGNSS#PK.R	U	0.813245	1.01867	1.04643	0.891696	0.937883	1.00723	1.03053	0.991046	0.94197	1.3213	0	0	30.8348	0	0	197447	2593
TC442344	ELAVL1	ELAV-like protein 1		6	203	0	0	LSQICHSPARRFG	11911	0	K.NM*ALLSQICHS#PAR.R	U	1.00187	1.09065	0.981683	1.00333	1.09977	1.00372	0.966422	0.90929	0.869585	1.07369	0	0	126.676	0	0	220465	22693
CL3316Contig1	ELAVL2	ELAV-like protein 2		6	249	0	0	LSQLYQSPNRRYP	8129	0	K.VNHTILSQLYQS#PNR.R	R	0.950847	1.09775	1.01993	0.979789	0.886332	1.19955	0.973249	0.891976	0.999779	1.00081	0	0	111.687	0	0	220465	21990
CL1994Contig3	ELL2	RNA polymerase II elongation factor ELL2		2	256	0	0	INSNSNSPSTPEG	7387	0	R.LPVSNPQNINSNSNS#PST#PEGR.G	R	1.4432	1.46641	1.5355	1.08063	0.931957	0.856089	0.705514	0.620015	0.697638	0.663038	0	0	20.1669	0	0	197446	13324
CL1994Contig1	ELL2	RNA polymerase II elongation factor ELL2		6	318	0	0	STSQPDSPPVATS	7381	0	K.FNQSQSNSTSTSQPDS#PPVATSSS#PSQK.R	U	1.07039	0.999721	0.854957	1.02766	1.044	0.976254	1.01206	1.05584	0.99715	0.961964	1	1	38.3708	0	0	220466	19670
CL1994Contig3	ELL2	RNA polymerase II elongation factor ELL2		6	437	0	0	TQRKSLSPGSKEY	7386	0	K.SLS#PGSK.E	R	0.9873	0.960337	1.0292	0.981929	0.959386	0.97013	1.03912	1.06724	0.999889	1.00546	0	0	48.8739	0	0	197446	9236
CL1994Contig3	ELL2	RNA polymerase II elongation factor ELL2		6	336;338	0	0	ERKKQDSESAEEN;KKQDSESAEENKA	7384;7385	841	K.KQDS#ES#AEENK.A	R;R	0.984551	0.96169	1.07985	0.963761	0.947421	0.925432	1.11118	1.09216	0.983363	0.95059	0	0	1000;1000	0;0	0;0	197445;197445	5703;5703
CL3675Contig4	EML1	Echinoderm microtubule-associated protein-like 1		6	153	0	0	SGARRESSGDAKG	8644	0	R.RES#SGDAK.G	R	0.940875	0.897228	0.996227	0.960256	1.02624	1.01326	1.06822	1.0502	1.02183	1.02566	0	0	17.0091	0	0	197445	994
CL3675Contig4	EML1	Echinoderm microtubule-associated protein-like 1		6	166	0	0	GRNRAGSTSSSSS	8645	0	R.AGS#TSSSSSGK.K	R	0.983402	0.9271	1.0502	0.974509	0.973633	0.979119	1.0773	1.09322	0.971993	0.969529	0	0	17.0091	0	0	197446	2996
CL3675Contig5	EML1	Echinoderm microtubule-associated protein-like 1		6	141	0	0	NSIERISPGVRRE	8653	0	K.RTNS#IERIS#PGVR.R	R	0.97103	1.05351	1.06326	0.964001	1.03142	1.01112	0.994822	0.978524	0.970281	0.962037	1	1	51.8089	0	0	220465	12299
CL3675Contig5	EML1	Echinoderm microtubule-associated protein-like 1		6	114	0	0	PSGSLPSPSGIKK	8654	0	K.KPSGSLPS#PSGIK.K	R	0.907076	0.849329	0.993795	0.9789	0.910054	1.08924	1.04622	1.05411	1.05706	1.11421	0	0	20.1669	0	0	220465	19916
CL3675Contig5	EML1	Echinoderm microtubule-associated protein-like 1		6	136;141	0	0	NVKRTNSIERISP;NSIERISPGVRRE	8658;8653	1115	K.RTNS#IERIS#PGVR.R	R;R	0.908844	1.13866	1.10415	1.00102	0.978144	1.04922	0.960155	0.88981	0.99171	0.978287	0	0	17.009095450606;51.808880037991	0;0	0;0	220465;220465	12299;12299
CL2046Contig2	EML4	EML4 protein		1	42	0	0	AGSLDDSVSAAST	3	0	K.MDGFAGSLDDS#VSAAS#TSDVQDR.L	R	2.40938	1.35195	1.00921	0.909735	0.804238	0.632684	0.754574	0.790392	0.657967	0.67987	0	0	44.2778	0	0	197446	16336
CL2046Contig2	EML4	EML4 protein		6	192	0	0	HKDIVISPEGEYI	0	0	K.DIVIS#PEGEYIK.M	R	0.9205	0.998711	1.03785	0.989482	0.89952	1.09467	1.06103	1.02739	0.999409	0.971424	0	0	1000	0	0	236635	16258
CL2046Contig2	EML4	EML4 protein		6	858	0	0	SSSAVNSPVVSEK	1	0	K.VSHSQNDNIAESSS#AVNS#PVVSEK.V	R	0.97911	0.964592	0.954299	0.9661	0.965503	1.01672	1.00686	1.0215	1.06705	1.05827	4	4	101.329	0	0	220466	20300
CL2046Contig2	EML4	EML4 protein		6	914	0	0	DLDDVQSGKSSPL	2	0	K.ATEVEQTPAESMAPPEDALELEAQQPQDLDDVQS#GK.S	R	0.973	0.910315	0.987808	0.895211	1.01202	0.970108	1.00216	1.03421	1.08313	1.13204	0	0	70.9593	0	0	197446	19826
CL2046Contig2	EML4	EML4 protein		6	872	0	0	LQPDTPTTLPQAV	5	0	K.VLQPDTPT#TLPQAVNK.A	R	0.976061	0.921125	1.02808	0.98614	0.992379	1.02342	1.05857	1.03157	0.990733	0.991923	0	0	30.8348	0	0	236635	14130
CL2046Contig2	EML4	EML4 protein		6	870	0	0	KVLQPDTPTTLPQ	9	0	K.VLQPDT#PTTLPQAVNK.A	R	0.972209	0.916104	1.05544	0.979908	0.989034	1.00499	1.00773	1.01048	1.02486	1.03924	0	0	20.1669	0	0	236648	8941
CL2046Contig2	EML4	EML4 protein		6	852	0	0	NDNIAESSSAVNS	10	0	K.VSHSQNDNIAES#SSAVNS#PVVSEK.V	R	0.952041	0.917946	1.06206	0.957812	1.0469	0.990115	0.997664	1.00521	1.02515	1.0451	1	1	17.0091	0	0	197447	9466
CL2046Contig2	EML4	EML4 protein		6	854;858	0	0	NIAESSSAVNSPV;SSSAVNSPVVSEK	4;1	179	K.VSHSQNDNIAESSS#AVNS#PVVSEK.V	R;R	1.06839	1.03964	0.994787	1.00071	0.957879	1.03197	0.96396	0.993636	0.999197	0.949826	0	0	31.274712326135;101.32883923914	0;0	0;0	220467;220466	12363;20300
CL2046Contig2	EML4	EML4 protein		6	852;858	0	0	NDNIAESSSAVNS;SSSAVNSPVVSEK	10;1	180	K.VSHSQNDNIAES#SSAVNS#PVVSEK.V	R;R	1.01094	0.904204	0.914124	1.00637	1.02546	1.0038	1.02436	1.01637	1.02737	1.06699	0	0	17.009095450606;101.32883923914	0;0	0;0	197447;220466	9466;20300
CL2046Contig2	EML4	EML4 protein		6	842;858	0	0	RLIEKVSHSQNDN;SSSAVNSPVVSEK	8;1	808	K.VS#HSQNDNIAESSSAVNS#PVVSEK.V	R;R	1.03238	0.913907	0.872566	0.972522	0.97465	1.06546	1.02587	1.01414	1.07213	1.05638	0	0	23.336496136698;101.32883923914	0;0	0;0	197445;220466	13264;20300
CL2046Contig2	EML4	EML4 protein		6	853;858	0	0	DNIAESSSAVNSP;SSSAVNSPVVSEK	6;1	882	K.VSHSQNDNIAESS#SAVNS#PVVSEK.V	R;R	1.0424	0.894565	0.989432	0.966926	0.947817	1.05464	1.0139	0.997788	1.01588	1.07665	0	0	30.834828859374;101.32883923914	0;0	0;0	236637;220466	5161;20300
CL2957Contig4	ENAH	Protein enabled homolog		2	125	0	0	TLSRQNSHIPIQV	3566	0	R.QNS#HIPIQVQNGPTQEELEIQR.R	R	1.18905	1.25281	1.17909	1.2082	1.04135	0.897226	0.781748	0.804858	0.830979	0.814696	0	0	182.391	0	0	220467	18357
dsrrswapns_comp216268_c1_seq8	ENAH	Protein enabled homolog		3	504	0	0	PWERTNTINGSKS	3563	0	R.TNT#INGSK.S	R	0.286285	0.859215	1.479	1.23415	1.21179	1.20016	1.0951	0.990032	0.878099	0.766166	0	0	44.2778	0	0	236636	266
dsrrswapns_comp216268_c1_seq8	ENAH	Protein enabled homolog		4	466	0	0	IVEKAPTVEADPK	3560	0	K.APT#VEADPK.E	R	0.108455	0.509658	1.03532	1.16124	1.21243	1.27059	1.18616	1.19673	1.18929	1.13012	0	0	1000	0	0	197446	10347
dsrrswapns_comp216268_c1_seq8	ENAH	Protein enabled homolog		6	510	0	0	TINGSKSPVISRP	3561	0	K.S#PVISRPK.S	R	1.00598	0.920341	1.02262	0.932039	0.961358	1.0457	1.06147	1.03135	0.996142	1.02301	0	0	58.5514	0	0	220467	7238
dsrrswapns_comp216268_c1_seq8	ENAH	Protein enabled homolog		6	125	0	0	TLSRQNSHIPTQV	3562	0	R.QNS#HIPTQVQNGPSQEELEIQR.R	R	0.993969	1.30193	1.31323	1.44643	0.859273	0.76909	0.795531	0.789513	0.860558	0.870476	0	0	51.8089	0	0	220467	13633
dsrrswapns_comp216268_c1_seq8	ENAH	Protein enabled homolog		6	519	0	0	ISRPKSTPSGQPS	3564	0	K.ST#PSGQPSANGVQSEALDYDRLK.Q	R	1.05446	0.896071	0.931226	1.23035	1.10098	0.911661	0.945926	0.875589	0.998082	1.05565	0	0	14.966	0	0	220467	18123
CL2957Contig4	ENAH	Protein enabled homolog		6	490	0	0	SPSGQPSANGVQS	3569	0	K.SSPSGQPS#ANGVQSESLDYDRLK.Q	R	1.02491	0.901358	0.861036	1.04543	0.981565	0.952842	0.987912	1.06679	1.0449	1.13326	0	0	33.6572	0	0	220467	16002
zeinaSSns_comp387272_c0_seq1	ENO1	Alpha-enolase		6	419	0	0	IEEELGSKARFAG	11278	0	R.IEEELGS#K.A	R	0.998672	0.953465	0.995716	0.910335	1.02241	0.948073	1.03145	1.03662	1.04744	1.05583	0	0	1000	0	0	220466	23363
CL486Contig7	ENSA	Alpha-endosulfine		6	51	0	0	QEKEAVTPEKAEE	4046	0	K.EAVT#PEK.A	R	0.967587	0.921095	0.945206	0.926645	0.997428	1.0542	1.04815	1.04211	1.04656	1.05101	0	0	1000	0	0	236648	1307
CL486Contig7	ENSA	Alpha-endosulfine		6	132	0	0	LPQRKSSLVTSKL	4047	0	K.SS#LVTSK.L	R	1.20528	1.08547	0.923255	0.999027	1.01182	1.07613	1.0155	0.954863	0.894508	0.834152	0	0	24.437	0	0	236643	2687
CL5939Contig1	EP300	Histone acetyltransferase p300		6	143	0	0	PEAGEVTIRVVHA	14064	0	R.RQNNPEAGEVT#IR.V	U	0.95089	0.949174	1.01396	1.00274	0.954114	0.987168	1.02223	1.04197	1.03532	1.04243	0	0	1000	0	0	197447	11809
CL3856Contig2	EP300	EP300 protein (Fragment)		6	496	0	0	GQQSGQSPQGMRS	14098	0	K.GQQSGQS#PQGMR.S	R	1.09249	1.06447	1.0481	1.08361	1.00348	1.0045	0.932294	0.879701	0.913829	0.977513	0	0	24.2431	0	0	197446	2420
CL603Contig7	EPB41L1	Band 4.1-like protein 1		6	451;460	0	0	LREEEDSGEGQEE;GQEEVTTPTKIKE	14420;14421	1087	K.NEEDLREEEDS#GEGQEEVTT#PTK.I	R;R	1.026	0.913799	0.945655	0.967678	0.999636	1.06042	0.96517	0.914256	1.012	1.19538	0	0	67.930352163299;14.96600363422	0;0	0;0	197446;197446	9677;9677
CL4603Contig1	EPB41L2	Band 4.1-like protein 2		4	93	0	0	WLKKQKTHSQDDS	1476	0	K.QKT#HS#QDDSNEGGDK.N	R	0.454095	1.03789	1.15583	1.26912	1.17603	1.09614	1.03278	0.990864	0.921149	0.866095	1	1	61.5599	0	0	220465	3702
CL4603Contig1	EPB41L2	Band 4.1-like protein 2		4	93;95	0	0	WLKKQKTHSQDDS;KKQKTHSQDDSNE	1476;1477	766	K.QKT#HS#QDDSNEGGDK.N	R;R	0.0244995	0.269676	0.646607	0.964308	1.1718	1.41113	1.26186	1.3846	1.46213	1.40339	0	0	61.559854829299;59.297677927326	0;0	0;0	220465;197448	3702;827
CL4603Contig1	EPB41L2	Band 4.1-like protein 2		6	583	0	0	QESAEVSPAKSAQ	1469	0	K.AIQES#AEVS#PAK.S	R	1.0244	1.03333	0.981857	0.964152	0.947672	0.954864	1.04541	1.0132	1.02427	1.01084	1	1	1000	0	0	197446	10924
CL4603Contig1	EPB41L2	Band 4.1-like protein 2		6	740	0	0	KEELEESPEEEVQ	1470	0	K.EELEES#PEEEVQEEK.T	R	0.975671	0.979976	0.993905	1.0171	0.974268	1.03338	1.03183	0.984241	0.998594	1.01104	0	0	1000	0	0	197446	12468
CL4603Contig1	EPB41L2	Band 4.1-like protein 2		6	491	0	0	LSAPAQTPKAKFL	1473	0	R.LSAPAQT#PK.A	R	0.999538	0.969444	0.980832	0.993199	0.968816	1.03031	0.992447	1.02911	1.03018	1.00612	0	0	97.5963	0	0	220466	16469
CL4603Contig1	EPB41L2	Band 4.1-like protein 2		6	66	0	0	TSSGQQSPEKQQK	1478	0	K.DPPSPS#TSSGQQS#PEK.Q	R	1.0005	0.953847	0.995719	0.933552	0.976903	0.972367	1.05842	1.02467	1.03186	1.05217	2	2	58.5514	0	0	197446	7350
CL4603Contig1	EPB41L2	Band 4.1-like protein 2		6	538	0	0	SKRVSRSLDGAPI	1479	0	R.S#LDGAPIGGTTDQSLLK.D	R	0.925135	0.99434	1.01731	0.950067	0.960369	0.971319	1.02734	1.02023	0.965735	1.16815	1	1	45.598	0	0	236636	13335
CL4603Contig1	EPB41L2	Band 4.1-like protein 2		6	46	0	0	QEIKNNSGETEQV	1481	0	K.NNS#GETEQVK.D	R	0.983403	0.964366	0.939695	0.968996	0.963914	0.950085	1.04538	1.06869	0.999669	1.11581	0	0	37.5398	0	0	197446	5949
CL4603Contig1	EPB41L2	Band 4.1-like protein 2		6	57	0	0	QVKDPPSPSTSSG	1482	0	K.DPPS#PSTSSGQQS#PEK.Q	R	0.962828	0.952721	0.916926	0.957974	1.00333	0.993734	1.0608	1.05466	1.03362	1.06342	1	1	30.8348	0	0	197445	8256
CL4603Contig1	EPB41L2	Band 4.1-like protein 2		6	134	0	0	DITHEKSSEDQSV	1483	0	K.S#SEDQSVELK.A	R	0.998679	0.963631	0.945285	0.999159	0.970854	0.978633	1.03651	1.01588	1.04473	1.04664	0	0	24.437	0	0	197446	11121
CL4603Contig1	EPB41L2	Band 4.1-like protein 2		6	947	0	0	EQHPDMSITRVVV	1484	0	K.EQHPDMS#ITR.V	R	0.951445	0.799921	1.12882	1.06596	1.08859	1.14398	1.111	0.975345	0.906102	0.828831	0	0	22.0108	0	0	197449	7630
CL4603Contig1	EPB41L2	Band 4.1-like protein 2		6	538;551	0	0	SKRVSRSLDGAPI;GGTTDQSLLKDYT	1479;1480	34	R.S#LDGAPIGGTTDQS#LLK.D	R;R	0.894897	0.818703	0.964458	0.98819	1.06985	1.05209	1.11157	1.01983	1.12552	0.9549	0	0	45.598027574346;45.02596088097	0;0	0;0	236636;197446	13335;18787
CL4603Contig1	EPB41L2	Band 4.1-like protein 2		6	61;66	0	0	PPSPSTSSGQQSP;TSSGQQSPEKQQK	1485;1478	237	K.DPPS#PSTS#SGQQS#PEK.Q	R;R	0.919405	0.912211	0.982118	1.01353	1.07928	0.89903	1.05381	1.03009	1.1219	0.988637	0	0	17.009095450606;58.551436860872	0;0	0;0	220466;197446	10598;7350
CL4603Contig1	EPB41L2	Band 4.1-like protein 2		6	57;66	0	0	QVKDPPSPSTSSG;TSSGQQSPEKQQK	1482;1478	238	K.DPPS#PSTSS#GQQS#PEK.Q	R;R	0.986802	0.869982	0.913571	0.999494	0.979692	1.02595	1.04598	1.05633	1.04927	1.07293	0	0	30.834828859374;58.551436860872	0;0	0;0	197445;197446	8256;7350
zeinaSSns_comp387828_c1_seq31	EPB41L3	Band 4.1-like protein 3		6	485	0	0	NLITTVTPEKKAE	2139	0	K.GISQTNLITTVT#PEK.K	R	0.981651	1.00183	0.950264	0.849122	1.04664	1.05046	1.03943	1.0284	1.02687	1.02534	0	0	59.2977	0	0	236648	8602
zeinaSSns_comp387828_c1_seq31	EPB41L3	Band 4.1-like protein 3		6	441	0	0	RYTMSRSLDGASV	2140	0	R.S#LDGASVNENHDLYM*K.D	R	0.991758	0.913269	0.924255	0.855204	1.03296	1.13855	1.05387	1.07152	0.990752	1.02787	0	0	23.5235	0	0	220467	14285
CL49Contig2	EPB41L3	Band 4.1-like protein 3		6	55	0	0	AAAAHSTPLKAEK	2159	0	K.GVPGTQPEQQDGEDHQNVENFPAAAAHST#PLK.A	U	0.971891	0.80028	0.928909	0.935327	1.00227	1.0533	1.05897	1.06463	1.08302	1.10141	0	0	17.0091	0	0	236640	10449
CL521Contig1	EPHA2	Ephrin type-A receptor 2		6	310	0	1	YATLRISLNQTEP	11226	0	R.IS#LNQTEPPK.V	R	0.989694	0.870935	0.992538	0.995441	0.941771	0.980619	1.00653	1.03244	1.07416	1.11587	0	0	36.5564	0	0	236635	9785
CL1Contig288	EPN1	Epsin-1		6	216	0	0	RSLGSKSPDAFDM	13983	0	K.S#PDAFDMTAMSGSLSDSSRPMRK.T	R	1.03343	1.12048	1.04122	0.881766	1.01258	0.9961	0.971646	1.03478	0.830638	1.07736	0	0	100.017	0	0	197450	19356
CL1587Contig6	EPRS	Bifunctional glutamate/proline--tRNA ligase		6	1094	0	0	KDQGDNSAAGDSQ	1342	0	K.DQGDNS#AAGDSQGSK.K	R	0.888661	0.967387	0.894531	0.973068	1.0935	1.08348	0.953074	1.04661	1.1387	0.960987	0	0	97.5963	0	0	220466	1853
CL1587Contig6	EPRS	Bifunctional glutamate/proline--tRNA ligase		6	839	0	0	TQKLVSSPEATSN	1343	0	K.LVSS#PEATSNNDAK.A	U	1.04848	0.948831	0.971372	0.92082	1.00394	0.98213	0.997575	1.01302	1.04228	1.07155	0	0	31.2747	0	0	236636	4740
CL2010Contig5	EPS15	Epidermal growth factor receptor substrate 15		6	419	0	0	TDNLDGTLPIKDK	13128	0	K.TST#DNLDGT#LPIK.D	U	0.948421	0.976284	0.913205	0.989136	1.00461	1.03296	1.10505	0.99488	1.06911	0.966343	0	0	46.1286	0	0	220466	31491
CL1932Contig3	EPS8	Epidermal growth factor receptor kinase substrate 8		5	778;782	0	0	NMAASDSGVESFD;SDSGVESFDEGNS	11748;11747	584	R.VNM*AASDS#GVES#FDEGNSH.-	R;R	0.682577	0.695027	0.89841	1.11619	0.964085	1.12266	1.10979	1.13444	1.21768	1.05913	0	0	30.834828859374;70.434591454816	0;0	0;0	220466;220466	15691;15691
CL1932Contig3	EPS8	Epidermal growth factor receptor kinase substrate 8		6	652	0	0	PADRRKSQMEEVQ	11746	0	K.S#QMEEVQDELIHR.L	R	1.2034	1.11939	0.886281	0.931942	0.955792	0.689368	0.946896	1.08328	1.0183	1.16536	0	0	1000	0	0	197445	18146
CL1932Contig2	EPS8	Epidermal growth factor receptor kinase substrate 8		6	623	0	0	PISRQSSVSSDSG	11755	0	R.QSS#VSSDSGGGGIVR.E	R	0.87392	1.12513	1.08683	1.14455	1.08601	1.024	0.839244	0.894829	0.885964	1.03953	0	0	24.437	0	0	197446	7226
CL8843Contig1	ERCC5	DNA repair protein complementing XP-G cells		2	310	0	0	EEKKVDSPPQSIT	10157	0	K.KVDS#PPQSITFNS#SQTPK.T	R	1.13795	1.10726	1.15798	1.18166	1.09167	0.983519	0.927346	0.862802	0.820804	0.729017	0	0	36.5564	0	0	220466	27568
CL8843Contig1	ERCC5	DNA repair protein complementing XP-G cells		6	351	0	0	AEAAPPSPRTLFA	10156	0	K.TKPLQTSSAEAAPPS#PR.T	U	0.923609	0.933596	0.958407	0.987644	1.02997	1.0335	1.0156	1.02018	1.03379	1.06369	0	0	86.8328	0	0	220467	9421
CL8843Contig1	ERCC5	DNA repair protein complementing XP-G cells		6	322	0	0	TFNSSQTPKTYLD	10158	0	K.KVDS#PPQSITFNSSQT#PK.T	R	1.09947	0.993163	1.0791	1.05288	1.04401	1.02939	0.986864	0.944337	0.90504	0.865743	0	0	26.9265	0	0	236635	10932
CL8226Contig1	ERCC6L	DNA excision repair protein ERCC-6-like		4	1154	0	0	TPKLDKSISDSLF	5835	0	K.S#ISDS#LFPLRK.S	U	0.433931	0.398347	0.908336	1.16949	1.1855	1.27649	1.32049	1.24728	1.15979	0.900341	0	0	20.1669	0	0	197445	25373
CL8226Contig1	ERCC6L	DNA excision repair protein ERCC-6-like		5	901;906;912	0	0	ANKLRQSFGNRTE;QSFGNRTEELQES;TEELQESCGPDMD	5817;5818;5819	384	K.LRQS#FGNRT#EELQES#CGPDMDMK.D	U;U;U	0.820741	0.807669	0.859923	0.969984	1.00181	1.04069	1.10988	1.09369	1.14507	1.15055	0	0	1000;1000;1000	0;0;0	0;0;0	197445;197445;197445	21265;21265;21265
CL8226Contig1	ERCC6L	DNA excision repair protein ERCC-6-like		6	1067	0	0	DIRIKDSPFEEDI	5822	0	K.DS#PFEEDIK.T	U	0.920152	0.859597	1.01595	0.959079	0.987101	1.10943	1.01353	1.04274	1.04262	1.0498	0	0	1000	0	0	220466	25866
CL8226Contig1	ERCC6L	DNA excision repair protein ERCC-6-like		6	1117	0	0	KRIYSDSEDETSV	5825	0	K.RIYS#DS#EDETSVYVDENDK.V	U	0.971406	1.12031	0.997908	1.12606	0.969025	1.03758	0.908907	0.962132	0.957573	0.949098	1	1	84.6094	0	0	220466	25698
CL8226Contig1	ERCC6L	DNA excision repair protein ERCC-6-like		6	1006	0	0	MVVVDDSMDNTSL	5826	0	K.GDMVVVDDS#MDNTS#LR.N	U	1.06828	1.03083	1.08627	1.00067	0.973718	0.92834	0.9612	0.98195	0.976302	0.992447	2	2	71.0667	0	0	197446	15966
CL8226Contig1	ERCC6L	DNA excision repair protein ERCC-6-like		6	1056	0	0	KKNLNESMETADI	5828	0	K.NLNES#METADIR.I	U	0.938054	0.963898	0.99179	0.970445	0.981071	1.00232	1.03825	1.02751	1.03146	1.0552	0	0	57.7111	0	0	197446	11905
CL8226Contig1	ERCC6L	DNA excision repair protein ERCC-6-like		6	930	0	0	EASLSASKSHLPC	5829	0	K.DGLEAS#LSAS#K.S	U	0.95319	0.893935	0.797299	0.90696	1.00125	0.9127	1.07367	1.12208	1.19291	1.146	1	1	48.8739	0	0	236635	7953
CL8226Contig1	ERCC6L	DNA excision repair protein ERCC-6-like		6	1011	0	0	DSMDNTSLRNALA	5832	0	K.GDM*VVVDDS#M*DNTS#LR.N	U	0.955133	1.13588	1.18745	1.04776	0.985581	1.04032	1.02158	0.901114	0.829566	0.895615	1	1	24.437	0	0	220653	10159
CL8226Contig1	ERCC6L	DNA excision repair protein ERCC-6-like		6	992;995	0	0	RNVLAISMNSEKG;LAISMNSEKGDMV	5820;5821	102	R.NVLAIS#M*NS#EK.G	U;U	0.913513	0.952715	1.07253	1.02471	1.00969	1.00374	1.04402	1.04141	0.987044	0.950621	0	0	1000;1000	0;0	0;0	197446;197446	15131;15131
CL8226Contig1	ERCC6L	DNA excision repair protein ERCC-6-like		6	1115;1117	0	0	TAKRIYSDSEDET;KRIYSDSEDETSV	5823;5825	385	K.RIYS#DS#EDETSVYVDENDK.V	U;U	1.02633	1.04913	0.928426	1.02036	1.02712	0.994991	0.913891	0.970748	0.976189	1.09281	0	0	88.028787193813;84.609369032452	0;0	0;0	220466;220466	25698;25698
CL8226Contig1	ERCC6L	DNA excision repair protein ERCC-6-like		6	979;984	0	0	ILVLEDSVENTSQ;DSVENTSQRNVLA	5824;5831	386	K.NAILVLEDS#VENTS#QR.N	U;U	0.977811	1.01384	1.01247	0.93702	0.911074	1.02361	0.951248	1.05962	1.04659	1.06672	0	0	84.609369032452;30.834828859374	0;0	0;0	197446;197445	18735;23216
CL8226Contig1	ERCC6L	DNA excision repair protein ERCC-6-like		6	1006;1010	0	0	MVVVDDSMDNTSL;DDSMDNTSLRNAL	5826;5834	387	K.GDM*VVVDDS#M*DNT#SLRNALAASDK.R	U;U	0.958433	1.01814	1.04694	1.00349	0.997768	0.926682	0.871524	1.04437	1.06824	1.0644	0	0	71.066703763782;22.010764582394	0;0	0;0	197446;220466	15966;29898
CL8226Contig1	ERCC6L	DNA excision repair protein ERCC-6-like		6	926;928	0	0	KDGLEASLSASKS;GLEASLSASKSHL	5827;5830	388	K.DGLEAS#LS#ASK.S	U;U	0.956674	0.90259	0.930207	1.03638	1.02807	1.05478	1.05519	1.00375	1.04976	0.982594	0	0	58.551436860872;31.274712326135	0;0	0;0	197446;197446	13430;13430
CL8226Contig1	ERCC6L	DNA excision repair protein ERCC-6-like		6	1133;1137	0	0	ENDKVFSPFSSPS;VFSPFSSPSSVKG	5833;5837	832	K.VFS#PFSS#PSSVK.G	U;U	1.04642	1.13852	0.92435	0.940639	0.862902	0.87845	0.99123	1.05219	1.04462	1.12067	0	0	24.243126526472;17.009095450606	0;0	0;0	197446;197445	20470;25208
CL8226Contig1	ERCC6L	DNA excision repair protein ERCC-6-like		6	1006;1011	0	0	MVVVDDSMDNTSL;DSMDNTSLRNALA	5826;5832	967	K.GDMVVVDDS#MDNTS#LR.N	U;U	1.03223	0.912624	1.1005	1.01522	0.933033	0.94066	1.0011	1.01346	1.04787	1.00331	0	0	71.066703763782;24.436974992327	0;0	0;0	197446;220653	15966;10159
CL8226Contig1	ERCC6L	DNA excision repair protein ERCC-6-like		6	926;930	0	0	KDGLEASLSASKS;EASLSASKSHLPC	5827;5829	968	K.DGLEAS#LSAS#K.S	U;U	0.95792	0.752841	0.90779	0.823674	0.89913	0.936416	1.20782	1.21321	1.16983	1.13136	0	0	58.551436860872;48.873949984654	0;0	0;0	197446;236635	13430;7953
CL8226Contig1	ERCC6L	DNA excision repair protein ERCC-6-like		6	1133;1140	0	0	ENDKVFSPFSSPS;PFSSPSSVKGITA	5833;5836	969	K.VFS#PFSSPSS#VK.G	U;U	1.00399	1.14992	0.918402	0.867649	0.870108	0.891043	1.00962	1.07659	1.10484	1.10784	0	0	24.243126526472;20.166921175432	0;0	0;0	197446;197446	20470;20470
CL4034Contig1	ESCO2	N-acetyltransferase ESCO2		6	75	0	0	KENVGASPLKSST	4732	0	K.ENVGAS#PLK.S	U	0.959293	0.898149	0.963241	0.940324	1.00334	1.04237	1.04135	1.04033	1.05064	1.06095	0	0	1000	0	0	236636	4640
CL4034Contig1	ESCO2	N-acetyltransferase ESCO2		6	108;113	0	0	NPPLVTSPRPASP;TSPRPASPFKASV	4734;4733	87	R.AVYGNPPLVTS#PRPAS#PFK.A	U;U	1.17341	1.02302	1.02498	1.04322	1.04401	0.996052	0.938038	0.954882	0.949987	0.852392	0	0	17.009095450606;42.869153845349	0;0	0;0	197446;197446	18277;18277
CL1Contig395	ESF1	ESF1 homolog		6	273;274	0	0	SKKDNVSSEDEAE;KKDNVSSEDEAEK	11107;11108	167	K.DNVS#S#EDEAEK.E	U;U	0.941172	0.905929	0.921932	0.92938	0.991776	1.0502	1.06417	1.07472	1.07274	1.04799	0	0	1000;1000	0;0	0;0	197446;197446	6895;6895
CL815Contig1	ESPL1	Separin		5	453	0	0	IEELRGSDTEEKK	6204	0	R.GS#DTEEK.K	R	0.77995	0.830124	0.794639	0.808183	0.91852	0.973659	1.15844	1.21913	1.2898	1.22755	0	0	48.8739	0	0	197446	3957
CL815Contig1	ESPL1	Separin		6	383	0	0	AQVPLDSDDEDVP	6203	0	R.SSVAQVPLDS#DDEDVPTK.S	R	0.931844	0.945658	0.882503	0.953114	1.02375	1.06881	1.01742	0.99866	1.06515	1.1131	0	0	104.034	0	0	220466	28510
CL815Contig1	ESPL1	Separin		6	37	0	0	IIETPQSPPKDDF	6205	0	K.TEIIETPQS#PPK.D	R	1.02897	0.922971	0.995211	0.993796	1.0688	0.9712	0.980849	0.990498	1.01273	1.03497	0	0	45.026	0	0	236636	8453
CL815Contig3	ESPL1	Separin		6	1248	0	0	AQGPLDSDDEDLT	12599	0	R.VAQGPLDS#DDEDLTSK.N	U	0.885875	0.951598	0.922205	1.00158	1.03461	0.980149	0.899242	1.1572	1.00485	1.16269	0	0	104.477	0	0	220466	27123
CL6416Contig1	EXO1	Exonuclease 1		2	389	0	0	KIEEIHSPRGLIL	10355	0	K.IEEIHS#PR.G	U	1.39023	1.24726	1.07162	1.0682	0.999141	0.798562	0.817876	0.837191	0.869036	0.90088	0	0	1000	0	0	236639	2785
CL5722Contig2	EXOC4	Exocyst complex component 4		2	219;231	0	0	SLLVKDSPVPLVD;DVTNLSTPRKLFD	12379;12382	1034	K.DS#PVPLVDVTNLST#PRK.L	R;R	1.37063	1.10071	1.08811	1.07248	0.985679	0.874642	0.964704	0.871344	0.942212	0.729482	0	0	63.943756348064;18.805368406745	0;0	0;0	197446;197445	19355;23948
CL5722Contig2	EXOC4	Exocyst complex component 4		6	219	0	0	SLLVKDSPVPLVD	12379	0	K.DS#PVPLVDVTNLST#PRK.L	R	1.25333	1.10887	1.0463	0.986741	0.938706	1.01346	0.980574	0.947008	0.926943	0.798071	2	2	63.9438	0	0	197446	19355
CL5722Contig2	EXOC4	Exocyst complex component 4		6	219;230;231	0	0	SLLVKDSPVPLVD;VDVTNLSTPRKLF;DVTNLSTPRKLFD	12379;12380;12382	863	K.DS#PVPLVDVTNLS#T#PRK.L	R;R;R	1.09014	1.0722	0.892314	0.968705	0.925144	1.10755	0.97787	0.961919	1.03188	0.972269	0	0	63.943756348064;23.623790157638;18.805368406745	0;0;0	0;0;0	197446;197445;197445	19355;23948;23948
CL1461Contig6	EXOC7	Exocyst complex component 7		6	250	0	0	SSGITYSPAVQNK	12914	0	K.NSSSSGITYS#PAVQNK.R	R	1.15716	1.12194	1.01827	0.98738	1.03415	1.2331	0.949663	0.818517	0.891586	0.788234	0	0	59.2977	0	0	220466	19223
dsrrswapns_comp212802_c2_seq5	EZH2	Histone-lysine N-methyltransferase EZH2		6	489	1	0	IAEDVDTPPRKKK	7379	0	K.ESS#IISPVIAEDVDT#PPRK.K	R	1.01051	0.977248	0.946819	0.905051	0.964817	1.03102	1.03161	1.0322	1.04431	1.05641	0	0	162.97	0	0	236647	16008
CL6580Contig1	FAAP20	Fanconi anemia-associated protein of 20 kDa		6	45	0	0	LKRRKGSAAQEPQ	14454	0	K.GS#AAQEPQASEISR.H	U	0.933936	0.837769	0.827941	1.0187	0.9312	1.02395	1.08144	0.989939	1.16071	1.19441	0	0	115.01	0	0	197446	6932
CL335Contig7	FAF1	FAS-associated factor 1		6	277	0	0	TVSRRTSPVQTRE	9854	0	R.RTS#PVQTR.E	R	1.01111	0.937565	0.988685	0.941058	0.962994	1.0144	1.01941	1.02441	1.04159	1.05877	0	0	24.437	0	0	236640	18772
CL1564Contig2	FAM107B	Protein FAM107B		6	46	0	0	NQKIGLSPQNKPE	12353	0	K.IGLS#PQNKPELQK.V	R	1.1949	1.04432	1.07646	1.1447	0.998129	0.969727	0.934747	0.951032	0.886452	0.799536	0	0	1000	0	0	220467	19919
CL11808Contig1	FAM114A1	Protein NOXP20		6	167	0	0	GATEELSPSSGPR	3610	0	K.EEGATEELS#PSSGPR.G	U	0.975193	1.00065	0.963291	0.950539	0.960843	0.983458	0.982327	1.06391	1.02832	1.09147	0	0	31.2747	0	0	197446	8241
CL11808Contig1	FAM114A1	Protein NOXP20		6	24	0	0	VSDDGGSLPGEKL	3611	0	K.IADLAVSDDGGS#LPGEK.L	U	0.979141	0.931647	1.00322	0.912915	1.05094	1.0112	1.01428	1.01737	1.03222	1.04707	0	0	30.6121	0	0	236635	15432
CL453Contig6	FAM122A	Protein FAM122A		2	133;137	0	0	IDFVPVSPAPSPT;PVSPAPSPTRGIG	12988;12989	663	K.RIDFVPVS#PAPS#PTR.G	R;R	1.24612	1.15304	1.0558	1.18485	0.957807	0.970095	0.913992	0.86882	0.811397	0.838081	0	0	36.701016243329;13.379530017244	0;0	0;0	220466;220466	32015;32008
zeinaSSns_comp367484_c0_seq1	FAM134C	Protein FAM134C		6	20;24	0	0	GLRRRRSGAPSVE;RRSGAPSVEARER	6002;6003	973	R.S#GAPS#VEAR.E	U;U	0.943335	1.03598	0.984334	0.961809	1.04398	0.998657	0.946318	0.977238	1.05638	1.05196	0	0	1000;1000	0;0	0;0	197446;197446	4977;4977
CL314Contig1	FAM21A	WASH complex subunit FAM21A		6	154;156	0	0	DIKAGNSDSEEEE;KAGNSDSEEEEVN	10864;10865	548	K.AGNS#DS#EEEEVNER.V	U;U	1.08168	1.05728	0.965986	0.967058	1.00558	1.05857	0.971357	1.04033	0.949674	0.902485	0	0	1000;1000	0;0	0;0	197446;197446	4322;4322
CL7016Contig2	FAM63A	Protein FAM63A		6	414;417	0	0	HLEKEASFGSPQL;KEASFGSPQLQRQ	11639;11640	1028	K.EAS#FGS#PQLQR.Q	R;R	1.04992	0.985661	0.915148	0.900341	0.971297	1.03639	1.01318	0.95339	1.1213	1.05338	0	0	1000;1000	0;0	0;0	197446;197446	11080;11080
CL222Contig1	FAM76B	Protein FAM76B		6	336	0	0	SGSILTSPxxxxx	11441	0	K.SGSILTS#P.-	R	0.985775	0.946561	0.946522	0.94895	0.978605	1.04164	0.983776	0.986865	1.06724	1.11407	0	0	24.437	0	0	197446	13551
CL6459Contig1	FANCD2	Fanconi anemia group D2 protein		4	16	0	0	SDDREESFTADTS	7411	0	R.SDDREES#FTADTSK.N	U	0.467583	0.666311	0.94749	1.18423	1.25147	1.23425	1.18223	1.08838	1.01188	0.966169	0	0	20.1669	0	0	220467	7082
CL6459Contig1	FANCD2	Fanconi anemia group D2 protein		6	1442	0	0	DNEDEDSDxxxxx	7410	0	K.EIEGGDEDNEDEDS#D.-	U	1.02582	1.0392	1.07974	0.904611	0.939868	0.969884	0.965606	1.02168	1.01057	1.04302	0	0	1000	0	0	197446	5650
CL6439Contig1	FANCI	Fanconi anemia group I protein		6	1309	0	0	ALQEKGSEDEENE	7316	0	K.GS#EDEENEPDNEQAVTEEESQEPK.K	U	0.930241	0.940305	0.964911	0.938199	0.95312	1.03474	1.06383	1.08625	1.01695	1.07145	0	0	143.502	0	0	197446	9495
CL15627Contig1	FBXL4	F-box/LRR-repeat protein 4		2	243	0	0	ISAIDMSDLDDDY	12708	0	K.ISAIDM*S#DLDDDYDDK.D	U	1.21485	1.30795	1.11433	0.943068	0.978709	0.970439	0.900055	0.954991	0.800815	0.81479	0	0	16.144	0	0	220466	31862
CL8643Contig1	FBXO38	F-box only protein 38		6	670;672	0	0	AEEKNATVSGKGK;EKNATVSGKGKAP	14118;14119	804	K.NAT#VS#GK.G	U;U	1.05066	1.06008	1.03476	1.0284	1.08169	0.978273	0.988444	0.921687	0.935669	0.920344	0	0	1000;1000	0;0	0;0	197447;197447	4954;4954
dsrrswapns_comp209549_c1_seq6	FBXW5	F-box/WD repeat-containing protein 5		6	345	0	0	ARYRTKSNDGGPK	13641	0	K.S#NDGGPK.T	R	1.03515	0.964092	0.987677	0.977982	0.91003	0.93412	1.05532	1.07343	1.03102	1.03118	0	0	1000	0	0	197446	3809
CL2800Contig1	FEN1	Flap endonuclease 1		2	373	0	0	KAKTGGTPAGKFK	6769	0	K.TGGT#PAGK.F	R	1.31381	1.14942	1.25925	1.14032	1.04666	0.953572	0.94413	0.835707	0.740488	0.616637	0	0	37.5398	0	0	197446	5204
CL2Contig61	FERMT2	Fermitin family homolog 2		6	666	0	0	AKDQNESLDEEMF	5995	0	K.DQNES#LDEEMFFK.L	R	1.00681	0.991244	0.950522	0.975306	0.931888	1.1195	0.981894	1.00399	1.00557	1.03327	0	0	1000	0	0	197446	20203
CL26258Contig1	FETUB	Fetuin-B		6	316	0	0	GKKHGDSEHAHGH	8322	0	K.HGDS#EHAHGHK.H	U	0.984672	0.840183	0.946501	0.952932	0.984319	1.02578	1.07132	1.07854	1.07346	1.0423	0	0	1000	0	0	197445	9451
CL26258Contig1	FETUB	Fetuin-B		6	334	0	0	HKHGQKSSESHED	8323	0	K.HGQKS#S#ES#HEDHSR.N	U	1.02646	1.00817	1.00015	0.867889	0.955552	0.975625	1.03886	1.05218	0.971533	1.10358	1	1	109.529	0	0	220651	13349
CL26258Contig1	FETUB	Fetuin-B		6	337	0	0	GQKSSESHEDHSR	8325	0	K.HGQKS#S#ES#HEDHSR.N	U	1.0063	1.12331	0.867946	1.03279	0.94258	0.974607	0.956246	0.969027	1.02657	1.10062	1	1	76.7327	0	0	220651	13349
CL1742Contig8	FGFR1OP	FGFR1 oncogene partner		6	244	0	0	IPDIIHSPRRSLE	9698	0	R.SVVTHDIPDIIHS#PR.R	R	0.95635	0.975588	1.00719	0.907014	0.982033	1.06342	1.04635	1.02927	1.02069	1.0121	0	0	162.97	0	0	197450	17616
CL3488Contig1	FIP1L1	Pre-mRNA 3'-end-processing factor FIP1		1	172	0	0	YVPYGTTPVNLNI	9679	0	K.TGAPQYVPYGTT#PVNLNIK.T	R	2.86511	1.99059	1.21078	0.908554	0.67167	0.58554	0.529386	0.473233	0.412791	0.352349	0	0	30.8348	0	0	236636	13823
CL3488Contig1	FIP1L1	Pre-mRNA 3'-end-processing factor FIP1		6	517	0	0	ERERDHSPSTGAY	9677	0	R.DHS#PSTGAYNS#EEER.Y	R	1.03573	1.0218	0.993274	0.984683	0.950726	0.962466	0.986101	1.0422	1.00694	1.01607	1	1	44.2778	0	0	220466	2236
CL3488Contig1	FIP1L1	Pre-mRNA 3'-end-processing factor FIP1		6	517;525	0	0	ERERDHSPSTGAY;STGAYNSEEERYR	9677;9676	513	R.DHS#PSTGAYNS#EEER.Y	R;R	0.969546	1.00404	0.882941	0.926104	0.994289	1.03684	1.04487	1.02321	1.02833	1.08984	0	0	44.27781438709;47.038836025422	0;0	0;0	220466;220651	2236;19141
CL2776Contig1	FKBP15	FK506-binding protein 15		6	1196	0	0	NIALEESDNEDLF	7702	0	K.TNIALEES#DNEDLFENPPPK.P	R	1.02527	0.865221	0.987694	0.961701	1.01073	0.966199	0.993276	1.02035	1.0633	1.10625	0	0	56.9157	0	0	236635	16791
zeinaSSns_comp376041_c1_seq1	FLJ00279	FLJ00279 protein (Fragment)		6	197	0	0	KGVDEASDEDLDG	3254	0	K.GVDEAS#DEDLDGK.A	R	0.950335	0.901414	0.870551	0.899981	0.920019	1.0395	1.03771	1.05801	1.13901	1.18347	0	0	1000	0	0	197445	12194
zeinaSSns_comp376041_c1_seq1	FLJ00279	FLJ00279 protein (Fragment)		6	210	0	0	KADSGDSKFVDxx	3255	0	K.ADSGDS#K.F	R	0.936983	0.911619	0.834813	0.921379	0.924543	1.06208	0.993648	1.05601	1.15321	1.20571	0	0	24.2431	0	0	197446	2995
CL6287Contig1	FLJ22184	Protein FLJ22184		6	1472	0	0	RSQDPASPLKCNP	6812	0	R.SQDPAS#PLK.C	U	0.927159	0.975028	0.967404	0.854575	1.00127	0.983689	1.01428	1.04487	1.0922	1.13953	0	0	26.9265	0	0	236648	3374
dsrrswapns_comp217853_c0_seq5	FLNA	Filamin-A		6	2143	0	0	DQHVPGSPFSVKV	6170	0	K.FADQHVPGS#PFSVK.V	R	0.93924	0.887691	0.968774	0.993425	0.954797	0.991954	1.01867	1.05161	1.07533	1.11851	0	0	23.6238	0	0	220467	21150
CL1Contig582	FLNB	Filamin-B		6	1611	0	0	YRIRAMSIGDASK	6697	0	R.AM*S#IGDASK.C	R	1.00343	0.882473	0.921097	0.905536	0.990811	1.02479	1.03791	1.05102	1.07798	1.10494	0	0	51.0043	0	0	236648	1730
dsrrswapns_comp215616_c1_seq1	FNBP1L	Formin-binding protein 1-like		6	430	0	0	RSERRHSAEANHL	11725	0	R.RHS#AEANHLVAQGR.E	R	1.06495	0.994252	0.937965	0.855591	0.937253	1.0229	1.0158	1.0274	1.10911	1.03478	0	0	1000	0	0	220652	17927
CL374Contig6	FNBP4	Formin binding protein 4, isoform CRA_d		6	32	0	0	SREGTGSGSEDDG	490	0	R.EGTGS#GS#EDDGDAQK.M	R	0.969459	0.94873	0.872621	0.944023	0.959955	1.09616	0.974207	1.04565	1.0971	1.09209	1	1	30.8348	0	0	220466	4347
CL374Contig6	FNBP4	Formin binding protein 4, isoform CRA_d		6	415	0	0	VFVPTASPESTSR	491	0	K.VFVPTAS#PESTSR.S	R	0.884519	0.931052	0.893004	0.994736	1.05073	0.980242	1.05213	1.00419	1.08074	1.12866	0	0	17.0091	0	0	236648	6382
CL374Contig6	FNBP4	Formin binding protein 4, isoform CRA_d		6	32;34	0	0	SREGTGSGSEDDG;EGTGSGSEDDGDA	490;489	195	R.EGTGS#GS#EDDGDAQK.M	R;R	0.947865	1.03811	0.919555	0.929311	0.992107	1.04421	1.0321	1.01102	0.98402	1.1017	0	0	30.834828859374;44.27781438709	0;0	0;0	220466;220466	4347;4347
CL4122Contig2	FNDC3A	Fibronectin type-III domain-containing protein 3A		6	209;213	0	0	QKEKLNSPPFSPK;LNSPPFSPKKSTS	14565;14566	1099	K.LNS#PPFS#PK.K	R;R	0.937131	0.90326	1.02714	0.975126	1.00799	0.952464	1.08682	0.990067	1.07883	1.04117	0	0	1000;1000	0;0	0;0	197446;197446	15940;15940
TC427918	FOXK2	Forkhead box protein K2		6	281;285	1	0	ENDKDASGGDSPK;DASGGDSPKDDSK	11130;11131	554	K.DAS#GGDS#PK.D	R;R	0.987117	0.952477	0.981306	0.95823	0.983379	1.00176	0.979743	1.0967	1.02504	1.03424	0	0	1000;1000	0;0	0;0	220466;220466	3020;3020
CL7106Contig1	FTH1	Ferritin (Fragment)		6	177	0	0	KLTLSDSExxxxx	6833	0	K.LTLS#DS#E.-	R	0.989326	1.19113	0.995875	0.949678	0.949328	0.929596	0.978296	0.979221	1.01985	1.0177	1	1	76.7327	0	0	197446	13856
CL7106Contig1	FTH1	Ferritin (Fragment)		6	175	0	0	FDKLTLSDSExxx	6834	0	K.LTLS#DS#E.-	R	1.00864	1.01248	0.98737	0.952984	0.951076	0.983716	1.03293	1.00162	1.0278	1.04139	1	1	48.8739	0	0	197445	17322
CL7106Contig1	FTH1	Ferritin (Fragment)		6	175;177	0	0	FDKLTLSDSExxx;KLTLSDSExxxxx	6834;6833	119	K.LTLS#DS#E.-	R;R	0.993445	1.04541	0.958082	0.954555	0.958683	1.00278	1.00418	1.00758	1.03072	1.04457	0	0	48.873949984654;76.732720416824	0;0	0;0	197445;197446	17322;13856
CL3910Contig1	FTSJ3	pre-rRNA processing protein FTSJ3		6	337;338	0	0	AMEIILSSDEEEE;MEIILSSDEEEEK	12613;12612	623	K.ESAM*EIILS#S#DEEEEK.Q	R;R	1.01948	1.04133	0.914661	0.993882	0.991517	0.967868	1.09893	0.891418	0.968598	1.11232	0	0	101.28407448845;102.51369868752	0;0	0;0	220466;220466	26732;26732
CL4342Contig2	FTSJD2	Cap-specific mRNA (nucleoside-2'-O-)-methyltransferase 1		6	5	0	0	xxMKRRSDSEQQP	13961	0	K.RRS#DSEQQPNSVQSR.K	R	1.01232	0.87374	0.966602	1.02763	1.05553	1.01715	1.02958	0.941362	1.09806	0.978026	0	0	20.1669	0	0	197451	595
CL876Contig8	FUBP1	Far upstream element-binding protein 1		6	639	0	0	AYYAQTSPQGVPQ	3192	0	R.QQAAYYAQTS#PQGVPQHPPVPQGQ.-	R	0.944635	0.969145	0.996142	0.959935	0.994503	1.03159	1.02624	1.0209	1.02594	1.03097	0	0	30.8348	0	0	197446	12413
CL876Contig7	FUBP1	Far upstream element-binding protein 1		6	639	0	0	AYYAQTSPQGMPQ	7398	0	R.QQAAYYAQTS#PQGM*PQHPPAPQGQ.-	R	0.976817	0.979136	0.910198	1.10447	0.995155	0.976888	0.943213	0.962058	1.07355	1.07851	0	0	65.0892	0	0	220466	14711
CL876Contig7	FUBP1	Far upstream element-binding protein 1		6	75	0	0	PTNDSFSPSMPPM	7399	0	K.VAPTNDSFS#PSMPPMHQQQR.S	R	1.00064	0.989631	1.00713	0.961575	0.990521	0.980309	1.03427	1.04645	0.973183	1.0163	0	0	20.1669	0	0	197448	17777
CL18Contig4	G3BP1	Ras GTPase-activating protein-binding protein 1		6	234	0	0	TVTIEKSPSPLPA	862	0	K.S#PS#PLPADPAPVVQEDPR.T	R	1.20505	1.14562	1.05587	1.04514	0.996308	0.923334	0.947623	0.921862	0.913844	0.845342	1	1	1000	0	0	197445	18436
CL18Contig4	G3BP1	Ras GTPase-activating protein-binding protein 1		6	236	0	0	TIEKSPSPLPADP	863	0	K.S#PS#PLPADPAPVVQEDPR.T	R	1.01599	1.08444	1.04743	1.01205	0.944456	0.961947	0.985323	0.949734	0.987956	1.01067	1	1	1000	0	0	197445	18436
CL18Contig4	G3BP1	Ras GTPase-activating protein-binding protein 1		6	149	0	0	TEPPEESDEEVEE	866	0	R.YQDEIFGDS#DT#EPPEES#DEEVEEPEER.Q	R	1.0481	0.97819	0.981678	1.01563	1.03426	1.01677	0.944379	1.05488	0.935962	0.99016	1	1	1000	0	0	220466	29679
CL18Contig4	G3BP1	Ras GTPase-activating protein-binding protein 1		6	234;236	0	0	TVTIEKSPSPLPA;TIEKSPSPLPADP	862;863	25	K.S#PS#PLPADPAPVVQEDPR.T	R;R	1.04788	1.03819	1.00236	0.989894	0.937498	0.945181	1.04277	0.984868	1.00894	1.00242	0	0	1000;1000	0;0	0;0	197445;197445	18436;18436
zeinaSSns_comp385083_c0_seq3	G3BP2	Ras GTPase-activating protein-binding protein 2		6	289	0	0	PEAPVHSPRVREQ	1100	0	R.VDVKPEAPVHS#PR.V	U	1.13789	1.05834	1.08213	1.02947	0.988773	0.970493	0.978148	0.963248	0.911562	0.879938	0	0	1000	0	0	197445	11570
zeinaSSns_comp385083_c0_seq3	G3BP2	Ras GTPase-activating protein-binding protein 2		6	141;149	0	0	DEVFGDSEAEMDE;AEMDEESEEEVEE	1101;1102	217	R.YEDEVFGDS#EAEM*DEES#EEEVEEEQEER.Q	R;R	0.952283	0.964216	0.834214	0.984171	0.961241	0.967701	1.08163	1.02251	1.0451	1.18693	0	0	1000;1000	0;0	0;0	220466;220466	26038;26038
zeinaSSns_comp385083_c0_seq3	G3BP2	Ras GTPase-activating protein-binding protein 2		6	225;227	0	0	EELEEKSPTPPPA;LEEKSPTPPPAEP	1104;1103	218	K.S#PT#PPPAEPTVLPQEPPK.A	R;R	0.957842	0.966615	0.926454	0.963134	0.905374	1.06168	1.07095	1.13239	0.999921	1.01564	0	0	52.495477954485;61.958253169612	0;0	0;0	220466;220466	30279;30279
CL1804Contig2	GAF1	Putative uncharacterized protein GAF1 (Fragment)		1	277	0	0	AQSGEASPRMTHK	5190	0	R.NS#SLSTEPSAQSGEAS#PR.M	R	1.86384	1.36166	1.11562	0.916236	0.778843	0.735199	0.739891	0.770374	0.788557	0.92977	0	0	71.0667	0	0	197446	6656
CL1804Contig2	GAF1	Putative uncharacterized protein GAF1 (Fragment)		2	831	0	0	ISTEEASYKDYNS	5189	0	K.LQIST#EEAS#YK.D	U	1.35602	1.14023	1.20341	1.08853	0.98804	0.884306	0.89973	0.862348	0.831949	0.745437	1	1	142.629	0	0	220466	27331
CL1804Contig2	GAF1	Putative uncharacterized protein GAF1 (Fragment)		2	336	0	0	LPKPSLSPLEKLP	5191	0	K.PSLS#PLEK.L	R	1.59362	1.15995	1.11508	0.908608	0.844052	0.848718	0.858832	0.868945	0.890379	0.911813	0	0	48.8739	0	0	236648	8009
CL1804Contig2	GAF1	Putative uncharacterized protein GAF1 (Fragment)		2	827;831	0	0	GKLQISTEEASYK;ISTEEASYKDYNS	5196;5189	362	K.LQIST#EEAS#YK.D	U;U	1.24771	1.23392	1.07072	1.03397	1.03056	0.970965	0.98333	0.930099	0.792147	0.70659	0	0	17.009095450606;142.62941786099	0;0	0;0	220466;220466	27331;27331
CL1804Contig2	GAF1	Putative uncharacterized protein GAF1 (Fragment)		4	1191	0	0	SPGNPFTPTDKTP	5193	0	K.S#VSS#PGNPFT#PTDK.T	U	0.348947	0.596806	0.501994	0.63967	0.903666	1.05997	1.22261	1.49513	1.45442	1.77678	1	1	31.2747	0	0	197445	17771
CL1804Contig2	GAF1	Putative uncharacterized protein GAF1 (Fragment)		5	1185;1191	0	0	NNKSVSSPGNPFT;SPGNPFTPTDKTP	5195;5193	363	K.S#VSS#PGNPFT#PTDK.T	U;U	0.693023	0.76424	0.922934	0.96907	1.03729	1.07622	1.22645	1.12826	1.17116	1.01136	0	0	17.009095450606;31.274712326135	0;0	0;0	197446;197445	14162;17771
CL1804Contig2	GAF1	Putative uncharacterized protein GAF1 (Fragment)		6	196	0	0	SVGRLDSDDEDEK	5188	0	R.LDS#DDEDEK.K	R	0.975681	0.960881	0.958942	0.980313	0.97794	0.98745	1.03539	1.04627	1.02344	1.05369	0	0	1000	0	0	197446	9088
CL3037Contig2	GAK	Cyclin-G-associated kinase		6	779	0	1	DLSDSDTPQKNNF	14529	0	K.PSPDLS#DSDT#PQK.N	R	0.94855	0.837588	0.916078	1.0301	1.08026	1.0745	1.12101	1.18163	0.820166	0.990129	0	0	31.2747	0	0	197446	11187
CL1632Contig3	GAPVD1	GTPase-activating protein and VPS9 domain-containing protein 1		3	350	0	0	LVRSRSSDIASSI	13836	0	R.SRSS#DIASSIR.R	R	0.247188	0.734888	1.23563	1.35392	1.29969	1.44856	1.16037	0.912917	0.839277	0.76756	0	0	24.437	0	0	220465	8521
CL1632Contig3	GAPVD1	GTPase-activating protein and VPS9 domain-containing protein 1		4	349	0	0	RLVRSRSSDIASS	13837	0	R.SRS#SDIASSIR.R	R	0.479302	0.966107	1.29371	1.28021	1.22694	1.12127	1.03822	0.954354	0.820203	0.819679	0	0	17.0091	0	0	197449	7473
CL355Contig9	GATAD2A	Transcriptional repressor p66-alpha		2	262	0	0	AQPISVSPQQIHN	722	0	R.GAQPISVS#PQQIHNIR.Q	R	1.76984	1.48029	1.32968	1.11013	0.972725	0.9037	0.70366	0.65494	0.522331	0.552698	0	0	44.2778	0	0	197448	16795
CL355Contig5	GATAD2A	Transcriptional repressor p66-alpha		2	438	0	0	ILQQSSSPAQTKA	3893	0	R.ILQQSSS#PAQTK.A	R	1.67746	1.529	1.32498	1.10161	0.94045	0.804615	0.762106	0.731621	0.58559	0.542578	0	0	30.8348	0	0	220466	20112
CL355Contig9	GATAD2A	Transcriptional repressor p66-alpha		6	343	0	0	SANSNDSPASRQA	723	0	K.GSTGTASSLSSANSNDS#PASR.Q	R	0.948864	0.954892	0.979913	1.00208	1.02869	1.00468	0.953639	1.03101	1.01411	1.08212	0	0	40.9777	0	0	220653	3677
CL355Contig5	GATAD2A	Transcriptional repressor p66-alpha		6	297	0	0	SANSNDSPASRQA	3892	0	K.GSTGNSISSANSNDS#PASR.Q	R	1.03544	0.949107	0.988601	1.01076	0.935644	1.03165	1.0131	0.997041	1.04761	0.991045	0	0	53.5337	0	0	220653	1518
CL355Contig5	GATAD2A	Transcriptional repressor p66-alpha		6	94;101	0	0	REKRVPSPDVIVL;PDVIVLSDNEPSS	3890;3891	80	K.RVPS#PDVIVLS#DNEPSS#PR.M	R;R	1.12759	1.09586	1.09557	1.05583	0.994833	0.975771	0.959979	0.90093	0.910011	0.883624	0	0	128.38229725868;54.755230467367	0;0	0;0	197446;197446	16332;16332
CL268Contig3	GCFC2	GC-rich sequence DNA-binding factor 2		6	156	0	0	RENGAKSENDSSN	12672	0	K.S#ENDS#SNELGGLK.E	R	0.951024	0.918987	0.952005	0.993798	0.941729	1.01497	1.08839	1.09211	1.04339	1.0036	0	0	100.207	0	0	197446	13517
CL268Contig3	GCFC2	GC-rich sequence DNA-binding factor 2		6	16;17	0	0	RVRKAESSEEEEQ;VRKAESSEEEEQE	12670;12671	632	K.AES#S#EEEEQEAETEQPR.S	U;U	1.01709	1.10326	0.955077	1.07515	1.04702	0.872034	0.916566	0.935809	0.978578	1.09941	0	0	177.90513767012;174.15372276299	0;0	0;0	220466;220466	6437;6437
CL2555Contig3	GDI2	Rab GDP dissociation inhibitor beta		6	439	0	0	EMKRKKSDIFGED	11428	0	K.S#DIFGEDQ.-	R	0.996148	0.93158	0.948707	0.971295	0.97688	1.01508	1.08828	1.02558	1.03625	1.01019	0	0	1000	0	0	197445	17233
CL3824Contig1	GEMIN5	Gem-associated protein 5		6	1305	0	0	AEVNMDSPNGDPD	1244	0	K.EPAAEVNM*DS#PNGDPDAM*QEAEQDIKPR.D	U	1.07377	1.08266	0.891916	0.947039	0.96617	0.808586	0.929036	1.08604	1.11353	1.10126	0	0	1000	0	0	220467	13538
CL3824Contig1	GEMIN5	Gem-associated protein 5		6	810	0	0	PAPDKHSPISFSK	1245	0	K.HS#PISFSK.A	U	0.975013	0.971821	0.968452	0.974485	1.00823	1.02412	0.958038	0.987489	1.06014	1.07222	0	0	49.5899	0	0	236639	7090
CL3824Contig1	GEMIN5	Gem-associated protein 5		6	1400	0	0	NVSACPSPVSLTE	1246	0	K.TPDSQANVSACPS#PVSLTELM*K.R	U	0.941623	0.945305	0.986564	0.945843	0.954203	1.08622	1.06346	1.0407	1.02559	1.01048	0	0	49.3116	0	0	236636	14653
CL3824Contig1	GEMIN5	Gem-associated protein 5		6	801	0	0	SSQLVTSPVPAPD	1248	0	R.SSQLVTS#PVPAPDK.H	U	0.907917	0.940008	1.00034	0.976416	0.970683	1.03585	1.09531	1.03052	1.00209	1.04089	0	0	24.437	0	0	236648	6053
CL3824Contig1	GEMIN5	Gem-associated protein 5		6	1382	0	0	EPELNTSPSQDKT	1249	0	R.QNEDSSLELEPEPELNTS#PSQDK.T	U	0.931189	0.922405	0.939583	0.973711	0.995617	1.05968	1.02532	1.06233	1.04664	1.04354	0	0	19.8431	0	0	236635	12374
CL3824Contig1	GEMIN5	Gem-associated protein 5		6	771;777	0	0	LTQNGTSDQEHGT;SDQEHGTPEPVAT	1250;1247	221	K.GEEESPLTQNGTS#DQEHGT#PEPVATDK.D	U;U	0.862831	0.984005	0.937845	1.10935	0.943066	1.03627	0.919628	1.00681	1.04507	1.15512	0	0	13.379530017244;32.892356764509	0;0	0;0	220466;220466	21945;22006
CL360Contig4	GIGYF1	PERQ amino acid-rich with GYF domain-containing protein 1		6	265	0	0	SGSTPHSGGRTGD	10194	0	K.FDFESGSTPHS#GGR.T	R	0.963143	0.882943	1.03115	1.06789	0.987347	0.989798	0.997903	1.00601	1.02661	1.04721	0	0	23.6238	0	0	236639	6781
CL360Contig4	GIGYF1	PERQ amino acid-rich with GYF domain-containing protein 1		6	24;28	0	0	SGGSVASPPPSPA;VASPPPSPAMPKY	10195;10193	1009	R.ALSSGGSVAS#PPPS#PAMPK.Y	R;R	0.952249	0.773846	0.92597	0.778337	0.941798	0.985376	1.08535	1.24994	1.15589	1.15124	0	0	15.007250761561;86.832830405587	0;0	0;0	197446;197446	14751;14751
CL147Contig8	GIGYF2	PERQ amino acid-rich with GYF domain-containing protein 2		2	418	0	0	IDVKSQSPSSPPN	6840	0	K.SQS#PSS#PPNPSK.H	R	1.40948	1.29843	1.1599	1.00786	0.975949	0.823309	0.834516	0.873653	0.822376	0.794524	0	0	17.0091	0	0	197446	6857
CL147Contig8	GIGYF2	PERQ amino acid-rich with GYF domain-containing protein 2		2	421	0	0	KSQSPSSPPNPSK	6842	0	K.SQSPS#S#PPNPSK.H	R	1.42379	1.21899	1.28186	1.03515	0.928951	0.841685	0.877774	0.877695	0.854366	0.659739	0	0	15.0073	0	0	197446	6845
CL147Contig8	GIGYF2	PERQ amino acid-rich with GYF domain-containing protein 2		4	26	0	0	SGGSVISPPLSPA	6839	0	R.ALSSGGSVIS#PPLS#PALPK.Y	R	0.36776	0.848048	1.02732	1.09189	1.19596	1.20942	1.15096	1.0925	1.03621	0.979923	1	1	45.026	0	0	236635	18681
CL147Contig8	GIGYF2	PERQ amino acid-rich with GYF domain-containing protein 2		6	378	0	0	VMQAAPSPDHKTP	6837	0	K.DHTVM*QAAPS#PDHK.T	R	0.912812	0.865096	0.973366	0.980431	1.00768	1.04109	1.04062	1.05323	1.04088	1.0848	0	0	75.7382	0	0	220650	5568
dsrrswapns_comp217138_c5_seq1	GIGYF2	PERQ amino acid-rich with GYF domain-containing protein 2		6	375	0	0	DHTAAPSPDHKTP	6844	0	K.DHTAAPS#PDHK.T	U	0.797019	0.915003	0.839089	0.946828	1.04112	1.08083	1.03673	1.13842	1.0865	1.11846	0	0	52.4027	0	0	197450	4353
CL147Contig1	GIGYF2	PERQ amino acid-rich with GYF domain-containing protein 2		6	317	0	0	TVQAAPSPDHKTS	10619	0	R.NDHTVQAAPS#PDHK.T	R	0.986719	1.03782	0.923321	0.960104	1.06892	0.923421	1.03818	1.00698	1.00378	1.05076	0	0	110.633	0	0	220650	5350
CL2495Contig2	GKAP1	G kinase-anchoring protein 1		6	197	0	0	KQEELKSPPLPQD	890	0	K.S#PPLPQDSGFFNK.L	R	1.02849	0.915893	1.0026	0.943545	1.00291	0.995977	1.10111	1.01914	1.0033	0.987026	0	0	110.808	0	0	236637	11581
CL2495Contig1	GKAP1	G kinase-anchoring protein 1		6	8	0	0	KQEELKSPALPQG	1756	0	K.S#PALPQGSVEDDVTK.I	U	1.08815	1.0113	0.967322	0.940508	0.979751	1.05742	0.933738	0.975914	1.00591	1.03999	0	0	37.549	0	0	197446	13932
DC110303	GLRX3	Glutaredoxin-3		6	101	0	0	MLFIKGSPQEPRC	14138	0	K.GS#PQEPR.C	R	0.937031	0.926984	1.01813	0.905636	0.951601	1.02806	1.00011	1.00858	1.04549	1.17839	0	0	1000	0	0	197446	1518
CL3553Contig3	GNL1	Guanine nucleotide-binding protein-like 1		6	445	0	0	EEAPTQSPHKRGN	10385	0	R.DADEEEDEEEAPTQS#PHK.R	U	0.915073	1.03704	1.03161	1.01401	0.985198	0.999432	1.11934	1.03023	0.968622	0.89944	0	0	20.1669	0	0	220467	4629
CL326Contig10	GOLGA2	Golgin subfamily A member 2		6	51	0	0	DNPARLSPDPETE	10464	0	K.ESDPDNPARLS#PDPETEYDGR.N	U	1.10367	0.990792	1.03562	0.991871	0.996144	0.950254	0.959627	0.968999	0.990672	1.01235	0	0	30.6121	0	0	220467	10923
CL3792Contig4	GOLGA5	Golgin subfamily A member 5		6	119	0	0	FVRRKKSEPDDEQ	13865	0	R.RKKS#EPDDEQLFDFLNSSDK.V	R	1.16635	1.05356	0.799232	1.0906	0.922025	0.889936	0.988748	1.12884	1.01323	0.947483	0	0	128.951	0	0	197451	21067
CL7Contig37	GORASP2	Golgi reassembly-stacking protein 2		6	225	0	0	VPGAPVSPLKDGF	1888	0	K.NIS#LPGQVPGAPVS#PLK.-	R	0.974035	0.940382	0.986448	0.961554	0.969669	1.02421	1.05288	1.03044	1.0351	1.02528	1	1	1000	0	0	197446	20993
CL7Contig37	GORASP2	Golgi reassembly-stacking protein 2		6	424	0	0	EASANESSxxxxx	1889	0	K.PVISSTEASANES#S.-	U	0.913535	0.897614	0.959393	1.01891	0.963977	1.08263	1.05876	1.05204	1.00813	1.045	0	0	97.7479	0	0	220466	15724
TC465561	GPA33	Cell surface A33 antigen		4	354	0	0	KMQRNQTEEYYDD	7063	0	R.NQT#EEYYDDDDDEGYQESK.R	U	0.387304	0.820037	1.06391	1.11804	1.25301	1.17068	1.12897	1.08268	0.997336	0.978033	0	0	234.392	0	0	197446	9707
CL3884Contig3	GPBP1L1	GC-rich promoter binding protein 1-like 1, isoform CRA_a		6	76	0	0	SLLRHDSVDSGVS	12325	0	R.HDS#VDSGVSK.G	R	1.03221	1.04848	0.941129	0.924046	0.966171	1.1259	0.997294	0.977992	1.02208	0.964687	0	0	37.5398	0	0	220465	7422
CL2041Contig1	GPHN	Molybdopterin molybdenumtransferase		5	464	0	0	STTPSESPRAQAT	12300	0	R.DTASLSTTPSES#PRAQATSR.L	R	0.775615	0.818037	0.845145	0.945946	1.03321	1.06111	1.0234	1.1423	1.15478	1.20045	0	0	20.1669	0	0	220467	5939
CL2041Contig1	GPHN	Molybdopterin molybdenumtransferase		6	275	0	0	ELEDLPSPPPPLS	12299	0	K.EVHDELEDLPS#PPPPLS#PPPTTS#PHK.Q	R	1.03891	0.983203	0.931227	0.978333	0.934335	0.945607	1.04623	0.985767	1.06069	1.09571	0	0	72.6812	0	0	197445	22092
zeinaSSns_comp386059_c3_seq1	GPKOW	G patch domain and KOW motifs-containing protein		6	10	0	0	KKKLLVSDGEKEE	13493	0	K.LLVS#DGEK.E	R	0.956653	0.933371	0.990759	1.00239	0.978652	0.991819	1.06737	1.07556	1.01173	0.991694	0	0	1000	0	0	220466	26480
CL1124Contig4	GPM6B	Neuronal membrane glycoprotein M6-b		6	278	0	0	ELQDIQSRSKEQI	14324	0	K.EEQELQDIQS#R.S	R	0.936096	0.927501	0.937506	0.989034	1.04276	1.09494	0.990723	1.00349	1.03849	1.03945	0	0	1000	0	0	197446	9081
CL4693Contig1	GPN1	GPN-loop GTPase 1		6	328	0	0	EEEPEDSDTDDID	7235	0	R.GNLEEEPEDS#DT#DDIDHS#VAEER.L	U	1.04027	1.01428	0.991582	0.945895	0.966062	0.957872	0.999354	0.996591	1.02302	1.06507	3	2	1000	0	0	220466	17454
CL4693Contig1	GPN1	GPN-loop GTPase 1		6	328;330	0	0	EEEPEDSDTDDID;EPEDSDTDDIDHS	7235;7236	418	R.GNLEEEPEDS#DT#DDIDHSVAEER.L	U;U	1.13129	0.976211	1.03789	1.02069	0.928234	0.852177	1.00615	1.05087	0.952791	1.04369	0	0	1000;1000	0;0	0;0	220466;220466	17454;17454
CL4693Contig1	GPN1	GPN-loop GTPase 1		6	328;336	0	0	EEEPEDSDTDDID;TDDIDHSVAEERL	7235;7237	419	R.GNLEEEPEDS#DTDDIDHS#VAEER.L	U;U	0.919873	0.885035	0.921132	0.930736	1.0011	1.08658	1.07915	1.05874	1.066	1.05166	0	0	1000;1000	0;0	0;0	220466;220466	17454;17454
TC420858	GPR137C	Integral membrane protein GPR137C		1	410	0	0	NPRRYDSDDDLPR	13848	0	R.RYDS#DDDLPR.L	R	1.54833	0.981136	0.886216	0.891273	0.915366	1.00977	0.890394	0.982048	0.930123	0.96535	0	0	1000	0	0	220465	9075
CL205Contig13	GPS1	COP9 signalosome complex subunit 1		2	541	0	0	GSQGELTPANSQS	6249	0	K.SPPREGS#QGELT#PANSQSR.L	R	1.219	1.17916	1.17897	0.983263	1.03791	0.931193	0.911955	0.87771	0.84171	0.839124	1	1	76.7327	0	0	197447	4764
CL205Contig13	GPS1	COP9 signalosome complex subunit 1		6	536;541	0	0	SPPREGSQGELTP;GSQGELTPANSQS	6248;6249	397	K.SPPREGS#QGELT#PANSQSRLS#TNM*.-	R;R	1.06857	1.02256	1.04414	0.994147	0.98958	0.991138	0.969613	0.983823	0.95494	0.981488	0	0	82.644968243035;76.732720416824	0;0	0;0	197446;197447	8486;4764
dsrrswapns_comp216259_c0_seq3	GPT2	Alanine aminotransferase 2		2	68	0	0	GRSLSGTPLAERD	4782	0	R.SLSGT#PLAER.D	R	1.45539	1.49537	1.14104	1.10936	0.948527	0.883263	0.850087	0.764578	0.711452	0.640922	0	0	17.0091	0	0	220466	15523
dsrrswapns_comp216259_c0_seq3	GPT2	Alanine aminotransferase 2		6	82	0	0	KVTRKMSENGTCN	4781	0	R.KMS#ENGTCNR.I	R	1.02325	0.949658	0.956497	0.999013	0.95623	0.95943	1.04087	0.991774	1.03504	1.08824	0	0	47.0452	0	0	197449	7642
CL1952Contig1	GRAMD3	GRAM domain-containing protein 3		1	94	0	0	ERKKTNSGQFSKS	8442	0	K.TNS#GQFSK.S	R	2.23305	1.10552	0.580287	0.395814	0.429816	0.495035	0.855256	1.04517	1.34236	1.5177	0	0	44.2778	0	0	197446	8380
CL1952Contig1	GRAMD3	GRAM domain-containing protein 3		2	61	0	0	DADLLDSKGKLRF	8441	0	R.INDADLLDS#K.G	R	1.52137	1.37312	1.22928	1.09161	0.993219	0.901098	0.777291	0.724322	0.70501	0.683674	0	0	1000	0	0	197446	16635
zeinaSSns_comp384953_c1_seq1	GRSF1	G-rich sequence factor 1		5	323	0	0	NCINNTSKDLLSD	11764	0	K.DLYDPDNCINNTS#K.D	R	0.691225	0.629584	0.765805	1.01753	1.02442	1.0937	1.24355	1.21525	1.12359	1.19535	0	0	17.0091	0	0	197446	16747
CL10121Contig1	GSTO1	Glutathione S-transferase omega-1		6	139;140	0	0	KKNNEDTSAIKKE;KNNEDTSAIKKEF	11267;11268	171	K.NNEDT#S#AIK.K	U;U	1.06956	0.995515	0.865467	0.894868	0.940424	1.01192	1.02525	1.03859	1.06567	1.09274	0	0	1000;1000	0;0	0;0	236635;236635	10366;10366
CL5125Contig1	GTF2F1	GTF2F1 protein		3	420;424	0	0	EQSKRGTVSNTPA;RGTVSNTPAAKRL	2192;2191	769	K.RGT#VSNT#PAAK.R	U;U	0.237284	1.43869	2.52062	2.44376	1.48619	0.881925	0.465217	0.228283	0.184558	0.113476	0	0	31.274712326135;44.27781438709	0;0	0;0	197447;197447	4210;4210
CL5125Contig1	GTF2F1	GTF2F1 protein		6	334	0	0	EEKKAPTPQDNKK	2185	0	K.KAPT#PQDNK.K	R	0.97201	0.963017	0.987721	0.977605	0.961609	0.988131	1.04197	1.05423	1.01145	1.04226	0	0	1000	0	0	220465	8667
CL5125Contig1	GTF2F1	GTF2F1 protein		6	449	0	0	STPQPQSGKSTPS	2190	0	K.ST#PQPQS#GK.S	R	0.989797	0.916964	0.976121	0.995581	1.05483	1.08341	1.0207	1.03646	0.998808	0.927317	0	0	57.7111	0	0	197446	4629
CL5125Contig1	GTF2F1	GTF2F1 protein		6	440	0	0	AGPQNTSGKSTPQ	2193	0	K.MEAGPQNTS#GK.S	U	0.999734	0.969786	1.02149	1.09457	1.01488	1.05772	1.01024	1.00922	1.0015	0.820862	0	0	30.8348	0	0	197446	8268
CL8921Contig1	GTF2F2	General transcription factor IIF subunit 2		6	263	0	0	YQGEDKSDxxxxx	9825	0	R.HYQGEDKS#D.-	R	0.987173	0.923789	0.980249	0.98277	0.978162	0.994523	1.02817	1.06419	1.0249	1.03608	0	0	1000	0	0	197445	3094
CL147Contig6	GTF3A	Transcription factor IIIA		6	334	0	0	SKEKNASVSGTEK	14102	0	K.NAS#VSGTEK.T	R	1.06689	0.988688	1.21872	1.03814	1.02247	0.850727	1.02092	1.06058	0.849934	0.882934	0	0	30.8348	0	0	197446	6260
CL3625Contig2	GTF3C1	General transcription factor 3C polypeptide 1		6	1223	0	0	HDEADQSALQRMT	12032	0	R.YHDEADQS#ALQR.M	R	0.903585	0.877391	0.933953	0.942727	0.983169	1.07181	1.06616	1.10536	1.04336	1.07248	0	0	1000	0	0	220465	6752
CL3625Contig2	GTF3C1	General transcription factor 3C polypeptide 1		6	340	0	0	KRKVEDSDDDEED	12033	0	K.RKVEDS#DDDEEDDM*R.N	R	0.991143	1.04615	1.01687	0.95988	1.01575	0.950851	1.00658	0.95947	0.976494	1.07681	0	0	1000	0	0	220650	2145
CL10089Contig1	GTF3C5	General transcription factor 3C polypeptide 5		6	372	0	0	VGPGSNSPGGKNP	13109	0	K.QGLVGPGSNS#PGGK.N	U	1.04482	1.09866	0.969361	1.05758	1.05872	0.976414	0.921611	0.938611	1.01701	0.917209	0	0	44.2778	0	0	220466	17283
dsrrswapns_comp201956_c0_seq5	GTF3C6	General transcription factor 3C polypeptide 6		6	312	0	0	KKERQNSEPEGNL	10119	0	K.ERQNS#EPEGNLESDK.H	U	0.908808	0.874346	0.959184	0.964988	0.977789	1.06399	1.07798	1.07093	1.0553	1.04669	0	0	88.8188	0	0	236639	2264
dsrrswapns_comp201956_c0_seq5	GTF3C6	General transcription factor 3C polypeptide 6		6	328	0	0	KHEMQDSESEGKL	10120	0	K.HEM*QDS#ESEGK.L	U	0.899423	0.926056	0.964424	1.02179	0.986609	1.09781	1.0223	1.1026	0.973202	1.00578	0	0	20.1669	0	0	220465	25559
CL5201Contig1	GTPBP4	Nucleolar GTP-binding protein 1		6	468;472	0	0	GAGEYDSDPESED;YDSDPESEDEEMV	12626;12627	627	R.EGAGEYDS#DPES#EDEEM*VEIR.E	U;U	0.984165	0.995701	0.937848	0.886417	0.995868	1.05341	1.06349	0.974097	1.10285	1.00615	0	0	1000;1000	0;0	0;0	220466;220466	19518;19518
CL2050Contig1	GTSE1	G2 and S phase-expressed protein 1		2	198	0	0	TKGLSVSPLVQKS	3195	0	K.GLSVS#PLVQK.S	R	1.34809	1.08223	1.17029	1.17129	1.07364	0.908694	0.869059	0.829423	0.792238	0.755052	0	0	30.8348	0	0	236636	12294
TC431620	GTSE1	G2 and S phase-expressed protein 1		2	719	0	0	ENIQFDSPLLKFx	8781	0	K.ENIQFDS#PLLK.F	R	1.19712	1.11491	1.16808	0.988758	1.01206	0.920461	0.913212	1.01852	0.956439	0.710439	0	0	1000	0	0	197446	19225
TC431620	GTSE1	G2 and S phase-expressed protein 1		2	200	0	0	TKGLSFSPLVQKS	8782	0	K.GLSFS#PLVQK.S	R	1.21173	1.11707	1.03978	1.15286	1.07629	1.13841	1.04314	0.981237	0.854318	0.385168	0	0	30.8348	0	0	197446	21237
TC431620	GTSE1	G2 and S phase-expressed protein 1		2	531	0	0	ARSVSATPSTKHI	8783	0	R.SVSAT#PSTK.Q	R	2.18382	1.68749	1.50607	1.22278	0.903245	0.611375	0.556475	0.501576	0.442914	0.384252	0	0	30.8348	0	0	236636	974
TC431620	GTSE1	G2 and S phase-expressed protein 1		4	434	0	0	KMQRQTSAPNLNR	8784	0	R.QTS#APNLNR.M	R	0.767102	0.965655	1.12497	1.08022	1.18793	1.07693	1.04741	0.980566	0.902741	0.86647	0	0	24.437	0	0	197446	6037
zeinaSSns_comp384836_c0_seq2	GYG1	GYG1 protein (Fragment)		6	317	0	0	SPPSASSEERRER	4324	0	K.EAVVQM*SISHSPPSASS#EERR.E	R	0.870936	1.44716	0.912448	0.860057	1.03593	1.00623	0.988161	0.970095	0.959691	0.949287	0	0	24.2431	0	0	236640	3887
zeinaSSns_comp384836_c0_seq2	GYG1	GYG1 protein (Fragment)		6	311	0	0	QMSISHSPPSASS	4325	0	K.EAVVQM*SISHS#PPSASSEER.R	R	0.974923	1.23367	0.896077	0.975872	1.06888	0.973853	0.969032	0.96421	0.96923	0.974251	0	0	23.6238	0	0	236644	2846
CL4343Contig2	GYG1	GYG1 protein (Fragment)		7	317	0	0	SISHSHSPPSVSS	9540	0	K.EAVVQM*SISHSHS#PPSVSSEER.R	U	0.929367	1.88536	0.832132	1.04961	1.18941	0.899465	0.860406	0.821348	0.784748	0.748148	0	0	15.0073	0	0	236640	5269
dsrrswapns_comp216794_c1_seq4	GYS1	Glycogen [starch] synthase, muscle		6	645	0	0	PASVPPSPSLSRH	8762	0	R.YPRPASVPPS#PSLSR.H	R	0.944806	0.952157	1.00798	0.94029	0.950706	0.986288	1.00897	1.03166	1.0696	1.10754	0	0	36.5564	0	0	236645	6548
dsrrswapns_comp216794_c1_seq4	GYS1	Glycogen [starch] synthase, muscle		6	657	0	0	HSSPHHSETEDDE	8763	0	R.HSS#PHHS#ET#EDDERYDEEEEAEK.D	R	1.17859	1.02418	0.620301	0.908204	1.00164	1.10015	0.983713	0.993732	1.0062	1.1833	1	0	29.3762	0	0	220650	4858
zeinaSSns_comp354368_c0_seq1	H1FOO	Histone H1oo		6	173	0	0	KKAKEDSDEKPKV	5183	0	K.AKEDS#DEKPK.V	R	1.10379	1.09455	0.926294	0.994147	1.02407	0.811595	1.0761	0.939876	1.04805	0.981521	0	0	1000	0	0	220650	7860
zeinaSSns_comp354368_c0_seq1	H1FOO	Histone H1oo		6	242	0	0	VKAQKDSTDEGAP	5184	0	K.DS#TDEGAPVK.A	R	0.798451	0.934582	0.932929	0.892821	1.04171	1.0365	1.13979	1.17288	0.977298	1.07304	0	0	24.437	0	0	197446	8396
CL10219Contig1	H1FOO	Histone H1oo		6	232	0	0	TKAQKDSTDEAAP	11238	0	K.DS#TDEAAPAK.A	U	1.15716	0.965886	1.02448	0.952749	1.03065	0.931648	0.948663	0.965679	0.996254	1.02683	0	0	24.437	0	0	236635	79
zeinaSSns_comp370372_c0_seq2	H3F3A	Histone H3.3		6	29	0	0	TKAARKSAPSTGG	5110	0	K.S#APSTGGVK.K	R	1.1138	1.11148	1.00122	0.917772	1.04413	0.996762	0.977351	0.957941	0.945829	0.933718	0	0	44.2778	0	0	236648	1052
CL6842Contig1	HABP4	Intracellular hyaluronan-binding protein 4		6	21	0	0	NIAMQDSFGCAVE	115	0	K.QTPSS#PVNIAM*QDS#FGCAVENR.F	R	1.02936	1.03334	1.02626	0.930651	0.945365	0.923935	1.04405	0.97454	0.994833	1.09767	1	1	153.244	0	0	220466	31973
CL6842Contig1	HABP4	Intracellular hyaluronan-binding protein 4		6	116	0	0	QNENVDSQVKVDR	116	0	K.VTQNENVDS#QVK.V	R	0.96551	0.977472	0.990156	1.01564	0.977066	1.03173	1.03889	1.03523	1.03427	0.934038	0	0	123.69	0	0	197446	9925
CL6842Contig1	HABP4	Intracellular hyaluronan-binding protein 4		6	305	0	0	KYKNNISENEEES	117	0	K.NNIS#ENEEESQYCFR.K	U	1.00287	0.950339	1.0033	1.00822	1.03224	0.932387	0.98956	1.03912	0.981459	1.0605	0	0	110.633	0	0	197446	14228
CL6842Contig1	HABP4	Intracellular hyaluronan-binding protein 4		6	140	0	0	PNIMDRSAEYSIE	118	0	R.S#AEYSIEK.P	R	0.957106	0.882708	0.928116	0.952868	0.988505	1.00338	1.03834	1.07477	1.06082	1.11338	0	0	97.7479	0	0	220466	18265
CL6842Contig1	HABP4	Intracellular hyaluronan-binding protein 4		6	144	0	0	DRSAEYSIEKPME	120	0	R.SAEYS#IEK.P	R	0.954224	0.946162	0.978656	1.13251	1.09444	1.06732	1.02212	0.976921	0.934857	0.892794	0	0	31.2747	0	0	236648	3860
CL6842Contig1	HABP4	Intracellular hyaluronan-binding protein 4		6	12	0	0	MKQTPSSPVNIAM	121	0	K.QTPSS#PVNIAM*QDSFGCAVENR.F	R	0.988804	1.00169	1.01818	0.982451	0.911111	1.00087	1.00657	1.01226	1.03011	1.04796	1	1	19.8431	0	0	197445	21197
CL6842Contig1	HABP4	Intracellular hyaluronan-binding protein 4		6	87	0	0	AVVVGGSTDVKVT	122	0	K.AVVVGGS#TDVK.V	R	0.879777	0.796374	0.864043	0.986095	0.96917	1.0394	1.10943	1.0706	1.208	1.07712	0	0	17.0091	0	0	220466	22628
dsrrswapns_comp210294_c0_seq6	HABP4	Intracellular hyaluronan-binding protein 4		6	137	0	0	QNENVGSQVKVDR	124	0	K.APQNENVGS#QVK.V	R	1.07057	1.02678	1.0491	1.01531	0.998421	1.00063	0.986945	0.963894	0.979521	0.908833	0	0	1000	0	0	197445	9745
dsrrswapns_comp210294_c0_seq6	HABP4	Intracellular hyaluronan-binding protein 4		6	326	0	0	KFKNNLSENEEDY	125	0	K.NNLS#ENEEDYHYCFR.K	R	0.924558	0.97788	0.828303	0.91665	0.996305	1.09662	1.09452	1.06375	1.01363	1.08778	0	0	1000	0	0	220467	16811
dsrrswapns_comp210294_c0_seq6	HABP4	Intracellular hyaluronan-binding protein 4		6	161	0	0	PNIMDRSNEYSIE	126	0	R.EVRPNIM*DRS#NEYSIEK.P	R	0.9757	0.920543	0.950107	1.01353	0.961476	0.964584	1.03288	1.10359	1.02336	1.05423	0	0	51.5723	0	0	220650	14989
dsrrswapns_comp210294_c0_seq6	HABP4	Intracellular hyaluronan-binding protein 4		6	88	0	0	NTDVKMTPQTESG	127	0	K.M*T#PQTESGK.V	R	1.18193	1.09615	1.05901	1.07066	1.0179	0.996858	0.97173	0.938104	0.901188	0.766472	0	0	37.5398	0	0	236648	16080
dsrrswapns_comp210294_c0_seq6	HABP4	Intracellular hyaluronan-binding protein 4		6	91	0	0	VKMTPQTESGKVS	128	0	K.MTPQT#ESGK.V	R	1.14845	1.05778	1.05971	1.01746	0.997083	1.01038	0.97578	0.94118	0.911118	0.881056	0	0	24.2431	0	0	236636	1710
dsrrswapns_comp210294_c0_seq6	HABP4	Intracellular hyaluronan-binding protein 4		6	7	0	0	MKETPSSPVNTEM	129	0	K.ETPSS#PVNTEM*QDNFGCAVGNR.F	R	0.988265	1.10054	0.976474	0.982183	0.910813	1.03653	1.01995	1.00338	0.995078	0.986781	1	1	20.1669	0	0	236648	7914
CL38Contig5	HCFC1	HCF N-terminal chain 5		2	807	0	0	VTSGTGSPAKIIT	8909	0	K.M*VTSGTGS#PAK.I	R	1.34406	1.35125	1.01367	0.878383	0.932439	1.19565	0.841035	0.802358	0.862036	0.77912	0	0	31.2747	0	0	220466	9926
CL38Contig1	HCFC1	Host cell factor 1		6	1865	0	0	IESKQDSPPQQAK	8446	0	K.QDS#PPQQAK.A	R	0.991985	0.996006	0.97767	0.978221	0.979763	0.972509	1.00412	1.03305	1.02711	1.03957	0	0	1000	0	0	220466	5696
CL38Contig5	HCFC1	HCF N-terminal chain 5		6	1435	0	0	IESKQNSPPQQPK	8908	0	K.QNS#PPQQPK.V	R	1.02437	1.01498	0.92507	0.911828	0.969151	1.04008	1.03362	1.03419	1.00958	1.03713	0	0	1000	0	0	197446	5353
zeinaSSns_comp380714_c0_seq2	HCG_23833	HCG23833, isoform CRA_b		6	16	0	0	ELNENVSPMKNLT	5038	0	R.KPFAELNENVS#PM*K.N	R	1.08324	0.948604	0.901483	0.923676	1.01187	0.964494	0.988767	1.01649	1.06247	1.09891	0	0	1000	0	0	220465	21477
zeinaSSns_comp380714_c0_seq2	HCG_23833	HCG23833, isoform CRA_b		6	29	0	0	LTEKENTPPTLNS	5039	0	K.ENT#PPTLNSTR.V	R	0.968851	0.920609	0.95434	0.988311	0.994009	1.01176	1.03168	1.0606	1.06123	1.00861	0	0	87.265	0	0	220466	10727
zeinaSSns_comp380714_c0_seq2	HCG_23833	HCG23833, isoform CRA_b		6	53	0	0	IFQEADTPTSKVP	5040	0	K.IFQEADT#PTSK.V	R	1.10277	1.02525	0.989076	1.01071	0.994884	0.997839	1.00728	0.991929	0.969418	0.910848	0	0	37.5398	0	0	220466	26258
CL589Contig3	HDAC1	Histone deacetylase 1		6	388;393	0	0	QAIPEDSVHDDSG;DSVHDDSGEEDEE	12685;12686	634	R.MLPHAPGVQMQAIPEDS#VHDDS#GEEDEEDPDK.R	R;R	0.922556	0.988738	0.914892	0.980395	1.04586	0.922703	0.972592	1.0848	1.0287	1.13875	0	0	1000;1000	0;0	0;0	197445;197445	20883;20883
CL589Contig2	HDAC1	Histone deacetylase 1		6	432;434	0	0	ACDEEFSDSEDEG;DEEFSDSEDEGEG	7336;7337	1191	K.RIACDEEFS#DS#EDEGEGGRK.N	R;R	1.01378	0.922163	0.919847	0.97865	0.975616	1.00309	1.05861	1.02361	1.02681	1.07782	0	0	1000;1000	0;0	0;0	197446;197446	14932;14932
CL4510Contig2	HDAC2	Histone deacetylase 2		6	422	0	0	ACDEEFSDSEDEG	13013	0	R.IACDEEFS#DS#EDEGEGGR.K	R	1.09864	0.943138	0.963548	0.995525	1.14323	1.01109	0.896061	0.902663	1.11334	0.932761	1	0	1000	0	0	197446	14932
CL4510Contig2	HDAC2	Histone deacetylase 2		6	424	0	0	DEEFSDSEDEGEG	13014	0	R.IACDEEFS#DS#EDEGEGGR.K	R	1.09864	0.943138	0.963548	0.995525	1.14323	1.01109	0.896061	0.902663	1.11334	0.932761	1	0	1000	0	0	197446	14932
CL88Contig1	HDGF	Hepatoma-derived growth factor		6	218	0	0	PEESVQTPEADKE	5973	0	K.DEPQPEESVQT#PEADK.E	U	0.92393	0.995403	1.05487	0.922336	1.02327	1.07169	1.04339	1.0262	0.987714	0.951201	0	0	104.477	0	0	236647	5131
CL88Contig6	HDGF	Hepatoma-derived growth factor		6	219	0	0	SVQMPDSDKEKDS	5978	0	K.EDPQPEESVQMPDS#DK.E	U	1.05058	0.952	0.911368	1.01445	0.999921	1.00323	0.956967	1.00698	1.04157	1.06293	0	0	110.633	0	0	197446	11940
CL88Contig1	HDGF	Hepatoma-derived growth factor		6	157;158	0	0	KGNAEGSSDEEGK;GNAEGSSDEEGKL	5971;5972	106	K.GNAEGS#S#DEEGK.L	R;R	0.988423	0.947469	0.961472	0.954803	0.981102	1.01324	1.01036	1.03623	1.04088	1.06602	0	0	1000;1000	0;0	0;0	197446;197446	4139;4139
CL2879Contig1	HDGFRP2	Hepatoma-derived growth factor-related protein 2		6	580	0	0	GEDMDASMNGDFL	11434	0	K.AGEDM*DAS#M*NGDFLSQR.T	U	0.904726	1.00546	0.959104	0.993879	1.00451	1.03822	0.966027	1.02853	1.05963	1.03991	0	0	89.2957	0	0	220466	16869
CL2879Contig1	HDGFRP2	Hepatoma-derived growth factor-related protein 2		6	111	0	0	DVPEEKSTARSDE	11436	0	K.S#T#ARSDEEEK.Q	U	0.906743	0.87552	0.974328	0.997424	0.973384	0.9979	1.11649	1.08432	1.06358	1.01031	2	2	27.1205	0	0	197445	3219
CL2879Contig1	HDGFRP2	Hepatoma-derived growth factor-related protein 2		6	111;115	0	0	DVPEEKSTARSDE;EKSTARSDEEEKQ	11436;11435	174	K.S#TARS#DEEEK.Q	U;U	0.922347	0.829554	0.945867	0.940783	1.00006	1.03326	1.04679	1.07709	1.10991	1.09433	0	0	27.120517650575;37.539838425544	0;0	0;0	197445;220466	3219;2786
CL2879Contig1	HDGFRP2	Hepatoma-derived growth factor-related protein 2		6	399;402;404	0	0	DKVRAISDDSDSD;RAISDDSDSDKKV;ISDDSDSDKKVKK	11431;11432;11433	566	K.VRAIS#DDS#DS#DKK.V	U;U;U	0.984486	0.937188	0.966029	0.931084	0.958877	0.92915	1.13698	1.05771	1.04916	1.04934	0	0	1000;1000;1000	0;0;0	0;0;0	197451;197451;197451	12287;12287;12287
CL2879Contig1	HDGFRP2	Hepatoma-derived growth factor-related protein 2		6	134;136;141	0	0	LPTASVSASDEEG;TASVSASDEEGSE;ASDEEGSEKEGLK	11439;11437;11440	567	K.QEASQPILPTASVS#AS#DEEGS#EK.E	U;U;U	0.94041	1.02683	0.995142	1.05442	0.976431	0.940823	0.939521	1.01888	1.09836	1.00918	0	0	20.166921175432;27.120517650575;19.606899872602	0;0;0	0;0;0	220466;220466;220466	28458;28458;28458
CL2879Contig1	HDGFRP2	Hepatoma-derived growth factor-related protein 2		6	111;112	0	0	DVPEEKSTARSDE;VPEEKSTARSDEE	11436;11438	861	K.S#T#ARSDEEEK.Q	U;U	0.909966	0.845304	0.923535	0.976027	1.03609	1.00467	1.04863	1.14023	1.07715	1.0384	0	0	27.120517650575;23.623790157638	0;0	0;0	197445;197445	3219;3219
CL1006Contig2	HDLBP	Vigilin		6	1280	0	0	PADMSASYxxxxx	6815	0	K.GLLPADM*SAS#Y.-	U	1.07769	1.07033	0.869136	0.895537	0.951165	1.05206	0.98068	1.09652	0.987001	1.01988	0	0	30.8348	0	0	220466	29013
CL3244Contig2	HEATR5B	HEAT repeat-containing protein 5B		2	389	0	0	ISKQMKSVEAVVN	9717	0	K.S#VEAVVNDANNDNK.S	U	1.36789	1.25223	1.10013	0.831278	0.87886	0.977227	0.944232	0.911236	0.88272	0.854205	0	0	1000	0	0	236640	8065
CL6545Contig1	HEATR6	HEAT repeat-containing protein 6		1	379	0	0	YLGPQKSPLDPHQ	10520	0	K.S#PLDPHQGQVGK.D	U	2.26202	1.78868	1.43175	1.04119	0.779297	0.614163	0.582965	0.51054	0.50646	0.482944	0	0	1000	0	0	197445	10837
CL6545Contig1	HEATR6	HEAT repeat-containing protein 6		6	394	0	0	VGKDHFSPQVQRY	10521	0	K.DHFS#PQVQR.Y	U	1.08285	1.10071	1.14564	1.01556	1.02345	0.977212	0.949558	0.922583	0.932569	0.849866	0	0	1000	0	0	220465	9064
CL2205Contig3	HECTD1	E3 ubiquitin-protein ligase HECTD1		6	1345	0	0	DPESAVSPKPVSS	2978	0	K.LAPGYDPESAVS#PK.P	R	1.06695	1.04099	0.977904	1.03907	1.07147	0.929661	0.941431	0.953202	0.977506	1.00181	0	0	45.026	0	0	236648	7516
CL2205Contig3	HECTD1	E3 ubiquitin-protein ligase HECTD1		6	252	0	0	TVSGPSSACKTGR	2980	0	R.M*AAAGGTVSGPSS#ACK.T	R	1.04022	0.895736	0.914723	1.15919	1.07557	0.885823	0.902858	0.988157	1.12191	1.01581	0	0	17.0091	0	0	220466	18722
zeinaSSns_comp389535_c4_seq17	HECTD1	E3 ubiquitin-protein ligase HECTD1 (Fragment)		6	334	0	0	TLAGPTSDDENEE	7415	0	K.VSTLAGPTS#DDENEEDSKPEK.V	R	0.920844	0.958263	0.98458	0.936403	1.02378	0.984564	1.05119	1.03479	1.07395	1.03163	0	0	27.0548	0	0	220467	14557
zeinaSSns_comp389535_c4_seq17	HECTD1	E3 ubiquitin-protein ligase HECTD1 (Fragment)		6	333	0	0	STLAGPTSDDENE	7416	0	K.VSTLAGPT#SDDENEEDSKPEK.V	R	0.936895	0.807703	0.958652	0.991451	1.06969	0.992204	1.01506	1.03791	1.07612	1.11432	0	0	17.0091	0	0	236647	9744
CL64Contig17	HELLS	Lymphoid-specific helicase		2	251	0	0	HEEIIPSPAVGRA	10178	0	K.EHEEIIPS#PAVGR.A	R	1.64368	1.45837	1.36436	1.15412	1.04138	0.866829	0.757374	0.657487	0.593155	0.463238	0	0	1000	0	0	220465	17420
CL64Contig1	HELLS	Lymphoid-specific helicase		6	502	0	0	CEEILSSPAVGRA	10989	0	K.DCEEILSS#PAVGR.A	R	1.14566	1.06864	1.06938	1.06594	1.00126	1.01724	0.972718	0.928196	0.886388	0.84458	0	0	30.8348	0	0	220466	29311
CL1568Contig4	HEMMPRIN	Basigin (Ok blood group), isoform CRA_a		6	257	0	0	GALKSNSGANNDN	13593	0	K.SNS#GANNDNLR.Q	R	0.933152	1.00639	0.909297	1.01581	0.986122	1.02297	0.979304	1.00389	1.06117	1.0819	0	0	48.8739	0	0	220466	436
CL4205Contig1	HEXIM1	Protein HEXIM1		6	284	0	0	KQVAADSPxxxxx	11703	0	K.QVAADS#P.-	R	0.988391	1.10303	1.02581	0.965448	0.901622	0.962573	0.99735	0.984549	1.05138	1.01984	0	0	1000	0	0	220466	4285
CL2389Contig3	HGS	Hepatocyte growth factor-regulated tyrosine kinase substrate		6	248	0	0	LSQQAQTPPKRDE	7958	0	K.SASGPELPPEYLTS#PLSQQAQT#PPK.R	R	1.00766	0.947432	0.946103	0.973378	0.996962	1.04066	1.06264	1.01518	0.981728	1.02826	1	1	74.4167	0	0	236635	17259
CL2389Contig3	HGS	Hepatocyte growth factor-regulated tyrosine kinase substrate		6	240;248	0	0	PPEYLTSPLSQQA;LSQQAQTPPKRDE	7959;7958	139	K.SASGPELPPEYLTS#PLSQQAQT#PPK.R	R;R	1.01473	0.920833	0.963926	0.993864	1.01902	1.00947	1.01928	1.07325	0.99564	0.989994	0	0	48.873949984654;74.416710331197	0;0	0;0	236635;236635	17260;17259
CL2409Contig1	HIC2	Hypermethylated in cancer 2 protein		2	212	1	0	LDLSKKSPSLPAQ	8317	0	K.KS#PSLPAQDDTLQADSR.A	U	1.24303	1.19949	1.15529	1.05897	0.962176	0.945509	0.872683	0.835945	0.84005	0.88686	1	1	31.2747	0	0	197448	13962
CL2409Contig1	HIC2	Hypermethylated in cancer 2 protein		2	212;226	1	0	LDLSKKSPSLPAQ;DTLQADSRAGSPQ	8317;8318	462	K.KS#PSLPAQDDTLQADS#R.A	U;U	1.37146	1.27628	1.37027	1.12859	0.933888	0.924038	0.861388	0.735627	0.689318	0.709141	0	0	31.274712326135;24.631733089037	0;0	0;0	197448;220466	13962;21047
CL2409Contig1	HIC2	Hypermethylated in cancer 2 protein		5	292	1	0	KIEGDKSAEDGGE	8319	0	K.S#AEDGGETM*PNGVIVGPLSK.E	U	0.611071	0.717431	1.06972	1.02599	1.09571	1.304	1.05737	0.9895	1.10311	1.0261	0	0	18.9783	0	0	220466	31379
CL2409Contig2	HIC2	Hypermethylated in cancer 2 protein		6	221	1	0	KKSPSHSVQDDAL	9529	0	K.KS#PSHS#VQDDALQADSR.A	R	0.953258	1.09617	0.945428	1.00146	0.936252	1.01947	0.958412	1.04969	1.01305	1.0268	1	1	31.2747	0	0	220465	12102
CL2409Contig2	HIC2	Hypermethylated in cancer 2 protein		6	219	1	0	LSKKSPSHSVQDD	9530	0	K.KSPS#HSVQDDALQADSR.A	R	0.986298	0.89098	0.939075	1.03742	1.08632	1.01751	1.01171	1.0059	1.01023	1.01456	0	0	31.2747	0	0	236640	3056
CL2409Contig2	HIC2	Hypermethylated in cancer 2 protein		6	217;221	1	0	LDLSKKSPSHSVQ;KKSPSHSVQDDAL	9528;9529	1119	K.KS#PSHS#VQDDALQADSR.A	R;R	1.06534	1.10438	1.10555	1.1081	1.05107	1.02602	0.87433	0.891457	0.855645	0.918113	0	0	44.27781438709;31.274712326135	0;0	0;0	220465;220465	12102;12102
dsrrswapns_comp214752_c0_seq1	HID1	Protein HID1		5	594	0	0	PISRTNSQDGNSM	7594	0	R.TNS#QDGNSM*EGSRPAAPAEPGTLK.T	R	0.685451	0.782226	0.951993	0.956024	1.03985	1.08597	1.04807	1.07712	1.17714	1.19616	0	0	30.8348	0	0	197447	8350
CL4945Contig2	HID1	Protein HID1		5	592	0	0	VEPISRTNSQDGA	12291	0	R.T#NSQDGASM*EGSRPAAPAEPGTLK.V	R	0.607548	0.725833	0.929359	0.914406	1.09422	1.04355	1.0216	1.0891	1.24131	1.33307	0	0	22.2366	0	0	220467	9851
CL4945Contig2	HID1	Protein HID1		5	594	0	0	PISRTNSQDGASM	12292	0	R.TNS#QDGASM*EGSRPAAPAEPGTLK.V	R	0.580424	0.884631	0.782937	0.981039	1.26676	1.0357	1.11098	1.06212	1.23311	1.06229	0	0	21.528	0	0	197447	8505
CL2493Contig1	HIRA	Protein HIRA		6	564	0	0	ELVGNNTKPAEET	12196	0	K.SNVELVGNNT#KPAEETANK.E	R	0.878673	0.863686	0.872708	1.00494	0.960875	1.08408	1.10717	1.07444	1.07808	1.07536	0	0	45.598	0	0	220467	14067
CL2493Contig2	HIRA	Protein HIRA		6	268	0	0	ETANKESGNASSS	12842	0	K.ES#GNASSSS#PVAPTSLIAQPK.I	U	1.19496	0.912332	1.02824	0.963956	0.853059	1.02439	1.05338	0.935446	0.981225	1.05301	0	0	20.9846	0	0	197446	17281
CL3085Contig2	HIRIP3	HIRA-interacting protein 3		6	376	0	0	KAKSAGSPNVALQ	3012	0	K.S#AGS#PNVALQK.G	R	0.974129	0.956016	0.973844	0.969559	1.00211	1.00377	1.00949	1.03533	1.02805	1.0477	1	1	1000	0	0	197446	11998
CL3085Contig2	HIRIP3	HIRA-interacting protein 3		6	478	0	0	QPGKEETEGEDEH	3013	0	K.RQPGKEET#EGEDEHK.E	R	0.983303	0.927588	0.965889	1.00893	0.981566	1.04056	1.01602	0.971306	1.04033	1.06451	0	0	1000	0	0	197451	5052
CL3085Contig2	HIRIP3	HIRA-interacting protein 3		6	516	0	0	DGDSDCSVGSDAK	3024	0	K.TQPNDGDS#DCS#VGS#DAK.E	U	1.06442	0.901876	0.950444	1.00506	0.978486	1.02431	1.01293	0.991264	1.04978	1.02142	2	2	109.943	0	0	220466	17036
CL3085Contig2	HIRIP3	HIRA-interacting protein 3		6	113	0	0	ASEEEDSGIEPFG	3029	0	K.RKPT#EGHAS#EEEDS#GIEPFGSDNK.R	R	0.860906	0.986739	0.936106	0.858343	0.891984	1.11921	0.933065	1.079	1.16654	1.1681	1	1	74.3762	0	0	197445	14478
CL3085Contig2	HIRIP3	HIRA-interacting protein 3		6	497	0	0	TKKNRESGEETAN	3033	0	K.NRES#GEETANK.K	U	0.953758	0.928866	0.984349	0.969853	0.989813	1.04832	1.03455	1.04004	1.02367	1.02679	0	0	59.2977	0	0	197445	1908
CL3085Contig2	HIRIP3	HIRA-interacting protein 3		6	224	0	0	RVSNELSGSESET	3034	0	K.RVSNELS#GS#ES#ETEVTNTR.Q	R	0.824356	1.04272	1.06117	0.970299	0.960886	1.02106	1.04497	0.888282	1.10778	1.07847	3	2	57.7111	0	0	220466	13545
CL3085Contig2	HIRIP3	HIRA-interacting protein 3		6	174	0	0	KRAPRKSKVSGSS	3035	0	K.S#KVS#GS#S#DTEAK.T	R	0.992029	0.928929	0.993428	1.02692	1.02988	0.971768	0.990102	1.01705	1.02593	1.02396	1	1	50.8046	0	0	220466	10943
CL3085Contig1	HIRIP3	HIRA-interacting protein 3		6	664	0	0	SPSRDVSPPAEYR	11362	0	K.TSPS#RDVS#PPAEYRK.S	R	1.11686	0.874939	1.02038	0.952434	0.958398	0.999284	0.956108	1.06183	1.03074	1.02903	1	1	71.7529	0	0	220465	13520
CL3085Contig1	HIRIP3	HIRA-interacting protein 3		6	658	0	0	WNPYKTSPSRDVS	11363	0	K.TS#PSRDVS#PPAEYRK.S	R	0.830077	0.776098	0.963681	1.005	1.05824	1.06952	0.986678	1.124	1.02103	1.16568	0	0	20.1669	0	0	197449	9715
CL3085Contig2	HIRIP3	HIRA-interacting protein 3		6	403;407	0	0	KKTKADSEEESDN;ADSEEESDNDKGA	3003;3004	292	K.ADS#EEES#DNDK.G	R;R	0.902013	0.906327	1.01748	0.969679	0.914264	1.04278	1.08484	1.08619	1.03022	1.04621	0	0	1000;1000	0;0	0;0	197445;197445	3892;3892
CL3085Contig2	HIRIP3	HIRA-interacting protein 3		6	245;247;249	0	0	KGLKKETDSESEE;LKKETDSESEEEN;KETDSESEEENKG	3005;3006;3007	293	K.KET#DS#ES#EEENK.G	R;R;R	0.97531	0.941825	1.00119	0.939845	0.957914	0.978589	1.05556	1.08328	1.04079	1.0257	0	0	1000;1000;1000	0;0;0	0;0;0	197445;197445;197445	6678;6678;6678
CL3085Contig2	HIRIP3	HIRA-interacting protein 3		6	646;649;651	0	0	PAEYRKSVASDSE;YRKSVASDSEDEE;KSVASDSEDEEAP	3008;3009;3010	294	K.S#VAS#DS#EDEEAPPRK.K	R;R;R	0.947515	0.927806	1.00936	1.00165	0.998382	1.02293	1.03887	0.989367	1.02866	1.03546	0	0	1000;1000;1000	0;0;0	0;0;0	197445;197445;197445	8772;8772;8772
CL3085Contig2	HIRIP3	HIRA-interacting protein 3		6	649;651	0	0	YRKSVASDSEDEE;KSVASDSEDEEAP	3009;3010	295	K.SVAS#DS#EDEEAPPRK.K	R;R	1.01107	1.09915	0.945414	0.979378	0.940139	0.930703	0.997169	1.02817	1.01321	1.05559	0	0	1000;1000	0;0	0;0	197445;197445	8772;8772
CL3085Contig2	HIRIP3	HIRA-interacting protein 3		6	373;376	0	0	KAKKAKSAGSPNV;KAKSAGSPNVALQ	3011;3012	296	K.S#AGS#PNVALQK.G	R;R	0.918121	0.89748	0.948977	0.958823	0.968724	1.01647	1.11307	1.00608	1.02964	1.14261	0	0	1000;1000	0;0	0;0	197446;197446	11998;11998
CL3085Contig2	HIRIP3	HIRA-interacting protein 3		6	149;151;153;156;160;164	0	0	LEKEKGSDSKSNE;KEKGSDSKSNESD;KGSDSKSNESDGD;DSKSNESDGDSDV;NESDGDSDVPSPQ;GDSDVPSPQRKRA	3014;3015;3016;3017;3018;3019	297	K.EKGS#DS#KS#NES#DGDS#DVPS#PQRK.R	R;R;R;R;R;R	1.07759	0.902368	1.00086	0.946267	1.04873	0.933918	0.910694	0.961827	1.05578	1.16197	0	0	1000;1000;1000;1000;1000;1000	0;0;0;0;0;0	0;0;0;0;0;0	220466;220466;220466;220466;220466;220466	15570;15570;15570;15570;15570;15570
CL3085Contig2	HIRIP3	HIRA-interacting protein 3		6	67;68	0	0	VRMQEDSSDDEPL;RMQEDSSDDEPLI	3020;3021	298	R.M*QEDS#S#DDEPLIR.Q	R;R	1.08275	1.01451	0.936964	0.919463	1.13618	0.808557	1.10998	0.972322	1.02474	0.994524	0	0	1000;1000	0;0	0;0	220466;220466	17848;17848
CL3085Contig2	HIRIP3	HIRA-interacting protein 3		6	513;516;519	0	0	QPNDGDSDCSVGS;DGDSDCSVGSDAK;SDCSVGSDAKEKG	3026;3024;3022	299	K.TQPNDGDS#DCS#VGS#DAK.E	U;U;U	0.922452	0.945021	0.964951	0.992661	0.982374	1.06582	1.05968	1.05231	1.00175	1.01298	0	0	93.044794904653;109.94270117084;128.38229725868	0;0;0	0;0;0	220466;220466;220466	17036;17036;17036
CL3085Contig2	HIRIP3	HIRA-interacting protein 3		6	220;224	0	0	RKGKRVSNELSGS;RVSNELSGSESET	3023;3034	301	K.RVS#NELS#GS#ESET#EVTNTR.Q	R;R	1.04115	0.961526	0.892653	0.959227	1.00467	1.01742	1.05582	0.98182	1.04485	1.04086	0	0	124.37354570356;57.711063459452	0;0	0;0	220466;220466	13750;13545
CL3085Contig2	HIRIP3	HIRA-interacting protein 3		6	415;417;419	0	0	NDKGARSESESED;KGARSESESEDEM;ARSESESEDEMSE	3025;3027;3032	302	K.GARS#ES#ES#EDEM*SEK.K	R;R;R	0.977229	0.95454	0.984548	0.959916	0.998225	0.965396	1.03947	1.02755	1.0421	1.05103	0	0	101.89616546486;86.832830405587;65.439586560806	0;0;0	0;0;0	197451;197451;220466	6017;6017;3457
CL3085Contig2	HIRIP3	HIRA-interacting protein 3		6	174;177;179	0	0	KRAPRKSKVSGSS;PRKSKVSGSSDTE;KSKVSGSSDTEAK	3035;3037;3041	304	K.S#KVS#GS#S#DTEAK.T	R;R;R	1.09495	1.02049	1.04148	0.976687	0.976155	0.907273	1.08985	1.03944	0.941533	0.912132	0	0	50.804571815124;30.834828859374;15.007250761561	0;0;0	0;0;0	220466;197446;220466	10943;7181;10943
CL3085Contig1	HIRIP3	HIRA-interacting protein 3		6	505;507	0	0	TDKEGETDSEDED;KEGETDSEDEDKE	11357;11358	562	K.EGET#DS#EDEDK.E	R;R	0.89101	0.900617	0.920582	0.978661	0.948681	1.09894	1.08193	1.04976	1.03098	1.09884	0	0	1000;1000	0;0	0;0	197446;197446	4779;4779
CL3085Contig1	HIRIP3	HIRA-interacting protein 3		6	357;359	0	0	VSQIVGSDSEDEA;QIVGSDSEDEAEE	11361;11360	563	K.VSQIVGS#DS#EDEAEETDTR.Q	U;U	1.01386	1.02457	0.958788	0.910077	0.93692	1.07513	0.931699	1.05606	1.07186	1.02104	0	0	109.96638746547;127.52624687413	0;0	0;0	220466;220466	19961;19961
CL3085Contig2	HIRIP3	HIRA-interacting protein 3		6	103;108	0	0	GKKRKPTEGHASE;PTEGHASEEEDSG	3031;3028	712	K.RKPT#EGHAS#EEEDSGIEPFGSDNK.R	R;R	0.977573	0.870916	1.01858	1.18768	1.02738	0.953461	0.939273	0.99403	1.02527	1.00584	0	0	66.776598438321;77.191950629752	0;0	0;0	197445;197445	14478;14478
CL3085Contig2	HIRIP3	HIRA-interacting protein 3		6	103;108;113	0	0	GKKRKPTEGHASE;PTEGHASEEEDSG;ASEEEDSGIEPFG	3031;3028;3029	820	K.RKPT#EGHAS#EEEDS#GIEPFGSDNK.R	R;R;R	1.01127	0.875636	0.898037	1.03658	1.01325	0.938476	1.0048	1.04783	1.10844	1.06567	0	0	66.776598438321;77.191950629752;74.376210176071	0;0;0	0;0;0	197445;197445;197445	14478;14478;14478
CL3085Contig2	HIRIP3	HIRA-interacting protein 3		6	513;516	0	0	QPNDGDSDCSVGS;DGDSDCSVGSDAK	3026;3024	931	K.TQPNDGDS#DCS#VGSDAK.E	U;U	1.15302	1.01667	0.887487	0.929204	0.981334	0.993325	0.991739	1.02872	1.00412	1.01438	0	0	93.044794904653;109.94270117084	0;0	0;0	220466;220466	17036;17036
CL3085Contig3	HIRIP3	HIRA-interacting protein 3		7	441	0	0	NSPKKETDSESAE	3056	0	K.KET#DSESAESSAAEGDSDSESEK.E	U	0	0.734506	0.982043	0.481897	0.530205	0.112095	0.746346	1.3806	2.13764	2.89468	0	0	13.3795	0	0	236638	789
CL40282Contig1	HIST2H2AB	Histone H2A type 2-B		6	121	0	0	ALLPKKTVKGSSS	1515	0	K.KT#VKGS#SSSQEPTAVESQEF.-	U	1.25542	1.06235	0.946734	0.972489	0.968998	0.64495	0.951585	0.996319	1.06858	1.13257	1	1	43.0662	0	0	197446	13631
CL40282Contig1	HIST2H2AB	Histone H2A type 2-B		6	128	0	0	VKGSSSSQEPTAV	1516	0	K.GSS#SS#QEPTAVESQEF.-	U	1.01063	1.00188	1.04591	0.917703	0.99245	0.974084	1.05629	1.05948	0.994105	0.947462	2	2	24.437	0	0	197446	12944
CL15993Contig1	HIST2H2AB	Histone H2A type 2-B		6	126	0	0	KTVKGSSSSQEPK	14120	0	K.GSS#SSQEPK.V	U	1.02874	0.942292	1.0686	1.02995	0.948496	0.963059	1.05586	1.02511	0.97676	0.961139	0	0	24.437	0	0	197446	3954
CL40282Contig1	HIST2H2AB	Histone H2A type 2-B		6	121;128	0	0	ALLPKKTVKGSSS;VKGSSSSQEPTAV	1515;1516	814	K.T#VKGSSSS#QEPTAVESQEF.-	U;U	1.1977	0.97475	1.02305	0.915504	1.0835	0.914933	0.89388	0.924466	1.06764	1.00458	0	0	43.066177742069;24.436974992327	0;0	0;0	197446;197446	13631;12944
CL40282Contig1	HIST2H2AB	Histone H2A type 2-B		6	125;128	0	0	KKTVKGSSSSQEP;VKGSSSSQEPTAV	1517;1516	908	K.TVKGS#SSS#QEPTAVESQEF.-	U;U	1.3512	0.960835	1.04886	1.03365	0.921248	0.834789	0.914987	0.850703	1.01456	1.06916	0	0	23.623790157638;24.436974992327	0;0	0;0	197446;197446	14342;12944
CL11501Contig2	HLCS	Biotin--protein ligase		6	167	0	0	LLMDNGSPLHKIT	12424	0	R.LLM*DNGS#PLHK.I	U	0.975618	0.991066	0.936267	0.983772	0.997357	0.985405	1.07446	1.00409	1.01245	1.03951	0	0	1000	0	0	220467	16775
CL1492Contig6	HMGA2	High mobility group protein HMGI-C		3	53	0	0	KPQKEPTAEETSV	2746	0	K.EPT#AEETSVK.R	U	0.432328	0.701942	1.14931	1.37482	1.40333	1.22209	1.10741	0.992734	0.869587	0.746439	0	0	59.2977	0	0	236636	2623
CL1492Contig6	HMGA2	High mobility group protein HMGI-C		5	104	0	0	PQQEKKSGQEQTA	2749	0	K.KS#GQEQTAEK.S	U	0.717675	0.81933	0.836282	0.903497	1.00498	1.17309	1.09765	1.14444	1.15128	1.15178	0	0	39.6629	0	0	220465	6834
CL1492Contig6	HMGA2	High mobility group protein HMGI-C		6	113	0	0	EQTAEKSPQESEE	2743	0	K.S#PQES#EED.-	U	0.994421	1.13587	0.964944	0.858876	0.955873	1.02554	0.899521	0.996432	1.0218	1.14672	1	1	1000	0	0	197445	429
CL1492Contig6	HMGA2	High mobility group protein HMGI-C		6	117	0	0	EKSPQESEEDxxx	2744	0	K.S#PQES#EED.-	U	1.22824	0.983445	0.940166	0.965038	0.890781	0.976419	0.970582	0.985121	1.01834	1.04187	1	1	1000	0	0	197445	429
CL1492Contig6	HMGA2	High mobility group protein HMGI-C		6	85	0	0	QKEEEASGEKRPR	2745	0	K.EEEAS#GEK.R	U	1.03843	0.953294	1.0032	1.01427	1.02103	0.970509	1.00765	0.940121	1.04896	1.00253	0	0	1000	0	0	197446	4234
CL1492Contig6	HMGA2	High mobility group protein HMGI-C		6	113;117	0	0	EQTAEKSPQESEE;EKSPQESEEDxxx	2743;2744	59	K.S#PQES#EED.-	U;U	1.04416	1.0597	0.948856	0.915685	1.0251	0.933552	1.01429	0.964437	1.04404	1.0502	0	0	1000;1000	0;0	0;0	197445;197445	429;429
CL1492Contig1	HMGA2/WIF1 FUSION	HMGA2ex3/WIF1ex9 fusion protein (Fragment)		5	20	0	0	EQPASPSQSPKRG	2733	0	R.QSSSVEQPASPS#QSPK.R	R	0.722236	0.818539	0.831079	0.870348	0.825632	0.978752	1.07388	1.169	1.29318	1.41735	1	1	31.2747	0	0	236635	1103
CL1492Contig1	HMGA2/WIF1 FUSION	HMGA2ex3/WIF1ex9 fusion protein (Fragment)		6	70	0	0	QKKEEASGEKRPR	2725	0	K.EEAS#GEK.R	R	1.0504	1.02138	0.918447	0.890258	0.979165	1.03814	1.12451	0.955565	0.948868	1.07326	0	0	1000	0	0	197447	3147
CL1492Contig1	HMGA2/WIF1 FUSION	HMGA2ex3/WIF1ex9 fusion protein (Fragment)		6	43	0	0	PTAGEPSPKRPRG	2726	0	K.EPTAGEPS#PK.R	R	1.04104	0.995222	0.989703	0.965324	1.00788	0.889283	1.0447	1.01345	1.03999	1.01342	0	0	97.5963	0	0	220466	10961
CL1492Contig1	HMGA2/WIF1 FUSION	HMGA2ex3/WIF1ex9 fusion protein (Fragment)		6	22	0	0	PASPSQSPKRGRG	2731	0	R.QSSSVEQPAS#PSQS#PK.R	R	1.00354	1.01415	0.982832	0.979179	0.98907	0.975389	1.02884	0.998989	1.01086	1.01716	1	1	45.026	0	0	197446	5298
CL1492Contig1	HMGA2/WIF1 FUSION	HMGA2ex3/WIF1ex9 fusion protein (Fragment)		6	18	0	0	SVEQPASPSQSPK	2732	0	R.QSSSVEQPAS#PSQS#PK.R	R	0.920286	0.889644	0.992786	0.962204	0.946601	0.972408	1.08934	1.06279	1.11023	1.0537	2	2	44.2778	0	0	197446	6907
CL1492Contig1	HMGA2/WIF1 FUSION	HMGA2ex3/WIF1ex9 fusion protein (Fragment)		6	18;22	0	0	SVEQPASPSQSPK;PASPSQSPKRGRG	2732;2731	58	R.QS#SSVEQPAS#PSQS#PK.R	R;R	0.895174	0.919079	0.998155	1.01845	0.99489	1.01706	1.07069	1.02126	1.04546	1.01978	0	0	44.27781438709;45.02596088097	0;0	0;0	197446;197446	6907;5298
CL1492Contig1	HMGA2/WIF1 FUSION	HMGA2ex3/WIF1ex9 fusion protein (Fragment)		6	114;115;116;119	0	0	REPTAETSSQESE;EPTAETSSQESED;PTAETSSQESEDD;ETSSQESEDDxxx	2729;2728;2730;2727	280	K.SGREPTAET#S#S#QES#EDD.-	R;R;R;R	0.997503	0.967107	0.964476	1.02107	0.95073	0.98664	1.02076	1.04201	1.01226	1.03744	0	0	73.310924976981;76.732720416824;65.439586560806;84.609369032452	0;0;0;0	0;0;0;0	220466;220466;220466;220466	659;659;659;659
CL1492Contig1	HMGA2/WIF1 FUSION	HMGA2ex3/WIF1ex9 fusion protein (Fragment)		6	18;20	0	0	SVEQPASPSQSPK;EQPASPSQSPKRG	2732;2733	818	R.EGARQS#SSVEQPAS#PS#QSPK.R	R;R	1.10104	0.986452	0.973416	0.952043	1.07904	0.980613	0.992154	0.936134	1.00475	0.994358	0	0	44.27781438709;31.274712326135	0;0	0;0	197446;236635	6907;1103
TC463247	HMGB2	High mobility group protein B2		5	35	0	0	KKHPDTSVNFSEF	9622	0	K.KHPDTS#VNFSEFSK.K	R	0.703126	0.707253	0.837656	0.963209	1.06588	1.17381	1.17059	1.19351	1.12392	1.06104	0	0	17.0091	0	0	220650	18519
CL915Contig5	HMGN3	High mobility group nucleosome-binding domain-containing protein 3		6	6	0	0	xMPKRKSPEGAEA	11987	0	K.RKS#PEGAEAK.D	R	0.929644	0.975658	0.914113	0.995536	0.953762	1.01678	1.01877	1.00623	1.02358	1.16592	0	0	1000	0	0	220650	4413
CL353Contig6	HMGXB4	HMG domain-containing protein 4		6	299	0	0	VSPNKKSPTSVAS	11940	0	K.KS#PTSVASFSTS#PAK.V	R	0.90959	0.921874	0.780833	0.9155	1.00559	1.15718	0.959278	1.05793	1.20331	1.08891	0	0	31.2747	0	0	197446	14145
CL353Contig6	HMGXB4	HMG domain-containing protein 4		6	309	0	0	VASFSTSPAKVPD	11941	0	K.SPT#SVASFSTS#PAK.V	R	1.00311	0.916449	1.02059	1.00412	0.969045	0.972346	1.05513	1.10393	1.00108	0.954198	0	0	17.0091	0	0	197446	14470
CL3375Contig4	HN1	Hematological and neurological-expressed 1 protein		6	71	0	0	QAQETGTPDACGD	485	0	K.QAQETGT#PDACGDFDSAAER.T	R	0.97846	1.07964	0.984943	1.06016	0.944473	0.977523	0.974655	0.952241	1.02055	1.02736	0	0	31.2747	0	0	220466	21489
CL924Contig1	HN1L	Hematological and neurological-expressed 1-like protein		6	136	0	0	PVKAEPSPAKTQQ	3925	0	K.AEPS#PAK.T	R	1.23776	1.13798	1.10452	0.985094	0.964755	0.89466	0.900989	0.907317	0.924749	0.94218	0	0	1000	0	0	236648	77
CL924Contig1	HN1L	Hematological and neurological-expressed 1-like protein		6	105	0	0	GAQLTTSPKAHPN	3926	0	K.GSDIFGGAQLTTS#PK.A	R	0.978386	0.990157	0.948708	1.0154	1.04312	0.97654	0.985488	1.04428	1.04363	0.974303	0	0	24.437	0	0	236635	14117
CL123Contig6	HNRNPA1	Heterogeneous nuclear ribonucleoprotein A1		6	247	0	0	DGGFGGSPPYSGG	7366	0	R.SYGGDGFGNDGGFGGS#PPYSGGNR.G	R	0.953208	0.929289	0.946419	0.998238	0.960413	1.06939	1.05731	1.00042	1.02997	1.05534	0	0	88.6261	0	0	236637	7332
zeinaSSns_comp387721_c4_seq27	HNRNPA1	Heterogeneous nuclear ribonucleoprotein A1		6	249	0	0	DGNYGGSPPYSGG	7373	0	R.GYGGDGYNGDGNYGGS#PPYSGGNR.G	R	1.0364	0.853142	1.02992	1.07845	1.00969	0.918346	0.971676	1.11337	0.986571	1.00243	0	0	93.1542	0	0	197446	9329
CL126Contig5	HNRNPAB	Heterogeneous nuclear ribonucleoprotein A/B		6	45	0	0	GDQINASKGEEEA	7603	0	K.GAGGGQNDAEGDQINAS#K.G	R	0.949708	0.905861	0.980544	0.95162	0.947791	0.986957	1.08217	1.06059	1.07718	1.05758	0	0	1000	0	0	197446	7322
gi|623599|gb|J03831.1|XELCPROTEN	HNRNPC	Heterogeneous nuclear ribonucleoproteins C1/C2		6	276	0	0	GEDEGDSANEEDS	7303	0	K.DGDKET#EEGEDEGDS#ANEEDS.-	U	0.959233	0.975304	0.998555	1.04251	0.954145	0.961117	0.999092	1.00092	1.08983	1.01929	1	1	1000	0	0	197446	4836
CL81Contig6	HNRNPC	Heterogeneous nuclear ribonucleoproteins C1/C2		6	277	0	0	GEDEGDSANEEDS	7305	0	K.DADKET#EEGEDEGDS#ANEEDS.-	R	0.959233	0.975304	0.998555	1.04251	0.954145	0.961117	0.999092	1.00092	1.08983	1.01929	1	1	1000	0	0	197446	5277
CL81Contig6	HNRNPC	Heterogeneous nuclear ribonucleoproteins C1/C2		6	268;277	0	0	KDADKETEEGEDE;GEDEGDSANEEDS	7304;7305	125	K.DADKET#EEGEDEGDS#ANEEDS.-	R;R	1.01932	0.992099	0.915564	0.916085	0.943583	0.99436	1.07929	1.05736	1.05361	1.02872	0	0	1000;1000	0;0	0;0	197446;197446	5277;5277
gi|623599|gb|J03831.1|XELCPROTEN	HNRNPC	Heterogeneous nuclear ribonucleoproteins C1/C2		6	267;276	0	0	KDGDKETEEGEDE;GEDEGDSANEEDS	7302;7303	990	K.DGDKET#EEGEDEGDS#ANEEDS.-	U;U	0.909041	1.01665	1.05085	0.975395	0.944581	1.04098	1.00151	1.01849	0.799306	1.2432	0	0	1000;1000	0;0	0;0	197446;197446	4836;4836
CL60Contig14	HNRNPH1	Heterogeneous nuclear ribonucleoprotein H		6	103	0	0	KHTGPNSPDTAND	2629	0	K.HTGPNS#PDTANDGFVR.L	R	0.96774	0.951971	0.978026	0.990311	0.983439	1.01864	1.01903	1.01535	1.03767	1.03783	0	0	87.265	0	0	197445	7861
CL75Contig14	HNRNPK	Heterogeneous nuclear ribonucleoprotein K (Fragment)		6	257	0	0	RDYDDMSPRRGPL	8901	0	R.RDYDDM*S#PR.R	R	1.18331	1.11411	1.09178	1.05916	1.00956	0.960752	0.92592	0.917651	0.886635	0.851128	0	0	1000	0	0	197445	833
CL2420Contig2	HNRNPM	Heterogeneous nuclear ribonucleoprotein M		1	607	0	0	LDHIASSPLDRMG	10086	0	R.VGLDHIASS#PLDR.M	R	1.88119	1.60048	1.10479	0.943961	0.826385	0.718433	0.691651	0.71681	0.714804	0.801495	0	0	24.437	0	0	236639	8928
dsrrswapns_comp216513_c3_seq5	HNRNPU	Heterogeneous nuclear ribonucleoprotein U		6	215	0	0	KYNRAKSPQPPVD	4290	0	R.S#PQPPVDEDDEK.Y	U	1.04154	0.936837	0.991984	0.977124	0.964005	0.984079	0.998065	1.02416	1.05026	1.03194	0	0	1000	0	0	197446	9265
CL135Contig4	HNRNPU	Heterogeneous nuclear ribonucleoprotein U		6	218	0	0	KYSRSKSPQPPVD	10099	0	K.S#PQPPVDEEDEK.F	R	0.997694	0.994215	0.942028	0.933739	1.00699	0.995649	1.00816	1.05108	1.04007	1.03038	0	0	1000	0	0	197446	9508
CL40804Contig1	HOMER2	Homer protein homolog 2		6	171	0	0	CSTRASSINGTDD	11200	0	R.ASS#INGTDDEK.A	R	0.819987	0.78503	0.942154	1.03459	1.02166	1.0536	1.07374	1.10127	1.06104	1.10692	0	0	24.437	0	0	197446	7428
CL11Contig13	HSP90AA1	Heat shock protein HSP 90-alpha		6	232	0	0	ERDKEISDDEAEE	1758	0	K.EIS#DDEAEEEK.E	R	0.940021	0.903753	0.942641	1.00205	0.967727	1.02293	1.03546	1.06194	1.01814	1.10534	0	0	1000	0	0	197445	10162
CL11Contig13	HSP90AA1	Heat shock protein HSP 90-alpha		6	260	0	0	EIEDVGSDDEEDK	1759	0	K.DEEKPEIEDVGS#DDEEDK.K	R	0.849942	0.780487	0.93931	0.931155	1.02294	1.1793	1.0539	1.11894	1.0193	1.10472	0	0	1000	0	0	220467	13760
CL11Contig16	HSP90AB1	Heat shock protein HSP 90-beta		6	227	0	0	EREKEISDDEAEE	1349	0	K.EIS#DDEAEEEEK.E	U	0.980041	0.935643	0.961452	0.972428	0.98791	0.987295	1.03506	1.05144	1.03199	1.05675	0	0	1000	0	0	197445	10377
CL11Contig16	HSP90AB1	Heat shock protein HSP 90-beta		6	257	0	0	KIEDVGSDDEEEG	1350	0	K.IEDVGS#DDEEEGK.D	U	0.98185	0.93972	0.998611	0.971368	0.969064	0.98387	1.03634	1.0465	1.01577	1.0569	0	0	1000	0	0	197445	13050
CL11Contig15	HSP90AB1	Heat shock protein HSP 90-beta		6	260	0	0	KIEDVGSDEEEEG	1761	0	K.IEDVGS#DEEEEGK.D	U	0.975231	0.950719	0.998303	0.969378	0.968171	0.993516	1.05137	1.03799	1.01218	1.04314	0	0	1000	0	0	197445	13237
CL11Contig15	HSP90AB1	Heat shock protein HSP 90-beta		6	196	0	0	HLKEDQTEYLEEK	1762	0	K.EDQT#EYLEEK.R	R	1.0672	1.03011	0.97523	0.926879	0.974577	0.990226	0.994201	0.998176	1.01386	1.02954	0	0	1000	0	0	236636	580
CL289Contig4	HSP90B1	Endoplasmin		6	338	0	0	KEKDEDTDEEAAV	12138	0	K.EKDEDT#DEEAAVEEEDEEK.K	R	0.964489	1.03054	0.916675	0.891691	0.981707	0.944057	1.03401	1.00646	1.14402	1.08635	0	0	1000	0	0	220467	9854
CL289Contig2	HSP90B1	Endoplasmin		6	323	0	0	KEKDEETDEEAAV	12165	0	K.EKDEET#DEEAAVEEEDEEK.K	U	0.921695	0.863216	0.956176	0.941639	1.13744	0.981981	1.00272	1.01843	1.08976	1.08695	0	0	1000	0	0	220467	10220
dsrrswapns_comp217008_c0_seq2	HSPH1	Heat shock protein 105 kDa		6	806	0	0	PKPKVESPKEEKS	12420	0	K.VES#PKEEK.S	R	1.03996	1.11698	0.860928	0.90909	1.06357	0.824205	0.936363	0.970385	1.14394	1.13458	0	0	1000	0	0	220467	6473
CL2431Contig2	HTT	Huntingtin		6	1151	0	0	QTAVPLSPKKSGE	8695	0	K.ERDTAEQTAVPLS#PK.K	R	0.963787	0.947847	0.967194	0.972275	0.998506	1.04078	1.01452	1.03511	1.0205	1.03948	0	0	111.687	0	0	236639	6346
CL2431Contig2	HTT	Huntingtin		6	1814	0	0	PKRNSLSSTKLLL	8696	0	K.RNSLS#STK.L	R	0.951865	0.927777	1.00443	0.97215	1.00309	0.999576	1.05333	1.07513	1.02141	0.991235	0	0	30.8348	0	0	197449	5884
CL6Contig42	HUWE1	E3 ubiquitin-protein ligase HUWE1		4	1142	0	0	DLTRQGSDFDGQN	5229	0	R.QGS#DFDGQNSFAINAR.V	R	0.334035	0.49704	0.79331	0.953234	1.19004	1.23555	1.12725	1.24766	1.24933	1.37255	0	0	127.526	0	0	197446	13278
CL6Contig50	HUWE1	E3 ubiquitin-protein ligase HUWE1 (Fragment)		6	760	0	0	SELCIESPKTSIG	3332	0	R.SSESELCIES#PK.T	R	0.910859	1.10315	0.850373	0.995096	0.974719	1.04312	1.00521	0.912123	1.1556	1.04976	0	0	138.848	0	0	220466	28539
CL6Contig50	HUWE1	E3 ubiquitin-protein ligase HUWE1 (Fragment)		6	1313	0	0	AAQETPSVATEVT	3335	0	R.REEQPM*DVDQPSPAAQETPS#VATEVTQAAEK.K	R	1.19478	1.20803	1.01514	0.8354	0.97965	0.806938	0.992535	0.895648	1.01175	1.06014	0	0	49.3116	0	0	220467	18858
CL6Contig50	HUWE1	E3 ubiquitin-protein ligase HUWE1 (Fragment)		6	1305	0	0	MDVDQPSPAAQET	3336	0	R.REEQPM*DVDQPS#PAAQETPSVATEVTQAAEK.K	R	0.999829	0.926092	0.984293	0.975302	1.06259	1.04319	1.02441	1.00562	0.994766	0.983912	0	0	18.2032	0	0	236639	10259
CL6Contig42	HUWE1	E3 ubiquitin-protein ligase HUWE1		6	1049	0	0	RGSGTASDDEFEN	5232	0	R.GSGTAS#DDEFENLR.I	R	0.95658	0.956568	0.946564	0.958337	0.993386	1.02742	0.990119	1.03599	1.04018	1.09487	0	0	48.8739	0	0	220653	11057
CL6Contig42	HUWE1	E3 ubiquitin-protein ligase HUWE1		6	1197	0	0	KEGDRSSEDGKQK	5233	0	K.EGDRSS#EDGK.Q	R	0.959385	0.959062	0.968266	0.965078	0.959058	0.993142	1.03536	1.04276	1.06199	1.0559	0	0	30.8348	0	0	197449	1887
CL6Contig42	HUWE1	E3 ubiquitin-protein ligase HUWE1		6	510	0	0	GVVRDLSMSEEDQ	5234	0	R.DLS#M*SEEDQM*LR.A	U	0.928322	0.912308	0.961516	0.912148	1.02156	1.04567	0.939079	1.0501	1.06907	1.16024	0	0	30.8348	0	0	220653	8531
CL6Contig42	HUWE1	E3 ubiquitin-protein ligase HUWE1		6	1045	0	0	LPAPRGSGTASDD	5235	0	R.GS#GTASDDEFENLR.I	R	0.958387	0.902233	0.988994	1.06632	1.02698	1.01295	1.00905	1.00515	1.0117	1.01825	0	0	30.8348	0	0	236635	6412
CL1Contig52	HYPK	Huntingtin-interacting protein K		6	31	0	0	KPRKHDSGAADLE	13795	0	K.HDS#GAADLER.V	R	0.838856	0.905102	0.95361	0.966014	0.978875	1.14911	1.04111	1.04684	1.06855	1.05193	0	0	1000	0	0	197449	3659
CL691Contig1	IGF2BP3	Insulin-like growth factor 2 mRNA-binding protein 3		6	160	0	0	IPDEMATPQSPSQ	1347	0	K.VTYIPDEM*AT#PQS#PSQQLQQPQQQHPQGR.R	U	1.03672	1.11137	1.07688	0.996227	0.924044	0.927598	0.884775	0.958127	0.950895	1.13336	1	1	49.5899	0	0	220466	25225
CL691Contig1	IGF2BP3	Insulin-like growth factor 2 mRNA-binding protein 3		6	163	0	0	EMATPQSPSQQLQ	1348	0	K.VTYIPDEM*AT#PQS#PSQQLQQPQQQHPQGR.R	U	0.992147	1.07475	0.930559	0.938276	0.954453	0.915931	0.911976	1.07446	1.13038	1.07707	1	1	20.1669	0	0	220466	25225
CL691Contig4	IGF2BP3	Insulin-like growth factor 2 mRNA-binding protein 3		6	193	0	0	GPARQGSPGAAAR	2333	0	R.QGS#PGAAARPK.P	R	0.986574	0.990595	0.974655	0.973861	0.95536	0.957347	1.03774	1.05381	1.03333	1.03672	0	0	1000	0	0	197445	4335
CL691Contig4	IGF2BP3	Insulin-like growth factor 2 mRNA-binding protein 3		6	160	0	0	IPDEMATPQAPSQ	2335	0	K.VTYIPDEM*AT#PQAPSQQLQQQPQQQHPQGRR.G	R	0.993479	1.07893	0.968176	0.971382	0.987675	0.982389	0.926262	1.05762	1.04796	0.98612	0	0	105.136	0	0	220650	15700
CL27Contig8	ILF3	Interleukin enhancer binding factor 3, 90kDa, isoform CRA_b		6	379	0	0	IDEKEESVDESEE	8216	0	K.EES#VDESEEK.P	R	1.03927	1.03243	1.00163	1.01886	1.00497	1.01809	0.996951	0.97982	0.964101	0.943873	0	0	47.0452	0	0	197446	6736
CL27Contig5	ILF3	Interleukin enhancer binding factor 3, 90kDa, isoform CRA_b		6	385	0	0	GDDKSPSKKKKKI	9465	0	K.RPIEEDGDDKSPS#K.K	R	0.960415	0.887011	0.952954	0.912466	1.03623	1.09867	1.0723	1.04593	1.02665	1.00738	0	0	20.1669	0	0	236641	2574
CL1761Contig4	INCENP	Inner centromere protein		5	112	0	0	IKANDDSIQEGPA	1109	0	K.ANDDS#IQEGPAQPK.R	U	0.569135	0.647145	0.672402	0.841795	0.964005	1.18087	1.0893	1.27073	1.34151	1.4231	0	0	1000	0	0	197446	8867
CL1761Contig5	INCENP	Inner centromere protein		5	112	0	0	NKANDDSIQEEPA	2359	0	K.ANDDS#IQEEPAQLK.R	R	0.812831	0.760561	0.877514	0.91613	1.01213	1.06909	1.09201	1.11685	1.14348	1.1994	0	0	1000	0	0	197446	12327
dsrrswapns_comp215404_c3_seq3	INCENP	Inner centromere protein (Fragment)		6	374	0	0	EAPAAESPRSSLR	1117	0	K.IRPETAPSETVSEEAPAAES#PR.S	R	0.936214	0.941564	0.965221	0.996754	0.970381	1.07451	0.984732	1.06524	1.07054	0.994847	0	0	176.662	0	0	236639	5685
dsrrswapns_comp215404_c3_seq3	INCENP	Inner centromere protein (Fragment)		6	173	0	0	EQKLRESDIEDSE	1118	0	K.LRES#DIEDSEM*K.T	U	0.991282	1.02459	0.956471	1.03663	0.981642	1.08727	0.942197	0.959623	0.983105	1.03719	0	0	126.676	0	0	220467	11202
CL1761Contig3	INCENP	Inner centromere protein		6	875	0	0	SSAVWHSPPLSNR	1124	0	K.RTSS#AVWHS#PPLSNR.H	U	0.922286	1.03847	1.03445	0.983962	1.1599	1.00421	0.985923	0.96763	0.956934	0.946237	0	0	28.5286	0	0	236640	6775
CL1761Contig5	INCENP	Inner centromere protein		6	356	0	0	EAPAAESPRRSLR	2360	0	K.IRPETVPSETVSEEAPAAES#PRR.S	R	0.989679	0.940556	0.964083	1.01227	1.01947	1.01559	1.01664	1.031	1.02377	0.98695	0	0	192.31	0	0	220650	14040
CL1761Contig5	INCENP	Inner centromere protein		6	202	0	0	VPAVPVTPENKSR	2361	0	K.DNVSETVNSAVPAVPVT#PENK.S	R	1.00222	0.933585	0.941516	0.928928	1.04222	1.06221	0.976884	1.036	1.04548	1.03097	0	0	178.297	0	0	220466	30865
CL1761Contig5	INCENP	Inner centromere protein		6	277	0	0	SSSRRASLASQFS	2365	0	R.RAS#LASQFSLASK.R	R	1.16024	1.03943	1.12586	1.1011	0.809757	0.534632	0.824937	1.07652	1.1153	1.21222	0	0	45.026	0	0	220465	21768
dsrrswapns_comp215404_c3_seq3	INCENP	Inner centromere protein (Fragment)		6	454;456	0	0	SPPRKKTPSPPCP;PRKKTPSPPCPPS	1120;1119	219	K.T#PS#PPCPPSK.I	R;R	1.09252	0.930062	0.847202	0.932063	0.942059	1.08705	1.01625	1.04108	1.09181	1.0199	0	0	58.433290216313;62.658523224483	0;0	0;0	197446;197446	13241;13241
CL1761Contig5	INCENP	Inner centromere protein		6	785;788;789	0	0	YGMDLNSDDSTDD;DLNSDDSTDDESQ;LNSDDSTDDESQP	2363;2367;2366	274	K.VNEDNYGM*DLNS#DDS#T#DDESQPR.K	R;R;R	0.854627	1.02226	0.875687	1.11487	1.12186	1.07033	0.922427	1.0841	1.06731	0.866524	0	0	58.815001596279;30.069998073191;38.370783206963	0;0;0	0;0;0	220466;220466;220466	14914;14914;14914
CL5897Contig1	INTS10	Integrator complex subunit 10		5	381;382	0	0	SREKNMSSDDEDG;REKNMSSDDEDGS	13129;13130	676	K.NM*S#S#DDEDGSGK.G	R;R	0.60679	0.655096	0.81422	0.952651	1.06213	1.2318	1.16101	1.18094	1.16793	1.16744	0	0	78.155748532287;73.616281442622	0;0	0;0	220466;220466	2275;2264
dsrrswapns_comp212122_c3_seq3	INTS12	Integrator complex subunit 12		6	125	0	0	KTEARSSPVTVQL	5953	0	R.SS#PVTVQLSK.D	R	1.05282	1.12558	0.892316	1.00114	1.01463	0.941236	0.95789	0.974545	1.0048	1.03505	0	0	24.437	0	0	236648	6209
CL1208Contig7	IQGAP1	Ras GTPase-activating-like protein IQGAP1		4	1442	0	0	KMKRSHSVFEDGQ	11661	0	K.RSHS#VFEDGQLPLEQK.K	R	0.582841	0.828375	1.0183	1.21551	1.23428	1.14542	1.11007	0.972427	0.972349	0.920434	0	0	20.1669	0	0	197450	16624
CL1208Contig7	IQGAP1	Ras GTPase-activating-like protein IQGAP1		6	16	0	0	LRPRYGSIVDDER	11660	0	R.YGS#IVDDER.L	R	0.981843	0.999976	0.965213	1.00018	0.960178	1.00512	1.00871	1.00285	0.969394	1.10652	0	0	1000	0	0	220466	16038
CL2102Contig3	IRF2BP2	Interferon regulatory factor 2-binding protein 2		6	308	0	0	GRKRKTSPEPEGE	9428	0	K.RKTS#PEPEGEGGSVK.I	R	1.00062	0.941279	0.952179	0.980827	0.917997	0.985062	1.02387	1.11935	1.01717	1.06164	0	0	17.0091	0	0	220650	7211
CL3184Contig1	IRF2BPL	Interferon regulatory factor 2-binding protein-like		1	229	0	0	DPKRPGSVSSTDQ	13434	0	K.RPGS#VSSTDQER.E	R	1.74545	1.13097	0.72081	0.579466	0.606825	0.622051	0.87569	1.02549	1.26677	1.42648	0	0	30.8348	0	0	197449	2136
CL3184Contig1	IRF2BPL	Interferon regulatory factor 2-binding protein-like		6	547	0	0	SSARRNSSSPVSP	13435	0	R.RNS#SS#PVS#PASVTGQR.R	R	0.922015	1.26848	1.00886	0.911669	1.0381	0.953869	1.02166	0.819777	1.18174	0.873826	1	1	30.8348	0	0	220466	11433
CL3184Contig1	IRF2BPL	Interferon regulatory factor 2-binding protein-like		6	547;552	0	0	SSARRNSSSPVSP;NSSSPVSPASVTG	13435;13433	694	R.RNS#SS#PVS#PASVTGQR.R	R;R	1.08418	1.19156	1.03945	0.894711	0.912197	0.881331	1.0067	0.95844	0.942524	1.08891	0	0	30.834828859374;33.6571906228	0;0	0;0	220466;220466	11433;11433
CL2709Contig1	ITPR1	ITPR1 protein		6	1136	0	0	GADKGETPGKAKK	2959	0	K.GSGPEEVTAAQAGGADKGET#PGK.A	R	1.13224	1.07344	0.902769	1.00293	1.07609	0.845568	0.8323	0.851915	1.12502	1.15772	0	0	119.615	0	0	220467	10427
CL2709Contig1	ITPR1	ITPR1 protein		6	1850	0	0	QRVREPSGQITEE	2960	0	R.VREPS#GQITEEAK.E	R	0.986713	0.978426	0.968734	0.975404	0.989439	0.990795	1.01209	1.02351	1.01505	1.05984	0	0	58.5514	0	0	220467	9622
CL2709Contig1	ITPR1	ITPR1 protein		6	1702	0	0	PAGRRESLTSFGN	2961	0	R.RES#LTSFGNGPLSGGSSGK.S	U	0.987902	0.97053	0.95671	0.960705	0.976408	0.952772	1.03278	1.04711	1.0509	1.06418	0	0	33.6572	0	0	220465	20405
CL2709Contig4	ITPR1	Inositol 1,4,5-triphosphate receptor, type 1, isoform CRA_d		6	1841	0	0	KRVREPSGQITEE	6596	0	R.VREPS#GQITEEAK.E	U	0.98227	0.972652	0.977581	0.976456	0.979646	0.992366	1.01344	1.02541	1.01803	1.06215	0	0	58.5514	0	0	220467	9622
CL2709Contig4	ITPR1	Inositol 1,4,5-triphosphate receptor, type 1, isoform CRA_d		6	1693	0	0	PAGRRESLTSFGN	6597	0	R.RES#LTSFGNGPLTGGSSGK.S	R	0.933537	0.87523	1.02305	0.923866	0.933798	1.1099	1.08382	1.05774	1.03893	1.02012	0	0	31.2747	0	0	236639	9890
CL4650Contig1	ITSN2	Intersectin-2		6	110;114	0	0	PPVMKQSPVFSPL;KQSPVFSPLSSSR	14596;14597	1103	K.QS#PVFS#PLSSSR.Y	U;U	1.05286	0.878831	0.986784	1.04188	1.09874	1.07006	1.06032	0.953782	0.975416	0.881322	0	0	64.397906308657;24.243126526472	0;0	0;0	197446;197446	14273;14273
CL1231Contig3	IWS1	Protein IWS1 homolog		6	333	0	0	KVAANDSEDEFPR	7880	0	K.VAANDS#EDEFPR.M	R	0.987296	0.990229	0.981892	0.980592	0.987514	0.991014	1.01527	1.01324	1.01452	1.03843	0	0	1000	0	0	197446	11335
CL1231Contig3	IWS1	Protein IWS1 homolog		6	280	0	0	KRAIIDSDDDDDV	7890	0	R.AIIDS#DDDDDVPVK.R	R	0.915854	0.849952	0.980611	0.973826	0.995792	1.11708	0.995267	1.13673	0.970712	1.06417	0	0	1000	0	0	220466	29446
CL1231Contig6	IWS1	Protein IWS1 homolog		6	272	0	0	VKKSVGSEGKTRG	8462	0	K.S#VGS#EGK.T	R	1.00207	1.023	0.98722	0.96734	0.995452	0.991108	1.03873	1.02874	0.981165	0.985175	1	1	1000	0	0	197445	6660
CL1231Contig6	IWS1	Protein IWS1 homolog		6	160	0	0	KQQANDSEDERHI	8472	0	K.QQANDS#EDER.H	R	0.948381	1.0186	0.959173	0.963876	0.918009	1.01715	1.03879	1.02851	1.04537	1.06213	0	0	1000	0	0	197445	18938
CL1231Contig6	IWS1	Protein IWS1 homolog		6	126	0	0	NSDSDRSPVKGAA	8475	0	K.NS#DS#DRS#PVK.G	R	0.937091	0.944833	0.942496	0.989118	0.905263	1.05247	1.11866	1.02344	1.09752	0.98911	2	2	1000	0	0	197446	5219
CL1231Contig6	IWS1	Protein IWS1 homolog		6	322	0	0	SKQPSDSEEETPA	8479	0	K.QPS#DS#EEET#PAK.A	R	0.94602	1.01044	0.941759	0.977487	0.909045	0.964761	1.0731	1.07824	1.09723	1.00192	3	3	1000	0	0	197446	6782
CL1231Contig6	IWS1	Protein IWS1 homolog		6	335	0	0	KAAADNSEDEFPR	8487	0	K.AAADNS#EDEFPR.M	R	1.00895	1.03596	0.965228	1.00399	0.950602	0.998372	0.997888	1.01501	0.966617	1.05738	0	0	1000	0	0	220466	12672
CL1231Contig6	IWS1	Protein IWS1 homolog		6	410	0	0	SNIVSDSEDEDAA	8490	0	K.S#NIVS#DS#EDEDAADK.S	R	1.00207	0.991184	1.03643	0.922392	0.953334	0.972689	1.06724	1.0082	1.00854	1.03792	2	2	1000	0	0	220466	17899
CL1231Contig6	IWS1	Protein IWS1 homolog		6	184	0	0	PAKHRVSDTEDKA	8498	0	K.HRVS#DTEDK.A	R	0.955022	0.957027	0.928254	0.948011	1.01129	1.00843	1.02037	0.967088	1.09764	1.10686	0	0	31.2747	0	0	197445	2145
CL1231Contig6	IWS1	Protein IWS1 homolog		6	738	0	0	PQRRRMSSSGGQT	8499	0	R.RMS#S#SGGQTPR.R	R	0.877345	0.913282	0.920815	1.03739	0.99168	0.986693	1.05674	1.07133	1.08854	1.0562	1	1	31.2747	0	0	197450	2986
CL1231Contig6	IWS1	Protein IWS1 homolog		6	262	0	0	PSKHAVSASKVKK	8500	0	K.HAVS#ASK.V	R	1.09696	1.00016	1.09431	1.04824	0.996567	0.951565	1.0008	0.984854	0.94561	0.880936	0	0	30.8348	0	0	197449	4723
CL1231Contig6	IWS1	Protein IWS1 homolog		6	210	0	0	SPKQVASDSKDEA	8501	0	K.QVAS#DSK.D	R	1.02206	1.01001	0.968176	0.992578	0.95203	0.97997	0.993242	1.03258	1.02734	1.02202	0	0	30.8348	0	0	220466	5388
CL1231Contig6	IWS1	Protein IWS1 homolog		6	212	0	0	KQVASDSKDEAPP	8503	0	K.QVASDS#K.D	R	1.01645	0.980348	0.900757	0.985907	1.00895	0.99873	1.09932	0.990427	0.975051	1.04406	0	0	17.0091	0	0	197446	5553
CL1231Contig4	IWS1	Protein IWS1 homolog		6	160	0	0	KQQANDSDDERRI	8543	0	K.QQANDS#DDER.R	U	0.976158	0.976486	1.04701	0.945775	0.988493	1.00112	0.977801	1.03405	1.05754	0.995556	0	0	1000	0	0	197446	25307
CL1231Contig3	IWS1	Protein IWS1 homolog		6	526;528	0	0	QAAAADSDSDDDM;AAADSDSDDDMKS	7865;7866	136	R.QQAAAADS#DS#DDDMK.S	R;R	0.952931	0.987823	0.974123	0.984089	0.970152	1.01396	1.02637	1.0147	1.03812	1.03773	0	0	1000;1000	0;0	0;0	197445;197445	8076;8076
CL1231Contig6	IWS1	Protein IWS1 homolog		6	236;238	0	0	PPKLAGSDSEDEA;KLAGSDSEDEAPA	8470;8471	150	K.LAGS#DS#EDEAPAK.R	R;R	0.996036	0.985088	1.00613	0.960451	0.988067	0.963932	1.02022	1.02373	1.02965	1.02669	0	0	1000;1000	0;0	0;0	197445;197445	13573;13573
CL1231Contig6	IWS1	Protein IWS1 homolog		6	133;135	0	0	PVKGAASDSDEEP;KGAASDSDEEPVR	8476;8477	151	K.GAAS#DS#DEEPVR.H	R;R	0.952167	0.985278	0.96662	0.992512	0.978137	0.994461	1.04232	1.03337	1.03551	1.01962	0	0	1000;1000	0;0	0;0	197446;197446	5355;5355
CL1231Contig6	IWS1	Protein IWS1 homolog		6	308;310	0	0	RPKGKASDSEDEA;KGKASDSEDEAPS	8492;8493	152	K.AS#DS#EDEAPSK.Q	R;R	0.839953	0.874094	0.90709	0.923357	1.01714	1.05793	1.03837	1.07081	1.12233	1.14894	0	0	115.01039976329;97.601912882998	0;0	0;0	197446;197446	6497;6510
CL1231Contig6	IWS1	Protein IWS1 homolog		6	171;173	0	0	HIKKTASDSEDEA;KKTASDSEDEAPA	8497;8494	153	K.TAS#DS#EDEAPAK.H	R;R	0.968012	0.974234	0.970938	0.991566	1.00491	0.968542	0.995791	1.00423	1.02676	1.09501	0	0	48.873949984654;76.732720416824	0;0	0;0	220466;220466	8899;8899
CL1231Contig3	IWS1	Protein IWS1 homolog		6	91;93	0	0	LENHDASDSENEE;NHDASDSENEESH	7900;7907	446	R.NS#SDLENHDAS#DS#ENEESHNR.I	R;R	1.07156	1.05074	0.911513	0.935571	0.898277	1.01788	1.03715	1.0913	0.952245	1.03376	0	0	40.067197965089;24.631733089037	0;0	0;0	220466;220466	2247;2247
CL1231Contig6	IWS1	Protein IWS1 homolog		6	223;225	0	0	PPKHAASDSEDEA;KHAASDSEDEAPP	8459;8460	463	K.HAAS#DS#EDEAPPK.L	R;R	1.02495	0.987705	0.96421	0.948818	0.973291	0.934093	1.04151	1.07078	1.01537	1.03927	0	0	1000;1000	0;0	0;0	197445;197445	6185;6185
CL1231Contig6	IWS1	Protein IWS1 homolog		6	269;272	0	0	ASKVKKSVGSEGK;VKKSVGSEGKTRG	8461;8462	464	K.S#VGS#EGK.T	R;R	0.966346	0.919144	0.977457	0.984492	0.991353	1.01491	1.03678	1.03921	1.04931	1.02101	0	0	1000;1000	0;0	0;0	197445;197445	6660;6660
CL1231Contig6	IWS1	Protein IWS1 homolog		6	197;199;204	0	0	PPKQVASDSEDEA;KQVASDSEDEASP;DSEDEASPKQVAS	8463;8464;8465	465	K.QVAS#DS#EDEAS#PK.Q	R;R;R	1.06134	0.950149	0.889013	0.974907	0.898969	1.08524	1.06603	1.10429	0.998866	0.971198	0	0	1000;1000;1000	0;0;0	0;0;0	197445;197445;197445	7901;7901;7901
CL1231Contig6	IWS1	Protein IWS1 homolog		6	197;199	0	0	PPKQVASDSEDEA;KQVASDSEDEASP	8463;8464	466	K.QVAS#DS#EDEASPK.Q	R;R	0.955091	1.02241	0.937167	0.955073	0.945117	0.985596	1.04342	1.03546	1.03151	1.08915	0	0	1000;1000	0;0	0;0	197445;197445	7901;7901
CL1231Contig6	IWS1	Protein IWS1 homolog		6	133;135;145;147	0	0	PVKGAASDSDEEP;KGAASDSDEEPVR;PVRHCASDSEDDV;RHCASDSEDDVPR	8476;8477;8466;8467	467	K.GAAS#DS#DEEPVRHCAS#DS#EDDVPRK.Q	R;R;R;R	0.936513	1.04406	0.897751	0.982653	0.990335	0.967471	0.986107	0.952058	1.12827	1.11478	0	0	1000;1000;1000;1000	0;0;0;0	0;0;0;0	197446;197446;197445;197445	5355;5355;9471;9471
CL1231Contig6	IWS1	Protein IWS1 homolog		6	389;391	0	0	GKKLQASESDEEG;KLQASESDEEGEK	8468;8469	468	K.KLQAS#ES#DEEGEK.A	R;R	0.963953	0.95782	0.9724	0.974182	0.973748	0.976598	1.02553	1.05178	1.03954	1.06444	0	0	1000;1000	0;0	0;0	197445;197445	10634;10634
CL1231Contig6	IWS1	Protein IWS1 homolog		6	121;123;126	0	0	GRRQKNSDSDRSP;RQKNSDSDRSPVK;NSDSDRSPVKGAA	8473;8474;8475	469	K.NS#DS#DRS#PVK.G	R;R;R	0.889115	0.908251	0.980013	0.988933	0.940793	1.04898	1.08644	1.08686	1.05818	1.01243	0	0	1000;1000;1000	0;0;0	0;0;0	197446;197446;197446	5219;5219;5219
CL1231Contig6	IWS1	Protein IWS1 homolog		6	316;320;322;326	0	0	SEDEAPSKQPSDS;APSKQPSDSEEET;SKQPSDSEEETPA;SDSEEETPAKAAA	8504;8478;8479;8480	472	K.GKASDS#EDEAPS#KQPS#DS#EEET#PAK.A	R;R;R;R	1.12195	1.19578	0.934909	0.934601	1.10673	0.667701	1.12287	0.931167	1.0141	0.970184	0	0	13.421169937631;1000;1000;1000	0;0;0;0	0;0;0;0	220466;197446;197446;197446	16195;6782;6782;6782
CL1231Contig6	IWS1	Protein IWS1 homolog		6	109;111	0	0	SHNRIASDSEDDG;NRIASDSEDDGRR	8481;8482	473	R.IAS#DS#EDDGRR.Q	R;R	0.980469	1.00223	0.968763	0.958835	0.978752	0.960706	1.04211	1.04485	1.01002	1.05327	0	0	1000;1000	0;0	0;0	197450;197450	4419;4419
CL1231Contig6	IWS1	Protein IWS1 homolog		6	449;451;452;454	0	0	KQKKKKSASSDSE;KKKKSASSDSEEE;KKKSASSDSEEED;KSASSDSEEEDER	8483;8484;8485;8486	474	K.KKS#AS#S#DS#EEEDERK.S	R;R;R;R	0.923734	0.951005	0.894802	0.912006	0.989544	1.05714	1.06467	1.06403	1.06377	1.0793	0	0	1000;1000;1000;1000	0;0;0;0	0;0;0;0	197451;197451;197451;197451	9103;9103;9103;9103
CL1231Contig6	IWS1	Protein IWS1 homolog		6	451;452;454	0	0	KKKKSASSDSEEE;KKKSASSDSEEED;KSASSDSEEEDER	8484;8485;8486	475	K.SAS#S#DS#EEEDERK.S	R;R;R	0.939267	0.962278	0.994012	0.995608	0.961371	0.98227	1.03538	1.04794	1.03057	1.05131	0	0	1000;1000;1000	0;0;0	0;0;0	197451;197451;197451	9103;9103;9103
CL1231Contig6	IWS1	Protein IWS1 homolog		6	408;410	0	0	KKSNIVSDSEDED;SNIVSDSEDEDAA	8489;8490	477	K.SNIVS#DS#EDEDAADK.S	R;R	0.983497	0.985936	0.98875	0.931208	1.02842	1.01939	1.09463	1.01004	1.0181	0.940027	0	0	1000;1000	0;0	0;0	220466;220466	17899;17899
CL1231Contig6	IWS1	Protein IWS1 homolog		6	428;433;435	0	0	KKSRILSDGEDSD;LSDGEDSDSDAAS;DGEDSDSDAASEK	8491;8496;8495	478	R.ILS#DGEDS#DS#DAASEK.P	R;R;R	1.00025	1.04353	0.903953	0.949824	1.09776	0.876844	0.955561	0.971678	1.06147	1.13912	0	0	132.71767681603;71.752924648529;76.732720416824	0;0;0	0;0;0	220466;220466;220466	24398;24398;24398
CL1231Contig4	IWS1	Protein IWS1 homolog		6	236;238	0	0	QAKRAASDSEDEA;KRAASDSEDEAPA	8548;8549	479	K.RAAS#DS#EDEAPAK.R	U;U	0.996308	1.03028	1.02295	0.955097	0.960225	0.958686	1.06762	1.01065	0.977481	1.0207	0	0	1000;1000	0;0	0;0	197450;197450	6577;6577
CL1231Contig4	IWS1	Protein IWS1 homolog		6	223;225	0	0	PAKRVASDSEDEA;KRVASDSEDEAQA	8552;8553	480	K.RVAS#DS#EDEAQAK.R	U;U	0.995807	0.972804	1.00428	0.983775	0.948804	0.970744	1.04307	1.04832	0.973789	1.05861	0	0	1000;1000	0;0	0;0	197450;197450	7138;7138
CL1231Contig4	IWS1	Protein IWS1 homolog		6	275;277	0	0	PAKRAASDSEDEA;KRAASDSEDEAPP	8554;8555	481	K.RAAS#DS#EDEAPPK.G	R;R	0.927175	1.02126	0.947647	0.927563	0.986048	0.995038	1.07355	0.951348	1.05883	1.11154	0	0	1000;1000	0;0	0;0	220466;220466	9175;9175
CL1231Contig4	IWS1	Protein IWS1 homolog		6	301;303	0	0	PPKLAASDSEDEA;KLAASDSEDEAPP	8557;8558	482	K.LAAS#DS#EDEAPPK.R	U;U	0.937257	0.989234	1.00595	0.962854	0.958022	0.990803	1.00704	1.04441	1.02249	1.08195	0	0	1000;1000	0;0	0;0	220466;220466	20035;20035
CL1231Contig6	IWS1	Protein IWS1 homolog		6	121;126	0	0	GRRQKNSDSDRSP;NSDSDRSPVKGAA	8473;8475	788	K.NS#DSDRS#PVK.G	R;R	1.08338	1.0311	0.946388	0.914831	0.956619	0.971232	1.07405	1.06013	0.946612	1.01566	0	0	1000;1000	0;0	0;0	197446;197446	5219;5219
CL1231Contig6	IWS1	Protein IWS1 homolog		6	145;147	0	0	PVRHCASDSEDDV;RHCASDSEDDVPR	8466;8467	847	R.HCAS#DS#EDDVPRK.Q	R;R	0.960123	0.908122	0.941643	0.966745	0.970064	0.999401	1.04686	1.07806	1.05244	1.07655	0	0	1000;1000	0;0	0;0	197445;197445	9471;9471
CL1231Contig3	IWS1	Protein IWS1 homolog		6	69;73	0	0	SDNEKGTEHDSED;KGTEHDSEDEHRP	7891;7892	1151	K.GT#EHDS#EDEHRPR.N	R;R	0.775958	0.884765	0.950108	0.954575	0.900582	1.20698	1.11382	1.09845	1.09701	1.01775	0	0	1000;1000	0;0	0;0	220650;220650	13888;13888
CL1231Contig6	IWS1	Protein IWS1 homolog		6	738;739	0	0	PQRRRMSSSGGQT;QRRRMSSSGGQTP	8499;8502	1169	R.RMS#S#SGGQTPR.R	R;R	0.891241	0.855759	1.00373	0.964704	0.927187	0.989731	1.06442	1.09819	1.06366	1.14138	0	0	31.274712326135;24.436974992327	0;0	0;0	197450;197450	2986;2988
CL1231Contig4	IWS1	Protein IWS1 homolog		6	184;186	0	0	PPKRAASDSDDEP;KRAASDSDDEPPR	8544;8545	1170	K.RAAS#DS#DDEPPRK.H	U;U	0.970276	0.959101	0.963929	0.97537	0.94031	1.03726	1.01869	1.01983	1.04598	1.06925	0	0	1000;1000	0;0	0;0	197450;197450	5250;5250
CL1231Contig4	IWS1	Protein IWS1 homolog		6	210;212	0	0	PAKHAETDSEDEA;KHAETDSEDEAPA	8546;8547	1171	K.HAET#DS#EDEAPAK.R	U;U	1.06752	1.06713	0.94451	0.998162	0.955099	0.938325	1.02952	1.00496	0.989092	1.00568	0	0	1000;1000	0;0	0;0	197450;197450	6418;6418
CL1231Contig4	IWS1	Protein IWS1 homolog		6	262;264	0	0	PAKRADSDSEDEA;KRADSDSEDEAPA	8550;8551	1172	K.RADS#DS#EDEAPAK.R	U;U	1.02936	1.0918	0.904092	0.966343	0.945888	0.968984	1.05444	0.991938	0.997901	1.04925	0	0	1000;1000	0;0	0;0	197450;197450	6608;6608
CL1231Contig4	IWS1	Protein IWS1 homolog		6	366;367;368	0	0	PPKRKVSSSEDDA;PKRKVSSSEDDAP;KRKVSSSEDDAPS	8561;8562;8563	1193	K.RKVS#S#S#EDDAPSK.Q	R;R;R	0.982415	0.927041	1.01707	0.968646	1.01229	0.974439	1.06982	1.04845	0.994273	1.00555	0	0	58.433290216313;55.369954557808;52.402718763525	0;0;0	0;0;0	197451;197451;197451	9102;9102;9102
CL2813Contig1	KATNB1	Katanin p80 WD40 repeat-containing subunit B1		6	350	0	0	NKPKRVSPTSDDE	8142	0	K.RVS#PTSDDEEK.E	U	0.927793	0.97192	0.932553	0.994021	0.99697	0.951354	1.05601	1.07849	1.05695	1.03393	0	0	48.8739	0	0	220465	7906
CL2813Contig1	KATNB1	Katanin p80 WD40 repeat-containing subunit B1		6	383	0	0	KSAISRTPPRNSE	8143	0	K.SAISRT#PPRNSEPFPAPPEDDTSIVK.E	U	0.896306	0.965361	0.885939	0.898975	1.0334	1.11133	1.08547	1.05961	1.04107	1.02254	0	0	17.5125	0	0	236647	13659
CL2813Contig1	KATNB1	Katanin p80 WD40 repeat-containing subunit B1		6	353	0	0	KRVSPTSDDEEKE	8144	0	K.RVSPTS#DDEEK.E	U	0.985371	0.985258	0.99093	0.957314	0.993453	0.949929	1.06144	1.06914	1.00185	1.00532	0	0	17.0091	0	0	197449	6536
CL2813Contig2	KATNB1	Katanin p80 WD40 repeat-containing subunit B1		6	353	0	0	NRVSPTSDDEEKE	10219	0	K.PNRVSPTS#DDEEK.E	U	1.02726	0.970674	0.97273	1.00296	1.0725	1.00023	1.03041	1.05096	0.813438	1.05883	0	0	17.0091	0	0	197449	7449
CL11774Contig1	KBTBD8	Kelch repeat and BTB domain-containing protein 8		6	649	0	0	QIFEEESDxxxxx	14121	0	K.RQIFEEES#D.-	U	0.891949	1.04212	0.929522	0.942411	1.00841	0.981493	0.988396	0.945307	1.09538	1.17501	0	0	1000	0	0	197447	9093
CL3Contig55	KDM1A	Lysine-specific histone demethylase 1A		6	113;119	0	0	ESLANLSEDEYYS;SEDEYYSEEERNA	12591;12592	622	R.EM*DESLANLS#EDEYYS#EEER.N	R;R	0.910416	0.995111	0.980091	1.01636	0.977515	0.971853	1.04214	1.11572	0.958261	1.03254	0	0	1000;1000	0;0	0;0	220466;220466	23576;23576
CL1229Contig2	KDM3A	Lysine-specific demethylase 3A		6	258	0	0	RASKRKSQDTESE	3998	0	K.RKS#QDTESEDQTEVK.Q	R	0.884176	0.87003	0.933692	0.969691	0.978524	0.954941	1.12836	1.13519	1.05927	1.08612	0	0	36.684	0	0	220650	6474
CL1229Contig4	KDM3A	Lysine-specific demethylase 3A		6	257	0	0	RAPKRKSQDTESE	6624	0	K.RKS#QDTESEDQTELK.Q	R	1.00164	0.937066	0.949979	0.904064	1.00617	1.07621	1.05582	1.03542	1.02301	1.01061	0	0	33.6572	0	0	236640	2782
dsrrswapns_comp186774_c0_seq1	KDM3B	Lysine-specific demethylase 3B (Fragment)		6	92	0	0	RRRKLPSDADNDS	11404	0	K.LPS#DADNDSDR.K	U	0.928749	1.05646	0.992169	0.967582	0.940492	1.0819	1.05061	1.01933	0.994013	0.968695	0	0	57.7111	0	0	236635	684
CL245Contig3	KHSRP	Far upstream element-binding protein 2		6	41	0	0	TGGVNNTPDFNYG	1622	0	K.IGGDATGGVNNT#PDFNYGGQK.R	R	1.01984	1.03032	1.02879	1.02557	0.989289	1.02266	0.965235	0.964519	0.943274	1.01049	0	0	85.2649	0	0	236635	10354
TC465484	KHSRP	Far upstream element-binding protein 2		6	48	0	0	TGGVNNTPEFNFG	7574	0	K.IGGDVTGGVNNT#PEFNFGGQK.R	R	1.03876	1.0324	1.00752	1.0635	1.04416	0.933192	0.944232	0.955272	0.978744	1.00222	0	0	85.2649	0	0	236635	16193
CL6500Contig1	KIAA0100	UPF0378 protein KIAA0100		6	1905	0	0	KLLHDESKNESLN	10461	0	K.LLHDES#K.N	U	0.811074	0.953127	0.904313	0.947332	0.994271	1.04357	1.07072	0.97045	1.14351	1.16163	0	0	1000	0	0	197449	10628
CL6500Contig1	KIAA0100	UPF0378 protein KIAA0100		6	1587	0	0	TGRTERSPSGGAD	10463	0	R.TERS#PSGGADM*LQK.L	U	1.03454	1.04649	0.972689	1.07353	0.945561	0.957106	0.975124	0.936716	0.995267	1.06298	0	0	20.1669	0	0	220467	5717
CL3590Contig4	KIAA0101	PCNA-associated factor		4	116	0	0	PLPPDPSEEEAAE	1641	0	K.SRPLPPDPS#EEEAAELDDE.-	R	0.202435	0.367768	0.668589	0.933424	1.11857	1.21271	1.32785	1.3522	1.40548	1.41097	0	0	109.529	0	0	220653	14467
CL3590Contig3	KIAA0101	PCNA-associated factor		4	114;120	0	0	PLPPDPSEEAADS;SEEAADSGDExxx	1823;1822	259	K.SRPLPPDPS#EEAADS#GDE.-	U;U	0.25977	0.457406	0.762738	0.985039	1.19183	1.28499	1.24035	1.23342	1.29848	1.28597	0	0	132.10512148103;137.17923748924	0;0	0;0	220466;220466	15526;15526
CL3590Contig4	KIAA0101	PCNA-associated factor		6	75	0	0	IGAFFGSPSTSQP	1642	0	K.GIGAFFGS#PSTSQPEK.E	R	0.972838	0.886213	1.0121	0.998465	1.00066	1.00817	1.06107	1.01251	1.03921	1.00876	0	0	44.2778	0	0	197445	24103
CL3590Contig4	KIAA0101	PCNA-associated factor		6	79	0	0	FGSPSTSQPEKEN	1643	0	K.GIGAFFGSPSTS#QPEK.E	R	0.941264	0.945696	0.978427	0.982141	1.01409	1.01447	1.03715	1.04828	1.02327	1.0152	0	0	24.437	0	0	236635	17004
CL3590Contig3	KIAA0101	PCNA-associated factor		6	89	0	0	KENRIPSDDEEAG	1820	0	K.ENRIPS#DDEEAGGS#GAGK.K	R	0.961562	0.937205	0.98073	0.972892	0.982858	1.00561	1.02641	1.04505	1.03826	1.04943	1	1	1000	0	0	197447	6366
CL3590Contig3	KIAA0101	PCNA-associated factor		6	97	0	0	DEEAGGSGAGKKP	1821	0	K.ENRIPS#DDEEAGGS#GAGK.K	R	0.904757	0.922285	0.871091	0.947854	1.01183	1.08751	1.12072	1.01868	1.01724	1.09803	1	1	1000	0	0	197447	6366
CL3590Contig3	KIAA0101	PCNA-associated factor		6	75	0	0	IGDFFGSPSTSQP	1824	0	K.GIGDFFGS#PSTSQPEK.E	R	0.980848	0.95047	0.970166	0.977794	0.993365	1.0207	1.02745	1.02191	1.03139	1.02591	0	0	44.2778	0	0	236635	16902
CL3590Contig3	KIAA0101	PCNA-associated factor		6	89;97	0	0	KENRIPSDDEEAG;DEEAGGSGAGKKP	1820;1821	40	K.ENRIPS#DDEEAGGS#GAGK.K	R;R	0.989712	0.961619	0.976617	0.995144	0.996117	0.992324	1.02777	1.06649	1.02466	0.969544	0	0	1000;1000	0;0	0;0	197447;197447	6366;6366
CL3590Contig4	KIAA0101	PCNA-associated factor		7	40	0	0	SPSNHVTSPTGKK	1644	0	K.TFGSS#S#SPSNHVT#SPTGK.K	U	1.00864	1.6325	0.809046	1.03809	1.09067	0.899049	0.889213	0.879377	0.877595	0.875813	0	0	15.3812	0	0	236635	6074
CL10Contig17	KIAA0528	KIAA0528 protein		6	938	0	0	NHERGGSPATQRA	10783	0	R.GGS#PATQR.A	R	0.971076	0.963	0.9955	1.00221	0.993732	0.988182	1.0234	1.00497	1.02845	1.02948	0	0	37.5398	0	0	197447	24221
CL5035Contig1	KIAA0947	Uncharacterized protein KIAA0947		6	1276	0	0	STKTQHSPEIINK	13765	0	K.TQHS#PEIINK.V	U	0.940724	1.08071	0.979874	0.9642	0.986902	1.07384	1.02834	0.972367	0.985941	0.987092	0	0	15.0073	0	0	220465	13613
CL5035Contig1	KIAA0947	Uncharacterized protein KIAA0947		6	1515;1517	0	0	KRLRLDSESPVAA;LRLDSESPVAANL	13763;13764	1053	R.LDS#ES#PVAANLK.A	U;U	0.92303	0.908828	0.996108	0.98065	1.05217	1.08795	1.09317	0.924335	1.01671	1.01705	0	0	1000;1000	0;0	0;0	197446;197446	15962;15962
CL2486Contig3	KIAA1143	Uncharacterized protein KIAA1143		6	105	0	0	KPVKRLSGDTTSG	8272	0	K.RLS#GDTTSGVNACSTK.K	R	0.957314	0.906336	0.916015	1.02939	0.968196	0.98244	1.01712	1.07123	1.02656	1.1254	0	0	33.6572	0	0	220467	12394
CL15423Contig1	KIAA1324	UPF0577 protein KIAA1324		6	303	0	0	PDKYSDSGSSSCN	12008	0	K.DT#YS#NRGAS#SCISCDPDKYSDS#GS#SSCNPR.P	R	0.933577	0.782529	0.896914	0.975943	1.0423	1.26547	1.00476	1.00349	1.0273	1.06771	0	0	15.779	0	0	220650	13662
CL8101Contig1	KIAA1704	Uncharacterized protein KIAA1704		6	100	0	0	FKKQSDSPERPVI	10487	0	K.QSDS#PERPVIGPALPPGFR.R	U	0.965068	0.912091	1.00356	0.91081	0.998708	0.999695	1.01654	1.03339	1.06451	1.09564	0	0	20.1669	0	0	236638	11223
CL6844Contig1	KIF13B	Kinesin-like protein KIF13B		6	1412	0	0	ERCRRASAPPVMI	10671	0	R.RAS#APPVMIHHR.M	U	1.0581	1.06804	0.962554	1.03441	1.0028	0.95697	0.99735	0.946111	0.931119	1.04254	0	0	1000	0	0	197451	7827
CL6844Contig1	KIF13B	Kinesin-like protein KIF13B		6	857	0	0	EDGADFSFEKEVQ	10672	0	R.IAGGEDGADFS#FEK.E	R	1.07819	1.03551	1.01694	0.962949	0.935355	0.942168	0.911811	1.01658	1.03942	1.06108	0	0	1000	0	0	220466	32618
CL6844Contig1	KIF13B	Kinesin-like protein KIF13B		6	559	0	0	EDEEQDSILRNSS	10673	0	K.QEDEEQDS#ILR.N	R	0.976373	0.943122	0.960875	0.897368	1.02198	0.9068	0.966962	1.02712	1.10884	1.19056	0	0	1000	0	0	236635	2279
CL6844Contig1	KIF13B	Kinesin-like protein KIF13B		6	660	0	0	DRFSFGSPNAQQR	10675	0	R.S#MDRFSFGS#PNAQQR.I	U	1.23855	1.16856	1.04446	0.964982	0.91025	0.9308	0.924102	0.925392	0.90315	0.989742	1	1	45.026	0	0	197446	13786
CL6844Contig1	KIF13B	Kinesin-like protein KIF13B		6	652;660	0	0	EKQHYRSMDRFSF;DRFSFGSPNAQQR	10674;10675	1014	R.S#MDRFSFGS#PNAQQR.I	U;U	1.1359	0.911942	0.977288	0.8828	0.938042	0.964815	0.982807	0.974677	1.10421	1.12752	0	0	60.358241278204;45.02596088097	0;0	0;0	197446;197446	13786;13786
dsrrswapns_comp200621_c0_seq4	KIF16B	Kinesin-like protein KIF16B		6	1102	0	0	LVNSPASPVKSQS	14457	0	K.PSLVNS#PAS#PVK.S	R	1.05305	0.962838	1.02193	1.03582	1.0153	1.03621	1.08541	1.03668	0.800775	0.951981	0	0	86.8328	0	0	197446	14736
CL3950Contig3	KIF1C	Kinesin-like protein KIF1C		6	914	0	0	EPSPDHSPKEQGV	14114	0	R.S#EPSPDHS#PK.E	R	1.04216	0.867559	0.989309	1.00799	1.00844	0.869035	1.11198	0.988662	1.01947	1.09539	1	1	36.5564	0	0	197447	4105
CL2650Contig2	KIF1C	Kinesin-like protein KIF1C		6	152;154	0	0	QRLDADSDSGDDS;LDADSDSGDDSEK	13101;13102	672	R.LDADS#DS#GDDSEK.R	R;R	0.969752	0.999462	0.93895	0.959912	0.979205	1.05141	0.989475	1.02312	1.0062	1.08252	0	0	45.02596088097;44.27781438709	0;0	0;0	220466;220466	14056;14056
CL3950Contig3	KIF1C	Kinesin-like protein KIF1C		6	910;914	0	0	PSRSEPSPDHSPK;EPSPDHSPKEQGV	14115;14114	803	R.SEPS#PDHS#PK.E	R;R	1.101	0.85143	1.06684	0.956199	0.947975	0.909072	0.989245	0.890839	1.10752	1.17989	0	0	13.379530017244;36.55639303549	0;0	0;0	197447;197447	4125;4105
CL141Contig13	KIF23	Kinesin-like protein KIF23		6	714	0	0	PRVPVRSVSPSPA	9927	0	R.S#VSPSPAPTALPAHPR.H	R	1.1294	1.10281	1.08341	0.775899	1.09096	0.846583	0.972873	1.04497	0.961904	0.991193	0	0	27.1205	0	0	220465	15527
CL141Contig2	KIF2C	Kinesin-like protein KIF2C		6	637	0	0	ELSTHNSFQDALN	10490	0	K.DEELSTHNS#FQDALNR.V	R	0.967156	1.14344	0.873979	0.94413	1.0174	1.06884	1.03804	1.00723	0.982342	0.957451	0	0	45.026	0	0	236638	5928
gi|47682859|gb|BC070854.1|	KIF4A	Chromosome-associated kinesin KIF4A		2	1019	0	0	ALLHVASGKKLHN	10132	0	K.LALLHVAS#GK.K	R	1.80648	1.52621	1.51137	1.45174	1.27314	0.821752	0.693873	0.44853	0.275307	0.191585	0	0	1000	0	0	197448	24177
gi|47682859|gb|BC070854.1|	KIF4A	Chromosome-associated kinesin KIF4A		6	1142	0	0	GKHEDQSLESENS	10133	0	K.HEDQS#LESENSK.I	R	0.870465	0.872822	0.933877	0.948352	0.990726	1.07217	1.04604	1.05663	1.10787	1.10105	0	0	71.7529	0	0	220465	5860
CL12190Contig1	KIF7	Kinesin-like protein KIF7		6	1313	0	0	PTWRRSSLPTEEQ	13690	0	R.RSS#LPTEEQQGLEELR.N	U	1.21825	1.12139	0.862645	1.07051	0.98882	0.83871	0.947008	0.933056	1.02373	0.995877	0	0	15.0073	0	0	220465	18316
CL591Contig6	KLC2	Kinesin light chain 2		6	597	0	0	NMKRAASLNYLNK	5216	0	K.RAAS#LNYLNK.S	U	0.872114	0.947666	1.00707	1.07409	1.04763	1.0292	1.0383	1.00606	0.992789	0.985063	0	0	1000	0	0	197449	12887
CL591Contig6	KLC2	Kinesin light chain 2		6	513	0	0	LLKEGDTPEQRRK	5217	0	K.EGDT#PEQR.R	R	1.03158	1.08471	0.957379	1.00972	0.978342	0.993899	0.988393	0.994671	0.993644	0.967662	0	0	1000	0	0	220466	23847
CL591Contig6	KLC2	Kinesin light chain 2		6	458	0	0	KACRVNSPTVNTT	5218	0	R.VNS#PTVNTTLR.N	R	0.992965	1.01824	0.970018	0.943535	1.0114	1.02322	1.01507	1.00692	1.00852	1.01012	0	0	17.0091	0	0	236648	3349
CL10882Contig1	KLHDC1	Kelch domain-containing protein 1		6	243	0	0	RFSSRGSEEGSEA	14483	0	R.FSS#RGS#EEGSEAEVCPSPR.W	R	0.860963	0.922617	0.966163	1.05228	1.00453	0.992012	1.06737	1.03512	0.963198	1.13574	0	0	13.2077	0	0	197446	13390
CL9Contig25	KLHDC4	Kelch domain-containing protein 4		6	410;415	0	0	APSALESEEEDSV;ESEEEDSVEEEEE	7126;7125	123	K.QVISAPSALES#EEEDS#VEEEEEEGAR.S	U;U	1.07245	0.998883	0.948557	1.1221	0.90193	1.04969	1.01875	0.987812	0.962546	0.937281	0	0	45.02596088097;136.75265944487	0;0	0;0	236647;236635	12532;11402
zeinaSSns_comp387409_c0_seq3	KPNA2	Importin subunit alpha-2		6	58	0	0	FPDEPTSPLQEKN	462	0	R.NVSTFPDEPT#S#PLQEK.N	R	1.0029	0.911061	0.971907	0.96499	1.00742	1.02382	1.0082	1.01002	1.07127	1.02841	1	1	86.8328	0	0	220466	30229
zeinaSSns_comp387409_c0_seq3	KPNA2	Importin subunit alpha-2		6	57	0	0	TFPDEPTSPLQEK	463	0	R.NVSTFPDEPT#S#PLQEK.N	R	0.973698	0.948185	0.891753	0.980593	1.02868	1.18292	0.836059	0.902392	1.15881	1.09691	1	1	73.6163	0	0	220466	30229
zeinaSSns_comp387409_c0_seq3	KPNA2	Importin subunit alpha-2		6	51	0	0	KRRNVSTFPDEPT	464	0	K.RRNVST#FPDEPTSPLQEK.N	R	0.885077	0.955447	1.00496	0.960214	0.955448	0.959144	1.07697	1.07143	1.04209	1.08922	0	0	55.37	0	0	197450	14055
CL3635Contig1	KPNA2	Importin subunit alpha-2		6	59	0	0	PEELILSPEKNAM	914	0	R.NVCLPEELILS#PEK.N	U	0.948596	0.953254	0.91122	0.956603	0.956702	1.02774	1.02358	1.05144	1.09065	1.08022	0	0	1000	0	0	197446	24258
zeinaSSns_comp387409_c0_seq3	KPNA2	Importin subunit alpha-2		6	57;58	0	0	TFPDEPTSPLQEK;FPDEPTSPLQEKN	463;462	175	R.NVSTFPDEPT#S#PLQEK.N	R;R	0.9679	0.98403	1.01359	1.02373	0.997767	0.981841	0.988463	1.01092	1.01342	1.01833	0	0	73.616281442622;86.832830405587	0;0	0;0	220466;220466	30229;30229
CL258Contig9	KPNA3	Importin subunit alpha-3		5	121;125	0	0	NVPQEESLEDSDV;EESLEDSDVDGDF	7985;7986	449	K.RNVPQEES#LEDS#DVDGDFK.S	R;R	0.540466	0.606683	0.825163	0.988855	1.09183	1.13059	1.16689	1.19468	1.19981	1.25503	0	0	1000;1000	0;0	0;0	197445;197445	16070;16070
dsrrswapns_comp216691_c3_seq7	KPNA4	Importin subunit alpha-4		5	60	0	0	EDICEDSDVDADF	7773	0	R.NVPHEDICEDS#DVDADFR.V	U	0.696714	0.773558	0.928147	1.00849	1.01341	1.07658	1.09181	1.10704	1.13709	1.16714	0	0	1000	0	0	236647	12607
CL3635Contig2	KPNA7	Importin subunit alpha-8		6	69	0	0	PEELILSPEKNAM	7580	0	R.NVCFPEELILS#PEK.N	U	0.925598	0.909792	0.987258	0.930946	0.996403	1.06689	1.05556	1.04423	1.04252	1.04081	0	0	1000	0	0	236635	19101
CL1269Contig2	KRT18	Keratin, type I cytoskeletal 18		6	13	0	0	SSVVGGSPYRSLS	5852	0	R.SVYSSSSVVGGS#PYR.S	R	1.21041	1.1708	0.941319	0.994894	1.03125	1.00828	0.949601	0.935554	0.88453	0.873359	0	0	108.431	0	0	220466	19932
CL1269Contig2	KRT18	Keratin, type I cytoskeletal 18		6	8	0	0	SVYSSSSVVGGSP	5853	0	R.SVYSSSS#VVGGSPYR.S	R	1.21641	1.17384	1.01618	1.03388	1.00314	1.00938	0.959844	0.91031	0.862442	0.814574	0	0	17.2497	0	0	236648	4317
CL1269Contig3	KRT18	Keratin, type I cytoskeletal 18		6	34	0	0	SSVVGGSPYRSLS	10625	0	R.SM*YSSSSVVGGS#PYR.S	R	1.10132	1.17848	0.997847	0.997469	0.958522	1.02734	0.959363	0.936425	0.923779	0.919451	0	0	84.3587	0	0	236636	3276
TC459237	KRT19	Keratin, type I cytoskeletal 19		2	39	0	0	VSYKAPSVHGGYG	4353	0	K.APS#VHGGYGGQGISVSSAR.L	R	1.42183	1.26532	0.967989	0.868254	0.864545	0.899275	0.818734	0.899913	0.993507	1.00064	0	0	96.1713	0	0	220467	10579
TC424680	KRT8	Keratin, type II cytoskeletal 8		6	495	0	0	KDGRVLSESSDVF	2534	0	R.VLS#ESSDVFSKP.-	R	1.05758	1.03215	0.972796	0.9876	0.963117	0.928902	0.867796	0.938596	1.11337	1.13809	0	0	30.8348	0	0	236635	16262
TC424680	KRT8	Keratin, type II cytoskeletal 8		6	498	0	0	RVLSESSDVFSKP	2535	0	R.VLSES#S#DVFSKP.-	R	0.954537	0.884341	0.928693	0.967217	1.00573	1.04726	1.10932	1.0977	1.03147	0.973732	1	1	24.2431	0	0	197446	19214
TC424680	KRT8	Keratin, type II cytoskeletal 8		6	497	0	0	GRVLSESSDVFSK	2536	0	R.VLSES#SDVFSKP.-	R	0.982436	0.932978	0.966992	1.01415	0.951201	0.963006	1.08358	1.0791	1.03696	0.989602	1	1	17.0091	0	0	197446	19123
TC469136	KRT8	Keratin, type II cytoskeletal 8		6	47	0	0	GGFSSFSYSGAPM	2545	0	R.SGGFSSFS#YSGAPM*ASR.A	R	1.20252	1.12569	0.979009	0.955031	0.958234	0.932879	0.940839	0.948799	0.968597	0.988395	0	0	76.7327	0	0	236636	7415
TC424680	KRT8	Keratin, type II cytoskeletal 8		6	497;498	0	0	GRVLSESSDVFSK;RVLSESSDVFSKP	2536;2535	924	R.VLSES#S#DVFSKP.-	R;R	0.98349	0.859723	1.06982	1.00526	0.967135	1.0003	1.12256	1.06942	0.990689	0.931603	0	0	17.009095450606;24.243126526472	0;0	0;0	197446;197446	19123;19214
CL9437Contig1	KRTCAP2	Keratinocyte-associated protein 2		6	124	0	0	SSQPTVTPGKVPG	765	0	K.ISSGLYQSSQPTVT#PGK.V	U	0.997691	0.917766	0.9368	1.00512	0.930563	1.10606	0.988445	1.02394	1.03797	1.05564	0	0	59.2977	0	0	236635	10240
CL793Contig4	KTN1	Kinectin		6	200	0	0	KKQEPLSPPVEDK	4116	0	K.KQEPLS#PPVEDK.P	R	0.965576	0.902824	0.944352	0.95181	1.02656	1.02328	1.02788	1.04306	1.05992	1.05475	0	0	1000	0	0	236638	6484
CL793Contig4	KTN1	Kinectin		6	153	0	0	PVTKQPTPPAPDT	4118	0	K.QPT#PPAPDTGVAK.K	R	0.967755	1.15197	0.946856	0.952248	0.966936	0.999597	0.983647	0.950868	1.04121	1.03891	0	0	87.265	0	0	236648	4107
CL793Contig4	KTN1	Kinectin		6	181	0	0	RDDSPLSPETKNE	4119	0	K.NGRDDSPLS#PETK.N	R	0.969216	0.933127	0.997777	0.961592	0.978142	0.982407	1.04599	1.02278	1.04121	1.06776	1	1	37.5398	0	0	220465	12663
CL793Contig4	KTN1	Kinectin		6	1289	0	0	SLSQTLTKLQQCL	4120	0	K.IM*TSLS#QTLT#K.L	R	1.06109	1.12618	0.98963	1.03715	1.08091	0.962083	0.949101	0.93612	0.931286	0.926453	0	0	20.1669	0	0	236645	3713
CL25721Contig1	KTN1	Kinectin		6	200	0	0	KKQEPLSPPVEVK	6333	0	K.KQEPLS#PPVEVKPQESGAGGK.K	U	0.999438	0.836197	0.962534	0.910572	1.00949	1.06221	1.05611	1.05001	1.05448	1.05896	0	0	69.3521	0	0	236640	11050
CL793Contig4	KTN1	Kinectin		6	178;181	0	0	KNGRDDSPLSPET;RDDSPLSPETKNE	4117;4119	332	K.NGRDDS#PLS#PETK.N	R;R	0.983125	0.979704	1.02598	0.969239	0.952875	0.95483	1.11385	1.02546	1.06021	0.934719	0	0	110.63315894893;37.539838425544	0;0	0;0	220466;220465	12830;12663
dsrrswapns_comp204745_c2_seq2	L3MBTL3	Lethal(3)malignant brain tumor-like protein 3		6	580	0	0	LSGERPSPVQSAT	6636	0	R.LSGERPS#PVQSATR.S	U	0.973567	0.981562	0.955995	0.942366	0.988753	1.06084	1.04366	1.02649	1.01775	1.00901	0	0	65.4396	0	0	236639	2646
CK798183	LAMTOR1	Ragulator complex protein LAMTOR1		6	16	0	0	LLPQSHSLPSNKQ	9647	0	R.EHLLPQSHS#LPSNK.Q	R	1.02865	0.871116	0.972107	0.975432	1.08246	1.00765	1.00751	1.00738	1.01836	1.02934	0	0	15.0073	0	0	236640	7696
CL3755Contig3	LAMTOR1	Ragulator complex protein LAMTOR1		6	28	0	0	LLPQNQSLPNNKQ	9976	0	R.EHLLPQNQS#LPNNK.Q	U	0.933644	0.862831	0.943635	1.01794	1.00786	1.10329	1.07313	1.04297	1.01923	0.995485	0	0	1000	0	0	236639	8212
CL586Contig3	LARP1B	La-related protein 1B		6	518	0	0	DWSDDDSDNEIDD	13025	0	K.FTDWS#DDDS#DNEIDDK.D	R	0.941092	1.05142	0.919198	1.04207	0.909066	1.00137	1.0607	0.961145	1.07435	1.03958	0	0	30.6867	0	0	220466	32302
CL20Contig8	LARP4	La-related protein 4		6	673	0	0	PKEQAPSPVQPLR	5409	0	K.EQAPS#PVQPLR.E	U	1.22611	1.22323	1.07552	0.979012	0.95827	0.918457	0.91043	0.902402	0.902989	0.903577	0	0	1000	0	0	236636	4124
CL20Contig16	LARP4	La-related protein 4		6	639	0	0	RKEQAPSPVQPLQ	12065	0	K.EQAPS#PVQPLQELR.T	U	1.04568	0.904238	1.04423	1.08003	1.0911	0.962572	0.990093	0.958931	0.938732	0.984405	0	0	1000	0	0	197446	15853
CL20Contig16	LARP4	La-related protein 4		6	683	0	0	LDKAKDSPGHRSN	12066	0	K.AKDS#PGHR.S	R	0.956602	0.958173	0.93027	0.953147	0.955672	1.03862	1.02559	1.04195	1.03453	1.10546	0	0	1000	0	0	220650	23226
CL20Contig16	LARP4	La-related protein 4		6	712	0	0	QFGRRSSPQGVMR	12067	0	R.RSS#PQGVMR.R	R	0.986238	0.935226	1.00721	0.968199	0.922877	1.00078	1.02457	1.05785	1.04094	1.0561	0	0	24.437	0	0	197449	3646
TC454409	LARP4B	La-related protein 4B		6	121;125	0	0	VNKEPGSPLTSPx;PGSPLTSPxxxxx	9450;9451	504	K.EPGS#PLTS#P.-	U;U	0.981573	1.02618	0.935353	0.948073	0.960811	1.08712	1.02689	0.992975	1.04765	0.993373	0	0	37.539838425544;24.436974992327	0;0	0;0	197446;197446	10450;10450
CL6900Contig1	LARP4B	La-related protein 4B		6	723;727	0	0	VNKEPGSPLKSPx;PGSPLKSPxxxxx	11920;11921	1029	K.EPGS#PLKS#P.-	U;U	0.943693	0.944407	0.963118	0.957695	0.987556	0.969136	1.05534	1.09885	1.05835	1.02186	0	0	1000;1000	0;0	0;0	197446;197446	11291;11291
TC454409	LARP4B	La-related protein 4B		6	102;106	0	0	KDQRRLSGRRSPP;RLSGRRSPPLAIG	9448;9449	1154	R.RLS#GRRS#PPLAIGK.R	U;U	1.26383	1.15486	1.04162	0.996255	0.961776	0.885151	0.847833	0.900304	0.962135	0.986228	0	0	1000;1000	0;0	0;0	220650;220650	14710;14710
CL6900Contig1	LARP4B	La-related protein 4B		6	701;705	0	0	KDQRRLSGRRSPP;RLSGRRSPPPPPL	11922;11923	1156	R.RLS#GRRS#PPPPPLAIGK.R	U;U	1.27014	1.16923	1.01337	0.978063	0.923243	0.849594	0.891237	0.920908	0.951953	1.03226	0	0	1000;1000	0;0	0;0	197450;197450	15872;15872
CL3821Contig1	LARP6	La-related protein 6		6	282	0	0	RGTRKKSVMDTDE	12253	0	K.S#VM*DTDEHEDLPDK.K	R	0.929734	0.938585	1.02501	0.91848	0.945778	1.04851	1.0331	1.03055	1.05221	1.07804	0	0	19.8465	0	0	220467	9245
CL6396Contig1	LARP7	La-related protein 7		6	301	0	0	KKERAESFDQSEK	11395	0	K.ERAES#FDQSEK.R	U	0.854751	0.868137	0.969994	1.03283	1.02762	1.03997	1.03695	1.03945	1.09171	1.03858	0	0	58.5514	0	0	197448	7553
CL6396Contig1	LARP7	La-related protein 7		6	315	0	0	QGKRKRSSSEEQD	11396	0	R.S#SSEEQDSSSAK.Q	U	1.08687	0.93622	0.95364	1.10445	0.916509	0.932712	1.00741	0.904997	1.09722	1.05996	0	0	24.437	0	0	197446	3455
CL6396Contig1	LARP7	La-related protein 7		6	355;356	0	0	QECKEVSTEEEKD;ECKEVSTEEEKDA	11390;11391	860	K.EVS#T#EEEK.D	U;U	0.953279	0.987516	0.912666	0.937244	0.982273	1.0088	1.06655	1.05948	1.02639	1.06581	0	0	1000;1000	0;0	0;0	197445;197445	7507;7507
CL877Contig8	LASP1	LIM and SH3 domain protein 1		6	68	0	0	FTTVADTPENLRL	13063	0	K.QSFTTVADT#PENLR.L	R	1.01515	1.0567	0.998331	1.01283	0.948445	1.18276	0.95202	0.998637	0.975233	0.859893	0	0	115.01	0	0	220466	23264
dsrrswapns_comp208791_c0_seq2	LBH	Protein LBH		6	150	0	0	LKDRLPSIVVEPT	10405	0	K.DRLPS#IVVEPTEGDVESGELR.W	R	0.850172	0.915041	1.02135	1.04747	1.06358	1.04831	0.990178	1.02539	1.05314	0.985359	0	0	110.633	0	0	236638	12417
dsrrswapns_comp208791_c0_seq2	LBH	Protein LBH		6	123	0	0	MDEIGLSPRKDSY	10406	0	R.SAEM*TEVIM*NTQSM*DEIGLS#PRK.D	R	1.04855	0.994461	0.962183	0.94224	0.964089	0.995171	1.06971	1.06941	0.998171	0.956004	0	0	16.0926	0	0	220467	17129
CL1522Contig4	LEMD3	Inner nuclear membrane protein Man1		2	80	0	0	SEGILKSGGDVTH	12462	0	K.S#GGDVTHK.R	R	1.31504	1.19433	1.15789	1.20477	1.05477	0.961717	0.895161	0.808566	0.752032	0.655724	0	0	39.6629	0	0	197448	3936
CL1522Contig2	LEMD3	Inner nuclear membrane protein Man1		6	129	0	0	PQPERKSPVQHQP	11737	0	K.S#PVQHQPGTADANADR.R	R	0.931091	0.863989	0.97281	1.0336	0.916986	1.05875	1.02952	1.02761	1.11293	1.05271	0	0	163.897	0	0	220467	775
CL1522Contig4	LEMD3	Inner nuclear membrane protein Man1		6	659	0	0	HLDRRNSPPNSLT	12461	0	R.RNS#PPNSLTPCLK.I	R	0.983051	0.966402	0.987635	0.982617	1.00844	1.02938	0.895438	1.04163	1.02685	1.07856	0	0	47.0452	0	0	220465	21987
CL3712Contig2	LEO1	RNA polymerase-associated protein LEO1		6	152	0	0	SDKDANSDDEKWG	7641	0	K.DANS#DDEK.W	R	0.973089	0.938059	0.984424	0.955303	0.952343	0.98956	1.05881	1.06172	1.0344	1.05229	0	0	1000	0	0	197445	3026
CL3712Contig2	LEO1	RNA polymerase-associated protein LEO1		6	714	0	0	HRKYVISDEEEEG	7651	0	K.YVIS#DEEEEGEEL.-	R	0.938828	0.939932	0.970094	1.04217	0.957143	0.919428	0.968998	1.01857	1.0878	1.15704	0	0	1000	0	0	220653	16858
CL3712Contig2	LEO1	RNA polymerase-associated protein LEO1		6	680	0	0	KAKKLNSDEEDQD	7652	0	K.KLNS#DEEDQDEEGEISGK.R	R	0.984194	0.953855	0.940168	0.958518	0.966669	1.03985	1.05536	1.0296	1.03009	1.04169	0	0	198.717	0	0	236638	5263
CL3712Contig1	LEO1	RNA polymerase-associated protein LEO1		6	700	0	0	PKKYVISDDEEDE	7676	0	K.KYVIS#DDEEDEEEL.-	U	1.09146	0.998831	0.96001	0.914561	0.94637	0.916808	1.10642	1.03788	0.9528	1.07486	0	0	1000	0	0	220466	28899
CL3712Contig2	LEO1	RNA polymerase-associated protein LEO1		6	163;166	0	0	WGRDNKSDQSDEE;DNKSDQSDEEEKM	7642;7643	132	R.DNKS#DQS#DEEEK.M	U;U	0.921525	0.913425	0.941925	0.97314	0.971533	1.02998	1.06369	1.08228	1.03778	1.06472	0	0	1000;1000	0;0	0;0	197445;197445	5700;5700
CL3712Contig2	LEO1	RNA polymerase-associated protein LEO1		6	346;348;352	0	0	RKKAIASDSDMDS;KAIASDSDMDSDD;SDSDMDSDDDEPK	7644;7645;7646	438	K.AIAS#DS#DM*DS#DDDEPK.G	R;R;R	1.00076	1.02152	1.01105	0.965232	0.939488	0.92901	1.03585	1.02933	1.07243	0.995327	0	0	1000;1000;1000	0;0;0	0;0;0	220466;220466;220466	14834;14834;14834
CL3712Contig2	LEO1	RNA polymerase-associated protein LEO1		6	348;352	0	0	KAIASDSDMDSDD;SDSDMDSDDDEPK	7645;7646	439	K.AIASDS#DM*DS#DDDEPK.G	R;R	0.883976	0.988626	0.996511	0.934971	1.06316	0.876799	0.984095	0.955485	1.12527	1.19111	0	0	1000;1000	0;0	0;0	220466;220466	14834;14834
CL3712Contig2	LEO1	RNA polymerase-associated protein LEO1		6	325;329;331	0	0	QERKSESQKGSDS;SESQKGSDSEEEI;SQKGSDSEEEIGR	7655;7654;7653	441	K.SES#QKGS#DS#EEEIGR.Q	R;R;R	0.963564	1.00378	0.982809	0.950598	0.965128	0.940826	1.07408	1.07557	1.04687	0.996771	0	0	24.243126526472;56.121808160333;71.69199715627	0;0;0	0;0;0	220466;220466;220466	9620;9620;9620
CL6150Contig3	LIG1	DNA ligase 1		6	320	0	0	KSNEEKSDEEPQK	341	0	K.S#NEEKS#DEEPQK.K	R	0.96072	0.887977	0.960019	0.961287	0.974927	1.03514	1.04595	1.07732	1.04238	1.05429	1	1	1000	0	0	197445	7178
CL6150Contig3	LIG1	DNA ligase 1		6	311	0	0	SFKDNDSEEKSNE	344	0	K.DNDS#EEK.S	R	0.960633	0.919368	0.967353	0.962328	0.954729	0.999943	1.05623	1.0721	1.03723	1.07009	0	0	1000	0	0	197446	3237
CL6150Contig3	LIG1	DNA ligase 1		6	87	0	0	NSKVQATPEKMNN	345	0	K.VQAT#PEK.M	R	1.03352	0.996435	1.01657	0.976395	0.94132	0.943112	1.03573	1.03983	1.01007	1.00701	0	0	1000	0	0	197446	8060
CL6150Contig3	LIG1	DNA ligase 1		6	136	0	0	TSQDFVSPCSSKS	350	0	K.SEGASEM*NTS#QDFVS#PCS#S#K.S	R	0.906106	0.931903	0.917307	0.9122	0.924513	0.875881	1.1073	1.11394	1.13391	1.17694	3	3	170.167	0	0	220466	25861
CL6150Contig3	LIG1	DNA ligase 1		6	370	0	0	ETSLEESPKPKKN	353	0	K.NVTETS#LEES#PKPK.K	R	0.840976	0.91397	0.972355	0.965428	1.00386	1.09523	1.09149	1.05983	0.943564	1.1133	1	1	93.4285	0	0	197446	11889
CL6150Contig3	LIG1	DNA ligase 1		6	256	0	0	DQKDVVSGEEQSE	354	0	K.DVVS#GEEQSEPK.C	R	0.987972	0.9376	0.964357	0.941761	0.977543	1.00695	1.04206	1.07002	1.03665	1.03509	0	0	71.9493	0	0	220466	13702
CL6150Contig3	LIG1	DNA ligase 1		6	218	0	0	ETSHNISMEEECP	357	0	K.EAEGDIQQEEPM*ETSHNIS#M*EEECPIK.K	R	1.1024	0.847811	1.04575	1.08145	1.15992	1.03698	0.987118	0.980761	0.848999	0.908807	0	0	21.7456	0	0	220466	28547
CL6150Contig3	LIG1	DNA ligase 1		6	177	0	0	KRKLEISPSESNP	358	0	K.LEIS#PSESNPPK.D	R	0.928624	0.927324	0.954109	0.965863	0.976816	1.07872	1.01004	1.04743	1.0448	1.06627	0	0	20.1669	0	0	197446	14631
CL6150Contig3	LIG1	DNA ligase 1		6	112;115	0	0	PSARKETPQSARK;RKETPQSARKDAK	346;347	9	K.ET#PQS#ARK.D	R;R	0.945535	0.917554	1.00708	1.06642	1.01866	1.1513	1.05952	1.00532	0.953939	0.87466	0	0	1000;1000	0;0	0;0	197447;197447	3052;3052
CL6150Contig3	LIG1	DNA ligase 1		6	73;75	0	0	SARVLESDSEEEE;RVLESDSEEEEEN	351;352	10	R.VLES#DS#EEEEENSK.V	R;R	0.995881	0.964076	0.987849	0.976336	1.00221	0.970973	1.02415	1.02381	1.02307	1.03164	0	0	154.91452003733;127.52624687413	0;0	0;0	197446;197446	11502;11502
CL6150Contig3	LIG1	DNA ligase 1		6	104;107	0	0	KNDVKETPPSARK;VKETPPSARKETP	342;343	191	K.NDVKET#PPS#ARK.E	R;R	1.00043	1.03706	1.01743	1.00739	0.961583	0.939892	1.05839	1.01142	0.970323	0.99608	0	0	1000;1000	0;0	0;0	197445;197445	7693;7693
CL6150Contig3	LIG1	DNA ligase 1		6	131;136;139;140	0	0	ASEMNTSQDFVSP;TSQDFVSPCSSKS;DFVSPCSSKSIDS;FVSPCSSKSIDSP	356;350;348;349	192	K.SEGASEM*NTS#QDFVS#PCS#S#K.S	R;R;R;R	0.931172	0.979851	1.02985	0.96357	0.969679	1.00096	1.07002	1.14007	0.977995	0.936839	0	0	24.243126526472;170.16672711649;184.49429749002;176.60389401531	0;0;0;0	0;0;0;0	220466;220466;220466;220466	25845;25861;25861;25861
CL6150Contig3	LIG1	DNA ligase 1		6	315;320	0	0	NDSEEKSNEEKSD;KSNEEKSDEEPQK	340;341	810	K.S#NEEKS#DEEPQK.K	R;R	0.912764	0.943142	0.854789	1.00381	1.00467	1.02942	1.01394	1.07366	1.08958	1.07424	0	0	1000;1000	0;0	0;0	197445;197445	7178;7178
CL6150Contig3	LIG1	DNA ligase 1		6	366;370	0	0	KNVTETSLEESPK;ETSLEESPKPKKN	355;353	895	K.NVTETS#LEES#PKPK.K	R;R	0.928498	0.826774	1.17519	0.966624	1.02583	0.910052	1.14686	1.14613	0.997469	0.876576	0	0	37.539838425544;93.428544637594	0;0	0;0	197446;197446	11889;11889
CL2829Contig1	LIG3	DNA ligase 3		4	171;178	0	0	PSKGNQSMAAQGT;MAAQGTTPTKAPA	2480;2481	923	K.GNQS#MAAQGTT#PTK.A	R;R	0.691596	0.73562	0.957657	1.18429	1.16884	1.15149	1.1725	1.0529	0.93079	0.954315	0	0	85.264923897878;31.274712326135	0;0	0;0	197446;197446	7376;7376
CL2829Contig1	LIG3	DNA ligase 3		6	188	0	0	APATSPSPLKFSG	2483	0	K.APATS#PS#PLK.F	R	0.997514	0.951997	1.0403	0.948786	0.985555	0.991988	0.999838	1.00769	1.02801	1.04833	1	1	24.2431	0	0	197445	13997
CL2829Contig1	LIG3	DNA ligase 3		6	186;188	0	0	TKAPATSPSPLKF;APATSPSPLKFSG	2482;2483	276	K.APATS#PS#PLK.F	R;R	1.09172	1.03731	1.01325	1.01048	0.9667	0.953122	0.977257	1.01476	0.945619	0.989777	0	0	24.436974992327;24.243126526472	0;0	0;0	197445;197445	13997;13997
CL975Contig6	LIMA1	LIM domain and actin-binding protein 1		2	247	0	0	SPILQATPLRDRM	1981	0	R.SLEES#PILQAT#PLRDR.M	R	1.30807	1.23828	1.16709	1.15899	1.09779	1.04989	0.832115	0.758949	0.737786	0.651036	0	0	85.2904	0	0	197446	15864
CL975Contig6	LIMA1	LIM domain and actin-binding protein 1		2	123	0	0	AQSPALSGNRFRY	1987	0	K.AQSPALS#GNR.F	R	1.45129	0.962038	0.989833	1.02873	1.00286	1.07963	0.973445	0.802096	0.918197	0.791886	0	0	27.1205	0	0	197446	6067
CL975Contig6	LIMA1	LIM domain and actin-binding protein 1		4	594	0	0	KPEERQSVEEDHK	1980	0	K.KPEERQS#VEEDHK.P	R	0.324428	0.654705	1.08224	1.06355	1.12808	1.06514	1.17891	1.22433	1.11777	1.16086	0	0	1000	0	0	197451	6500
CL975Contig5	LIMA1	LIM domain and actin-binding protein 1		4	594	0	0	KPEERQSVEEQDK	2006	0	K.KPEERQS#VEEQDK.P	U	0.297539	0.567603	0.875215	1.02286	1.10495	1.29195	1.19031	1.22828	1.19163	1.22966	0	0	1000	0	0	197450	6880
CL975Contig5	LIMA1	LIM domain and actin-binding protein 1		4	562;569	0	0	HVDSEKSMDNLPT;MDNLPTSPPKLRK	2013;2017	266	K.S#M*DNLPTS#PPK.L	U;U	0.449334	0.553846	0.927746	1.08946	1.27432	1.36123	1.28324	1.10543	0.961596	0.993804	0	0	42.869153845349;30.834828859374	0;0	0;0	220466;220466	20699;19596
CL975Contig6	LIMA1	LIM domain and actin-binding protein 1		6	450	0	0	SAKDPNSPVVEEA	1975	0	K.DPNS#PVVEEAPIAK.V	R	0.978963	0.916637	0.984015	0.979245	0.984716	1.01245	1.03476	1.03284	1.04939	1.02699	0	0	1000	0	0	197446	14696
CL975Contig6	LIMA1	LIM domain and actin-binding protein 1		6	569	0	0	LDDLPASPPKLRK	1979	0	K.S#LDDLPAS#PPK.L	R	0.908474	0.966595	0.942387	0.927387	1.01221	1.02119	1.03094	1.04069	1.0636	1.08651	1	1	1000	0	0	197446	15762
CL975Contig6	LIMA1	LIM domain and actin-binding protein 1		6	298	0	0	RTVNENSPIISRN	1982	0	K.RTVNENS#PIISR.N	R	0.978752	0.948164	0.991449	0.982648	0.968729	1.04892	1.00125	1.04633	1.01434	1.01943	0	0	74.4167	0	0	197449	7921
CL975Contig6	LIMA1	LIM domain and actin-binding protein 1		6	119	0	0	VSTKAQSPALSGN	1984	0	K.AQS#PALSGNR.F	R	0.977681	1.05728	0.908688	0.95013	0.988341	0.994567	1.0058	1.01359	1.07366	1.03026	0	0	44.2778	0	0	220466	4295
CL975Contig5	LIMA1	LIM domain and actin-binding protein 1		6	244	0	0	SPILQATPLRDRM	2004	0	R.LEES#PILQAT#PLRDR.M	R	1.06308	1.02069	0.98663	1.0148	1.00011	0.967708	0.971874	0.976039	0.991701	1.00736	1	1	1000	0	0	197446	16475
CL975Contig5	LIMA1	LIM domain and actin-binding protein 1		6	295	0	0	RIVNENSPVISRN	2007	0	K.RIVNENS#PVIS#R.N	R	0.998254	0.995999	0.977189	0.960347	0.964303	0.975197	1.02309	1.04157	1.01384	1.05022	1	0	1000	0	0	220466	14365
CL975Contig5	LIMA1	LIM domain and actin-binding protein 1		6	120	0	0	VSAKAQSPALRSN	2009	0	K.AQS#PALR.S	R	0.976263	1.04501	0.950151	0.927181	1.00102	1.03105	1.02263	1.0142	1.01557	1.01693	0	0	1000	0	0	236648	16021
CL975Contig5	LIMA1	LIM domain and actin-binding protein 1		6	322	0	0	DSSSEYSPQRVLN	2010	0	R.S#DSSSEYS#PQR.V	U	0.977197	0.973745	0.933069	0.964427	0.974573	0.990209	1.03073	1.02976	1.05164	1.07464	1	1	71.7529	0	0	220653	294
CL975Contig5	LIMA1	LIM domain and actin-binding protein 1		6	115	0	0	ERSEVVSAKAQSP	2012	0	R.SEVVS#AK.A	R	1.05753	1.0767	0.996698	0.941241	0.976555	0.961978	0.972331	0.982684	1.00566	1.02863	0	0	44.2778	0	0	236648	1780
CL975Contig5	LIMA1	LIM domain and actin-binding protein 1		6	227	0	0	SGSPDGSPSKHTT	2014	0	K.SISSGS#PDGS#PSK.H	R	0.965974	0.938831	1.02702	0.959593	0.999053	0.948172	1.09362	1.08569	1.01517	0.966875	2	2	36.5564	0	0	197446	8172
CL975Contig5	LIMA1	LIM domain and actin-binding protein 1		6	104	0	0	SSPRGESISSEER	2016	0	K.VSSS#PRGES#ISSEER.S	R	0.876801	0.866718	0.986736	0.990507	0.993845	0.997915	1.08152	1.06427	1.01639	1.1253	1	1	30.8348	0	0	197447	5407
CL975Contig6	LIMA1	LIM domain and actin-binding protein 1		6	562;569	0	0	PVDSDKSLDDLPA;LDDLPASPPKLRK	1978;1979	44	K.S#LDDLPAS#PPK.L	R;R	0.859234	0.867932	0.99564	0.976234	1.06406	1.02537	1.08054	1.06912	1.09425	0.967631	0	0	1000;1000	0;0	0;0	197446;197446	15762;15762
CL975Contig5	LIMA1	LIM domain and actin-binding protein 1		6	238;244	0	0	TTRLEESPILQAT;SPILQATPLRDRM	2003;2004	45	R.LEES#PILQAT#PLRDR.M	R;R	1.08652	1.04109	1.07859	1.03279	0.977486	0.966532	1.02989	0.976624	0.941858	0.868629	0	0	1000;1000	0;0	0;0	197446;197446	16475;16475
CL975Contig6	LIMA1	LIM domain and actin-binding protein 1		6	224;228	0	0	LSISSGSPDGSPS;SGSPDGSPSKHTS	1986;1983	263	K.SLSISSGS#PDGS#PSK.H	R;R	0.988896	0.96397	1.03028	0.927144	0.980109	0.962171	1.08511	1.03034	0.983119	1.04886	0	0	31.274712326135;44.27781438709	0;0	0;0	197446;197446	12957;12957
CL975Contig5	LIMA1	LIM domain and actin-binding protein 1		6	317;322	0	0	EIQRSDSSSEYSP;DSSSEYSPQRVLN	2019;2010	265	R.SDS#SSEYS#PQR.V	U;U	0.999814	0.982143	0.896884	0.934393	0.961106	1.01951	1.08749	1.11132	0.997963	1.00937	0	0	24.436974992327;71.752924648529	0;0	0;0	220466;220653	1499;294
CL975Contig5	LIMA1	LIM domain and actin-binding protein 1		6	223;227	0	0	KSISSGSPDGSPS;SGSPDGSPSKHTT	2015;2014	267	K.SISSGS#PDGS#PSK.H	R;R	0.966337	0.897476	1.06397	0.968046	0.995864	0.973882	1.09677	1.08569	0.974246	0.977722	0	0	30.834828859374;36.55639303549	0;0	0;0	197446;197446	8173;8172
CL975Contig5	LIMA1	LIM domain and actin-binding protein 1		6	99;104	0	0	RQKVSSSPRGESI;SSPRGESISSEER	2018;2016	768	K.VSSS#PRGES#ISSEER.S	R;R	0.868697	0.901191	1.0141	0.97178	1.05117	0.947978	1.02921	1.08452	1.10507	1.02628	0	0	24.436974992327;30.834828859374	0;0	0;0	197447;197447	5407;5407
CL975Contig6	LIMA1	LIM domain and actin-binding protein 1		6	336;340	0	0	LNQVEASPPKSVK;EASPPKSVKKFQL	1976;1977	916	R.VLNQVEAS#PPKS#VK.K	R;R	1.1012	1.05436	1.11796	1.10079	1.02492	0.924141	0.983218	0.926497	0.949227	0.81768	0	0	1000;1000	0;0	0;0	197446;197446	15161;15161
CL975Contig5	LIMA1	LIM domain and actin-binding protein 1		6	333;337	0	0	LNPVEASPPKSVK;EASPPKSVKKFQL	2002;2005	917	R.VLNPVEAS#PPKS#VK.K	R;R	1.05703	1.06698	1.02389	1.04388	1.06927	1.03977	0.970103	0.91852	0.92084	0.889718	0	0	1000;1000	0;0	0;0	197446;197446	15969;16626
CL975Contig5	LIMA1	LIM domain and actin-binding protein 1		6	218;223;227	0	0	SCFTDKSISSGSP;KSISSGSPDGSPS;SGSPDGSPSKHTT	2011;2015;2014	918	K.S#ISSGS#PDGS#PSK.H	R;R;R	1.08783	1.05412	1.01508	0.89143	0.978349	0.937053	0.989417	0.993788	1.07519	0.977747	0	0	48.873949984654;30.834828859374;36.55639303549	0;0;0	0;0;0	197446;197446;197446	7843;8173;8172
CL975Contig6	LIMA1	LIM domain and actin-binding protein 1		7	539	0	0	LKKLRRSGSLRER	1988	0	K.LRRS#GSLR.E	R	0.85579	3.81706	0.745588	1.0933	0.683286	0.49955	0.527035	0.554521	0.592796	0.631072	0	0	17.0091	0	0	236645	2161
CL285Contig1	LIMCH1	LIM and calponin homology domains-containing protein 1		4	385	0	0	KMERLMSGDSELS	11291	0	R.LM*S#GDSELSDR.R	R	0.474533	0.762218	1.11828	1.18363	1.18312	1.27687	1.12332	1.07211	0.931961	0.873974	0	0	24.2431	0	0	220653	8270
CL285Contig1	LIMCH1	LIM and calponin homology domains-containing protein 1		6	169	0	0	ENEEIESPKRSIR	11286	0	K.ENEEIES#PK.R	R	0.959187	0.97427	1.00198	0.968754	0.957211	0.994171	1.01264	1.03429	1.02327	1.07423	0	0	1000	0	0	197446	8264
CL285Contig1	LIMCH1	LIM and calponin homology domains-containing protein 1		6	1002	0	0	STSQCQSPNRSVS	11287	0	K.EETLNSSQSTSQCQS#PNR.S	R	1.22381	0.88742	0.890286	0.952848	0.999579	0.858642	0.932658	0.801842	1.43563	1.01729	0	0	84.6094	0	0	197446	7822
CL285Contig1	LIMCH1	LIM and calponin homology domains-containing protein 1		6	365	0	0	WKTRRRSASQDLI	11290	0	R.S#ASQDLIK.K	R	1.16066	1.07705	0.974235	1.00086	1.02338	0.950829	0.933223	0.976157	0.990367	0.913238	0	0	30.8348	0	0	197446	12676
CL285Contig1	LIMCH1	LIM and calponin homology domains-containing protein 1		6	505;511	0	0	SPCESKSPTGLIS;SPTGLISPSKNII	11289;11292	859	K.S#PTGLIS#PSK.N	R;R	1.00499	0.971962	0.947285	0.95421	1.00113	0.979831	1.03379	1.06207	1.00089	1.04384	0	0	31.274712326135;17.009095450606	0;0	0;0	197445;197445	17922;17922
dsrrswapns_comp198340_c0_seq1	LIN54	Protein lin-54 homolog		6	302	0	0	TNKIAISPLKSPS	14535	0	K.IAIS#PLKS#PSK.G	U	1.08313	0.989395	0.943808	1.00422	0.929971	0.943604	1.01583	0.999412	1.03889	1.05174	0	0	34.0887	0	0	197446	17668
CL9288Contig1	LMBRD1	Probable lysosomal cobalamin transporter		6	498;501	0	0	EVEDDDSDLSDDE;DDDSDLSDDEDHP	12562;12561	617	K.SVIEGEVEDDDS#DLS#DDEDHP.-	U;U	0.876755	1.00023	0.929827	0.94929	1.01706	1.02406	0.972794	1.03658	1.08429	1.10911	0	0	156.34690073764;170.88869342895	0;0	0;0	197445;197445	16620;16620
CL1065Contig4	LMNA	Prelamin-A/C		6	554	0	0	IGEEGETDEDFVE	7287	0	R.VIGEEGET#DEDFVEEEELER.Q	R	0.97362	1.01862	1.02371	1.12903	0.964173	0.915208	0.942107	0.969006	1.01118	1.05335	0	0	1000	0	0	220466	32968
CL1065Contig4	LMNA	Prelamin-A/C		6	18	0	0	HASAAQSPGSPTR	7288	0	R.EHASAAQS#PGS#PTR.I	R	0.978277	1.01066	0.988218	1.02434	1.03678	1.11988	0.97329	0.909807	1.00012	0.958621	1	0	41.3022	0	0	197451	2959
CL1Contig924	LMNB2	Lamin-B2		2	24;27	0	0	ARGISSTPLSPTR;ISSTPLSPTRISR	14627;14628	1105	R.GISST#PLS#PTR.I	R;R	1.40952	1.40276	1.39483	1.03572	0.987431	0.963856	0.798413	0.67921	0.571676	0.756577	0	0	24.436974992327;17.009095450606	0;0	0;0	197446;197446	11023;11023
CL4114Contig1	LNP	Protein lunapark		1	219	0	0	ERSVQPTPQSNIL	3982	0	R.SVQPT#PQS#NILQR.R	U	2.09973	1.83627	1.40426	0.991897	0.832904	0.675363	0.622003	0.568643	0.512523	0.456404	1	1	61.3249	0	0	197446	12213
CL4114Contig1	LNP	Protein lunapark		6	231	0	0	LQRRPGSPATAVS	3985	0	R.RPGS#PATAVSGM*ALHPPGPPLARPILPR.E	U	1.13338	1.05494	1.02301	0.972353	1.01256	0.897585	0.984792	0.916885	0.997153	1.00735	0	0	24.6317	0	0	197451	18682
CL3067Contig3	LOC100495756	uncharacterized protein LOC100495756 isoform X2 [Xenopus (Silurana) tropicalis]		6	7	0	0	MDGEAKSPCCEAS	5990	0	K.S#PCCEASTGK.R	R	0.968311	0.929631	0.963915	0.958643	0.96994	1.02614	1.04228	1.04142	1.05129	1.04843	0	0	127.526	0	0	197446	12853
CL10967Contig1	LOC733268	uncharacterized protein LOC733268 [Xenopus laevis]		1	68	0	0	RPKSGGSPFLLKV	3208	0	K.S#GGS#PFLLK.V	U	3.79895	1.91565	0.956626	0.574808	0.521623	0.442035	0.442746	0.443456	0.449189	0.454922	1	1	1000	0	0	197445	23336
CL10967Contig1	LOC733268	uncharacterized protein LOC733268 [Xenopus laevis]		1	82	0	0	ESTPLVSGGKQRL	3209	0	K.VSESTPLVS#GGK.Q	U	5.7549	2.59944	0.505235	0.19314	0.183863	0.178425	0.145032	0.162212	0.162427	0.115332	0	0	84.6094	0	0	220466	23381
CL10967Contig1	LOC733268	uncharacterized protein LOC733268 [Xenopus laevis]		1	75	0	0	PFLLKVSESTPLV	3210	0	K.VS#ES#TPLVSGGK.Q	U	3.2923	2.59373	1.26406	0.650875	0.426511	0.382141	0.358963	0.354017	0.338584	0.338814	1	1	73.3109	0	0	197446	13255
CL10967Contig1	LOC733268	uncharacterized protein LOC733268 [Xenopus laevis]		1	65;68	0	0	HRTRPKSGGSPFL;RPKSGGSPFLLKV	3207;3208	69	K.S#GGS#PFLLK.V	U;U	5.45519	2.13807	0.79391	0.306387	0.232801	0.21735	0.233575	0.204449	0.220905	0.197363	0	0	1000;1000	0;0	0;0	197445;197445	23336;23336
CL10967Contig1	LOC733268	uncharacterized protein LOC733268 [Xenopus laevis]		1	75;77	0	0	PFLLKVSESTPLV;LLKVSESTPLVSG	3210;3211	934	K.VS#ES#TPLVSGGK.Q	U;U	4.73031	2.57889	1.18099	0.427851	0.248662	0.18781	0.185369	0.157107	0.165108	0.137908	0	0	73.310924976981;24.436974992327	0;0	0;0	197446;197446	13255;13255
CL10967Contig1	LOC733268	uncharacterized protein LOC733268 [Xenopus laevis]		2	65	0	0	HRTRPKSGGSPFL	3207	0	K.S#GGS#PFLLK.V	U	1.57929	1.46935	1.00207	0.768371	0.725694	0.727692	0.953761	0.854953	0.96859	0.950223	1	1	1000	0	0	197445	23336
CL236Contig4	LOC733268	uncharacterized protein LOC733268 [Xenopus laevis]		4	593	0	0	YLARGISLNDGSD	4252	0	R.GIS#LNDGSDDLDK.K	U	0.391017	0.90261	1.10908	1.153	1.1292	1.11895	1.06944	1.09028	1.04242	0.994005	0	0	81.6917	0	0	220466	27668
CL236Contig4	LOC733268	uncharacterized protein LOC733268 [Xenopus laevis]		6	690	0	0	TDILNKSQAEINP	4251	0	K.S#QAEINPDYPNPQTSSSQEPVSETIVK.T	U	1.1372	0.971122	0.925704	0.874812	1.04074	0.927624	1.02852	1.03128	1.035	1.02801	0	0	85.2904	0	0	197446	16422
CL7717Contig1	LOH12CR1	Loss of heterozygosity 12 chromosomal region 1 protein		6	77;79	0	0	DVSSSASPSPAKQ;SSSASPSPAKQKA	11355;11354	1022	R.QNDVSSSAS#PS#PAK.Q	R;R	1.01817	0.953434	0.94275	1.01257	0.990946	0.975921	1.00007	1.04914	0.960905	1.09609	0	0	44.27781438709;71.066703763782	0;0	0;0	197446;197446	6464;6464
CL1774Contig3	LRBA	Lipopolysaccharide-responsive and beige-like anchor protein		6	1146	0	0	KDDRPHSADPQDQ	9982	0	K.DDRPHS#ADPQDQK.I	U	0.919352	0.910109	0.983548	0.968359	0.96429	1.02191	1.04264	1.04528	1.0383	1.10622	0	0	1000	0	0	220650	2092
CL1774Contig3	LRBA	Lipopolysaccharide-responsive and beige-like anchor protein		6	1570	0	0	LSVRRDSGIGEES	9983	0	R.RDS#GIGEESAIAPTR.T	R	0.9875	0.98711	0.952157	0.957663	0.988624	1.01495	1.0295	1.02177	1.02064	1.04007	0	0	110.633	0	0	197449	9458
CL1774Contig3	LRBA	Lipopolysaccharide-responsive and beige-like anchor protein		6	1985	0	0	SAIEHDSDEDTLV	9984	0	K.SAIEHDS#DEDTLVK.G	U	1.06584	0.9854	0.936473	0.973884	1.00633	1.01465	1.01785	1.01817	1.00946	0.971939	0	0	36.701	0	0	220467	12543
CL1774Contig3	LRBA	Lipopolysaccharide-responsive and beige-like anchor protein		6	945	0	0	GGEICPSPSSPIR	9985	0	R.DGGEICPS#PSS#PIR.T	U	1.16892	0.967327	0.919919	0.981731	1.02069	0.878667	1.05629	0.936828	0.9771	1.09253	0	0	17.0091	0	0	197446	14922
dsrrswapns_comp207145_c0_seq1	LRIF1	Ligand-dependent nuclear receptor-interacting factor 1		6	234	0	0	QLKRRKSLDESVV	14455	0	K.S#LDESVVR.Q	R	1.01011	0.852726	0.936419	1.00908	0.935679	1.098	1.01262	1.06871	1.02795	1.04871	0	0	76.7327	0	0	197446	11050
CL2386Contig1	LRMP	Processed lymphoid-restricted membrane protein		1	184	0	0	ETIALQSPVVKRL	3503	0	K.SET#IALQS#PVVK.R	U	2.2665	1.79161	1.34393	0.950841	0.737439	0.610605	0.600988	0.547905	0.596896	0.553287	0	0	77.9225	0	0	197446	16662
CL2386Contig1	LRMP	Processed lymphoid-restricted membrane protein		1	47;50	0	0	QSRNFDSPQSNTK;NFDSPQSNTKKNL	3504;3506	313	R.NFDS#PQS#NTK.K	U;U	4.33918	2.32041	1.39464	0.663992	0.283041	0.198549	0.235148	0.146714	0.224062	0.194268	0	0	65.439586560806;30.834828859374	0;0	0;0	197446;197446	9512;9512
CL2386Contig1	LRMP	Processed lymphoid-restricted membrane protein		2	47	0	0	QSRNFDSPQSNTK	3504	0	R.NFDS#PQS#NTK.K	U	2.14396	1.3933	1.25807	0.969842	0.863691	0.810219	0.769626	0.626613	0.642265	0.522419	1	1	65.4396	0	0	197446	9512
CL2386Contig1	LRMP	Processed lymphoid-restricted membrane protein		6	310	0	0	ALGNEESMFKLRE	3505	0	K.ESALGNEES#M*FK.L	U	0.895098	0.863305	0.952148	0.989122	0.911099	0.965125	0.877874	1.06093	1.22266	1.26264	0	0	46.1286	0	0	220466	23323
CL6406Contig1	LRPPRC	Leucine-rich PPR motif-containing protein, mitochondrial		6	1386	0	0	KKDKSDSNEDEHx	11692	0	K.SDS#NEDEH.-	R	1.1225	1.10385	0.912718	0.936142	1.10185	0.840414	0.965577	0.952528	1.0535	1.01092	0	0	30.8348	0	0	197447	14143
CL6693Contig1	LRRC16A	Leucine-rich repeat-containing protein 16A		6	1296	0	0	TDDVPESPSALCS	12761	0	R.SSS#RTDDVPES#PSALCS#PK.S	U	1.00664	0.912119	0.886056	0.988327	1.02682	0.974997	1.03222	1.07982	1.0478	1.04519	0	0	38.1888	0	0	197446	15436
CL6693Contig1	LRRC16A	Leucine-rich repeat-containing protein 16A		6	1356	0	0	KRGQSQTPTEGPE	12762	0	K.RGQSQT#PTEGPEQK.P	U	0.884777	0.894021	0.906521	0.993113	0.956809	1.08329	1.13257	1.01383	1.05985	1.07522	0	0	20.1669	0	0	197449	4603
CL6693Contig2	LRRC16A	CARMIL1a		6	359;362	0	0	GQQRSKSCDSGEE;RSKSCDSGEEVDK	13445;13446	695	K.S#CDS#GEEVDK.E	R;R	0.943842	0.938517	0.907623	0.982172	0.982956	1.03939	1.03857	1.01701	1.07731	1.07261	0	0	1000;1000	0;0	0;0	197446;197446	10301;10301
CL9641Contig1	LRRC40	Leucine-rich repeat-containing protein 40		6	69	0	0	WRINVDTPPEAHQ	9930	0	R.INVDT#PPEAHQNVDFGGSDR.W	U	0.997336	1.00619	0.987298	1.04662	1.05362	0.988074	0.982002	0.97593	0.979617	0.983304	0	0	141.095	0	0	236638	7162
CL2773Contig3	LRRFIP2	Leucine-rich repeat flightless-interacting protein 2		6	101	0	0	SSSRRGSGDASCS	7461	0	R.RGS#GDASCSLDPDASLSELR.E	R	0.970826	0.981103	0.926421	0.927251	0.76478	1.11835	1.09951	1.08067	1.07058	1.0605	0	0	36.5564	0	0	236647	14689
dsrrswapns_comp211964_c4_seq18	LRRFIP2	Leucine-rich repeat flightless-interacting protein 2		6	257	0	0	RNQRNRSPENPES	12146	0	R.NRS#PENPESDDM*ENGSDYQR.D	R	0.988374	1.03418	0.908812	0.998128	0.944435	0.962378	0.928449	1.11388	1.05737	1.06399	0	0	80.2291	0	0	220467	898
dsrrswapns_comp211964_c4_seq18	LRRFIP2	Leucine-rich repeat flightless-interacting protein 2		6	263	0	0	SPENPESDDMENG	12147	0	R.NRSPENPES#DDM*ENGSDYQR.D	R	0.899235	0.988547	0.937101	0.877495	0.928906	1.04489	1.04857	1.00406	1.19946	1.07174	0	0	60.6819	0	0	220465	4241
CL8831Contig2	LSM1	U6 snRNA-associated Sm-like protein LSm1		4	129	0	0	SIPRADTLDEYxx	6922	0	R.ADT#LDEY.-	R	0.170343	0.331441	0.645565	0.979185	1.16355	1.26673	1.36401	1.33323	1.30459	1.44135	0	0	1000	0	0	220466	15660
TC425897	LSM11	U7 snRNA-associated Sm-like protein LSm11		6	211	0	0	PGPQGHSGNRPKQ	9702	0	R.AAGPPVEPGPQGHS#GNRPK.Q	R	1.15259	1.01712	1.05709	0.924268	1.06468	0.979127	0.965523	0.951919	0.946533	0.941147	0	0	1000	0	0	236640	2862
CL2332Contig1	LSM14A	Protein LSM14 homolog A		2	200	0	0	SQGQSSSPLDSLR	882	0	K.TQSSQGQSSS#PLDSLRK.S	R	1.6441	1.4461	1.00097	0.857765	0.746232	0.761481	0.834103	0.850777	0.913764	0.944715	0	0	18.8054	0	0	236645	6831
CL2332Contig2	LSM14A	Protein LSM14 homolog A		6	216	0	0	AAVGRRSPVLSRP	567	0	R.S#PVLSRPLPSSSQK.T	R	1.02447	0.976784	1.01367	0.99823	0.995291	1.00287	1.00525	0.99957	0.984745	0.999118	0	0	58.5514	0	0	236644	4851
CL2332Contig2	LSM14A	Protein LSM14 homolog A		6	191	0	0	LDSLRKSPTIEQA	568	0	K.S#PTIEQAVQTASAPHPPSSAAVGRR.S	R	1.00594	1.0246	0.951084	0.910468	1.08154	0.983014	0.990455	0.997897	1.01763	1.03737	0	0	20.1669	0	0	236640	10253
CL2332Contig1	LSM14A	Protein LSM14 homolog A		6	208	0	0	LDSLRKSPNIEQA	879	0	K.S#PNIEQAVQTAAAPHAPSTATVGR.R	R	1.07504	1.13147	1.05126	0.971028	1.01041	0.96559	0.959391	0.938285	0.960639	0.936899	0	0	153.711	0	0	236638	9537
CL2332Contig1	LSM14A	Protein LSM14 homolog A		6	250	0	0	IQKTAESPEQRKG	880	0	K.TAES#PEQR.K	R	1.01731	1.0046	0.978942	0.973342	0.977971	0.943502	1.03633	1.03797	1.00995	1.02008	0	0	73.3109	0	0	236636	14736
CL2332Contig1	LSM14A	Protein LSM14 homolog A		6	233	0	0	ATVGRRSPVLSRP	881	0	R.S#PVLSRPVPSSIQK.T	R	1.05263	1.07634	1.11663	1.04756	1.01139	0.966121	1.01675	0.972258	0.8827	0.857622	0	0	58.5514	0	0	236644	6628
CL1906Contig3	LSM14B	Protein LSM14 homolog B		1	162	0	0	SIPVRKSPMVEQA	144	0	K.S#PM*VEQAVQTGPLENQAQK.K	R	2.42643	1.88294	1.26704	0.935236	0.765853	0.566816	0.58015	0.545111	0.519244	0.511189	0	0	159.585	0	0	236648	6606
TC414886	LSR	LSR protein (Fragment)		6	421	0	0	RRGRARSVDDLDD	12030	0	R.ARS#VDDLDDNDRR.D	R	0.970364	1.03108	0.964774	1.00004	1.00049	0.89288	1.06057	1.01016	0.999687	1.06995	0	0	1000	0	0	220650	3427
dsrrswapns_comp193425_c0_seq2	LTV1	Protein LTV1 homolog		6	320	0	0	DGMDSVTEEDDED	11138	0	R.DGMDS#VT#EEDDEDK.E	R	0.905966	0.889179	0.951755	0.953659	0.908883	1.13837	1.03704	1.0489	1.08322	1.08302	1	1	1000	0	0	197446	9652
dsrrswapns_comp193425_c0_seq2	LTV1	Protein LTV1 homolog		6	318;320	0	0	PRDGMDSVTEEDD;DGMDSVTEEDDED	11137;11138	555	R.DGMDS#VT#EEDDEDK.E	R;R	0.990934	0.898371	0.963301	0.954396	0.976449	1.01399	0.974789	1.09349	1.08017	1.05411	0	0	1000;1000	0;0	0;0	197446;197446	9652;9652
CL2669Contig4	LUC7L3	Luc7-like protein 3		6	238	0	0	EKMRKKSSDPDRD	10320	0	K.S#SDPDRDECSK.K	R	0.96963	0.942391	0.97291	0.985839	0.992305	1.01383	1.02402	1.03635	1.04432	1.01841	0	0	30.8348	0	0	236639	1993
CL2669Contig1	LUC7L3	Luc7-like protein 3		6	238	0	0	EKLRKKSPEPDRE	12010	0	K.KS#PEPDREDR.S	U	0.818075	0.881691	0.905541	0.855711	1.02299	1.28969	1.04069	0.859955	1.09472	1.23093	0	0	1000	0	0	220650	1510
CL2669Contig4	LUC7L3	Luc7-like protein 3		6	425;429;431	0	0	ANEGNKSEGDTQS;NKSEGDTQSNxxx;SEGDTQSNxxxxx	10319;10318;10317	527	R.ESVAQVEVNGANEGNKS#EGDT#QS#N.-	R;R;R	0.942602	1.06499	0.99406	1.0086	1.16086	0.902947	0.83455	1.0069	1.1098	0.974697	0	0	277.70468249987;300.71157946322;313.36117970588	0;0;0	0;0;0	220466;220466;220466	19635;19635;19635
CL2669Contig1	LUC7L3	Luc7-like protein 3		6	425;431	0	0	ANEGNKSEGDTQS;SEGDTQSNxxxxx	12012;12011	591	R.ESVTQVEVNGANEGNKS#EGDTQS#N.-	U;U	1.04451	0.970426	0.833353	1.00485	0.979522	0.998156	0.922108	1.05999	1.12873	1.05836	0	0	35.777374610745;48.873949984654	0;0	0;0	197446;197446	11038;11038
CL15507Contig1	MACROD2	O-acetyl-ADP-ribose deacetylase MACROD2		6	315	0	0	EGEKGDSDEMKED	1413	0	K.GDS#DEM*K.E	U	0.939932	0.968634	0.981358	0.975345	0.962769	0.981565	1.03123	1.09388	1.02097	1.04432	0	0	1000	0	0	197446	3386
CL15507Contig1	MACROD2	O-acetyl-ADP-ribose deacetylase MACROD2		6	406	0	0	ISVEPKTPEPEDA	1414	0	K.T#PEPEDAK.M	U	0.978091	0.935253	0.893102	0.933509	0.990658	1.06212	1.00529	1.04835	1.07233	1.0813	0	0	1000	0	0	197446	7251
CL15507Contig1	MACROD2	O-acetyl-ADP-ribose deacetylase MACROD2		6	114	0	0	LKSKASSDDESPE	1415	0	K.ASS#DDESPEEIQVK.N	R	1.0134	0.946829	0.951331	0.982756	1.04156	0.918969	0.992637	1.0821	0.980905	1.08951	0	0	59.2977	0	0	220653	12639
CL15507Contig1	MACROD2	O-acetyl-ADP-ribose deacetylase MACROD2		6	328	0	0	TEGKPQSPPMKKI	1416	0	K.EDTEGKPQS#PPM*K.K	U	0.935594	0.885019	0.928732	0.952921	0.995297	1.04812	1.04111	1.0783	1.05447	1.08044	0	0	50.7033	0	0	236644	2007
CL15507Contig1	MACROD2	O-acetyl-ADP-ribose deacetylase MACROD2		6	118	0	0	ASSDDESPEEIQV	1417	0	K.ASS#DDES#PEEIQVK.N	R	1.02459	0.942588	0.959803	0.942424	1.04988	0.955151	0.990651	1.06329	1.02221	1.04942	0	0	38.1888	0	0	220466	21001
CL15507Contig1	MACROD2	O-acetyl-ADP-ribose deacetylase MACROD2		6	432	0	0	SENMETSQPKVSG	1418	0	K.SQEQEDSENM*ETS#QPK.V	U	0.936759	0.925897	0.961768	0.963778	1.00144	1.04241	1.02708	1.03489	1.03192	1.07406	0	0	37.5398	0	0	220653	2442
CL11424Contig1	MAD1L1	Mitotic spindle assembly checkpoint protein MAD1		6	594	0	0	KLEATGSPQSSQE	10428	0	K.LEATGS#PQSSQELAELK.K	U	0.912028	0.877826	1.1533	0.904166	0.87494	0.955823	0.952501	1.13059	1.10257	1.13626	0	0	37.5398	0	0	236635	14304
dsrrswapns_comp217748_c1_seq2	MADD	MAP kinase-activating death domain protein		6	744	0	0	AMERRESDVSLGG	13251	0	R.RES#DVSLGGGETR.R	R	1.05141	1.14008	1.05373	1.01211	0.985776	0.767231	0.926188	0.974474	1.017	1.07201	0	0	24.2431	0	0	220465	7259
dsrrswapns_comp217748_c1_seq2	MADD	MAP kinase-activating death domain protein		6	898;900	0	0	PTVKRESPSPQGK;VKRESPSPQGKSN	13249;13250	1178	K.RES#PS#PQGK.S	R;R	1.13065	1.03282	1.02748	1.11781	0.982087	1.02177	0.975949	0.837364	0.936505	0.937566	0	0	1000;1000	0;0	0;0	197450;197450	4348;4348
CL13704Contig1	MANBAL	Protein MANBAL		6	59	0	0	DSQEVKSPEAVKK	10424	0	K.SQEM*ESDSQEVKS#PEAVK.K	U	0.993534	0.967525	0.92897	0.976489	1.05508	1.02631	0.987784	0.970129	1.09326	1.00093	0	0	124.922	0	0	236638	3352
CL2070Contig2	MAP1B	Microtubule-associated protein 1B		6	964	0	0	ESPRNVSPVTHAP	5641	0	R.NVS#PVTHAPNR.G	R	0.973211	0.973616	0.980387	0.979355	0.974693	0.992919	1.03645	1.05896	1.00642	1.02398	0	0	24.2431	0	0	220465	7704
CL2070Contig2	MAP1B	Microtubule-associated protein 1B		6	1024	0	0	ALSPRDSDSDPSQ	5642	0	K.SDAALS#PRDS#DSDPSQELAK.P	R	0.992878	1.07839	0.932053	0.919602	0.919503	1.03676	1.12957	0.958331	1.00304	1.02988	1	1	20.1669	0	0	197446	12518
CL2070Contig2	MAP1B	Microtubule-associated protein 1B		6	1020;1024	0	0	KSDAALSPRDSDS;ALSPRDSDSDPSQ	5643;5642	963	K.SDAALS#PRDS#DSDPSQELAK.P	R;R	0.846385	0.96469	1.01376	0.967182	0.975456	1.0266	1.10531	0.966952	1.05726	1.0764	0	0	15.007250761561;20.166921175432	0;0	0;0	197446;197446	12518;12518
CL2070Contig4	MAP1S	MAP1S light chain		6	414	0	0	KSLAPISPLATTP	8340	0	K.SLAPIS#PLATT#PK.N	R	1.091	1.04484	0.986884	0.962274	0.958694	1.00094	0.995948	0.942175	0.982347	1.0349	1	1	44.2778	0	0	197445	23659
CL2070Contig4	MAP1S	MAP1S light chain		6	414;419	0	0	KSLAPISPLATTP;ISPLATTPKNELS	8340;8344	147	K.SLAPIS#PLATT#PK.N	R;R	1.06995	1.02618	1.04135	0.946274	0.969541	0.945375	1.01376	0.982805	0.999955	1.00481	0	0	44.27781438709;17.009095450606	0;0	0;0	197445;197445	23659;23638
dsrrswapns_comp215913_c1_seq1	MAP3K7	Mitogen-activated protein kinase kinase kinase 7		6	445	0	1	GQQRRRSVQDLTI	9411	0	R.RRS#VQDLTIVGTESSQESR.N	R	1.11078	1.0248	0.882774	0.961079	0.990794	0.857383	0.963876	1.04916	1.07513	1.08422	0	0	71.9493	0	0	197450	11657
CL2932Contig2	MAP3K7	Mitogen-activated protein kinase kinase kinase 7		6	445	0	1	GQQRRRSVQDLTI	9420	0	R.RRS#VQDLTILGTESSQESR.N	R	1.0225	1.0785	0.955385	0.949797	0.959473	0.872016	1.01535	1.0004	1.07982	1.06675	0	0	60.3582	0	0	220650	14778
CL257Contig12	MAP4	Microtubule-associated protein 4		2	146	0	0	AATPSKTPLSKSK	784	0	K.TSAATPS#KT#PLSK.S	R	1.36442	1.2437	1.14244	1.07869	1.02834	0.932477	0.879407	0.803797	0.784386	0.742338	1	0	53.5337	0	0	197446	11206
CL257Contig12	MAP4	Microtubule-associated protein 4		2	177	0	0	TQKKSASPAPAST	785	0	K.SAS#PAPASTTT#PK.R	R	1.58715	1.30715	1.1223	0.955117	0.92046	0.848225	0.85772	0.81784	0.796878	0.787158	1	1	53.5337	0	0	220653	5774
CL257Contig12	MAP4	Microtubule-associated protein 4		2	182	0	0	ASPAPASTTTPKR	792	0	K.S#ASPAPAS#TT#TPK.R	R	1.71033	1.44734	1.18424	1.1798	1.00381	0.908749	0.760703	0.636762	0.607073	0.561183	1	1	20.1669	0	0	197446	6801
CL257Contig9	MAP4	Microtubule-associated protein 4		2	49	0	0	GETCDKSNYVPLL	1224	0	K.S#NYVPLLDDDDVK.E	R	1.50836	1.07404	1.10421	0.946615	0.981612	0.836552	0.886136	0.846395	0.896501	0.919574	0	0	1000	0	0	197446	19916
CL18Contig26	MAP4	microtubule-associated protein 4 [Xenopus laevis]		2	2184	0	0	LTRGKGSPAQPEH	5468	0	K.GS#PAQPEHVVDECS#RSPLR.L	R	1.29772	1.23849	1.09784	1.12874	1.08716	0.906682	0.867587	0.828491	0.791927	0.755363	1	1	123.671	0	0	236639	8142
CL18Contig26	MAP4	microtubule-associated protein 4 [Xenopus laevis]		2	2211	0	0	EPTAPETPPASKS	5475	0	R.LLREPTAPET#PPASK.S	R	1.3341	1.17296	1.06297	1.01015	1.02629	0.928675	0.902136	0.875597	0.854239	0.832881	0	0	58.5514	0	0	236639	8851
CL18Contig26	MAP4	microtubule-associated protein 4 [Xenopus laevis]		2	2110	0	0	SPVRTLSPACKSR	5498	0	K.SDLS#PVRTLS#PACK.S	U	1.25662	1.11924	1.18585	1.01398	0.990082	0.94503	0.963153	0.868914	0.864281	0.792842	0	0	20.1669	0	0	197446	16963
CL257Contig12	MAP4	Microtubule-associated protein 4		2	228;233	0	0	PAALKQTPTSATP;QTPTSATPRTSVK	786;794	201	K.QT#PTSAT#PR.T	R;R	1.48265	1.39091	1.39649	1.29736	0.986332	1.0806	0.780313	0.648108	0.518388	0.418852	0	0	48.873949984654;17.009095450606	0;0	0;0	197446;197446	3617;2500
CL257Contig12	MAP4	Microtubule-associated protein 4		2	198;200	0	0	SASRVTSATPKDS;SRVTSATPKDSKP	789;791	202	R.VTS#AT#PK.D	R;R	1.21101	1.12917	1.16073	1.10773	0.987914	0.964631	0.939282	0.905512	0.83634	0.75768	0	0	24.436974992327;24.243126526472	0;0	0;0	197445;197445	9337;9337
CL257Contig12	MAP4	Microtubule-associated protein 4		2	177;185	0	0	TQKKSASPAPAST;APASTTTPKRPLS	785;793	703	K.SAS#PAPASTTT#PK.R	R;R	1.31869	1.24803	1.09189	0.924188	0.963391	0.961624	0.91078	0.820194	0.891295	0.86992	0	0	53.533688924093;17.009095450606	0;0	0;0	220653;197445	5774;7992
CL18Contig26	MAP4	microtubule-associated protein 4 [Xenopus laevis]		2	2184;2196	0	0	LTRGKGSPAQPEH;HVVDECSRSPLRL	5468;5512	885	K.GS#PAQPEHVVDECS#RSPLR.L	R;R	1.37299	1.22623	1.24199	0.996222	0.966797	0.942005	0.890421	0.838836	0.78778	0.736724	0	0	123.67089328525;13.379530017244	0;0	0;0	236639;236639	8142;8142
CL18Contig26	MAP4	microtubule-associated protein 4 [Xenopus laevis]		2	2269;2277	0	0	NRKERLSSPLHPL;PLHPLASPSLTNK	5509;5495	1128	K.ERLS#SPLHPLAS#PSLTNK.S	R;R	1.36466	1.18769	1.26485	1.11875	1.04781	0.908161	0.743281	0.715177	0.886288	0.763339	0	0	13.379530017244;23.623790157638	0;0	0;0	197449;197449	16856;16856
CL18Contig26	MAP4	microtubule-associated protein 4 [Xenopus laevis]		2	1328;1330	0	0	LQIPRKSASPLSH;IPRKSASPLSHKD	5490;5485	1167	K.S#AS#PLSHK.D	R;R	1.33084	1.18584	1.2249	1.0582	0.950645	0.862948	0.95573	0.862452	0.864458	0.703993	0	0	30.612101899637;33.6571906228	0;0	0;0	197450;197450	10469;10469
CL257Contig12	MAP4	Microtubule-associated protein 4		4	182;185	0	0	ASPAPASTTTPKR;APASTTTPKRPLS	792;793	901	K.SASPAPAS#TTT#PK.R	R;R	0.571792	0.747136	1.02139	1.25352	1.25672	1.13774	1.10348	1.05313	0.955534	0.899564	0	0	20.166921175432;17.009095450606	0;0	0;0	197446;197445	6801;7992
CL257Contig12	MAP4	Microtubule-associated protein 4		5	142	0	0	TKTSAATPSKTPL	788	0	K.TSAAT#PSK.T	R	0.787737	0.817368	0.850585	0.92015	1.01665	1.0943	1.07547	1.13049	1.12944	1.17781	0	0	30.8348	0	0	197446	5504
CL257Contig12	MAP4	Microtubule-associated protein 4		5	144	0	0	TSAATPSKTPLSK	795	0	K.TSAATPS#KT#PLSK.S	R	0.735619	0.772608	0.854833	0.920317	1.01964	1.14415	1.13831	1.13248	1.13817	1.14387	1	0	17.0091	0	0	236635	6503
CL257Contig4	MAP4	Microtubule-associated protein 4		5	6	0	0	xRSKIGSTDNIKH	798	0	K.IGS#TDNIK.H	R	0.637229	0.767209	0.948688	1.09865	1.18313	1.14337	1.10944	1.07489	1.02145	1.01595	0	0	24.437	0	0	197446	12178
CL9565Contig2	MAP4	microtubule-associated protein 4 [Xenopus laevis]		5	145	0	0	AKTSAATPSKTPL	1135	0	K.TSAAT#PSK.T	U	0.787737	0.817368	0.850585	0.92015	1.01665	1.0943	1.07547	1.13049	1.12944	1.17781	1	1	30.8348	0	0	197446	5504
CL9565Contig2	MAP4	microtubule-associated protein 4 [Xenopus laevis]		5	142;145	0	0	ERKAKTSAATPSK;AKTSAATPSKTPL	1139;1135	765	K.AKTS#AAT#PSK.T	U;U	0.765369	0.717167	0.648309	0.832382	0.945763	1.13857	1.07451	1.16129	1.31763	1.39901	0	0	17.009095450606;30.834828859374	0;0	0;0	197447;197446	5892;5504
CL257Contig12	MAP4	Microtubule-associated protein 4		6	131	0	0	NKELPPSPEKKTK	780	0	K.ELPPS#PEK.K	R	0.916004	0.916081	0.952326	0.986491	0.978451	1.05023	1.02328	1.04057	1.0546	1.08196	0	0	1000	0	0	197446	11514
CL257Contig12	MAP4	Microtubule-associated protein 4		6	300	0	0	DASRPKSVPADLT	781	0	K.S#VPADLTK.A	R	1.03566	0.907545	0.987509	0.820209	1.00866	0.982799	1.04831	1.03939	1.0323	1.13761	0	0	87.265	0	0	220466	23321
CL257Contig12	MAP4	Microtubule-associated protein 4		6	241	0	0	RTSVKASPVASKS	782	0	K.AS#PVASK.S	R	1.0046	0.97711	0.993149	0.984458	0.98512	1.00118	1.01585	1.02445	1.00088	1.01321	0	0	76.7327	0	0	197445	7837
CL257Contig12	MAP4	Microtubule-associated protein 4		6	161	0	0	GAATAPSPKRALS	783	0	K.SKPTGAATAPS#PK.R	R	0.954128	0.915799	0.98445	0.963454	0.992047	1.0257	1.05428	1.05332	1.01462	1.0422	0	0	71.7529	0	0	236645	3329
CL257Contig12	MAP4	Microtubule-associated protein 4		6	169	0	0	KRALSATPTQKKS	787	0	K.RALSAT#PTQK.K	R	1.01789	0.969258	1.02895	0.950567	1.0193	1.02662	1.01214	0.997664	0.991758	0.985853	0	0	44.2778	0	0	236645	2217
CL257Contig12	MAP4	Microtubule-associated protein 4		6	200	0	0	SRVTSATPKDSKP	791	0	R.VTS#AT#PK.D	R	1.13484	1.07594	1.09438	1.00807	1.04114	1.04325	0.98602	0.928785	0.872114	0.815444	1	1	24.2431	0	0	197445	9337
CL257Contig12	MAP4	Microtubule-associated protein 4		6	185	0	0	APASTTTPKRPLS	793	0	K.SAS#PAPASTTT#PK.R	R	1.03556	0.929672	1.00703	0.981756	0.985979	0.986466	1.04611	1.03611	1.01654	0.974762	2	2	17.0091	0	0	197445	7992
CL257Contig4	MAP4	Microtubule-associated protein 4		6	191	0	0	QNGDPVTPTEFPK	799	0	K.VEESQNTGEQVVPSQNGDPVT#PTEFPK.Q	R	0.984278	0.891628	0.919721	0.842706	0.916616	1.04966	1.06498	1.08029	1.11014	1.13999	0	0	13.3795	0	0	236635	13345
CL9565Contig2	MAP4	microtubule-associated protein 4 [Xenopus laevis]		6	134	0	0	SKKLPPSPERKAK	1127	0	K.KLPPS#PERK.A	U	0.958711	0.906831	0.966244	0.944916	1.01253	1.02289	1.03848	1.05032	1.03571	1.06337	0	0	1000	0	0	220650	11012
CL9565Contig2	MAP4	microtubule-associated protein 4 [Xenopus laevis]		6	164	0	0	GAAAAPSPKKPVS	1128	0	K.VTGAAAAPS#PK.K	U	1.00648	0.974068	1.02111	0.954784	1.02054	1.02631	1.01283	0.999346	0.994629	0.989911	0	0	127.526	0	0	236648	2751
CL9565Contig2	MAP4	microtubule-associated protein 4 [Xenopus laevis]		6	172	0	0	KKPVSATPTQKKS	1132	0	K.KPVSAT#PTQK.K	U	1.00622	0.992369	1.04434	1.00568	1.0001	1.03994	0.995024	0.99586	0.966572	0.953902	0	0	44.2778	0	0	220467	8108
CL9565Contig2	MAP4	microtubule-associated protein 4 [Xenopus laevis]		6	174	0	0	PVSATPTQKKSAS	1134	0	K.KPVSATPT#QK.K	U	1.02708	0.952025	1.05205	0.970583	1.07239	1.03069	1.00594	0.981185	0.963081	0.944976	0	0	31.2747	0	0	236645	3834
CL9565Contig2	MAP4	microtubule-associated protein 4 [Xenopus laevis]		6	231	0	0	PAVPKQTPTSTTP	1136	0	K.QT#PTSTT#PR.A	U	0.822082	0.920231	0.953085	0.847563	0.983599	1.05224	1.06901	1.08578	1.1174	1.14902	1	0	30.8348	0	0	220653	19982
CL257Contig9	MAP4	Microtubule-associated protein 4		6	1204	0	0	NGVGERSPAEGDN	1226	0	R.QES#QENGVGERS#PAEGDNQR.E	R	1.0565	1.18418	1.0399	1.00466	0.868171	0.99269	1.07084	0.982984	0.905227	0.894844	1	0	1000	0	0	220466	2003
CL257Contig9	MAP4	Microtubule-associated protein 4		6	437	0	0	TEDEDLSPLKTEG	1228	0	K.TEDEDLS#PLK.-	R	0.980867	0.894717	0.991629	0.967925	0.967743	0.996533	1.02254	1.03233	1.05644	1.08928	0	0	87.265	0	0	236648	5937
CL11665Contig1	MAP4	Microtubule-associated protein 4		6	438	0	0	TEEQDWSPLKxxx	5255	0	K.TEEQDWS#PLK.-	U	1.10334	0.980749	1.05676	0.954648	0.963307	1.04073	1.01265	0.984564	0.962602	0.94064	0	0	52.4027	0	0	236648	7111
CL11665Contig1	MAP4	Microtubule-associated protein 4		6	429	0	0	ADDYLSTPKTEEQ	5256	0	K.ADDYLST#PK.T	U	0.993383	0.978516	0.995737	0.970897	0.993617	0.98657	1.04154	1.02296	0.990758	1.02603	0	0	30.8348	0	0	220466	19548
CL11665Contig1	MAP4	Microtubule-associated protein 4		6	32	0	0	KQDFITSLENEKF	5257	0	K.QDFITS#LENEK.F	R	0.958136	0.882339	0.932999	1.01206	0.977472	0.969373	1.03994	1.09917	1.1028	1.02571	0	0	17.0091	0	0	197446	17847
CL18Contig26	MAP4	microtubule-associated protein 4 [Xenopus laevis]		6	1827	0	0	PIRRIASPDQNKL	5458	0	R.IAS#PDQNK.L	U	1.07959	1.06617	0.974306	1.00482	0.985356	1.01547	1.00038	0.967751	0.972011	0.934158	1	1	1000	0	0	197446	8985
CL18Contig26	MAP4	microtubule-associated protein 4 [Xenopus laevis]		6	2222	0	0	KSGEDGSDEIFQD	5460	0	K.S#GEDGS#DEIFQDQK.K	R	1.02027	0.905845	1.16925	0.978891	0.94216	1.02318	0.999969	0.961703	1.05601	0.942705	1	1	1000	0	0	197446	13229
CL18Contig26	MAP4	microtubule-associated protein 4 [Xenopus laevis]		6	2321	0	0	AVERVPSPIPAEP	5467	0	R.VPS#PIPAEPPK.A	R	1.19518	1.17005	1.09655	0.99569	1.02558	0.996529	0.903553	0.840822	0.899521	0.876525	0	0	1000	0	0	220466	28392
CL18Contig26	MAP4	microtubule-associated protein 4 [Xenopus laevis]		6	1628	0	0	TEQSPDSPLSGEK	5470	0	K.SPT#LSATNSLTEQSPDS#PLS#GEK.L	R	1.14282	1.09812	0.986846	1.04715	1.13821	0.860118	1.00525	0.999765	0.879531	0.842181	1	1	87.265	0	0	220466	30273
CL18Contig26	MAP4	microtubule-associated protein 4 [Xenopus laevis]		6	2241	0	0	MVLSIDSPKDEAL	5471	0	K.M*VLSIDS#PK.D	R	0.938172	0.981055	0.90784	1.10269	0.93361	1.26814	0.999331	0.91181	0.946719	1.01063	0	0	71.7529	0	0	220466	26611
CL18Contig26	MAP4	microtubule-associated protein 4 [Xenopus laevis]		6	1302	0	0	VTRRSKSPALTTN	5472	0	K.S#PALTTNSDQR.Q	R	1.27998	1.10402	1.09502	0.898884	0.919797	0.964122	0.837521	0.900911	0.976868	1.02288	0	0	65.4396	0	0	197446	6157
CL18Contig26	MAP4	microtubule-associated protein 4 [Xenopus laevis]		6	1578	0	0	RSSAPNTPDVASK	5473	0	K.SRSS#APNT#PDVASK.K	U	0.804808	0.814528	1.01225	1.0544	1.10744	1.08039	1.14546	1.06826	1.01607	0.896393	1	0	60.3582	0	0	197445	7698
CL18Contig26	MAP4	microtubule-associated protein 4 [Xenopus laevis]		6	2073	0	0	LLSDGHSPAATQE	5477	0	R.ALTLLS#DGHS#PAATQEK.S	U	1.11396	0.958961	1.04264	0.956299	1.0115	0.940645	1.06555	0.976229	1.01759	0.916622	0	0	47.0452	0	0	197445	20787
CL18Contig26	MAP4	microtubule-associated protein 4 [Xenopus laevis]		6	1330	0	0	IPRKSASPLSHKD	5485	0	K.S#AS#PLSHK.D	R	1.01561	0.999143	0.968956	0.967818	0.999163	1.15011	0.986124	1.04667	0.91543	0.950966	1	1	33.6572	0	0	197450	10469
CL18Contig26	MAP4	microtubule-associated protein 4 [Xenopus laevis]		6	1243	0	0	KSVSPKSPHSKGG	5486	0	K.S#VSPKS#PHSK.G	R	1.23754	1.06263	0.95753	1.02439	1.05531	0.917989	0.873517	0.802769	1.03863	1.0297	0	0	33.6572	0	0	220465	9399
CL18Contig26	MAP4	microtubule-associated protein 4 [Xenopus laevis]		6	1715	0	0	SFIAAMSPSKSPS	5492	0	K.S#ISRS#PPRS#FIAAM*S#PSK.S	U	0.907541	0.834684	0.966655	0.997919	1.10983	1.17025	1.01149	1.01448	1.01394	0.973219	0	0	26.9265	0	0	220466	27225
CL18Contig26	MAP4	microtubule-associated protein 4 [Xenopus laevis]		6	1552	0	0	KTTERQSASSPSF	5497	0	K.TTERQS#ASS#PSFK.L	U	1.09264	1.03679	1.05266	1.07914	0.953758	1.08493	1.01568	0.982958	0.860405	0.84104	1	1	20.1669	0	0	197446	8944
CL18Contig26	MAP4	microtubule-associated protein 4 [Xenopus laevis]		6	1557	0	0	QSASSPSFKLRTL	5503	0	R.QSASSPS#FK.L	U	0.964257	0.941142	0.959189	1.05089	0.946904	1.10344	1.02994	0.973251	1.02881	1.00217	0	0	17.0091	0	0	197446	9485
CL18Contig26	MAP4	microtubule-associated protein 4 [Xenopus laevis]		6	724;726	0	0	TSSRVVSPSPERK;SRVVSPSPERKAI	5454;5455	375	K.VVS#PS#PERK.A	R;R	1.00332	0.979394	1.01438	1.01848	1.04567	1.07771	0.991307	0.976052	0.976561	0.917119	0	0	1000;1000	0;0	0;0	197445;197445	10386;10386
CL18Contig26	MAP4	microtubule-associated protein 4 [Xenopus laevis]		6	2139;2141	0	0	VSSKLKSPSPQPL;SKLKSPSPQPLEK	5456;5457	376	K.LKS#PS#PQPLEK.H	U;U	1.06433	1.08364	0.943254	0.97577	1.00363	1.06518	0.97772	0.913274	1.00696	0.96623	0	0	1000;1000	0;0	0;0	197445;197445	17507;17507
CL18Contig26	MAP4	microtubule-associated protein 4 [Xenopus laevis]		6	1628;1631	0	0	TEQSPDSPLSGEK;SPDSPLSGEKLAP	5470;5469	377	K.SPT#LSATNSLTEQSPDS#PLS#GEK.L	R;R	1.1182	1.11761	1.05575	1.02995	0.993688	0.996303	0.895364	0.947577	0.937855	0.907694	0	0	87.26499655711;94.662408676042	0;0	0;0	220466;220466	30273;30273
CL257Contig12	MAP4	Microtubule-associated protein 4		6	213;217	0	0	KTLDLKSPVKSPD;LKSPVKSPDKKPA	778;779	763	K.S#PVKS#PDK.K	R;R	1.07414	0.972088	0.99758	0.961591	0.99833	0.869161	1.02091	1.01963	1.05565	1.03092	0	0	1000;1000	0;0	0;0	197446;197446	8374;8374
CL18Contig26	MAP4	microtubule-associated protein 4 [Xenopus laevis]		6	1827;1834	0	0	PIRRIASPDQNKL;PDQNKLSIPLKHE	5458;5461	959	R.IAS#PDQNKLS#IPLK.H	U;U	1.19935	1.10284	0.899896	1.10937	1.07145	1.12439	0.979712	0.887057	0.870768	0.75517	0	0	1000;1000	0;0	0;0	197446;197446	8985;19971
CL18Contig26	MAP4	microtubule-associated protein 4 [Xenopus laevis]		6	2217;2222	0	0	TPPASKSGEDGSD;KSGEDGSDEIFQD	5459;5460	960	K.S#GEDGS#DEIFQDQK.K	R;R	1.03098	0.964721	0.977224	1.00015	0.971581	1.02056	0.96316	0.926453	1.19357	0.951601	0	0	1000;1000	0;0	0;0	197446;197446	13229;13229
CL18Contig26	MAP4	microtubule-associated protein 4 [Xenopus laevis]		6	1552;1555	0	0	KTTERQSASSPSF;ERQSASSPSFKLR	5497;5502	962	K.TTERQS#ASS#PSFK.L	U;U	0.998948	1.01051	1.01123	1.06242	1.0071	1.0493	1.03973	0.924539	0.979646	0.916594	0	0	20.166921175432;17.009095450606	0;0	0;0	197446;197446	8944;8944
CL18Contig26	MAP4	microtubule-associated protein 4 [Xenopus laevis]		6	661;663	0	0	VRNRKQSHSPEQA;NRKQSHSPEQAKI	5462;5463	1112	R.KQS#HS#PEQAK.I	R;R	0.947117	0.988101	0.994894	1.00244	1.06009	1.13295	1.01762	0.987697	0.972781	0.896314	0	0	1000;1000	0;0	0;0	220465;220465	5371;5371
CL1123Contig2	MAP4K4	Mitogen-activated protein kinase kinase kinase kinase 4		2	622	0	1	HSFSDPSPKFAPQ	2212	0	R.SHSFS#DPS#PK.F	R	1.30229	1.21151	1.17295	1.13816	0.989476	1.01678	0.928944	0.757735	0.738826	0.743324	0	0	57.0474	0	0	220466	11700
CL1123Contig2	MAP4K4	Mitogen-activated protein kinase kinase kinase kinase 4		6	554	0	1	RKANQGSPEAQAK	2210	0	K.ANQGS#PEAQAK.Q	R	1.0011	0.984883	0.946418	0.953196	1.01703	1.02625	1.01872	0.996299	1.02644	1.02965	0	0	1000	0	0	197446	5232
CL1123Contig2	MAP4K4	Mitogen-activated protein kinase kinase kinase kinase 4		6	690	0	1	VLSRRDSPLQGSG	2211	0	R.RDS#PLQGSGQQNTQTGQR.N	R	0.932222	0.953822	0.964963	0.966841	0.9869	1.02001	1.04106	1.03485	1.04928	1.05006	0	0	126.676	0	0	220465	1916
CL1123Contig2	MAP4K4	Mitogen-activated protein kinase kinase kinase kinase 4		6	610	0	1	SLKNNVSPVSRSH	2213	0	K.NNVS#PVSR.S	R	1.19821	1.07949	1.11047	1.05996	0.98915	0.936015	0.952189	0.90363	0.888036	0.882856	0	0	37.5398	0	0	197445	3795
CL1123Contig2	MAP4K4	Mitogen-activated protein kinase kinase kinase kinase 4		6	877	0	1	ESEPAMTPSKEGT	2216	0	K.TM*IVHDDAESEPAM*T#PSK.E	R	1.13411	1.04111	1.01705	1.14802	0.989344	0.95709	0.930579	0.910014	0.940081	0.932596	0	0	24.2431	0	0	220467	8562
CL1123Contig2	MAP4K4	Mitogen-activated protein kinase kinase kinase kinase 4		6	682	0	1	VRTTSRSPVLSRR	2217	0	R.TTS#RS#PVLSR.R	R	1.05754	1.07501	0.867072	1.01399	1.01045	1.12974	0.970887	0.884573	0.947344	1.04339	1	0	24.2431	0	0	236635	21630
CL1123Contig2	MAP4K4	Mitogen-activated protein kinase kinase kinase kinase 4		6	767	0	1	SSKSEGSPSQRHE	2218	0	K.SEGS#PSQR.H	R	0.901412	1.17621	1.00777	1.0649	0.907486	0.974221	1.02773	0.924062	0.97942	1.03679	0	0	17.0091	0	0	197447	23725
zeinaSSns_comp389652_c0_seq5	MAP4K4	Mitogen-activated protein kinase kinase kinase kinase 4		6	586	0	1	RKANQGSPEAQAN	2277	0	K.ANQGS#PEAQANQPGR.V	R	1.02525	1.03062	0.951689	0.992274	0.954691	1.02747	1.02286	0.996318	1.0184	0.980427	0	0	1000	0	0	197446	2869
zeinaSSns_comp389652_c0_seq5	MAP4K4	Mitogen-activated protein kinase kinase kinase kinase 4		6	915	0	1	ESEPAMTPSKEGT	2284	0	K.TM*IVHDDVESEPAM*T#PSK.E	R	1.03368	1.05973	0.997593	1.00498	1.00424	1.0277	1.0019	0.976106	0.956723	0.937341	0	0	24.2431	0	0	236638	4023
CL1123Contig2	MAP4K4	Mitogen-activated protein kinase kinase kinase kinase 4		6	679;680	0	1	RVPVRTTSRSPVL;VPVRTTSRSPVLS	2214;2215	1158	R.TT#S#RSPVLSR.R	R;R	1.0257	0.938409	0.996711	1.00378	0.987976	1.06416	1.01952	0.990795	0.97755	0.995402	0	0	37.539838425544;24.436974992327	0;0	0;0	197450;236635	7044;21630
CL1280Contig1	MAP7	Ensconsin		6	245	0	0	SATTINTPPSVPK	4188	0	K.ESPASATTINT#PPS#VPK.G	R	1.07577	1.1321	0.949152	1.03712	0.99797	0.921637	0.937631	0.953625	0.982873	1.01212	1	1	71.7529	0	0	197446	13900
CL1280Contig1	MAP7	Ensconsin		6	319	0	0	TAKRPPSPTLENK	4193	0	K.RPPS#PTLENK.K	R	0.97907	0.963166	0.986493	0.966501	0.963023	0.945266	1.09141	1.03522	1.09631	0.973546	0	0	31.2747	0	0	197449	10007
CL1280Contig1	MAP7	Ensconsin		6	321	0	0	KRPPSPTLENKKV	4194	0	K.RPPSPT#LENK.K	R	0.920914	0.987108	1.02799	0.954999	1.03157	1.03181	1.02086	1.0099	1.00825	1.0066	0	0	31.2747	0	0	236645	4244
CL1280Contig1	MAP7	Ensconsin		6	202	0	0	AHRPPTSPLDSSI	4195	0	K.AHRPPTS#PLDSSIISR.L	R	1.14781	1.02339	1.13277	1.06894	0.942511	0.933655	0.9334	0.870587	0.980888	0.966042	0	0	17.0091	0	0	197451	13420
zeinaSSns_comp387690_c1_seq3	MAP7	Ensconsin		6	235	0	0	LNSQPHSPRVSNL	4224	0	K.TPLNSQPHS#PR.V	R	0.818835	0.838521	0.888344	1.00994	1.0496	1.10986	1.11959	1.03802	1.08228	1.04501	0	0	47.0452	0	0	220465	6089
CL1280Contig9	MAP7	Ensconsin		6	292	0	0	AATTINTPPSAPK	4343	0	K.DSTAAATTINT#PPS#APK.G	R	1.12703	0.999208	1.07259	0.972967	0.991087	0.977324	0.969577	0.961831	0.963404	0.964978	1	1	49.4182	0	0	197446	11396
CL1280Contig1	MAP7	Ensconsin		6	287;290	0	0	SEHLKQSPPSLGK;LKQSPPSLGKRPP	4185;4186	943	K.QS#PPS#LGK.R	R;R	0.975494	0.974256	0.982214	0.976907	0.980204	1.08482	0.999061	1.02439	1.02289	0.979766	0	0	1000;1000	0;0	0;0	197446;197446	10838;10838
CL1280Contig9	MAP7	Ensconsin		6	292;295	0	0	AATTINTPPSAPK;TINTPPSAPKGPL	4343;4340	945	K.DSTAAATTINT#PPS#APK.G	R;R	1.00913	0.930756	1.02799	1.03652	1.06166	0.987888	1.07906	0.875957	1.06191	0.929126	0	0	49.418150373801;76.927189005661	0;0	0;0	197446;197446	11396;11396
CL3143Contig5	MAP7D1	MAP7 domain-containing protein 1		2	167	0	0	SPSSAVSPRQKPD	14404	0	K.YDGSSPPVVPS#PSSAVS#PR.Q	R	1.17077	1.09001	1.21407	1.08139	0.926292	1.03601	0.906533	0.956548	0.746353	0.872019	0	0	18.8054	0	0	197446	14231
zeinaSSns_comp389186_c0_seq2	MAP7D1	MAP7 domain-containing protein 1		6	162;168	0	0	SPPAVSSPISAVS;SPISAVSPRQKPD	14215;14214	1068	K.YDGSS#PPAVSS#PISAVS#PR.Q	R;R	1.12822	0.843945	1.01604	0.998132	1.06275	0.953891	0.932165	1.03418	0.979289	1.05139	0	0	17.009095450606;33.6571906228	0;0	0;0	197446;197446	13935;13935
CL292Contig5	MAPK1	Mitogen-activated protein kinase 1		6	188	0	1	DHTGFLTEYVATR	7787	0	R.VADPDHDHTGFLT#EYVAT#R.W	R	0.986154	1.09918	0.907595	0.976303	1.02148	0.939593	0.995436	0.968727	0.968688	1.13685	2	2	58.5514	0	0	220467	17193
CL292Contig5	MAPK1	Mitogen-activated protein kinase 1		6	184;188	0	1	DPDHDHTGFLTEY;DHTGFLTEYVATR	7789;7787	729	R.VADPDHDHT#GFLT#EYVATR.W	R;R	0.999696	0.976435	0.970859	0.977242	0.993596	0.976303	0.987684	1.02029	1.01981	1.07808	0	0	43.442041079335;58.551436860872	0;0	0;0	236639;220467	9272;17193
CL292Contig5	MAPK1	Mitogen-activated protein kinase 1		6	188;193	0	1	DHTGFLTEYVATR;LTEYVATRWYRAP	7787;7788	730	R.VADPDHDHTGFLT#EYVAT#R.W	R;R	0.979394	0.948094	0.983607	0.962329	0.988645	1.01725	1.05666	0.989854	1.00361	1.07056	0	0	58.551436860872;47.038836025422	0;0	0;0	220467;220467	17193;17428
CL2146Contig2	MAPK11	Mitogen-activated protein kinase 11		6	179	0	1	QADDEMTGYVATR	11127	0	R.QADDEM*T#GYVATR.W	R	0.887239	0.893848	1.03174	0.997939	0.957441	0.942461	0.98863	1.0348	1.10023	1.16567	0	0	51.0043	0	0	220653	2427
CL4154Contig1	MAPK12	Mitogen-activated protein kinase 12		6	255	0	1	FVQKLQSPDAKNY	6818	0	K.LQS#PDAK.N	U	1.01491	0.982249	0.972306	0.922979	0.963313	1.03523	1.02897	1.0227	1.02668	1.03066	0	0	1000	0	0	236648	2238
dsrrswapns_comp213715_c0_seq14	MAPRE1	Microtubule-associated protein RP/EB family member 1		2	173	0	0	SGNTDDSFAGGSE	1930	0	K.KPLGSGNTDDS#FAGGSEGK.A	R	1.26089	1.14276	1.29795	1.14944	1.0204	1.02086	0.797937	0.78377	0.777448	0.748559	2	1	71.7529	0	0	236639	7221
dsrrswapns_comp213715_c0_seq14	MAPRE1	Microtubule-associated protein RP/EB family member 1		2	167;173	0	0	PKKPLGSGNTDDS;SGNTDDSFAGGSE	1931;1930	43	K.KPLGS#GNTDDS#FAGGSEGK.A	R;R	1.51661	1.4178	1.25683	1.27415	0.996805	0.840174	0.776881	0.689154	0.70335	0.528233	0	0	53.567153353146;71.752924648529	0;0	0;0	220466;236639	25220;7221
dsrrswapns_comp213715_c0_seq14	MAPRE1	Microtubule-associated protein RP/EB family member 1		6	167	0	0	PKKPLGSGNTDDS	1931	0	K.KPLGS#GNT#DDS#FAGGSEGK.A	R	1.07829	1.02789	1.01754	1.0212	1.00734	0.993628	0.966687	0.948732	0.96131	0.977383	3	2	53.5672	0	0	220466	25220
dsrrswapns_comp213715_c0_seq14	MAPRE1	Microtubule-associated protein RP/EB family member 1		6	170	0	0	PLGSGNTDDSFAG	1932	0	K.KPLGS#GNT#DDS#FAGGSEGK.A	R	1.13968	1.08229	1.06849	0.989053	0.956531	0.94554	0.966581	0.940684	0.96803	0.943123	2	1	52.255	0	0	220466	25220
dsrrswapns_comp213715_c0_seq14	MAPRE1	Microtubule-associated protein RP/EB family member 1		6	178	0	0	DSFAGGSEGKASR	1933	0	K.KPLGSGNTDDSFAGGS#EGK.A	R	1.01312	0.967416	1.04139	1.0492	0.996948	1.07884	0.980853	0.929865	1.00304	0.939327	0	0	49.5899	0	0	236639	7566
dsrrswapns_comp213715_c0_seq14	MAPRE1	Microtubule-associated protein RP/EB family member 1		6	167;170	0	0	PKKPLGSGNTDDS;PLGSGNTDDSFAG	1931;1932	915	K.KPLGS#GNT#DDSFAGGSEGK.A	R;R	1.15841	1.08529	0.994868	1.0123	1.01706	0.989925	0.945812	0.927134	0.945135	0.924077	0	0	53.567153353146;52.255002982597	0;0	0;0	220466;220466	25220;25220
CL1486Contig1	MARCKS	Myristoylated alanine-rich C-kinase substrate		3	136;140	0	0	RFSFKKSFKLSGF;KKSFKLSGFSFKK	300;294	809	K.S#FKLS#GFSFK.K	R;R	0.469812	0.823812	1.19724	1.35161	1.40804	1.27259	1.17026	1.01703	0.780358	0.509249	0	0	93.154181460328;1000	0;0	0;0	197445;197446	27193;21188
CL1486Contig1	MARCKS	Myristoylated alanine-rich C-kinase substrate		5	118	0	0	GSTSTPSTSNETP	304	0	K.TEEAGST#STPS#TSNET#PK.K	R	0.829269	0.919637	0.835527	0.768264	0.954157	0.962232	1.04262	1.123	1.22943	1.33586	2	2	59.2977	0	0	197446	6650
CL1486Contig2	MARCKS	MARCKS protein (Fragment)		6	152	0	0	KNKKENSEGAENE	243	0	K.ENS#EGAENEGAAASTEETK.E	U	0.95828	0.878993	0.95571	0.96563	0.950248	1.00376	1.07093	1.06735	1.07007	1.07902	0	0	128.035	0	0	220466	10005
CL1486Contig2	MARCKS	MARCKS protein (Fragment)		6	209	0	0	EPAAEASPEAVET	244	0	K.EEPAAEAS#PEAVETK.A	U	0.970404	0.920996	0.985932	0.937003	1.02	1.01298	1.01684	1.03073	1.04472	1.0604	0	0	97.6019	0	0	220466	18038
CL1486Contig2	MARCKS	MARCKS protein (Fragment)		6	280	0	0	EATSESSPAAESA	252	0	K.AEEPAAPTQEATSESS#PAAESAE.-	U	1.00005	1.10727	0.928772	1.02029	0.933262	0.880217	0.959594	1.02012	1.07421	1.07623	0	0	24.437	0	0	220466	14141
TC454352	MARCKS	Myristoylated alanine-rich C-kinase substrate		6	74	0	0	AKEEAASVEAAPE	260	0	K.EEAAS#VEAAPEK.E	R	0.970219	0.96515	0.983357	0.967037	0.969245	0.977663	1.04898	1.05202	1.03328	1.03305	0	0	1000	0	0	197445	10614
TC454352	MARCKS	Myristoylated alanine-rich C-kinase substrate		6	97	0	0	EPAEPASPAEGEP	262	0	K.EVDAS#PAEGEPAEPAS#PAEGEPAAK.T	R	0.976244	0.946744	0.958698	0.959455	0.985557	0.990371	1.04582	1.075	1.03263	1.02948	1	1	1000	0	0	197445	14358
TC454352	MARCKS	Myristoylated alanine-rich C-kinase substrate		6	26	0	0	GEAVAASPSKANG	266	0	K.PGEAVAAS#PSK.A	U	1.01752	0.914969	0.990436	0.980779	0.987855	0.966344	1.07623	1.03513	0.986708	1.04403	0	0	31.2747	0	0	220466	13411
TC454352	MARCKS	Myristoylated alanine-rich C-kinase substrate		6	16	0	0	AKGEAATEKPGEA	268	0	K.GEAAT#EKPGEAVAASPSK.A	U	1.24646	1.26109	0.9466	0.957957	1.14193	0.528038	0.902517	0.893107	1.0443	1.07801	0	0	20.4296	0	0	220653	17409
CL1486Contig1	MARCKS	Myristoylated alanine-rich C-kinase substrate		6	46	0	0	KVNGDASPAAAEA	293	0	K.VNGDAS#PAAAEAGK.E	R	0.969409	0.982867	1.02546	0.971467	0.934641	0.982407	1.07217	1.02425	1.01858	1.01875	0	0	1000	0	0	197445	10263
CL1486Contig1	MARCKS	Myristoylated alanine-rich C-kinase substrate		6	140	0	0	KKSFKLSGFSFKK	294	0	K.LS#GFS#FK.K	R	1.11516	0.997004	1.08676	1.00668	0.966748	0.955054	1.02496	0.974171	0.95781	0.915653	2	2	1000	0	0	197446	21188
CL1486Contig1	MARCKS	Myristoylated alanine-rich C-kinase substrate		6	75	0	0	GKEEAASAEAAPE	296	0	K.EEAAS#AEAAPEK.E	R	0.942479	0.980245	1.0047	1.02658	0.921647	1.13773	1.00152	1.05827	0.953378	0.973448	0	0	1000	0	0	220466	10975
CL1486Contig1	MARCKS	Myristoylated alanine-rich C-kinase substrate		6	226	0	0	AAPEKPSVEEAKP	297	0	K.AEEAAPEKPS#VEEAK.P	U	0.94377	0.874821	0.992015	0.988925	0.930381	1.08852	1.03794	1.03858	1.0275	1.07754	0	0	1000	0	0	220467	11836
CL1486Contig1	MARCKS	Myristoylated alanine-rich C-kinase substrate		6	87	0	0	EKEAAASPAEGEP	298	0	K.EAAAS#PAEGEPAEPAS#PAEGEPATK.T	R	1.00995	0.950165	0.923559	0.921264	1.03668	1.02705	1.06183	1.01598	1.04867	1.00486	1	1	179.673	0	0	236647	6102
CL1486Contig1	MARCKS	Myristoylated alanine-rich C-kinase substrate		6	98	0	0	EPAEPASPAEGEP	299	0	K.EAAASPAEGEPAEPAS#PAEGEPATK.T	R	0.987552	0.961804	0.940357	0.932541	0.995927	1.00257	1.022	1.02661	1.06964	1.06101	1	1	112.711	0	0	236636	5084
CL1486Contig1	MARCKS	Myristoylated alanine-rich C-kinase substrate		6	136	0	0	RFSFKKSFKLSGF	300	0	K.S#FKLS#GFSFK.K	R	1.1172	1.00646	1.06474	1.03537	0.978374	0.972264	1.0405	0.973596	0.950625	0.860872	1	1	93.1542	0	0	197445	27193
CL1486Contig1	MARCKS	Myristoylated alanine-rich C-kinase substrate		6	152	0	0	KNKKENSEGAENE	301	0	K.ENS#EGAENEGAVASTEEAK.E	R	0.918476	0.943566	1.26068	1.46268	0.91794	0.861857	0.876873	0.891889	0.919311	0.946733	0	0	86.3444	0	0	220466	13479
CL1486Contig1	MARCKS	Myristoylated alanine-rich C-kinase substrate		6	209	0	0	EPAADASPEVVET	302	0	K.KEEPAADAS#PEVVETK.A	U	0.982967	0.900784	0.986672	0.949817	1.02873	1.03171	1.02776	1.02382	1.03052	1.03722	0	0	85.2649	0	0	236639	6881
CL1486Contig1	MARCKS	Myristoylated alanine-rich C-kinase substrate		6	123	0	0	PSTSNETPKKKKK	303	0	K.TEEAGSTST#PSTSNET#PK.K	R	0.959014	0.951665	0.957971	0.960534	0.98431	1.02612	1.03439	1.03391	1.0406	1.05148	8	7	71.7529	0	0	197445	7003
CL1486Contig1	MARCKS	Myristoylated alanine-rich C-kinase substrate		6	116	0	0	EAGSTSTPSTSNE	305	0	K.TEEAGSTST#PSTSNET#PK.K	R	0.988273	0.956227	0.965653	0.931386	1.03164	1.02141	1.04395	1.02235	1.00294	1.03617	2	2	59.2977	0	0	236635	21955
CL1486Contig1	MARCKS	Myristoylated alanine-rich C-kinase substrate		6	27	0	0	GEAVPASPSKANG	306	0	K.PGEAVPAS#PSK.A	R	0.978499	0.87526	0.972725	0.963397	0.972867	1.0258	1.07963	1.04572	1.02008	1.06603	0	0	48.8739	0	0	220653	9555
CL1486Contig1	MARCKS	Myristoylated alanine-rich C-kinase substrate		6	280	0	0	EATSESSPAADSA	310	0	K.AEEPAVPTQEATSESS#PAADSAE.-	U	0.911206	0.982017	0.974736	1.13312	0.980874	0.976955	0.994964	0.995584	1.00292	1.04763	0	0	17.0091	0	0	220653	10557
CL1486Contig1	MARCKS	Myristoylated alanine-rich C-kinase substrate		6	120	0	0	TSTPSTSNETPKK	313	0	K.TEEAGSTSTPSTS#NETPKK.K	R	0.861404	0.911587	1.0005	0.964589	0.959815	0.988908	1.01962	1.05033	1.09786	1.14539	0	0	15.0073	0	0	236644	882
TC454352	MARCKS	Myristoylated alanine-rich C-kinase substrate		6	86;97	0	0	EKEVDASPAEGEP;EPAEPASPAEGEP	261;262	4	K.EVDAS#PAEGEPAEPAS#PAEGEPAAK.T	R;R	0.967557	0.95279	0.962422	0.991476	1.01089	1.02282	1.02343	1.02069	1.02105	1.02688	0	0	1000;1000	0;0	0;0	197445;197445	14358;14358
CL1486Contig1	MARCKS	Myristoylated alanine-rich C-kinase substrate		6	87;98	0	0	EKEAAASPAEGEP;EPAEPASPAEGEP	298;299	5	K.EAAAS#PAEGEPAEPAS#PAEGEPATK.T	R;R	0.993905	0.9279	0.986038	0.939531	0.984044	0.994748	1.04316	1.03657	1.03808	1.05603	0	0	179.67320617507;112.71090744818	0;0	0;0	236647;236636	6102;5084
CL1486Contig1	MARCKS	Myristoylated alanine-rich C-kinase substrate		6	114;123	0	0	TEEAGSTSTPSTS;PSTSNETPKKKKK	308;303	6	K.TEEAGST#STPSTSNET#PK.K	R;R	0.956799	0.913289	0.919314	0.991946	1.02712	1.05657	1.00555	1.03044	1.02454	1.07444	0	0	17.009095450606;71.752924648529	0;0	0;0	197446;197445	6796;7003
CL1486Contig1	MARCKS	Myristoylated alanine-rich C-kinase substrate		6	116;123	0	0	EAGSTSTPSTSNE;PSTSNETPKKKKK	305;303	7	K.TEEAGST#ST#PSTSNET#PKK.K	R;R	0.961151	0.903588	1.07917	1.10275	0.972671	1.00136	0.995751	0.990138	0.994519	0.9989	0	0	59.297677927326;71.752924648529	0;0	0;0	236635;197445	21955;7003
CL1486Contig1	MARCKS	Myristoylated alanine-rich C-kinase substrate		6	118;123	0	0	GSTSTPSTSNETP;PSTSNETPKKKKK	304;303	8	K.TEEAGST#STPS#TSNET#PK.K	R;R	0.946319	0.949079	1.03974	1.10454	0.957879	1.03417	0.982992	0.960457	1.02591	0.998907	0	0	59.297677927326;71.752924648529	0;0	0;0	197446;197445	6650;7003
CL1486Contig1	MARCKS	Myristoylated alanine-rich C-kinase substrate		6	116;119;123	0	0	EAGSTSTPSTSNE;STSTPSTSNETPK;PSTSNETPKKKKK	305;309;303	188	K.TEEAGSTST#PST#SNET#PK.K	R;R;R	0.972867	1.05817	0.977158	1.02349	0.968622	0.983766	0.998131	0.984628	1.03106	1.00212	0	0	59.297677927326;17.009095450606;71.752924648529	0;0;0	0;0;0	236635;220466;197445	21955;6938;7003
CL1486Contig1	MARCKS	Myristoylated alanine-rich C-kinase substrate		6	108;123	0	0	GEPATKTEEAGST;PSTSNETPKKKKK	314;303	701	K.T#EEAGSTSTPSTSNET#PK.K	R;R	1.02775	0.933733	0.905638	0.999871	1.02426	1.06019	1.03869	1.01719	1.00329	0.989386	0	0	14.002765256155;71.752924648529	0;0	0;0	236647;197445	2107;7003
CL1486Contig1	MARCKS	Myristoylated alanine-rich C-kinase substrate		6	140;143	0	0	KKSFKLSGFSFKK;FKLSGFSFKKNKK	294;295	892	K.LS#GFS#FK.K	R;R	0.857872	1.06593	0.913148	1.10148	1.11128	1.08028	1.12536	1.02456	0.968116	0.751968	0	0	1000;1000	0;0	0;0	197446;197446	21188;21188
CL1486Contig1	MARCKS	Myristoylated alanine-rich C-kinase substrate		6	115;123	0	0	EEAGSTSTPSTSN;PSTSNETPKKKKK	307;303	893	K.TEEAGSTS#TPSTSNET#PK.K	R;R	1.0485	0.943228	0.990214	0.904909	0.891835	0.945811	1.08166	0.968532	1.08099	1.14433	0	0	24.436974992327;71.752924648529	0;0	0;0	197446;197445	6852;7003
CL1486Contig1	MARCKS	Myristoylated alanine-rich C-kinase substrate		6	114;118;123	0	0	TEEAGSTSTPSTS;GSTSTPSTSNETP;PSTSNETPKKKKK	308;304;303	894	K.TEEAGST#STPS#TSNET#PK.K	R;R;R	0.886282	0.971385	1.01796	1.00429	1.00411	1.02744	1.12485	0.97659	0.992282	0.994818	0	0	17.009095450606;59.297677927326;71.752924648529	0;0;0	0;0;0	197446;197446;197445	6796;6650;7003
CL5073Contig2	MARS	Methionine--tRNA ligase, cytoplasmic		6	895	0	0	ALAEGKSPDPPAQ	9299	0	K.S#PDPPAQK.G	U	0.917873	0.951574	0.893498	1.03566	1.00938	1.11821	0.982665	1.06575	0.989214	1.03617	0	0	1000	0	0	220466	9606
CL5073Contig1	MARS	Methionine--tRNA ligase, cytoplasmic		6	893	0	0	ALAEGKSPDPPTQ	10474	0	K.ELALAEGKS#PDPPTQK.G	R	1.13208	1.00416	1.00245	0.894261	1.01242	0.916145	1.04221	0.99939	1.00642	0.990467	0	0	39.6629	0	0	220467	17880
CL2089Contig4	MAST4	Microtubule-associated serine/threonine-protein kinase 4		2	1043;1046	0	1	ARHRLLSGDSGEK;RLLSGDSGEKRPS	14582;14583	1101	R.LLS#GDS#GEK.R	R;R	1.44276	1.29327	1.27305	1.11343	0.955648	0.861222	0.85177	0.747743	0.760482	0.70063	0	0	1000;1000	0;0	0;0	197446;197446	13989;13989
CL10728Contig2	MAST4	Microtubule-associated serine/threonine-protein kinase 4		6	116	0	1	RILRRGSLGGALT	13857	0	R.RGS#LGGALTGR.Y	R	1.13896	1.1025	0.985947	1.00842	0.995679	0.856906	0.941359	0.921429	0.983609	1.06519	0	0	42.8692	0	0	220465	11576
CL2089Contig4	MAST4	Microtubule-associated serine/threonine-protein kinase 4		6	73	0	1	KLHRQLSQDDCRL	14581	0	R.QLS#QDDCR.L	R	1.21876	1.13871	0.98304	0.87502	0.970724	1.02346	0.906524	0.852378	0.955848	1.07554	0	0	1000	0	0	197446	8454
CL1388Contig3	MASTL	Serine/threonine-protein kinase greatwall		1	691;694	0	1	SEPSKISMNSADK;SKISMNSADKIHF	10677;10678	1015	K.IS#MNS#ADK.I	R;R	1.87993	1.90194	1.13088	0.779802	0.766045	0.663729	0.636995	0.737836	0.740198	0.762652	0	0	1000;1000	0;0	0;0	197446;197446	12354;12354
CL1388Contig3	MASTL	Serine/threonine-protein kinase greatwall		2	725;729	0	1	VQGLIETPYRTPK;IETPYRTPKSVRR	10682;10683	542	K.VQGLIET#PYRT#PK.S	R;R	1.74905	1.58793	1.38412	1.45969	1.19218	1.10664	0.748932	0.433931	0.210596	0.12693	0	0	1000;1000	0;0	0;0	220466;220466	29086;29086
CL1388Contig3	MASTL	Serine/threonine-protein kinase greatwall		2	243;244	0	1	GMRGNASTPLLMK;MRGNASTPLLMKK	10680;10681	1016	R.GNAS#T#PLLMK.K	R;R	1.50774	1.38563	1.47075	1.42787	1.11515	1.07017	0.841621	0.54351	0.398642	0.238913	0	0	1000;1000	0;0	0;0	197446;197446	16221;16221
CL1388Contig3	MASTL	Serine/threonine-protein kinase greatwall		3	674;685	0	1	PMVAFRSYNSPIN;INVSNVSEPSKIS	10684;10685	1017	R.S#YNSPINVSNVS#EPSK.I	R;R	0.716149	1.4219	1.7838	1.55221	1.17663	0.833249	0.697551	0.693644	0.577645	0.547224	0	0	35.777374610745;33.6571906228	0;0	0;0	197446;197446	13523;13523
CL1388Contig3	MASTL	Serine/threonine-protein kinase greatwall		6	465	0	1	YDLVEKSPEQELL	10679	0	K.S#PEQELLQDK.K	R	0.982694	0.929775	0.952607	0.980894	1.02355	0.987047	1.06597	1.03205	1.01987	1.02555	0	0	1000	0	0	197446	14878
zeinaSSns_comp386728_c0_seq2	MBD3	Methyl-CpG-binding domain protein 3		6	37	0	0	SDVYYYSPSGKKF	5353	0	K.SDVYYYS#PSGK.K	R	1.12284	1.14129	1.0552	0.998558	0.985593	1.015	0.941227	0.923468	0.912236	0.904587	0	0	20.1669	0	0	220466	22309
dsrrswapns_comp210797_c2_seq5	MCM10	Protein MCM10 homolog		6	673	0	0	IKRKRGSSSEELV	10276	0	K.RGS#S#SEELVAQR.V	R	0.910636	0.93647	0.98911	0.941818	0.955735	1.08179	1.01639	1.03764	1.03091	1.0995	1	1	31.2747	0	0	197450	8203
TC440685	MCM10	MCM10 minichromosome maintenance deficient 10 (S. cerevisiae), isoform CRA_b		6	159	0	0	VAPQLTSPTVPKA	10643	0	K.TDSNTVAPQLTS#PTVPK.A	R	0.965176	0.969221	1.00834	0.884689	1.05066	0.962222	0.988595	1.01497	1.05703	1.09909	0	0	20.1669	0	0	236636	9115
dsrrswapns_comp210797_c2_seq5	MCM10	Protein MCM10 homolog		6	673;674	0	0	IKRKRGSSSEELV;KRKRGSSSEELVA	10276;10277	526	K.RGS#S#SEELVAQR.V	R;R	0.955298	0.936826	1.03607	0.966545	0.948047	0.972093	1.09037	1.07796	1.03819	0.9786	0	0	31.274712326135;24.436974992327	0;0	0;0	197450;220466	8203;9830
CL4459Contig1	MCM2	DNA replication licensing factor MCM2		6	123	0	0	RGLLYDSDEEEED	6753	0	R.GLLYDS#DEEEEDRPAR.K	R	0.972858	0.941006	0.941132	0.983437	1.01597	1.01014	1.07561	1.0554	0.982701	1.02174	0	0	1000	0	0	220467	11017
CL4459Contig1	MCM2	DNA replication licensing factor MCM2		6	92	0	0	VEDLTASQREAAE	6755	0	R.YEVEGLDDEEDVEDLTAS#QREAAEQSM*R.M	R	0.960382	0.987421	0.977149	1.04925	1.03831	1.0112	1.00155	0.991899	0.991576	0.991253	0	0	44.6119	0	0	220466	27780
CL4459Contig1	MCM2	DNA replication licensing factor MCM2		6	26	0	0	RDALTSSPGRDLP	6756	0	R.RDALTSS#PGR.D	R	1.00063	0.943204	0.955348	0.943883	0.9355	1.02637	1.03162	1.03688	1.05448	1.07209	0	0	24.437	0	0	236640	20505
CL8202Contig1	MCM3	MCM3 minichromosome maintenance deficient 3 (S. cerevisiae), isoform CRA_b		5	675	0	0	LHDENLSQDTLSQ	9718	0	K.DLHDENLS#QDTLSQESVRK.S	U	0.757331	0.79333	0.904311	1.04875	1.04103	1.11112	1.01527	1.16761	1.13624	1.02502	0	0	16.9639	0	0	197450	14212
CL1979Contig1	MCM3AP	80 kDa MCM3-associated protein		1	760	0	0	HLTAGVSPQNLEK	10180	0	R.AHLTAGVS#PQNLEK.S	U	2.2503	1.9214	1.24061	0.866219	0.831854	0.777202	0.554652	0.54427	0.51887	0.494615	0	0	47.0452	0	0	220465	19230
CL1242Contig1	MCM4	DNA replication licensing factor MCM4		5	97;100	0	0	SSRVEGTPRSGIR;VEGTPRSGIRGTP	13889;13891	1180	R.VEGT#PRS#GIRGTPAR.Q	R;R	0.645178	0.720626	0.701769	0.739915	0.882686	1.00254	1.09704	1.29726	1.39419	1.51879	0	0	49.418150373801;30.612101899637	0;0	0;0	197450;197450	7856;7856
CL1242Contig2	MCM4	DNA replication licensing factor MCM4		6	23	0	0	RGSNPPTPHGEEV	4773	0	R.GSNPPT#PHGEEVQSPPSQR.R	R	1.02323	1.04996	1.07552	0.897414	1.07971	0.979049	0.973987	0.968924	0.973715	0.978506	3	3	88.8188	0	0	236638	18357
CL1242Contig1	MCM4	DNA replication licensing factor MCM4		6	83;89	0	0	SELDLSSPLTYGT;SPLTYGTPSSRVE	13890;13892	1201	R.HSAHQSELDLSS#PLTYGT#PSSR.V	R;R	0.984873	0.951689	0.921884	0.866179	1.10667	0.966944	1.03573	1.18216	0.969299	1.01456	0	0	30.834828859374;13.379530017244	0;0	0;0	197451;197451	15752;15752
CL1242Contig2	MCM4	DNA replication licensing factor MCM4		6	19;23;31	0	0	NKRGRGSNPPTPH;RGSNPPTPHGEEV;HGEEVQSPPSQRR	4775;4773;4774	1222	K.RGRGS#NPPT#PHGEEVQS#PPSQR.R	R;R;R	1.06439	1.28892	1.08166	1.09746	0.862462	1.00501	0.931405	0.953996	0.957627	0.757081	0	0	59.252180070296;88.818833768898;67.8405219081	0;0;0	0;0;0	220649;236638;220652	3775;18357;1635
CL5379Contig1	MCM6	DNA replication licensing factor MCM6		6	667	0	0	VDTPDVSFDQGED	7627	0	R.VDTPDVS#FDQGEDEK.N	U	0.782157	0.868325	0.944054	0.944164	1.05161	1.10887	1.03735	1.08364	1.10344	1.07641	0	0	76.7327	0	0	220466	27591
CL5379Contig1	MCM6	DNA replication licensing factor MCM6		6	798	0	0	LKTMDDTKETGED	7628	0	K.TM*DDT#KETGEDAAEDR.I	U	1.03331	1.0058	0.821429	0.968091	1.17531	0.726482	0.954806	1.01109	1.16648	1.1372	0	0	27.1205	0	0	220467	2507
CL6485Contig2	MCM9	DNA helicase MCM9		2	965	0	0	HSKLVHSPAGDTD	5680	0	K.LVHS#PAGDTDTASNAQK.H	U	1.15901	1.25016	1.05412	1.12758	1.01072	0.898441	0.831766	0.907877	0.872417	0.887911	0	0	71.9493	0	0	220467	8220
CL8040Contig1	MCMBP	Mini-chromosome maintenance complex-binding protein		6	213	0	0	PSRQKRSYEEDED	9999	0	R.QKRS#YEEDEDVGPCDTR.T	R	0.966652	0.850303	0.918879	1.04404	1.03922	1.03736	1.01973	1.04818	1.03082	1.04481	0	0	156.084	0	0	197450	10891
CL3442Contig3	MCRS1	Microspherule protein 1		2	99;103	0	0	STPAPPSPAPSPS;PPSPAPSPSIAKR	14341;14342	1079	K.AISTPAPPS#PAPS#PSIAK.R	R;R	1.08786	1.12384	1.19836	1.06611	1.19097	1.02175	0.831922	0.89051	0.771045	0.81763	0	0	39.662888766312;20.166921175432	0;0	0;0	197446;197446	15836;15836
CL7990Contig1	MDC1	Mediator of DNA damage checkpoint protein 1		2	1365	0	0	MDDEVFTPNKTTR	9349	0	K.HQM*DDEVFT#PNK.T	U	1.51536	1.29069	1.24355	1.10943	1.04644	0.888391	0.877455	0.684336	0.678227	0.666126	0	0	1000	0	0	220465	13924
dsrrswapns_comp212871_c1_seq1	MDH1	Malate dehydrogenase, cytoplasmic		6	333	0	0	AFEFLSSExxxxx	8382	0	K.ETAFEFLSS#E.-	R	0.991198	0.938783	0.943431	0.890416	1.02247	1.01871	1.04507	1.03959	1.0664	1.04394	0	0	24.437	0	0	197445	25810
dsrrswapns_comp212871_c1_seq1	MDH1	Malate dehydrogenase, cytoplasmic		6	241	0	0	IKARKLSSAMSAA	8383	0	R.KLS#SAM*SAAK.A	R	0.920387	0.954888	0.98418	1.03758	0.954904	0.873747	1.00193	1.10105	1.05319	1.11815	0	0	17.0091	0	0	220467	8207
CL2255Contig1	MDN1	Midasin		6	4718;4720	0	0	KEEDDESNSDEEE;EDDESNSDEEELD	10169;10170	524	K.KEEDDES#NS#DEEELDK.Q	U;U	0.946053	0.9304	0.925405	0.958073	1.01813	1.03486	1.01809	1.03767	1.08012	1.0512	0	0	1000;1000	0;0	0;0	197445;197445	11508;11508
CL11935Contig1	MED1	Mediator of RNA polymerase II transcription subunit 1		6	555	0	0	DMEQINSPENKVL	10434	0	R.DVSM*ALDHDM*EQINS#PENK.V	U	0.998191	0.934559	0.904413	1.00748	1.05433	1.04721	1.05074	1.02483	0.988967	0.989273	0	0	83.0814	0	0	220467	12992
CL6752Contig2	MELK	Maternal embryonic leucine zipper kinase		2	465	0	1	KKGILTTPNKNTQ	6554	0	K.GILTT#PNK.N	U	1.33262	1.18506	1.1192	1.21621	1.16964	0.993162	0.896567	0.799973	0.695846	0.591719	0	0	17.0091	0	0	236636	7006
CL6752Contig2	MELK	Maternal embryonic leucine zipper kinase		2	505;517	0	1	PERRCRSVELDLN;NQAHIDSAQKKKG	6551;6552	410	R.S#VELDLNQAHIDS#AQK.K	R;R	1.29861	1.38399	1.4602	1.04297	1.15195	1.1608	0.960653	0.712519	0.43386	0.394443	0	0	1000;1000	0;0	0;0	220466;220466	30257;30257
CL6752Contig2	MELK	Maternal embryonic leucine zipper kinase		2	407;410;414	0	1	GRLEFNSVDSAPA;EFNSVDSAPATPV;VDSAPATPVVQRN	6548;6549;6550	838	K.GRLEFNS#VDS#APAT#PVVQR.N	U;U;U	1.47514	1.3588	1.46028	1.3202	1.0533	0.986433	0.824637	0.53838	0.509706	0.473128	0	0	1000;1000;1000	0;0;0	0;0;0	197445;197445;197445	17455;17455;17455
CL6752Contig2	MELK	Maternal embryonic leucine zipper kinase		6	498	0	1	EFANVISPERRCR	6553	0	K.KPIGTGEEFANVIS#PERR.C	U	0.997564	0.978758	0.952355	0.974109	1.04236	1.06251	0.97649	1.00471	0.990209	1.02094	0	0	137.135	0	0	197450	17560
CL3890Contig3	METAP2	Methionine aminopeptidase 2		6	10	0	0	LVVKLQSPELEEE	5291	0	K.LQS#PELEEEYGEK.H	U	0.98559	0.912893	0.902604	0.960504	0.98965	1.04108	1.042	1.0519	1.06048	1.0533	0	0	1000	0	0	197446	14815
[truncated: 1,772 more rows]

## Sheet: Sheet2
Table S9: Phospho-site occupancy data																		Occupancy time series =>											Upper confidence intervals =>										Lower confidence intervals =>										phospho-site relative changes (input 1) =>
[truncated: 796 more rows]
[truncated: 19 more columns]
