# Supplementary material for: The global phosphorylation landscape of mouse oocytes during meiotic maturation
Source: EMBO J. 2024 Sep 10;43(20):4752–85. doi: 10.1038/s44318-024-00222-1 (PMC11480333; doi:10.1038/s44318-024-00222-1)
Supplement: Supplementary file 19 — Dataset EV16 [file 44318_2024_222_MOESM19_ESM.xlsx]

## Sheet: Legend
Dataset EV16.
Metabolites in MDH1_MUT vs WT; Fold change, MDH1mut/MDH1wt

## Sheet: Sheet1
Compound	Fold change	P		Compound	Fold change	P
Significantly changed metabolites				Unchanged metabolites
Isocitric acid	1.36427	0.04067		α-Ketoglutarate	1.11198	0.23121
Glutamine	2.06746	0.02698		Deoxycytidine	1.48889	0.45082
4-Hydroxyproline	2.88588	0.00247		2-Hydroxyglutarate	2.00245	0.28772
Inosinic acid	3.41344	0.06133		3-Hydroxypyridine	0.968246	0.86502
L-Dihydroorotic acid	1.22999	0.08321		3-Methylindole	1.05013	0.75947
L-Leucine	1.55795	0.04623		3-Methylhistidine	2.75442	0.41814
Malate	2.30297	0.04474		Adenine	0.936719	0.66269
N-Alpha-acetyllysine	2.18325	0.06214		Adenosine	1.52373	0.3965
Pyruvate	0.52852	0.01345		Capric acid	0.983287	0.87356
Riboflavin	1.28459	0.08461		Citric acid	1.42612	0.44378
Sebacic acid	1.93029	0.01762		Creatinine	1.91865	0.24631
Guanidoacetic acid	2.25654	0.03877		cystathionine	1.05044	0.91286
L-Threonine	1.3047	0.03274		5-Hydroxylysine	1.39097	0.5483
Asparagine	1.39988	0.01643		Deoxyinosine	1.02774	0.76076
Oxaloacetate	0.433205	0.02721		Glucosamine 6-phosphate	0.935922	0.82281
				Dimethylbenzimidazole	1.94045	0.39655
				Dodecanedioic acid	1.35423	0.26178
				Dodecanoic acid	1.39461	0.24256
				D-Glucaric acid	2.28023	0.19155
				fumarate	1.11198	0.23121
				Glucose 6-phosphate	1.05675	0.874
				Glucose	1.01527	0.90409
				Glycerophosphocholine	0.91523	0.70215
				Glycine	6.49181	0.41246
				Glycolic acid	1.0594	0.84287
				Guanine	1.12094	0.54543
				Hexadecanedioic acid	1.2247	0.56056
				Hypotaurine	0.944685	0.87876
				Indoleacetic acid	1.13855	0.52916
				L-Carnitine	1.00328	0.98819
				L-Cystine	1.76962	0.41431
				L-Dopa	1.70765	0.61418
				L-Histidine	0.988489	0.97915
				L-Lysine	1.08934	0.62193
				L-Proline	1.3626	0.20449
				L-Serine	1.12978	0.85065
				L-Tryptophan	1.28256	0.30441
				methionine	1.45974	0.7345
				N-Acetyl-L-alanine	1.46413	0.7662
				N-Acetylneuraminic acid	0.994297	0.95657
				Niacinamide	1.14168	0.4405
				Nicotinic acid	1.19377	0.61343
				oxidized glutathione	0.698745	0.37708
				Pantothenol	1.1476	0.74508
				phosphoethanolamine	0.892728	0.627
				Pipecolic acid	0.705684	0.5433
				Pyridoxine	1.16696	0.71365
				Pyroglutamic acid	1.07841	0.79776
				Quinic acid	0.987349	0.98391
				Glutathione	0.817371	0.70321
				Rhamnose	1.3563	0.13839
				S-Adenosylmethionine	1.22732	0.51267
				Sorbitol	1.03302	0.87539
				Succinic acid	1.24462	0.35988
				Taurine	0.955074	0.82116
				Tetradecanedioic acid	1.35001	0.46005
				Tryptamine	2.58781	0.28491
				Tryptophanol	4.89688	0.35529
				Uracil	0.938013	0.75922
				Uridine	2.17686	0.45011
				Xanthosine	3.17547	0.38146
				1,11-Undecanedicarboxylic acid	1.67186	0.12905
				3-Indolebutyric acid	1.9267	0.26677
				5-Methylcytosine	1.56217	0.17216
				5-Methyldeoxycytidine	1.60679	0.15146
				Adenosine monophosphate	0.854614	0.45439
				ADP	1.00347	0.98833
				Chenodeoxycholic acid	1.77025	0.28667
				Cinnamic acid	1.15688	0.84813
				Creatine	0.877315	0.263
				Cysteic acid	1.10733	0.43675
				Cytidine monophosphate	0.951027	0.80741
				dCMP	0.949763	0.79643
				Dimethylglycine	1.15359	0.79136
				Epinephrine	1.69509	0.42374
				Glycylproline	1.43387	0.12559
				Guanosine	1.60938	0.1511
				Hesperidin	4.44869	0.42358
				Indole-3-carbinol	1.51549	0.60736
				Inosine	1.82686	0.34615
				L-Valine	0.898225	0.12078
				Maltotriose	0.845038	0.7488
				Mannitol	0.936276	0.79976
				N-Acetyl-D-glucosamine	1.17522	0.54578
				N-Acetylglutamine	1.24669	0.48082
				N-Acetyllactosamine	1.11439	0.22923
				NADP	1.26789	0.3279
				N-Glycolylneuraminic acid	0.654057	0.19496
				Phenylacetylglycine	1.66855	0.36394
				Pterin	1.12677	0.35737
				Ribitol	1.10204	0.33263
				Senecioic acid	1.2962	0.27843
				Spermidine	0.183994	0.31351
				Undecanedioic acid	1.17705	0.51135
				Vitamin D3	1.40615	0.26444
				Xanthine	1.96933	0.3053
				Trehalose	1.47288	0.30853
				D-Ornithine	1.08253	0.89671
				5-Thymidylic acid	0.761435	0.31658
				4-Acetamidobutyric acid	1.49023	0.63123
				Erythritol	0.601375	0.4487
				7-Ketocholesterol	0.903439	0.885
				N-Palmitoylsphingosine	0.744486	0.603039
				Gamma-Butyrolactone	1.02319	0.91986
				Glycerol	1.68401	0.32429
				Citrulline	1.22579	0.47962
				Gluconolactone	0.690306	0.63224
				DL-2-Aminooctanoic acid	1.26015	0.18813
				Indoxyl sulfate	2.04061	0.35874
				Uridine 5'-monophosphate	0.85073	0.38785
				Trigonelline	0.856039	0.7737
				Cotinine	1.62967	0.41247
				L-Arginine	2.22556	0.30121
				L-Aspartic acid	1.02086	0.75017
				L-Glutamic acid	1.27438	0.23596
				Raffinose	1.39119	0.69415
				Naringin	3.54057	0.44024
				Aminoadipic acid	1.21905	0.43759
				Diaminopimelic acid	1.27041	0.34245
				N-Methylnicotinamide	3.00608	0.32482
				Glyoxylic acid	1.11198	0.23121
