# Supplementary material for: The global phosphorylation landscape of mouse oocytes during meiotic maturation
Source: EMBO J. 2024 Sep 10;43(20):4752–85. doi: 10.1038/s44318-024-00222-1 (PMC11480333; doi:10.1038/s44318-024-00222-1)
Supplement: Supplementary file 20 — Dataset EV17 [file 44318_2024_222_MOESM20_ESM.xlsx]

## Sheet: Legend
Dataset EV17.
DIA-Differentially expressed proteins in RPL12_MUT vs WT (MUT/WT)

## Sheet: total
PG.ProteinGroups	PG.ProteinAccessions	PG.ProteinDescriptions	PG.UniProtIds	PG.ProteinNames	Wt_R1	Wt_R2	Wt_R3	Wt_R4	Wt_R5	Wt_R6	Mut_R1	Mut_R2	Mut_R3	Mut_R4	Mut_R5
A0A087WNM1;Q91Z67	A0A087WNM1;Q91Z67	SLIT-ROBO Rho GTPase activating protein 2;SLIT-ROBO Rho GTPase-activating protein 2	A0A087WNM1;Q91Z67	A0A087WNM1_MOUSE;SRGP2_MOUSE	2710.33	1847.37	4153.05	3605.82	2202.8	6325.77	3072.95	4066.42	1368.07	7123.59	10870.2
A0A087WNU6	A0A087WNU6	Leucine rich repeat (in FLII) interacting protein 1 (Fragment)	A0A087WNU6	A0A087WNU6_MOUSE	10285.2	7423.11	11105.9	18701	18600.5	25255	12313.7	18408.6	14384	20547.6	12959.3
A0A087WNV1;A0A087WR52;A0A087WSR7;Q8K2K6	A0A087WNV1;A0A087WR52;A0A087WSR7;Q8K2K6	ArfGAP with FG repeats 1;ArfGAP with FG repeats 1 (Fragment);ArfGAP with FG repeats 1;Arf-GAP domain and FG repeat-containing protein 1	A0A087WNV1;A0A087WR52;A0A087WSR7;Q8K2K6	A0A087WNV1_MOUSE;A0A087WR52_MOUSE;A0A087WSR7_MOUSE;AGFG1_MOUSE	36285.9	29197.5	26886.6	27792.1	29440.6	37142.4	33848.4	27302.2	32907.2	31860.8	28962.8
A0A087WP01;A0A140T8I4	A0A087WP01;A0A140T8I4	Cell division cycle 34B	A0A087WP01;A0A140T8I4	A0A087WP01_MOUSE;A0A140T8I4_MOUSE	69634.5	70548.9	81834.1	78702.5	71579.9	74019.2	73578.9	84214.6	81490.6	82548	83338.5
A0A087WP33;Q68FE2	A0A087WP33;Q68FE2	Autophagy-related protein 9 (Fragment);Autophagy-related protein 9A	A0A087WP33;Q68FE2	A0A087WP33_MOUSE;ATG9A_MOUSE	22953.5	22889.2	19241.8	14290	18142.6	23064.4	15266.7	23739.3	26293.3	18424	14685.2
A0A087WP74;Q5DTW7	A0A087WP74;Q5DTW7	Retroelement silencing factor 1	A0A087WP74;Q5DTW7	A0A087WP74_MOUSE;RESF1_MOUSE	4876.19	4247.27	3898.53	4267.19	3567.71	5649.03	3829.11	6028.71	3633.3	5144.64	4880.28
A0A087WPF5;E0CY18;Q91X58	A0A087WPF5;E0CY18;Q91X58	Zinc finger, AN1 type domain 2B (Fragment);Zinc finger, AN1 type domain 2B (Fragment);AN1-type zinc finger protein 2B	A0A087WPF5;E0CY18;Q91X58	A0A087WPF5_MOUSE;E0CY18_MOUSE;ZFN2B_MOUSE	88414	62137.6	70072.1	65942.1	68954.7	46716.7	74210.6	89339.3	73699.5	73033.7	84195.7
A0A087WPL5;E9QNN1	A0A087WPL5;E9QNN1	RNA helicase	A0A087WPL5;E9QNN1	A0A087WPL5_MOUSE;E9QNN1_MOUSE	66725.9	70232	54015	65377.8	66222.3	68440.4	76592.2	63449.9	67500.1	59787.1	55056.3
A0A087WPP8;P62484;Q6AXD2;Q6AXH6	A0A087WPP8;P62484;Q6AXD2;Q6AXH6	Abl interactor 2;Abl interactor 2;Abi2 protein;Abi2 protein	A0A087WPP8;P62484;Q6AXD2;Q6AXH6	A0A087WPP8_MOUSE;ABI2_MOUSE;Q6AXD2_MOUSE;Q6AXH6_MOUSE	NaN	0.871367	NaN	NaN	NaN	NaN	NaN	1	1.14768	NaN	NaN
A0A087WPR9;Q6NS82	A0A087WPR9;Q6NS82	Reticulophagy regulator family member 2 (Fragment);Reticulophagy regulator 2	A0A087WPR9;Q6NS82	A0A087WPR9_MOUSE;RETR2_MOUSE	10688.4	7167.97	4320.8	11495.8	10654.9	7227.18	15609.3	8185.72	11378.8	6736.63	8536.62
A0A087WQ61;A0A087WQU0;Q8C134;Q9ERD6	A0A087WQ61;A0A087WQU0;Q8C134;Q9ERD6	Ral GEF with PH domain and SH3 binding motif 2;Ral GEF with PH domain and SH3 binding motif 2;Ral GEF with PH domain and SH3 binding motif 2;Ras-specific guanine nucleotide-releasing factor RalGPS2	A0A087WQ61;A0A087WQU0;Q8C134;Q9ERD6	A0A087WQ61_MOUSE;A0A087WQU0_MOUSE;Q8C134_MOUSE;RGPS2_MOUSE	9968.15	NaN	NaN	NaN	NaN	NaN	7915.26	NaN	NaN	3055.31	NaN
A0A087WQ89	A0A087WQ89	MISP family member 3	A0A087WQ89	A0A087WQ89_MOUSE	16605.1	13120.1	12563.1	12798.9	12835.7	14493.6	13247	9448.86	8884.37	17509.3	10198.2
A0A087WQA0;A0A087WRN1;F8WI22;Q8K019	A0A087WQA0;A0A087WRN1;F8WI22;Q8K019	BCL2-associated transcription factor 1;BCL2-associated transcription factor 1 (Fragment);BCL2-associated transcription factor 1;Bcl-2-associated transcription factor 1	A0A087WQA0;A0A087WRN1;F8WI22;Q8K019	A0A087WQA0_MOUSE;A0A087WRN1_MOUSE;F8WI22_MOUSE;BCLF1_MOUSE	8285.98	7205.82	10768	8582.29	4869.04	11382.7	9183.57	12029.4	8683.09	10052	9775.51
A0A087WQE6;P83940	A0A087WQE6;P83940	Elongin-C (Fragment);Elongin-C	A0A087WQE6;P83940	A0A087WQE6_MOUSE;ELOC_MOUSE	1609294	1.57209e+06	1.58455e+06	1.63132e+06	1.71286e+06	1.82552e+06	1522244	1.69724e+06	1.66077e+06	1622220	1.64162e+06
A0A087WQG4	A0A087WQG4	Kinectin 1	A0A087WQG4	A0A087WQG4_MOUSE	13010.8	9460.03	16315.9	12961.1	11536.6	12296.9	10586.6	11771.8	16449.6	14822.8	17935.9
A0A087WQH8	A0A087WQH8	Solute carrier family 35, member A4	A0A087WQH8	A0A087WQH8_MOUSE	71983.8	85445.6	53015.7	65726.6	85606	86044.9	69519.9	92968	86837.1	62200.4	71564.7
A0A087WQK5;A0A087WR24;B7ZNP0;Q2HXL6	A0A087WQK5;A0A087WR24;B7ZNP0;Q2HXL6	alpha-1,2-Mannosidase;alpha-1,2-Mannosidase;alpha-1,2-Mannosidase;ER degradation-enhancing alpha-mannosidase-like protein 3	A0A087WQK5;A0A087WR24;B7ZNP0;Q2HXL6	A0A087WQK5_MOUSE;A0A087WR24_MOUSE;B7ZNP0_MOUSE;EDEM3_MOUSE	7790.52	NaN	17006.3	15886.2	14832.4	15940.1	NaN	NaN	11527.5	NaN	NaN
A0A087WQQ5	A0A087WQQ5	Kinectin 1	A0A087WQQ5	A0A087WQQ5_MOUSE	273075	263714	271503	276802	274422	257480	283089	268871	260909	272542	255620
A0A087WQS2;Q9CQC6	A0A087WQS2;Q9CQC6	Basic leucine zipper and W2 domains 1;eIF5-mimic protein 2	A0A087WQS2;Q9CQC6	A0A087WQS2_MOUSE;5MP2_MOUSE	50676.5	45242.2	30211.8	42931.8	NaN	37013.2	78246.2	17485.9	50842.1	44761	32849.9
A0A087WQS3;Q8BRM2	A0A087WQS3;Q8BRM2	Golgin, RAB6-interacting;RAB6-interacting golgin	A0A087WQS3;Q8BRM2	A0A087WQS3_MOUSE;GORAB_MOUSE	NaN	NaN	NaN	5335.6	NaN	NaN	6591.83	NaN	8509.45	NaN	NaN
A0A087WQT6;O89110	A0A087WQT6;O89110	Caspase 8;Caspase-8	A0A087WQT6;O89110	A0A087WQT6_MOUSE;CASP8_MOUSE	18155	17003.6	13446.3	11776.8	12993.4	12494.9	15436.6	16347	14861.5	19813.8	9729.62
A0A087WQY7;A2AMZ4	A0A087WQY7;A2AMZ4	NADH:ubiquinone oxidoreductase complex assembly factor 8;NADH dehydrogenase [ubiquinone] 1 alpha subcomplex assembly factor 8	A0A087WQY7;A2AMZ4	A0A087WQY7_MOUSE;NDUF8_MOUSE	5154.17	12649.5	6776.69	10247.8	10968.7	14613.5	15360.8	17580.5	13033.3	9983.43	8714.55
A0A087WR75;Q7TT18	A0A087WR75;Q7TT18	Activating transcription factor 7 interacting protein (Fragment);Activating transcription factor 7-interacting protein 1	A0A087WR75;Q7TT18	A0A087WR75_MOUSE;MCAF1_MOUSE	8179.65	3709.74	6220.73	NaN	NaN	8142.63	NaN	2879.41	13885.3	1518.81	5760.43
A0A087WRH2;Q9WUD8	A0A087WRH2;Q9WUD8	Fas apoptotic inhibitory molecule (Fragment);Fas apoptotic inhibitory molecule 1	A0A087WRH2;Q9WUD8	A0A087WRH2_MOUSE;FAIM1_MOUSE	14613.4	19457.5	19353.5	17665.1	15757.9	14306.9	21411	20570.1	19363.4	17767.9	19323.3
A0A087WRM0	A0A087WRM0	Carnitine deficiency-associated gene expressed in ventricle 3 (Fragment)	A0A087WRM0	A0A087WRM0_MOUSE	106189	51023.7	87665	55086.9	48005.1	72668.6	90055	67438	49820.2	62143.1	77565.8
A0A087WRM2;Q91VK4	A0A087WRM2;Q91VK4	Integral membrane protein 2;Integral membrane protein 2C	A0A087WRM2;Q91VK4	A0A087WRM2_MOUSE;ITM2C_MOUSE	NaN	2015.86	3114.95	2783.69	2915.97	NaN	NaN	NaN	NaN	1969.95	3680.9
A0A087WRY7;A0A0R4J2C1;A0A0R4J2C6;Q9QXJ1	A0A087WRY7;A0A0R4J2C1;A0A0R4J2C6;Q9QXJ1	Amyloid beta (A4) precursor protein-binding, family B, member 1 (Fragment);Amyloid beta (A4) precursor protein-binding, family B, member 1;Amyloid beta (A4) precursor protein-binding, family B, member 1;Amyloid beta precursor protein binding family B member 1	A0A087WRY7;A0A0R4J2C1;A0A0R4J2C6;Q9QXJ1	A0A087WRY7_MOUSE;A0A0R4J2C1_MOUSE;A0A0R4J2C6_MOUSE;APBB1_MOUSE	NaN	NaN	2996.65	1801.07	NaN	NaN	NaN	2470.48	NaN	NaN	NaN
A0A087WS96;Q8BG73	A0A087WS96;Q8BG73	SH3 domain-binding glutamic acid-rich-like protein;SH3 domain-binding glutamic acid-rich-like protein 2	A0A087WS96;Q8BG73	A0A087WS96_MOUSE;SH3L2_MOUSE	23645.6	22832.1	22563.1	20577.3	23504.2	21450.1	26849	24568.9	18524	25187.7	23920.2
A0A087WSG5;P51949	A0A087WSG5;P51949	Menage a trois 1;CDK-activating kinase assembly factor MAT1	A0A087WSG5;P51949	A0A087WSG5_MOUSE;MAT1_MOUSE	NaN	NaN	NaN	5922.69	2253.64	NaN	NaN	1610.88	1836.13	NaN	2922.4
A0A087WSJ7;Q3TE80	A0A087WSJ7;Q3TE80	RIKEN cDNA 2410002F23 gene	A0A087WSJ7;Q3TE80	A0A087WSJ7_MOUSE;Q3TE80_MOUSE	4976.14	6637.18	3926.51	3482.14	2690.54	4173.9	3545.07	5155.15	3915.16	3446.1	2919.12
A0A087WSK7;Q921I0;Q9CQZ0	A0A087WSK7;Q921I0;Q9CQZ0	N(6)-L-threonylcarbamoyladenine synthase (Fragment);ORM1-like protein 1;ORM1-like protein 2	A0A087WSK7;Q921I0;Q9CQZ0	A0A087WSK7_MOUSE;ORML1_MOUSE;ORML2_MOUSE	30252.6	30803.4	25797.6	23811.9	29622.3	23834.5	29785.6	26755.9	32060.5	28267.6	26161
A0A087WSN5;F6YX19;F7DFD7;Q99LV7	A0A087WSN5;F6YX19;F7DFD7;Q99LV7	Phosphatidylinositol-glycan biosynthesis class X protein	A0A087WSN5;F6YX19;F7DFD7;Q99LV7	A0A087WSN5_MOUSE;F6YX19_MOUSE;F7DFD7_MOUSE;PIGX_MOUSE	7207.06	4559.49	4902.84	5380.63	7115.2	7263.05	10607.6	7564.25	8645.91	8564.37	6710.66
A0A087WST2;A0A0R4J2B6;Q8BX09	A0A087WST2;A0A0R4J2B6;Q8BX09	Retinoblastoma binding protein 5, histone lysine methyltransferase complex subunit;Retinoblastoma binding protein 5, histone lysine methyltransferase complex subunit;Retinoblastoma-binding protein 5	A0A087WST2;A0A0R4J2B6;Q8BX09	A0A087WST2_MOUSE;A0A0R4J2B6_MOUSE;RBBP5_MOUSE	59073.8	NaN	72302.2	67856.9	221282	NaN	NaN	NaN	160004	2748.88	3322.36
A0A0A0MQ68;Q60759	A0A0A0MQ68;Q60759	Glutaryl-Coenzyme A dehydrogenase;Glutaryl-CoA dehydrogenase, mitochondrial	A0A0A0MQ68;Q60759	A0A0A0MQ68_MOUSE;GCDH_MOUSE	54925.8	74347.5	60282.8	58510.8	75793.8	70579.5	59974.7	72140.4	60959.3	67357.7	73259.6
A0A0A0MQ79;Q3TLH4;S4R2J9	A0A0A0MQ79;Q3TLH4;S4R2J9	Proline-rich coiled-coil 2C;Protein PRRC2C;Proline-rich coiled-coil 2C	A0A0A0MQ79;Q3TLH4;S4R2J9	A0A0A0MQ79_MOUSE;PRC2C_MOUSE;S4R2J9_MOUSE	40421.1	37906.9	34913.8	38445.9	43697.1	41450.4	39162.3	36200.8	34721.9	35705.2	34314.5
A0A0A0MQ80;Q3UMC0	A0A0A0MQ80;Q3UMC0	vesicle-fusing ATPase;Ribosome biogenesis protein SPATA5	A0A0A0MQ80;Q3UMC0	A0A0A0MQ80_MOUSE;SPAT5_MOUSE	15731	13136.4	10881.8	10269.2	10121.2	8204.33	10575.5	15074.3	13011.1	11380.8	16064.3
A0A0A0MQ82;Q9WTR2	A0A0A0MQ82;Q9WTR2	mitogen-activated protein kinase kinase kinase;Mitogen-activated protein kinase kinase kinase 6	A0A0A0MQ82;Q9WTR2	A0A0A0MQ82_MOUSE;M3K6_MOUSE	2167.19	NaN	NaN	NaN	NaN	NaN	NaN	363.866	2443.7	NaN	NaN
A0A0A0MQ99	A0A0A0MQ99	DNA repair protein SWI5 homolog	A0A0A0MQ99	A0A0A0MQ99_MOUSE	126674	105868	125185	125088	128752	135510	108403	117780	125562	142994	135578
A0A0A0MQA2;A0A2R8VK23;Q6NS57	A0A0A0MQA2;A0A2R8VK23;Q6NS57	Mitogen-activated protein kinase binding protein 1;Mitogen-activated protein kinase binding protein 1;Mitogen-activated protein kinase-binding protein 1	A0A0A0MQA2;A0A2R8VK23;Q6NS57	A0A0A0MQA2_MOUSE;A0A2R8VK23_MOUSE;MABP1_MOUSE	476101	NaN	1202.27	NaN	NaN	NaN	6789.82	NaN	NaN	NaN	120086
A0A0A0MQC9;Q9D0R8	A0A0A0MQC9;Q9D0R8	LSM12 homolog;Protein LSM12	A0A0A0MQC9;Q9D0R8	A0A0A0MQC9_MOUSE;LSM12_MOUSE	20231.3	9237.36	20894.5	11204.7	15145.8	14477.7	13039.3	10976.5	20014.9	19341.7	10513.6
A0A0A0MQD1;Q8K1H1	A0A0A0MQD1;Q8K1H1	Tudor domain-containing protein 7	A0A0A0MQD1;Q8K1H1	A0A0A0MQD1_MOUSE;TDRD7_MOUSE	18505.4	20265.6	21328	23472.8	20112.8	22263.3	19032.6	25378.7	19245.9	19989	19182.8
A0A0A0MQD4;Q8K201	A0A0A0MQD4;Q8K201	RIKEN cDNA 9530068E07 gene;Keratinocyte-associated transmembrane protein 2	A0A0A0MQD4;Q8K201	A0A0A0MQD4_MOUSE;KCT2_MOUSE	NaN	6850.76	NaN	NaN	5445.46	3917.38	NaN	NaN	2322.67	8052.27	NaN
A0A0A0MQE5;A2AHC3	A0A0A0MQE5;A2AHC3	Calmodulin regulated spectrin-associated protein 1;Calmodulin-regulated spectrin-associated protein 1	A0A0A0MQE5;A2AHC3	A0A0A0MQE5_MOUSE;CAMP1_MOUSE	10831.1	12554.9	14918.9	10903.1	12762	13654.2	7822.43	11369.2	10367.3	14516.4	12342.8
A0A0A0MQJ8;Q9Z2B2	A0A0A0MQJ8;Q9Z2B2	Solute carrier family 25 (mitochondrial carrier, brain), member 14;Brain mitochondrial carrier protein 1	A0A0A0MQJ8;Q9Z2B2	A0A0A0MQJ8_MOUSE;UCP5_MOUSE	80597.7	95136.6	86067.3	86031.5	86231.9	81443.1	87053.3	95235.9	94958.9	78105.7	94802.4
A0A0A0MQK1;Q9Z2Y2	A0A0A0MQK1;Q9Z2Y2	UDP-Gal:betaGlcNAc beta 1,4- galactosyltransferase, polypeptide 2 (Fragment);Beta-1,4-galactosyltransferase 2	A0A0A0MQK1;Q9Z2Y2	A0A0A0MQK1_MOUSE;B4GT2_MOUSE	30868	24278.4	24313.5	29160.4	29410.9	26553.3	37724.1	33250.9	26956.3	29116.7	25900.6
A0A0A0MQM0;P63242	A0A0A0MQM0;P63242	Eukaryotic translation initiation factor 5A (Fragment);Eukaryotic translation initiation factor 5A-1	A0A0A0MQM0;P63242	A0A0A0MQM0_MOUSE;IF5A1_MOUSE	809821	834629	814965	820044	860490	773603	948475	808375	856255	737306	798510
A0A0A0MQN4;Q9D906	A0A0A0MQN4;Q9D906	Ubiquitin-like modifier-activating enzyme ATG7	A0A0A0MQN4;Q9D906	A0A0A0MQN4_MOUSE;ATG7_MOUSE	26412.5	30853.8	28546.9	30568.4	29368.5	33469	29416.3	33461.4	30731	29607.9	30373.3
A0A0A6YVP8;D6RGQ0;E9Q8H9;E9Q8I0;P06909	A0A0A6YVP8;D6RGQ0;E9Q8H9;E9Q8I0;P06909	Complement component factor h;Complement component factor h;Complement component factor h;Complement component factor h;Complement factor H	A0A0A6YVP8;D6RGQ0;E9Q8H9;E9Q8I0;P06909	A0A0A6YVP8_MOUSE;D6RGQ0_MOUSE;E9Q8H9_MOUSE;E9Q8I0_MOUSE;CFAH_MOUSE	NaN	NaN	3206.45	NaN	NaN	NaN	NaN	1625.35	NaN	1312.14	NaN
A0A0A6YVR9;P09925	A0A0A6YVR9;P09925	SURF1-like protein (Fragment);Surfeit locus protein 1	A0A0A6YVR9;P09925	A0A0A6YVR9_MOUSE;SURF1_MOUSE	54260.9	54120.3	46543.4	52917.5	58424.2	47536.1	52442.2	55091.5	63555.3	50035.6	45326.1
A0A0A6YVS2;Q921L3	A0A0A6YVS2;Q921L3	Calcium load-activated calcium channel (Fragment);Calcium load-activated calcium channel	A0A0A6YVS2;Q921L3	A0A0A6YVS2_MOUSE;TMCO1_MOUSE	17905.8	25465.3	15114.5	16971.8	16735.9	21604.8	20338.7	29120.4	16900.4	17585.1	21711.8
A0A0A6YVT1;A0A0A6YXN9;A0A0A6YY75;Q64735	A0A0A6YVT1;A0A0A6YXN9;A0A0A6YY75;Q64735	Complement component (3b/4b) receptor 1-like (Fragment);Complement component (3b/4b) receptor 1-like;Complement component (3b/4b) receptor 1-like;Complement component receptor 1-like protein	A0A0A6YVT1;A0A0A6YXN9;A0A0A6YY75;Q64735	A0A0A6YVT1_MOUSE;A0A0A6YXN9_MOUSE;A0A0A6YY75_MOUSE;CR1L_MOUSE	24049.3	31775.3	26156.6	22655.1	24799.3	26478.4	34269.1	33852	36212.9	26040.2	27171.4
A0A0A6YVU8;Q9JKV1	A0A0A6YVU8;Q9JKV1	Predicted pseudogene 9774;Proteasomal ubiquitin receptor ADRM1	A0A0A6YVU8;Q9JKV1	A0A0A6YVU8_MOUSE;ADRM1_MOUSE	196940	188599	185628	198069	222686	211896	175363	179797	193378	212985	195232
A0A0A6YVX4;Q8CII2	A0A0A6YVX4;Q8CII2	Cell division cycle protein 123 homolog (Fragment);Cell division cycle protein 123 homolog	A0A0A6YVX4;Q8CII2	A0A0A6YVX4_MOUSE;CD123_MOUSE	13814.1	12844.9	11182.9	11189.9	10954.5	10958.8	7886.29	13197.5	9508.01	10481.2	12528.6
A0A0A6YW03;A0A0A6YWT8;A0A0A6YX98;A0A0A6YXP2;A0A0A6YXT0;A0A0A6YY33;Q9WUK6	A0A0A6YW03;A0A0A6YWT8;A0A0A6YX98;A0A0A6YXP2;A0A0A6YXT0;A0A0A6YY33;Q9WUK6	Zinc finger and BTB domain containing 18 (Fragment);Zinc finger and BTB domain containing 18 (Fragment);Zinc finger and BTB domain containing 18 (Fragment);Zinc finger and BTB domain containing 18 (Fragment);Zinc finger and BTB domain containing 18 (Fragment);Zinc finger and BTB domain containing 18 (Fragment);Zinc finger and BTB domain-containing protein 18	A0A0A6YW03;A0A0A6YWT8;A0A0A6YX98;A0A0A6YXP2;A0A0A6YXT0;A0A0A6YY33;Q9WUK6	A0A0A6YW03_MOUSE;A0A0A6YWT8_MOUSE;A0A0A6YX98_MOUSE;A0A0A6YXP2_MOUSE;A0A0A6YXT0_MOUSE;A0A0A6YY33_MOUSE;ZBT18_MOUSE	20383.1	33216.5	NaN	25290.6	28380.3	24877.1	21707	NaN	19918.4	18178.8	21340.8
A0A0A6YW06;E9QKQ9;E9QKR1;E9QLZ9;J3QNM3;Q03173	A0A0A6YW06;E9QKQ9;E9QKR1;E9QLZ9;J3QNM3;Q03173	ENAH actin regulator;ENAH actin regulator;ENAH actin regulator;ENAH actin regulator;ENAH actin regulator;Protein enabled homolog	A0A0A6YW06;E9QKQ9;E9QKR1;E9QLZ9;J3QNM3;Q03173	A0A0A6YW06_MOUSE;E9QKQ9_MOUSE;E9QKR1_MOUSE;E9QLZ9_MOUSE;J3QNM3_MOUSE;ENAH_MOUSE	6998.59	11307.3	8113.1	4287.89	6477.54	NaN	7146.13	14100.4	6552.51	8358.23	8225.66
A0A0A6YW28;P35123	A0A0A6YW28;P35123	Ubiquitin carboxyl-terminal hydrolase;Ubiquitin carboxyl-terminal hydrolase 4	A0A0A6YW28;P35123	A0A0A6YW28_MOUSE;UBP4_MOUSE	87101.8	84891.2	86308.4	89567.1	88476.3	89538.8	87098.6	80686.1	84411.6	93308.7	82325.6
A0A0A6YW53;A0A0A6YWR8;B2RUE8	A0A0A6YW53;A0A0A6YWR8;B2RUE8	Mitogen-activated protein kinase kinase kinase kinase 4;Mitogen-activated protein kinase kinase kinase kinase 4;Map4k4 protein	A0A0A6YW53;A0A0A6YWR8;B2RUE8	A0A0A6YW53_MOUSE;A0A0A6YWR8_MOUSE;B2RUE8_MOUSE	16221.7	9977.17	4934.95	13418	8086.47	5424.59	3155.7	11893.4	11161.6	9033.35	15496.7
A0A0A6YW87;Q9CX13	A0A0A6YW87;Q9CX13	Cornichon family AMPA receptor auxiliary protein 4;Protein cornichon homolog 4	A0A0A6YW87;Q9CX13	A0A0A6YW87_MOUSE;CNIH4_MOUSE	88661.4	90564.1	91937.5	86135.1	88627.6	96582.3	97638.1	84759.4	85354	93255.5	79479.5
A0A0A6YWF5;A0A0A6YX60;Q9DCP2	A0A0A6YWF5;A0A0A6YX60;Q9DCP2	Solute carrier family 38, member 3 (Fragment);Solute carrier family 38, member 3 (Fragment);Sodium-coupled neutral amino acid transporter 3	A0A0A6YWF5;A0A0A6YX60;Q9DCP2	A0A0A6YWF5_MOUSE;A0A0A6YX60_MOUSE;S38A3_MOUSE	28858.4	31490.6	29601.1	13359.6	54536.6	40406.9	22442.4	31526.5	25786.6	31664.4	32205.8
A0A0A6YWP5;Q9WVF8	A0A0A6YWP5;Q9WVF8	Tumor suppressor 2, mitochondrial calcium regulator;Tumor suppressor candidate 2	A0A0A6YWP5;Q9WVF8	A0A0A6YWP5_MOUSE;TUSC2_MOUSE	24039.3	19934	18016.8	19816.8	NaN	NaN	16445.3	14956.8	13591.1	20107.6	18657.4
A0A0A6YWQ9;Q8BVN9	A0A0A6YWQ9;Q8BVN9	Protein maelstrom homolog	A0A0A6YWQ9;Q8BVN9	A0A0A6YWQ9_MOUSE;MAEL_MOUSE	11212.6	17614.9	14826.1	23147.1	14944.9	17605.4	16144.2	20614.7	25304.2	20405.7	19288.8
A0A0A6YWX1;J3KMM1	A0A0A6YWX1;J3KMM1	ubiquitinyl hydrolase 1	A0A0A6YWX1;J3KMM1	A0A0A6YWX1_MOUSE;J3KMM1_MOUSE	129815	122855	133102	127533	132931	126796	128621	123652	117795	136468	127865
A0A0A6YX17;Q9CWU0	A0A0A6YX17;Q9CWU0	Tudor domain containing 12;Putative ATP-dependent RNA helicase TDRD12	A0A0A6YX17;Q9CWU0	A0A0A6YX17_MOUSE;TDR12_MOUSE	34589.7	36526.3	45085.8	52767.5	42262.9	34303.1	37071.7	36807.5	42599.3	45121.1	49526
A0A0A6YX18;Q8BVE3	A0A0A6YX18;Q8BVE3	V-type proton ATPase subunit H	A0A0A6YX18;Q8BVE3	A0A0A6YX18_MOUSE;VATH_MOUSE	194745	185496	190107	174063	181648	166310	194967	181096	181186	182239	197769
A0A0A6YX21;A0A0A6YY20;Q8VD57	A0A0A6YX21;A0A0A6YY20;Q8VD57	SFT2 domain containing 2;Vesicle transport protein;Vesicle transport protein SFT2B	A0A0A6YX21;A0A0A6YY20;Q8VD57	A0A0A6YX21_MOUSE;A0A0A6YY20_MOUSE;SFT2B_MOUSE	13627.7	15380.7	NaN	13819.2	7897.67	13565.9	11987	7148.11	4915.04	NaN	7170.73
A0A0A6YX25;D3Z4P2;P59481	A0A0A6YX25;D3Z4P2;P59481	Lectin, mannose-binding 2-like (Fragment);Lectin, mannose-binding 2-like;VIP36-like protein	A0A0A6YX25;D3Z4P2;P59481	A0A0A6YX25_MOUSE;D3Z4P2_MOUSE;LMA2L_MOUSE	11918.4	11827.8	10745	9417.71	12042.7	10326.6	11566.5	12930.8	8758.04	10944.5	11418
A0A0A6YX73;Q8K1M3	A0A0A6YX73;Q8K1M3	Protein kinase, cAMP dependent regulatory, type II alpha;Protein kinase, cAMP dependent regulatory, type II alpha	A0A0A6YX73;Q8K1M3	A0A0A6YX73_MOUSE;Q8K1M3_MOUSE	55301.7	67185.9	62189.8	62629.4	65399.4	58854.3	66725.7	61582.1	60655	56413.9	61656.3
A0A0A6YXR0;D3YX12;D3Z5Y5;Q8BGS7	A0A0A6YXR0;D3YX12;D3Z5Y5;Q8BGS7	Choline/ethanolaminephosphotransferase 1 (Fragment);Choline/ethanolaminephosphotransferase 1 (Fragment);Choline/ethanolaminephosphotransferase 1 (Fragment);Choline/ethanolaminephosphotransferase 1	A0A0A6YXR0;D3YX12;D3Z5Y5;Q8BGS7	A0A0A6YXR0_MOUSE;D3YX12_MOUSE;D3Z5Y5_MOUSE;CEPT1_MOUSE	100790	95989.7	89600.5	102809	99115.7	113006	91244.1	93527.2	99915	93743.3	112649
A0A0B4J1E2;Q9CSN1	A0A0B4J1E2;Q9CSN1	SNW domain-containing protein 1	A0A0B4J1E2;Q9CSN1	A0A0B4J1E2_MOUSE;SNW1_MOUSE	2329.27	2832.21	1341.32	3654.34	2951.99	3079.41	NaN	NaN	1540.48	1943.89	2058.85
A0A0B4J1E3;D3Z5P5;P40694	A0A0B4J1E3;D3Z5P5;P40694	Immunoglobulin mu binding protein 2;Immunoglobulin mu binding protein 2;DNA-binding protein SMUBP-2	A0A0B4J1E3;D3Z5P5;P40694	A0A0B4J1E3_MOUSE;D3Z5P5_MOUSE;SMBP2_MOUSE	NaN	NaN	NaN	4120.08	NaN	4261.25	NaN	NaN	NaN	NaN	NaN
A0A0G2JDE8;A0A0G2JDM7;A0A0G2JE03;A0A0G2JFH0;Q3TWF7;Q8BTZ4	A0A0G2JDE8;A0A0G2JDM7;A0A0G2JE03;A0A0G2JFH0;Q3TWF7;Q8BTZ4	Anaphase-promoting complex subunit 5	A0A0G2JDE8;A0A0G2JDM7;A0A0G2JE03;A0A0G2JFH0;Q3TWF7;Q8BTZ4	A0A0G2JDE8_MOUSE;A0A0G2JDM7_MOUSE;A0A0G2JE03_MOUSE;A0A0G2JFH0_MOUSE;Q3TWF7_MOUSE;APC5_MOUSE	NaN	38786.4	NaN	27427.8	49491.1	30639	22706.1	NaN	16090.1	9979.68	NaN
A0A0G2JDF7	A0A0G2JDF7	ubiquitinyl hydrolase 1 (Fragment)	A0A0G2JDF7	A0A0G2JDF7_MOUSE	21964.7	25913.8	23421.1	26979.1	18739.5	21481.5	23688.6	29683.8	27489.5	24851.4	23114.1
A0A0G2JDH9;A0A0G2JE50;A0A0G2JE90;A0A0R4J0B0;G3X9J8;G5E8G5;O54990;Q8CDK8;Q8R056	A0A0G2JDH9;A0A0G2JE50;A0A0G2JE90;A0A0R4J0B0;G3X9J8;G5E8G5;O54990;Q8CDK8;Q8R056	Prominin 1;Prominin 1;Prominin 1 (Fragment);Prominin 1;Prominin 1;Prominin 1;Prominin-1;Prominin 1;Prom1 protein	A0A0G2JDH9;A0A0G2JE50;A0A0G2JE90;A0A0R4J0B0;G3X9J8;G5E8G5;O54990;Q8CDK8;Q8R056	A0A0G2JDH9_MOUSE;A0A0G2JE50_MOUSE;A0A0G2JE90_MOUSE;A0A0R4J0B0_MOUSE;G3X9J8_MOUSE;G5E8G5_MOUSE;PROM1_MOUSE;Q8CDK8_MOUSE;Q8R056_MOUSE	4561.2	9400.49	6736.32	NaN	10257	NaN	7368.49	8181.47	9701.72	7012.28	6877.65
A0A0G2JDM3;A0A0G2JDW2;P09542	A0A0G2JDM3;A0A0G2JDW2;P09542	Myosin, light polypeptide 3;Myosin, light polypeptide 3 (Fragment);Myosin light chain 3	A0A0G2JDM3;A0A0G2JDW2;P09542	A0A0G2JDM3_MOUSE;A0A0G2JDW2_MOUSE;MYL3_MOUSE	NaN	NaN	NaN	NaN	NaN	9169.2	NaN	NaN	NaN	8790.71	NaN
A0A0G2JDP0;A0A0G2JFF9;O35387	A0A0G2JDP0;A0A0G2JFF9;O35387	HCLS1-associated protein X-1	A0A0G2JDP0;A0A0G2JFF9;O35387	A0A0G2JDP0_MOUSE;A0A0G2JFF9_MOUSE;HAX1_MOUSE	NaN	NaN	12666.5	NaN	4991.73	5784.73	9799.67	2197.78	2181.18	2731.76	10442.2
A0A0G2JDR8;A0A0G2JDX0;A0A0G2JE72;Q99K99	A0A0G2JDR8;A0A0G2JDX0;A0A0G2JE72;Q99K99	RIKEN cDNA 0610040J01 gene (Fragment);RIKEN cDNA 0610040J01 gene (Fragment);RIKEN cDNA 0610040J01 gene (Fragment);Uncharacterized protein C4orf19 homolog	A0A0G2JDR8;A0A0G2JDX0;A0A0G2JE72;Q99K99	A0A0G2JDR8_MOUSE;A0A0G2JDX0_MOUSE;A0A0G2JE72_MOUSE;CD019_MOUSE	NaN	NaN	NaN	7207.98	NaN	NaN	NaN	2096.82	NaN	4143.93	NaN
A0A0G2JDS8;P97931	A0A0G2JDS8;P97931	Uracil DNA glycosylase;Uracil-DNA glycosylase	A0A0G2JDS8;P97931	A0A0G2JDS8_MOUSE;UNG_MOUSE	NaN	4039.68	1152	NaN	1276.35	637.46	NaN	NaN	2918.24	4465.19	820.924
A0A0G2JDW7;Q6ZWU9	A0A0G2JDW7;Q6ZWU9	40S ribosomal protein S27 (Fragment);40S ribosomal protein S27	A0A0G2JDW7;Q6ZWU9	A0A0G2JDW7_MOUSE;RS27_MOUSE	48725.4	54343.8	52329.5	45262.9	52354.4	44488.6	50831	48717.4	52074	49376.5	47939.8
A0A0G2JE32;A0A0G2JGL0;P61079	A0A0G2JE32;A0A0G2JGL0;P61079	Ubiquitin-conjugating enzyme E2D 3 (Fragment);Ubiquitin-conjugating enzyme E2D 3;Ubiquitin-conjugating enzyme E2 D3	A0A0G2JE32;A0A0G2JGL0;P61079	A0A0G2JE32_MOUSE;A0A0G2JGL0_MOUSE;UB2D3_MOUSE	3.41772e+06	4.20445e+06	3.60208e+06	3971031	3.85166e+06	3.3301e+06	4.0905e+06	3.84848e+06	4661899	3.38473e+06	3873726
A0A0G2JE93;A0A1Y7VJA7;Q9DCI3	A0A0G2JE93;A0A1Y7VJA7;Q9DCI3	STARD3 N-terminal like;STARD3 N-terminal like;STARD3 N-terminal-like protein	A0A0G2JE93;A0A1Y7VJA7;Q9DCI3	A0A0G2JE93_MOUSE;A0A1Y7VJA7_MOUSE;STR3N_MOUSE	NaN	NaN	NaN	NaN	NaN	NaN	NaN	NaN	4139.35	1932.42	6024.34
A0A0G2JEC4;Q9JK48	A0A0G2JEC4;Q9JK48	Endophilin-B1	A0A0G2JEC4;Q9JK48	A0A0G2JEC4_MOUSE;SHLB1_MOUSE	26467.6	30034.3	29398.1	25013.1	28329.3	25973.6	31803.7	27307.7	27519.7	25852.8	30664
A0A0G2JEG3;Q8VE96	A0A0G2JEG3;Q8VE96	Solute carrier family 35, member F6;Solute carrier family 35 member F6	A0A0G2JEG3;Q8VE96	A0A0G2JEG3_MOUSE;S35F6_MOUSE	7962.93	9868.33	10647.1	4527.39	7855.03	12959	16351.9	14909.9	7216.27	10902.5	6128.46
A0A0G2JEH3;B2RVB9	A0A0G2JEH3;B2RVB9	Transmembrane protein 243, mitochondrial;Transmembrane protein 243, mitochondrial	A0A0G2JEH3;B2RVB9	A0A0G2JEH3_MOUSE;B2RVB9_MOUSE	102356	120049	118699	150296	121476	134689	117771	138372	136857	110947	135641
A0A0G2JEP4;A0A1L1SSC0;A0A668KLE1	A0A0G2JEP4;A0A1L1SSC0;A0A668KLE1	Leucine rich repeat (in FLII) interacting protein 2	A0A0G2JEP4;A0A1L1SSC0;A0A668KLE1	A0A0G2JEP4_MOUSE;A0A1L1SSC0_MOUSE;A0A668KLE1_MOUSE	105101	104079	115587	106539	111316	101752	104441	92307.5	96256.6	110582	99395.1
A0A0G2JEX1	A0A0G2JEX1	Nexilin	A0A0G2JEX1	A0A0G2JEX1_MOUSE	858434	879141	828391	888826	902017	940242	855125	841473	846298	840838	894602
A0A0G2JF16;Q8R344	A0A0G2JF16;Q8R344	Coiled-coil domain containing 12 (Fragment);Coiled-coil domain-containing protein 12	A0A0G2JF16;Q8R344	A0A0G2JF16_MOUSE;CCD12_MOUSE	12602.2	21154.9	28450.9	14803.8	21068	14571.2	31280.8	38871.1	32490.4	28829.3	19282
A0A0G2JFB2;Q80VL1	A0A0G2JFB2;Q80VL1	Tudor and KH domain containing protein;Tudor and KH domain-containing protein	A0A0G2JFB2;Q80VL1	A0A0G2JFB2_MOUSE;TDRKH_MOUSE	124155	142761	138324	150197	142797	135003	130413	132277	127234	135200	131704
A0A0G2JFD8	A0A0G2JFD8	Nexilin	A0A0G2JFD8	A0A0G2JFD8_MOUSE	48332.2	27785.7	48459	26996.8	33983.1	37656	48597.3	33914.5	30979.5	49051.1	36498.3
A0A0G2JFF1	A0A0G2JFF1	Serine/threonine-protein phosphatase (Fragment)	A0A0G2JFF1	A0A0G2JFF1_MOUSE	NaN	NaN	8869.24	NaN	3312.55	5436.2	7109.9	NaN	NaN	NaN	5337.71
A0A0G2JFZ4;E9Q7M2	A0A0G2JFZ4;E9Q7M2	TSC22 domain family, member 2;TSC22 domain family, member 2	A0A0G2JFZ4;E9Q7M2	A0A0G2JFZ4_MOUSE;E9Q7M2_MOUSE	12388.7	4404.34	25625	6960.35	19364.1	6249.84	NaN	10631.2	8853.31	17853.2	4252.75
A0A0G2JG52;E9PVP1	A0A0G2JG52;E9PVP1	Crystallin beta-gamma domain containing 1	A0A0G2JG52;E9PVP1	A0A0G2JG52_MOUSE;E9PVP1_MOUSE	NaN	3711.94	NaN	5446.81	4737.32	2794.7	4131.08	10177.2	1336.55	NaN	1029.02
A0A0G2JG85;E9PYF7	A0A0G2JG85;E9PYF7	Adaptor-related protein complex 1 associated regulatory protein;AP1AR	A0A0G2JG85;E9PYF7	A0A0G2JG85_MOUSE;E9PYF7_MOUSE	NaN	NaN	5016.05	NaN	NaN	19450.3	NaN	NaN	NaN	NaN	14450
A0A0G2JGL8;Q99PU8	A0A0G2JGL8;Q99PU8	RNA helicase;ATP-dependent RNA helicase DHX30	A0A0G2JGL8;Q99PU8	A0A0G2JGL8_MOUSE;DHX30_MOUSE	5340.8	4465.99	5922.89	5025.8	4242.76	3631.21	NaN	4538.49	2933.75	4822.54	4246.89
A0A0G2JGN5;E9Q4F2	A0A0G2JGN5;E9Q4F2	Kelch-like 18;Kelch-like protein 18	A0A0G2JGN5;E9Q4F2	A0A0G2JGN5_MOUSE;KLH18_MOUSE	71443.8	91182.5	89114.6	95393.2	93152.3	84254.8	85522.2	91173.7	91289.9	92574.4	99681.8
A0A0G2JGP4;P08556;Q9D091	A0A0G2JGP4;P08556;Q9D091	Neuroblastoma ras oncogene (Fragment);GTPase NRas;Neuroblastoma ras oncogene	A0A0G2JGP4;P08556;Q9D091	A0A0G2JGP4_MOUSE;RASN_MOUSE;Q9D091_MOUSE	71440.4	77123.5	82534.5	92628.6	77460.1	78049.5	107300	NaN	94568.2	58970.1	87944.4
A0A0G2JGQ4;P54729	A0A0G2JGQ4;P54729	Negative regulator of ubiquitin-like proteins 1;NEDD8 ultimate buster 1	A0A0G2JGQ4;P54729	A0A0G2JGQ4_MOUSE;NUB1_MOUSE	87123.7	90995.2	99608.3	97024.4	98789.9	97842.3	98035.7	98888.6	108181	101617	97801
A0A0G2JGW9;Q3TUE1	A0A0G2JGW9;Q3TUE1	Far upstream element (FUSE) binding protein 1	A0A0G2JGW9;Q3TUE1	A0A0G2JGW9_MOUSE;Q3TUE1_MOUSE	137129	142406	113534	139584	127569	115734	169378	148257	129773	115374	124520
A0A0G2JH03;Q9EPR2	A0A0G2JH03;Q9EPR2	Phospholipase A2, group XIIA (Fragment);Group XIIA secretory phospholipase A2	A0A0G2JH03;Q9EPR2	A0A0G2JH03_MOUSE;PG12A_MOUSE	6097.45	3819.25	14498.2	11494.4	7323.19	5771.4	14412.2	28744.1	12751.2	9316	5652.07
A0A0J9YKD4;P07310	A0A0J9YKD4;P07310	creatine kinase;Creatine kinase M-type	A0A0J9YKD4;P07310	A0A0J9YKD4_MOUSE;KCRM_MOUSE	192166	174888	9275.77	61984.4	101175	48064.7	163837	204438	162573	16221.7	59066.6
A0A0J9YTR2	A0A0J9YTR2	RIKEN cDNA 0610012G03 gene	A0A0J9YTR2	A0A0J9YTR2_MOUSE	56922.4	51480.9	64337.9	60819.8	56218.8	55686.9	63203.2	55408.3	68790	53036.1	61336.9
A0A0J9YTY0;A0A0J9YUL3;Q8C1B7	A0A0J9YTY0;A0A0J9YUL3;Q8C1B7	Septin;Septin;Septin-11	A0A0J9YTY0;A0A0J9YUL3;Q8C1B7	A0A0J9YTY0_MOUSE;A0A0J9YUL3_MOUSE;SEP11_MOUSE	25628.5	25634.4	28727.7	27317.2	24712.8	29756	27108.4	26796.9	26154.3	26106.2	26422.9
A0A0J9YU00;A0A0J9YU01;D3YUJ6;E9PVT6;J3QN52;J3QPH3;Q3UL33;Q499F0	A0A0J9YU00;A0A0J9YU01;D3YUJ6;E9PVT6;J3QN52;J3QPH3;Q3UL33;Q499F0	PRAME like 33;PRAME like 35;Predicted gene 3183;Predicted gene 3286;PRAME like 33;PRAME like 38;Predicted gene 3286;D5Ertd577e protein	A0A0J9YU00;A0A0J9YU01;D3YUJ6;E9PVT6;J3QN52;J3QPH3;Q3UL33;Q499F0	A0A0J9YU00_MOUSE;A0A0J9YU01_MOUSE;D3YUJ6_MOUSE;E9PVT6_MOUSE;J3QN52_MOUSE;J3QPH3_MOUSE;Q3UL33_MOUSE;Q499F0_MOUSE	5746.54	NaN	NaN	4622.32	4760.22	NaN	7987.71	4795.14	6022.69	1958.29	9907.64
A0A0J9YU62;A0A0J9YUM4;O88712	A0A0J9YU62;A0A0J9YUM4;O88712	C-terminal binding protein 1;C-terminal binding protein 1;C-terminal-binding protein 1	A0A0J9YU62;A0A0J9YUM4;O88712	A0A0J9YU62_MOUSE;A0A0J9YUM4_MOUSE;CTBP1_MOUSE	56276.7	54193.2	48503.9	48186.3	43857	46468.9	56706.8	77761.9	46149.6	51195.9	50772.3
A0A0J9YU92;Q8VDH1	A0A0J9YU92;Q8VDH1	F-box protein 21 (Fragment);F-box only protein 21	A0A0J9YU92;Q8VDH1	A0A0J9YU92_MOUSE;FBX21_MOUSE	11712.2	12103.4	12182.3	10614.6	10289.9	11398.9	13739	11679.2	10573.3	14086.9	9217.14
A0A0J9YUC2	A0A0J9YUC2	TRAF type zinc finger domain containing 1 (Fragment)	A0A0J9YUC2	A0A0J9YUC2_MOUSE	NaN	NaN	10856.2	NaN	9759.41	NaN	NaN	NaN	8368.39	NaN	NaN
A0A0J9YUD5;B9EJ54	A0A0J9YUD5;B9EJ54	Nucleoporin 205	A0A0J9YUD5;B9EJ54	A0A0J9YUD5_MOUSE;B9EJ54_MOUSE	69879.6	69033	61785.9	72146.8	73056.6	57647.9	61498.4	70229.8	70008.1	70369	70993.4
A0A0J9YUG5;D3Z271;Q8BGM4;Q8BY07	A0A0J9YUG5;D3Z271;Q8BGM4;Q8BY07	Methyltransferase like 27 (Fragment);Methyltransferase like 27 (Fragment);Methyltransferase like 27;Methyltransferase like 27	A0A0J9YUG5;D3Z271;Q8BGM4;Q8BY07	A0A0J9YUG5_MOUSE;D3Z271_MOUSE;Q8BGM4_MOUSE;Q8BY07_MOUSE	NaN	NaN	NaN	NaN	1315.27	NaN	NaN	NaN	NaN	NaN	NaN
A0A0J9YUI1;P61087	A0A0J9YUI1;P61087	Ubiquitin-conjugating enzyme E2K;Ubiquitin-conjugating enzyme E2 K	A0A0J9YUI1;P61087	A0A0J9YUI1_MOUSE;UBE2K_MOUSE	300502	327087	319516	306011	327336	334835	314363	339936	345420	315903	353221
A0A0J9YUN2;A0A8Q0LUK5;Q9Z255	A0A0J9YUN2;A0A8Q0LUK5;Q9Z255	Ubiquitin-conjugating enzyme E2A;Ubiquitin-conjugating enzyme E2A;Ubiquitin-conjugating enzyme E2 A	A0A0J9YUN2;A0A8Q0LUK5;Q9Z255	A0A0J9YUN2_MOUSE;A0A8Q0LUK5_MOUSE;UBE2A_MOUSE	104100	85797	93140.5	85878.1	82953.7	87358.6	126022	108809	96729	96772	96031.7
A0A0J9YUZ4;P63158	A0A0J9YUZ4;P63158	High mobility group box 1 (Fragment);High mobility group protein B1	A0A0J9YUZ4;P63158	A0A0J9YUZ4_MOUSE;HMGB1_MOUSE	50781.7	53248.3	45455.6	50727.4	52475.1	44456.5	63130.2	45896.8	57815.1	49392	49081.7
A0A0J9YV76	A0A0J9YV76	2'-5' oligoadenylate synthetase 1E	A0A0J9YV76	A0A0J9YV76_MOUSE	9055737	9368004	9477825	10095500	10426337	10251283	9299078	10660347	9816150	9837069	11233092
A0A0M3HEP6;Q8BYR5	A0A0M3HEP6;Q8BYR5	Ca2+-dependent activator protein for secretion 2;Calcium-dependent secretion activator 2	A0A0M3HEP6;Q8BYR5	A0A0M3HEP6_MOUSE;CAPS2_MOUSE	937.009	NaN	NaN	NaN	NaN	1898.2	3002.56	1736.78	NaN	1427.27	NaN
A0A0M3HEP7	A0A0M3HEP7	Phospholipid-transporting ATPase	A0A0M3HEP7	A0A0M3HEP7_MOUSE	34970.9	24893.6	38359.9	33404.3	30316.7	31798.5	35144.9	32174	36521.8	32295.7	39357.3
A0A0M3U1B0	A0A0M3U1B0	Synaptonemal complex protein 2-like	A0A0M3U1B0	SYC2L_MOUSE	NaN	1055.39	NaN	43100.4	899.475	NaN	8871.58	4948.73	NaN	NaN	NaN
A0A0N4SUH8;Q9QZ23	A0A0N4SUH8;Q9QZ23	NFU1 iron-sulfur cluster scaffold homolog, mitochondrial;NFU1 iron-sulfur cluster scaffold homolog, mitochondrial	A0A0N4SUH8;Q9QZ23	A0A0N4SUH8_MOUSE;NFU1_MOUSE	24649.1	38926.7	42679.4	42916.6	31624.6	30749.6	47033.5	40582.8	31991	32879.5	36941.6
A0A0N4SUJ7;A0A0N4SUM8;A0A0N4SV90;Q69ZQ2	A0A0N4SUJ7;A0A0N4SUM8;A0A0N4SV90;Q69ZQ2	ISY1 splicing factor homolog;Predicted gene 45140;ISY1 splicing factor homolog (Fragment);Pre-mRNA-splicing factor ISY1 homolog	A0A0N4SUJ7;A0A0N4SUM8;A0A0N4SV90;Q69ZQ2	A0A0N4SUJ7_MOUSE;A0A0N4SUM8_MOUSE;A0A0N4SV90_MOUSE;ISY1_MOUSE	NaN	NaN	4231.27	1421.22	5242.54	NaN	2445.33	NaN	NaN	3974.11	NaN
A0A0N4SUP2;A0A0N4SWI3;F7D6F6	A0A0N4SUP2;A0A0N4SWI3;F7D6F6	DNA segment, Chr 6, ERATO Doi 527, expressed;DNA segment, Chr 6, ERATO Doi 527, expressed;DNA segment, Chr 6, ERATO Doi 527, expressed	A0A0N4SUP2;A0A0N4SWI3;F7D6F6	A0A0N4SUP2_MOUSE;A0A0N4SWI3_MOUSE;F7D6F6_MOUSE	106516	114422	91585	104211	85114	107488	107636	112687	84359	98765.3	97762.5
A0A0N4SUU5;Q3UGF1	A0A0N4SUU5;Q3UGF1	WD repeat domain 19 (Fragment);WD repeat-containing protein 19	A0A0N4SUU5;Q3UGF1	A0A0N4SUU5_MOUSE;WDR19_MOUSE	NaN	NaN	440.462	NaN	NaN	NaN	NaN	NaN	NaN	NaN	NaN
A0A0N4SV29;Q80V62	A0A0N4SV29;Q80V62	Fanconi anemia, complementation group D2;Fanconi anemia group D2 protein homolog	A0A0N4SV29;Q80V62	A0A0N4SV29_MOUSE;FACD2_MOUSE	15528.7	NaN	14513.1	NaN	11437.1	NaN	17453.6	NaN	11101.9	2993.48	9731.19
A0A0N4SV66;C0HKE1;C0HKE2;C0HKE3;C0HKE4;C0HKE5;C0HKE6;C0HKE7;C0HKE8;C0HKE9;Q8BFU2;Q8CGP4;Q8CGP5;Q8CGP6;Q8CGP7;Q8R1M2	A0A0N4SV66;C0HKE1;C0HKE2;C0HKE3;C0HKE4;C0HKE5;C0HKE6;C0HKE7;C0HKE8;C0HKE9;Q8BFU2;Q8CGP4;Q8CGP5;Q8CGP6;Q8CGP7;Q8R1M2	Histone H2A;Histone H2A type 1-B;Histone H2A type 1-C;Histone H2A type 1-D;Histone H2A type 1-E;Histone H2A type 1-G;Histone H2A type 1-I;Histone H2A type 1-N;Histone H2A type 1-O;Histone H2A type 1-P;Histone H2A type 3;Histone H2A;Histone H2A type 1-F;Histone H2A type 1-H;Histone H2A type 1-K;Histone H2A.J	A0A0N4SV66;C0HKE1;C0HKE2;C0HKE3;C0HKE4;C0HKE5;C0HKE6;C0HKE7;C0HKE8;C0HKE9;Q8BFU2;Q8CGP4;Q8CGP5;Q8CGP6;Q8CGP7;Q8R1M2	A0A0N4SV66_MOUSE;H2A1B_MOUSE;H2A1C_MOUSE;H2A1D_MOUSE;H2A1E_MOUSE;H2A1G_MOUSE;H2A1I_MOUSE;H2A1N_MOUSE;H2A1O_MOUSE;H2A1P_MOUSE;H2A3_MOUSE;Q8CGP4_MOUSE;H2A1F_MOUSE;H2A1H_MOUSE;H2A1K_MOUSE;H2AJ_MOUSE	422830	429415	414902	447980	437238	479376	369082	444672	472392	417428	380573
A0A0N4SV80;E9QML5;Q61464	A0A0N4SV80;E9QML5;Q61464	Zinc finger protein 638	A0A0N4SV80;E9QML5;Q61464	A0A0N4SV80_MOUSE;E9QML5_MOUSE;ZN638_MOUSE	9871.7	8972.06	23424.8	10799	13462	11667.4	10161.9	18924.9	10792.7	25319.5	13033.2
A0A0N4SV89;Q5XKN4	A0A0N4SV89;Q5XKN4	Jagunal homolog 1;Protein jagunal homolog 1	A0A0N4SV89;Q5XKN4	A0A0N4SV89_MOUSE;JAGN1_MOUSE	NaN	NaN	NaN	NaN	1	NaN	NaN	NaN	NaN	NaN	NaN
A0A0N4SVC2;E9QP00;Q6PFR5	A0A0N4SVC2;E9QP00;Q6PFR5	Transformer 2 alpha;Transformer 2 alpha;Transformer-2 protein homolog alpha	A0A0N4SVC2;E9QP00;Q6PFR5	A0A0N4SVC2_MOUSE;E9QP00_MOUSE;TRA2A_MOUSE	8357.84	4502.39	6096.02	6130.51	4433.25	5570.91	7935.07	NaN	4564.01	3540.5	6145.69
A0A0N4SVL0	A0A0N4SVL0	Eukaryotic translation initiation factor 4 gamma, 3	A0A0N4SVL0	A0A0N4SVL0_MOUSE	10287.3	10749.9	10736.2	10269.1	12267	12452.8	10273.3	9489.58	8527.13	10828.6	9788.85
A0A0N4SVQ1;Q62425	A0A0N4SVQ1;Q62425	Ndufa4, mitochondrial complex associated;Cytochrome c oxidase subunit NDUFA4	A0A0N4SVQ1;Q62425	A0A0N4SVQ1_MOUSE;NDUA4_MOUSE	899869	936415	896220	923315	1.02158e+06	1.02175e+06	1.03113e+06	931395	921071	872797	921110
A0A0N4SVW8;Q3UND0	A0A0N4SVW8;Q3UND0	Src family associated phosphoprotein 2 (Fragment);Src kinase-associated phosphoprotein 2	A0A0N4SVW8;Q3UND0	A0A0N4SVW8_MOUSE;SKAP2_MOUSE	NaN	NaN	NaN	3933.7	NaN	NaN	NaN	NaN	1310.58	NaN	NaN
A0A0N4SW28;Q9DAS9	A0A0N4SW28;Q9DAS9	Guanine nucleotide-binding protein subunit gamma;Guanine nucleotide-binding protein G(I)/G(S)/G(O) subunit gamma-12	A0A0N4SW28;Q9DAS9	A0A0N4SW28_MOUSE;GBG12_MOUSE	312514	280505	294813	323643	326502	322874	342255	294421	318836	313510	290052
A0A0N4SW73	A0A0N4SW73	RAB11 family interacting protein 5 (class I)	A0A0N4SW73	A0A0N4SW73_MOUSE	14517.5	12789.3	6137.5	11460.1	11109.6	11635.4	17456.4	7614.71	12314.3	16153	10054.2
A0A0N4SW93;E9Q026;Q7TPS5	A0A0N4SW93;E9Q026;Q7TPS5	C2 calcium-dependent domain containing 5;C2 calcium-dependent domain containing 5;C2 domain-containing protein 5	A0A0N4SW93;E9Q026;Q7TPS5	A0A0N4SW93_MOUSE;E9Q026_MOUSE;C2CD5_MOUSE	12891.7	13638.9	10713.7	16538	16246.6	14341.4	17958.9	11728.7	13327.7	14437.9	13107.3
A0A0N4SWH7	A0A0N4SWH7	Inositol 1,4,5-trisphosphate receptor 1 (Fragment)	A0A0N4SWH7	A0A0N4SWH7_MOUSE	NaN	NaN	NaN	NaN	NaN	NaN	NaN	NaN	NaN	6215.44	NaN
A0A0N5E9G7;G3UWX1;G3X8Z6;P35601;Q5U4B1	A0A0N5E9G7;G3UWX1;G3X8Z6;P35601;Q5U4B1	Replication factor C subunit 1	A0A0N5E9G7;G3UWX1;G3X8Z6;P35601;Q5U4B1	A0A0N5E9G7_MOUSE;G3UWX1_MOUSE;G3X8Z6_MOUSE;RFC1_MOUSE;Q5U4B1_MOUSE	7891.6	6948.31	9741.4	7849.43	7785.7	8129.05	6785.75	7726.6	7019.7	8759.24	7506.69
A0A0R3P9C8;Q9DC69	A0A0R3P9C8;Q9DC69	NADH:ubiquinone oxidoreductase subunit A9;NADH dehydrogenase [ubiquinone] 1 alpha subcomplex subunit 9, mitochondrial	A0A0R3P9C8;Q9DC69	A0A0R3P9C8_MOUSE;NDUA9_MOUSE	115012	115963	103695	121754	111325	119436	119916	113716	113004	101251	114909
A0A0R4IZW5;P09803	A0A0R4IZW5;P09803	Cadherin 1;Cadherin-1	A0A0R4IZW5;P09803	A0A0R4IZW5_MOUSE;CADH1_MOUSE	37977.9	34776.2	36781.7	34911.8	37874.4	33199.8	41881.4	39594.5	43940	46840.5	32083.5
A0A0R4IZW9;Q9DCT5	A0A0R4IZW9;Q9DCT5	Stromal cell derived factor 2;Stromal cell-derived factor 2	A0A0R4IZW9;Q9DCT5	A0A0R4IZW9_MOUSE;SDF2_MOUSE	38660.4	34723.8	31406.7	30471.3	35313.2	40829.7	38097.9	40910.3	38354.8	33355.8	39569.1
A0A0R4IZX6;Q9WVP1	A0A0R4IZX6;Q9WVP1	AP-1 complex subunit mu-2	A0A0R4IZX6;Q9WVP1	A0A0R4IZX6_MOUSE;AP1M2_MOUSE	197087	193251	200458	199585	207218	194366	193797	216816	194447	204986	224398
A0A0R4IZY0	A0A0R4IZY0	Thimet oligopeptidase 1	A0A0R4IZY0	A0A0R4IZY0_MOUSE	20063.2	22118.6	15074.4	38402.4	22606.1	22728.3	20214.9	20881.2	26059.7	19334.8	21111.2
A0A0R4IZZ6;A0A5F8MPU2;Q6ZQ03	A0A0R4IZZ6;A0A5F8MPU2;Q6ZQ03	Formin binding protein 4;Formin binding protein 4;Formin-binding protein 4	A0A0R4IZZ6;A0A5F8MPU2;Q6ZQ03	A0A0R4IZZ6_MOUSE;A0A5F8MPU2_MOUSE;FNBP4_MOUSE	14684.5	9083.94	5431.09	NaN	NaN	NaN	NaN	NaN	NaN	1387.75	NaN
A0A0R4J000;Q8VC57	A0A0R4J000;Q8VC57	Potassium channel tetramerisation domain containing 5;BTB/POZ domain-containing protein KCTD5	A0A0R4J000;Q8VC57	A0A0R4J000_MOUSE;KCTD5_MOUSE	14932.9	19406.3	21661.6	19676.9	20520.5	19370.9	17345.6	16702.7	16316.2	33343.3	15671.9
A0A0R4J008;P70288	A0A0R4J008;P70288	Histone deacetylase 2	A0A0R4J008;P70288	A0A0R4J008_MOUSE;HDAC2_MOUSE	43966.1	35194.9	45916.6	38461.8	40430.4	40218	41010.1	35816.1	40234.6	37553.5	36387.9
A0A0R4J018;O55060	A0A0R4J018;O55060	Thiopurine S-methyltransferase	A0A0R4J018;O55060	A0A0R4J018_MOUSE;TPMT_MOUSE	209753	234406	243721	224623	241830	226902	234395	244232	280402	224234	245267
A0A0R4J023;F6RT60;Q9JLZ3	A0A0R4J023;F6RT60;Q9JLZ3	AU RNA binding protein/enoyl-coenzyme A hydratase;AU RNA binding protein/enoyl-coenzyme A hydratase (Fragment);Methylglutaconyl-CoA hydratase, mitochondrial	A0A0R4J023;F6RT60;Q9JLZ3	A0A0R4J023_MOUSE;F6RT60_MOUSE;AUHM_MOUSE	NaN	17721.4	17857.3	17269.7	16949.9	13059.2	16888.4	10600.5	20469.5	17416.5	13299.9
A0A0R4J034	A0A0R4J034	Pyridoxal-dependent decarboxylase domain containing 1	A0A0R4J034	A0A0R4J034_MOUSE	21094.5	15637.7	18592.9	NaN	15885.2	13396.4	15380.7	24111.3	18398.5	28359.4	16863.1
A0A0R4J038;D3YTY9;O08677	A0A0R4J038;D3YTY9;O08677	Kininogen 1;Kininogen 1;Kininogen-1	A0A0R4J038;D3YTY9;O08677	A0A0R4J038_MOUSE;D3YTY9_MOUSE;KNG1_MOUSE	NaN	NaN	4280.18	NaN	2161.14	2805.63	NaN	NaN	NaN	NaN	NaN
A0A0R4J039;Q9ESB3	A0A0R4J039;Q9ESB3	Histidine-rich glycoprotein	A0A0R4J039;Q9ESB3	A0A0R4J039_MOUSE;HRG_MOUSE	NaN	NaN	NaN	NaN	NaN	NaN	1	NaN	NaN	NaN	NaN
A0A0R4J047;Q9CYI4	A0A0R4J047;Q9CYI4	Luc7-like;Putative RNA-binding protein Luc7-like 1	A0A0R4J047;Q9CYI4	A0A0R4J047_MOUSE;LUC7L_MOUSE	7667.67	8373.9	7781.4	5717.81	5891.62	8181.54	8388.92	9457.85	7529.89	9169.98	8766.7
A0A0R4J050;A0A1L1SRW7;A0A1L1SS90;Q99JW2	A0A0R4J050;A0A1L1SRW7;A0A1L1SS90;Q99JW2	N-acyl-aliphatic-L-amino acid amidohydrolase;N-acyl-aliphatic-L-amino acid amidohydrolase;N-acyl-aliphatic-L-amino acid amidohydrolase;Aminoacylase-1	A0A0R4J050;A0A1L1SRW7;A0A1L1SS90;Q99JW2	A0A0R4J050_MOUSE;A0A1L1SRW7_MOUSE;A0A1L1SS90_MOUSE;ACY1_MOUSE	47973.8	31040	NaN	26791	45521.4	29176.7	43043.2	46489.3	35008.7	35475.3	36486.5
A0A0R4J052;E9PYA3;G5E8T9;Q99KB8	A0A0R4J052;E9PYA3;G5E8T9;Q99KB8	Hydroxyacyl glutathione hydrolase;Hydroxyacyl glutathione hydrolase (Fragment);Hydroxyacyl glutathione hydrolase;Hydroxyacylglutathione hydrolase, mitochondrial	A0A0R4J052;E9PYA3;G5E8T9;Q99KB8	A0A0R4J052_MOUSE;E9PYA3_MOUSE;G5E8T9_MOUSE;GLO2_MOUSE	4793.3	5013.78	4439.47	5108.36	3927.91	3481.17	2959.18	6330.9	5000.91	5418.28	8617
A0A0R4J065	A0A0R4J065	Cysteine protease	A0A0R4J065	A0A0R4J065_MOUSE	32716.4	29595	30576.9	20546.1	35864.4	31833.3	24453.8	16646.2	29423	27923.7	24647.1
A0A0R4J078	A0A0R4J078	UBX domain protein 4	A0A0R4J078	A0A0R4J078_MOUSE	58025.6	37990.8	43851.6	39914.1	35869.1	51175.1	47546.7	68451.4	46990.1	74173.4	76083.1
A0A0R4J079;Q8BMP6	A0A0R4J079;Q8BMP6	Acyl-Coenzyme A binding domain containing 3;Golgi resident protein GCP60	A0A0R4J079;Q8BMP6	A0A0R4J079_MOUSE;GCP60_MOUSE	212414	201872	223688	229701	214705	214542	217797	215361	208196	220271	240301
A0A0R4J081;A2AQ17;Q9CWX2	A0A0R4J081;A2AQ17;Q9CWX2	Complex I intermediate-associated protein 30, mitochondrial;Complex I intermediate-associated protein 30, mitochondrial;Complex I intermediate-associated protein 30, mitochondrial	A0A0R4J081;A2AQ17;Q9CWX2	A0A0R4J081_MOUSE;A2AQ17_MOUSE;CIA30_MOUSE	NaN	NaN	NaN	NaN	NaN	9751.67	NaN	NaN	NaN	5655.48	NaN
A0A0R4J090	A0A0R4J090	CD1d1 antigen	A0A0R4J090	A0A0R4J090_MOUSE	NaN	NaN	NaN	12375.4	NaN	1749.71	NaN	NaN	3901.23	NaN	NaN
A0A0R4J091;Q9JKP7	A0A0R4J091;Q9JKP7	Polymerase (DNA directed), epsilon 3 (p17 subunit);DNA polymerase epsilon subunit 3	A0A0R4J091;Q9JKP7	A0A0R4J091_MOUSE;DPOE3_MOUSE	24763.5	19703	33016.1	27057.3	22493.1	22346.6	31877.2	33878.8	32541.9	30057.8	37390.1
A0A0R4J094	A0A0R4J094	Fumarylacetoacetate hydrolase domain containing 2A	A0A0R4J094	A0A0R4J094_MOUSE	800285	836479	746786	807326	804040	783235	857750	807081	909502	720071	805375
A0A0R4J0B3;O70405;Q6PB82	A0A0R4J0B3;O70405;Q6PB82	Serine/threonine-protein kinase;Serine/threonine-protein kinase ULK1;Serine/threonine-protein kinase	A0A0R4J0B3;O70405;Q6PB82	A0A0R4J0B3_MOUSE;ULK1_MOUSE;Q6PB82_MOUSE	NaN	NaN	4154.91	2181.48	3841.84	2938.37	1414.7	3662.96	3097.97	1745.4	5321.17
A0A0R4J0B4;Q99KK2	A0A0R4J0B4;Q99KK2	N-acylneuraminate cytidylyltransferase	A0A0R4J0B4;Q99KK2	A0A0R4J0B4_MOUSE;NEUA_MOUSE	230780	282278	266453	268972	264213	257513	235295	275438	300289	271403	240973
A0A0R4J0B5	A0A0R4J0B5	RUS family member 1	A0A0R4J0B5	A0A0R4J0B5_MOUSE	28660.3	33303.7	26621.1	22345.2	29322.8	30667.4	22522	27429.1	22587.4	28521.1	24646.7
A0A0R4J0C0;Q9D720	A0A0R4J0C0;Q9D720	Non-structural maintenance of chromosomes element 1 homolog	A0A0R4J0C0;Q9D720	A0A0R4J0C0_MOUSE;NSE1_MOUSE	2529.58	5169.02	NaN	7275.85	9621.43	6762.05	6208.86	6469.13	5165.32	8900.48	9068.18
A0A0R4J0D1;Q8R3Q0	A0A0R4J0D1;Q8R3Q0	Store-operated calcium entry-associated regulatory factor	A0A0R4J0D1;Q8R3Q0	A0A0R4J0D1_MOUSE;SARAF_MOUSE	3664.32	3672.12	7027.18	3732.15	10095.5	6793.79	5819.38	8403.19	4568.91	5310.38	8926.05
A0A0R4J0D3;Q3TDQ1	A0A0R4J0D3;Q3TDQ1	dolichyl-diphosphooligosaccharide--protein glycotransferase;Dolichyl-diphosphooligosaccharide--protein glycosyltransferase subunit STT3B	A0A0R4J0D3;Q3TDQ1	A0A0R4J0D3_MOUSE;STT3B_MOUSE	57794.2	66477.7	48484	57240.2	65866.8	67545.4	65240.5	56681.9	65503.4	59960.2	58027.4
A0A0R4J0F6;Q99KY4	A0A0R4J0F6;Q99KY4	Cyclin G associated kinase;Cyclin-G-associated kinase	A0A0R4J0F6;Q99KY4	A0A0R4J0F6_MOUSE;GAK_MOUSE	45114.3	45134.5	40665	45534.5	44359.3	44602.3	44458.3	38163.7	47394.3	45023.7	43338.1
A0A0R4J0F9;S4R1M9;S4R296	A0A0R4J0F9;S4R1M9;S4R296	Oxysterol-binding protein;Oxysterol-binding protein-related protein 10;Oxysterol-binding protein	A0A0R4J0F9;S4R1M9;S4R296	A0A0R4J0F9_MOUSE;OSB10_MOUSE;S4R296_MOUSE	23236.2	17720.8	23141.5	18887	20297.5	15638.8	27672.2	22607.5	22436	22128	21496.6
A0A0R4J0H0;A0A0R4J1G7;A0A3Q4EHV9;A7ISP9;F8WJ93;Q3UMY5	A0A0R4J0H0;A0A0R4J1G7;A0A3Q4EHV9;A7ISP9;F8WJ93;Q3UMY5	Echinoderm microtubule associated protein like 4;Echinoderm microtubule associated protein like 4;Echinoderm microtubule associated protein like 4;EMAP-like protein 4;Echinoderm microtubule associated protein like 4;Echinoderm microtubule-associated protein-like 4	A0A0R4J0H0;A0A0R4J1G7;A0A3Q4EHV9;A7ISP9;F8WJ93;Q3UMY5	A0A0R4J0H0_MOUSE;A0A0R4J1G7_MOUSE;A0A3Q4EHV9_MOUSE;A7ISP9_MOUSE;F8WJ93_MOUSE;EMAL4_MOUSE	25106.4	25849.8	23472.8	26779.3	25556.4	25586.6	26253.4	24533.8	25702.9	28699.3	25634.6
A0A0R4J0I4;E9PVJ3;Q8BIW9	A0A0R4J0I4;E9PVJ3;Q8BIW9	CTF18, chromosome transmission fidelity factor 18;CTF18, chromosome transmission fidelity factor 18;Chromosome transmission fidelity protein 18 homolog	A0A0R4J0I4;E9PVJ3;Q8BIW9	A0A0R4J0I4_MOUSE;E9PVJ3_MOUSE;CTF18_MOUSE	NaN	7168.77	8451.15	5722.89	5335.26	NaN	10049.9	4042.31	NaN	NaN	4525.34
A0A0R4J0I6;Q80XL6	A0A0R4J0I6;Q80XL6	Acyl-Coenzyme A dehydrogenase family, member 11;Acyl-CoA dehydrogenase family member 11	A0A0R4J0I6;Q80XL6	A0A0R4J0I6_MOUSE;ACD11_MOUSE	41928.3	45570.5	45422.2	36802.1	41452.2	37019.4	50731.5	47861.2	48447.3	43248	45728.2
A0A0R4J0J5;Q8K114	A0A0R4J0J5;Q8K114	Integrator complex subunit 9	A0A0R4J0J5;Q8K114	A0A0R4J0J5_MOUSE;INT9_MOUSE	NaN	NaN	5684.16	4040.47	7014.81	3036.63	2914.55	NaN	1565.94	4043.14	3103.51
A0A0R4J0J8;Q2KN98	A0A0R4J0J8;Q2KN98	Cytospin-A	A0A0R4J0J8;Q2KN98	A0A0R4J0J8_MOUSE;CYTSA_MOUSE	47420.1	50795.3	56064.5	57116.3	51807.4	50873.6	47205.4	58207.2	52274.8	54017.6	57797.1
A0A0R4J0K1;Q9ERR7	A0A0R4J0K1;Q9ERR7	Selenoprotein F	A0A0R4J0K1;Q9ERR7	A0A0R4J0K1_MOUSE;SEP15_MOUSE	18675.8	17967.9	18332.1	15146.3	17184	17189.5	17562.1	23662.1	17555.7	18647.9	17949.6
A0A0R4J0K4;Q9CRG1	A0A0R4J0K4;Q9CRG1	Transmembrane 7 superfamily member 3	A0A0R4J0K4;Q9CRG1	A0A0R4J0K4_MOUSE;TM7S3_MOUSE	34925.2	27665.2	25893.4	34231	33033.2	26374	36484.7	40312.9	30084.7	30982	34268
A0A0R4J0L1;E0CY86;E0CYE1;Q3UPY5;Q8BZW3	A0A0R4J0L1;E0CY86;E0CYE1;Q3UPY5;Q8BZW3	Beta-galactosidase;Beta-galactosidase;Beta-galactosidase;Beta-galactosidase-1-like protein 2;Galactosidase, beta 1-like 2	A0A0R4J0L1;E0CY86;E0CYE1;Q3UPY5;Q8BZW3	A0A0R4J0L1_MOUSE;E0CY86_MOUSE;E0CYE1_MOUSE;GLBL2_MOUSE;Q8BZW3_MOUSE	NaN	2637.34	NaN	2818	NaN	4598.93	NaN	NaN	3834.37	1861.96	1498.83
A0A0R4J0L5	A0A0R4J0L5	Conserved oligomeric Golgi complex subunit 6	A0A0R4J0L5	A0A0R4J0L5_MOUSE	NaN	11394.4	NaN	13370	21221.6	NaN	17631.6	15750.1	12892.7	NaN	NaN
A0A0R4J0L6;Q8BJZ4	A0A0R4J0L6;Q8BJZ4	Mitochondrial ribosomal protein S35;28S ribosomal protein S35, mitochondrial	A0A0R4J0L6;Q8BJZ4	A0A0R4J0L6_MOUSE;RT35_MOUSE	3644.59	1639.07	2859.6	2498.34	2237.38	3771.69	3199.79	2229.91	3289.49	2275.01	3704.14
A0A0R4J0M1;Q8VCN9	A0A0R4J0M1;Q8VCN9	Tubulin-specific chaperone C	A0A0R4J0M1;Q8VCN9	A0A0R4J0M1_MOUSE;TBCC_MOUSE	95045.2	94434.4	94229.4	98542.5	91937.8	96315.3	84519.2	101078	84691.5	89664.2	102344
A0A0R4J0M5;Q9CPV1	A0A0R4J0M5;Q9CPV1	Spindle and kinetochore-associated protein 1	A0A0R4J0M5;Q9CPV1	A0A0R4J0M5_MOUSE;SKA1_MOUSE	8486.28	8266.2	8067.23	10116.7	13981.6	14719.9	15384.7	11627.4	8608.64	13197	11517.6
A0A0R4J0M9	A0A0R4J0M9	ubiquitinyl hydrolase 1	A0A0R4J0M9	A0A0R4J0M9_MOUSE	43202.3	41924.9	47479.4	44258.5	41749.5	43725.3	40950.9	43263.3	40211.4	42269.1	42894.2
A0A0R4J0N5;P46718	A0A0R4J0N5;P46718	Programmed cell death 2;Programmed cell death protein 2	A0A0R4J0N5;P46718	A0A0R4J0N5_MOUSE;PDCD2_MOUSE	31818.9	32035.3	30149.5	37004	40618.5	33876.7	43237.9	33097.2	33004.9	35806.4	33489.3
A0A0R4J0P5;P97814	A0A0R4J0P5;P97814	Proline-serine-threonine phosphatase-interacting protein 1	A0A0R4J0P5;P97814	A0A0R4J0P5_MOUSE;PPIP1_MOUSE	12471.2	10360.3	8132.7	9244.36	3154.09	7181.51	NaN	15562.9	8650.27	8692.68	6494.67
A0A0R4J0Q5;P21619	A0A0R4J0Q5;P21619	Lamin B2;Lamin-B2	A0A0R4J0Q5;P21619	A0A0R4J0Q5_MOUSE;LMNB2_MOUSE	41994	43172.4	37156.2	32580.6	33897.5	31565.1	44622.4	37558.1	32590.1	39086.3	36104.1
A0A0R4J0Q9;Q3TR20	A0A0R4J0Q9;Q3TR20	Conserved oligomeric Golgi complex subunit 7	A0A0R4J0Q9;Q3TR20	A0A0R4J0Q9_MOUSE;Q3TR20_MOUSE	37618.2	37249.7	37913.8	42919.9	31820.8	35083.6	35106.5	40798.9	45404.3	38015.1	37129
A0A0R4J0R1;O70404	A0A0R4J0R1;O70404	Vesicle-associated membrane protein 8	A0A0R4J0R1;O70404	A0A0R4J0R1_MOUSE;VAMP8_MOUSE	53664.1	42497.9	46693	36363.7	39792.5	37877.7	60810.4	48570.6	55602.9	35209	37309.9
A0A0R4J0S3;Q924D0	A0A0R4J0S3;Q924D0	Reticulon 4 interacting protein 1;Reticulon-4-interacting protein 1, mitochondrial	A0A0R4J0S3;Q924D0	A0A0R4J0S3_MOUSE;RT4I1_MOUSE	25048.2	26244.8	23789.2	26256.1	20152.9	16094.1	35261.3	26994.9	24512.2	25009.5	18834.7
A0A0R4J0T2;Q504P2	A0A0R4J0T2;Q504P2	C-type lectin domain family 12, member a;C-type lectin domain family 12 member A	A0A0R4J0T2;Q504P2	A0A0R4J0T2_MOUSE;CL12A_MOUSE	NaN	5113.73	2723.1	NaN	9850.43	NaN	NaN	12550.7	3252.61	7408.53	1044.24
A0A0R4J0T5;P28659	A0A0R4J0T5;P28659	CUGBP, Elav-like family member 1;CUGBP Elav-like family member 1	A0A0R4J0T5;P28659	A0A0R4J0T5_MOUSE;CELF1_MOUSE	67256.4	73339.8	57570.1	71516.5	64027.9	68617.9	59931.3	66137.8	71645	63673.8	53471.8
A0A0R4J0T8;Q9D8S3	A0A0R4J0T8;Q9D8S3	ADP-ribosylation factor GTPase activating protein 3;ADP-ribosylation factor GTPase-activating protein 3	A0A0R4J0T8;Q9D8S3	A0A0R4J0T8_MOUSE;ARFG3_MOUSE	13100.7	11406.7	13835.1	13100.8	13776.4	11929	12082.1	12642.8	13029.3	13292	13383.3
A0A0R4J0U2;Q0VGB7	A0A0R4J0U2;Q0VGB7	Protein phosphatase 4, regulatory subunit 2;Serine/threonine-protein phosphatase 4 regulatory subunit 2	A0A0R4J0U2;Q0VGB7	A0A0R4J0U2_MOUSE;PP4R2_MOUSE	10368.7	9251.83	11720.7	7401.05	7953.39	8831.82	10138.3	11044.1	10256.7	12935.6	9456.21
A0A0R4J0V5;P08775	A0A0R4J0V5;P08775	DNA-directed RNA polymerase subunit;DNA-directed RNA polymerase II subunit RPB1	A0A0R4J0V5;P08775	A0A0R4J0V5_MOUSE;RPB1_MOUSE	204294	228848	170838	217396	118670	217263	154673	207870	117386	198184	211271
A0A0R4J0W0	A0A0R4J0W0	Kelch domain containing 3	A0A0R4J0W0	A0A0R4J0W0_MOUSE	10951.7	9530.83	10674.7	11230.2	15393.3	11195	12554.2	15590.6	14770.6	14089.2	13148.8
A0A0R4J0W6;Q9CRC8	A0A0R4J0W6;Q9CRC8	Leucine rich repeat containing 40;Leucine-rich repeat-containing protein 40	A0A0R4J0W6;Q9CRC8	A0A0R4J0W6_MOUSE;LRC40_MOUSE	58742.8	58961.6	51120.4	63925.1	56362.6	53684.7	67054.9	57500.6	61021	51482.9	59576.7
A0A0R4J0Z1;P08003	A0A0R4J0Z1;P08003	Protein disulfide-isomerase A4	A0A0R4J0Z1;P08003	A0A0R4J0Z1_MOUSE;PDIA4_MOUSE	1580465	1.64838e+06	1.58995e+06	1.75894e+06	1.67801e+06	1.74884e+06	1665353	1.57015e+06	1.61686e+06	1.65226e+06	1.60861e+06
A0A0R4J101;A0A0R4J1K4;A0A0R4J1K9;D3YUF1;D3Z5G3;P13808	A0A0R4J101;A0A0R4J1K4;A0A0R4J1K9;D3YUF1;D3Z5G3;P13808	Anion exchange protein;Anion exchange protein;Anion exchange protein;Solute carrier family 4 (anion exchanger), member 2 (Fragment);Solute carrier family 4 (anion exchanger), member 2 (Fragment);Anion exchange protein 2	A0A0R4J101;A0A0R4J1K4;A0A0R4J1K9;D3YUF1;D3Z5G3;P13808	A0A0R4J101_MOUSE;A0A0R4J1K4_MOUSE;A0A0R4J1K9_MOUSE;D3YUF1_MOUSE;D3Z5G3_MOUSE;B3A2_MOUSE	4800.88	NaN	2310.21	4392.77	NaN	7290.57	4782.5	NaN	3758.93	NaN	4014.67
A0A0R4J102;D3Z1R6;D3Z5R9;F6T0J8;Q7TN99	A0A0R4J102;D3Z1R6;D3Z5R9;F6T0J8;Q7TN99	Cytoplasmic polyadenylation element binding protein 3;Cytoplasmic polyadenylation element binding protein 3;Cytoplasmic polyadenylation element binding protein 3;Cytoplasmic polyadenylation element binding protein 3 (Fragment);Cytoplasmic polyadenylation element-binding protein 3	A0A0R4J102;D3Z1R6;D3Z5R9;F6T0J8;Q7TN99	A0A0R4J102_MOUSE;D3Z1R6_MOUSE;D3Z5R9_MOUSE;F6T0J8_MOUSE;CPEB3_MOUSE	5086.22	2373.22	2048.8	829.132	NaN	1895.28	3274.74	NaN	NaN	2556.33	2912.81
A0A0R4J104;E9QL31;P98078	A0A0R4J104;E9QL31;P98078	Disabled 2, mitogen-responsive phosphoprotein;Disabled 2, mitogen-responsive phosphoprotein;Disabled homolog 2	A0A0R4J104;E9QL31;P98078	A0A0R4J104_MOUSE;E9QL31_MOUSE;DAB2_MOUSE	47307.2	46929.1	47288	44362.4	39628.8	40207.3	50425.7	43297.3	45631.7	46182.4	40369.5
A0A0R4J107;Q8R146	A0A0R4J107;Q8R146	Acylamino-acid-releasing enzyme (Fragment);Acylamino-acid-releasing enzyme	A0A0R4J107;Q8R146	A0A0R4J107_MOUSE;ACPH_MOUSE	1.66523e+06	1.6252e+06	1.60648e+06	1660586	1.74065e+06	1.68482e+06	1.71383e+06	1.63043e+06	1667581	1.62271e+06	1.66773e+06
A0A0R4J115;O70491	A0A0R4J115;O70491	Stimulated by retinoic acid gene 6;Receptor for retinol uptake STRA6	A0A0R4J115;O70491	A0A0R4J115_MOUSE;STRA6_MOUSE	96727.8	160364	159157	123896	76482.6	89757.4	128794	118215	NaN	94547.2	110978
A0A0R4J124;O54781	A0A0R4J124;O54781	Serine/arginine-rich protein specific kinase 2;SRSF protein kinase 2	A0A0R4J124;O54781	A0A0R4J124_MOUSE;SRPK2_MOUSE	9819.06	17465.7	3853.88	NaN	NaN	7224.89	14638.8	14057.3	7179.19	6755.63	14035.7
A0A0R4J139;Q8BU85	A0A0R4J139;Q8BU85	Peptide-methionine (R)-S-oxide reductase;Methionine-R-sulfoxide reductase B3, mitochondrial	A0A0R4J139;Q8BU85	A0A0R4J139_MOUSE;MSRB3_MOUSE	12907.8	11812.8	11112.8	12720.3	10839.7	17751.2	17857.7	27296	23802.2	7491.76	16984.5
A0A0R4J140;Z4YLI8	A0A0R4J140;Z4YLI8	Clustered mitochondria protein homolog	A0A0R4J140;Z4YLI8	A0A0R4J140_MOUSE;Z4YLI8_MOUSE	20448.3	17719.9	19200.7	18981.8	19685.5	18522.8	24028.2	20280.8	23609.2	20764.8	24143.1
A0A0R4J141;H3BK85;H3BL61;Q8R023	A0A0R4J141;H3BK85;H3BL61;Q8R023	Polycomb group ring finger 1;Polycomb group ring finger 1;Polycomb group ring finger 1;Polycomb group RING finger protein 1	A0A0R4J141;H3BK85;H3BL61;Q8R023	A0A0R4J141_MOUSE;H3BK85_MOUSE;H3BL61_MOUSE;PCGF1_MOUSE	14620.8	NaN	7931.09	14907.1	20196.9	NaN	20214.6	NaN	10417.9	14985.2	12095.2
A0A0R4J156;A7RDN6	A0A0R4J156;A7RDN6	Renalase	A0A0R4J156;A7RDN6	A0A0R4J156_MOUSE;RNLS_MOUSE	1725.19	NaN	2572.99	4951.12	1321.04	NaN	3449.53	NaN	NaN	NaN	3842.04
A0A0R4J174;J3KMM6;Q9QZH6	A0A0R4J174;J3KMM6;Q9QZH6	Evolutionarily conserved signaling intermediate in Toll pathway, mitochondrial;ECSIT signalling integrator (Fragment);Evolutionarily conserved signaling intermediate in Toll pathway, mitochondrial	A0A0R4J174;J3KMM6;Q9QZH6	A0A0R4J174_MOUSE;J3KMM6_MOUSE;ECSIT_MOUSE	5412.81	4624.82	2307.64	4905.51	NaN	6971.96	5081.92	4193.44	6162.92	2086.41	6381.72
A0A0R4J177;Q3TVC7	A0A0R4J177;Q3TVC7	Cyclin-D1-binding protein 1	A0A0R4J177;Q3TVC7	A0A0R4J177_MOUSE;CCDB1_MOUSE	8947.92	3290.93	5645.41	5766.09	3513.36	4682.42	7804.77	7077.57	2818.43	9372.47	6788.47
A0A0R4J187;P23475	A0A0R4J187;P23475	X-ray repair complementing defective repair in Chinese hamster cells 6;X-ray repair cross-complementing protein 6	A0A0R4J187;P23475	A0A0R4J187_MOUSE;XRCC6_MOUSE	71521.8	69127.8	57976.4	71244	70263.5	65371.1	71585.7	77834.8	70563.4	68195.2	73194.7
A0A0R4J1B9;G3X9M0;Q9ER88	A0A0R4J1B9;G3X9M0;Q9ER88	Death associated protein 3;Death associated protein 3;28S ribosomal protein S29, mitochondrial	A0A0R4J1B9;G3X9M0;Q9ER88	A0A0R4J1B9_MOUSE;G3X9M0_MOUSE;RT29_MOUSE	22078.4	38396.5	30864.8	33870.6	29773	31494.8	27430.2	42759.2	33697.1	42846.2	30602.5
A0A0R4J1E8;Q6P8M1	A0A0R4J1E8;Q6P8M1	TatD DNase domain containing 1;Deoxyribonuclease TATDN1	A0A0R4J1E8;Q6P8M1	A0A0R4J1E8_MOUSE;TATD1_MOUSE	NaN	5138.33	NaN	NaN	2981.07	2690.02	NaN	2224.62	5864.68	5195.06	NaN
A0A0R4J1E9;Q61221	A0A0R4J1E9;Q61221	Hypoxia-inducible factor 1-alpha	A0A0R4J1E9;Q61221	A0A0R4J1E9_MOUSE;HIF1A_MOUSE	4491.86	NaN	15645.1	10999.8	16530	13651.5	21187.9	11939.6	17332.5	23640.4	10563.8
A0A0R4J1F2;Q3U4P5;Q61144	A0A0R4J1F2;Q3U4P5;Q61144	Presenilin;Presenilin;Presenilin-2	A0A0R4J1F2;Q3U4P5;Q61144	A0A0R4J1F2_MOUSE;Q3U4P5_MOUSE;PSN2_MOUSE	NaN	NaN	280.409	NaN	NaN	960.028	NaN	508.296	NaN	NaN	984.656
A0A0R4J1F8;A0A2K6EDP7;P59328	A0A0R4J1F8;A0A2K6EDP7;P59328	WD repeat and HMG-box DNA binding protein 1;WD repeat and HMG-box DNA binding protein 1;WD repeat and HMG-box DNA-binding protein 1	A0A0R4J1F8;A0A2K6EDP7;P59328	A0A0R4J1F8_MOUSE;A0A2K6EDP7_MOUSE;WDHD1_MOUSE	13250.7	12027	15048.8	13482.7	13987.9	12307.2	20780.8	12344	15375	17648	13987.3
A0A0R4J1H6;E9QP99;P55937	A0A0R4J1H6;E9QP99;P55937	Golgi autoantigen, golgin subfamily a, 3;Golgi autoantigen, golgin subfamily a, 3;Golgin subfamily A member 3	A0A0R4J1H6;E9QP99;P55937	A0A0R4J1H6_MOUSE;E9QP99_MOUSE;GOGA3_MOUSE	4021.76	2654.53	2826.63	3403.3	3355.33	2060.27	4782.75	3019.56	2453.57	3555.6	3808.04
A0A0R4J1I3;F8WHD9;O88559	A0A0R4J1I3;F8WHD9;O88559	Menin	A0A0R4J1I3;F8WHD9;O88559	A0A0R4J1I3_MOUSE;F8WHD9_MOUSE;MEN1_MOUSE	80557.6	82345.6	93559	88081.2	97526.4	92301.4	75734.4	90062.4	89398.2	98987.6	93834.4
A0A0R4J1J3;A0A0U1RNK2;A0A0U1RPP1;O88829	A0A0R4J1J3;A0A0U1RNK2;A0A0U1RPP1;O88829	ST3 beta-galactoside alpha-2,3-sialyltransferase 5;ST3 beta-galactoside alpha-2,3-sialyltransferase 5 (Fragment);ST3 beta-galactoside alpha-2,3-sialyltransferase 5 (Fragment);Lactosylceramide alpha-2,3-sialyltransferase	A0A0R4J1J3;A0A0U1RNK2;A0A0U1RPP1;O88829	A0A0R4J1J3_MOUSE;A0A0U1RNK2_MOUSE;A0A0U1RPP1_MOUSE;SIAT9_MOUSE	NaN	NaN	28079.8	34548.6	28146	25649.9	NaN	47550.4	33914.3	NaN	27209.8
A0A0R4J1L2	A0A0R4J1L2	Eukaryotic translation elongation factor 1 delta (guanine nucleotide exchange protein)	A0A0R4J1L2	A0A0R4J1L2_MOUSE	8181.61	2870.1	10161.9	5502.51	1174.32	2731.18	4228.49	8257.03	3096.72	9573.33	5202.31
A0A0R4J1L4	A0A0R4J1L4	AP-1 complex subunit mu-2	A0A0R4J1L4	A0A0R4J1L4_MOUSE	97711.3	66366.7	79956.2	106178	83530.8	83498.2	94897.6	97146.7	89730.9	93507.5	93037.1
A0A0R4J1L6;Q5DTU0	A0A0R4J1L6;Q5DTU0	Actin filament associated protein 1-like 2;Actin filament-associated protein 1-like 2	A0A0R4J1L6;Q5DTU0	A0A0R4J1L6_MOUSE;AF1L2_MOUSE	NaN	1841.56	1974.95	1058.86	1275.63	1589.78	666.355	1204.35	NaN	1226.08	NaN
A0A0R4J1M3;Q8BYK4	A0A0R4J1M3;Q8BYK4	Retinol dehydrogenase 12	A0A0R4J1M3;Q8BYK4	A0A0R4J1M3_MOUSE;RDH12_MOUSE	14995.5	17777.1	14747.3	15749.2	16607.8	18866.2	14832.1	16951.7	16824.7	14595.3	18599.1
A0A0R4J1N9;P40630	A0A0R4J1N9;P40630	Transcription factor A, mitochondrial;Transcription factor A, mitochondrial	A0A0R4J1N9;P40630	A0A0R4J1N9_MOUSE;TFAM_MOUSE	422980	445251	390641	428419	443944	397875	477370	413457	455597	413559	419307
A0A0R4J1P1;P50586	A0A0R4J1P1;P50586	Tubby-like protein;Tubby protein	A0A0R4J1P1;P50586	A0A0R4J1P1_MOUSE;TUB_MOUSE	1695.17	NaN	27789.5	23214.1	27755	25999.5	26928.1	34235.2	8406.86	23616.3	NaN
A0A0R4J1Q0	A0A0R4J1Q0	Enhancer of mRNA-decapping protein 4	A0A0R4J1Q0	A0A0R4J1Q0_MOUSE	677082	683766	635044	673217	682831	671442	726100	679153	662356	649680	686439
A0A0R4J1R1;D3Z1Y1;E9QQ99;Q9DBY1	A0A0R4J1R1;D3Z1Y1;E9QQ99;Q9DBY1	Synovial apoptosis inhibitor 1, synoviolin;Synovial apoptosis inhibitor 1, synoviolin;Synovial apoptosis inhibitor 1, synoviolin;E3 ubiquitin-protein ligase synoviolin	A0A0R4J1R1;D3Z1Y1;E9QQ99;Q9DBY1	A0A0R4J1R1_MOUSE;D3Z1Y1_MOUSE;E9QQ99_MOUSE;SYVN1_MOUSE	14297.6	14132.5	21318.3	14249.4	9916.06	12686	20332	23637.9	19722	18552	14982
A0A0R4J1R7	A0A0R4J1R7	4a-hydroxytetrahydrobiopterin dehydratase	A0A0R4J1R7	A0A0R4J1R7_MOUSE	44142.5	40216.9	37498.8	39672.7	45286.8	45832.4	36349.3	36963.7	39826	40029.4	39930.6
A0A0R4J1W7;G3X8W7;Q8BGZ4	A0A0R4J1W7;G3X8W7;Q8BGZ4	CDC23 cell division cycle 23;CDC23 cell division cycle 23;Cell division cycle protein 23 homolog	A0A0R4J1W7;G3X8W7;Q8BGZ4	A0A0R4J1W7_MOUSE;G3X8W7_MOUSE;CDC23_MOUSE	5063.63	5860.28	3687.25	6433.69	6981.35	4346.07	5288.14	4378.63	4699.25	4849.1	4104.17
A0A0R4J1X6;E9QL72;Q6NSR3	A0A0R4J1X6;E9QL72;Q6NSR3	AarF domain containing kinase 2;AarF domain containing kinase 2;Uncharacterized aarF domain-containing protein kinase 2	A0A0R4J1X6;E9QL72;Q6NSR3	A0A0R4J1X6_MOUSE;E9QL72_MOUSE;ADCK2_MOUSE	2689.7	3666.3	4495.17	2981.78	3032.58	3288	2089.92	3437.76	3327.97	2285.87	2725.57
A0A0R4J1Y4;A5D6P2;E0CXL4;E0CXR8;E0CZE2;F6S7Z1;G3XA13;Q99NH2	A0A0R4J1Y4;A5D6P2;E0CXL4;E0CXR8;E0CZE2;F6S7Z1;G3XA13;Q99NH2	Par-3 family cell polarity regulator;Par-3 (Partitioning defective 3) homolog (C. elegans);Par-3 family cell polarity regulator;Par-3 family cell polarity regulator (Fragment);Par-3 family cell polarity regulator (Fragment);Par-3 family cell polarity regulator (Fragment);Par-3 family cell polarity regulator;Partitioning defective 3 homolog	A0A0R4J1Y4;A5D6P2;E0CXL4;E0CXR8;E0CZE2;F6S7Z1;G3XA13;Q99NH2	A0A0R4J1Y4_MOUSE;A5D6P2_MOUSE;E0CXL4_MOUSE;E0CXR8_MOUSE;E0CZE2_MOUSE;F6S7Z1_MOUSE;G3XA13_MOUSE;PARD3_MOUSE	30169.5	29642.5	28880.6	26960.4	22222.8	26351.3	30374.2	24370.9	30451	29368.2	23801.3
A0A0R4J1Z3;Q9CR67	A0A0R4J1Z3;Q9CR67	Transmembrane protein 33	A0A0R4J1Z3;Q9CR67	A0A0R4J1Z3_MOUSE;TMM33_MOUSE	20621.7	26250.4	31076.1	34800.8	31713	28022.5	29386.8	25976.7	34763.1	27814.4	27261.2
A0A0R4J206;Q9Z223	A0A0R4J206;Q9Z223	Molybdopterin synthase catalytic subunit	A0A0R4J206;Q9Z223	A0A0R4J206_MOUSE;MOC2B_MOUSE	53351.5	31585.8	48886.9	52150.9	47661.5	43286	54247.3	55144.6	44397.1	52371.8	46447.3
A0A0R4J215;Q3UFS4	A0A0R4J215;Q3UFS4	G patch domain-containing protein 11	A0A0R4J215;Q3UFS4	A0A0R4J215_MOUSE;GPT11_MOUSE	54736.6	47959.1	51633.7	62677.3	51200.2	54682	47267.9	51093.8	47510	53375.1	52334.1
A0A0R4J225	A0A0R4J225	Seipin	A0A0R4J225	A0A0R4J225_MOUSE	19688.1	18311.8	12156.2	15641.3	10691.2	8430.36	15645	18394.8	12132.8	17891.7	14771.2
A0A0R4J242;Q922Q9	A0A0R4J242;Q922Q9	Chitinase domain containing 1;Chitinase domain-containing protein 1	A0A0R4J242;Q922Q9	A0A0R4J242_MOUSE;CHID1_MOUSE	21987.7	17825.3	26445.8	18132.8	22858	19866.3	19153.2	19605.8	23508.2	15829.1	25272.8
A0A0R4J254;Q9ESJ0	A0A0R4J254;Q9ESJ0	Exportin 4;Exportin-4	A0A0R4J254;Q9ESJ0	A0A0R4J254_MOUSE;XPO4_MOUSE	7609.44	8058.22	9718.66	6832.11	NaN	8647.47	NaN	12820.3	1982.61	5207.2	NaN
A0A0R4J259	A0A0R4J259	Synaptotagmin binding, cytoplasmic RNA interacting protein	A0A0R4J259	A0A0R4J259_MOUSE	103789	110412	97730.3	116433	104711	106004	113815	105509	116102	99746.5	101874
A0A0R4J263;O35083	A0A0R4J263;O35083	1-acyl-sn-glycerol-3-phosphate acyltransferase;1-acyl-sn-glycerol-3-phosphate acyltransferase alpha	A0A0R4J263;O35083	A0A0R4J263_MOUSE;PLCA_MOUSE	NaN	21819.9	16607.8	29200.3	22711.4	NaN	21518.2	10857	17587.6	19290.4	31893.3
A0A0R4J272;Q921N7	A0A0R4J272;Q921N7	Transmembrane protein 70;Transmembrane protein 70, mitochondrial	A0A0R4J272;Q921N7	A0A0R4J272_MOUSE;TMM70_MOUSE	NaN	NaN	7906.8	NaN	6874.24	NaN	11541.7	NaN	NaN	NaN	3292.94
A0A0R4J275;Q7TMF3	A0A0R4J275;Q7TMF3	NADH dehydrogenase [ubiquinone] 1 alpha subcomplex subunit 12	A0A0R4J275;Q7TMF3	A0A0R4J275_MOUSE;NDUAC_MOUSE	34366.7	33512.8	31428.7	31121.8	33470.3	35315.2	32508	33061	32204.6	30113.1	31067
A0A0R4J291;Q7TMV3	A0A0R4J291;Q7TMV3	FAST kinase domains 5;FAST kinase domain-containing protein 5, mitochondrial	A0A0R4J291;Q7TMV3	A0A0R4J291_MOUSE;FAKD5_MOUSE	10196.7	11429.6	10156.6	11662.5	12434.8	13562.8	9606.58	13400.2	13844	11078.4	11780.1
A0A0R4J298;E9PUG7;Q61211	A0A0R4J298;E9PUG7;Q61211	Eukaryotic translation initiation factor 2D	A0A0R4J298;E9PUG7;Q61211	A0A0R4J298_MOUSE;E9PUG7_MOUSE;EIF2D_MOUSE	20385.1	18139.7	17408	18297.1	16513.9	18196.2	16458	16881.7	17699.1	18134.4	18293.5
A0A0R4J2A3	A0A0R4J2A3	Transketolase-like 2	A0A0R4J2A3	A0A0R4J2A3_MOUSE	7468	5369	15347	4906.74	5060.98	9325.06	10399.8	6935.67	9663.83	NaN	10654.5
A0A0R4J2D3;Q8BI84	A0A0R4J2D3;Q8BI84	MIA SH3 domain ER export factor 3;Transport and Golgi organization protein 1 homolog	A0A0R4J2D3;Q8BI84	A0A0R4J2D3_MOUSE;TGO1_MOUSE	12468.2	10540.4	11874.5	11599.7	11941.1	13892.6	12353.9	11881.9	11937.9	12807.1	11817.7
A0A0U1RNK4	A0A0U1RNK4	Olfactory receptor	A0A0U1RNK4	A0A0U1RNK4_MOUSE	47585.6	NaN	NaN	NaN	NaN	61920.4	42675.4	NaN	NaN	NaN	NaN
A0A0U1RNK7;A2A9M4;A2A9M5;E9PX48;Q8R1A4	A0A0U1RNK7;A2A9M4;A2A9M5;E9PX48;Q8R1A4	Dedicator of cytokinesis 7;Dedicator of cytokinesis 7;Dedicator of cytokinesis 7;Dedicator of cytokinesis 7;Dedicator of cytokinesis protein 7	A0A0U1RNK7;A2A9M4;A2A9M5;E9PX48;Q8R1A4	A0A0U1RNK7_MOUSE;A2A9M4_MOUSE;A2A9M5_MOUSE;E9PX48_MOUSE;DOCK7_MOUSE	11202.1	9463.64	10531.4	10758.2	9708.44	9642.3	10241.9	10407.8	9669.54	11226.4	10913.9
A0A0U1RNR7;E0CXS1;Q8K480	A0A0U1RNR7;E0CXS1;Q8K480	Membrane frizzled-related protein	A0A0U1RNR7;E0CXS1;Q8K480	A0A0U1RNR7_MOUSE;E0CXS1_MOUSE;MFRP_MOUSE	9709.53	8295.16	9627.02	7401.84	6987.31	4604.74	9608.41	10684.5	10398	7634	7127.36
A0A0U1RNW0;A0A0U1RP94;A0A0U1RPD7;A0A0U1RPM8;Q6P2B2;Q8BTH8	A0A0U1RNW0;A0A0U1RP94;A0A0U1RPD7;A0A0U1RPM8;Q6P2B2;Q8BTH8	non-specific serine/threonine protein kinase;non-specific serine/threonine protein kinase;non-specific serine/threonine protein kinase;non-specific serine/threonine protein kinase;non-specific serine/threonine protein kinase;Casein kinase I isoform gamma-1	A0A0U1RNW0;A0A0U1RP94;A0A0U1RPD7;A0A0U1RPM8;Q6P2B2;Q8BTH8	A0A0U1RNW0_MOUSE;A0A0U1RP94_MOUSE;A0A0U1RPD7_MOUSE;A0A0U1RPM8_MOUSE;Q6P2B2_MOUSE;KC1G1_MOUSE	16057.7	14153.2	15341.1	15100.9	18098.6	20709.1	9482.46	16575.2	11791	14804.7	13622.2
A0A0U1RNX8;O08664	A0A0U1RNX8;O08664	B cell CLL/lymphoma 7C;B-cell CLL/lymphoma 7 protein family member C	A0A0U1RNX8;O08664	A0A0U1RNX8_MOUSE;BCL7C_MOUSE	10469.5	8923.43	9607.37	7308.1	3401.89	6551.01	11885.2	8780.62	8703.2	10691.1	9817.09
A0A0U1RP13;Q8VDP6	A0A0U1RP13;Q8VDP6	CDP-diacylglycerol--inositol 3-phosphatidyltransferase	A0A0U1RP13;Q8VDP6	A0A0U1RP13_MOUSE;CDIPT_MOUSE	179714	172199	194627	197402	191222	172254	192495	183891	186501	182257	192618
A0A0U1RP20;A0A0U1RQA0;A0A0U1RQA5;O35316	A0A0U1RP20;A0A0U1RQA0;A0A0U1RQA5;O35316	Transporter (Fragment);Transporter (Fragment);Transporter (Fragment);Sodium- and chloride-dependent taurine transporter	A0A0U1RP20;A0A0U1RQA0;A0A0U1RQA5;O35316	A0A0U1RP20_MOUSE;A0A0U1RQA0_MOUSE;A0A0U1RQA5_MOUSE;SC6A6_MOUSE	36828	50535.5	67074.9	30227.8	35956.8	44916	38497.7	41315.5	48895.9	46210.5	52016.5
A0A0U1RP81	A0A0U1RP81	MICOS complex subunit MIC60	A0A0U1RP81	A0A0U1RP81_MOUSE	55899.2	52349.3	50640.4	39096.6	52480.2	47454.4	43361.5	41343.2	35119	56089.5	48183.1
A0A0U1RPL0;Q7TQH0	A0A0U1RPL0;Q7TQH0	Ataxin 2-like;Ataxin-2-like protein	A0A0U1RPL0;Q7TQH0	A0A0U1RPL0_MOUSE;ATX2L_MOUSE	20666.6	16275.6	19079.2	15433.5	23674.4	13259.2	6291.92	9710.04	19306.9	24882.1	7853.54
A0A0U1RPM0;P98084	A0A0U1RPM0;P98084	Amyloid beta (A4) precursor protein-binding, family A, member 2;Amyloid-beta A4 precursor protein-binding family A member 2	A0A0U1RPM0;P98084	A0A0U1RPM0_MOUSE;APBA2_MOUSE	23024.6	28968.2	16199.2	16926.6	15266.4	22471.5	29441.7	30658	29379.2	16186.2	17602.2
A0A0U1RPM5;Q8BU40	A0A0U1RPM5;Q8BU40	NLR family, pyrin domain containing 4A;NACHT, LRR and PYD domains-containing protein 4A	A0A0U1RPM5;Q8BU40	A0A0U1RPM5_MOUSE;NAL4A_MOUSE	811492	799256	847148	851185	889979	870113	798901	875873	811068	855255	931196
A0A0U1RQ37;Q921J4	A0A0U1RQ37;Q921J4	Ubiquitin-conjugating enzyme E2S;Ubiquitin-conjugating enzyme E2 S	A0A0U1RQ37;Q921J4	A0A0U1RQ37_MOUSE;UBE2S_MOUSE	436428	362382	446042	442599	443462	388744	438086	483473	426036	436391	488413
A0A140LHA2;Q9WVA3	A0A140LHA2;Q9WVA3	BUB3 mitotic checkpoint protein;Mitotic checkpoint protein BUB3	A0A140LHA2;Q9WVA3	A0A140LHA2_MOUSE;BUB3_MOUSE	166714	151878	165587	154868	144352	153573	178905	153337	188067	160682	177522
A0A140LHG8;A0A140LJ01;Q9CYN2	A0A140LHG8;A0A140LJ01;Q9CYN2	Signal peptidase complex subunit 2;Signal peptidase complex subunit 2 (Fragment);Signal peptidase complex subunit 2	A0A140LHG8;A0A140LJ01;Q9CYN2	A0A140LHG8_MOUSE;A0A140LJ01_MOUSE;SPCS2_MOUSE	46879.2	46212.6	46341.2	37219.3	39138.5	43706.9	47704.3	38961.8	43708.2	47294	40836
A0A140LHH8	A0A140LHH8	Transforming, acidic coiled-coil containing protein 2 (Fragment)	A0A140LHH8	A0A140LHH8_MOUSE	NaN	16741.7	NaN	14507.1	6322.14	9605.77	13246.8	NaN	NaN	2617.46	5599.33
A0A140LHM2;A0A140LHQ1;A0A140LJC5;Q9CQR7	A0A140LHM2;A0A140LHQ1;A0A140LJC5;Q9CQR7	Gamma-secretase subunit PEN-2 (Fragment);Gamma-secretase subunit PEN-2;Gamma-secretase subunit PEN-2 (Fragment);Gamma-secretase subunit PEN-2	A0A140LHM2;A0A140LHQ1;A0A140LJC5;Q9CQR7	A0A140LHM2_MOUSE;A0A140LHQ1_MOUSE;A0A140LJC5_MOUSE;PEN2_MOUSE	NaN	58212.7	25147.6	39868.1	38516.2	32476.5	NaN	54346.2	36631.4	NaN	32161.5
A0A140LHS4	A0A140LHS4	Protein arginine N-methyltransferase 1 (Fragment)	A0A140LHS4	A0A140LHS4_MOUSE	51041.8	53416.4	69723.6	68928.1	78658.5	56716.6	63761.3	60533.4	62939.3	78588.3	73014.7
A0A140LIJ2	A0A140LIJ2	Transforming, acidic coiled-coil containing protein 2	A0A140LIJ2	A0A140LIJ2_MOUSE	199281	160283	210520	228034	188190	211572	193680	236422	191471	213763	199492
A0A140LIN0;A0A140LJC8;A0A140LJJ0;A2AEV2;Q91VM3	A0A140LIN0;A0A140LJC8;A0A140LJJ0;A2AEV2;Q91VM3	WD repeat domain 45;WD repeat domain 45;WD repeat domain 45 (Fragment);WD repeat domain 45 (Fragment);WD repeat domain phosphoinositide-interacting protein 4	A0A140LIN0;A0A140LJC8;A0A140LJJ0;A2AEV2;Q91VM3	A0A140LIN0_MOUSE;A0A140LJC8_MOUSE;A0A140LJJ0_MOUSE;A2AEV2_MOUSE;WIPI4_MOUSE	10149.6	9309.79	5819.43	6548.14	10901.6	11068	9314.93	12240.9	16927.5	9976.18	10226.4
A0A140LIN5;Q8VH31	A0A140LIN5;Q8VH31	Ret finger protein-like 4;Ret finger protein-like 4A	A0A140LIN5;Q8VH31	A0A140LIN5_MOUSE;RFPLA_MOUSE	112878	91643.7	80231.5	102292	105727	120751	107280	123493	89877	99423	107750
A0A140LIS5;Q3UL36	A0A140LIS5;Q3UL36	Arginine and glutamate rich 1 (Fragment);Arginine and glutamate-rich protein 1	A0A140LIS5;Q3UL36	A0A140LIS5_MOUSE;ARGL1_MOUSE	28018.5	29587.8	22575.8	19218.1	26501.5	26153.5	36572.1	21376.8	23449.7	22917.2	18630.5
A0A140LIT2;O88455	A0A140LIT2;O88455	7-dehydrocholesterol reductase	A0A140LIT2;O88455	A0A140LIT2_MOUSE;DHCR7_MOUSE	6262.49	7168.31	7922.86	8352.03	10178.1	12667.8	3614.31	8759.36	3423.22	13269.3	5221.16
A0A140LIU8	A0A140LIU8	Predicted gene, 18336	A0A140LIU8	A0A140LIU8_MOUSE	51528.8	45250.9	46731.3	51481.3	48660.6	34123.9	50452.4	52740.8	42783.4	45403.8	48889.3
A0A140LJ04;E9Q5W5;Q5SSH7	A0A140LJ04;E9Q5W5;Q5SSH7	Zinc finger, ZZ-type with EF hand domain 1;Zinc finger, ZZ-type with EF hand domain 1;Zinc finger ZZ-type and EF-hand domain-containing protein 1	A0A140LJ04;E9Q5W5;Q5SSH7	A0A140LJ04_MOUSE;E9Q5W5_MOUSE;ZZEF1_MOUSE	13506.8	15445.2	15319.2	14332.1	12913.8	14479	14102.1	12440.5	15080.3	15884.6	13145.4
A0A140LJ69;E9Q263;Q9Z1N9	A0A140LJ69;E9Q263;Q9Z1N9	Unc-13 homolog B;Unc-13 homolog B;Protein unc-13 homolog B	A0A140LJ69;E9Q263;Q9Z1N9	A0A140LJ69_MOUSE;E9Q263_MOUSE;UN13B_MOUSE	2073.31	NaN	1628.98	3451.33	2145.98	1177.03	NaN	1966.64	NaN	2056.61	2011.15
A0A140LJ80;D3Z684;Q9CWY4	A0A140LJ80;D3Z684;Q9CWY4	Gem nuclear organelle associated protein 7 (Fragment);Gem nuclear organelle associated protein 7 (Fragment);Gem-associated protein 7	A0A140LJ80;D3Z684;Q9CWY4	A0A140LJ80_MOUSE;D3Z684_MOUSE;GEMI7_MOUSE	9019.22	6959.96	5501.17	5878.28	7778.55	8130.91	4954.96	7920.22	NaN	8039.69	7882.26
A0A140LJB0;B1AWQ3;B1AWQ4;Q9ET47	A0A140LJB0;B1AWQ3;B1AWQ4;Q9ET47	Espin	A0A140LJB0;B1AWQ3;B1AWQ4;Q9ET47	A0A140LJB0_MOUSE;B1AWQ3_MOUSE;B1AWQ4_MOUSE;ESPN_MOUSE	NaN	NaN	33184.1	50443.4	23229.1	28636.3	NaN	27255.8	NaN	NaN	35256.9
A0A140LJB7	A0A140LJB7	G protein pathway suppressor 1	A0A140LJB7	A0A140LJB7_MOUSE	42304.7	34026.6	30011.4	35068.8	36676.4	30867.5	43681.5	29108	16436.8	39902.3	NaN
A0A140LJJ5;E9Q394	A0A140LJJ5;E9Q394	A kinase (PRKA) anchor protein 13;A-kinase anchor protein 13	A0A140LJJ5;E9Q394	A0A140LJJ5_MOUSE;AKP13_MOUSE	7503.93	8208.52	7495.41	7708.81	7797.64	7884.61	8712.66	8489.71	7854.71	6374.71	8158.77
A0A140T8I9;E9Q3L2	A0A140T8I9;E9Q3L2	1-phosphatidylinositol 4-kinase;Phosphatidylinositol 4-kinase alpha	A0A140T8I9;E9Q3L2	A0A140T8I9_MOUSE;PI4KA_MOUSE	9334.84	8128.48	9114.67	7841.89	6833.28	5721.9	11150	8802.33	11756	10254.4	10626.1
A0A140T8T4;P51410	A0A140T8T4;P51410	60S ribosomal protein L9	A0A140T8T4;P51410	A0A140T8T4_MOUSE;RL9_MOUSE	387454	425965	332933	368981	359344	338454	449995	481186	416257	338983	385736
A0A171KXD3;Q9JIF0	A0A171KXD3;Q9JIF0	Protein arginine N-methyltransferase 1	A0A171KXD3;Q9JIF0	A0A171KXD3_MOUSE;ANM1_MOUSE	64604.5	72816.5	72836.7	74740.2	70470.1	60242.7	75693.5	75933.5	77179.7	71526.8	73618
A0A1B0GQU8;P35980	A0A1B0GQU8;P35980	Ribosomal protein L18;60S ribosomal protein L18	A0A1B0GQU8;P35980	A0A1B0GQU8_MOUSE;RL18_MOUSE	598820	608013	613057	639978	580895	567362	715876	707606	806016	686703	622483
A0A1B0GQZ1;A0A1B0GSZ9;O35972	A0A1B0GQZ1;A0A1B0GSZ9;O35972	Mitochondrial ribosomal protein L23;Mitochondrial ribosomal protein L23;39S ribosomal protein L23, mitochondrial	A0A1B0GQZ1;A0A1B0GSZ9;O35972	A0A1B0GQZ1_MOUSE;A0A1B0GSZ9_MOUSE;RM23_MOUSE	7049.11	8818.72	7087.88	4996.89	5126.93	8376.45	NaN	5760.28	4448.28	5537.46	6474.83
A0A1B0GR08;Q921G8	A0A1B0GR08;Q921G8	Gamma-tubulin complex component (Fragment);Gamma-tubulin complex component 2	A0A1B0GR08;Q921G8	A0A1B0GR08_MOUSE;GCP2_MOUSE	30530.7	23815.1	24121.1	22555.7	28100.7	24092.3	25605.5	27540	27281.5	24984.6	24699.5
A0A1B0GR11;Q93092	A0A1B0GR11;Q93092	Transaldolase	A0A1B0GR11;Q93092	A0A1B0GR11_MOUSE;TALDO_MOUSE	88840.4	95666.2	99376.2	98877	91350.4	88260.6	97676.2	101601	117548	99236.1	97102.8
A0A1B0GR18;Q8VI63	A0A1B0GR18;Q8VI63	MOB kinase activator 2	A0A1B0GR18;Q8VI63	A0A1B0GR18_MOUSE;MOB2_MOUSE	46778.7	48543.2	51750.3	55701.8	41845	42024.1	40624.2	60969.9	58290.2	54101.6	49445
A0A1B0GR51;Q8CBG9	A0A1B0GR51;Q8CBG9	Ring finger protein 170 (Fragment);E3 ubiquitin-protein ligase RNF170	A0A1B0GR51;Q8CBG9	A0A1B0GR51_MOUSE;RN170_MOUSE	28540.9	25325	31283.8	22280	25602.8	24247.2	28149.9	29224.8	21715.3	27019.9	24360
A0A1B0GR63;A0A1B0GT75;Q9DB34	A0A1B0GR63;A0A1B0GT75;Q9DB34	Charged multivesicular body protein 2A;Charged multivesicular body protein 2A;Charged multivesicular body protein 2a	A0A1B0GR63;A0A1B0GT75;Q9DB34	A0A1B0GR63_MOUSE;A0A1B0GT75_MOUSE;CHM2A_MOUSE	1.95173e+06	1.81213e+06	1.54709e+06	1553821	1.4515e+06	1.75854e+06	2.07177e+06	2455566	2.22058e+06	1.49106e+06	1746760
A0A1B0GRJ0;E9Q8L9;Q9D620	A0A1B0GRJ0;E9Q8L9;Q9D620	RAB11 family interacting protein 1 (class I);RAB11 family interacting protein 1 (class I);Rab11 family-interacting protein 1	A0A1B0GRJ0;E9Q8L9;Q9D620	A0A1B0GRJ0_MOUSE;E9Q8L9_MOUSE;RFIP1_MOUSE	4576.16	8413.47	6407.34	4899.97	7785.81	7533	NaN	8476.65	9160.57	7094.77	7221.5
A0A1B0GRV0	A0A1B0GRV0	3'(2'), 5'-bisphosphate nucleotidase 1	A0A1B0GRV0	A0A1B0GRV0_MOUSE	50314.1	66229.2	78608.7	62808.1	58588.1	54395.4	50721.4	63055	88960.8	57106.3	71063.4
A0A1B0GRV3;P48377	A0A1B0GRV3;P48377	Regulatory factor X, 1 (influences HLA class II expression);MHC class II regulatory factor RFX1	A0A1B0GRV3;P48377	A0A1B0GRV3_MOUSE;RFX1_MOUSE	1415.7	NaN	2454.97	NaN	2183.44	NaN	1154.97	NaN	NaN	975.069	2241.37
A0A1B0GS63;Q8K221	A0A1B0GS63;Q8K221	ADP-ribosylation factor interacting protein 2;Arfaptin-2	A0A1B0GS63;Q8K221	A0A1B0GS63_MOUSE;ARFP2_MOUSE	16712.6	19307.9	14231.8	13432	13595.1	15028	17132.1	15017.7	14676.5	14586.7	11260.5
A0A1B0GSA5;Q80Y98	A0A1B0GSA5;Q80Y98	DDHD domain containing 2;Phospholipase DDHD2	A0A1B0GSA5;Q80Y98	A0A1B0GSA5_MOUSE;DDHD2_MOUSE	12600.3	14963	14260.8	16318.5	12619.3	11832.3	15713.4	12730.6	14004.6	14453.9	11882.9
A0A1B0GSB4;A0A1B0GSR3;Q8BZX4	A0A1B0GSB4;A0A1B0GSR3;Q8BZX4	Splicing regulatory glutamine/lysine-rich protein 1;Splicing regulatory glutamine/lysine-rich protein 1 (Fragment);Splicing regulatory glutamine/lysine-rich protein 1	A0A1B0GSB4;A0A1B0GSR3;Q8BZX4	A0A1B0GSB4_MOUSE;A0A1B0GSR3_MOUSE;SREK1_MOUSE	NaN	NaN	11371.1	NaN	NaN	NaN	NaN	NaN	NaN	5853.91	10467.4
A0A1B0GSU0	A0A1B0GSU0	Aldehyde dehydrogenase family 16 member A1	A0A1B0GSU0	A0A1B0GSU0_MOUSE	49347.9	48114	39812.4	51503.1	48132.1	43534.4	53669	37780.6	46272.7	46453	42280.7
A0A1B0GSX0;P06151	A0A1B0GSX0;P06151	L-lactate dehydrogenase;L-lactate dehydrogenase A chain	A0A1B0GSX0;P06151	A0A1B0GSX0_MOUSE;LDHA_MOUSE	28639574	35184256	30220292	36241868	37448260	31842968	32527702	37182380	36363028	31568548	35407012
A0A1B0GSX7	A0A1B0GSX7	Nuclear pore complex protein Nup98-Nup96	A0A1B0GSX7	A0A1B0GSX7_MOUSE	102191	98367.8	111236	107597	106556	100431	100696	100852	100760	109209	109709
A0A1B0GSZ8;Q9D495	A0A1B0GSZ8;Q9D495	Synaptonemal complex central element protein 1 (Fragment);Synaptonemal complex central element protein 1	A0A1B0GSZ8;Q9D495	A0A1B0GSZ8_MOUSE;SYCE1_MOUSE	8508.03	3428.93	NaN	NaN	5196.32	NaN	6258.4	5363.3	6565.61	8931.16	5889.81
A0A1B0GT63;G3X9F4;Q8VD26	A0A1B0GT63;G3X9F4;Q8VD26	Transmembrane protein 143	A0A1B0GT63;G3X9F4;Q8VD26	A0A1B0GT63_MOUSE;G3X9F4_MOUSE;TM143_MOUSE	46304.5	43787.4	47823.4	50928.9	46040.5	45466.3	37109.2	47737.1	49666.1	46490.3	47811.5
A0A1B0GT81;Q07813	A0A1B0GT81;Q07813	BCL2-associated X protein;Apoptosis regulator BAX	A0A1B0GT81;Q07813	A0A1B0GT81_MOUSE;BAX_MOUSE	7962.62	9033.09	11209.2	9714.43	11082.5	11898.3	8236.99	5993.28	7026.71	13725.4	8077.48
A0A1B0GT92;Q9Z1E4	A0A1B0GT92;Q9Z1E4	Glycogen [starch] synthase;Glycogen [starch] synthase, muscle	A0A1B0GT92;Q9Z1E4	A0A1B0GT92_MOUSE;GYS1_MOUSE	258247	254846	264339	256327	260564	273152	264392	266108	266452	257133	280286
A0A1B0GX25;Q9Z2V5	A0A1B0GX25;Q9Z2V5	Histone deacetylase 6 (Fragment);Histone deacetylase 6	A0A1B0GX25;Q9Z2V5	A0A1B0GX25_MOUSE;HDAC6_MOUSE	155402	149945	135175	151187	152310	141963	163230	153830	150723	144345	140812
A0A1B0GX27;O35855	A0A1B0GX27;O35855	Branched-chain-amino-acid aminotransferase;Branched-chain-amino-acid aminotransferase, mitochondrial	A0A1B0GX27;O35855	A0A1B0GX27_MOUSE;BCAT2_MOUSE	NaN	2914.25	3541.32	5134.98	4883.26	5806.18	2375.23	3368.08	2709.95	2689.95	2190.55
A0A1C7ZMZ5;P46412	A0A1C7ZMZ5;P46412	Glutathione peroxidase (Fragment);Glutathione peroxidase 3	A0A1C7ZMZ5;P46412	A0A1C7ZMZ5_MOUSE;GPX3_MOUSE	236347	202934	248183	194612	230175	226110	206140	196715	169585	219036	189942
A0A1D5RL92;G5E8I8;Q8CGZ0	A0A1D5RL92;G5E8I8;Q8CGZ0	Calcium homeostasis endoplasmic reticulum protein	A0A1D5RL92;G5E8I8;Q8CGZ0	A0A1D5RL92_MOUSE;G5E8I8_MOUSE;CHERP_MOUSE	13615	14180.1	16505.2	19006.7	13608.3	13309.8	23851.9	20340.4	15347	16588.9	19573.3
A0A1D5RLF0	A0A1D5RLF0	F-box and WD-40 domain protein 27	A0A1D5RLF0	A0A1D5RLF0_MOUSE	4.0067e+06	4.3475e+06	3.94804e+06	3.78542e+06	4520996	4.32201e+06	4195369	3.91997e+06	4247551	3.81155e+06	4.18516e+06
A0A1D5RLQ7;A0A1D5RMH9;Q9CWY3	A0A1D5RLQ7;A0A1D5RMH9;Q9CWY3	SET domain containing 6 (Fragment);SET domain containing 6 (Fragment);N-lysine methyltransferase SETD6	A0A1D5RLQ7;A0A1D5RMH9;Q9CWY3	A0A1D5RLQ7_MOUSE;A0A1D5RMH9_MOUSE;SETD6_MOUSE	9227.78	10643.5	9844.54	12458.1	9847.37	NaN	NaN	10769.4	11889.1	10521.3	14423.5
A0A1D5RLU2;A0A1D5RLW0;A0A1D5RLX7;Q91WE2	A0A1D5RLU2;A0A1D5RLW0;A0A1D5RLX7;Q91WE2	Proteasome activator subunit 3 interacting protein 1 (Fragment);Proteasome activator subunit 3 interacting protein 1 (Fragment);Proteasome activator subunit 3 interacting protein 1 (Fragment);PSME3-interacting protein	A0A1D5RLU2;A0A1D5RLW0;A0A1D5RLX7;Q91WE2	A0A1D5RLU2_MOUSE;A0A1D5RLW0_MOUSE;A0A1D5RLX7_MOUSE;PIP30_MOUSE	18121.2	15085.5	18475.2	16358.5	17006.6	16512	19776.8	19650.4	18654.2	15650.7	18090
A0A1D5RLW4;A0A8V5KX73;E9PZW8;Q9QY06	A0A1D5RLW4;A0A8V5KX73;E9PZW8;Q9QY06	Myosin IXb;Myosin IXb;Myosin IXb;Unconventional myosin-IXb	A0A1D5RLW4;A0A8V5KX73;E9PZW8;Q9QY06	A0A1D5RLW4_MOUSE;A0A8V5KX73_MOUSE;E9PZW8_MOUSE;MYO9B_MOUSE	9807.73	12190.7	12773.7	15150.1	12243.4	15171.3	6966.3	9441.57	17727.2	12089.6	17914.7
A0A1D5RM83;E9PUA3;Q8R0S2	A0A1D5RM83;E9PUA3;Q8R0S2	IQ motif and Sec7 domain 1;IQ motif and Sec7 domain 1;IQ motif and SEC7 domain-containing protein 1	A0A1D5RM83;E9PUA3;Q8R0S2	A0A1D5RM83_MOUSE;E9PUA3_MOUSE;IQEC1_MOUSE	16046.5	20896.7	19142.9	22701.7	19233.2	15105.8	22122.5	15670.2	23452.3	18228.2	21716.4
A0A1D5RM85;P62717	A0A1D5RM85;P62717	Ribosomal protein L18A (Fragment);60S ribosomal protein L18a	A0A1D5RM85;P62717	A0A1D5RM85_MOUSE;RL18A_MOUSE	242938	267707	233413	225431	246674	274027	269120	218860	236646	236403	219106
A0A1D5RM92;Q9DBH0	A0A1D5RM92;Q9DBH0	E3 ubiquitin-protein ligase;NEDD4-like E3 ubiquitin-protein ligase WWP2	A0A1D5RM92;Q9DBH0	A0A1D5RM92_MOUSE;WWP2_MOUSE	2220.15	6003.07	2345.44	4844.89	5046.06	5146.76	5649.66	7179.46	9099.41	6034.78	5122.13
A0A1D5RMD4;B1AVY7;E7FLY0	A0A1D5RMD4;B1AVY7;E7FLY0	Kinesin family member 16B;Kinesin-like protein KIF16B;Kinesin family member 16B	A0A1D5RMD4;B1AVY7;E7FLY0	A0A1D5RMD4_MOUSE;KI16B_MOUSE;E7FLY0_MOUSE	1724.02	1850.98	2825.58	2703.22	2661.51	NaN	NaN	3227.74	953.329	NaN	NaN
A0A1D5RMJ8	A0A1D5RMJ8	CCR4-NOT transcription complex, subunit 1	A0A1D5RMJ8	A0A1D5RMJ8_MOUSE	NaN	NaN	10382.4	NaN	3563.65	8827.2	4409.28	9620.02	7645.61	8787.02	15832.8
A0A1D5RMM1;E9QMR2;F8VPN7	A0A1D5RMM1;E9QMR2;F8VPN7	Dedicator of cytokinesis 9	A0A1D5RMM1;E9QMR2;F8VPN7	A0A1D5RMM1_MOUSE;E9QMR2_MOUSE;F8VPN7_MOUSE	12324.2	9332.83	9829.27	9134.68	13555.4	10393.3	10628.7	12568.9	9057.88	10174.8	9067.61
A0A1D9BZF0	A0A1D9BZF0	Germ cell nuclear acidic protein	A0A1D9BZF0	GCNA_MOUSE	NaN	NaN	NaN	824.074	NaN	NaN	NaN	NaN	NaN	NaN	NaN
A0A1I7Q4A6;Q9CPQ5	A0A1I7Q4A6;Q9CPQ5	Centromere protein Q	A0A1I7Q4A6;Q9CPQ5	A0A1I7Q4A6_MOUSE;CENPQ_MOUSE	5831.05	3814.76	4665.05	2890.54	4111.15	3152.76	4750.92	5167.83	3958.26	4695.6	2195.52
A0A1I7Q4G8;E9QMN5;Q8CHY6	A0A1I7Q4G8;E9QMN5;Q8CHY6	GATA zinc finger domain containing 2A;GATA zinc finger domain containing 2A;Transcriptional repressor p66 alpha	A0A1I7Q4G8;E9QMN5;Q8CHY6	A0A1I7Q4G8_MOUSE;E9QMN5_MOUSE;P66A_MOUSE	2772.63	2551.94	2425.73	549.32	1140.93	1255.72	1010.42	1988.91	2415.28	2104.88	2577.38
A0A1L1SQ51;E9PUM4	A0A1L1SQ51;E9PUM4	Talin 2	A0A1L1SQ51;E9PUM4	A0A1L1SQ51_MOUSE;E9PUM4_MOUSE	29134.2	27322.3	24914.6	26352.5	27849.5	30127.5	26201.4	22420.8	23507.3	28079.9	27577.3
A0A1L1SQA8;P62852	A0A1L1SQA8;P62852	40S ribosomal protein S25	A0A1L1SQA8;P62852	A0A1L1SQA8_MOUSE;RS25_MOUSE	803656	850636	750055	871052	831482	803363	890081	955383	945210	779702	916847
A0A1L1SR69;A0A1L1ST61;A0A1L1SV00;Q8R472;Q9JLR9	A0A1L1SR69;A0A1L1ST61;A0A1L1SV00;Q8R472;Q9JLR9	HIG1 domain family, member 1A (Fragment);HIG1 domain family, member 1A (Fragment);HIG1 domain family, member 1A (Fragment);HIG1 domain family, member 1A;HIG1 domain family member 1A, mitochondrial	A0A1L1SR69;A0A1L1ST61;A0A1L1SV00;Q8R472;Q9JLR9	A0A1L1SR69_MOUSE;A0A1L1ST61_MOUSE;A0A1L1SV00_MOUSE;Q8R472_MOUSE;HIG1A_MOUSE	127954	134224	133922	125480	148813	124126	90783.6	117175	110269	99912.3	111544
A0A1L1SRH8;Q9D2Z4	A0A1L1SRH8;Q9D2Z4	SUMO peptidase family member, NEDD8 specific;Sentrin-specific protease 8	A0A1L1SRH8;Q9D2Z4	A0A1L1SRH8_MOUSE;SENP8_MOUSE	41995	47372.1	51544.5	51086.3	56084.8	53140.3	47551.3	57352.1	53523.7	56592.1	58405.6
A0A1L1SRL0;A0A1L1STF9;Q8CH25	A0A1L1SRL0;A0A1L1STF9;Q8CH25	SAFB-like, transcription modulator;SAFB-like, transcription modulator;SAFB-like transcription modulator	A0A1L1SRL0;A0A1L1STF9;Q8CH25	A0A1L1SRL0_MOUSE;A0A1L1STF9_MOUSE;SLTM_MOUSE	5494.88	NaN	NaN	NaN	NaN	NaN	NaN	NaN	NaN	NaN	NaN
A0A1L1SRP4	A0A1L1SRP4	Kinesin-like protein (Fragment)	A0A1L1SRP4	A0A1L1SRP4_MOUSE	23945.1	26812.9	29211.9	20660.2	40349.6	34850.8	46880	37099	28802.1	32807.9	24984.9
A0A1L1SRQ7;Q9CR22	A0A1L1SRQ7;Q9CR22	Transmembrane protein 42	A0A1L1SRQ7;Q9CR22	A0A1L1SRQ7_MOUSE;TMM42_MOUSE	64069.7	52774.4	66111.5	46504.9	48600.5	43902.1	53437.2	24913.9	33314.3	59508.9	45351.6
A0A1L1SRR1;Q9ESD6	A0A1L1SRR1;Q9ESD6	CKLF-like MARVEL transmembrane domain containing 7;CKLF-like MARVEL transmembrane domain-containing protein 7	A0A1L1SRR1;Q9ESD6	A0A1L1SRR1_MOUSE;CKLF7_MOUSE	3846.46	NaN	4230.58	NaN	2641.32	NaN	NaN	NaN	1860.2	5423.31	NaN
A0A1L1SRT5;A0A1L1SRW2;A0A1L1STF2;A0A1L1SU68;Q91W67	A0A1L1SRT5;A0A1L1SRW2;A0A1L1STF2;A0A1L1SU68;Q91W67	Ubiquitin-like 7 (bone marrow stromal cell-derived) (Fragment);Ubiquitin-like 7 (bone marrow stromal cell-derived) (Fragment);Ubiquitin-like 7 (bone marrow stromal cell-derived) (Fragment);Ubiquitin-like 7 (bone marrow stromal cell-derived) (Fragment);Ubiquitin-like protein 7	A0A1L1SRT5;A0A1L1SRW2;A0A1L1STF2;A0A1L1SU68;Q91W67	A0A1L1SRT5_MOUSE;A0A1L1SRW2_MOUSE;A0A1L1STF2_MOUSE;A0A1L1SU68_MOUSE;UBL7_MOUSE	13467.2	12757.7	8912.48	13710.7	11892.1	9821.95	18251.6	11924.3	12504.5	11422.6	12972
A0A1L1SRX2;O08739	A0A1L1SRX2;O08739	AMP deaminase;AMP deaminase 3	A0A1L1SRX2;O08739	A0A1L1SRX2_MOUSE;AMPD3_MOUSE	NaN	NaN	NaN	5729.33	5618.09	3388.87	3317.4	NaN	NaN	5089.27	NaN
A0A1L1SRY8;A0A1L1SSY9;A0A1L1STN5;A0A1L1SU24;Q9DCU6	A0A1L1SRY8;A0A1L1SSY9;A0A1L1STN5;A0A1L1SU24;Q9DCU6	Mitochondrial ribosomal protein L4 (Fragment);Mitochondrial ribosomal protein L4 (Fragment);Mitochondrial ribosomal protein L4;Mitochondrial ribosomal protein L4;39S ribosomal protein L4, mitochondrial	A0A1L1SRY8;A0A1L1SSY9;A0A1L1STN5;A0A1L1SU24;Q9DCU6	A0A1L1SRY8_MOUSE;A0A1L1SSY9_MOUSE;A0A1L1STN5_MOUSE;A0A1L1SU24_MOUSE;RM04_MOUSE	NaN	13260.6	NaN	NaN	NaN	18126.4	8820.03	10774.3	14774.5	NaN	NaN
A0A1L1SS44;Q60709	A0A1L1SS44;Q60709	Amyloid beta (A4) precursor-like protein 2 (Fragment);Amyloid beta (A4) precursor-like protein 2	A0A1L1SS44;Q60709	A0A1L1SS44_MOUSE;Q60709_MOUSE	9575.14	7718.06	4978.07	7461.98	NaN	8447.13	12625.8	8453.08	6082.73	12140.7	6842.02
A0A1L1SSA4;A0A1L1SUF9;D3YVU3;Q5DU05	A0A1L1SSA4;A0A1L1SUF9;D3YVU3;Q5DU05	Centrosomal protein 164;Centrosomal protein 164 (Fragment);Centrosomal protein 164;Centrosomal protein of 164 kDa	A0A1L1SSA4;A0A1L1SUF9;D3YVU3;Q5DU05	A0A1L1SSA4_MOUSE;A0A1L1SUF9_MOUSE;D3YVU3_MOUSE;CE164_MOUSE	6233.82	8150.48	12529.1	4936.77	9821.87	8143.67	5090.76	9060.28	4610.16	12265.8	8765.36
A0A1L1SSF2;Q3UDS7;Q8VDL4	A0A1L1SSF2;Q3UDS7;Q8VDL4	ADP-dependent glucokinase	A0A1L1SSF2;Q3UDS7;Q8VDL4	A0A1L1SSF2_MOUSE;Q3UDS7_MOUSE;ADPGK_MOUSE	246410	257208	244536	261686	269163	276977	243100	286926	285263	249423	249727
A0A1L1SSN4;H9KV17;Q9CZW6	A0A1L1SSN4;H9KV17;Q9CZW6	E3 ubiquitin-protein ligase (Fragment);E3 ubiquitin-protein ligase (Fragment);E3 ubiquitin-protein ligase RNF146	A0A1L1SSN4;H9KV17;Q9CZW6	A0A1L1SSN4_MOUSE;H9KV17_MOUSE;RN146_MOUSE	NaN	NaN	9693.86	NaN	NaN	NaN	NaN	NaN	18799.9	NaN	NaN
A0A1L1STE6;Q9D6R2	A0A1L1STE6;Q9D6R2	Isocitrate dehydrogenase [NAD] subunit, mitochondrial;Isocitrate dehydrogenase [NAD] subunit alpha, mitochondrial	A0A1L1STE6;Q9D6R2	A0A1L1STE6_MOUSE;IDH3A_MOUSE	1.4007e+06	1.45283e+06	1.47872e+06	1.45678e+06	1.44459e+06	1499949	1.52026e+06	1.63887e+06	1.64132e+06	1.39292e+06	1.48245e+06
A0A1L1SU87;Q62252	A0A1L1SU87;Q62252	Sperm surface protein Sp17 (Fragment);Sperm surface protein Sp17	A0A1L1SU87;Q62252	A0A1L1SU87_MOUSE;SP17_MOUSE	11551.2	13794.4	NaN	2602.63	11623.2	7188.83	14388.3	13231.4	11815.3	13312.2	15664.5
A0A1L1SV73	A0A1L1SV73	Ubiquitin carboxyl-terminal hydrolase 47	A0A1L1SV73	A0A1L1SV73_MOUSE	79644.8	83358.1	86835.5	84171.2	81372.1	77812.6	75868.6	84146.1	80950.1	83556.9	85455.6
A0A1L1SVG6;Q8BY89	A0A1L1SVG6;Q8BY89	Choline transporter-like protein;Choline transporter-like protein 2	A0A1L1SVG6;Q8BY89	A0A1L1SVG6_MOUSE;CTL2_MOUSE	55381	57015.3	52255.9	53245.5	63459.5	60451.6	70323.1	54006.8	56351	51187.9	55773.5
A0A1N9M8A6;Q9CXV9	A0A1N9M8A6;Q9CXV9	DCN1-like protein;DCN1-like protein 5	A0A1N9M8A6;Q9CXV9	A0A1N9M8A6_MOUSE;DCNL5_MOUSE	9619.01	9946.85	8355.24	6993.77	9942.63	3744.31	8106.39	14013.8	16782.9	13486.8	10377.5
A0A1S6GWJ4;Q91VN6	A0A1S6GWJ4;Q91VN6	RNA helicase;Probable ATP-dependent RNA helicase DDX41	A0A1S6GWJ4;Q91VN6	A0A1S6GWJ4_MOUSE;DDX41_MOUSE	20492.8	21705.6	22841.4	26069	19916.8	20377.8	26907.2	24497.5	25446.8	21084.8	24354.4
A0A1W2P6F6;A0A1W2P7Q9;Q60605	A0A1W2P6F6;A0A1W2P7Q9;Q60605	Myosin, light polypeptide 6, alkali, smooth muscle and non-muscle;Myosin, light polypeptide 6, alkali, smooth muscle and non-muscle;Myosin light polypeptide 6	A0A1W2P6F6;A0A1W2P7Q9;Q60605	A0A1W2P6F6_MOUSE;A0A1W2P7Q9_MOUSE;MYL6_MOUSE	1444072	1.45315e+06	1.24351e+06	1.27577e+06	1.2853e+06	1.39925e+06	1317866	1.36803e+06	1.2594e+06	1.23089e+06	1281699
A0A1W2P6G5	A0A1W2P6G5	Myosin, light polypeptide 6, alkali, smooth muscle and non-muscle	A0A1W2P6G5	A0A1W2P6G5_MOUSE	95232.4	100538	70491.5	97822.1	60269.8	120092	138745	65462.2	114082	102725	103388
A0A1W2P6L9;Q3UQ28	A0A1W2P6L9;Q3UQ28	Peroxidasin;Peroxidasin homolog	A0A1W2P6L9;Q3UQ28	A0A1W2P6L9_MOUSE;PXDN_MOUSE	11032.5	8627.61	11763.2	11275.2	11214.3	11239.1	8185.48	14123.8	15613	9914.19	14726.2
A0A1W2P737;F8VPV0	A0A1W2P737;F8VPV0	Pericentrin (kendrin)	A0A1W2P737;F8VPV0	A0A1W2P737_MOUSE;F8VPV0_MOUSE	16676.8	14468.7	15611.1	13788.5	15731.5	13542.5	15663.3	18781	16079.5	17064.9	17947.1
A0A1W2P768;F8WI35;P02301;P68433;P84228;P84244	A0A1W2P768;F8WI35;P02301;P68433;P84228;P84244	H3 clustered histone 14;Histone H3;Histone H3.3C;Histone H3.1;Histone H3.2;Histone H3.3	A0A1W2P768;F8WI35;P02301;P68433;P84228;P84244	A0A1W2P768_MOUSE;F8WI35_MOUSE;H3C_MOUSE;H31_MOUSE;H32_MOUSE;H33_MOUSE	294566	278293	292387	218008	335796	356297	385920	304031	305627	295444	305201
A0A1W2P7B3	A0A1W2P7B3	A kinase (PRKA) anchor protein 7 (Fragment)	A0A1W2P7B3	A0A1W2P7B3_MOUSE	4689.82	12193.7	6780.96	6511.64	8739.28	7803.48	NaN	17608.9	14756.2	4892.77	8946.4
A0A1W2P7K6;Q68EF0	A0A1W2P7K6;Q68EF0	RAB3A interacting protein;Rab-3A-interacting protein	A0A1W2P7K6;Q68EF0	A0A1W2P7K6_MOUSE;RAB3I_MOUSE	47991.9	46499	54159.4	39949	44619.3	54041.3	59584.8	49886	49389.2	48708	52615.4
A0A1W2P7K8;Q3T9Z9	A0A1W2P7K8;Q3T9Z9	Zinc finger-containing ubiquitin peptidase 1	A0A1W2P7K8;Q3T9Z9	A0A1W2P7K8_MOUSE;ZUP1_MOUSE	5638.13	5254.18	5806.27	7023.22	5047.48	4998.28	5760.44	6766.47	6302.9	10381	7219.12
A0A1W2P7P6;A0A1W2P7R5;Q91W52	A0A1W2P7P6;A0A1W2P7R5;Q91W52	Transmembrane protein 19	A0A1W2P7P6;A0A1W2P7R5;Q91W52	A0A1W2P7P6_MOUSE;A0A1W2P7R5_MOUSE;TMM19_MOUSE	10828.9	10591	13452.8	8369.06	7459.5	13063.1	12857.6	17535.9	12796	12936.1	10870.3
A0A1W2P7Q6;Q9CRT8	A0A1W2P7Q6;Q9CRT8	Exportin-T	A0A1W2P7Q6;Q9CRT8	A0A1W2P7Q6_MOUSE;XPOT_MOUSE	2004.28	NaN	2549.31	5293.17	NaN	3926.22	NaN	NaN	NaN	6761.46	13701
A0A1W2P7U1;Q8CFI2	A0A1W2P7U1;Q8CFI2	Cell division cycle 34;Ubiquitin-conjugating enzyme E2 R1	A0A1W2P7U1;Q8CFI2	A0A1W2P7U1_MOUSE;UB2R1_MOUSE	47998.5	49038.5	54358.9	58613.5	76820.2	66438.1	51775.3	74231.2	65320.3	58587.4	56122.5
A0A1W2P7V0;K3W4Q9;Q8BH60	A0A1W2P7V0;K3W4Q9;Q8BH60	Golgi associated PDZ and coiled-coil motif containing (Fragment);Golgi associated PDZ and coiled-coil motif containing;Golgi-associated PDZ and coiled-coil motif-containing protein	A0A1W2P7V0;K3W4Q9;Q8BH60	A0A1W2P7V0_MOUSE;K3W4Q9_MOUSE;GOPC_MOUSE	26946.5	23786.1	29896.2	32236.8	22126.9	25042.7	35654.3	25679.9	40549.3	27035	35495.5
A0A1W2P8C0	A0A1W2P8C0	Erythrocyte membrane protein band 4.1 like 2 (Fragment)	A0A1W2P8C0	A0A1W2P8C0_MOUSE	17402.8	30248.5	19238	28761.1	27079.1	25736.7	25596.7	21165.3	21825.6	14480.1	20458.2
A0A1Y7VIR0	A0A1Y7VIR0	Protein phosphatase 2, regulatory subunit B', gamma (Fragment)	A0A1Y7VIR0	A0A1Y7VIR0_MOUSE	9052.69	6435.65	12406.3	12132	6559.91	13767	11863.1	10557.8	13112.3	12973.2	10680.9
A0A1Y7VJ20;D3Z698;Q8BGA2	A0A1Y7VJ20;D3Z698;Q8BGA2	Lipoma HMGIC fusion partner-like 2 (Fragment);Lipoma HMGIC fusion partner-like 2 (Fragment);LHFPL tetraspan subfamily member 2 protein	A0A1Y7VJ20;D3Z698;Q8BGA2	A0A1Y7VJ20_MOUSE;D3Z698_MOUSE;LHPL2_MOUSE	100777	101548	106139	85477.9	96622.9	100708	113452	106127	105627	89073.6	105393
A0A1Y7VJM4;Q8R2E9	A0A1Y7VJM4;Q8R2E9	Endoplasmic reticulum oxidoreductase 1 beta;ERO1-like protein beta	A0A1Y7VJM4;Q8R2E9	A0A1Y7VJM4_MOUSE;ERO1B_MOUSE	138629	174660	159817	157693	170458	166573	138373	160418	165837	170007	167464
A0A1Y7VJZ2;Q9WVL0	A0A1Y7VJZ2;Q9WVL0	maleylacetoacetate isomerase;Maleylacetoacetate isomerase	A0A1Y7VJZ2;Q9WVL0	A0A1Y7VJZ2_MOUSE;MAAI_MOUSE	30684	27711.1	25202.7	25611.3	26978.8	26051.2	26483.2	28826.3	25945.6	27461	32458.3
A0A1Y7VK42;K3W4R3;Q91WZ8	A0A1Y7VK42;K3W4R3;Q91WZ8	Dystrobrevin binding protein 1;Dystrobrevin binding protein 1;Dysbindin	A0A1Y7VK42;K3W4R3;Q91WZ8	A0A1Y7VK42_MOUSE;K3W4R3_MOUSE;DTBP1_MOUSE	17966.8	NaN	NaN	NaN	NaN	NaN	19638.3	3055.89	NaN	NaN	NaN
A0A1Y7VKT9;E0CY38;E0CY91;E0CYW1;E0CZB3;Q9EPV8	A0A1Y7VKT9;E0CY38;E0CY91;E0CYW1;E0CZB3;Q9EPV8	Ubiquitin-like protein 5;Ubiquitin-like protein 5;Ubiquitin-like protein 5;Ubiquitin-like protein 5 (Fragment);Ubiquitin-like protein 5;Ubiquitin-like protein 5	A0A1Y7VKT9;E0CY38;E0CY91;E0CYW1;E0CZB3;Q9EPV8	A0A1Y7VKT9_MOUSE;E0CY38_MOUSE;E0CY91_MOUSE;E0CYW1_MOUSE;E0CZB3_MOUSE;UBL5_MOUSE	48966.7	54541.1	57747.7	50396.6	47712.1	50068.6	54071.7	52375.9	53818.8	48933	56716
A0A1Y7VL44;E9Q6P5	A0A1Y7VL44;E9Q6P5	Tetratricopeptide repeat domain 7B;Tetratricopeptide repeat protein 7B	A0A1Y7VL44;E9Q6P5	A0A1Y7VL44_MOUSE;TTC7B_MOUSE	NaN	3854.5	3697.58	5268.26	3485.76	4545.21	4963.71	3565.78	3707.62	3892.4	4006.4
A0A1Y7VLZ7;E9Q7E9;Q3V3Q7	A0A1Y7VLZ7;E9Q7E9;Q3V3Q7	Phosphofurin acidic cluster sorting protein 2	A0A1Y7VLZ7;E9Q7E9;Q3V3Q7	A0A1Y7VLZ7_MOUSE;E9Q7E9_MOUSE;PACS2_MOUSE	5802.05	3206.72	4883.23	3388.26	1555.76	3198.13	7699.12	3796.24	4732.17	5228.76	5838.64
A0A1Y7VM77;E9QLN8;O70338	A0A1Y7VM77;E9QLN8;O70338	Ribonuclease H1	A0A1Y7VM77;E9QLN8;O70338	A0A1Y7VM77_MOUSE;E9QLN8_MOUSE;RNH1_MOUSE	7809.37	7127.33	8047.85	10856.4	4947.24	10319.6	6749.45	8528.02	9492.63	10899.8	7015.74
A0A1Y7VME9;A0A1Y7VMH7;A0A1Y7VNF8;E9Q9B7	A0A1Y7VME9;A0A1Y7VMH7;A0A1Y7VNF8;E9Q9B7	Kinase D-interacting substrate 220;Kinase D-interacting substrate 220;Kinase D-interacting substrate 220 (Fragment);Kinase D-interacting substrate 220	A0A1Y7VME9;A0A1Y7VMH7;A0A1Y7VNF8;E9Q9B7	A0A1Y7VME9_MOUSE;A0A1Y7VMH7_MOUSE;A0A1Y7VNF8_MOUSE;E9Q9B7_MOUSE	4872.25	5675.73	6821.66	5021.55	8290.42	NaN	3146.27	1081.71	NaN	3036.64	NaN
A0A1Y7VNC5;Q61043	A0A1Y7VNC5;Q61043	Ninein	A0A1Y7VNC5;Q61043	A0A1Y7VNC5_MOUSE;NIN_MOUSE	21164.2	21096.2	21657.9	18319.7	21075	22672.4	16085.6	22021.4	20189.9	20703.6	25029.5
A0A1Y7VNT1;E9QKB2;Q9JKS5	A0A1Y7VNT1;E9QKB2;Q9JKS5	Hyaluronic acid binding protein 4;Hyaluronic acid binding protein 4;Intracellular hyaluronan-binding protein 4	A0A1Y7VNT1;E9QKB2;Q9JKS5	A0A1Y7VNT1_MOUSE;E9QKB2_MOUSE;HABP4_MOUSE	15670.8	18860.6	42790.7	NaN	NaN	NaN	NaN	33310.4	NaN	12527.9	NaN
A0A217FL69;Q8R3I2	A0A217FL69;Q8R3I2	Membrane bound O-acyltransferase domain containing 2;Lysophospholipid acyltransferase 2	A0A217FL69;Q8R3I2	A0A217FL69_MOUSE;MBOA2_MOUSE	3347.12	2713.35	1804.38	3756.81	3305.32	5485.78	4898.42	2183.07	2584.08	1650.77	3320.54
A0A217FL83;E9Q6B2	A0A217FL83;E9Q6B2	Coiled-coil domain containing 85C;Coiled-coil domain-containing protein 85C	A0A217FL83;E9Q6B2	A0A217FL83_MOUSE;CC85C_MOUSE	NaN	10028.5	11393.9	10669.4	11135.6	9123.88	10600	8014.26	NaN	10565.7	7263
A0A286YCB3;A0A286YD15;A0A286YDP0;A0A286YDS3;O35648	A0A286YCB3;A0A286YD15;A0A286YDP0;A0A286YDS3;O35648	Centrin 3 (Fragment);Centrin 3 (Fragment);Centrin 3 (Fragment);Centrin 3 (Fragment);Centrin-3	A0A286YCB3;A0A286YD15;A0A286YDP0;A0A286YDS3;O35648	A0A286YCB3_MOUSE;A0A286YD15_MOUSE;A0A286YDP0_MOUSE;A0A286YDS3_MOUSE;CETN3_MOUSE	3085.25	2329.99	2642.73	NaN	2726.62	2928.67	NaN	NaN	NaN	NaN	NaN
A0A286YCF0;G3UWV0;G3UYC7;G3UYZ7;Q8R3J4	A0A286YCF0;G3UWV0;G3UYC7;G3UYZ7;Q8R3J4	Mitochondrial transcription termination factor 3;Mitochondrial transcription termination factor 3 (Fragment);Mitochondrial transcription termination factor 3;Mitochondrial transcription termination factor 3 (Fragment);Transcription termination factor 3, mitochondrial	A0A286YCF0;G3UWV0;G3UYC7;G3UYZ7;Q8R3J4	A0A286YCF0_MOUSE;G3UWV0_MOUSE;G3UYC7_MOUSE;G3UYZ7_MOUSE;MTEF3_MOUSE	11861.1	9535.33	NaN	7706.68	9127.01	NaN	7299.74	8779.05	NaN	10627.5	NaN
A0A286YCG8;A0A286YCT4;A0A286YDB7;Q9CY50	A0A286YCG8;A0A286YCT4;A0A286YDB7;Q9CY50	Translocon-associated protein subunit alpha;Translocon-associated protein subunit alpha;Translocon-associated protein subunit alpha (Fragment);Translocon-associated protein subunit alpha	A0A286YCG8;A0A286YCT4;A0A286YDB7;Q9CY50	A0A286YCG8_MOUSE;A0A286YCT4_MOUSE;A0A286YDB7_MOUSE;SSRA_MOUSE	51277.9	56286.6	47066.1	47859	44982.8	52527.6	67310.1	51582.7	62683.3	56842.6	54993.9
A0A286YCS4;A0A286YCX2;A0A286YCX8;A0A286YD46;A0A286YDJ7;A0A286YDK8;A0A286YDR1;D3Y272;D3Y273;E3UVT8;E3UVT9;F8VQC9;H6WZ45;H6WZF5;I1VGT4;I1VGT5;I1VGT6;J9RDH0;J9RV59;Q8BTY2	A0A286YCS4;A0A286YCX2;A0A286YCX8;A0A286YD46;A0A286YDJ7;A0A286YDK8;A0A286YDR1;D3Y272;D3Y273;E3UVT8;E3UVT9;F8VQC9;H6WZ45;H6WZF5;I1VGT4;I1VGT5;I1VGT6;J9RDH0;J9RV59;Q8BTY2	Anion exchange protein;Anion exchange protein;Anion exchange protein;Anion exchange protein;Anion exchange protein (Fragment);Anion exchange protein;Solute carrier family 4, sodium bicarbonate cotransporter, member 7 (Fragment);Anion exchange protein;Anion exchange protein;Anion exchange protein;Anion exchange protein;Anion exchange protein;Anion exchange protein;Anion exchange protein;Anion exch…	A0A286YCS4;A0A286YCX2;A0A286YCX8;A0A286YD46;A0A286YDJ7;A0A286YDK8;A0A286YDR1;D3Y272;D3Y273;E3UVT8;E3UVT9;F8VQC9;H6WZ45;H6WZF5;I1VGT4;I1VGT5;I1VGT6;J9RDH0;J9RV59;Q8BTY2	A0A286YCS4_MOUSE;A0A286YCX2_MOUSE;A0A286YCX8_MOUSE;A0A286YD46_MOUSE;A0A286YDJ7_MOUSE;A0A286YDK8_MOUSE;A0A286YDR1_MOUSE;D3Y272_MOUSE;D3Y273_MOUSE;E3UVT8_MOUSE;E3UVT9_MOUSE;F8VQC9_MOUSE;H6WZ45_MOUSE;H6WZF5_MOUSE;I1VGT4_MOUSE;I1VGT5_MOUSE;I1VGT6_MOUSE;J9RDH0_MOUSE;J9RV59_MOUSE;S4A7_MOUSE	NaN	3863.61	3621.43	6602.86	6493.51	6221.49	NaN	4963.19	4861.08	NaN	5248.93
A0A286YCV9;E9Q4K7	A0A286YCV9;E9Q4K7	Kinesin family member 13B	A0A286YCV9;E9Q4K7	A0A286YCV9_MOUSE;E9Q4K7_MOUSE	45446.2	40126.4	38481.8	42728.9	40793.5	38373.2	42346.7	41075.2	40763	41159.5	41355.2
A0A286YCX6	A0A286YCX6	Trafficking protein particle complex 8	A0A286YCX6	A0A286YCX6_MOUSE	83852.3	86459.2	83962.2	85279.1	89690.4	86075.8	90699.7	92854.8	99153.1	84660	97467.1
A0A286YD19;Q9JLJ1	A0A286YD19;Q9JLJ1	Selenoprotein K	A0A286YD19;Q9JLJ1	A0A286YD19_MOUSE;SELK_MOUSE	NaN	NaN	NaN	NaN	1119.04	NaN	665.185	NaN	NaN	1419.43	414.427
A0A286YD40;G3X939	A0A286YD40;G3X939	Sodium/hydrogen exchanger;Sodium/hydrogen exchanger 3	A0A286YD40;G3X939	A0A286YD40_MOUSE;SL9A3_MOUSE	6513.42	8884.31	6481.55	9002.26	6422.97	9540.37	7744.26	8464.02	9347.46	6806.57	9274.06
A0A286YDA2;A0A286YDT3;E9Q5C9	A0A286YDA2;A0A286YDT3;E9Q5C9	Nucleolar and coiled-body phosphoprotein 1	A0A286YDA2;A0A286YDT3;E9Q5C9	A0A286YDA2_MOUSE;A0A286YDT3_MOUSE;NOLC1_MOUSE	67466.3	68046.8	89045.4	82327.3	85141.6	86744.1	78864.7	75589	80025.2	74864.1	83281.3
A0A286YDC8;Q91YD3	A0A286YDC8;Q91YD3	5'-(N(7)-methylguanosine 5'-triphospho)-[mRNA] hydrolase (Fragment);mRNA-decapping enzyme 1A	A0A286YDC8;Q91YD3	A0A286YDC8_MOUSE;DCP1A_MOUSE	9528.7	6686.74	11389.6	7085.86	13081.1	10714.9	17027.3	11969	12564.5	13814.1	9897.38
A0A286YDF2;O89116	A0A286YDF2;O89116	Vesicle transport through interaction with t-SNAREs 1A;Vesicle transport through interaction with t-SNAREs homolog 1A	A0A286YDF2;O89116	A0A286YDF2_MOUSE;VTI1A_MOUSE	76050.2	49860.4	64123.3	52445.9	58262	48263.5	70034.9	57997	69905.7	66386	55726.2
A0A286YDL6	A0A286YDL6	Calcium/calmodulin-dependent protein kinase II gamma (Fragment)	A0A286YDL6	A0A286YDL6_MOUSE	23429.5	19220.6	29708.8	18256.9	21030.8	23737	15342.2	20404.8	15855.9	26702.3	21760.6
A0A286YE25;Q9QYY8	A0A286YE25;Q9QYY8	Spastin	A0A286YE25;Q9QYY8	A0A286YE25_MOUSE;SPAST_MOUSE	84738.2	79083.3	75305.8	78501.8	81163.1	85165.1	76602.9	75854.8	76186.4	83524.5	72681.9
A0A286YE31;P52482	A0A286YE31;P52482	Ubiquitin-conjugating enzyme E2E 1 (Fragment);Ubiquitin-conjugating enzyme E2 E1	A0A286YE31;P52482	A0A286YE31_MOUSE;UB2E1_MOUSE	303897	255885	303877	277905	282652	263817	331927	358379	308393	299152	335231
A0A286YE36;E9QAE4;O88491	A0A286YE36;E9QAE4;O88491	Nuclear receptor-binding SET-domain protein 1;Nuclear receptor-binding SET-domain protein 1;Histone-lysine N-methyltransferase, H3 lysine-36 specific	A0A286YE36;E9QAE4;O88491	A0A286YE36_MOUSE;E9QAE4_MOUSE;NSD1_MOUSE	5585.89	3800.23	6696.59	3862.56	3620.29	5341.43	3417.16	2786.27	2912.87	2317.08	4518.88
A0A2C9F2D2;Q07076	A0A2C9F2D2;Q07076	Annexin;Annexin A7	A0A2C9F2D2;Q07076	A0A2C9F2D2_MOUSE;ANXA7_MOUSE	7694970	8058505	7165570	7.84755e+06	7.72508e+06	8.07973e+06	7.62226e+06	8535630	8339713	7.25558e+06	7668908
A0A2I3BPC1;Q01065;Q6PDS5	A0A2I3BPC1;Q01065;Q6PDS5	Phosphodiesterase;Dual specificity calcium/calmodulin-dependent 3',5'-cyclic nucleotide phosphodiesterase 1B;Phosphodiesterase	A0A2I3BPC1;Q01065;Q6PDS5	A0A2I3BPC1_MOUSE;PDE1B_MOUSE;Q6PDS5_MOUSE	13507.5	16042.6	10396.4	14687	15274	12109	16474.6	17838.7	14534.9	12638.5	12661.5
A0A2I3BPG9;P83882	A0A2I3BPG9;P83882	Ribosomal protein L36A, pseudogene 1;60S ribosomal protein L36a	A0A2I3BPG9;P83882	A0A2I3BPG9_MOUSE;RL36A_MOUSE	243998	249483	212485	261790	215906	217544	323373	215823	240749	232015	228458
A0A2I3BPP1;Q3UHB2	A0A2I3BPP1;Q3UHB2	TSC complex subunit 2	A0A2I3BPP1;Q3UHB2	A0A2I3BPP1_MOUSE;Q3UHB2_MOUSE	19564.1	4836.67	11912.7	10590.6	9102.41	8088.98	9738.06	10450.7	9733.07	9471.5	8036.15
A0A2I3BPX3;Q6P9J9	A0A2I3BPX3;Q6P9J9	Anoctamin;Anoctamin-6	A0A2I3BPX3;Q6P9J9	A0A2I3BPX3_MOUSE;ANO6_MOUSE	10359.2	11249.7	10127.5	8032.3	11593.9	12022.4	9920.28	7702.99	8849.36	13962.7	10570.6
A0A2I3BPY7;Q9EP71	A0A2I3BPY7;Q9EP71	Retinoic acid induced 14;Ankycorbin	A0A2I3BPY7;Q9EP71	A0A2I3BPY7_MOUSE;RAI14_MOUSE	10528.8	10637.8	9517.68	8158.29	9521.76	9935.4	10497.8	9622.2	10569.1	10603.6	11024.7
A0A2I3BQ16;P62046	A0A2I3BQ16;P62046	Leucine-rich repeats and calponin homology (CH) domain containing 1;Leucine-rich repeat and calponin homology domain-containing protein 1	A0A2I3BQ16;P62046	A0A2I3BQ16_MOUSE;LRCH1_MOUSE	32097.1	NaN	80104.3	NaN	NaN	28648	34154.4	56621.8	NaN	48244.4	140540
A0A2I3BQ98;E9PYD7	A0A2I3BQ98;E9PYD7	Kelch repeat and BTB (POZ) domain containing 6	A0A2I3BQ98;E9PYD7	A0A2I3BQ98_MOUSE;E9PYD7_MOUSE	NaN	13404.7	NaN	18824.2	13997.7	16280.6	NaN	10091.9	9902.81	11676.2	NaN
A0A2I3BQD2;A0A2I3BQS2;E9Q048	A0A2I3BQD2;A0A2I3BQS2;E9Q048	ER membrane associated RNA degradation (Fragment);ER membrane associated RNA degradation (Fragment);ER membrane associated RNA degradation	A0A2I3BQD2;A0A2I3BQS2;E9Q048	A0A2I3BQD2_MOUSE;A0A2I3BQS2_MOUSE;E9Q048_MOUSE	47996.9	60669.4	NaN	33623.6	NaN	57145.3	29606.7	46342.2	28579.6	41405.1	33586.7
A0A2I3BQE0;Q9JI10	A0A2I3BQE0;Q9JI10	non-specific serine/threonine protein kinase;Serine/threonine-protein kinase 3	A0A2I3BQE0;Q9JI10	A0A2I3BQE0_MOUSE;STK3_MOUSE	NaN	7942.08	7580.71	NaN	3644.86	5051.89	NaN	NaN	9473.01	4676.94	4840.99
A0A2I3BQI5;A0A2R8VI00	A0A2I3BQI5;A0A2R8VI00	Transmembrane protein 184b;Transmembrane protein 184b (Fragment)	A0A2I3BQI5;A0A2R8VI00	A0A2I3BQI5_MOUSE;A0A2R8VI00_MOUSE	46051.9	48918.8	57756.8	44963.9	50669.8	48237.7	45445.2	36521.4	37584.6	52283.3	48053.4
A0A2I3BQJ3;Q8K072	A0A2I3BQJ3;Q8K072	Receptor expression-enhancing protein;Receptor expression-enhancing protein 4	A0A2I3BQJ3;Q8K072	A0A2I3BQJ3_MOUSE;REEP4_MOUSE	NaN	4553	4937.64	11547.1	5883.85	NaN	11780.3	13205	3704.47	4555.3	7181.34
A0A2I3BQL6;Q8BUR9	A0A2I3BQL6;Q8BUR9	Mitotic spindle organizing protein 1;Mitotic-spindle organizing protein 1	A0A2I3BQL6;Q8BUR9	A0A2I3BQL6_MOUSE;MZT1_MOUSE	21256.7	17252.1	19244.7	22020.8	26271.7	19494.1	17659.3	18438.9	19258.8	19185.2	22374.6
A0A2I3BQS6;E9Q2H1;Q80TP3	A0A2I3BQS6;E9Q2H1;Q80TP3	Ubiquitin protein ligase E3 component n-recognin 5;Ubiquitin protein ligase E3 component n-recognin 5;E3 ubiquitin-protein ligase UBR5	A0A2I3BQS6;E9Q2H1;Q80TP3	A0A2I3BQS6_MOUSE;E9Q2H1_MOUSE;UBR5_MOUSE	6076.78	2910.64	NaN	6566.93	NaN	NaN	NaN	NaN	2233.62	3244.23	NaN
A0A2I3BRD1;Q8K0F1	A0A2I3BRD1;Q8K0F1	TBC1 domain family member 23	A0A2I3BRD1;Q8K0F1	A0A2I3BRD1_MOUSE;TBC23_MOUSE	1661.31	NaN	2190.49	1745.51	1360.59	1024.4	NaN	2078.36	1232.4	2354.14	2034.39
A0A2I3BRG8;Q99LB2	A0A2I3BRG8;Q99LB2	Dehydrogenase/reductase (SDR family) member 4 (Fragment);Dehydrogenase/reductase SDR family member 4	A0A2I3BRG8;Q99LB2	A0A2I3BRG8_MOUSE;DHRS4_MOUSE	9886.39	7357.5	16350.3	NaN	NaN	4623.83	17678.2	5958.09	9869.6	9866.65	NaN
A0A2I3BRK6;Q9JIX0	A0A2I3BRK6;Q9JIX0	Transcription and mRNA export factor ENY2	A0A2I3BRK6;Q9JIX0	A0A2I3BRK6_MOUSE;ENY2_MOUSE	26643.6	20452.2	27879.6	22443.2	28306	23484.3	24801.2	26243.4	25947.3	30647.5	29004.2
A0A2I3BRL8;Q91VM5	A0A2I3BRL8;Q91VM5	Predicted gene 7324;RNA binding motif protein, X-linked-like-1	A0A2I3BRL8;Q91VM5	A0A2I3BRL8_MOUSE;RMXL1_MOUSE	230748	252406	246559	232986	230058	232781	245025	249187	244756	221211	247121
A0A2I3BRS9;Q8BH93	A0A2I3BRS9;Q8BH93	Mitogen-activated protein kinase 1 interacting protein 1-like (Fragment);MAPK-interacting and spindle-stabilizing protein-like	A0A2I3BRS9;Q8BH93	A0A2I3BRS9_MOUSE;MISSL_MOUSE	3242.72	13022.2	18897.4	13256.2	8655.71	8080.05	7074.6	2588.09	5316.91	22225	8714.96
A0A2I3BRW0	A0A2I3BRW0	Signal peptidase complex subunit 1	A0A2I3BRW0	A0A2I3BRW0_MOUSE	48654.1	53615.7	46585.7	53448.8	43982.2	46493	53165.1	50143.1	58430.3	47867.6	57951
A0A2I3BS49;Q9CXU4;Q9WTQ8	A0A2I3BS49;Q9CXU4;Q9WTQ8	Translocase of inner mitochondrial membrane 23;Mitochondrial import inner membrane translocase subunit TIM23;Mitochondrial import inner membrane translocase subunit Tim23	A0A2I3BS49;Q9CXU4;Q9WTQ8	A0A2I3BS49_MOUSE;Q9CXU4_MOUSE;TIM23_MOUSE	36926.1	32668.8	32764.3	30740.8	23256.9	33584.4	NaN	19270.4	17507.4	37774.2	29012.7
A0A2K6EDK3;Q6PIP5	A0A2K6EDK3;Q6PIP5	NudC domain-containing protein 1	A0A2K6EDK3;Q6PIP5	A0A2K6EDK3_MOUSE;NUDC1_MOUSE	6117.16	4435.44	4451.62	2124.65	3183.65	4865.21	7808.63	10255.7	6014.85	3622.11	5253.96
A0A2R8VH96	A0A2R8VH96	Meiosis regulator and mRNA stability 1	A0A2R8VH96	A0A2R8VH96_MOUSE	4426.14	11519.4	3716.99	17385.6	5746.13	7432.23	19023	6747.91	10896.9	3845.67	11946.7
A0A2R8VHF9	A0A2R8VHF9	Myosin, heavy polypeptide 11, smooth muscle	A0A2R8VHF9	A0A2R8VHF9_MOUSE	47145.5	40577	32418.3	47382.6	34971	41163.2	32768.2	38842.3	42752.8	51391	48420.1
A0A2R8VHH1;Q99P88	A0A2R8VHH1;Q99P88	Nucleoporin 155;Nuclear pore complex protein Nup155	A0A2R8VHH1;Q99P88	A0A2R8VHH1_MOUSE;NU155_MOUSE	42586.6	39486.9	39029	43596.9	42225.7	38441.5	47707.8	41039	38263.8	42368.6	39165.6
A0A2R8VHL8	A0A2R8VHL8	Poly(rC) binding protein 2 (Fragment)	A0A2R8VHL8	A0A2R8VHL8_MOUSE	62945.6	74314.1	NaN	NaN	111204	102589	NaN	112436	234286	NaN	140582
A0A2R8VHM0;E0CYQ0;F7B6A4;F7C1U0	A0A2R8VHM0;E0CYQ0;F7B6A4;F7C1U0	Potassium channel tetramerisation domain containing 17 (Fragment);Potassium channel tetramerisation domain containing 17;Potassium channel tetramerisation domain containing 17 (Fragment);Potassium channel tetramerisation domain containing 17 (Fragment)	A0A2R8VHM0;E0CYQ0;F7B6A4;F7C1U0	A0A2R8VHM0_MOUSE;E0CYQ0_MOUSE;F7B6A4_MOUSE;F7C1U0_MOUSE	3290.31	NaN	920.278	NaN	5991.59	NaN	7707.06	NaN	NaN	1477.03	NaN
A0A2R8VHS8;A0A2R8VJM7;A0A2R8W6L2;Q80VP8	A0A2R8VHS8;A0A2R8VJM7;A0A2R8W6L2;Q80VP8	Transmembrane protein 106C (Fragment);Transmembrane protein 106C (Fragment);Transmembrane protein 106C (Fragment);Transmembrane protein 106C	A0A2R8VHS8;A0A2R8VJM7;A0A2R8W6L2;Q80VP8	A0A2R8VHS8_MOUSE;A0A2R8VJM7_MOUSE;A0A2R8W6L2_MOUSE;T106C_MOUSE	NaN	13081.8	23684.7	26897.1	15407.1	12404.8	12288.8	19973.3	20277.8	17460.2	20250
A0A2R8VHU8;E9Q7U2;Q8CGU1	A0A2R8VHU8;E9Q7U2;Q8CGU1	Calcium binding and coiled coil domain 1 (Fragment);Calcium binding and coiled coil domain 1;Calcium-binding and coiled-coil domain-containing protein 1	A0A2R8VHU8;E9Q7U2;Q8CGU1	A0A2R8VHU8_MOUSE;E9Q7U2_MOUSE;CACO1_MOUSE	48838.8	52440.1	47235.8	48181.4	50482.2	51955.2	39233.6	47134	41342.1	53957.5	47470.9
A0A2R8VI30;A0A2R8VK70;A0A2R8W6P0;Q61735	A0A2R8VI30;A0A2R8VK70;A0A2R8W6P0;Q61735	Leukocyte surface antigen CD47	A0A2R8VI30;A0A2R8VK70;A0A2R8W6P0;Q61735	A0A2R8VI30_MOUSE;A0A2R8VK70_MOUSE;A0A2R8W6P0_MOUSE;CD47_MOUSE	9233.69	12762.7	9278.33	9499.08	12492.9	10939.9	8507.93	7377.99	8898.85	10783.3	10965
A0A2R8VKL5;A0A2R8W6Y5;E9Q066;G3X9Q6;Q8BWW4	A0A2R8VKL5;A0A2R8W6Y5;E9Q066;G3X9Q6;Q8BWW4	La ribonucleoprotein domain family, member 4;La ribonucleoprotein domain family, member 4;La ribonucleoprotein domain family, member 4;La ribonucleoprotein domain family, member 4;La-related protein 4	A0A2R8VKL5;A0A2R8W6Y5;E9Q066;G3X9Q6;Q8BWW4	A0A2R8VKL5_MOUSE;A0A2R8W6Y5_MOUSE;E9Q066_MOUSE;G3X9Q6_MOUSE;LARP4_MOUSE	20428.4	15333.1	8127.1	21723.8	20510.6	22338.8	28599.9	25070.9	20438.8	22289.7	22850.5
A0A2R8W6V9	A0A2R8W6V9	Septin 3	A0A2R8W6V9	A0A2R8W6V9_MOUSE	12097.3	NaN	14813.9	16219.5	12956.4	16652.7	19389.7	10264.4	15584.9	17015.8	6366.8
A0A2R8W6Z9;E9Q7P1	A0A2R8W6Z9;E9Q7P1	Collagen, type XXII, alpha 1;Collagen, type XXII, alpha 1	A0A2R8W6Z9;E9Q7P1	A0A2R8W6Z9_MOUSE;E9Q7P1_MOUSE	17957.4	18465.1	17247.9	22132.5	16956.3	13828.6	19019.3	21131.3	20135.4	20129	15231.7
A0A2R8W718;Q8R5A6	A0A2R8W718;Q8R5A6	TBC1 domain family, member 22a (Fragment);TBC1 domain family member 22A	A0A2R8W718;Q8R5A6	A0A2R8W718_MOUSE;TB22A_MOUSE	390.338	344.031	261.118	425.886	NaN	NaN	NaN	NaN	NaN	159.941	NaN
A0A338P695;A0A338P6S3	A0A338P695;A0A338P6S3	Sphingomyelin phosphodiesterase 4	A0A338P695;A0A338P6S3	A0A338P695_MOUSE;A0A338P6S3_MOUSE	12391.2	8718	10282.6	10895.9	9341.48	4574.32	9378.17	11912.5	10450.7	10973.7	8991.74
A0A338P6B4;A0A338P6I2;Q923G2	A0A338P6B4;A0A338P6I2;Q923G2	Polymerase (RNA) II (DNA directed) polypeptide H (Fragment);DNA-directed RNA polymerases I, II, and III subunit RPABC3;DNA-directed RNA polymerases I, II, and III subunit RPABC3	A0A338P6B4;A0A338P6I2;Q923G2	A0A338P6B4_MOUSE;A0A338P6I2_MOUSE;RPAB3_MOUSE	8539.29	9050.47	7010.18	9212.5	10479.9	NaN	9265.88	4980.89	NaN	NaN	13552.6
A0A338P6G6;A0A384DV79	A0A338P6G6;A0A384DV79	High mobility group AT-hook 1	A0A338P6G6;A0A384DV79	A0A338P6G6_MOUSE;A0A384DV79_MOUSE	73756	94385	87928.8	76208.3	61480.7	73887.2	85861.1	78528.1	82560.9	48943.2	77997.1
A0A338P6J4;B7ZNW3;Q8BH47	A0A338P6J4;B7ZNW3;Q8BH47	SEC22 homolog A, vesicle trafficking protein;SEC22 homolog A, vesicle trafficking protein;Vesicle-trafficking protein SEC22a	A0A338P6J4;B7ZNW3;Q8BH47	A0A338P6J4_MOUSE;B7ZNW3_MOUSE;SC22A_MOUSE	126927	142758	139211	114206	133383	126474	105784	137716	118896	133101	121839
A0A338P6K2	A0A338P6K2	Myosin, heavy polypeptide 11, smooth muscle	A0A338P6K2	A0A338P6K2_MOUSE	1.1403e+06	1.17867e+06	1.07915e+06	1.19378e+06	1.19756e+06	1.22416e+06	1.17305e+06	1.0969e+06	1.1382e+06	1.14671e+06	1.16939e+06
A0A338P6P6;D4AFX6;Q6ZQK5	A0A338P6P6;D4AFX6;Q6ZQK5	Arf-GAP with coiled-coil, ANK repeat and PH domain-containing protein;Arf-GAP with coiled-coil, ANK repeat and PH domain-containing protein;Arf-GAP with coiled-coil, ANK repeat and PH domain-containing protein 2	A0A338P6P6;D4AFX6;Q6ZQK5	A0A338P6P6_MOUSE;D4AFX6_MOUSE;ACAP2_MOUSE	308.576	2838.76	1610.91	NaN	2389.49	988.177	3355.34	NaN	3806.77	1227.94	5755.55
A0A338P6U8;A0A8Q0PK87;E9Q4N6;E9Q4N7;E9Q6R4	A0A338P6U8;A0A8Q0PK87;E9Q4N6;E9Q4N7;E9Q6R4	AT rich interactive domain 1B (SWI-like);AT rich interactive domain 1B (SWI-like);AT rich interactive domain 1B (SWI-like);AT-rich interactive domain-containing protein 1B;AT rich interactive domain 1B (SWI-like)	A0A338P6U8;A0A8Q0PK87;E9Q4N6;E9Q4N7;E9Q6R4	A0A338P6U8_MOUSE;A0A8Q0PK87_MOUSE;E9Q4N6_MOUSE;ARI1B_MOUSE;E9Q6R4_MOUSE	10787.3	8983.42	7762.13	5981.21	7787.23	12684	10018.9	16939.8	3142.04	7473.19	8157
A0A338P703;A0A338P7G1;A0A338P7H5;P29699	A0A338P703;A0A338P7G1;A0A338P7H5;P29699	Alpha-2-HS-glycoprotein	A0A338P703;A0A338P7G1;A0A338P7H5;P29699	A0A338P703_MOUSE;A0A338P7G1_MOUSE;A0A338P7H5_MOUSE;FETUA_MOUSE	6556.99	8206.41	10704	7765.1	7302.66	10681.8	6027.85	13876.3	6648.67	10204.9	10508.2
A0A338P711;A0A338P7E3;C0HKG5;C0HKG6	A0A338P711;A0A338P7E3;C0HKG5;C0HKG6	Ribonuclease T2B (Fragment);Ribonuclease T2B;Ribonuclease T2-A;Ribonuclease T2-B	A0A338P711;A0A338P7E3;C0HKG5;C0HKG6	A0A338P711_MOUSE;A0A338P7E3_MOUSE;RNT2A_MOUSE;RNT2B_MOUSE	5871.48	9893.02	9127.93	908.068	5212.09	3360	8434.45	9677.32	9519.93	6470.98	7472.05
A0A338P721;Q9JI59	A0A338P721;Q9JI59	Junction adhesion molecule 2;Junctional adhesion molecule B	A0A338P721;Q9JI59	A0A338P721_MOUSE;JAM2_MOUSE	51262	56039.3	43595	44768.5	35929.2	48137.7	54928	42368.1	61434.7	46968.8	46284.8
A0A338P730;E9Q7C1;Q3TE00;Q924H2	A0A338P730;E9Q7C1;Q3TE00;Q924H2	Mediator of RNA polymerase II transcription subunit 15	A0A338P730;E9Q7C1;Q3TE00;Q924H2	A0A338P730_MOUSE;E9Q7C1_MOUSE;Q3TE00_MOUSE;MED15_MOUSE	15924.5	11448.6	10778.5	14713.9	NaN	15174.7	NaN	NaN	15476.8	21350.8	17028
A0A338P7C9;Q3U3W2	A0A338P7C9;Q3U3W2	Transmembrane protein 181A	A0A338P7C9;Q3U3W2	A0A338P7C9_MOUSE;Q3U3W2_MOUSE	8707.4	10994.9	9210.02	8831.42	5142.87	6095.01	10970.7	8278.64	3926.47	9153.72	9637.26
A0A338P7H8;F2Z3X1;Q9JJ04	A0A338P7H8;F2Z3X1;Q9JJ04	UDP-Gal:betaGlcNAc beta 1,4-galactosyltransferase, polypeptide 4 (Fragment);UDP-Gal:betaGlcNAc beta 1,4-galactosyltransferase, polypeptide 4;Beta-1,4-galactosyltransferase 4	A0A338P7H8;F2Z3X1;Q9JJ04	A0A338P7H8_MOUSE;F2Z3X1_MOUSE;B4GT4_MOUSE	NaN	2885.98	NaN	NaN	NaN	NaN	NaN	2139.7	NaN	NaN	5844.19
A0A3B2W3Q3;A0A3B2W3W9;A0A3B2WCT9;B2KF52;B2KF54;Q3TT38	A0A3B2W3Q3;A0A3B2W3W9;A0A3B2WCT9;B2KF52;B2KF54;Q3TT38	Inflammation and lipid regulator with UBA-like and NBR1-like domains;Inflammation and lipid regulator with UBA-like and NBR1-like domains;Inflammation and lipid regulator with UBA-like and NBR1-like domains;Inflammation and lipid regulator with UBA-like and NBR1-like domains;DNA segment, Chr 17, Wayne State University 92, expressed;Protein ILRUN	A0A3B2W3Q3;A0A3B2W3W9;A0A3B2WCT9;B2KF52;B2KF54;Q3TT38	A0A3B2W3Q3_MOUSE;A0A3B2W3W9_MOUSE;A0A3B2WCT9_MOUSE;B2KF52_MOUSE;B2KF54_MOUSE;ILRUN_MOUSE	NaN	11878.2	5520.31	10279	9600.72	7868.32	NaN	9391.38	7694.54	9089.29	NaN
A0A3B2W416;H7BX21;Q6P902	A0A3B2W416;H7BX21;Q6P902	Thioredoxin domain containing 2 (spermatozoa);Thioredoxin domain containing 2 (spermatozoa);Thioredoxin domain-containing protein 2	A0A3B2W416;H7BX21;Q6P902	A0A3B2W416_MOUSE;H7BX21_MOUSE;TXND2_MOUSE	14193.4	16549.7	17412.1	14969	15791.9	13903	13361.2	14131.7	15794.9	15889.9	12541.1
A0A3B2W864	A0A3B2W864	diphosphoinositol-polyphosphate diphosphatase	A0A3B2W864	A0A3B2W864_MOUSE	108376	90702.2	78734.5	87258.3	84384.6	84351.7	73136	124782	94819.6	74694.4	84802
A0A3B2WAQ7;P59672;Q3UHP6	A0A3B2WAQ7;P59672;Q3UHP6	Ankyrin repeat and SAM domain containing 1;Ankyrin repeat and SAM domain-containing protein 1A;Ankyrin repeat and SAM domain containing 1	A0A3B2WAQ7;P59672;Q3UHP6	A0A3B2WAQ7_MOUSE;ANS1A_MOUSE;Q3UHP6_MOUSE	5064.08	7657.21	6217.5	7291.4	5601.83	5681.13	11106.2	8402.93	7770.46	7594.81	8222.33
A0A3B2WB12;Q64327	A0A3B2WB12;Q64327	Male-enhanced antigen 1 (Fragment);Male-enhanced antigen 1	A0A3B2WB12;Q64327	A0A3B2WB12_MOUSE;MEA1_MOUSE	191064	198058	185895	170835	187867	179962	186378	169751	188862	184959	193068
A0A3B2WBC6	A0A3B2WBC6	Polymerase (RNA) II (DNA directed) polypeptide M	A0A3B2WBC6	A0A3B2WBC6_MOUSE	29392.9	45582.4	35016.4	36555	21165.1	25599.7	39688.1	54337.4	47548	75262.1	34074.3
A0A3B2WBH9;A0A3B2WCN9;Q9Z0U1	A0A3B2WBH9;A0A3B2WCN9;Q9Z0U1	Tight junction protein 2;Tight junction protein 2;Tight junction protein ZO-2	A0A3B2WBH9;A0A3B2WCN9;Q9Z0U1	A0A3B2WBH9_MOUSE;A0A3B2WCN9_MOUSE;ZO2_MOUSE	8303.93	4403.54	6968.85	5595.14	4173.71	5391.82	5636.18	7738.44	5141.22	6684.57	8160.24
A0A3B2WBL1;Q5XJF6	A0A3B2WBL1;Q5XJF6	Ribosomal protein	A0A3B2WBL1;Q5XJF6	A0A3B2WBL1_MOUSE;Q5XJF6_MOUSE	382882	398370	340334	370659	379049	382622	393672	418943	383644	353869	366096
A0A3B2WCD8;Q3U0V1	A0A3B2WCD8;Q3U0V1	KH-type splicing regulatory protein;Far upstream element-binding protein 2	A0A3B2WCD8;Q3U0V1	A0A3B2WCD8_MOUSE;FUBP2_MOUSE	NaN	2690.25	NaN	NaN	NaN	NaN	1831.71	1342.5	NaN	2326.42	NaN
A0A3B2WCL5;Q9CT10	A0A3B2WCL5;Q9CT10	RAN binding protein 3;Ran-binding protein 3	A0A3B2WCL5;Q9CT10	A0A3B2WCL5_MOUSE;RANB3_MOUSE	14932.6	13408.5	19289.8	13511.2	15124.1	17791.7	11818.3	18001.6	15503.2	15963.8	12725.1
A0A3B2WD96;A0A5F8MPR1;A7YY80;D0VYV6;Q9WV92	A0A3B2WD96;A0A5F8MPR1;A7YY80;D0VYV6;Q9WV92	Erythrocyte membrane protein band 4.1 like 3;Erythrocyte membrane protein band 4.1 like 3;130kDa Protein 4.1B MEF cell isoform;Erythrocyte membrane protein band 4.1 like 3;Band 4.1-like protein 3	A0A3B2WD96;A0A5F8MPR1;A7YY80;D0VYV6;Q9WV92	A0A3B2WD96_MOUSE;A0A5F8MPR1_MOUSE;A7YY80_MOUSE;D0VYV6_MOUSE;E41L3_MOUSE	NaN	5326.29	4278.82	NaN	3040.6	4262.15	NaN	5416.37	4998.26	6843.3	806.518
A0A3B2WDB3;Q3UN02	A0A3B2WDB3;Q3UN02	Lysocardiolipin acyltransferase 1 (Fragment);Lysocardiolipin acyltransferase 1	A0A3B2WDB3;Q3UN02	A0A3B2WDB3_MOUSE;LCLT1_MOUSE	49608	38164	40114.7	40847.5	36595.9	40307.4	51600.3	51626.7	48846.6	43635.4	39566.1
A0A3Q4EC50;A0A3Q4EGT0;A0A3Q4EHG2;A0A3Q4EHW7;A0A3Q4EII3;Q3UTM6;Q8JZY2	A0A3Q4EC50;A0A3Q4EGT0;A0A3Q4EHG2;A0A3Q4EHW7;A0A3Q4EII3;Q3UTM6;Q8JZY2	COMM domain containing 10;COMM domain containing 10;COMM domain containing 10;COMM domain containing 10;COMM domain containing 10;COMM domain containing 10;COMM domain-containing protein 10	A0A3Q4EC50;A0A3Q4EGT0;A0A3Q4EHG2;A0A3Q4EHW7;A0A3Q4EII3;Q3UTM6;Q8JZY2	A0A3Q4EC50_MOUSE;A0A3Q4EGT0_MOUSE;A0A3Q4EHG2_MOUSE;A0A3Q4EHW7_MOUSE;A0A3Q4EII3_MOUSE;Q3UTM6_MOUSE;COMDA_MOUSE	6587.77	NaN	NaN	NaN	NaN	NaN	NaN	NaN	NaN	NaN	NaN
A0A3Q4EGC9;G3X8X1;Q8VE09	A0A3Q4EGC9;G3X8X1;Q8VE09	Tetratricopeptide repeat domain 39C;Tetratricopeptide repeat domain 39C;Tetratricopeptide repeat protein 39C	A0A3Q4EGC9;G3X8X1;Q8VE09	A0A3Q4EGC9_MOUSE;G3X8X1_MOUSE;TT39C_MOUSE	NaN	3220.06	3516.4	1634.4	2277.79	2969.09	1451.35	5903.26	NaN	2441.11	3299.68
A0A3Q4EH04;A0A3Q4L335;A0A3Q4L393;Q8BL97	A0A3Q4EH04;A0A3Q4L335;A0A3Q4L393;Q8BL97	Serine and arginine-rich splicing factor 7;Serine and arginine-rich splicing factor 7;Serine and arginine-rich splicing factor 7;Serine/arginine-rich splicing factor 7	A0A3Q4EH04;A0A3Q4L335;A0A3Q4L393;Q8BL97	A0A3Q4EH04_MOUSE;A0A3Q4L335_MOUSE;A0A3Q4L393_MOUSE;SRSF7_MOUSE	149137	144085	134716	142011	118055	107922	174340	130138	145417	112897	129805
A0A3Q4EH78;Q149S1	A0A3Q4EH78;Q149S1	Tektin;Tektin-4	A0A3Q4EH78;Q149S1	A0A3Q4EH78_MOUSE;TEKT4_MOUSE	NaN	1070.03	2378.85	2028.29	1420.84	NaN	3975.83	2674.77	3302.42	NaN	NaN
A0A3Q4L2S1;Q9R061	A0A3Q4L2S1;Q9R061	Nucleotide binding protein 2;Cytosolic Fe-S cluster assembly factor NUBP2	A0A3Q4L2S1;Q9R061	A0A3Q4L2S1_MOUSE;NUBP2_MOUSE	19787.4	18041.8	13667.5	15103.8	14901.9	12152.1	16352.6	16450.6	14183.3	13688	15421.8
A0A494B8Y8;A0A494B9Y3;Q91XB7	A0A494B8Y8;A0A494B9Y3;Q91XB7	Protein YIF1;Protein YIF1;Protein YIF1A	A0A494B8Y8;A0A494B9Y3;Q91XB7	A0A494B8Y8_MOUSE;A0A494B9Y3_MOUSE;YIF1A_MOUSE	NaN	NaN	1635.16	NaN	NaN	NaN	2089.13	NaN	1117.06	NaN	1089.61
A0A494B974;A0A494BBE1;Q9CWP8	A0A494B974;A0A494BBE1;Q9CWP8	Predicted gene, 45928;Polymerase (DNA-directed), delta 4;DNA polymerase delta subunit 4	A0A494B974;A0A494BBE1;Q9CWP8	A0A494B974_MOUSE;A0A494BBE1_MOUSE;DPOD4_MOUSE	4752.38	4381.55	NaN	12483.3	8373.53	8426.47	NaN	NaN	NaN	10416.8	11958.3
A0A494B9H1;Q9EPK6	A0A494B9H1;Q9EPK6	Endoplasmic reticulum chaperone SIL1 homolog (S. cerevisiae);Nucleotide exchange factor SIL1	A0A494B9H1;Q9EPK6	A0A494B9H1_MOUSE;SIL1_MOUSE	88337.2	114826	106929	112026	93060.5	98891.4	111251	107206	106207	124707	97328.7
A0A494B9I3	A0A494B9I3	PHD finger protein 1	A0A494B9I3	A0A494B9I3_MOUSE	21590.9	17283.2	19996.7	17877.7	20400.7	16454.2	22665.5	24467.4	16084.1	19613.6	14303.9
A0A494B9X3;E9Q9M1;Q3V1L4	A0A494B9X3;E9Q9M1;Q3V1L4	5'-nucleotidase, cytosolic II;5'-nucleotidase, cytosolic II;Cytosolic purine 5'-nucleotidase	A0A494B9X3;E9Q9M1;Q3V1L4	A0A494B9X3_MOUSE;E9Q9M1_MOUSE;5NTC_MOUSE	122133	128985	137610	132862	124517	129224	128030	135508	140546	126170	132788
A0A494B9Z0;A0A494BBA8;P62862	A0A494B9Z0;A0A494BBA8;P62862	40S ribosomal protein S30;Finkel-Biskis-Reilly murine sarcoma virus (FBR-MuSV) ubiquitously expressed (fox derived);FAU ubiquitin-like and ribosomal protein S30	A0A494B9Z0;A0A494BBA8;P62862	A0A494B9Z0_MOUSE;A0A494BBA8_MOUSE;RS30_MOUSE	37775	88712.2	43367.9	50197.9	46082	73604.7	34712.2	70553.4	81657.2	42156.5	65705.2
A0A494B9Z3;Q99NA9	A0A494B9Z3;Q99NA9	Polycomb group ring finger 6;Polycomb group RING finger protein 6	A0A494B9Z3;Q99NA9	A0A494B9Z3_MOUSE;PCGF6_MOUSE	10503.9	6002.35	9838.25	6678.87	6120.99	8406.41	7773.69	2553.16	4136.86	7542.06	7804.38
A0A494BA32;Q61586	A0A494BA32;Q61586	Glycerol-3-phosphate acyltransferase 1, mitochondrial;Glycerol-3-phosphate acyltransferase 1, mitochondrial	A0A494BA32;Q61586	A0A494BA32_MOUSE;GPAT1_MOUSE	2071.12	NaN	NaN	NaN	NaN	NaN	325.023	NaN	NaN	NaN	NaN
A0A494BA44;Q04207	A0A494BA44;Q04207	V-rel reticuloendotheliosis viral oncogene homolog A (avian);Transcription factor p65	A0A494BA44;Q04207	A0A494BA44_MOUSE;TF65_MOUSE	22318.5	22369.8	24585.3	21595.3	25035.7	24903.5	27446.2	23272.2	24320.2	22235.6	27371.2
A0A494BA97;Q62422	A0A494BA97;Q62422	Osteoclast stimulating factor 1;Osteoclast-stimulating factor 1	A0A494BA97;Q62422	A0A494BA97_MOUSE;OSTF1_MOUSE	268670	278200	283336	251565	255215	256625	269125	287720	271431	288983	258262
A0A494BAG7;Q9CWG9	A0A494BAG7;Q9CWG9	Biogenesis of lysosomal organelles complex-1, subunit 2;Biogenesis of lysosome-related organelles complex 1 subunit 2	A0A494BAG7;Q9CWG9	A0A494BAG7_MOUSE;BL1S2_MOUSE	34314.3	44766.2	39919.8	55718.2	45952.7	44971.4	40116.6	40882.6	56993.8	40001.8	50782.8
A0A494BAI5;P22315	A0A494BAI5;P22315	Ferrochelatase;Ferrochelatase, mitochondrial	A0A494BAI5;P22315	A0A494BAI5_MOUSE;HEMH_MOUSE	21469.9	24133.9	20776.7	20642.9	18553.8	23814.5	21868.4	22816.2	18090.7	22677.1	21010.5
A0A494BAJ1;Q8BQX5	A0A494BAJ1;Q8BQX5	Transmembrane and coiled-coil domains 6;Transmembrane and coiled-coil domain-containing protein 6	A0A494BAJ1;Q8BQX5	A0A494BAJ1_MOUSE;TMCO6_MOUSE	NaN	14399	13734.1	NaN	15508.7	5911.26	NaN	NaN	15596.6	NaN	14955.6
A0A494BAK4;A0A494BAW5;F6SLP4;Q9DC16	A0A494BAK4;A0A494BAW5;F6SLP4;Q9DC16	Endoplasmic reticulum-Golgi intermediate compartment protein;Endoplasmic reticulum-Golgi intermediate compartment protein;Endoplasmic reticulum-Golgi intermediate compartment protein;Endoplasmic reticulum-Golgi intermediate compartment protein 1	A0A494BAK4;A0A494BAW5;F6SLP4;Q9DC16	A0A494BAK4_MOUSE;A0A494BAW5_MOUSE;F6SLP4_MOUSE;ERGI1_MOUSE	16329.4	14207.7	18743.5	25289.4	17214.7	18588.6	20670.1	19463.2	25395.6	19329.3	21996.9
A0A494BAP2	A0A494BAP2	non-specific serine/threonine protein kinase	A0A494BAP2	A0A494BAP2_MOUSE	9363.73	15336.7	12463.6	15815.4	8324.32	10113.4	11740.9	18056.5	15448.9	16007.7	17026.3
A0A494BAR3;A0A494BAY0;Q8R105	A0A494BAR3;A0A494BAY0;Q8R105	Vacuolar protein sorting 37C;Vacuolar protein sorting 37C (Fragment);Vacuolar protein sorting-associated protein 37C	A0A494BAR3;A0A494BAY0;Q8R105	A0A494BAR3_MOUSE;A0A494BAY0_MOUSE;VP37C_MOUSE	19136.4	34368.4	9833.03	NaN	NaN	NaN	18213.8	24740.4	18993.3	12461	9769.68
A0A494BAW2;P19157	A0A494BAW2;P19157	Glutathione S-transferase;Glutathione S-transferase P 1	A0A494BAW2;P19157	A0A494BAW2_MOUSE;GSTP1_MOUSE	902052	916124	785108	1.10321e+06	982588	1005286	1060323	875049	764107	1.03217e+06	841728
A0A494BB10	A0A494BB10	Predicted gene, 50478	A0A494BB10	A0A494BB10_MOUSE	NaN	692.355	2077.1	NaN	NaN	1187.04	NaN	NaN	NaN	NaN	NaN
A0A494BB26;Q8BHX1	A0A494BB26;Q8BHX1	HAUS augmin-like complex, subunit 1;HAUS augmin-like complex subunit 1	A0A494BB26;Q8BHX1	A0A494BB26_MOUSE;HAUS1_MOUSE	78032.5	62613.9	47839.4	66399.2	72367.9	59217	46424.6	65514.8	59693.1	53418.7	55078.5
A0A494BB63;D3YVT2;D3Z479;Q91WE1	A0A494BB63;D3YVT2;D3Z479;Q91WE1	Sorting nexin 15 (Fragment);Sorting nexin 15 (Fragment);Sorting nexin 15;Sorting nexin-15	A0A494BB63;D3YVT2;D3Z479;Q91WE1	A0A494BB63_MOUSE;D3YVT2_MOUSE;D3Z479_MOUSE;SNX15_MOUSE	11702.3	12562.1	9952.96	12862.4	15353	12702	9066.5	11127.5	14324.9	13022.6	18488.8
A0A494BB75	A0A494BB75	WD repeat domain 26	A0A494BB75	A0A494BB75_MOUSE	18922.9	17989.3	20597.1	19711.2	18813.2	18531.1	21371.3	20111.9	19972	21723.5	21933.1
A0A494BBD3;Q9EQC5;R4H4V1;R4H4Y7	A0A494BBD3;Q9EQC5;R4H4V1;R4H4Y7	SCY1-like 1 (S. cerevisiae) (Fragment);N-terminal kinase-like protein;SCY1-like 1 (S. cerevisiae);SCY1-like 1 (S. cerevisiae)	A0A494BBD3;Q9EQC5;R4H4V1;R4H4Y7	A0A494BBD3_MOUSE;SCYL1_MOUSE;R4H4V1_MOUSE;R4H4Y7_MOUSE	34706.1	40680	35258.6	37303.5	37023	34137.8	47617.7	45875.8	49848	40034.3	34692.8
A0A494BBG9;D3Z6E2;D3Z6H1;D6RCX9;P61148	A0A494BBG9;D3Z6E2;D3Z6H1;D6RCX9;P61148	Multifunctional fusion protein;Multifunctional fusion protein (Fragment);Fibroblast growth factor 1;Fibroblast growth factor 1;Fibroblast growth factor 1	A0A494BBG9;D3Z6E2;D3Z6H1;D6RCX9;P61148	A0A494BBG9_MOUSE;D3Z6E2_MOUSE;D3Z6H1_MOUSE;D6RCX9_MOUSE;FGF1_MOUSE	7023.68	10719	7393.65	NaN	11041.7	NaN	8142.8	9091.5	NaN	NaN	12788.6
A0A494BBK2	A0A494BBK2	Ras homolog family member T1 (Fragment)	A0A494BBK2	A0A494BBK2_MOUSE	7207.68	NaN	7539.61	NaN	12459.3	NaN	3515.64	16978.1	6928.89	2904.13	5194.65
A0A494BBN2;Q9D1B9	A0A494BBN2;Q9D1B9	39S ribosomal protein L28, mitochondrial;39S ribosomal protein L28, mitochondrial	A0A494BBN2;Q9D1B9	A0A494BBN2_MOUSE;RM28_MOUSE	13982.7	NaN	15164.5	NaN	8394.51	11724.2	23613.5	2777.93	7097.11	10858.2	18657.2
A0A498WFS2;Q922Y1	A0A498WFS2;Q922Y1	UBX domain protein 1;UBX domain-containing protein 1	A0A498WFS2;Q922Y1	A0A498WFS2_MOUSE;UBXN1_MOUSE	124974	145894	135198	131935	128150	116121	133719	135916	131598	124401	118904
A0A498WGD8;Q8CDN6	A0A498WGD8;Q8CDN6	Thioredoxin-like 1;Thioredoxin-like protein 1	A0A498WGD8;Q8CDN6	A0A498WGD8_MOUSE;TXNL1_MOUSE	237276	225912	233456	212613	215292	187646	227598	222414	202106	227168	233188
A0A498WGL8;Q8K330	A0A498WGL8;Q8K330	protein-serine/threonine phosphatase;Protein phosphatase Slingshot homolog 3	A0A498WGL8;Q8K330	A0A498WGL8_MOUSE;SSH3_MOUSE	34469.8	44155	33634.3	32677.8	37119.9	28662	41733.8	48718	43700.4	36437.7	36626.4
A0A571BD95;A0A5F8MP95;Q9ES00	A0A571BD95;A0A5F8MP95;Q9ES00	Ubiquitin conjugation factor E4;Ubiquitin conjugation factor E4;Ubiquitin conjugation factor E4 B	A0A571BD95;A0A5F8MP95;Q9ES00	A0A571BD95_MOUSE;A0A5F8MP95_MOUSE;UBE4B_MOUSE	6155.21	6010.28	7130.19	6848.59	7173.01	7172.01	7054.67	5856.1	6099.1	7705.8	7509.65
A0A571BDP7;D3YZ86;Q8VDV3	A0A571BDP7;D3YZ86;Q8VDV3	RAB3A interacting protein (rabin3)-like 1;RAB3A interacting protein (rabin3)-like 1;Guanine nucleotide exchange factor for Rab-3A	A0A571BDP7;D3YZ86;Q8VDV3	A0A571BDP7_MOUSE;D3YZ86_MOUSE;R3GEF_MOUSE	14502.8	17898.5	13931.6	20080.3	13341.7	11697.3	16990.7	14397.9	16186.9	11693.6	17756
A0A571BE69;A0A5F8MPL6;Q9Z1S5	A0A571BE69;A0A5F8MPL6;Q9Z1S5	Septin 3;Septin 3;Neuronal-specific septin-3	A0A571BE69;A0A5F8MPL6;Q9Z1S5	A0A571BE69_MOUSE;A0A5F8MPL6_MOUSE;SEPT3_MOUSE	50015.5	48704.9	47855.3	55619.5	43423	60197.7	49995.2	57485.3	55219.4	57248.9	44401.4
A0A571BEE9;A0A7P0A164	A0A571BEE9;A0A7P0A164	RIKEN cDNA 4930517N10 gene;IQ motif containing F3	A0A571BEE9;A0A7P0A164	A0A571BEE9_MOUSE;A0A7P0A164_MOUSE	1.75368e+06	1.70466e+06	1.45296e+06	1.51676e+06	1.55962e+06	1.65053e+06	1.89653e+06	1.60573e+06	1897183	1.41817e+06	1.5867e+06
A0A571BEG7;Q63ZW7	A0A571BEG7;Q63ZW7	PATJ, crumbs cell polarity complex component;InaD-like protein	A0A571BEG7;Q63ZW7	A0A571BEG7_MOUSE;INADL_MOUSE	20601.4	25395.6	23443.4	25725.8	29351.8	29276.2	23537.7	26219	32257.1	25553.1	28961.1
A0A571BEG9	A0A571BEG9	Tankyrase 1 binding protein 1 (Fragment)	A0A571BEG9	A0A571BEG9_MOUSE	NaN	28159.3	26372.6	29262.7	28595.2	31174.7	NaN	18524.2	39883.7	NaN	35497.5
A0A571BEI3;P63094;Q6R0H7	A0A571BEI3;P63094;Q6R0H7	GNAS (guanine nucleotide binding protein, alpha stimulating) complex locus;Guanine nucleotide-binding protein G(s) subunit alpha isoforms short;Guanine nucleotide-binding protein G(s) subunit alpha isoforms XLas	A0A571BEI3;P63094;Q6R0H7	A0A571BEI3_MOUSE;GNAS2_MOUSE;GNAS1_MOUSE	143035	146897	147888	147493	123807	131627	157655	160212	173859	135643	153418
A0A571BES6;Q5SVR5;Q8VEM1	A0A571BES6;Q5SVR5;Q8VEM1	Ring finger protein 130;Ring finger protein 130;E3 ubiquitin-protein ligase RNF130	A0A571BES6;Q5SVR5;Q8VEM1	A0A571BES6_MOUSE;Q5SVR5_MOUSE;GOLI_MOUSE	17673.1	NaN	16910.7	13994.4	24017	16059.7	19739.9	13551.9	17965.2	20084.1	19022.1
A0A5F8MPB5;Q61739	A0A5F8MPB5;Q61739	Integrin alpha 6;Integrin alpha-6	A0A5F8MPB5;Q61739	A0A5F8MPB5_MOUSE;ITA6_MOUSE	101373	118465	88587.7	101645	82612.3	93904.2	108038	96868.2	105709	91596.9	84080.8
A0A5F8MPF0;Q60575	A0A5F8MPF0;Q60575	Kinesin family member 1B;Kinesin-like protein KIF1B	A0A5F8MPF0;Q60575	A0A5F8MPF0_MOUSE;KIF1B_MOUSE	4155.12	2002.57	3340.22	3089.87	1893.79	2908.8	NaN	72.3578	NaN	4031	3286.67
A0A5F8MPF6;A0A5F8MPH6;Q6P9R4	A0A5F8MPF6;A0A5F8MPH6;Q6P9R4	Rho/rac guanine nucleotide exchange factor (GEF) 18;Rho/rac guanine nucleotide exchange factor (GEF) 18;Rho guanine nucleotide exchange factor 18	A0A5F8MPF6;A0A5F8MPH6;Q6P9R4	A0A5F8MPF6_MOUSE;A0A5F8MPH6_MOUSE;ARHGI_MOUSE	14720.7	9928.76	9783.29	9750.83	10859.5	8956.26	12804.8	8441.3	9849.44	9876.16	8822.72
A0A5F8MPH5;Q99N50	A0A5F8MPH5;Q99N50	Synaptotagmin-like 2;Synaptotagmin-like protein 2	A0A5F8MPH5;Q99N50	A0A5F8MPH5_MOUSE;SYTL2_MOUSE	11040.6	7169.56	9151.4	16258.3	12906.4	11186.4	8783.63	16165.3	15357.8	8707.21	15725.4
A0A5F8MPK9;Q9EP69	A0A5F8MPK9;Q9EP69	SAC1 suppressor of actin mutations 1-like (yeast);Phosphatidylinositol-3-phosphatase SAC1	A0A5F8MPK9;Q9EP69	A0A5F8MPK9_MOUSE;SAC1_MOUSE	168348	162913	151062	152739	170540	166550	180793	162046	176939	150166	167075
A0A5F8MPN1;E9Q8I9	A0A5F8MPN1;E9Q8I9	FRY microtubule binding protein;Protein furry homolog	A0A5F8MPN1;E9Q8I9	A0A5F8MPN1_MOUSE;FRY_MOUSE	6813.34	5603.19	5175.23	3761.07	2992.73	2945.42	8849.95	2895.59	NaN	5849.98	4145.28
A0A5F8MPP0;F6S200;Q3UX37	A0A5F8MPP0;F6S200;Q3UX37	Pleckstrin homology domain containing, family G (with RhoGef domain) member 1;Pleckstrin homology domain containing, family G (with RhoGef domain) member 1 (Fragment);Pleckstrin homology domain containing, family G (with RhoGef domain) member 1	A0A5F8MPP0;F6S200;Q3UX37	A0A5F8MPP0_MOUSE;F6S200_MOUSE;Q3UX37_MOUSE	9316	9174.3	11012.1	8229.15	9150.57	8205.77	9553.92	11109.2	10719.7	9803.7	10295
A0A5F8MPT2;Q8BKU8;Z4YML9	A0A5F8MPT2;Q8BKU8;Z4YML9	Transmembrane protein 87B;Transmembrane protein 87B;Transmembrane protein 87B (Fragment)	A0A5F8MPT2;Q8BKU8;Z4YML9	A0A5F8MPT2_MOUSE;TM87B_MOUSE;Z4YML9_MOUSE	7873.97	20118	11785.7	NaN	13300	NaN	5079.77	NaN	NaN	NaN	25906.7
A0A5F8MPT3;B2RUJ6;Q5NCJ0;Q5NCJ1	A0A5F8MPT3;B2RUJ6;Q5NCJ0;Q5NCJ1	Rap guanine nucleotide exchange factor (GEF) 6	A0A5F8MPT3;B2RUJ6;Q5NCJ0;Q5NCJ1	A0A5F8MPT3_MOUSE;B2RUJ6_MOUSE;Q5NCJ0_MOUSE;Q5NCJ1_MOUSE	NaN	4166.43	4794.51	3220.04	NaN	5796.72	5461.27	2369.96	3643.46	4871.87	2210.28
A0A5F8MPT6;E9QMC1	A0A5F8MPT6;E9QMC1	Cingulin	A0A5F8MPT6;E9QMC1	A0A5F8MPT6_MOUSE;E9QMC1_MOUSE	61143.7	60126.9	67710.2	64489.8	49006.8	60547.6	69410.9	55017.1	47246.2	81592.8	51151.2
A0A5F8MPW8;Q3U9D6;Q8R313	A0A5F8MPW8;Q3U9D6;Q8R313	Exocyst complex component;Exocyst complex component;Exocyst complex component 6	A0A5F8MPW8;Q3U9D6;Q8R313	A0A5F8MPW8_MOUSE;Q3U9D6_MOUSE;EXOC6_MOUSE	11230.1	17871.6	10478.1	8859.17	13276.6	12577.1	13028.7	9564.89	10217.1	12377.4	9562.69
A0A5F8MPX7;E9Q7G6;Q8VC70	A0A5F8MPX7;E9Q7G6;Q8VC70	RNA binding motif, single stranded interacting protein 2;RNA binding motif, single stranded interacting protein 2;RNA-binding motif, single-stranded-interacting protein 2	A0A5F8MPX7;E9Q7G6;Q8VC70	A0A5F8MPX7_MOUSE;E9Q7G6_MOUSE;RBMS2_MOUSE	14095.6	14215	17865.6	13903.2	13436.4	9612.57	20049	14705.7	19524.1	15554.2	15982.8
A0A5F8MPY3;P34152	A0A5F8MPY3;P34152	non-specific protein-tyrosine kinase;Focal adhesion kinase 1	A0A5F8MPY3;P34152	A0A5F8MPY3_MOUSE;FAK1_MOUSE	21054.3	9974.85	12860.6	15156.6	8445.31	12318.2	11546.1	18551.3	11498.8	14919.9	13234.5
A0A5F8MQ25;G3X9K4;Q8R3Q2	A0A5F8MQ25;G3X9K4;Q8R3Q2	Protein phosphatase 6, regulatory subunit 2;Protein phosphatase 6, regulatory subunit 2;Serine/threonine-protein phosphatase 6 regulatory subunit 2	A0A5F8MQ25;G3X9K4;Q8R3Q2	A0A5F8MQ25_MOUSE;G3X9K4_MOUSE;PP6R2_MOUSE	8802.86	7341.56	7938.77	7718.68	8732.25	5165.09	10555.4	7816.47	8411.62	7665.31	6346.11
A0A5K1VVS7;Q99KD5	A0A5K1VVS7;Q99KD5	Unc-45 myosin chaperone A;Protein unc-45 homolog A	A0A5K1VVS7;Q99KD5	A0A5K1VVS7_MOUSE;UN45A_MOUSE	36413.9	36939.8	34484.2	38964.3	41290.8	33296.7	34365.8	39105.5	34909.7	33355.9	33207.6
A0A668KLG2	A0A668KLG2	Sorbin and SH3 domain containing 1 (Fragment)	A0A668KLG2	A0A668KLG2_MOUSE	4691.44	NaN	9111.28	5046.72	2198.34	9135.43	1604.12	3057.57	7089.74	6033.81	3308.43
A0A668KLV1;E0CY16;E9PYN1;Q8R5M8	A0A668KLV1;E0CY16;E9PYN1;Q8R5M8	Cell adhesion molecule 1	A0A668KLV1;E0CY16;E9PYN1;Q8R5M8	A0A668KLV1_MOUSE;E0CY16_MOUSE;E9PYN1_MOUSE;CADM1_MOUSE	16425.6	22461.4	18188.9	23031.7	23168.5	22860.1	21872.4	18293	13770.4	27358.8	18127
A0A6I8MWY5;A0A6I8MX07;E9PUQ5;Q921M4;Z4YJU8	A0A6I8MWY5;A0A6I8MX07;E9PUQ5;Q921M4;Z4YJU8	Golgi autoantigen, golgin subfamily a, 2;Golgi autoantigen, golgin subfamily a, 2;Golgi autoantigen, golgin subfamily a, 2;Golgin subfamily A member 2;Golgi autoantigen, golgin subfamily a, 2	A0A6I8MWY5;A0A6I8MX07;E9PUQ5;Q921M4;Z4YJU8	A0A6I8MWY5_MOUSE;A0A6I8MX07_MOUSE;E9PUQ5_MOUSE;GOGA2_MOUSE;Z4YJU8_MOUSE	96839.9	111379	107085	98136.7	113341	108614	101461	107822	107028	106639	98235.1
A0A6I8MWZ8;Q8R5C0	A0A6I8MWZ8;Q8R5C0	Metaxin 1;Metaxin	A0A6I8MWZ8;Q8R5C0	A0A6I8MWZ8_MOUSE;Q8R5C0_MOUSE	83013.6	82022.2	78545	83813.4	78988.3	74091.8	85604.2	82743.6	79788.3	80270.4	78069.1
A0A6I8MX27;P16125	A0A6I8MX27;P16125	L-lactate dehydrogenase;L-lactate dehydrogenase B chain	A0A6I8MX27;P16125	A0A6I8MX27_MOUSE;LDHB_MOUSE	83351824	83706856	79468792	83664640	85790792	84346232	85611136	85500176	87150608	79201120	85790224
A0A6Q6RNR6;Q8K1L6	A0A6Q6RNR6;Q8K1L6	RIKEN cDNA 1190005I06 gene;Uncharacterized protein C16orf74 homolog	A0A6Q6RNR6;Q8K1L6	A0A6Q6RNR6_MOUSE;CP074_MOUSE	19366.7	NaN	5640.59	NaN	NaN	NaN	NaN	265.718	NaN	NaN	31869.1
A0A7N9VR83;Q8BTV1	A0A7N9VR83;Q8BTV1	Tumor suppressor candidate 3	A0A7N9VR83;Q8BTV1	A0A7N9VR83_MOUSE;TUSC3_MOUSE	191509	176975	185548	190386	167990	186821	218309	194897	173398	187873	188828
A0A7N9VS49	A0A7N9VS49	NAD(+) kinase (Fragment)	A0A7N9VS49	A0A7N9VS49_MOUSE	140243	160185	166749	159127	161203	172087	155963	146630	145871	165478	165047
A0A7N9VSG0	A0A7N9VSG0	Ribosome biogenesis protein SPATA5L1	A0A7N9VSG0	SPA5L_MOUSE	1649586	1.76223e+06	1.72938e+06	NaN	1.68206e+06	1.81612e+06	NaN	NaN	1.8629e+06	NaN	4001065
A0A8I4YXJ8;A2APR8;O08901	A0A8I4YXJ8;A2APR8;O08901	BUB1, mitotic checkpoint serine/threonine kinase;BUB1, mitotic checkpoint serine/threonine kinase;Mitotic checkpoint serine/threonine-protein kinase BUB1	A0A8I4YXJ8;A2APR8;O08901	A0A8I4YXJ8_MOUSE;A2APR8_MOUSE;BUB1_MOUSE	48050.5	48652.4	52575.5	41238.4	46951.4	46611.9	45531.3	42497.2	43645.6	49108.1	46562
A0A8Q0KEJ4;J3KMP6;Q8BP22;Z4YJZ2	A0A8Q0KEJ4;J3KMP6;Q8BP22;Z4YJZ2	CBY1 interacting BAR domain containing 1;CBY1 interacting BAR domain containing 1;CBY1-interacting BAR domain-containing protein 1;CBY1 interacting BAR domain containing 1	A0A8Q0KEJ4;J3KMP6;Q8BP22;Z4YJZ2	A0A8Q0KEJ4_MOUSE;J3KMP6_MOUSE;CBAR1_MOUSE;Z4YJZ2_MOUSE	8336.77	11439.4	8090.75	7925.43	9777.29	8182.82	11445.4	16683	15343	7734.61	8072.2
A0A8Z1RZY0;P63034;Q99KH2	A0A8Z1RZY0;P63034;Q99KH2	Cytohesin 2;Cytohesin-2;Cytohesin 2	A0A8Z1RZY0;P63034;Q99KH2	A0A8Z1RZY0_MOUSE;CYH2_MOUSE;Q99KH2_MOUSE	181113	177373	194008	206958	193247	186353	160787	185504	178516	201871	205418
A0A991ENV6;Q8VIJ6	A0A991ENV6;Q8VIJ6	Splicing factor proline/glutamine rich (polypyrimidine tract binding protein associated);Splicing factor, proline- and glutamine-rich	A0A991ENV6;Q8VIJ6	A0A991ENV6_MOUSE;SFPQ_MOUSE	150619	135300	118878	122947	109382	120420	157429	127300	139734	129239	119350
A0JNY3;Q8BUV3	A0JNY3;Q8BUV3	Gephyrin	A0JNY3;Q8BUV3	A0JNY3_MOUSE;GEPH_MOUSE	8804.67	6477.13	11179.2	8261.08	8936.89	10231.5	11818.7	9704.08	12479.2	8118.13	7764.24
A1BN54	A1BN54	Actinin, alpha 1	A1BN54	A1BN54_MOUSE	119861	113208	109835	113825	112185	112041	127503	105163	102750	115611	115549
A1L3P4;D3Z0Q9	A1L3P4;D3Z0Q9	Sodium/hydrogen exchanger 6;Solute carrier family 9 (sodium/hydrogen exchanger), member 6 (Fragment)	A1L3P4;D3Z0Q9	SL9A6_MOUSE;D3Z0Q9_MOUSE	1077.22	NaN	1753.06	22.4973	14.3741	NaN	NaN	NaN	NaN	335.243	NaN
A1L3S7;Q8VHR5	A1L3S7;Q8VHR5	GATA zinc finger domain containing 2B;Transcriptional repressor p66-beta	A1L3S7;Q8VHR5	A1L3S7_MOUSE;P66B_MOUSE	4812.47	7058.63	5482.35	NaN	8589.08	11350.7	NaN	NaN	16390.2	NaN	NaN
A2A432	A2A432	Cullin-4B	A2A432	CUL4B_MOUSE	492447	505642	507032	502713	519956	476757	497985	526541	508974	502918	520939
A2A464;Q8R4D1	A2A464;Q8R4D1	Sodium/hydrogen exchanger;Sodium/hydrogen exchanger 8	A2A464;Q8R4D1	A2A464_MOUSE;SL9A8_MOUSE	4862.04	3912.1	5471.56	2793.99	4026.13	5108.66	8634.29	6406.72	12297.5	NaN	4825.1
A2A4A6;Q62077	A2A4A6;Q62077	1-phosphatidylinositol 4,5-bisphosphate phosphodiesterase gamma;1-phosphatidylinositol 4,5-bisphosphate phosphodiesterase gamma-1	A2A4A6;Q62077	A2A4A6_MOUSE;PLCG1_MOUSE	9448.71	11484.7	20849.4	NaN	NaN	13577.6	12546.4	9377.52	NaN	4373.18	10717.9
A2A4E2	A2A4E2	Family with sequence similarity 90, member A1A	A2A4E2	A2A4E2_MOUSE	5516.93	6996.73	5385.12	5629.73	6252.94	6089.26	5152.82	7129.55	4178.34	7262.92	5626.32
A2A4N5;A2A4N7;A2A4N8;K3W4P1;P97432;Q05BC8	A2A4N5;A2A4N7;A2A4N8;K3W4P1;P97432;Q05BC8	NBR1, autophagy cargo receptor;NBR1, autophagy cargo receptor;NBR1, autophagy cargo receptor;NBR1, autophagy cargo receptor;Next to BRCA1 gene 1 protein;NBR1, autophagy cargo receptor	A2A4N5;A2A4N7;A2A4N8;K3W4P1;P97432;Q05BC8	A2A4N5_MOUSE;A2A4N7_MOUSE;A2A4N8_MOUSE;K3W4P1_MOUSE;NBR1_MOUSE;Q05BC8_MOUSE	11318.5	10293.1	11476.7	7425.11	11641	12203	11407.3	8607.98	9535.98	14441.1	7709.7
A2A513;P02535	A2A513;P02535	Keratin 10;Keratin, type I cytoskeletal 10	A2A513;P02535	A2A513_MOUSE;K1C10_MOUSE	7326.48	19639.1	31265.8	307351	NaN	NaN	7648.35	NaN	NaN	NaN	NaN
A2A547;P84099	A2A547;P84099	Ribosomal protein L19;60S ribosomal protein L19	A2A547;P84099	A2A547_MOUSE;RL19_MOUSE	399176	390850	373231	393873	361220	355273	444225	372812	371861	375036	371998
A2A5N3	A2A5N3	Polyadenylate-binding protein	A2A5N3	A2A5N3_MOUSE	1.59509e+06	1.63332e+06	1.54968e+06	1.57828e+06	1.61425e+06	1.51662e+06	1.72229e+06	1.689e+06	1.69494e+06	1.56151e+06	1.72071e+06
A2A5R2	A2A5R2	Brefeldin A-inhibited guanine nucleotide-exchange protein 2	A2A5R2	BIG2_MOUSE	7995.12	12910	13842.8	13722.5	15677	17538.2	9689.58	12218.2	10225.2	12387	12226
A2A5R8;A2A5S3;Q9DBE7	A2A5R8;A2A5S3;Q9DBE7	Staufen double-stranded RNA binding protein 1;Staufen double-stranded RNA binding protein 1;Staufen (RNA binding protein) homolog 1 (Drosophila)	A2A5R8;A2A5S3;Q9DBE7	A2A5R8_MOUSE;A2A5S3_MOUSE;Q9DBE7_MOUSE	38249.3	42512.6	41811.5	34933.6	34385.1	38569.4	41106.6	37164.7	34315.8	38905	39041.8
A2A5Z6	A2A5Z6	E3 ubiquitin-protein ligase SMURF2	A2A5Z6	SMUF2_MOUSE	NaN	NaN	NaN	NaN	NaN	NaN	NaN	NaN	NaN	NaN	3117.44
A2A690	A2A690	Protein TANC2	A2A690	TANC2_MOUSE	1913.85	2850.15	3303.99	4974.44	3743.99	4238.56	1901.8	3910.48	4171.12	2158.52	2937.33
A2A6J4;A2A6J7;P19973	A2A6J4;A2A6J7;P19973	Lymphocyte specific 1;Lymphocyte specific 1;Lymphocyte-specific protein 1	A2A6J4;A2A6J7;P19973	A2A6J4_MOUSE;A2A6J7_MOUSE;LSP1_MOUSE	146814	3377.99	NaN	NaN	4298.79	5487.58	NaN	NaN	NaN	NaN	NaN
A2A6M1;Q9CZ28	A2A6M1;Q9CZ28	Vacuolar-sorting protein SNF8	A2A6M1;Q9CZ28	A2A6M1_MOUSE;SNF8_MOUSE	13895	16097.5	13634.3	13042.1	14339.6	12351.2	14752.4	17431.1	17401	17844.5	13505.7
A2A6P4	A2A6P4	Family with sequence similarity 104, member A	A2A6P4	A2A6P4_MOUSE	4136.45	966.826	2563.68	2729.3	NaN	1636.11	1154.87	5333.64	4491.69	NaN	5004.2
A2A6T4;Q8R035	A2A6T4;Q8R035	Mitochondrial ribosomal protein L58;Peptidyl-tRNA hydrolase ICT1, mitochondrial	A2A6T4;Q8R035	A2A6T4_MOUSE;ICT1_MOUSE	4618.45	7169.98	NaN	7630.5	5841.05	4711.2	NaN	6721.62	6852.06	7976.03	1469.03
A2A6U3;Q80UG5	A2A6U3;Q80UG5	Septin 9;Septin-9	A2A6U3;Q80UG5	A2A6U3_MOUSE;SEPT9_MOUSE	7078.54	4311.13	7130.93	9599.13	9985.83	6177.73	NaN	8020.49	7473.04	7063.16	6907.08
A2A7Q5;A6PW84;Q3V1T4	A2A7Q5;A6PW84;Q3V1T4	procollagen-proline 3-dioxygenase;procollagen-proline 3-dioxygenase;Prolyl 3-hydroxylase 1	A2A7Q5;A6PW84;Q3V1T4	A2A7Q5_MOUSE;A6PW84_MOUSE;P3H1_MOUSE	15736.1	17210.1	20717.3	19144.4	16594.3	14319	18443.1	21894.8	21511.8	18437	20605.4
A2A7S7;Q91WQ3	A2A7S7;Q91WQ3	Tyrosine--tRNA ligase;Tyrosine--tRNA ligase, cytoplasmic	A2A7S7;Q91WQ3	A2A7S7_MOUSE;SYYC_MOUSE	33078.3	32647.3	27245	32643.1	31312.4	27586	32925.6	29397.1	27833.6	32443.9	28372.6
A2A8E2;Q8BHG2	A2A8E2;Q8BHG2	CXXC motif containing zinc binding protein	A2A8E2;Q8BHG2	A2A8E2_MOUSE;CZIB_MOUSE	243424	242644	256568	280471	252396	222954	281427	277145	252298	270759	271379
A2A8L5	A2A8L5	Receptor-type tyrosine-protein phosphatase F	A2A8L5	PTPRF_MOUSE	5589.54	3384.99	3665.73	4144.64	2847.43	3556.83	NaN	NaN	3481.46	2201.64	NaN
A2A8N0	A2A8N0	PRAME like 26	A2A8N0	A2A8N0_MOUSE	41103.9	50986	53961.6	38233.4	46793.5	43839.1	44936.3	50394.6	48114	47672	44479.7
A2A8N2	A2A8N2	PRAME like 25	A2A8N2	A2A8N2_MOUSE	393328	431124	436033	398724	417428	444349	415529	443788	398734	410207	460006
A2A8S2;A2A8S3;Q91VU1	A2A8S2;A2A8S3;Q91VU1	Protein YIPF (Fragment);Protein YIPF (Fragment);Protein YIPF1	A2A8S2;A2A8S3;Q91VU1	A2A8S2_MOUSE;A2A8S3_MOUSE;YIPF1_MOUSE	234445	NaN	201143	177289	177394	194543	233024	212236	245972	191899	220080
A2A8V8;A2A8V9;E9PUK6;E9QKA4;Q52KI8	A2A8V8;A2A8V9;E9PUK6;E9QKA4;Q52KI8	Serine/arginine repetitive matrix 1;Serine/arginine repetitive matrix 1;Serine/arginine repetitive matrix 1;Serine/arginine repetitive matrix 1;Serine/arginine repetitive matrix protein 1	A2A8V8;A2A8V9;E9PUK6;E9QKA4;Q52KI8	A2A8V8_MOUSE;A2A8V9_MOUSE;E9PUK6_MOUSE;E9QKA4_MOUSE;SRRM1_MOUSE	12430.1	13634.2	7896.62	10216.7	7073.48	9693.68	6326.19	13398.9	12623.4	10739.4	6166.92
A2A8Z1;E9PXZ2;F6UHR6	A2A8Z1;E9PXZ2;F6UHR6	Oxysterol-binding protein-related protein 9;Oxysterol-binding protein;Oxysterol-binding protein	A2A8Z1;E9PXZ2;F6UHR6	OSBL9_MOUSE;E9PXZ2_MOUSE;F6UHR6_MOUSE	18679.6	14069.1	13196.6	12128.8	14277.9	15105.6	19296.1	14614.1	16137	16956.6	16978.2
A2A953;Q6P4T3	A2A953;Q6P4T3	Eyes absent homolog (Fragment);Eyes absent homolog	A2A953;Q6P4T3	A2A953_MOUSE;Q6P4T3_MOUSE	9615.36	8894.53	10882.2	9802.88	NaN	13163.5	9842	13458.7	13222.4	7597.43	12027
A2A958	A2A958	PRAME like 29	A2A958	A2A958_MOUSE	168096	186436	149203	159352	151719	187067	149996	202792	158084	169483	170050
A2A995;E9PZ08	A2A995;E9PZ08	FYN-binding protein 2;FYN binding protein 2	A2A995;E9PZ08	FYB2_MOUSE;E9PZ08_MOUSE	18653.2	21604	19032.3	17641.8	22011.6	11990.4	21378	11413.1	18466.5	20114.1	11629.8
A2A9I0;O35166	A2A9I0;O35166	Golgi SNAP receptor complex member 2	A2A9I0;O35166	A2A9I0_MOUSE;GOSR2_MOUSE	26958.4	30301.1	29088.1	33489.2	32724	26386.4	27759.6	32315.8	36993.7	31637.2	37022
A2A9I7	A2A9I7	Doublesex- and mab-3-related transcription factor B1	A2A9I7	DMRTB_MOUSE	10120.5	NaN	10274.3	17003	17918.3	10437.1	8273.18	9233.85	10453.5	10676.2	14948.1
A2A9P6;P24788	A2A9P6;P24788	Cyclin-dependent kinase 11B	A2A9P6;P24788	A2A9P6_MOUSE;CD11B_MOUSE	8309.21	26678.5	5313.71	2569.27	7339.56	2245.81	NaN	8626.21	6607.55	8696.54	8287.89
A2A9Q2;A6PWC3;Q8BHG1	A2A9Q2;A6PWC3;Q8BHG1	Nardilysin, N-arginine dibasic convertase, NRD convertase 1;Nardilysin, N-arginine dibasic convertase, NRD convertase 1;Nardilysin	A2A9Q2;A6PWC3;Q8BHG1	A2A9Q2_MOUSE;A6PWC3_MOUSE;NRDC_MOUSE	159836	158629	157308	167613	158309	157876	161253	151095	158126	167060	160670
A2A9W7;Q8BMI3	A2A9W7;Q8BMI3	Golgi associated, gamma adaptin ear containing, ARF binding protein 3;ADP-ribosylation factor-binding protein GGA3	A2A9W7;Q8BMI3	A2A9W7_MOUSE;GGA3_MOUSE	85205.8	91269.3	92506.2	84067.1	86471.7	88617.2	103674	84032.7	93966.1	86357.7	87864
A2AA85;Q6NXN1	A2AA85;Q6NXN1	SUZ domain-containing protein 1 (Fragment);SUZ domain-containing protein 1	A2AA85;Q6NXN1	A2AA85_MOUSE;SZRD1_MOUSE	17596.8	16688.5	18370.2	19912.3	13452.1	13386.5	17659.5	13490.5	14960.7	18281.5	17556.9
A2AAN0;O35250	A2AAN0;O35250	Exocyst complex component 7	A2AAN0;O35250	A2AAN0_MOUSE;EXOC7_MOUSE	NaN	8146.21	6402.83	NaN	3567	5797.76	13486.4	8511.38	14578.9	1343.39	5886.14
A2ACG7;Q9DBG6	A2ACG7;Q9DBG6	Dolichyl-diphosphooligosaccharide--protein glycosyltransferase subunit 2	A2ACG7;Q9DBG6	A2ACG7_MOUSE;RPN2_MOUSE	470382	488988	456246	447892	512094	494296	468642	411166	485728	459150	459067
A2ACJ2	A2ACJ2	Fanconi anemia core complex-associated protein 100	A2ACJ2	FP100_MOUSE	3662.38	4748.76	5091.63	3637.51	3088.8	3353.6	3849.52	6102.84	6418.75	7449.83	4733.37
A2ACP1	A2ACP1	Tetratricopeptide repeat protein 39A	A2ACP1	TT39A_MOUSE	NaN	3633.35	NaN	NaN	NaN	NaN	NaN	NaN	NaN	2693.44	2947.94
A2ACT7	A2ACT7	Collagen, type IX, alpha 3	A2ACT7	A2ACT7_MOUSE	5066.37	4831.91	6084.44	NaN	4333.04	NaN	3594.9	6029.92	4052.02	3140.35	6188.85
A2AD03;Q9QXG2	A2AD03;Q9QXG2	Rab proteins geranylgeranyltransferase component A;Rab proteins geranylgeranyltransferase component A 1	A2AD03;Q9QXG2	A2AD03_MOUSE;RAE1_MOUSE	39891.3	42982.9	41983.4	28470.3	30998.9	21711.5	45937.8	33350.9	38585.6	46407.5	30781.4
A2ADA5	A2ADA5	tRNA pseudouridine synthase-like 1	A2ADA5	PUSL1_MOUSE	8305.27	10264.2	8956.08	10764.5	8714.28	10478.4	10114.9	9512.96	9377.66	11641.4	6847.86
A2ADH1;Q9CQY5	A2ADH1;Q9CQY5	Magnesium transporter 1;Magnesium transporter protein 1	A2ADH1;Q9CQY5	A2ADH1_MOUSE;MAGT1_MOUSE	40161.4	35116.9	23788	25773	30628.5	32628	29928	36079.8	40814.8	32984.5	26730.2
A2ADY9	A2ADY9	Protein DDI1 homolog 2	A2ADY9	DDI2_MOUSE	381850	367927	411967	399119	409757	395077	344628	370019	375374	409470	409436
A2AE27;Q9DBT5	A2AE27;Q9DBT5	AMP deaminase;AMP deaminase 2	A2AE27;Q9DBT5	A2AE27_MOUSE;AMPD2_MOUSE	45905.2	38780.8	52667.9	52030.6	48156	47906.6	52314.7	55537.8	51005.8	55409.4	53246.4
A2AE89;P10649	A2AE89;P10649	glutathione transferase;Glutathione S-transferase Mu 1	A2AE89;P10649	A2AE89_MOUSE;GSTM1_MOUSE	7039.06	16777.7	NaN	14775.3	12172.5	7962.33	20857.2	15571	17583.1	18083.9	13922.9
A2AEB3;A2AEB4;A2AEB5;Q9R0Q4	A2AEB3;A2AEB4;A2AEB5;Q9R0Q4	Mortality factor 4 like 2 (Fragment);Mortality factor 4 like 2 (Fragment);Mortality factor 4 like 2 (Fragment);Mortality factor 4-like protein 2	A2AEB3;A2AEB4;A2AEB5;Q9R0Q4	A2AEB3_MOUSE;A2AEB4_MOUSE;A2AEB5_MOUSE;MO4L2_MOUSE	8873.8	NaN	9252.86	15398.5	NaN	630.638	16260.1	1464.21	52989.1	12271.3	15379.5
A2AEG2;Q80Z25	A2AEG2;Q80Z25	OFD1, centriole and centriolar satellite protein;Centriole and centriolar satellite protein OFD1	A2AEG2;Q80Z25	A2AEG2_MOUSE;OFD1_MOUSE	NaN	NaN	NaN	5778.69	7767.83	5709.09	1097.44	NaN	NaN	4548.2	3599.42
A2AEG3	A2AEG3	Glycoprotein m6b	A2AEG3	A2AEG3_MOUSE	9565.48	9108.51	6361.34	7402.65	8624.24	11644.9	10209.7	6473.62	11201.7	7465.65	10808
A2AEG6;P35803	A2AEG6;P35803	Glycoprotein m6b;Neuronal membrane glycoprotein M6-b	A2AEG6;P35803	A2AEG6_MOUSE;GPM6B_MOUSE	10258.1	10878.4	11640.3	4213.73	6642.34	4542.63	12831.5	6698.71	13358.6	7657.07	7782.98
A2AEM2;Q99LI2	A2AEM2;Q99LI2	Chloride channel CLIC-like protein 1	A2AEM2;Q99LI2	A2AEM2_MOUSE;CLCC1_MOUSE	97231.6	96248.4	109548	109159	101892	110973	105357	108134	109808	116917	100457
A2AER4;Q9R0M8	A2AER4;Q9R0M8	Solute carrier family 35 (UDP-galactose transporter), member A2;UDP-galactose translocator	A2AER4;Q9R0M8	A2AER4_MOUSE;S35A2_MOUSE	21377.3	20723.1	26257	16175.2	22374	26223	17727.3	15654.4	16161.1	23875	13666.7
A2AES3;A2AES4;A2AES5;Q3U2S4	A2AES3;A2AES4;A2AES5;Q3U2S4	ubiquitinyl hydrolase 1;ubiquitinyl hydrolase 1;ubiquitinyl hydrolase 1;OTU domain-containing protein 5	A2AES3;A2AES4;A2AES5;Q3U2S4	A2AES3_MOUSE;A2AES4_MOUSE;A2AES5_MOUSE;OTUD5_MOUSE	5453.47	5031.69	10821	7185.48	3395.56	4588.95	4188.57	6392.67	8792.88	5875.66	6287.78
A2AEW8;Q8VD04	A2AEW8;Q8VD04	GRIP1 associated protein 1;GRIP1-associated protein 1	A2AEW8;Q8VD04	A2AEW8_MOUSE;GRAP1_MOUSE	9881.36	8286.47	7618.07	9323.77	7038.5	6704.38	8815.15	11038	8314.99	11078.5	8362.76
A2AF31	A2AF31	Thymosin beta	A2AF31	A2AF31_MOUSE	101640	83468.6	103506	75903.2	85023	84222.3	104930	96323.1	125016	79693.5	107223
A2AF47	A2AF47	Dedicator of cytokinesis protein 11	A2AF47	DOC11_MOUSE	NaN	495.739	NaN	2841.04	NaN	NaN	NaN	1620.07	NaN	NaN	NaN
A2AFI6	A2AFI6	Transmembrane 9 superfamily member	A2AFI6	A2AFI6_MOUSE	13970.1	11070.7	15018.9	10849.5	12149.8	6506.68	12441.8	14712.2	13509.2	8028.42	9919.4
A2AFQ0;Q7TMY8	A2AFQ0;Q7TMY8	HECT-type E3 ubiquitin transferase;E3 ubiquitin-protein ligase HUWE1	A2AFQ0;Q7TMY8	A2AFQ0_MOUSE;HUWE1_MOUSE	211226	200616	182092	189122	185543	171664	210496	201258	188864	187310	183711
A2AFQ2;Q99N15	A2AFQ2;Q99N15	Hydroxysteroid (17-beta) dehydrogenase 10;17beta-hydroxysteroid dehydrogenase type 10/short chain L-3-hydroxyacyl-CoA dehydrogenase	A2AFQ2;Q99N15	A2AFQ2_MOUSE;Q99N15_MOUSE	748305	765973	705513	734778	733869	702927	805320	722354	743445	729756	724056
A2AFQ9;E9PUU4;Q8BX17	A2AFQ9;E9PUU4;Q8BX17	Gem nuclear organelle associated protein 5;Gem nuclear organelle associated protein 5;Gem-associated protein 5	A2AFQ9;E9PUU4;Q8BX17	A2AFQ9_MOUSE;E9PUU4_MOUSE;GEMI5_MOUSE	112916	119950	132153	234977	138895	184353	114021	100622	161074	122413	100737
A2AFY7;E9PVB5	A2AFY7;E9PVB5	Tetratricopeptide repeat domain 17;Tetratricopeptide repeat protein 17	A2AFY7;E9PVB5	A2AFY7_MOUSE;TTC17_MOUSE	7820.19	3796.11	6385.06	3065.21	4143.09	8087.42	7413.2	11527.2	9287.43	8105.34	10561.6
A2AG36;Q562G0;Q9JJI6	A2AG36;Q562G0;Q9JJI6	GPI ethanolamine phosphate transferase 3	A2AG36;Q562G0;Q9JJI6	A2AG36_MOUSE;Q562G0_MOUSE;PIGO_MOUSE	14165.6	15796.1	15764.5	18330.1	15057.1	19671.6	20157.2	16826.6	16450.2	18715.1	20414.2
A2AGD9;Q8VCT9	A2AGD9;Q8VCT9	Testis-specific kinase 2;Dual specificity testis-specific protein kinase 2	A2AGD9;Q8VCT9	A2AGD9_MOUSE;TESK2_MOUSE	11950	10147	11057.8	8138.18	12496.7	8224.17	12246.7	9797.28	10299.3	9348.13	11417
A2AGQ3;A2AGQ8	A2AGQ3;A2AGQ8	MAP kinase-activating death domain protein	A2AGQ3;A2AGQ8	A2AGQ3_MOUSE;A2AGQ8_MOUSE	16965.1	23247.4	27467.5	19294.2	24745.2	24165.7	19971.1	22894.4	19047.1	18819.4	27212.9
A2AH22	A2AH22	Activating molecule in BECN1-regulated autophagy protein 1	A2AH22	AMRA1_MOUSE	4154.15	3444.81	4831.22	4277.99	3343.92	4484.56	5716.06	4160.15	5415.39	6926.1	5319.33
A2AH25	A2AH25	Rho GTPase activating protein 1	A2AH25	A2AH25_MOUSE	117222	123295	126762	137102	124959	120542	127370	132208	143070	126362	140566
A2AH85;O08810	A2AH85;O08810	116 kDa U5 small nuclear ribonucleoprotein component	A2AH85;O08810	A2AH85_MOUSE;U5S1_MOUSE	1.3273e+06	1.3214e+06	1.3206e+06	1.41014e+06	1.45684e+06	1.34098e+06	1.35815e+06	1.39407e+06	1.37108e+06	1.35136e+06	1.39007e+06
A2AHX9;Q64373;Q9QWX2	A2AHX9;Q64373;Q9QWX2	Bcl-2-like protein 1 (Fragment);Bcl-2-like protein 1;Bcl-2-like protein 1 (Fragment)	A2AHX9;Q64373;Q9QWX2	A2AHX9_MOUSE;B2CL1_MOUSE;Q9QWX2_MOUSE	30872.8	25810.6	29185.6	38256.6	30100.8	30156.4	28166.8	41533.1	38915.2	35207.8	31756.4
A2AHZ2;Q06985	A2AHZ2;Q06985	E3 ubiquitin-protein ligase;E3 ubiquitin-protein ligase SIAH1B	A2AHZ2;Q06985	A2AHZ2_MOUSE;SIA1B_MOUSE	11887.8	3269.73	5413.6	7007.25	6027.06	5141.64	8668.24	8039.39	5274.58	4764.65	6514.63
A2AI08	A2AI08	Taperin	A2AI08	TPRN_MOUSE	13640.5	13853	13492.6	11983.1	10748.3	15192.2	12660.8	12404.4	12513.8	14497.5	10110.8
A2AI52;Q80U87	A2AI52;Q80U87	ubiquitinyl hydrolase 1;Ubiquitin carboxyl-terminal hydrolase 8	A2AI52;Q80U87	A2AI52_MOUSE;UBP8_MOUSE	17669.4	14946.3	20847.8	17559.9	15447.4	18673.6	20603.5	17859.1	22296.9	19647.3	18882
A2AIL4	A2AIL4	NADH dehydrogenase (ubiquinone) complex I, assembly factor 6	A2AIL4	NDUF6_MOUSE	7832.97	17797.5	9168.13	8484.34	7808.99	16825.4	15587.6	NaN	NaN	8884.78	5627.19
A2AIV2;E9PZY8	A2AIV2;E9PZY8	Protein virilizer homolog;Vir like m6A methyltransferase associated	A2AIV2;E9PZY8	VIR_MOUSE;E9PZY8_MOUSE	2359.7	NaN	2692.38	2817.49	NaN	2650.95	3650.7	2376.39	NaN	NaN	3435.25
A2AJ23;Q64322	A2AJ23;Q64322	Neural proliferation, differentiation and control 1 (Fragment);Neural proliferation differentiation and control protein 1	A2AJ23;Q64322	A2AJ23_MOUSE;NPDC1_MOUSE	NaN	21350.9	21962.1	16924	23607.2	13864.4	NaN	21999.6	18718	17177.2	18190.2
A2AJK8;Q91Z38	A2AJK8;Q91Z38	Tetratricopeptide repeat domain 1;Tetratricopeptide repeat protein 1	A2AJK8;Q91Z38	A2AJK8_MOUSE;TTC1_MOUSE	49209.2	51792.2	55927.1	44211.5	48381.5	55039.5	36807.1	30169.6	45240.4	47755.1	40937.3
A2AJP9;A2AJQ0;A8Y5Q0;Q3UV70	A2AJP9;A2AJQ0;A8Y5Q0;Q3UV70	Pyruvate dehydrogenase phosphatase catalytic subunit 1;Pyruvate dehydrogenase phosphatase catalytic subunit 1;Pyruvate dehydrogenase phosphatase catalytic subunit 1;[Pyruvate dehydrogenase [acetyl-transferring]]-phosphatase 1, mitochondrial	A2AJP9;A2AJQ0;A8Y5Q0;Q3UV70	A2AJP9_MOUSE;A2AJQ0_MOUSE;A8Y5Q0_MOUSE;PDP1_MOUSE	46784	47783.9	50976.5	39566.4	47286.7	44073.7	48633.9	47249.6	47144.6	41561.1	39868.6
A2AJW4	A2AJW4	Protein phosphatase 1 regulatory subunit	A2AJW4	A2AJW4_MOUSE	474.696	NaN	NaN	NaN	1251.9	NaN	NaN	NaN	NaN	NaN	NaN
A2AKB9	A2AKB9	DDB1- and CUL4-associated factor 10	A2AKB9	DCA10_MOUSE	1848.51	1053.32	NaN	1878.48	1135.53	1917.77	1449.88	1110.51	1682.99	2737.73	2328.32
A2AKG8;E9PYJ6	A2AKG8;E9PYJ6	Focadhesin	A2AKG8;E9PYJ6	FOCAD_MOUSE;E9PYJ6_MOUSE	33629.8	36949.2	34275.7	39137.8	26514.5	31244.9	36246.3	34692	29525.7	35730.2	30851.1
A2AKH7;Q8JZX5;Q9D1G5	A2AKH7;Q8JZX5;Q9D1G5	Leucine rich repeat containing 57 (Fragment);Leucine rich repeat containing 57;Leucine-rich repeat-containing protein 57	A2AKH7;Q8JZX5;Q9D1G5	A2AKH7_MOUSE;Q8JZX5_MOUSE;LRC57_MOUSE	47833.2	40269.8	40460.3	48696.9	44073.5	42209.8	50783.5	44954.9	39966.8	41252.9	46884.5
A2AKI5;P43406	A2AKI5;P43406	Integrin alpha V;Integrin alpha-V	A2AKI5;P43406	A2AKI5_MOUSE;ITAV_MOUSE	78975.5	78497.1	78573.6	72207.4	77911.3	87655.4	88862	73184.4	82279.9	71566.7	83791.5
A2AKX3	A2AKX3	Probable helicase senataxin	A2AKX3	SETX_MOUSE	NaN	NaN	NaN	NaN	1463.51	NaN	1018.23	NaN	NaN	NaN	NaN
A2AL12;Q8BG05	A2AL12;Q8BG05	Heterogeneous nuclear ribonucleoprotein A3	A2AL12;Q8BG05	A2AL12_MOUSE;ROA3_MOUSE	252732	258479	249120	246232	234819	232410	294767	254716	259684	249195	222950
A2AL85;Q8BSY0;Q8CBM2	A2AL85;Q8BSY0;Q8CBM2	Aspartate-beta-hydroxylase;Aspartyl/asparaginyl beta-hydroxylase;Aspartate-beta-hydroxylase	A2AL85;Q8BSY0;Q8CBM2	A2AL85_MOUSE;ASPH_MOUSE;Q8CBM2_MOUSE	42099.2	40636.4	38149.9	46964.3	43871.9	47156.4	40218.5	44862	41303.7	39610.5	55169.3
A2ALA4;Q62276	A2ALA4;Q62276	Mediator of RNA polymerase II transcription subunit 22 (Fragment);Mediator of RNA polymerase II transcription subunit 22	A2ALA4;Q62276	A2ALA4_MOUSE;MED22_MOUSE	11853	16708.3	16259	13610.6	12955.6	10817.3	16143	19442.4	15884.1	13146.5	17942.2
A2ALL9;Q0VF55;Q8C048	A2ALL9;Q0VF55;Q8C048	Calcium-transporting ATPase	A2ALL9;Q0VF55;Q8C048	A2ALL9_MOUSE;Q0VF55_MOUSE;Q8C048_MOUSE	11743.2	7521.9	7154.45	6543.26	6086.73	8167.7	7292.8	6325.73	8018.99	8887.14	8742.77
A2ALR9;Q3V0C5	A2ALR9;Q3V0C5	ubiquitinyl hydrolase 1;Ubiquitin carboxyl-terminal hydrolase 48	A2ALR9;Q3V0C5	A2ALR9_MOUSE;UBP48_MOUSE	27019.6	29321.4	28295.8	27085.7	28804.8	24055.9	25060.9	26636.3	28497.5	27514.6	27204.6
A2ALU4;A7TU71	A2ALU4;A7TU71	Protein Shroom2;SHROOM2	A2ALU4;A7TU71	SHRM2_MOUSE;A7TU71_MOUSE	5274.99	4136.48	3327.31	3704.66	2851.81	5059.68	3108.47	3317.43	3864.86	5069.76	4369.78
A2ALV3;Q62420	A2ALV3;Q62420	SH3-domain GRB2-like 2;Endophilin-A1	A2ALV3;Q62420	A2ALV3_MOUSE;SH3G2_MOUSE	82743.3	99891.8	82107.2	88632.3	67556.1	96504.3	82650.4	65244.9	87484.6	86509.6	84434.5
A2ALV9	A2ALV9	Ecm29 proteasome adaptor and scaffold (Fragment)	A2ALV9	A2ALV9_MOUSE	30565.8	14990.8	17137	12150.5	11725.6	15977	13577.5	31420.9	11333.8	21129.8	13961.1
A2AMC3;Q3UXG7;Q91ZW2	A2AMC3;Q3UXG7;Q91ZW2	GDP-fucose protein O-fucosyltransferase 1	A2AMC3;Q3UXG7;Q91ZW2	A2AMC3_MOUSE;Q3UXG7_MOUSE;OFUT1_MOUSE	23185.9	25939	19769.8	19624.7	22624.3	22906.4	24173.4	17702.9	18801.8	19226	23041.4
A2AMH3;A2AMH4;A2AMH5;Q6X893	A2AMH3;A2AMH4;A2AMH5;Q6X893	Choline transporter-like protein;Choline transporter-like protein;Choline transporter-like protein;Choline transporter-like protein 1	A2AMH3;A2AMH4;A2AMH5;Q6X893	A2AMH3_MOUSE;A2AMH4_MOUSE;A2AMH5_MOUSE;CTL1_MOUSE	NaN	NaN	NaN	4837.66	NaN	5445.92	NaN	NaN	5973.35	NaN	3840.26
A2AMQ5;Q99L43	A2AMQ5;Q99L43	Phosphatidate cytidylyltransferase;Phosphatidate cytidylyltransferase 2	A2AMQ5;Q99L43	A2AMQ5_MOUSE;CDS2_MOUSE	38924.1	35341.4	31709.1	28251.1	39229.3	40275.6	41833.2	44588.6	38166.9	35883.9	37220.2
A2AMW0	A2AMW0	F-actin-capping protein subunit beta	A2AMW0	A2AMW0_MOUSE	38690.7	37657.8	35704.5	41798	39847.6	41279.6	45931.5	45787.7	42962.4	35879.7	45369.9
A2AMY5;Q91VX2	A2AMY5;Q91VX2	Ubiquitin-associated protein 2	A2AMY5;Q91VX2	A2AMY5_MOUSE;UBAP2_MOUSE	106009	110263	106405	99939.3	100314	96233.8	103852	92568.6	95463.6	96782.5	93666.5
A2AN08	A2AN08	E3 ubiquitin-protein ligase UBR4	A2AN08	UBR4_MOUSE	276336	258674	263368	259197	254986	262059	277427	260841	257342	258161	261389
A2ANX6;O35488	A2ANX6;O35488	Solute carrier family 27 (fatty acid transporter), member 2;Long-chain fatty acid transport protein 2	A2ANX6;O35488	A2ANX6_MOUSE;S27A2_MOUSE	NaN	NaN	NaN	62715.9	1337.39	NaN	NaN	NaN	47713.5	NaN	NaN
A2ANY6;J3QMC5	A2ANY6;J3QMC5	Midasin	A2ANY6;J3QMC5	A2ANY6_MOUSE;J3QMC5_MOUSE	5101.53	7938.66	4855.65	6863.23	7183.21	7642.62	7773.12	6760.22	9621.87	8569.19	6101.57
A2AP32;Q3UIU2	A2AP32;Q3UIU2	NADH dehydrogenase [ubiquinone] 1 beta subcomplex subunit 6	A2AP32;Q3UIU2	A2AP32_MOUSE;NDUB6_MOUSE	40216.6	51751.3	50026.6	50336.3	45060.1	44285.1	52931.4	50937.8	56773.1	49535.1	57782.5
A2AP82;Q6NZA9	A2AP82;Q6NZA9	TATA-box binding protein associated factor 9B;Transcription initiation factor TFIID subunit 9B	A2AP82;Q6NZA9	A2AP82_MOUSE;TAF9B_MOUSE	4608.59	3889.83	5904.8	2589.88	2021.02	4203.58	5279.54	5301.56	2544.39	8525.16	5183.73
A2APB8	A2APB8	Targeting protein for Xklp2	A2APB8	TPX2_MOUSE	15986.9	10204.7	14614.2	17221.3	14261.2	15026.4	17051.4	19193.2	14490.4	16095.4	14717.9
A2APV2;F8VPR2	A2APV2;F8VPR2	Formin-like protein 2;Formin-like 2	A2APV2;F8VPR2	FMNL2_MOUSE;F8VPR2_MOUSE	5948.46	9994.16	5433.74	5081.69	4688.26	5455.51	6888.13	4133.6	9061.98	5643.78	4961.59
A2APY7	A2APY7	Arginine-hydroxylase NDUFAF5, mitochondrial	A2APY7	NDUF5_MOUSE	22046.8	20210.2	18196.2	26284.9	22846.1	21212	20694	24801.5	22888.8	26206.1	23107.3
A2AQ25;E9QAU4	A2AQ25;E9QAU4	Sickle tail protein;Enhancer trap locus 4	A2AQ25;E9QAU4	SKT_MOUSE;E9QAU4_MOUSE	5499.33	4200.78	3884.55	5756.05	3031.92	2667.07	4811.02	5427.56	6627.15	4670.92	5574.63
A2AQ56;Q8BXJ9	A2AQ56;Q8BXJ9	Transmembrane protein 62	A2AQ56;Q8BXJ9	A2AQ56_MOUSE;TMM62_MOUSE	NaN	NaN	NaN	1750.92	NaN	NaN	NaN	NaN	NaN	NaN	NaN
A2AQA7;Q8CFQ3	A2AQA7;Q8CFQ3	RNA helicase aquarius	A2AQA7;Q8CFQ3	A2AQA7_MOUSE;AQR_MOUSE	7453.07	9163.16	9195.71	9002.42	9087.57	8631.21	9905.36	11813.5	9787.87	9246.29	10174.4
A2AQC3	A2AQC3	Phospholipid-transporting ATPase	A2AQC3	A2AQC3_MOUSE	25580.5	30431.9	26040.4	23285.7	23413	28735	27950.1	24964.8	22528.5	26722.5	24188.1
A2AQE2;Q6A098	A2AQE2;Q6A098	SECIS binding protein 2-like;Selenocysteine insertion sequence-binding protein 2-like	A2AQE2;Q6A098	A2AQE2_MOUSE;SBP2L_MOUSE	11220	8076.78	13325.4	8928.3	11040	8850.62	7377.96	7495.49	8984.77	9907.55	7769.02
A2AQJ5;A2AQJ6;A2AQJ7;Q8BXN9	A2AQJ5;A2AQJ6;A2AQJ7;Q8BXN9	Transmembrane protein 87A	A2AQJ5;A2AQJ6;A2AQJ7;Q8BXN9	A2AQJ5_MOUSE;A2AQJ6_MOUSE;A2AQJ7_MOUSE;TM87A_MOUSE	8969.95	6606.4	10355.4	7098.79	4473.96	7244.47	10341.1	5120.12	4999.1	9437.18	4457.31
A2AQN4;Q9QXG4	A2AQN4;Q9QXG4	propionate--CoA ligase;Acetyl-coenzyme A synthetase, cytoplasmic	A2AQN4;Q9QXG4	A2AQN4_MOUSE;ACSA_MOUSE	35380	45968.2	39135.8	38855	41624.8	41145.4	33111.6	43029.3	35370.9	42901.6	40610.9
A2ARI0;Q8C0L0	A2ARI0;Q8C0L0	Thioredoxin-related transmembrane protein 4	A2ARI0;Q8C0L0	A2ARI0_MOUSE;TMX4_MOUSE	19877.1	19623.8	NaN	14286.1	14813.9	16864.3	12130.3	12083.4	15914.7	17813.2	15186.7
A2ARM1	A2ARM1	Protein PAT1 homolog 2	A2ARM1	PATL2_MOUSE	62265	69590.3	56802.9	62707.8	53177.1	55725.6	64632.5	59869.2	60269.5	58194.1	58039.5
A2AS45;Q68FH0	A2AS45;Q68FH0	Plakophilin 4;Plakophilin-4	A2AS45;Q68FH0	A2AS45_MOUSE;PKP4_MOUSE	8898.2	8736.83	11717.2	12345.3	8974.08	10152.3	14020.4	10985.3	10286.7	11571.6	9490.5
A2AS70;O54826	A2AS70;O54826	Myeloid/lymphoid or mixed-lineage leukemia; translocated to, 10;Protein AF-10	A2AS70;O54826	A2AS70_MOUSE;AF10_MOUSE	8427.66	3348.06	9782.26	3408.58	6420.79	3237.54	5895.45	4645.38	4661.89	6238.26	7149.28
A2AS98;P28660	A2AS98;P28660	NCK-associated protein 1;Nck-associated protein 1	A2AS98;P28660	A2AS98_MOUSE;NCKP1_MOUSE	24396.7	25249.6	22496.3	26089.4	25382.6	22350.2	27448	24114.9	25647.1	23855.2	24458.9
A2ASP7;Q8BSD8	A2ASP7;Q8BSD8	RIKEN cDNA 9430015G10 gene	A2ASP7;Q8BSD8	A2ASP7_MOUSE;Q8BSD8_MOUSE	NaN	1239.2	1554.37	NaN	1259.29	NaN	NaN	NaN	NaN	1422.14	NaN
A2ASS6	A2ASS6	Titin	A2ASS6	TITIN_MOUSE	2307.56	2422.48	2207.82	2532.93	2494.14	2535.29	2379.88	4094.07	3247.22	2855.82	2319.06
A2ASZ8	A2ASZ8	Mitochondrial adenyl nucleotide antiporter SLC25A25	A2ASZ8	SCMC2_MOUSE	12294.7	14353.3	14168.9	14222.6	10772.9	11018	17253.9	19308.1	16034.6	15997.4	15169.3
A2AT37	A2AT37	Regulator of nonsense transcripts 2	A2AT37	RENT2_MOUSE	3.76601e+06	3488831	3.20648e+06	3.65288e+06	4088751	4223857	3.41496e+06	3.82261e+06	4212358	3.69403e+06	4.03982e+06
A2ATI9;Q99JX3	A2ATI9;Q99JX3	Golgi reassembly stacking protein 2;Golgi reassembly-stacking protein 2	A2ATI9;Q99JX3	A2ATI9_MOUSE;GORS2_MOUSE	113768	159260	129113	104684	124243	134831	153233	133668	128329	143658	130538
A2ATP5;A2ATP6;Q8C854	A2ATP5;A2ATP6;Q8C854	Myelin basic protein expression factor 2, repressor;Myelin basic protein expression factor 2, repressor;Myelin expression factor 2	A2ATP5;A2ATP6;Q8C854	A2ATP5_MOUSE;A2ATP6_MOUSE;MYEF2_MOUSE	20547.3	19253.1	NaN	21657	17103.4	14914.1	27768	16576	22333	14608	7153.07
A2ATU0	A2ATU0	2-oxoadipate dehydrogenase complex component E1	A2ATU0	DHTK1_MOUSE	NaN	3857.11	NaN	8694.51	2536.35	3593.14	3698.45	NaN	1827.35	2097.44	NaN
A2AU61;A2AU62;Q64012	A2AU61;A2AU62;Q64012	HnRNP-associated with lethal yellow (Fragment);HnRNP-associated with lethal yellow (Fragment);RNA-binding protein Raly	A2AU61;A2AU62;Q64012	A2AU61_MOUSE;A2AU62_MOUSE;RALY_MOUSE	4949.81	2861.51	3237.55	3119.93	2971.48	2693.63	5861.63	4090.34	6371.71	1530.7	1811.25
A2AUK5;A2AUK7;A2AUK8;E9PV14;Q9Z2H5	A2AUK5;A2AUK7;A2AUK8;E9PV14;Q9Z2H5	Erythrocyte membrane protein band 4.1 like 1;Erythrocyte membrane protein band 4.1 like 1;Erythrocyte membrane protein band 4.1 like 1;Erythrocyte membrane protein band 4.1 like 1;Band 4.1-like protein 1	A2AUK5;A2AUK7;A2AUK8;E9PV14;Q9Z2H5	A2AUK5_MOUSE;A2AUK7_MOUSE;A2AUK8_MOUSE;E9PV14_MOUSE;E41L1_MOUSE	NaN	1762.91	4458.11	NaN	NaN	4545.62	NaN	NaN	NaN	2778.39	2358.07
A2AUR3;Q60866	A2AUR3;Q60866	Phosphotriesterase-related protein (Fragment);Phosphotriesterase-related protein	A2AUR3;Q60866	A2AUR3_MOUSE;PTER_MOUSE	9374.1	9657.01	10440.8	21444.6	10270.6	9581.62	11867.9	18865.1	6124.5	20318	8235.02
A2AVJ5;B0R102;B0R105;B0R106	A2AVJ5;B0R102;B0R105;B0R106	Proline-rich protein 5-like;Proline rich 5 like (Fragment);Proline rich 5 like (Fragment);Proline rich 5 like (Fragment)	A2AVJ5;B0R102;B0R105;B0R106	PRR5L_MOUSE;B0R102_MOUSE;B0R105_MOUSE;B0R106_MOUSE	6754.01	5784.48	4749.18	3698.77	4678.3	5253.76	1696.75	7227.11	3280.36	2836.12	10370.5
A2AVJ7;Q99PL5	A2AVJ7;Q99PL5	Ribosome binding protein 1;Ribosome-binding protein 1	A2AVJ7;Q99PL5	A2AVJ7_MOUSE;RRBP1_MOUSE	19523.3	21135	19095.8	20449.4	17909.9	20749.2	21684.4	21669.1	18181.1	21714.3	18741
A2AW05;Q08943	A2AW05;Q08943	FACT complex subunit SSRP1 (Fragment);FACT complex subunit SSRP1	A2AW05;Q08943	A2AW05_MOUSE;SSRP1_MOUSE	206220	216313	203821	228033	225195	216995	218382	216745	206372	212769	239364
A2AWA9	A2AWA9	Rab GTPase-activating protein 1	A2AWA9	RBGP1_MOUSE	31938.4	25783.5	22540.4	27709.7	26230.3	24775	33353.2	23283.8	28599.7	27310.4	20555.3
A2AWI7	A2AWI7	SH3-domain GRB2-like endophilin B2	A2AWI7	A2AWI7_MOUSE	114874	118685	97578.7	113387	106354	105070	129857	125084	122836	95450.4	107288
A2AWI9	A2AWI9	SH3-domain GRB2-like endophilin B2	A2AWI9	A2AWI9_MOUSE	12655	19044.1	17689.2	10936.1	20774.9	16066.4	10150.7	19683.4	17041.1	19730.6	13453.7
A2AWN8;P59326	A2AWN8;P59326	YTH domain-containing family protein;YTH domain-containing family protein 1	A2AWN8;P59326	A2AWN8_MOUSE;YTHD1_MOUSE	19350.8	19666.2	16329.8	18025.8	14002.2	16956.4	14320.7	19047.1	17615.7	15693.4	15603.7
A2AX52	A2AX52	Collagen alpha-4(VI) chain	A2AX52	CO6A4_MOUSE	4626.15	5094.68	4962.81	11065.2	9045.43	10223.1	NaN	11287.4	NaN	7036.57	9477.61
A2BDX3	A2BDX3	Adenylyltransferase and sulfurtransferase MOCS3	A2BDX3	MOCS3_MOUSE	86726.5	123807	79136	85650.4	97287.7	74665.5	101602	78394.2	97633.2	92421.8	76700
A2BE28	A2BE28	Ribosomal biogenesis protein LAS1L	A2BE28	LAS1L_MOUSE	7753.02	2904.39	6000.76	6856.99	3652.13	5166.62	11093.4	12135.5	8717.98	11055.4	4168.66
A2BE93;Q9EQU5	A2BE93;Q9EQU5	SET nuclear oncogene (Fragment);Protein SET	A2BE93;Q9EQU5	A2BE93_MOUSE;SET_MOUSE	110051	123599	94739.7	100569	96103.6	103754	112213	91933.8	96891.8	92342.7	94013.2
A2BFF9;O88487;Q3TPJ8	A2BFF9;O88487;Q3TPJ8	Dynein cytoplasmic 1 intermediate chain 2;Cytoplasmic dynein 1 intermediate chain 2;Dynein cytoplasmic 1 intermediate chain 2	A2BFF9;O88487;Q3TPJ8	A2BFF9_MOUSE;DC1I2_MOUSE;Q3TPJ8_MOUSE	122074	134818	119923	128755	126884	113672	140420	125004	118659	115060	115790
A2BGI8	A2BGI8	Peptidyl-prolyl cis-trans isomerase (Fragment)	A2BGI8	A2BGI8_MOUSE	268461	278548	285588	278252	276501	272850	276722	304093	318995	252266	285384
A2BI12;Q99JF8	A2BI12;Q99JF8	PC4 and SFRS1 interacting protein 1;PC4 and SFRS1-interacting protein	A2BI12;Q99JF8	A2BI12_MOUSE;PSIP1_MOUSE	350.531	NaN	NaN	NaN	1617.53	NaN	4384.58	NaN	NaN	NaN	NaN
A2CEE5;A2CEE7;B1B0X3;E9PUP0;Q7TPS0	A2CEE5;A2CEE7;B1B0X3;E9PUP0;Q7TPS0	Ribosomal protein S6 kinase;Ribosomal protein S6 kinase;Ribosomal protein S6 kinase;Ribosomal protein S6 kinase;Ribosomal protein S6 kinase alpha-6	A2CEE5;A2CEE7;B1B0X3;E9PUP0;Q7TPS0	A2CEE5_MOUSE;A2CEE7_MOUSE;B1B0X3_MOUSE;E9PUP0_MOUSE;KS6A6_MOUSE	4316.14	3594.58	5104.33	7186.82	6216.71	3752.4	5703.62	2878.83	3494.96	4700.95	4659.24
A2CG44;Q8BUN5	A2CG44;Q8BUN5	Mothers against decapentaplegic homolog (Fragment);Mothers against decapentaplegic homolog 3	A2CG44;Q8BUN5	A2CG44_MOUSE;SMAD3_MOUSE	48589.8	55022.5	59005.9	40356.9	51772.9	53928.3	46294.5	35462.3	46130.8	54910.1	47527.3
A2CGA5;O08863	A2CGA5;O08863	Baculoviral IAP repeat-containing 3;Baculoviral IAP repeat-containing protein 3	A2CGA5;O08863	A2CGA5_MOUSE;BIRC3_MOUSE	25036.5	11735.9	21305.3	21709.3	16377.7	19963.3	17389.7	16910.1	19744.1	21041.5	19559.4
A2RTH5	A2RTH5	Leucine carboxyl methyltransferase 1	A2RTH5	A2RTH5_MOUSE	200007	174786	204552	196721	194375	179515	201101	199463	203388	203636	205388
A2TJV2	A2TJV2	Paralemmin-3	A2TJV2	PALM3_MOUSE	68942.5	53940	73515.1	55353.7	58324.8	63217.3	63584.3	66268.8	53490.3	55242.7	58354.2
A3KG36	A3KG36	Glucose-6-phosphate 1-dehydrogenase (Fragment)	A3KG36	A3KG36_MOUSE	22638.1	13279.3	15307.6	13496.2	14880.3	12871	9091.12	19121	19820.8	23621.1	18129.1
A3KGG8;Q9D9Z1	A3KGG8;Q9D9Z1	Kinetochore-localized astrin/SPAG5 binding;Small kinetochore-associated protein	A3KGG8;Q9D9Z1	A3KGG8_MOUSE;SKAP_MOUSE	21405.5	18107.8	23068.8	20766.4	24531	25318.1	15060	23796.4	16614	24838	25278.9
A3KGL9;B7ZCQ3;F6W687;P09602	A3KGL9;B7ZCQ3;F6W687;P09602	High mobility group nucleosomal binding domain 2;High mobility group nucleosomal binding domain 2;High mobility group nucleosomal binding domain 2 (Fragment);Non-histone chromosomal protein HMG-17	A3KGL9;B7ZCQ3;F6W687;P09602	A3KGL9_MOUSE;B7ZCQ3_MOUSE;F6W687_MOUSE;HMGN2_MOUSE	7981.33	NaN	4894.33	11553.7	6869.24	NaN	6115.46	8501.06	7005.14	7378.21	7659.45
A3KGR9;Q9D8V0	A3KGR9;Q9D8V0	Histocompatibility 13 (Fragment);Minor histocompatibility antigen H13	A3KGR9;Q9D8V0	A3KGR9_MOUSE;HM13_MOUSE	99950.5	75970.5	106581	94535.6	79541.1	68033.8	90967.8	107168	89971.8	113370	85762.6
A3KGU5;A3KGU7;A3KGU9;E9Q447;P16546	A3KGU5;A3KGU7;A3KGU9;E9Q447;P16546	Spectrin alpha, non-erythrocytic 1;Spectrin alpha, non-erythrocytic 1;Spectrin alpha, non-erythrocytic 1;Spectrin alpha, non-erythrocytic 1;Spectrin alpha chain, non-erythrocytic 1	A3KGU5;A3KGU7;A3KGU9;E9Q447;P16546	A3KGU5_MOUSE;A3KGU7_MOUSE;A3KGU9_MOUSE;E9Q447_MOUSE;SPTN1_MOUSE	11495.6	12295.5	12656.2	10991.8	12388.8	11900.8	10393.5	12333.8	12060	12527.1	11878.8
A3KMP2	A3KMP2	Tetratricopeptide repeat protein 38	A3KMP2	TTC38_MOUSE	81113.9	74162.4	98186.3	93323.5	91844.6	114957	94653.8	68979.5	89677	87971.3	87331.3
A6H5Y3	A6H5Y3	Methionine synthase	A6H5Y3	METH_MOUSE	26330.6	22258.3	21950.3	23652	24033.8	30042	40619.3	32136.1	31798.3	19252.1	22042.5
A6H611	A6H611	Mitochondrial intermediate peptidase	A6H611	MIPEP_MOUSE	15649.6	15121.9	8943.46	10441.2	13203.1	14399.2	14919.6	19665.8	17914.2	16865.1	19490.6
A6H630	A6H630	Damage-control phosphatase ARMT1	A6H630	ARMT1_MOUSE	2480.53	2271.3	5163.26	1953.7	4615.15	1688.3	2691.08	2625.27	1833.21	5220.76	2669.62
A6H686;P56844	A6H686;P56844	T cell leukemia/lymphoma 1B, 4;Protein TCL1B4	A6H686;P56844	A6H686_MOUSE;TCLB4_MOUSE	696.287	NaN	NaN	NaN	NaN	608.33	1205.47	NaN	NaN	NaN	1236.89
A6H8H2	A6H8H2	DENN domain-containing protein 4C	A6H8H2	DEN4C_MOUSE	5427.54	6534.5	7457.65	7864.5	5986.92	5330.4	7519.58	6677.25	7685	7288.07	6924.59
A6P3E4;G3X8U9	A6P3E4;G3X8U9	Stress-activated protein kinase JNK	A6P3E4;G3X8U9	A6P3E4_MOUSE;G3X8U9_MOUSE	84687.5	84483.1	75797.9	88147.9	84670.8	88630.6	87086.8	79607.6	82550.2	83828.9	73634.3
A6PWE0	A6PWE0	Elongin B-like	A6PWE0	A6PWE0_MOUSE	742460	799573	809252	848316	936998	920596	765828	841609	872008	791904	871574
A6PWX1;Q8BG21	A6PWX1;Q8BG21	Calcium channel flower domain containing 1;Calcium channel flower homolog	A6PWX1;Q8BG21	A6PWX1_MOUSE;FLOWR_MOUSE	32617.7	33355	16069.1	32003.5	36363.8	40230.3	30036.8	24731.1	37943	20925.1	29761.9
A6PWX9;Q9CWU6	A6PWX9;Q9CWU6	Ubiquinol-cytochrome c reductase complex assembly factor 1;Ubiquinol-cytochrome-c reductase complex assembly factor 1	A6PWX9;Q9CWU6	A6PWX9_MOUSE;UQCC1_MOUSE	41120.4	40368	47613.4	44925.4	42045.8	42703.9	37259.4	39222.5	42205.8	46406.5	43667.8
A6PWY4	A6PWY4	WD repeat-containing protein 76	A6PWY4	WDR76_MOUSE	13849.3	4531.2	1789.24	4200.42	NaN	3895.37	6789.42	517.121	5008.52	12390.1	4409.99
A6X8Z3	A6X8Z3	Insulin-like growth factor 2 mRNA binding protein 2	A6X8Z3	A6X8Z3_MOUSE	168367	122656	126014	167644	133333	119798	194970	159516	177600	142712	164818
A6X919	A6X919	Probable C-mannosyltransferase DPY19L1	A6X919	D19L1_MOUSE	7279.63	6351.75	9935.34	8211.64	8559.06	9530.9	7832.96	7356.07	NaN	8494.04	10804.2
A6ZI47	A6ZI47	Fructose-bisphosphate aldolase	A6ZI47	A6ZI47_MOUSE	121558	131815	122822	116936	NaN	131452	118299	NaN	126618	114593	129295
A7L9Z8	A7L9Z8	Calcium-transporting ATPase type 2C member 2	A7L9Z8	AT2C2_MOUSE	9493.92	10018.7	8525.73	5900.84	5621.52	8475.26	10021.2	9442.52	8745.12	8741.34	6678.15
A7VK13;Q91V57	A7VK13;Q91V57	Alpha2-chimerin;N-chimaerin	A7VK13;Q91V57	A7VK13_MOUSE;CHIN_MOUSE	18599.1	34191.6	29155.8	31108.7	16481.1	13604	31600.2	9435.66	5752.58	17411.4	NaN
A8DIL0;Q8C6H0;Q9JL15	A8DIL0;Q8C6H0;Q9JL15	Galectin;Galectin;Galectin-8	A8DIL0;Q8C6H0;Q9JL15	A8DIL0_MOUSE;Q8C6H0_MOUSE;LEG8_MOUSE	NaN	NaN	2829.91	8332.45	NaN	3842.19	5566.15	7578.42	1063.38	10414.2	6655.33
A8DUK4;E9Q223	A8DUK4;E9Q223	Beta-globin;Hemoglobin, beta adult s chain (Fragment)	A8DUK4;E9Q223	A8DUK4_MOUSE;E9Q223_MOUSE	8025.42	14019.5	17122.8	13653.1	12739.3	16930	21790.8	14228.5	21089	27949.5	15957.1
A8Y5F6;Q62011	A8Y5F6;Q62011	Podoplanin	A8Y5F6;Q62011	A8Y5F6_MOUSE;PDPN_MOUSE	102910	115878	83838.8	125348	143872	99201.8	102150	104257	102025	NaN	86003.8
A8Y5P1;Q8K211	A8Y5P1;Q8K211	Copper transport protein;High affinity copper uptake protein 1	A8Y5P1;Q8K211	A8Y5P1_MOUSE;COPT1_MOUSE	28219.8	NaN	32719.4	21805.8	NaN	31246.4	30022.6	20569.4	NaN	7858.87	NaN
B0QZM1;B1ASK8;Q6P073	B0QZM1;B1ASK8;Q6P073	Ubiquitin-conjugating enzyme E2J 2;Ubiquitin-conjugating enzyme E2J 2;Ubiquitin-conjugating enzyme E2 J2	B0QZM1;B1ASK8;Q6P073	B0QZM1_MOUSE;B1ASK8_MOUSE;UB2J2_MOUSE	16570.5	11095.2	22719	21287.7	24593.4	15563.3	15699	20280	21671.1	26604.4	13807.5
B0R091;P61022	B0R091;P61022	Calcineurin-like EF hand protein 1;Calcineurin B homologous protein 1	B0R091;P61022	B0R091_MOUSE;CHP1_MOUSE	21857.4	22226.4	25480.6	25791	26563.4	25838	24224.2	24485.5	25543.2	25652	30315.5
B0R0U1	B0R0U1	tRNA N(3)-methylcytidine methyltransferase	B0R0U1	B0R0U1_MOUSE	2074.48	NaN	3462.99	801.7	NaN	1617.39	2383.53	1005.75	879.739	2109.95	997.237
B0V2P5;Q8BPN8	B0V2P5;Q8BPN8	Dmx-like 2;DmX-like protein 2	B0V2P5;Q8BPN8	B0V2P5_MOUSE;DMXL2_MOUSE	13639.4	16294.7	14244.5	17159.1	15762.7	11727.6	15876.8	16951.3	17512.4	17371	15165.3
B1APX2	B1APX2	RIKEN cDNA 5031439G07 gene	B1APX2	B1APX2_MOUSE	44624.6	42173.8	42076.2	49361.3	52709.6	42718.2	46249.7	45403.3	40011.4	41938.3	46795.2
B1AQD9;Q9Z2R6	B1AQD9;Q9Z2R6	Unc-119 lipid binding chaperone;Protein unc-119 homolog A	B1AQD9;Q9Z2R6	B1AQD9_MOUSE;U119A_MOUSE	NaN	NaN	1416.56	NaN	NaN	NaN	NaN	NaN	NaN	1621.61	NaN
B1AQH6;Q925J9	B1AQH6;Q925J9	Mediator of RNA polymerase II transcription subunit 1	B1AQH6;Q925J9	B1AQH6_MOUSE;MED1_MOUSE	13734.6	NaN	11027.2	14027.1	15562.8	13799	13649.2	14136	22308.2	14983.9	15435.1
B1AQL0;Q8K4H1	B1AQL0;Q8K4H1	Arylformamidase (Fragment);Kynurenine formamidase	B1AQL0;Q8K4H1	B1AQL0_MOUSE;KFA_MOUSE	19033.4	14303.6	19856.3	15662.6	18052.8	14245.6	26977.7	17608.6	16540.1	19676.8	14868.4
B1AQR8;G3X9T7;O08573	B1AQR8;G3X9T7;O08573	Galectin;Galectin;Galectin-9	B1AQR8;G3X9T7;O08573	B1AQR8_MOUSE;G3X9T7_MOUSE;LEG9_MOUSE	3818.28	2516.03	9082.31	5755.1	3995.91	4232.21	5263.34	6628.16	7485.52	8176.46	7190.99
B1ARD4;O55230	B1ARD4;O55230	RAD51 paralog D;DNA repair protein RAD51 homolog 4	B1ARD4;O55230	B1ARD4_MOUSE;RA51D_MOUSE	NaN	NaN	15564.5	NaN	NaN	10983.4	10815.1	1611.49	NaN	NaN	1103.01
B1ARS9;G5E8W9;O88876	B1ARS9;G5E8W9;O88876	Dehydrogenase/reductase (SDR family) member 3 (Fragment);Dehydrogenase/reductase (SDR family) member 3;Short-chain dehydrogenase/reductase 3	B1ARS9;G5E8W9;O88876	B1ARS9_MOUSE;G5E8W9_MOUSE;DHRS3_MOUSE	267184	540874	NaN	390997	588954	358142	392760	72231.8	NaN	231992	599394
B1ART1;B1ART2	B1ART1;B1ART2	Vacuolar protein sorting 13D	B1ART1;B1ART2	B1ART1_MOUSE;B1ART2_MOUSE	4171.49	3379.63	4333.43	5513.53	5705.88	4125.47	3114.05	5392.74	5028.53	5529	2708.37
B1ARU4	B1ARU4	Microtubule-actin cross-linking factor 1, isoforms 1/2/3/4	B1ARU4	B1ARU4_MOUSE	2.84788e+06	3.09822e+06	3.04785e+06	2.57565e+06	2.77135e+06	2868119	2.88911e+06	3.00777e+06	2.59454e+06	2.73712e+06	2.92553e+06
B1ARV6	B1ARV6	PRAME like 15	B1ARV6	B1ARV6_MOUSE	32774	31225	20931.5	25648.2	24188.1	29169.8	28243.7	33750.3	27560.9	29787.7	25532.8
B1ARW6;Q07243	B1ARW6;Q07243	Metal response element binding transcription factor 1 (Fragment);Metal regulatory transcription factor 1	B1ARW6;Q07243	B1ARW6_MOUSE;MTF1_MOUSE	2605.77	2216.46	4905.15	3287.49	4492.21	3854.3	2551.88	3210.97	3582.03	4304.06	2885.26
B1ARW8;V9GWZ1;V9GXF1	B1ARW8;V9GWZ1;V9GXF1	Uncharacterized protein C1orf122 homolog;RIKEN cDNA 1110065P20 gene (Fragment);RIKEN cDNA 1110065P20 gene	B1ARW8;V9GWZ1;V9GXF1	CA122_MOUSE;V9GWZ1_MOUSE;V9GXF1_MOUSE	10221.7	8974.08	6382.72	6338.38	5910.89	2629.83	15149.4	10795.7	14298	12366.2	11815.6
B1ASP2	B1ASP2	Tyrosine-protein kinase	B1ASP2	B1ASP2_MOUSE	22710.1	16085	22176.1	15903.1	16381.4	31894.6	15208.7	26607.1	24397.7	18219.6	18757.4
B1ASW6;Q5NCF2	B1ASW6;Q5NCF2	Trafficking protein particle complex subunit;Trafficking protein particle complex subunit 1	B1ASW6;Q5NCF2	B1ASW6_MOUSE;TPPC1_MOUSE	21195.9	21525.2	18742.2	20693.5	20424.3	19822.4	18058.3	23891.2	21620.5	17669.9	14707.6
B1AT92;Q60631	B1AT92;Q60631	Growth factor receptor bound protein 2;Growth factor receptor-bound protein 2	B1AT92;Q60631	B1AT92_MOUSE;GRB2_MOUSE	41785	42346.5	39982.7	37882.5	35553.4	34186.1	43085.7	35958	39649.7	37517.4	37057.3
B1ATD5	B1ATD5	Phosphatidylinositol-3-phosphate phosphatase	B1ATD5	B1ATD5_MOUSE	17139.7	16729.8	20269.8	13811.7	19394.2	19387	16174.3	19011.3	16809.7	19388.7	14875.6
B1ATI0;B1AV77;P47740	B1ATI0;B1AV77;P47740	Aldehyde dehydrogenase;Aldehyde dehydrogenase;Aldehyde dehydrogenase family 3 member A2	B1ATI0;B1AV77;P47740	B1ATI0_MOUSE;B1AV77_MOUSE;AL3A2_MOUSE	131877	150473	144588	145841	146980	143089	127743	147810	143681	142330	152672
B1ATP7;Q80Y81	B1ATP7;Q80Y81	Zinc phosphodiesterase ELAC protein 2	B1ATP7;Q80Y81	B1ATP7_MOUSE;RNZ2_MOUSE	86768.2	75801	85280.8	81809.1	83467.6	83271.2	89077.9	82623.5	82378.1	84192.9	86184.2
B1AU25;Q9Z0X1	B1AU25;Q9Z0X1	Apoptosis-inducing factor, mitochondrion-associated 1;Apoptosis-inducing factor 1, mitochondrial	B1AU25;Q9Z0X1	B1AU25_MOUSE;AIFM1_MOUSE	1.12196e+06	1.08208e+06	1.01878e+06	1.09632e+06	1.05143e+06	942123	1.09673e+06	1.10212e+06	1.05151e+06	1.00418e+06	1.0102e+06
B1AU74;Q9CWP6	B1AU74;Q9CWP6	Motile sperm domain containing 2;Motile sperm domain-containing protein 2	B1AU74;Q9CWP6	B1AU74_MOUSE;MSPD2_MOUSE	31292.1	25925	29761	35353.4	31519.9	24673.7	33642.1	29501.5	35438.2	25034.8	28873.2
B1AU75	B1AU75	Nuclear autoantigenic sperm protein	B1AU75	B1AU75_MOUSE	518469	460233	494392	474834	491331	485175	481582	472625	464300	509198	465558
B1AUF1;B1AUF2	B1AUF1;B1AUF2	Ski oncogene;Ski sarcoma viral oncogene homolog (avian)	B1AUF1;B1AUF2	B1AUF1_MOUSE;B1AUF2_MOUSE	507420	522958	524311	489465	507082	473247	508793	493028	517363	486732	484473
B1AUN2	B1AUN2	Eukaryotic translation initiation factor 2B, subunit 3	B1AUN2	B1AUN2_MOUSE	78319.6	76751.3	78750	71956.6	71485.9	53289.6	90479.1	83289.3	84939	81778.7	74276.9
B1AV01;O70583	B1AV01;O70583	RING-type E3 ubiquitin transferase;E3 ubiquitin-protein ligase Midline-1	B1AV01;O70583	B1AV01_MOUSE;TRI18_MOUSE	6161.16	5993.63	6188.08	7439.16	6450.21	10430.1	6722.3	5062.15	4358.7	7953.68	7711.34
B1AV66;Q8BR70	B1AV66;Q8BR70	Protein YIPF (Fragment);Protein YIPF6	B1AV66;Q8BR70	B1AV66_MOUSE;YIPF6_MOUSE	22776.3	23168.8	21218	19668.1	9553.8	16276.8	22515.4	24802.2	27230.5	23800.7	16667.3
B1AWE0;Q6PFA2	B1AWE0;Q6PFA2	Clathrin light chain	B1AWE0;Q6PFA2	B1AWE0_MOUSE;Q6PFA2_MOUSE	593550	624849	653716	622805	635414	635485	717129	717129	700615	635091	609902
B1AXD8	B1AXD8	Akirin-2	B1AXD8	AKIR2_MOUSE	20354.1	18627.4	21308.9	18728.2	16311	21966.9	22998.3	24502.7	22316.9	21451.4	23150.3
B1AXI9;J3QMP9;Q62036	B1AXI9;J3QMP9;Q62036	5-azacytidine induced gene 1;Centrosomal protein 131;Centrosomal protein of 131 kDa	B1AXI9;J3QMP9;Q62036	B1AXI9_MOUSE;J3QMP9_MOUSE;CP131_MOUSE	63294.2	61252.7	67798.4	62825.6	71842.2	79531.6	70821.8	49844.4	67570.5	61438.3	64298.4
B1AXZ4;B1AXZ5	B1AXZ4;B1AXZ5	ELAV-like protein	B1AXZ4;B1AXZ5	B1AXZ4_MOUSE;B1AXZ5_MOUSE	17643.3	27249	20414.6	28494.5	22194	21425.5	24344.5	28748.6	27233.6	21857.7	23927.9
B1AY10	B1AY10	Transcriptional repressor NF-X1	B1AY10	NFX1_MOUSE	1031.66	NaN	NaN	NaN	NaN	NaN	NaN	8270.82	5344.99	NaN	2880.9
B1AY13;E9PV45	B1AY13;E9PV45	Ubiquitin carboxyl-terminal hydrolase 24;ubiquitinyl hydrolase 1	B1AY13;E9PV45	UBP24_MOUSE;E9PV45_MOUSE	16756.2	14972.4	12907.3	13726.7	14022.7	12790.2	14583.9	15312.9	16433.2	14119.5	15976.2
B1AZ14	B1AZ14	Cobl-like 1	B1AZ14	B1AZ14_MOUSE	34784.7	47053.9	40213.9	33702.7	41865.4	48181.1	42714.1	NaN	NaN	42574	38193.2
B1AZ42;P0C0A3	B1AZ42;P0C0A3	Charged multivesicular body protein 6 (Fragment);Charged multivesicular body protein 6	B1AZ42;P0C0A3	B1AZ42_MOUSE;CHMP6_MOUSE	6729.2	7135.8	7638.41	4944.65	5986.4	6945.96	4168.33	2946.68	3161.38	8004.28	2765.74
B1AZ99	B1AZ99	OTU domain-containing protein 3	B1AZ99	OTUD3_MOUSE	NaN	NaN	NaN	NaN	3556.36	4151.73	NaN	NaN	NaN	NaN	5051.66
B1AZI6	B1AZI6	THO complex subunit 2	B1AZI6	THOC2_MOUSE	NaN	NaN	NaN	1.59141e+06	3.28093e+06	1913943	1.32528e+06	101626	335082	680369	1.79998e+06
B1AZP2;B7ZNS2	B1AZP2;B7ZNS2	Disks large-associated protein 4;DLG associated protein 4	B1AZP2;B7ZNS2	DLGP4_MOUSE;B7ZNS2_MOUSE	219401	206590	245692	201838	223071	199105	230005	192683	198519	260373	189959
B1B0S0;Q60595;Q61806;Q6P205;Q99L59	B1B0S0;Q60595;Q61806;Q6P205;Q99L59	X-linked lymphocyte-regulated 3C;X-linked lymphocyte-regulated protein 3A;X-linked lymphocyte-regulated protein 3C;X-linked lymphocyte-regulated protein 3B;X-linked lymphocyte-regulated 3A	B1B0S0;Q60595;Q61806;Q6P205;Q99L59	B1B0S0_MOUSE;XL3A_MOUSE;XL3C_MOUSE;XL3B_MOUSE;Q99L59_MOUSE	NaN	1004.82	2594.05	NaN	2349.78	995.859	NaN	NaN	552.896	NaN	NaN
B1B0V2	B1B0V2	EZH inhibitory protein	B1B0V2	EZHIP_MOUSE	149851	151887	119516	162519	140938	149788	120912	131800	141872	145884	141977
B2KF50	B2KF50	UHRF1 (ICBP90) binding protein 1	B2KF50	B2KF50_MOUSE	5903.1	8001.11	4009.41	5952.04	8759.15	7597.75	5293.42	8146.6	6550.54	8277.46	7060.45
B2KGA7;Q505B7	B2KGA7;Q505B7	Protein archease	B2KGA7;Q505B7	B2KGA7_MOUSE;ARCH_MOUSE	44787.2	42124.2	47132	49868.4	42954.8	46081.1	64773.5	51816.2	50742.9	43778.9	50164.8
B2LVG5;B2LVG6;E0CXT7;Q8BQZ5	B2LVG5;B2LVG6;E0CXT7;Q8BQZ5	Cleavage and polyadenylation specificity factor subunit 4	B2LVG5;B2LVG6;E0CXT7;Q8BQZ5	B2LVG5_MOUSE;B2LVG6_MOUSE;E0CXT7_MOUSE;CPSF4_MOUSE	9489.5	11138.8	7712.27	10066.7	9053.76	9334.57	12041.7	7159.11	7533.07	9545.32	7035.74
B2RQ57	B2RQ57	Tyrosine-protein kinase	B2RQ57	B2RQ57_MOUSE	NaN	NaN	7697.93	NaN	8780.24	NaN	NaN	NaN	5475.44	4258.14	NaN
B2RQ71;B7ZMZ7;E9PWR4	B2RQ71;B7ZMZ7;E9PWR4	Dip2c protein;Dip2c protein;Disco interacting protein 2 homolog C	B2RQ71;B7ZMZ7;E9PWR4	B2RQ71_MOUSE;B7ZMZ7_MOUSE;E9PWR4_MOUSE	5124.76	5213.64	5871.72	3839.44	4916.25	5125.35	4213.37	3605.97	4368.22	4840.32	3734.86
B2RQC6;E9QAI5	B2RQC6;E9QAI5	CAD protein	B2RQC6;E9QAI5	PYR1_MOUSE;E9QAI5_MOUSE	60046.8	50662.4	52284.7	66335.4	56920	56699.1	59318.9	55834.8	57261.7	59220.7	61159.6
B2RQR2;D3YUX2;Q8VBX6	B2RQR2;D3YUX2;Q8VBX6	Mpdz protein;Multiple PDZ domain crumbs cell polarity complex component;Multiple PDZ domain protein	B2RQR2;D3YUX2;Q8VBX6	B2RQR2_MOUSE;D3YUX2_MOUSE;MPDZ_MOUSE	NaN	10631.9	8743.82	9744.89	8891.26	6564.38	6680.2	11733.9	10516	8179.31	8642.78
B2RQR5	B2RQR5	Small G protein signaling modulator 1	B2RQR5	B2RQR5_MOUSE	8529.63	13914.8	4671.27	7358.59	9665.7	8875.28	9180.6	9889.94	11314	5776.55	9730.11
B2RQS1;Q9ERG2	B2RQS1;Q9ERG2	Striatin, calmodulin binding protein 3;Striatin-3	B2RQS1;Q9ERG2	B2RQS1_MOUSE;STRN3_MOUSE	8722.71	7466.94	NaN	NaN	6386.39	6346.35	6509.2	5659.15	NaN	7611	NaN
B2RR53;G5E828;Q8VDS7	B2RR53;G5E828;Q8VDS7	2410017P07Rik protein;Centrosomal protein 57-like 1;Centrosomal protein CEP57L1	B2RR53;G5E828;Q8VDS7	B2RR53_MOUSE;G5E828_MOUSE;CE57L_MOUSE	NaN	865.993	5705.38	3976.06	NaN	3490.03	4085.74	2401.16	NaN	2402.35	3701.93
B2RR82;E9QNG1	B2RR82;E9QNG1	Intersectin 2	B2RR82;E9QNG1	B2RR82_MOUSE;E9QNG1_MOUSE	445576	427468	420869	446290	436160	402694	479494	481494	443202	420973	449313
B2RR83	B2RR83	3'-5' RNA helicase YTHDC2	B2RR83	YTDC2_MOUSE	3940.46	5514.7	NaN	NaN	NaN	NaN	7232.12	4318.08	2319.97	6441.73	NaN
B2RT41	B2RT41	Zinc finger, C3H1-type containing	B2RT41	B2RT41_MOUSE	3.70218e+06	4247719	1069436	3.67739e+06	2.52052e+06	2.77492e+06	1.56644e+06	1.99189e+06	2.20506e+06	1.89424e+06	2.81086e+06
B2RUF0	B2RUF0	Y box protein 2	B2RUF0	B2RUF0_MOUSE	4953998	5148293	4.35053e+06	4328221	4.16022e+06	4208534	4771991	4370098	4.54482e+06	4.4295e+06	4.17509e+06
B2RUJ5	B2RUJ5	Amyloid-beta A4 precursor protein-binding family A member 1	B2RUJ5	APBA1_MOUSE	NaN	NaN	2745.61	2018.76	1457.78	NaN	NaN	1436.59	NaN	2607.24	NaN
B2RUM3	B2RUM3	AU015836 protein	B2RUM3	B2RUM3_MOUSE	761980	817731	720598	691523	729166	666652	777084	646033	687432	778918	668518
B2RXC1	B2RXC1	Trafficking protein particle complex subunit 11	B2RXC1	TPC11_MOUSE	36103.4	37254.8	39419.6	33071.4	35495.2	37244.2	40576.7	36415.2	36871.4	36284.2	37179.4
B2RXR6;E9QNQ2	B2RXR6;E9QNQ2	Serine/threonine-protein phosphatase 6 regulatory ankyrin repeat subunit B;Ankyrin repeat domain 44	B2RXR6;E9QNQ2	ANR44_MOUSE;E9QNQ2_MOUSE	62465.7	61187.4	63579	62168.1	57847.1	53087.5	64767.2	63027.1	67634.4	64205.6	63805.4
B2RXS3;F8VQ70	B2RXS3;F8VQ70	S phase cyclin A-associated protein in the ER	B2RXS3;F8VQ70	B2RXS3_MOUSE;F8VQ70_MOUSE	2203.61	1199.87	10604.2	NaN	NaN	NaN	NaN	NaN	NaN	17335.9	1767.3
B2RXS4	B2RXS4	Plexin-B2	B2RXS4	PLXB2_MOUSE	156999	161139	163876	167987	165982	176388	163841	158867	168997	158974	164435
B2RXT3	B2RXT3	oxoglutarate dehydrogenase (succinyl-transferring)	B2RXT3	B2RXT3_MOUSE	715345	702446	687303	735435	707707	716902	734365	719433	687116	705426	719137
B2RY56	B2RY56	RNA-binding protein 25	B2RY56	RBM25_MOUSE	22292.9	16661.8	17442.3	16850.8	12730.6	16261.9	18598.6	13443.2	14825	17436	16497.5
B7FAU9;Q8BTM8	B7FAU9;Q8BTM8	Filamin, alpha;Filamin-A	B7FAU9;Q8BTM8	B7FAU9_MOUSE;FLNA_MOUSE	332019	393514	359752	363206	377464	409693	313777	354682	319259	389841	350000
B7ZCU0;B7ZCU2;B7ZCU3;B7ZCU4;B7ZCU5;J3QNK8;Q8CBW3	B7ZCU0;B7ZCU2;B7ZCU3;B7ZCU4;B7ZCU5;J3QNK8;Q8CBW3	Abl interactor 1	B7ZCU0;B7ZCU2;B7ZCU3;B7ZCU4;B7ZCU5;J3QNK8;Q8CBW3	B7ZCU0_MOUSE;B7ZCU2_MOUSE;B7ZCU3_MOUSE;B7ZCU4_MOUSE;B7ZCU5_MOUSE;J3QNK8_MOUSE;ABI1_MOUSE	49922.9	48554.7	53019.1	57340.4	53525.5	57606.6	51485.4	58365.1	53760	50231.7	54780.8
B7ZMP1	B7ZMP1	Xaa-Pro aminopeptidase 3	B7ZMP1	XPP3_MOUSE	NaN	10456.2	11060.1	NaN	6702.84	5021.69	16523.5	9339.87	3406.81	12382.9	11373.6
B7ZNB2;B7ZW84;Q80ZA7	B7ZNB2;B7ZW84;Q80ZA7	Fmr1 neighbor;Fmr1 neighbor;Fmr1 neighbor protein	B7ZNB2;B7ZW84;Q80ZA7	B7ZNB2_MOUSE;B7ZW84_MOUSE;FMR1N_MOUSE	25361.5	24102.8	22231.4	26447.4	31310.1	37305.2	17413.6	20125.4	30704.1	28617.3	25844.1
B7ZNL2;Q78ZA7	B7ZNL2;Q78ZA7	Nap1l4 protein;Nucleosome assembly protein 1-like 4	B7ZNL2;Q78ZA7	B7ZNL2_MOUSE;NP1L4_MOUSE	926945	939780	962077	928412	989058	1.02109e+06	865604	911317	950556	936528	988390
B7ZNP3;Q3V4B5	B7ZNP3;Q3V4B5	COMM domain containing 6;COMM domain-containing protein 6	B7ZNP3;Q3V4B5	B7ZNP3_MOUSE;COMD6_MOUSE	14265.8	15229.1	13055.8	15811	12580.4	3487.21	NaN	NaN	13166.4	14912.8	16101
B7ZP47;Q65Z40	B7ZP47;Q65Z40	WAPL cohesin release factor;Wings apart-like protein homolog	B7ZP47;Q65Z40	B7ZP47_MOUSE;WAPL_MOUSE	10941.7	9575.32	9685.17	7872.75	18267.7	16595.1	14650.3	13633	8581.61	6521.33	14177.5
B7ZWM6;Q3UTJ2	B7ZWM6;Q3UTJ2	Sorbin and SH3 domain containing 2;Sorbin and SH3 domain-containing protein 2	B7ZWM6;Q3UTJ2	B7ZWM6_MOUSE;SRBS2_MOUSE	73649.2	73602.4	74182.5	72368.2	68373.3	78016.5	74817.1	74245	73014.5	79650.2	79583.9
B8JJ66;B8JJ69	B8JJ66;B8JJ69	RIKEN cDNA 2310061I04 gene	B8JJ66;B8JJ69	B8JJ66_MOUSE;B8JJ69_MOUSE	4486.66	9140.39	4109.37	5534.29	5651.92	7572.87	2880.49	6033.26	10296.2	8232.21	5654.39
B8JJC1;Q8BJ37	B8JJC1;Q8BJ37	Tyrosyl-DNA phosphodiesterase 1	B8JJC1;Q8BJ37	B8JJC1_MOUSE;TYDP1_MOUSE	1760.43	3733.86	NaN	NaN	NaN	NaN	3618.35	NaN	10450.6	9012.05	12825.3
B8JKU8;B8JKV0	B8JKU8;B8JKV0	Antagonist of mitotic exit network 1;Protein AMN1 homolog	B8JKU8;B8JKV0	B8JKU8_MOUSE;AMN1_MOUSE	1.61767e+06	1.48014e+06	1.76233e+06	1.75354e+06	1.71497e+06	1.5565e+06	1.61557e+06	1664215	1.75095e+06	1.74158e+06	1.79937e+06
B9EHJ3	B9EHJ3	Tight junction protein 1	B9EHJ3	B9EHJ3_MOUSE	44260.9	46331.2	43558	45992.3	43850.8	44748.1	47480.5	38745.6	39269.4	44372.4	43790.2
B9EJ86	B9EJ86	Oxysterol-binding protein-related protein 8	B9EJ86	OSBL8_MOUSE	137314	138729	128532	129927	130040	137931	135440	144918	136662	127784	128882
B9EJR8	B9EJR8	Dynein axonemal assembly factor 5	B9EJR8	DAAF5_MOUSE	12999.1	23263.6	30123.6	21467.2	24796.2	20646.7	34785	33547.6	32415	30792.3	31980.7
B9EKI3	B9EKI3	TATA element modulatory factor	B9EKI3	TMF1_MOUSE	3796.43	3707.08	3973.88	NaN	2638.49	4836.8	5200.83	3614.62	NaN	NaN	4811.17
B9EKJ3	B9EKJ3	Protein MON2 homolog	B9EKJ3	B9EKJ3_MOUSE	46989.4	46290.3	47142.5	47242.7	43403.3	54988.5	47379.6	46416.6	52102.2	47246.4	44816.4
C0HKD8;C0HKD9	C0HKD8;C0HKD9	Microfibrillar-associated protein 1A;Microfibrillar-associated protein 1B	C0HKD8;C0HKD9	MFA1A_MOUSE;MFA1B_MOUSE	2032.24	2777.34	2823.89	3689.91	3082.73	4665.05	3711.87	4358.47	6365.56	3210.11	3360.1
C0LLJ0	C0LLJ0	Importin subunit alpha-8	C0LLJ0	IMA8_MOUSE	157199	149367	147893	147440	150799	145210	179513	139015	155835	143811	151337
C3VD30	C3VD30	Protein ZAR1-like	C3VD30	ZAR1L_MOUSE	70680.6	71167.9	69295.5	67472	62974.5	66799.3	67285.8	71533.4	66140.4	77764.3	70591.9
D2J0Y4;G3UZF7	D2J0Y4;G3UZF7	(E2-independent) E3 ubiquitin-conjugating enzyme FATS;DNA segment, Chr 7, ERATO Doi 443, expressed	D2J0Y4;G3UZF7	CJ090_MOUSE;G3UZF7_MOUSE	7698.64	4719.93	6964.74	6488.86	7645.17	9195.11	8315.22	7824.24	11531.7	9445.38	5590.22
D3YTS1;D3YWT0;D3Z569;Q9R0P6	D3YTS1;D3YWT0;D3Z569;Q9R0P6	Signal peptidase complex catalytic subunit SEC11;Signal peptidase complex catalytic subunit SEC11;Signal peptidase complex catalytic subunit SEC11;Signal peptidase complex catalytic subunit SEC11A	D3YTS1;D3YWT0;D3Z569;Q9R0P6	D3YTS1_MOUSE;D3YWT0_MOUSE;D3Z569_MOUSE;SC11A_MOUSE	84595.9	76172.9	82986.1	92178.6	91402.8	109724	87207.2	89587.5	96319.1	86611	93502.5
D3YTS9;D3YZU0;F6WRF1	D3YTS9;D3YZU0;F6WRF1	Testicular acid phosphatase;Acid phosphatase 4 (Fragment);Acid phosphatase 4 (Fragment)	D3YTS9;D3YZU0;F6WRF1	PPAT_MOUSE;D3YZU0_MOUSE;F6WRF1_MOUSE	4901.65	7050.8	7228.18	7670.38	4001.16	8475.18	NaN	12211.3	7478.55	NaN	NaN
D3YTU2;Q3U0K8	D3YTU2;Q3U0K8	Prolyl 3-hydroxylase OGFOD1	D3YTU2;Q3U0K8	D3YTU2_MOUSE;OGFD1_MOUSE	10396.4	9410.25	11983.6	11720	10011.3	12687.5	9960.94	27526.1	NaN	9968.23	10565
D3YTV2;Q9R1K5	D3YTV2;Q9R1K5	Fizzy and cell division cycle 20 related 1;Fizzy-related protein homolog	D3YTV2;Q9R1K5	D3YTV2_MOUSE;FZR1_MOUSE	23079.5	41782	37768.4	27544.5	37388.3	32057.2	23588.4	33856.9	37869.8	36225.4	35497.8
D3YTZ7;Q9CR30	D3YTZ7;Q9CR30	ubiquitinyl hydrolase 1;Josephin-2	D3YTZ7;Q9CR30	D3YTZ7_MOUSE;JOS2_MOUSE	NaN	2791.44	NaN	1926.4	5526.95	4553.5	3190.37	2805.59	NaN	NaN	5504.55
D3YU00;Q9EPQ7	D3YU00;Q9EPQ7	StAR-related lipid transfer (START) domain containing 5;StAR-related lipid transfer protein 5	D3YU00;Q9EPQ7	D3YU00_MOUSE;STAR5_MOUSE	47683.5	57386.5	9887.48	8075.29	2823.77	NaN	2135.93	5.82732	1991.28	1514.45	59.131
D3YU12;Q8K2T1	D3YU12;Q8K2T1	NmrA-like family domain containing 1;NmrA-like family domain-containing protein 1	D3YU12;Q8K2T1	D3YU12_MOUSE;NMRL1_MOUSE	26070.4	29765.9	25071.1	31998.2	27706.3	34041.7	36565.1	33223.1	35716.7	31908.5	33667.1
D3YU17;Q8VCM8	D3YU17;Q8VCM8	Nicalin;BOS complex subunit NCLN	D3YU17;Q8VCM8	D3YU17_MOUSE;NCLN_MOUSE	122097	126648	116497	121480	135374	133187	133078	136215	129223	117570	132503
D3YU42;Q9CQ04	D3YU42;Q9CQ04	2-oxoglutarate and iron-dependent oxygenase domain containing 2;2-oxoglutarate and iron-dependent oxygenase domain-containing protein 2	D3YU42;Q9CQ04	D3YU42_MOUSE;OGFD2_MOUSE	NaN	NaN	7345.19	6309.24	2580.37	3791.22	3430.9	NaN	9669.87	2841.4	1788.08
D3YU58;Q9WVM3	D3YU58;Q9WVM3	Anaphase promoting complex subunit 7;Anaphase-promoting complex subunit 7	D3YU58;Q9WVM3	D3YU58_MOUSE;APC7_MOUSE	8599.45	6879.66	8737.78	2934.33	7104.46	6809.01	10826	3649.01	4005.23	7972.91	3589.1
D3YU60;E9QJW0;Q91VS7	D3YU60;E9QJW0;Q91VS7	Microsomal glutathione S-transferase 1;glutathione transferase;Microsomal glutathione S-transferase 1	D3YU60;E9QJW0;Q91VS7	D3YU60_MOUSE;E9QJW0_MOUSE;MGST1_MOUSE	1307.15	4702.85	5770.94	2451.52	3332.95	3837.36	1551.23	NaN	1650.76	5707.58	1665.35
D3YU89	D3YU89	Citron Rho-interacting kinase	D3YU89	D3YU89_MOUSE	74856.4	75177.7	75417	80015.7	84041.7	82301.3	83301.1	77589.3	74972.8	79623.8	78155.6
D3YUD2	D3YUD2	Afadin, adherens junction formation factor (Fragment)	D3YUD2	D3YUD2_MOUSE	21331.5	27729.8	19742	26779.2	20483	16963.5	28444.1	31486	33847.8	19498.2	29222.6
D3YUE6;Q9DAN6	D3YUE6;Q9DAN6	Gametocyte specific factor 1 (Fragment);Gametocyte-specific factor 1	D3YUE6;Q9DAN6	D3YUE6_MOUSE;GTSF1_MOUSE	28144.2	34452.4	28969.6	24118.4	31864.6	24076	26828.4	32898.1	33341.7	28448.8	39195.3
D3YUG1;Q3TH34;Q9D8N2	D3YUG1;Q3TH34;Q9D8N2	DENN domain containing 10 (Fragment);DENN domain containing 10;DENN domain-containing protein 10	D3YUG1;Q3TH34;Q9D8N2	D3YUG1_MOUSE;Q3TH34_MOUSE;DEN10_MOUSE	NaN	3793.06	8193.95	4348.75	NaN	NaN	5449.28	NaN	NaN	8035.26	NaN
D3YUM1;Q91YT0	D3YUM1;Q91YT0	NADH dehydrogenase [ubiquinone] flavoprotein 1, mitochondrial;NADH dehydrogenase [ubiquinone] flavoprotein 1, mitochondrial	D3YUM1;Q91YT0	D3YUM1_MOUSE;NDUV1_MOUSE	147623	150443	135479	141144	153980	147711	173264	145246	160586	133269	144012
D3YUM7;D3YUN2;Q99M96	D3YUM7;D3YUN2;Q99M96	Suppression of tumorigenicity 7;Suppression of tumorigenicity 7;Suppressor of tumorigenicity 7 protein	D3YUM7;D3YUN2;Q99M96	D3YUM7_MOUSE;D3YUN2_MOUSE;ST7_MOUSE	5366.6	11015.7	12453.3	NaN	NaN	NaN	2550.27	17633.2	NaN	9600.46	1121.78
D3YUP1;Q9WVG6	D3YUP1;Q9WVG6	Histone-arginine methyltransferase CARM1	D3YUP1;Q9WVG6	D3YUP1_MOUSE;CARM1_MOUSE	43043.9	49357.8	45232.3	45945.6	51679.8	49593.4	51203.4	53792	56164.1	49566.9	50297.2
D3YUR6;Q8BG50	D3YUR6;Q8BG50	Transmembrane protein 169 (Fragment);Transmembrane protein 169	D3YUR6;Q8BG50	D3YUR6_MOUSE;TM169_MOUSE	NaN	NaN	NaN	NaN	NaN	NaN	NaN	NaN	NaN	12818.4	10782.1
D3YUR9;Q8VDN4	D3YUR9;Q8VDN4	Coiled-coil domain containing 92 (Fragment);Coiled-coil domain-containing protein 92	D3YUR9;Q8VDN4	D3YUR9_MOUSE;CCD92_MOUSE	NaN	8000.24	6700.54	6938.54	10523.5	13458.4	5363.32	1815.28	NaN	NaN	4823.52
D3YUV9;D3Z729;D3Z730;G3X9H1;Q0P688;Q3UUT0;Q8BMB3	D3YUV9;D3Z729;D3Z730;G3X9H1;Q0P688;Q3UUT0;Q8BMB3	Eukaryotic translation initiation factor 4E member 2;Eukaryotic translation initiation factor 4E member 2;Eukaryotic translation initiation factor 4E member 2;Eukaryotic translation initiation factor 4E member 2;Eukaryotic translation initiation factor 4E member 2;Eukaryotic translation initiation factor 4E member 2;Eukaryotic translation initiation factor 4E type 2	D3YUV9;D3Z729;D3Z730;G3X9H1;Q0P688;Q3UUT0;Q8BMB3	D3YUV9_MOUSE;D3Z729_MOUSE;D3Z730_MOUSE;G3X9H1_MOUSE;Q0P688_MOUSE;Q3UUT0_MOUSE;IF4E2_MOUSE	NaN	12616	12188.1	11307.9	13994.1	NaN	NaN	15887.8	17548.1	22592.3	NaN
D3YV69	D3YV69	RAB6A, member RAS oncogene family	D3YV69	D3YV69_MOUSE	11192.2	12636.2	11175.8	13349.2	10545.8	11845.1	18836	13097.6	19133.2	13096.5	6610.68
D3YVG4	D3YVG4	Transmembrane protein 184C (Fragment)	D3YVG4	D3YVG4_MOUSE	12670.9	12408	12659.6	10402.4	11559.9	12845	10663.5	12277.3	5546.16	10492.3	9201.51
D3YVL0;D3Z3E8;E9PW39;P23249	D3YVL0;D3Z3E8;E9PW39;P23249	RNA helicase;RNA helicase;RNA helicase;Putative helicase MOV-10	D3YVL0;D3Z3E8;E9PW39;P23249	D3YVL0_MOUSE;D3Z3E8_MOUSE;E9PW39_MOUSE;MOV10_MOUSE	NaN	1331.86	NaN	NaN	NaN	NaN	NaN	2045.7	NaN	2804.96	3421.43
D3YVQ1	D3YVQ1	Interaction protein for cytohesin exchange factors 1 (Fragment)	D3YVQ1	D3YVQ1_MOUSE	NaN	29443.5	24648.1	39694.2	21367.3	14027.9	19001.4	22178	30258.1	33475.7	33441.4
D3YVU0;P62069	D3YVU0;P62069	ubiquitinyl hydrolase 1;Ubiquitin carboxyl-terminal hydrolase 46	D3YVU0;P62069	D3YVU0_MOUSE;UBP46_MOUSE	46168.1	46503	54108.9	44084.3	48783.7	53230.4	44076.1	59233.2	39081.3	46073.8	50087.7
D3YVV1;Q8VEK0	D3YVV1;Q8VEK0	Cell cycle control protein;Cell cycle control protein 50A	D3YVV1;Q8VEK0	D3YVV1_MOUSE;CC50A_MOUSE	34135.8	35474	37125.4	31944.4	35868.7	41339.8	40094.9	42306.7	46724.5	35940.5	35799.5
D3YVY9;Q14AI0	D3YVY9;Q14AI0	Sister chromatid cohesion protein DCC1	D3YVY9;Q14AI0	D3YVY9_MOUSE;DCC1_MOUSE	3579.25	4879.55	3912.54	5489.54	1501.03	2945.62	7593.27	525.913	NaN	6202.37	2527.01
D3YVZ9;P58059	D3YVZ9;P58059	Mitochondrial ribosomal protein S21 (Fragment);28S ribosomal protein S21, mitochondrial	D3YVZ9;P58059	D3YVZ9_MOUSE;RT21_MOUSE	7120	11158.4	NaN	NaN	NaN	NaN	8301.59	NaN	8395.99	NaN	NaN
D3YW42	D3YW42	Coiled-coil domain containing 9	D3YW42	D3YW42_MOUSE	13114.2	13388.4	10369.3	8545.81	14261.6	7172.15	15189.9	10890.3	11046.4	13836.6	8689.26
D3YW86	D3YW86	TSC22 domain family, member 1	D3YW86	D3YW86_MOUSE	7425.24	9784.59	10850.7	8427.69	6765.27	4245.86	12959.8	14745.9	10050.5	17130.6	10017.9
D3YWD5;Q9D2V8	D3YWD5;Q9D2V8	Major facilitator superfamily domain containing 10 (Fragment);Major facilitator superfamily domain-containing protein 10	D3YWD5;Q9D2V8	D3YWD5_MOUSE;MFS10_MOUSE	NaN	NaN	NaN	6558.84	10601.7	4143.32	NaN	NaN	2871.31	NaN	2836.49
D3YWH4;D3Z6X7;D6RGM8;Q9DBU0	D3YWH4;D3Z6X7;D6RGM8;Q9DBU0	Transmembrane 9 superfamily member (Fragment);Transmembrane 9 superfamily member;Transmembrane 9 superfamily member;Transmembrane 9 superfamily member 1	D3YWH4;D3Z6X7;D6RGM8;Q9DBU0	D3YWH4_MOUSE;D3Z6X7_MOUSE;D6RGM8_MOUSE;TM9S1_MOUSE	6285.49	22297.3	21419.7	10916.6	24002.2	11459.7	18273.1	20712.6	22277.4	35352.6	9231.16
D3YWJ5	D3YWJ5	Tumor necrosis factor, alpha-induced protein 8	D3YWJ5	D3YWJ5_MOUSE	15790.4	15466.7	18547.1	18494.6	21232.7	17216	22880.7	20739.4	20193.5	20095.8	23360.5
D3YWT1;D3Z3N4	D3YWT1;D3Z3N4	Heterogeneous nuclear ribonucleoprotein H3	D3YWT1;D3Z3N4	D3YWT1_MOUSE;D3Z3N4_MOUSE	41115.7	46611.2	39702.3	43262.2	43769.1	43945.9	47275	48658.4	42387.4	45878.3	41816.9
D3YWY6;D3Z5S0;D3Z786;E9Q0V4;P63030	D3YWY6;D3Z5S0;D3Z786;E9Q0V4;P63030	Mitochondrial pyruvate carrier;Mitochondrial pyruvate carrier;Mitochondrial pyruvate carrier (Fragment);Mitochondrial pyruvate carrier;Mitochondrial pyruvate carrier 1	D3YWY6;D3Z5S0;D3Z786;E9Q0V4;P63030	D3YWY6_MOUSE;D3Z5S0_MOUSE;D3Z786_MOUSE;E9Q0V4_MOUSE;MPC1_MOUSE	31336.9	52843.2	52061.9	32001.4	44400.3	44652.1	36740.2	30597.4	NaN	26582.8	6345.86
D3YX03;P17533;Q5ERJ0;Q9D815;Q9D848	D3YX03;P17533;Q5ERJ0;Q9D815;Q9D848	Defensin, alpha, 42;Alpha-defensin 29;CRS1C-2;Defensin related sequence cryptdin peptide (Paneth cells);CRS1C-3	D3YX03;P17533;Q5ERJ0;Q9D815;Q9D848	D3YX03_MOUSE;DFA29_MOUSE;Q5ERJ0_MOUSE;Q9D815_MOUSE;Q9D848_MOUSE	6726.26	NaN	6875.22	3136.61	4551.94	9313.52	4685.12	5333.18	7350.71	5930.63	7792.7
D3YX08;D3Z0I8;D3Z3Z2;D3Z7P2;Q3UBX0	D3YX08;D3Z0I8;D3Z3Z2;D3Z7P2;Q3UBX0	Transmembrane protein 109;Transmembrane protein 109 (Fragment);Transmembrane protein 109 (Fragment);Transmembrane protein 109 (Fragment);Transmembrane protein 109	D3YX08;D3Z0I8;D3Z3Z2;D3Z7P2;Q3UBX0	D3YX08_MOUSE;D3Z0I8_MOUSE;D3Z3Z2_MOUSE;D3Z7P2_MOUSE;TM109_MOUSE	11801.9	6066.66	5301.83	6608.83	10706.7	16168.4	10483.2	NaN	NaN	NaN	21089.2
D3YX09;D3YZD8;D3Z442;Q8R0P4	D3YX09;D3YZD8;D3Z442;Q8R0P4	Adipogenesis associated Mth938 domain containing;Adipogenesis associated Mth938 domain containing;Adipogenesis associated Mth938 domain containing;Mth938 domain-containing protein	D3YX09;D3YZD8;D3Z442;Q8R0P4	D3YX09_MOUSE;D3YZD8_MOUSE;D3Z442_MOUSE;AAMDC_MOUSE	NaN	7941.66	NaN	NaN	NaN	NaN	4255.1	497.766	7641.66	3758.22	NaN
D3YX76;P15626	D3YX76;P15626	Glutathione S-transferase;Glutathione S-transferase Mu 2	D3YX76;P15626	D3YX76_MOUSE;GSTM2_MOUSE	NaN	NaN	6469.53	5149.53	28811.1	6331.29	8934.04	NaN	7142.22	4334.08	23812.9
D3YX85;E9PX52;Q7SIG6	D3YX85;E9PX52;Q7SIG6	ArfGAP with SH3 domain, ankyrin repeat and PH domain 2;ArfGAP with SH3 domain, ankyrin repeat and PH domain 2;Arf-GAP with SH3 domain, ANK repeat and PH domain-containing protein 2	D3YX85;E9PX52;Q7SIG6	D3YX85_MOUSE;E9PX52_MOUSE;ASAP2_MOUSE	25432.6	25949.2	52929.1	113418	NaN	NaN	NaN	NaN	NaN	NaN	78970.4
D3YXA8;Q8R3L5	D3YXA8;Q8R3L5	Solute carrier organic anion transporter family member;Solute carrier organic anion transporter family member 3A1	D3YXA8;Q8R3L5	D3YXA8_MOUSE;SO3A1_MOUSE	24389.7	27276.8	4349.88	21660.7	18147.7	24815.7	19790.2	12624.7	14847.6	10979.4	20309.7
D3YXD1;P52483;Q91W82	D3YXD1;P52483;Q91W82	Ubiquitin-conjugating enzyme E2E 2 (Fragment);Ubiquitin-conjugating enzyme E2 E3;Ubiquitin-conjugating enzyme E2 E2	D3YXD1;P52483;Q91W82	D3YXD1_MOUSE;UB2E3_MOUSE;UB2E2_MOUSE	504450	388039	484813	340466	434679	416357	357338	361164	304143	432025	369913
D3YXK2;S4R1M2	D3YXK2;S4R1M2	Scaffold attachment factor B1;Scaffold attachment factor B	D3YXK2;S4R1M2	SAFB1_MOUSE;S4R1M2_MOUSE	52479.6	53310.2	47560.5	50120.3	49124	50410.4	55693.7	46121.4	46944.5	49349.3	41583.1
D3YXZ3;Q91YS4	D3YXZ3;Q91YS4	Kinesin light chain	D3YXZ3;Q91YS4	D3YXZ3_MOUSE;Q91YS4_MOUSE	8089.98	6616.65	6054.71	5774.5	11090.6	6975.2	12731	10549.7	10375.3	7304.98	11598.5
D3YY09;F6T9K1;Q9D6N5	D3YY09;F6T9K1;Q9D6N5	Dr1 associated protein 1 (negative cofactor 2 alpha);Dr1 associated protein 1 (negative cofactor 2 alpha);Dr1-associated corepressor	D3YY09;F6T9K1;Q9D6N5	D3YY09_MOUSE;F6T9K1_MOUSE;NC2A_MOUSE	68884.7	55645.3	52111.7	60957.5	51634.6	48994.4	56334.5	65140	49082	62467.2	50926.6
D3YY91	D3YY91	Leucine-rich repeat protein 1	D3YY91	LLR1_MOUSE	63823.3	58324.2	56857.2	66049.1	54788.1	63337.3	60325.3	64320	66545.9	59335	62893
D3YYE1;D3Z7M9;F6UFG6;O35381	D3YYE1;D3Z7M9;F6UFG6;O35381	Acidic leucine-rich nuclear phosphoprotein 32 family member (Fragment);Acidic leucine-rich nuclear phosphoprotein 32 family member;Acidic leucine-rich nuclear phosphoprotein 32 family member (Fragment);Acidic leucine-rich nuclear phosphoprotein 32 family member A	D3YYE1;D3Z7M9;F6UFG6;O35381	D3YYE1_MOUSE;D3Z7M9_MOUSE;F6UFG6_MOUSE;AN32A_MOUSE	111106	120605	106508	115418	130985	129181	143363	100971	133791	106279	108794
D3YYK0;Q8K4F5	D3YYK0;Q8K4F5	Abhydrolase domain containing 11;Protein ABHD11	D3YYK0;Q8K4F5	D3YYK0_MOUSE;ABHDB_MOUSE	33090.5	35693.5	27270	34252.7	33331.3	30631.2	31338.9	39791.1	35254.8	31925.6	37673.6
D3YYM6;D3Z1S8;P97461	D3YYM6;D3Z1S8;P97461	Ribosomal protein S5 (Fragment);Ribosomal protein S5 (Fragment);40S ribosomal protein S5	D3YYM6;D3Z1S8;P97461	D3YYM6_MOUSE;D3Z1S8_MOUSE;RS5_MOUSE	668974	761867	667184	782196	777703	695350	819942	631438	710982	674528	664903
D3YYT1	D3YYT1	Cytokine-like nuclear factor N-PAC	D3YYT1	D3YYT1_MOUSE	8610.4	8550.66	8474.91	7989.88	9659.98	9937.35	9085.41	7783.32	7927.58	9471.34	9094.2
D3YYW8;Q91V81	D3YYW8;Q91V81	RNA-binding protein 42	D3YYW8;Q91V81	D3YYW8_MOUSE;RBM42_MOUSE	14334.6	14541.3	14152.7	19510.8	14668	10859.7	20701.7	21651.5	18499.8	14607.2	16782.6
D3YZ09;Q9CY66	D3YZ09;Q9CY66	H/ACA ribonucleoprotein complex subunit (Fragment);H/ACA ribonucleoprotein complex subunit 1	D3YZ09;Q9CY66	D3YZ09_MOUSE;GAR1_MOUSE	10296.5	9519.49	12859.9	NaN	13369.8	9159.39	16308.7	15034.6	15062.9	14302.1	16549.4
D3YZ19;D3YZ20;O08740;Q6PI63	D3YZ19;D3YZ20;O08740;Q6PI63	Polymerase (RNA) II (DNA directed) polypeptide J;Polymerase (RNA) II (DNA directed) polypeptide J;DNA-directed RNA polymerase II subunit RPB11;Polymerase (RNA) II (DNA directed) polypeptide J	D3YZ19;D3YZ20;O08740;Q6PI63	D3YZ19_MOUSE;D3YZ20_MOUSE;RPB11_MOUSE;Q6PI63_MOUSE	4624.02	2983.41	7488.44	4341.8	4495.21	3824.64	8816.24	7750.14	5307.59	8276.2	4249.75
D3YZ62;D3Z4J3	D3YZ62;D3Z4J3	Myosin VA	D3YZ62;D3Z4J3	D3YZ62_MOUSE;D3Z4J3_MOUSE	139901	154898	128341	142066	130590	146028	148964	145353	144854	136168	127138
D3YZC9;D3YZD0;E9Q4Q2;Q64213	D3YZC9;D3YZD0;E9Q4Q2;Q64213	Splicing factor 1	D3YZC9;D3YZD0;E9Q4Q2;Q64213	D3YZC9_MOUSE;D3YZD0_MOUSE;E9Q4Q2_MOUSE;SF01_MOUSE	22491	20403.8	16037.1	18115.6	15007.4	10483.7	23196	12320.6	19033.7	13735	15891.2
D3YZE7;E9Q9F9;Q6GQV7	D3YZE7;E9Q9F9;Q6GQV7	Erythroid differentiation regulatory factor 1;Erythroid differentiation regulatory factor 1;Erythroid differentiation-related factor 1	D3YZE7;E9Q9F9;Q6GQV7	D3YZE7_MOUSE;E9Q9F9_MOUSE;EDRF1_MOUSE	3628	4468.42	6620.12	4597.46	5218.74	3461.38	NaN	5215.54	5660.64	6008.68	5719.75
D3YZN4;Q3ULF4	D3YZN4;Q3ULF4	SPG7, paraplegin matrix AAA peptidase subunit;Paraplegin	D3YZN4;Q3ULF4	D3YZN4_MOUSE;SPG7_MOUSE	52846.9	52110.8	53023.2	51913.7	55778.1	46764.7	57796.5	49215.5	57891.1	47637.2	50266.9
D3YZN8	D3YZN8	Unc-45 myosin chaperone A (Fragment)	D3YZN8	D3YZN8_MOUSE	NaN	19188.9	21942	12067.7	14910.4	16758.3	NaN	57517.3	NaN	85423.8	NaN
D3YZP9	D3YZP9	Coiled-coil domain-containing protein 6	D3YZP9	CCDC6_MOUSE	145488	153449	148826	156371	139997	142135	143292	148294	146157	155543	141975
D3YZR1;Q9JHE7	D3YZR1;Q9JHE7	Protein TSSC4 (Fragment);Protein TSSC4	D3YZR1;Q9JHE7	D3YZR1_MOUSE;TSSC4_MOUSE	5239.91	4273.64	5120.96	3732.55	NaN	1465.21	3250.32	3476.84	NaN	5923.22	3689.96
D3YZS5;P97473	D3YZS5;P97473	TARBP2, RISC loading complex RNA binding subunit (Fragment);RISC-loading complex subunit TARBP2	D3YZS5;P97473	D3YZS5_MOUSE;TRBP2_MOUSE	64677.3	70746.7	62830.9	72330.3	66017.9	57963.9	65617.5	72541.6	65790.5	66634.4	68818.1
D3YZZ5;E9Q7G1	D3YZZ5;E9Q7G1	Transmembrane p24 trafficking protein 7	D3YZZ5;E9Q7G1	D3YZZ5_MOUSE;E9Q7G1_MOUSE	169107	175162	160952	154890	141879	173682	179013	160908	168152	150226	158216
D3Z030;Q6EDY6	D3Z030;Q6EDY6	Capping protein regulator and myosin 1 linker 1;F-actin-uncapping protein LRRC16A	D3Z030;Q6EDY6	D3Z030_MOUSE;CARL1_MOUSE	18074.9	15147.1	16026.8	19653.8	17750.8	21876.4	16006.1	18320.1	16497	17645	17434.6
D3Z041;P41216	D3Z041;P41216	Long-chain-fatty-acid--CoA ligase;Long-chain-fatty-acid--CoA ligase 1	D3Z041;P41216	D3Z041_MOUSE;ACSL1_MOUSE	533836	527863	517821	535663	538404	500764	536714	554669	535276	529337	520635
D3Z061	D3Z061	E1 ubiquitin-activating enzyme	D3Z061	D3Z061_MOUSE	37791.1	30773.1	47483.9	NaN	NaN	NaN	27456.2	NaN	31462.1	20348.2	19506.5
D3Z094;Q3TUU5	D3Z094;Q3TUU5	Testis expressed 30 (Fragment);Testis-expressed protein 30	D3Z094;Q3TUU5	D3Z094_MOUSE;TEX30_MOUSE	10046.3	8831.73	12035.8	10309.1	8473.94	8340.73	10807.7	11957.1	10224.2	12714.9	10179.8
D3Z0A5;D3Z225;Q3U717;Q8BJZ3	D3Z0A5;D3Z225;Q3U717;Q8BJZ3	Transmembrane BAX inhibitor motif containing 1 (Fragment);Transmembrane BAX inhibitor motif containing 1 (Fragment);Transmembrane BAX inhibitor motif containing 1;Protein lifeguard 3	D3Z0A5;D3Z225;Q3U717;Q8BJZ3	D3Z0A5_MOUSE;D3Z225_MOUSE;Q3U717_MOUSE;LFG3_MOUSE	NaN	NaN	NaN	NaN	NaN	NaN	NaN	NaN	NaN	NaN	NaN
D3Z0F5;O88545	D3Z0F5;O88545	COP9 signalosome complex subunit 6	D3Z0F5;O88545	D3Z0F5_MOUSE;CSN6_MOUSE	859126	858210	880321	906812	897905	867864	920870	877949	918990	909362	914956
D3Z0M9	D3Z0M9	RNA helicase	D3Z0M9	D3Z0M9_MOUSE	98774.9	106798	102571	112969	101318	101836	115114	105169	109316	101102	107206
D3Z0R1	D3Z0R1	Thiopurine methyltransferase (Fragment)	D3Z0R1	D3Z0R1_MOUSE	43049.6	47000.8	37127.6	27014.3	44373.1	36141.8	31822.2	56706.3	30241.8	40389.6	40508.8
D3Z0R6	D3Z0R6	Solute carrier family 11 (proton-coupled divalent metal ion transporters), member 2 (Fragment)	D3Z0R6	D3Z0R6_MOUSE	47616.9	48192.9	45780.4	44007	41970.6	45098	49390.9	46399.6	46188.1	46382.6	35542.4
D3Z0S6;Q62189	D3Z0S6;Q62189	U1 small nuclear ribonucleoprotein A (Fragment);U1 small nuclear ribonucleoprotein A	D3Z0S6;Q62189	D3Z0S6_MOUSE;SNRPA_MOUSE	54002.7	59949.4	54661.5	43666.2	55023.2	59088.1	78403.1	46820.1	56094.9	45620.6	53545.2
D3Z0V7;E9QLZ1;P62500	D3Z0V7;E9QLZ1;P62500	TSC22 domain family, member 1;TSC22 domain family, member 1;TSC22 domain family protein 1	D3Z0V7;E9QLZ1;P62500	D3Z0V7_MOUSE;E9QLZ1_MOUSE;T22D1_MOUSE	461345	544140	519661	477742	514219	492351	536774	474797	477499	523733	450783
D3Z0X5;D3Z4N0;E9PWB1;E9PWW4;E9Q307;F6RUK9;F6RYD0;F7B296;Q6PDH0	D3Z0X5;D3Z4N0;E9PWB1;E9PWW4;E9Q307;F6RUK9;F6RYD0;F7B296;Q6PDH0	Pleckstrin homology like domain, family B, member 1;Pleckstrin homology like domain, family B, member 1;Pleckstrin homology like domain, family B, member 1;Pleckstrin homology like domain, family B, member 1;Pleckstrin homology like domain, family B, member 1;Pleckstrin homology like domain, family B, member 1 (Fragment);Pleckstrin homology like domain, family B, member 1 (Fragment);Pleckstrin ho…	D3Z0X5;D3Z4N0;E9PWB1;E9PWW4;E9Q307;F6RUK9;F6RYD0;F7B296;Q6PDH0	D3Z0X5_MOUSE;D3Z4N0_MOUSE;E9PWB1_MOUSE;E9PWW4_MOUSE;E9Q307_MOUSE;F6RUK9_MOUSE;F6RYD0_MOUSE;F7B296_MOUSE;PHLB1_MOUSE	NaN	NaN	NaN	NaN	1678.32	3980.29	NaN	NaN	NaN	911.385	2621.7
D3Z108;E9QN77;Q9JMG3	D3Z108;E9QN77;Q9JMG3	Transmembrane and ubiquitin-like domain containing 1 (Fragment);Transmembrane and ubiquitin-like domain containing 1;Transmembrane and ubiquitin-like domain-containing protein 1	D3Z108;E9QN77;Q9JMG3	D3Z108_MOUSE;E9QN77_MOUSE;TMUB1_MOUSE	5683.85	4397.25	6334.73	4296.11	3766.76	4872.99	4272.59	2625.82	NaN	6934.43	4031.88
D3Z159	D3Z159	COP9 signalosome complex subunit 9	D3Z159	D3Z159_MOUSE	59296.9	60433.9	58116.8	56558.5	55998.8	80565.6	17097.6	62565.3	44910.1	56876.8	47857.7
D3Z1H9;Q9JL62	D3Z1H9;Q9JL62	Glycolipid transfer protein	D3Z1H9;Q9JL62	D3Z1H9_MOUSE;GLTP_MOUSE	81162.9	66791.9	80355.7	81441.8	74318.4	74832.2	66076.7	90478.2	83064.7	96325.8	87873.7
D3Z286	D3Z286	Transmembrane protein with metallophosphoesterase domain	D3Z286	D3Z286_MOUSE	11477.2	10737.1	11604.9	13045.2	10983.2	12113.2	10561.7	14418.6	16678	11605.6	12176.1
D3Z2E3;E9Q632;O54916	D3Z2E3;E9Q632;O54916	RalBP1 associated Eps domain containing protein;RalBP1 associated Eps domain containing protein;RalBP1-associated Eps domain-containing protein 1	D3Z2E3;E9Q632;O54916	D3Z2E3_MOUSE;E9Q632_MOUSE;REPS1_MOUSE	8924.32	10094.6	8831.68	8473.27	7811.45	7926.9	7891.24	8913.58	9794.2	9572.81	7342.52
D3Z2H9	D3Z2H9	Tropomyosin 3, related sequence 7	D3Z2H9	D3Z2H9_MOUSE	47517	28325.8	21277.7	37445.7	31918.9	35292	39711.4	30621.6	35788.2	30696.5	41040.1
D3Z2W0;E9QM75;Q9WUU8	D3Z2W0;E9QM75;Q9WUU8	TNFAIP3 interacting protein 1;TNFAIP3 interacting protein 1;TNFAIP3-interacting protein 1	D3Z2W0;E9QM75;Q9WUU8	D3Z2W0_MOUSE;E9QM75_MOUSE;TNIP1_MOUSE	3531.38	5852.37	6301.62	6194.94	4769.98	4846.25	NaN	6793.18	5829.19	4282.54	7445.15
D3Z2Z1;D3Z3M7;F8WIA1;Q922J3	D3Z2Z1;D3Z3M7;F8WIA1;Q922J3	CAP-GLY domain containing linker protein 1;CAP-GLY domain containing linker protein 1;CAP-GLY domain containing linker protein 1;CAP-Gly domain-containing linker protein 1	D3Z2Z1;D3Z3M7;F8WIA1;Q922J3	D3Z2Z1_MOUSE;D3Z3M7_MOUSE;F8WIA1_MOUSE;CLIP1_MOUSE	3805.45	4424.06	5832.89	4538.29	5663.84	5897.03	5173.86	6166.4	4515.94	6520.32	5227.83
D3Z383;Q07646	D3Z383;Q07646	Mesoderm specific transcript;Mesoderm-specific transcript protein	D3Z383;Q07646	D3Z383_MOUSE;MEST_MOUSE	25013.5	24971	16199.4	23511.2	27935.2	22660.9	28750.3	35124.7	29526.2	26973.2	30111.6
D3Z3A0;Q9DCL8	D3Z3A0;Q9DCL8	Protein phosphatase 1, regulatory inhibitor subunit 2;Protein phosphatase inhibitor 2	D3Z3A0;Q9DCL8	D3Z3A0_MOUSE;IPP2_MOUSE	9545.91	11926	11093	8753.62	10691.8	11715.3	13001.6	9576.12	10161.3	9321.23	8757.91
D3Z3J6	D3Z3J6	Polyadenylate binding protein-interacting protein 1	D3Z3J6	D3Z3J6_MOUSE	143291	125445	136045	67056.3	124738	77180.2	224148	131823	117130	130785	108022
D3Z3Y1;D3Z4I0	D3Z3Y1;D3Z4I0	GPI ethanolamine phosphate transferase 2	D3Z3Y1;D3Z4I0	D3Z3Y1_MOUSE;D3Z4I0_MOUSE	NaN	3411.08	2849.47	NaN	2139.61	NaN	NaN	2138.61	5256.1	NaN	1613.66
D3Z3Y4	D3Z3Y4	Tia1 cytotoxic granule-associated RNA binding protein-like 1	D3Z3Y4	D3Z3Y4_MOUSE	NaN	NaN	29522.3	NaN	NaN	35698.1	NaN	27115.2	30336.9	39395.3	43156.7
D3Z497;Q9WTZ1	D3Z497;Q9WTZ1	Ring finger protein 7 like;RING-box protein 2	D3Z497;Q9WTZ1	D3Z497_MOUSE;RBX2_MOUSE	9037.81	8203.43	6480.24	7002.68	8573.43	8596.68	9703.54	9788.43	10305.2	5067	6932.23
D3Z4B0;E9Q6E5;F6RDI8;Q3UIX4	D3Z4B0;E9Q6E5;F6RDI8;Q3UIX4	Serine and arginine-rich splicing factor 11 (Fragment);Serine and arginine-rich splicing factor 11;Serine and arginine-rich splicing factor 11 (Fragment);Serine and arginine-rich splicing factor 11	D3Z4B0;E9Q6E5;F6RDI8;Q3UIX4	D3Z4B0_MOUSE;E9Q6E5_MOUSE;F6RDI8_MOUSE;Q3UIX4_MOUSE	31980.6	39682	31769.4	42664.9	28989.9	22748.4	46753.4	34640	31712.8	30703.4	38916.6
D3Z4D1;O88824	D3Z4D1;O88824	Jumping translocation breakpoint;Protein JTB	D3Z4D1;O88824	D3Z4D1_MOUSE;JTB_MOUSE	6016.54	2425.8	8209.34	3851.5	2061.69	2894.82	3482.53	6647.17	8279.8	7353.51	6621.47
D3Z4S3	D3Z4S3	Putative peptidyl-tRNA hydrolase PTRHD1	D3Z4S3	PTRD1_MOUSE	NaN	4549.31	NaN	5264.37	6652.13	NaN	5429.81	NaN	6366.87	5933.59	3712.8
D3Z4U0;Q9R020	D3Z4U0;Q9R020	Zinc finger Ran-binding domain-containing protein 2	D3Z4U0;Q9R020	D3Z4U0_MOUSE;ZRAB2_MOUSE	25108.6	30709	22332.6	31737.5	24645.8	25475.6	27954.9	28662.6	24850.8	18745.6	31263.8
D3Z4U5;D3Z555;G3UYZ9;Q8BVL9	D3Z4U5;D3Z555;G3UYZ9;Q8BVL9	Janus kinase and microtubule interacting protein 1;Janus kinase and microtubule interacting protein 1 (Fragment);Janus kinase and microtubule interacting protein 1;Janus kinase and microtubule-interacting protein 1	D3Z4U5;D3Z555;G3UYZ9;Q8BVL9	D3Z4U5_MOUSE;D3Z555_MOUSE;G3UYZ9_MOUSE;JKIP1_MOUSE	333.525	1222.14	NaN	546.577	3321.35	1175.83	NaN	NaN	NaN	1752.64	NaN
D3Z568;Q9CQH3	D3Z568;Q9CQH3	NADH dehydrogenase [ubiquinone] 1 beta subcomplex subunit 5, mitochondrial;NADH dehydrogenase [ubiquinone] 1 beta subcomplex subunit 5, mitochondrial	D3Z568;Q9CQH3	D3Z568_MOUSE;NDUB5_MOUSE	121218	108150	111293	124342	122934	113122	136059	113317	105740	107021	115431
D3Z5E1	D3Z5E1	Transducin-like enhancer of split 6	D3Z5E1	D3Z5E1_MOUSE	227835	285408	267838	229175	173300	242137	219736	211674	237653	278158	214072
D3Z5H3;Q9D8V7	D3Z5H3;Q9D8V7	Signal peptidase complex catalytic subunit SEC11;Signal peptidase complex catalytic subunit SEC11C	D3Z5H3;Q9D8V7	D3Z5H3_MOUSE;SC11C_MOUSE	NaN	30363.9	32190.8	NaN	NaN	NaN	51413	51801.6	NaN	22901.8	26228.9
D3Z5K6;Q9CQV7	D3Z5K6;Q9CQV7	DnaJ heat shock protein family (Hsp40) member C19;Mitochondrial import inner membrane translocase subunit TIM14	D3Z5K6;Q9CQV7	D3Z5K6_MOUSE;TIM14_MOUSE	43801.4	44309.8	43601	48534.4	46962.7	40140.5	48344.7	48300.5	52077.2	38341.4	39699.2
D3Z5N5;Q9Z1T6	D3Z5N5;Q9Z1T6	1-phosphatidylinositol-3-phosphate 5-kinase;1-phosphatidylinositol 3-phosphate 5-kinase	D3Z5N5;Q9Z1T6	D3Z5N5_MOUSE;FYV1_MOUSE	28457.4	26950.2	26679.3	23781.5	22914.6	26038.5	27553.5	27813.6	26036.8	24171.2	25526.5
D3Z5N6;Q61103	D3Z5N6;Q61103	Double PHD fingers 2;Zinc finger protein ubi-d4	D3Z5N6;Q61103	D3Z5N6_MOUSE;REQU_MOUSE	18243	25165.3	24774.1	38266.9	28342.6	29588.9	28693.3	29965.2	27312.6	36355.3	26146.9
D3Z5R0;F6ZBV6;Q8C6L5	D3Z5R0;F6ZBV6;Q8C6L5	Cyclic GMP-AMP synthase;Cyclic GMP-AMP synthase (Fragment);Cyclic GMP-AMP synthase	D3Z5R0;F6ZBV6;Q8C6L5	D3Z5R0_MOUSE;F6ZBV6_MOUSE;CGAS_MOUSE	NaN	6998.18	NaN	NaN	7257.73	NaN	NaN	5562.49	9829.77	4267.52	6877.56
D3Z600;O09012	D3Z600;O09012	Peroxisomal biogenesis factor 5;Peroxisomal targeting signal 1 receptor	D3Z600;O09012	D3Z600_MOUSE;PEX5_MOUSE	80988.8	69274.1	73127	67389.4	69065	68092.8	68162.1	77218.4	70176.5	71260.6	68041.9
D3Z603;Q5U5I3;Q99N85	D3Z603;Q5U5I3;Q99N85	Mitochondrial ribosomal protein S18A;Mitochondrial ribosomal protein S18A;28S ribosomal protein S18a, mitochondrial	D3Z603;Q5U5I3;Q99N85	D3Z603_MOUSE;Q5U5I3_MOUSE;RT18A_MOUSE	10796.5	NaN	9347.69	1586.77	9430.77	NaN	6839.38	NaN	5077.75	9660.74	6844.53
D3Z632;Q64362	D3Z632;Q64362	AKT interacting protein;AKT-interacting protein	D3Z632;Q64362	D3Z632_MOUSE;AKTIP_MOUSE	55214.1	57554.1	57510	52915.3	58533.8	59749.4	56630.9	52822.8	57026.4	58882.9	59920.8
D3Z637	D3Z637	Tumor protein D52	D3Z637	D3Z637_MOUSE	37632.5	39717.6	40020.4	56911.2	51074.4	59178	36346.2	43119.1	49162.9	58927.8	56012.3
D3Z645;Q9QZ88	D3Z645;Q9QZ88	Vacuolar protein sorting-associated protein 29	D3Z645;Q9QZ88	D3Z645_MOUSE;VPS29_MOUSE	296609	352231	289315	291284	334465	336184	315245	319124	389806	264883	319527
D3Z647;Q8K2Z8	D3Z647;Q8K2Z8	Ubiquitin-conjugating enzyme E2Q family member 2;Ubiquitin-conjugating enzyme E2 Q2	D3Z647;Q8K2Z8	D3Z647_MOUSE;UB2Q2_MOUSE	103790	95967.2	124509	112647	103474	106199	116696	114787	116766	118435	127702
D3Z656	D3Z656	phosphoinositide 5-phosphatase	D3Z656	D3Z656_MOUSE	53540.5	58443.5	56033.5	53765.8	54338.6	56540.5	60254.2	58670	57156.8	53440.3	54744.8
D3Z6D2;E2QRQ3;Q8CJ67	D3Z6D2;E2QRQ3;Q8CJ67	Double-stranded RNA-binding protein Staufen homolog 2	D3Z6D2;E2QRQ3;Q8CJ67	D3Z6D2_MOUSE;E2QRQ3_MOUSE;STAU2_MOUSE	9832.43	9653.74	16367.1	9174.28	11578.7	11892.9	10267.5	13203	8925.07	11087.2	11913.8
D3Z6F0;E9PXF7	D3Z6F0;E9PXF7	Interferon induced protein with tetratricpeptide repeats 1B like 1	D3Z6F0;E9PXF7	D3Z6F0_MOUSE;E9PXF7_MOUSE	2125.57	3462.44	NaN	6169.85	NaN	NaN	NaN	NaN	NaN	NaN	6534.84
D3Z6G3	D3Z6G3	Microtubule-associated protein, RP/EB family, member 3	D3Z6G3	D3Z6G3_MOUSE	6393.84	6490.16	7483.82	6888.71	4987.3	5515.72	5490.91	6750.36	3826.18	6945.78	8743.47
D3Z6H3;F6XWI6;Q9WUB4	D3Z6H3;F6XWI6;Q9WUB4	Dynactin subunit 6;Dynactin subunit 6 (Fragment);Dynactin subunit 6	D3Z6H3;F6XWI6;Q9WUB4	D3Z6H3_MOUSE;F6XWI6_MOUSE;DCTN6_MOUSE	11124.6	14938.3	7282.09	10539.9	11821.1	9316.11	NaN	12661.7	16622.1	13589.6	14600.7
D3Z6S7;P0C673	D3Z6S7;P0C673	Immunoglobulin superfamily, member 11;Immunoglobulin superfamily member 11	D3Z6S7;P0C673	D3Z6S7_MOUSE;IGS11_MOUSE	18239.3	NaN	19943.2	18578	15970.5	8677.29	8170.38	20981.5	NaN	14314.9	17664.8
D3Z6U8;E9QNF5	D3Z6U8;E9QNF5	Fragile X messenger ribonucleoprotein 1	D3Z6U8;E9QNF5	D3Z6U8_MOUSE;E9QNF5_MOUSE	NaN	NaN	NaN	NaN	11162	NaN	NaN	NaN	9105.23	NaN	8818.67
D3Z6W7;Q3UHH8	D3Z6W7;Q3UHH8	Glucoside xylosyltransferase 1	D3Z6W7;Q3UHH8	D3Z6W7_MOUSE;GXLT1_MOUSE	12415.3	11969.2	12383.6	9131.12	10951.6	11072.6	13238.8	14149.8	12885.5	13795.6	9890.79
D3Z710;Q91W40	D3Z710;Q91W40	Kinesin light chain;Kinesin light chain 3	D3Z710;Q91W40	D3Z710_MOUSE;KLC3_MOUSE	10794.4	12152.3	13142.8	8107.5	14588.4	15333.9	12362.8	13331.8	7170.14	12828.9	14723
D3Z767;Q9D6K7	D3Z767;Q9D6K7	Tetratricopeptide repeat domain 33 (Fragment);Tetratricopeptide repeat protein 33	D3Z767;Q9D6K7	D3Z767_MOUSE;TTC33_MOUSE	28790.4	20596	25131.5	15880.3	21057.2	23118.1	22034.6	24830.6	24726.9	22630.7	26266.6
D3Z780;Q61749	D3Z780;Q61749	Eukaryotic translation initiation factor 2B, subunit 4 delta;Translation initiation factor eIF-2B subunit delta	D3Z780;Q61749	D3Z780_MOUSE;EI2BD_MOUSE	38144.9	30853.8	28770.9	26744.8	26798.7	27743.4	35154.4	30802.8	24106	34665.9	29177.3
D3Z783;P31750	D3Z783;P31750	non-specific serine/threonine protein kinase;RAC-alpha serine/threonine-protein kinase	D3Z783;P31750	D3Z783_MOUSE;AKT1_MOUSE	22318.5	37654.3	25682.4	22974.4	30928.7	30575.9	24939.1	34071.1	31399.5	29942.9	38045.4
D3Z794;H7BWX9;P61957	D3Z794;H7BWX9;P61957	Small ubiquitin-like modifier 2;Small ubiquitin-like modifier 2;Small ubiquitin-related modifier 2	D3Z794;H7BWX9;P61957	D3Z794_MOUSE;H7BWX9_MOUSE;SUMO2_MOUSE	1827.19	768.908	NaN	NaN	333.198	351.72	NaN	466.67	NaN	786.966	836.622
D3Z7B1;Q80U62	D3Z7B1;Q80U62	RUN domain and cysteine-rich domain containing, Beclin 1-interacting protein;Run domain Beclin-1-interacting and cysteine-rich domain-containing protein	D3Z7B1;Q80U62	D3Z7B1_MOUSE;RUBIC_MOUSE	17481.2	21641.1	23137.3	18322.8	24176.9	19589.3	22855.5	23925	20947.1	23107.3	15829
D3Z7B5;Q8BWY9	D3Z7B5;Q8BWY9	Cell proliferation regulating inhibitor of protein phosphatase 2A;Protein CIP2A	D3Z7B5;Q8BWY9	D3Z7B5_MOUSE;CIP2A_MOUSE	58056.6	53720.6	51368.8	55449	57377.1	52441.9	59192.2	55486.1	60011.2	53763.1	57115.3
D3Z7C0;Q9Z2Q5	D3Z7C0;Q9Z2Q5	Mitochondrial ribosomal protein L40;39S ribosomal protein L40, mitochondrial	D3Z7C0;Q9Z2Q5	D3Z7C0_MOUSE;RM40_MOUSE	6533.9	15536.5	9100.72	NaN	17585.5	13484.1	12813.6	9601.74	10881.5	10458.1	13678.1
D3Z7E5;Q2NL51	D3Z7E5;Q2NL51	[tau protein] kinase;Glycogen synthase kinase-3 alpha	D3Z7E5;Q2NL51	D3Z7E5_MOUSE;GSK3A_MOUSE	5675.11	8078.57	8447.85	6061.22	9222.44	7381.68	10293.9	8386.27	9098.24	9437.77	10992.2
D3Z7F5	D3Z7F5	NLR family, pyrin domain containing 9A	D3Z7F5	D3Z7F5_MOUSE	2.86214e+06	2.94236e+06	2998488	2.83861e+06	2.9625e+06	3064469	2.90087e+06	2.99364e+06	3.02369e+06	2.78922e+06	3001683
D3Z7Q2	D3Z7Q2	Small integral membrane protein 20	D3Z7Q2	SIM20_MOUSE	43192.4	36272.2	43612.7	40706.6	45578	49747	32489	38930.3	40172.9	45039.5	43708.4
D3Z7U0;P97384	D3Z7U0;P97384	Annexin;Annexin A11	D3Z7U0;P97384	D3Z7U0_MOUSE;ANX11_MOUSE	12874.8	12518.7	13307.3	16654.2	12047.1	15364.1	16308.3	14078.9	15029.6	16914.4	12248.3
D3Z7V3;F8WIH0;H7BX64;Q3URD3	D3Z7V3;F8WIH0;H7BX64;Q3URD3	Sarcolemma associated protein;Sarcolemma associated protein (Fragment);Sarcolemma associated protein;Sarcolemmal membrane-associated protein	D3Z7V3;F8WIH0;H7BX64;Q3URD3	D3Z7V3_MOUSE;F8WIH0_MOUSE;H7BX64_MOUSE;SLMAP_MOUSE	NaN	NaN	NaN	NaN	NaN	6105.57	5521.28	NaN	NaN	NaN	NaN
D3Z7X0	D3Z7X0	Acyl-Coenzyme A dehydrogenase family, member 12	D3Z7X0	D3Z7X0_MOUSE	140006	144869	121667	147081	136268	140599	141403	162023	123034	134224	138844
D6RCG4;Q3V321;Q8VDW4	D6RCG4;Q3V321;Q8VDW4	Ubiquitin-conjugating enzyme E2W (putative) (Fragment);Ubiquitin-conjugating enzyme E2W (putative);Ubiquitin-conjugating enzyme E2 W	D6RCG4;Q3V321;Q8VDW4	D6RCG4_MOUSE;Q3V321_MOUSE;UBE2W_MOUSE	97253.9	69507.6	66699.9	80589.1	99152.9	87015.6	92577.2	93326.1	81814.7	74081.9	77810.5
D6RE20;Q80TA1;Q8CET7	D6RE20;Q80TA1;Q8CET7	Selenoprotein I;Ethanolaminephosphotransferase 1;Selenoprotein I	D6RE20;Q80TA1;Q8CET7	D6RE20_MOUSE;EPT1_MOUSE;Q8CET7_MOUSE	24730.5	25638.1	27018.1	22305.7	28217.8	26871.4	33356.2	32590.3	28255.3	33331.8	33985.8
D6REH1;P42925;Q5D073	D6REH1;P42925;Q5D073	Peroxisomal membrane protein 2	D6REH1;P42925;Q5D073	D6REH1_MOUSE;PXMP2_MOUSE;Q5D073_MOUSE	32831.8	43982.5	NaN	50149.1	34432.4	44987.7	58087.3	19602.2	73376.5	49416.6	37135.2
D6RFQ0;Q3TBW9;Q9DAR7	D6RFQ0;Q3TBW9;Q9DAR7	m7GpppX diphosphatase	D6RFQ0;Q3TBW9;Q9DAR7	D6RFQ0_MOUSE;Q3TBW9_MOUSE;DCPS_MOUSE	6207.16	13408.9	12186.2	8905.02	NaN	NaN	8235.58	6812.06	12914.8	11328.2	11867.4
D6RG50;Q6PAM0	D6RG50;Q6PAM0	Protein kinase, AMP-activated, beta 2 non-catalytic subunit;5'-AMP-activated protein kinase subunit beta-2	D6RG50;Q6PAM0	D6RG50_MOUSE;AAKB2_MOUSE	NaN	1335.24	NaN	901.24	NaN	NaN	NaN	NaN	1612.39	NaN	862.276
D6RGM1;Q3UI84;Q99J62	D6RGM1;Q3UI84;Q99J62	Replication factor C (activator 1) 4 (Fragment);Replication factor C (activator 1) 4;Replication factor C subunit 4	D6RGM1;Q3UI84;Q99J62	D6RGM1_MOUSE;Q3UI84_MOUSE;RFC4_MOUSE	20491.9	18417.2	25016.2	23846.3	20073.7	21368.8	20883.6	26499.8	26742.1	22045.2	30526.1
D6RH37;P70268	D6RH37;P70268	Protein kinase N1;Serine/threonine-protein kinase N1	D6RH37;P70268	D6RH37_MOUSE;PKN1_MOUSE	5190.46	NaN	NaN	NaN	NaN	NaN	3022	2394.22	NaN	NaN	132407
D6RH77;Q6NVF2	D6RH77;Q6NVF2	Phospholipase	D6RH77;Q6NVF2	D6RH77_MOUSE;Q6NVF2_MOUSE	19000.5	19927	23732.9	26124.2	26265.4	23130	24803	26377.3	26866.9	23953.8	31064.7
D6RIQ0;Q9CQJ7	D6RIQ0;Q9CQJ7	Pituitary tumor-transforming gene 1;Securin	D6RIQ0;Q9CQJ7	D6RIQ0_MOUSE;PTTG1_MOUSE	535526	484094	496763	598884	601831	529426	548987	529577	555641	535286	595142
E0CX39;E0CZ04;Q923B0	E0CX39;E0CZ04;Q923B0	Gamma-glutamylaminecyclotransferase (Fragment);Gamma-glutamylaminecyclotransferase (Fragment);Gamma-glutamylaminecyclotransferase	E0CX39;E0CZ04;Q923B0	E0CX39_MOUSE;E0CZ04_MOUSE;GGACT_MOUSE	14732.2	24161.8	20911.6	30212.6	22494.9	28308.8	22430.5	24243.7	28140.3	24102.6	33069.4
E0CX64;E0CYQ4;H3BK26;P49442	E0CX64;E0CYQ4;H3BK26;P49442	Inositol polyphosphate-1-phosphatase (Fragment);Inositol polyphosphate-1-phosphatase (Fragment);Inositol polyphosphate-1-phosphatase;Inositol polyphosphate 1-phosphatase	E0CX64;E0CYQ4;H3BK26;P49442	E0CX64_MOUSE;E0CYQ4_MOUSE;H3BK26_MOUSE;INPP_MOUSE	5675.34	3295.94	6893.29	6028.06	4701.2	2970.52	4056.55	3969.41	7068.08	4257.06	6150.17
E0CXC7;Q8CIF6	E0CXC7;Q8CIF6	SID1 transmembrane family, member 2 (Fragment);SID1 transmembrane family member 2	E0CXC7;Q8CIF6	E0CXC7_MOUSE;SIDT2_MOUSE	5967.71	3619.42	3969.95	NaN	3244.47	NaN	4471.11	NaN	NaN	NaN	4355.91
E0CXE7;Q5SUQ9	E0CXE7;Q5SUQ9	CST complex subunit CTC1	E0CXE7;Q5SUQ9	E0CXE7_MOUSE;CTC1_MOUSE	NaN	NaN	4883.53	3729.18	11895.5	NaN	NaN	9739.14	2282.57	8324.54	NaN
E0CXN9;Q3KNJ6;Q8C898	E0CXN9;Q3KNJ6;Q8C898	RIKEN cDNA C130026I21 gene (Fragment);RIKEN cDNA C130026I21 gene;RIKEN cDNA C130026I21 gene	E0CXN9;Q3KNJ6;Q8C898	E0CXN9_MOUSE;Q3KNJ6_MOUSE;Q8C898_MOUSE	80203.3	94522.2	NaN	86960.6	45471.2	64300.8	91300.9	3124.93	69081.4	46562.5	52506.7
E0CXR5;F7AVU1;Q8K2Y9	E0CXR5;F7AVU1;Q8K2Y9	Cerebral cavernous malformation 2 (Fragment);Cerebral cavernous malformation 2;Cerebral cavernous malformations protein 2 homolog	E0CXR5;F7AVU1;Q8K2Y9	E0CXR5_MOUSE;F7AVU1_MOUSE;CCM2_MOUSE	2552.6	NaN	2569.43	2698.15	4073.85	2844.98	NaN	3988.15	3054.76	2922.62	3213.85
E0CXV5;O70422	E0CXV5;O70422	General transcription factor IIH subunit 4 (Fragment);General transcription factor IIH subunit 4	E0CXV5;O70422	E0CXV5_MOUSE;TF2H4_MOUSE	1813.49	NaN	1917.67	667.81	NaN	NaN	NaN	2098.28	NaN	620.436	NaN
E0CXZ1;F8WGT4;J3QM95;Q8BYN5	E0CXZ1;F8WGT4;J3QM95;Q8BYN5	Fibronectin type III and SPRY domain containing 1-like (Fragment);Fibronectin type III and SPRY domain containing 1-like (Fragment);Fibronectin type III and SPRY domain containing 1-like;FSD1-like protein	E0CXZ1;F8WGT4;J3QM95;Q8BYN5	E0CXZ1_MOUSE;F8WGT4_MOUSE;J3QM95_MOUSE;FSD1L_MOUSE	11554.8	15344.9	14706.1	15047.5	17164.7	18804	11930.2	17185.6	15893.1	16296.1	17159.6
E0CXZ5	E0CXZ5	SAM domain and HD domain, 1	E0CXZ5	E0CXZ5_MOUSE	18915.9	11647.5	11482.2	14613.5	11200.9	NaN	19986.6	NaN	NaN	NaN	9132.44
E0CY07;Q9CR64	E0CY07;Q9CR64	Protein kish;Protein kish-A	E0CY07;Q9CR64	E0CY07_MOUSE;KISHA_MOUSE	22478.7	21486.6	18656.5	25858.8	17257.3	15634.6	21985.7	22008.9	19001.9	22848.8	21671.2
E0CY15;E9PWD9;F6TLB0;Q8BKF1	E0CY15;E9PWD9;F6TLB0;Q8BKF1	DNA-directed RNA polymerase;DNA-directed RNA polymerase;DNA-directed RNA polymerase (Fragment);DNA-directed RNA polymerase, mitochondrial	E0CY15;E9PWD9;F6TLB0;Q8BKF1	E0CY15_MOUSE;E9PWD9_MOUSE;F6TLB0_MOUSE;RPOM_MOUSE	10570.6	NaN	NaN	NaN	5650.05	NaN	15612.6	NaN	10794.6	14645.4	15191.9
E0CYA9;Q9CQ36	E0CYA9;Q9CQ36	Polymerase (DNA-directed), epsilon 4 (p12 subunit);DNA polymerase epsilon subunit 4	E0CYA9;Q9CQ36	E0CYA9_MOUSE;DPOE4_MOUSE	54719.1	52811.2	52681.9	54166.7	57009.3	46762.2	50418.1	65531	64266.9	60767.2	68385
E0CYB9;E0CYI3;Q6PCP5	E0CYB9;E0CYI3;Q6PCP5	Mitochondrial fission factor	E0CYB9;E0CYI3;Q6PCP5	E0CYB9_MOUSE;E0CYI3_MOUSE;MFF_MOUSE	81404.1	84203.8	95924.9	89117.7	96975	77883.1	86791.9	94411.6	91537.8	91559	84651.1
E0CYD6;E9Q4M8;Q71KT5	E0CYD6;E9Q4M8;Q71KT5	Transmembrane 7 superfamily member 2 (Fragment);Transmembrane 7 superfamily member 2;Delta(14)-sterol reductase TM7SF2	E0CYD6;E9Q4M8;Q71KT5	E0CYD6_MOUSE;E9Q4M8_MOUSE;ERG24_MOUSE	7477.55	NaN	2731.56	NaN	NaN	5813.87	10272.5	NaN	4169.2	4550.05	NaN
E0CYE2;F7DEU6;P50096	E0CYE2;F7DEU6;P50096	Inosine-5'-monophosphate dehydrogenase;Inosine-5'-monophosphate dehydrogenase;Inosine-5'-monophosphate dehydrogenase 1	E0CYE2;F7DEU6;P50096	E0CYE2_MOUSE;F7DEU6_MOUSE;IMDH1_MOUSE	NaN	14472.9	21592	NaN	NaN	NaN	30401.7	NaN	15037.3	NaN	NaN
E0CYH0;Q9ER69	E0CYH0;Q9ER69	Pre-mRNA-splicing regulator WTAP	E0CYH0;Q9ER69	E0CYH0_MOUSE;FL2D_MOUSE	1750.35	624.778	1917.13	832.918	1321.43	996.308	7096.27	2260.84	2773.65	1306.95	2242.31
E0CYQ2;Q9CQ48	E0CYQ2;Q9CQ48	NudC domain containing 2;NudC domain-containing protein 2	E0CYQ2;Q9CQ48	E0CYQ2_MOUSE;NUDC2_MOUSE	31383.2	30005.3	34627.3	19046	38865	38838.8	38855	33445.7	38447	33415.7	38641.9
E0CYT1;E9Q6Q2;E9QJQ9;E9QM73;E9QMI8;E9QMI9	E0CYT1;E9Q6Q2;E9QJQ9;E9QM73;E9QMI8;E9QMI9	non-specific serine/threonine protein kinase	E0CYT1;E9Q6Q2;E9QJQ9;E9QM73;E9QMI8;E9QMI9	E0CYT1_MOUSE;E9Q6Q2_MOUSE;E9QJQ9_MOUSE;E9QM73_MOUSE;E9QMI8_MOUSE;E9QMI9_MOUSE	151527	160867	160173	149394	152605	158339	144061	162607	145371	153982	153591
E0CYT6;P18828	E0CYT6;P18828	Syndecan 1 (Fragment);Syndecan-1	E0CYT6;P18828	E0CYT6_MOUSE;SDC1_MOUSE	NaN	NaN	5412.58	7456.66	NaN	NaN	12226.9	NaN	8262.83	5816.83	NaN
E0CYV0	E0CYV0	Protein-L-isoaspartate O-methyltransferase	E0CYV0	E0CYV0_MOUSE	130702	135604	146772	155540	138277	145461	143838	135582	143648	146885	153327
E0CYX9;Q3TC33	E0CYX9;Q3TC33	Coiled-coil domain containing 127 (Fragment);Coiled-coil domain-containing protein 127	E0CYX9;Q3TC33	E0CYX9_MOUSE;CC127_MOUSE	3366.5	3932.61	4662	3476.92	3430.01	3978.16	7528.2	8267.29	6366.93	5303.82	2471.03
E0CZ22	E0CZ22	Maestro heat-like repeat family member 1	E0CZ22	E0CZ22_MOUSE	19730.7	16942.3	16055.3	19140.4	15259	12514.2	17752.2	22724.4	15837.5	16317.5	13975.1
E0CZ50	E0CZ50	N-myc downstream regulated gene 4 (Fragment)	E0CZ50	E0CZ50_MOUSE	55377.8	62328	58493.4	74279.6	60017.1	56307.8	53017	56910.4	77994.8	57533.7	70115.2
E0CZ72;P28740	E0CZ72;P28740	Kinesin-like protein;Kinesin-like protein KIF2A	E0CZ72;P28740	E0CZ72_MOUSE;KIF2A_MOUSE	246105	259185	241426	267877	265533	260101	258143	251333	260293	253283	254608
E0CZ78;E9Q6P2;G3X8U7;P48453	E0CZ78;E9Q6P2;G3X8U7;P48453	Serine/threonine-protein phosphatase;Serine/threonine-protein phosphatase;Serine/threonine-protein phosphatase;Serine/threonine-protein phosphatase 2B catalytic subunit beta isoform	E0CZ78;E9Q6P2;G3X8U7;P48453	E0CZ78_MOUSE;E9Q6P2_MOUSE;G3X8U7_MOUSE;PP2BB_MOUSE	4984.52	6083.65	NaN	NaN	25811.6	NaN	NaN	5562.23	4603.39	NaN	NaN
E0CZE0;Q8VBW6	E0CZE0;Q8VBW6	NEDD8-activating enzyme E1 regulatory subunit	E0CZE0;Q8VBW6	E0CZE0_MOUSE;ULA1_MOUSE	27616	24589.6	24075.5	16380.8	30086.2	21781.6	21466.8	23805.3	25232.6	27035.7	23456.9
E9PUA6	E9PUA6	Potassium channel tetramerisation domain containing 9	E9PUA6	E9PUA6_MOUSE	8798.28	5866.34	5442.59	6115.89	6315.27	6520.55	6780.11	7325.93	9195.7	12419.1	5043.35
E9PUA7	E9PUA7	Tumor protein D52	E9PUA7	E9PUA7_MOUSE	323871	307110	313586	263568	327177	361442	296767	300673	351599	285277	320622
E9PUB2;P28662;Q8C7X8	E9PUB2;P28662;Q8C7X8	Brain protein I3	E9PUB2;P28662;Q8C7X8	E9PUB2_MOUSE;BRI3_MOUSE;Q8C7X8_MOUSE	NaN	10116.9	6162.69	11951.1	10646.4	9906.91	15527.6	9896.2	10891.9	12769.1	NaN
E9PUB7;Q2YDW2	E9PUB7;Q2YDW2	Protein misato homolog 1	E9PUB7;Q2YDW2	E9PUB7_MOUSE;MSTO1_MOUSE	NaN	3606.81	3813.11	4418.16	4647.93	NaN	4285.6	2475.67	3684.89	3332.07	2953.53
E9PUF4	E9PUF4	RNA binding motif protein 26	E9PUF4	E9PUF4_MOUSE	19381.1	18908.2	14523.4	17198.5	16286.2	15358.6	22803.9	14014.7	18994.5	19587.6	12742.4
E9PUH6;E9PUW6;Q80ZM8	E9PUH6;E9PUW6;Q80ZM8	Cardiolipin synthase 1 (Fragment);Cardiolipin synthase 1;Cardiolipin synthase (CMP-forming)	E9PUH6;E9PUW6;Q80ZM8	E9PUH6_MOUSE;E9PUW6_MOUSE;CRLS1_MOUSE	10806.2	5109.4	14773.5	6135.19	6536.72	13197.2	9876.42	11643.3	12014.1	11285.5	11347.7
E9PUK3	E9PUK3	Formin-binding protein 1-like	E9PUK3	E9PUK3_MOUSE	31197	25623.1	31483.5	33780.5	28910.7	30968	24765.2	29648.6	29418.5	38021.6	30266.4
E9PUQ8	E9PUQ8	Diacylglycerol kinase delta	E9PUQ8	DGKD_MOUSE	NaN	6163.4	7810.37	3357.47	NaN	NaN	NaN	4614.06	NaN	NaN	NaN
E9PUR0;E9Q1M6	E9PUR0;E9Q1M6	Ankyrin repeat and KH domain containing 1	E9PUR0;E9Q1M6	E9PUR0_MOUSE;E9Q1M6_MOUSE	1719.73	NaN	NaN	NaN	NaN	NaN	NaN	NaN	NaN	NaN	NaN
E9PV12;Q9D5V5	E9PV12;Q9D5V5	Cullin 5;Cullin-5	E9PV12;Q9D5V5	E9PV12_MOUSE;CUL5_MOUSE	19876.2	19047.7	23907.3	21576.8	18980	17711.1	23152.2	24081.1	24781.1	25100.7	21010.7
E9PV41	E9PV41	Diaphanous related formin 1	E9PV41	E9PV41_MOUSE	292339	294936	315274	295261	322413	300461	282153	305578	292964	307373	328134
E9PV44	E9PV44	ATP synthase F1 subunit epsilon	E9PV44	E9PV44_MOUSE	235382	227767	245390	220622	231164	272794	286982	233779	281380	262508	241867
E9PVA6	E9PVA6	GIT ArfGAP 2	E9PVA6	E9PVA6_MOUSE	12692.9	14328.4	11316.4	13499.6	9112.91	11870.6	15622.7	10920.3	8930.48	12515.9	14292.4
E9PVA8	E9PVA8	eIF-2-alpha kinase activator GCN1	E9PVA8	GCN1_MOUSE	106308	102720	96481.9	101166	90524.7	91795.1	108225	101577	97227	99120.5	99910.8
E9PVB6;P53668	E9PVB6;P53668	LIM-domain containing, protein kinase;LIM domain kinase 1	E9PVB6;P53668	E9PVB6_MOUSE;LIMK1_MOUSE	12691.4	15467.1	12607.9	13985.9	17039.8	15810.8	18192.7	19135.4	21675.8	14399.4	18301.3
E9PVB7;Q60611	E9PVB7;Q60611	DNA-binding protein SATB;DNA-binding protein SATB1	E9PVB7;Q60611	E9PVB7_MOUSE;SATB1_MOUSE	9113.12	11248.9	13794.5	12013.2	10414.7	10469.9	14883.8	16399.2	14144	11210	11920.2
E9PVC5;E9Q9E1;Q6NZJ6	E9PVC5;E9Q9E1;Q6NZJ6	Eukaryotic translation initiation factor 4, gamma 1;Eukaryotic translation initiation factor 4, gamma 1;Eukaryotic translation initiation factor 4 gamma 1	E9PVC5;E9Q9E1;Q6NZJ6	E9PVC5_MOUSE;E9Q9E1_MOUSE;IF4G1_MOUSE	293988	320104	313394	317719	314979	313664	310385	305074	337702	295774	324509
E9PVH9;E9PWD6;E9PWY7;E9PXM6;E9PXQ6;E9PZV0;E9Q221;E9Q3D1;E9Q503;Q9JIM1	E9PVH9;E9PWD6;E9PWY7;E9PXM6;E9PXQ6;E9PZV0;E9Q221;E9Q3D1;E9Q503;Q9JIM1	Solute carrier family 29 (nucleoside transporters), member 1 (Fragment);Solute carrier family 29 (nucleoside transporters), member 1 (Fragment);Solute carrier family 29 (nucleoside transporters), member 1 (Fragment);Solute carrier family 29 (nucleoside transporters), member 1;Solute carrier family 29 (nucleoside transporters), member 1 (Fragment);Solute carrier family 29 (nucleoside transporters)…	E9PVH9;E9PWD6;E9PWY7;E9PXM6;E9PXQ6;E9PZV0;E9Q221;E9Q3D1;E9Q503;Q9JIM1	E9PVH9_MOUSE;E9PWD6_MOUSE;E9PWY7_MOUSE;E9PXM6_MOUSE;E9PXQ6_MOUSE;E9PZV0_MOUSE;E9Q221_MOUSE;E9Q3D1_MOUSE;E9Q503_MOUSE;S29A1_MOUSE	NaN	6936.58	NaN	NaN	5663.6	6461.63	7751.82	5578.5	8045.84	3648.1	NaN
E9PVN6	E9PVN6	Cytochrome c oxidase assembly protein COX16 homolog, mitochondrial	E9PVN6	E9PVN6_MOUSE	43723.7	41607.5	42562.1	41145.8	39965.9	44850.7	52109.1	49735	47079.4	40505.4	48971.8
E9PVS5	E9PVS5	MICOS complex subunit MIC60 (Fragment)	E9PVS5	E9PVS5_MOUSE	2123.72	2656.05	1955.72	1177.29	3277.33	3543.4	2269.46	3035.77	1826.84	4185.64	1578.9
E9PVU0;E9Q175	E9PVU0;E9Q175	Unconventional myosin-VI	E9PVU0;E9Q175	E9PVU0_MOUSE;E9Q175_MOUSE	188054	199379	188243	185038	189083	201427	211914	194665	193136	180474	196193
E9PVZ8	E9PVZ8	Golgi autoantigen, golgin subfamily b, macrogolgin 1	E9PVZ8	E9PVZ8_MOUSE	24774.7	24977.2	29926.5	24857.3	27273.2	28785.8	24002.4	27955.5	25396.7	25801.6	26585
E9PVZ9	E9PVZ9	Eukaryotic translation initiation factor 4E family member 1B	E9PVZ9	E9PVZ9_MOUSE	11356.9	14374.4	13469.1	13618.8	7334.41	7402.48	19921.7	19392.2	17222.3	13460.3	12432.1
E9PWB2;E9Q4G7;H7BXB1;Q8BK63	E9PWB2;E9Q4G7;H7BXB1;Q8BK63	Casein kinase 1, alpha 1;Casein kinase 1, alpha 1;Casein kinase 1, alpha 1;Casein kinase I isoform alpha	E9PWB2;E9Q4G7;H7BXB1;Q8BK63	E9PWB2_MOUSE;E9Q4G7_MOUSE;H7BXB1_MOUSE;KC1A_MOUSE	91978.7	97596.9	91111.8	92055.8	90980.1	98183	91424.5	115349	107580	91280.4	108276
E9PWC4	E9PWC4	Solute carrier family 6 (neurotransmitter transporter, glycine), member 9	E9PWC4	E9PWC4_MOUSE	NaN	NaN	3412.46	NaN	2933.72	NaN	NaN	NaN	NaN	NaN	1383.45
E9PWC8;E9PZR3;E9QAN2;Q61183	E9PWC8;E9PZR3;E9QAN2;Q61183	Poly(A) polymerase;Poly(A) polymerase;Poly(A) polymerase;Poly(A) polymerase alpha	E9PWC8;E9PZR3;E9QAN2;Q61183	E9PWC8_MOUSE;E9PZR3_MOUSE;E9QAN2_MOUSE;PAPOA_MOUSE	NaN	NaN	NaN	9338.85	5020.11	NaN	3109.74	NaN	4612.22	3608.47	NaN
E9PWD3;Q3UUW5;Q61458	E9PWD3;Q3UUW5;Q61458	Cyclin-H	E9PWD3;Q3UUW5;Q61458	E9PWD3_MOUSE;Q3UUW5_MOUSE;CCNH_MOUSE	1305.02	1547.75	1774.07	2029.96	NaN	NaN	3722.38	NaN	NaN	NaN	1123.14
E9PWG6	E9PWG6	Non-SMC condensin I complex, subunit G	E9PWG6	E9PWG6_MOUSE	92503.1	87886	91712.2	82918.8	99677.6	84833.6	102224	91418.8	78388.1	102500	100028
E9PWG9;O35099	E9PWG9;O35099	mitogen-activated protein kinase kinase kinase;Mitogen-activated protein kinase kinase kinase 5	E9PWG9;O35099	E9PWG9_MOUSE;M3K5_MOUSE	12192.3	18779.5	19075.9	19144.2	12929.2	13237.3	27408.9	19724.4	13183.7	14479.4	17960.3
E9PWI7	E9PWI7	PRAME like 34	E9PWI7	E9PWI7_MOUSE	12799.1	10561.4	12507.9	10003.1	13330.9	14848.2	9365.93	14494.4	12807.9	10595.9	14003.2
E9PWK1;Q9D379	E9PWK1;Q9D379	Epoxide hydrolase;Epoxide hydrolase 1	E9PWK1;Q9D379	E9PWK1_MOUSE;HYEP_MOUSE	NaN	NaN	22055.5	16096	25912.1	23029.7	NaN	18507	20524.5	11197.2	18192.7
E9PWN0;Q99PI5	E9PWN0;Q99PI5	phosphatidate phosphatase;Phosphatidate phosphatase LPIN2	E9PWN0;Q99PI5	E9PWN0_MOUSE;LPIN2_MOUSE	278538	270735	296341	272956	288108	276015	264705	277608	289155	276381	280603
E9PWS4	E9PWS4	Expressed sequence AU018091	E9PWS4	E9PWS4_MOUSE	37108.6	26038.4	47114.9	29520.6	29256.9	37858.7	40881.4	35192.5	50711.5	46858.1	47141.1
E9PWV3;F6Q8A4;F6RQA2;P18653;Q505N6	E9PWV3;F6Q8A4;F6RQA2;P18653;Q505N6	Ribosomal protein S6 kinase;non-specific serine/threonine protein kinase (Fragment);Ribosomal protein S6 kinase;Ribosomal protein S6 kinase alpha-1;Ribosomal protein S6 kinase	E9PWV3;F6Q8A4;F6RQA2;P18653;Q505N6	E9PWV3_MOUSE;F6Q8A4_MOUSE;F6RQA2_MOUSE;KS6A1_MOUSE;Q505N6_MOUSE	54305.8	56349.7	54153.7	57372.9	51751.9	58020	52591	59744.6	57534.4	58134.1	58973
E9PWW2;Q921T2	E9PWW2;Q921T2	Torsin A interacting protein 1;Torsin-1A-interacting protein 1	E9PWW2;Q921T2	E9PWW2_MOUSE;TOIP1_MOUSE	11776.5	4067.47	9317.08	7024.8	8048.82	8521.45	9481.85	9154.42	7982.18	7388.7	10070.4
E9PWW5	E9PWW5	ADAMTS-like 1	E9PWW5	E9PWW5_MOUSE	NaN	4634.69	3920.53	NaN	NaN	NaN	NaN	NaN	NaN	NaN	NaN
E9PWY9;Q8C0C7	E9PWY9;Q8C0C7	Phenylalanine--tRNA ligase alpha subunit	E9PWY9;Q8C0C7	E9PWY9_MOUSE;SYFA_MOUSE	53473.5	55003.9	55371.6	54143.7	51439.5	48328.1	51122.7	51631.5	53175.4	54740.2	53240.1
E9PX23;F8WHY8;Q8K4B0	E9PX23;F8WHY8;Q8K4B0	Metastasis associated 1;Metastasis associated 1;Metastasis-associated protein MTA1	E9PX23;F8WHY8;Q8K4B0	E9PX23_MOUSE;F8WHY8_MOUSE;MTA1_MOUSE	NaN	1707.37	4507.53	1936.1	3439.72	1334.51	2392.35	588.994	878.072	1908.31	2275.71
E9PX24;Q3UN90	E9PX24;Q3UN90	LYR motif-containing protein 9 (Fragment);LYR motif-containing protein 9	E9PX24;Q3UN90	E9PX24_MOUSE;LYRM9_MOUSE	2405.82	3177.96	3937.61	2066.8	1634.52	2851.47	6368.38	4058.06	4545.82	3927.01	4207.77
E9PX30;Q8BPM2	E9PX30;Q8BPM2	Mitogen-activated protein kinase kinase kinase kinase 5	E9PX30;Q8BPM2	E9PX30_MOUSE;M4K5_MOUSE	8376.92	7377.42	8337.04	6823.91	8122.39	8453.68	9045.94	6066.5	5755.94	11082.4	7092.23
E9PX53;E9QPR5;Q8K2V1	E9PX53;E9QPR5;Q8K2V1	Protein phosphatase 4, regulatory subunit 1;Protein phosphatase 4, regulatory subunit 1;Serine/threonine-protein phosphatase 4 regulatory subunit 1	E9PX53;E9QPR5;Q8K2V1	E9PX53_MOUSE;E9QPR5_MOUSE;PP4R1_MOUSE	90777	99277.5	96611.6	99213.4	92546	93809.3	104807	91359	104835	96894.1	86917.2
E9PX68;E9Q585	E9PX68;E9Q585	Solute carrier family 4 (anion exchanger), member 1, adaptor protein;Solute carrier family 4 (anion exchanger), member 1, adaptor protein	E9PX68;E9Q585	E9PX68_MOUSE;E9Q585_MOUSE	17239.4	14256.8	20078	16144.4	20341.1	17976.4	14393.8	14738	20426.5	21114.1	19151
E9PX89;E9Q705;Q8CEI1	E9PX89;E9Q705;Q8CEI1	BolA-like 3 (E. coli);BolA-like 3 (E. coli);BolA-like protein 3	E9PX89;E9Q705;Q8CEI1	E9PX89_MOUSE;E9Q705_MOUSE;BOLA3_MOUSE	NaN	498.268	40620.6	28200.2	6019.16	6776.98	8788.29	11091.6	19593.6	22300.1	14367.6
E9PXK7;Q9Z210	E9PXK7;Q9Z210	Peroxisomal biogenesis factor 11 beta;Peroxisomal membrane protein 11B	E9PXK7;Q9Z210	E9PXK7_MOUSE;PX11B_MOUSE	175832	200964	168367	201790	201599	199158	209428	177941	191508	178271	182963
E9PXM9	E9PXM9	F-box and WD-40 domain protein 24	E9PXM9	E9PXM9_MOUSE	17828632	18758692	17529716	17343660	18159688	18254376	18571516	18989806	19615350	16970202	17961842
E9PXP7;Q8BZ60	E9PXP7;Q8BZ60	Stonin-2	E9PXP7;Q8BZ60	E9PXP7_MOUSE;STON2_MOUSE	30531	21829.8	24991	17407.4	23117.8	21792.6	21939	22620.3	19733.5	19837.6	22427.6
E9PXU2;Q9Z0F8	E9PXU2;Q9Z0F8	A disintegrin and metallopeptidase domain 17;Disintegrin and metalloproteinase domain-containing protein 17	E9PXU2;Q9Z0F8	E9PXU2_MOUSE;ADA17_MOUSE	22608.1	25099.9	21942.4	26773.4	27504.5	36686	18493.9	28641.3	24082.1	24410.4	32035
E9PXV9	E9PXV9	Oocyte specific homeobox 2	E9PXV9	E9PXV9_MOUSE	32782.2	23245.2	24843.3	33293.7	30267.1	38085.8	38250.5	37961.5	30340.3	35000.1	27595.6
E9PXY8	E9PXY8	Ubiquitin carboxyl-terminal hydrolase 7	E9PXY8	E9PXY8_MOUSE	401762	387754	400584	398784	393903	408189	410585	378547	387738	388133	384642
E9PYD1	E9PYD1	Family with sequence similarity 98, member C	E9PYD1	E9PYD1_MOUSE	74943.3	68044.2	70055.4	66849.6	61374.5	59942.2	69613	65952.9	63978.8	69700.6	68573.6
E9PYG6	E9PYG6	RAS p21 protein activator 1	E9PYG6	E9PYG6_MOUSE	280577	287364	270315	282385	298456	287538	281953	290251	280851	281753	280760
E9PYH0;G3XA35	E9PYH0;G3XA35	Versican	E9PYH0;G3XA35	E9PYH0_MOUSE;G3XA35_MOUSE	14045.7	13080.2	6649.64	1509.01	22283.6	8575.47	NaN	4103.2	6198.44	8637.33	12040.8
E9PYH2;Q91V12	E9PYH2;Q91V12	Acyl-CoA thioesterase 7;Cytosolic acyl coenzyme A thioester hydrolase	E9PYH2;Q91V12	E9PYH2_MOUSE;BACH_MOUSE	309833	298545	295958	307503	305645	288467	325788	345119	340432	295479	295969
E9PYI7	E9PYI7	LIM domain only 7	E9PYI7	E9PYI7_MOUSE	52396.2	57186.7	43613.9	49499	50467.3	49907.1	58331.2	45202.9	48611.3	48481.3	45524.6
E9PYK3	E9PYK3	Protein mono-ADP-ribosyltransferase PARP4	E9PYK3	PARP4_MOUSE	48978	45716.6	38618.4	42370.8	43826.7	45344	48518.5	42929.5	44989.4	42056.1	45247.5
E9PYL4;F6SUM2;O70496	E9PYL4;F6SUM2;O70496	Chloride channel protein;Chloride channel protein;H(+)/Cl(-) exchange transporter 7	E9PYL4;F6SUM2;O70496	E9PYL4_MOUSE;F6SUM2_MOUSE;CLCN7_MOUSE	17441.8	20502.8	18210.1	18509	20334.8	18607.1	18811.1	18429.8	17447.6	18872.1	18225.7
E9PYP2	E9PYP2	Neurobeachin like 1	E9PYP2	E9PYP2_MOUSE	8280.75	8746.76	8067.46	4535.9	6395.35	4744.45	12636	5627.05	7755.92	6521.53	2931.66
E9PYR1;F8VQK6	E9PYR1;F8VQK6	F-box and leucine-rich repeat protein 18	E9PYR1;F8VQK6	E9PYR1_MOUSE;F8VQK6_MOUSE	13402.9	19444.4	16389.3	16758.8	17148.7	12819.4	28274.9	NaN	14587	22158	16482.1
E9PZ12;Q6RHR9	E9PZ12;Q6RHR9	Membrane associated guanylate kinase, WW and PDZ domain containing 1;Membrane-associated guanylate kinase, WW and PDZ domain-containing protein 1	E9PZ12;Q6RHR9	E9PZ12_MOUSE;MAGI1_MOUSE	30366.1	29050.2	30367.8	24128.8	33631.9	32561.5	31373.9	26434.2	24711.3	28596.5	31108.7
E9PZ91;O89106	E9PZ91;O89106	Bis(5'-adenosyl)-triphosphatase	E9PZ91;O89106	E9PZ91_MOUSE;FHIT_MOUSE	14652.6	10972.9	9929.31	10495.6	11229.1	13426.4	13852.9	12249.3	6607.64	9242.31	9239.63
E9PZJ8	E9PZJ8	Activating signal cointegrator 1 complex subunit 3	E9PZJ8	ASCC3_MOUSE	11516.3	8137.48	7384.06	7110.36	NaN	9806.34	10107.2	1408.52	17446.3	12116.4	11381.4
E9PZK7;Q8BXL7	E9PZK7;Q8BXL7	ADP-ribosylation factor related protein 1;ADP-ribosylation factor-related protein 1	E9PZK7;Q8BXL7	E9PZK7_MOUSE;ARFRP_MOUSE	3607.27	2560.06	3451.59	5450.13	4195.75	4252.75	5026.94	5453.23	5576.65	6446.27	3964.66
E9PZP8	E9PZP8	HECT and RLD domain containing E3 ubiquitin protein ligase family member 1	E9PZP8	E9PZP8_MOUSE	8498.26	5100.86	6383.71	8210.09	5437.31	5734.24	2922.64	9605.73	6331.6	7462.52	7926.23
E9PZS8;Q61387	E9PZS8;Q61387	Cytochrome c oxidase subunit 7A2 like;Cytochrome c oxidase subunit 7A-related protein, mitochondrial	E9PZS8;Q61387	E9PZS8_MOUSE;COX7R_MOUSE	39412.8	42646.6	37194.1	33614.1	21673.9	34524	54337.4	46682.7	39696.8	40153.6	30199.1
E9Q0A7	E9Q0A7	Oxidation resistance 1	E9Q0A7	E9Q0A7_MOUSE	15520	11503.5	12612	14699.5	15815.5	17340.5	18758.3	12582	14984.1	14322	15014.3
E9Q0C1	E9Q0C1	SH3-domain kinase binding protein 1	E9Q0C1	E9Q0C1_MOUSE	16916.9	40627	24956	32413.7	34021.4	23579.4	23503.2	34692.7	44498.9	28668.4	35439.8
E9Q0F0	E9Q0F0	Keratin 78	E9Q0F0	E9Q0F0_MOUSE	NaN	NaN	NaN	5515.7	NaN	NaN	NaN	NaN	NaN	NaN	813.846
E9Q0M0	E9Q0M0	Eukaryotic translation initiation factor 4E family member 1B (Fragment)	E9Q0M0	E9Q0M0_MOUSE	28994.2	29742.8	28165.1	25375.9	30614.8	27847.3	25885.8	26494.5	21239.6	27790.4	26426.3
E9Q0W8;E9Q4F4;P62305	E9Q0W8;E9Q4F4;P62305	Small nuclear ribonucleoprotein E	E9Q0W8;E9Q4F4;P62305	E9Q0W8_MOUSE;E9Q4F4_MOUSE;RUXE_MOUSE	36688	31954.6	20516.5	33270.9	26940.2	37309.3	23378.2	35491.4	37470.3	24231.3	30959.4
E9Q0Y4;P46062;Q3V403	E9Q0Y4;P46062;Q3V403	Signal-induced proliferation associated gene 1;Signal-induced proliferation-associated protein 1;Signal-induced proliferation associated gene 1	E9Q0Y4;P46062;Q3V403	E9Q0Y4_MOUSE;SIPA1_MOUSE;Q3V403_MOUSE	7043.45	1962.55	4453.04	3033.93	3319.58	NaN	6940.21	2106.84	5697.34	4217.18	3452.33
E9Q133	E9Q133	T-complex protein 1 subunit gamma	E9Q133	E9Q133_MOUSE	15014.1	6774.12	8651.67	6361.57	16088	NaN	9106.18	6216.3	7449.09	11530.2	4382.59
E9Q137	E9Q137	Testis-expressed protein 264 homolog	E9Q137	TX264_MOUSE	75993	80686.8	75018.9	74040.5	71119.5	78473.9	78643.7	66482.8	92269.4	72878.7	80944.4
E9Q166	E9Q166	ATPase family, AAA domain containing 2B	E9Q166	E9Q166_MOUSE	13626.3	NaN	8231.04	NaN	22256.8	3008.44	4397.95	6097.74	NaN	22924.2	6880.52
E9Q179;Q8C5Q4	E9Q179;Q8C5Q4	G-rich RNA sequence binding factor 1;G-rich sequence factor 1	E9Q179;Q8C5Q4	E9Q179_MOUSE;GRSF1_MOUSE	3740.1	6903.21	4530.5	1832.68	10851.9	5819.85	6769.23	7820.19	10717.3	2879.51	8573.23
E9Q1G8	E9Q1G8	Septin	E9Q1G8	E9Q1G8_MOUSE	5371.89	3252.54	3984.32	2246.32	3239.27	4401.5	5356.64	5793.66	NaN	3754.81	2440.12
E9Q1S3;Q01405	E9Q1S3;Q01405	Protein transport protein SEC23;Protein transport protein Sec23A	E9Q1S3;Q01405	E9Q1S3_MOUSE;SC23A_MOUSE	208516	218198	203045	227547	218315	225615	216348	207906	214946	211741	224542
E9Q1X8;O08532	E9Q1X8;O08532	Calcium channel, voltage-dependent, alpha2/delta subunit 1;Voltage-dependent calcium channel subunit alpha-2/delta-1	E9Q1X8;O08532	E9Q1X8_MOUSE;CA2D1_MOUSE	NaN	NaN	2799.08	NaN	NaN	NaN	NaN	NaN	1149.39	3388.1	1750.37
E9Q260;Q99MW1	E9Q260;Q99MW1	Serine threonine kinase 31;Serine/threonine-protein kinase 31	E9Q260;Q99MW1	E9Q260_MOUSE;STK31_MOUSE	3914.6	4506.98	NaN	2461.84	2068.65	3964.02	3801.41	1827.36	3963.75	3044.07	4664.8
E9Q265;Q8R0F3	E9Q265;Q8R0F3	Sulfatase modifying factor 1;Formylglycine-generating enzyme	E9Q265;Q8R0F3	E9Q265_MOUSE;SUMF1_MOUSE	2961.66	4946.42	8854.21	5208.83	5797.59	5700.23	2861.69	13901.7	14864.9	6454.37	3733.93
E9Q284;Q5SU73	E9Q284;Q5SU73	Coilin	E9Q284;Q5SU73	E9Q284_MOUSE;COIL_MOUSE	7706.89	8350.71	6585.07	8941.36	4326	7700.01	7341.99	6779.34	7477.9	6329.26	6810.03
E9Q2E4	E9Q2E4	HECT domain E3 ubiquitin protein ligase 4	E9Q2E4	E9Q2E4_MOUSE	9472.68	5318.54	8378.92	4627.44	2632.42	3504.96	9914.87	4211.64	5479.9	7090.3	5637.95
E9Q2V7;E9Q8K4;G3UVU5	E9Q2V7;E9Q8K4;G3UVU5	TBC1 domain family, member 14;TBC1 domain family, member 14;TBC1 domain family, member 14	E9Q2V7;E9Q8K4;G3UVU5	E9Q2V7_MOUSE;E9Q8K4_MOUSE;G3UVU5_MOUSE	23484.3	20637.6	26110.4	27933.5	32513.2	20216.7	32233	21562.6	26435.9	29184.1	19449.5
E9Q2W8;Q9D920	E9Q2W8;Q9D920	BLOC-1-related complex subunit 5	E9Q2W8;Q9D920	E9Q2W8_MOUSE;BORC5_MOUSE	27552	20986.7	27805.3	22216.1	21518.4	25089.5	NaN	25872.1	18456.9	25383.9	32433.1
E9Q2Y3;O88522;Q7TSS3;Q8VC91	E9Q2Y3;O88522;Q7TSS3;Q8VC91	Inhibitor of kappaB kinase gamma;NF-kappa-B essential modulator;Inhibitor of kappaB kinase gamma;Ikbkg protein	E9Q2Y3;O88522;Q7TSS3;Q8VC91	E9Q2Y3_MOUSE;NEMO_MOUSE;Q7TSS3_MOUSE;Q8VC91_MOUSE	8917.76	5531.73	4022.45	10230.8	4829.83	8161.34	NaN	4454.16	6723.03	3508.49	22914.9
E9Q2Z1	E9Q2Z1	Chromatin remodeling regulator CECR2	E9Q2Z1	CECR2_MOUSE	NaN	NaN	4267.52	9426.59	6081.82	8491.46	NaN	NaN	NaN	NaN	NaN
E9Q317;O55128	E9Q317;O55128	Histone deacetylase complex subunit SAP18	E9Q317;O55128	E9Q317_MOUSE;SAP18_MOUSE	21587.5	NaN	29208.9	22830.5	15564.2	42527.4	27145.5	2973.48	27156.2	21621.9	22620.1
E9Q3A0;Q80WG7	E9Q3A0;Q80WG7	Tripartite motif-containing 36;E3 ubiquitin-protein ligase Trim36	E9Q3A0;Q80WG7	E9Q3A0_MOUSE;TRI36_MOUSE	34822.4	37796.2	36449.3	42753.6	39689.2	40679.6	36452.8	37215.7	38239.1	38090.1	37269.2
E9Q3C1	E9Q3C1	C2 domain-containing protein 2	E9Q3C1	C2CD2_MOUSE	31932.2	24941.2	35361.8	30075.1	26859.3	30168.9	27762.3	30906.7	25312.8	28598.9	23585.8
E9Q3E2	E9Q3E2	Synaptopodin	E9Q3E2	E9Q3E2_MOUSE	32686.4	19349.2	30815.3	53269.4	49532.2	28744.1	42630.7	140273	NaN	46216.2	49194.3
E9Q3G7;P98197	E9Q3G7;P98197	Phospholipid-transporting ATPase;Phospholipid-transporting ATPase IH	E9Q3G7;P98197	E9Q3G7_MOUSE;AT11A_MOUSE	4413.15	5435.18	12715.9	16533.5	7406.25	9680.99	62657.2	NaN	15292.3	7572.23	7966.27
E9Q3G8	E9Q3G8	Nucleoporin 153	E9Q3G8	E9Q3G8_MOUSE	3846.56	4773.41	4443.75	3262.87	4278.2	6376.52	3717.28	4958.26	4719.46	5806.26	4200.5
E9Q3M0;Q62432	E9Q3M0;Q62432	Mothers against decapentaplegic homolog;Mothers against decapentaplegic homolog 2	E9Q3M0;Q62432	E9Q3M0_MOUSE;SMAD2_MOUSE	59579.8	58156.6	61442.6	60181.2	56664.8	51317.2	59452.2	40727.4	54970.5	67780.6	55536.3
E9Q3M3;E9Q586	E9Q3M3;E9Q586	Dynactin subunit 1	E9Q3M3;E9Q586	E9Q3M3_MOUSE;E9Q586_MOUSE	109968	109670	110477	105784	108748	105513	106324	110063	112847	102503	113852
E9Q3N0;Q9Z129	E9Q3N0;Q9Z129	ATP-dependent DNA helicase;ATP-dependent DNA helicase Q1	E9Q3N0;Q9Z129	E9Q3N0_MOUSE;RECQ1_MOUSE	11594.8	NaN	35913.8	7020.81	5952.57	NaN	23927.7	NaN	2024.94	50701.9	13006.9
E9Q3P4	E9Q3P4	Centromere protein F	E9Q3P4	E9Q3P4_MOUSE	133423	128390	149222	139607	138520	136479	126841	146742	136831	139320	144536
E9Q3T3;L0N7N1	E9Q3T3;L0N7N1	Kinesin family member 14;Kinesin-like protein KIF14	E9Q3T3;L0N7N1	E9Q3T3_MOUSE;KIF14_MOUSE	123452	119523	123598	116927	114587	105973	116559	117457	119917	120216	112950
E9Q3U1;P62257	E9Q3U1;P62257	Ubiquitin-conjugating enzyme E2H;Ubiquitin-conjugating enzyme E2 H	E9Q3U1;P62257	E9Q3U1_MOUSE;UBE2H_MOUSE	41873.2	38310.9	36175.4	41043.6	39463.2	39067.6	44082.8	43047.6	41425.8	40356	42928
E9Q3V0;E9Q517;P28571	E9Q3V0;E9Q517;P28571	Sodium- and chloride-dependent glycine transporter 1	E9Q3V0;E9Q517;P28571	E9Q3V0_MOUSE;E9Q517_MOUSE;SC6A9_MOUSE	4899.37	6003.27	9042.59	2755.8	4723.87	7022.1	4693.62	1829.79	4271.56	NaN	4781.42
E9Q3X0	E9Q3X0	Major vault protein	E9Q3X0	E9Q3X0_MOUSE	369133	347257	309120	297664	301147	327417	387253	285384	351007	275727	325528
E9Q3X4;P59438	E9Q3X4;P59438	Hermansky-Pudlak syndrome 5 protein homolog;BLOC-2 complex member HPS5	E9Q3X4;P59438	E9Q3X4_MOUSE;HPS5_MOUSE	15433.4	5899.58	11211.6	10320.6	7129.92	6600.2	11055.4	8244.48	9715.16	8267.08	9616.02
E9Q411	E9Q411	Neuroblastoma amplified sequence	E9Q411	E9Q411_MOUSE	47434.6	42594.1	43526	46709.5	42564.8	48286.3	44800.7	43373.1	43755.5	47330.6	44086.2
E9Q456	E9Q456	Tropomyosin 1, alpha	E9Q456	E9Q456_MOUSE	127844	133555	132614	128768	125011	128554	142799	133121	132015	111366	131755
E9Q481;Q6P2K6	E9Q481;Q6P2K6	Protein phosphatase 4 regulatory subunit 3A;Serine/threonine-protein phosphatase 4 regulatory subunit 3A	E9Q481;Q6P2K6	E9Q481_MOUSE;P4R3A_MOUSE	8268.06	9176.73	8305.06	8898.25	8109.08	7916.69	9322.5	11133.5	11367.7	9309.18	8751.59
E9Q4K0;Q8BL65	E9Q4K0;Q8BL65	Actin-binding LIM protein 2	E9Q4K0;Q8BL65	E9Q4K0_MOUSE;ABLM2_MOUSE	174444	NaN	4714.62	NaN	8284.15	NaN	4800.49	2903.2	5394	NaN	NaN
E9Q4P1	E9Q4P1	WD repeat and FYVE domain-containing protein 1	E9Q4P1	WDFY1_MOUSE	4169.89	5880.37	4295.1	NaN	5218.87	4693.63	7672.38	NaN	2313.39	732.517	8085.52
E9Q4Y8;F6R3T1	E9Q4Y8;F6R3T1	RIKEN cDNA 8030474K03 gene	E9Q4Y8;F6R3T1	E9Q4Y8_MOUSE;F6R3T1_MOUSE	10879	NaN	NaN	4135.73	7513.1	7865.1	11780.8	NaN	NaN	NaN	1715.02
E9Q4Z2	E9Q4Z2	Acetyl-CoA carboxylase 2	E9Q4Z2	ACACB_MOUSE	22531.8	24976.5	21136.1	23881.6	23551.8	23976.7	24866.1	23352.8	24667.8	22512.9	25073.8
E9Q529;H3BLC5	E9Q529;H3BLC5	Sin3 associated polypeptide	E9Q529;H3BLC5	E9Q529_MOUSE;H3BLC5_MOUSE	67878.3	68654.1	66153.4	25098.6	51204	51263.9	55430.3	41039.7	46392.3	60976.8	44980.2
E9Q5D6;P69566	E9Q5D6;P69566	RAN binding protein 9;Ran-binding protein 9	E9Q5D6;P69566	E9Q5D6_MOUSE;RANB9_MOUSE	68224.3	60717.4	69297.8	65809.7	58043.3	64339	64255.6	57647.9	70456.4	76316.6	64640.5
E9Q5F4	E9Q5F4	Actin, beta (Fragment)	E9Q5F4	E9Q5F4_MOUSE	569499	544825	535280	549087	523031	540231	632288	621486	571180	525885	588366
E9Q5G3	E9Q5G3	Kinesin-like protein KIF23	E9Q5G3	KIF23_MOUSE	105472	93173.5	100613	95308	94844.9	98213.9	102271	99422.2	96286.8	100365	96076.2
E9Q605;E9QNL4;Q60680	E9Q605;E9QNL4;Q60680	IkappaB kinase;Inhibitor of nuclear factor kappa-B kinase subunit alpha;Inhibitor of nuclear factor kappa-B kinase subunit alpha	E9Q605;E9QNL4;Q60680	E9Q605_MOUSE;E9QNL4_MOUSE;IKKA_MOUSE	12857.7	9888.53	11660.4	10007.3	9311.64	9447.98	12410.4	11742.1	9613.76	8088.67	11090
E9Q634	E9Q634	Unconventional myosin-Ie	E9Q634	MYO1E_MOUSE	61683.2	76746.3	67431.6	70147.7	59090	65283.5	75610.1	61562.8	78783.6	55997.7	71824
E9Q649	E9Q649	Beta-1,3-galactosyl-O-glycosyl-glycoprotein beta-1,6-N-acetylglucosaminyltransferase 4	E9Q649	GCNT4_MOUSE	52323.3	49883.6	56137.1	42287.6	49638.5	56731.7	49142.2	58212.3	54811.9	49224.4	55479.7
E9Q6A6;Q8C6K9	E9Q6A6;Q8C6K9	Collagen, type VI, alpha 6;Collagen alpha-6(VI) chain	E9Q6A6;Q8C6K9	E9Q6A6_MOUSE;CO6A6_MOUSE	29381.5	30915	29050.3	39380.6	32898.1	35350.2	32051.8	32830.6	31428.4	33146.3	33834.2
E9Q6B6;E9Q6E0;J3QNR6;K3W4S4;Q9ESN9	E9Q6B6;E9Q6E0;J3QNR6;K3W4S4;Q9ESN9	Mitogen-activated protein kinase 8 interacting protein 3;Mitogen-activated protein kinase 8 interacting protein 3;Mitogen-activated protein kinase 8 interacting protein 3;Mitogen-activated protein kinase 8 interacting protein 3;C-Jun-amino-terminal kinase-interacting protein 3	E9Q6B6;E9Q6E0;J3QNR6;K3W4S4;Q9ESN9	E9Q6B6_MOUSE;E9Q6E0_MOUSE;J3QNR6_MOUSE;K3W4S4_MOUSE;JIP3_MOUSE	11739.8	8874.84	9025.4	7338.9	7325.65	6629.79	10747.9	10734.3	8201.3	9439.39	6374.63
E9Q6J8;Q08274	E9Q6J8;Q08274	Dystrophia myotonica-containing WD repeat motif;Dystrophia myotonica WD repeat-containing protein	E9Q6J8;Q08274	E9Q6J8_MOUSE;DMWD_MOUSE	NaN	6679.44	11106.2	5404.63	7899.87	NaN	2728.18	8965.9	5147.13	7520.68	2776.46
E9Q6K1;O08811	E9Q6K1;O08811	General transcription and DNA repair factor IIH helicase subunit XPD	E9Q6K1;O08811	E9Q6K1_MOUSE;ERCC2_MOUSE	NaN	5715.23	7820.58	7238.56	4096.19	3261.73	6661.67	NaN	4248.73	2765.14	3767
E9Q6L8;E9Q6Y9;Q80X66	E9Q6L8;E9Q6Y9;Q80X66	BTB (POZ) domain containing 10;BTB (POZ) domain containing 10;BTB/POZ domain-containing protein 10	E9Q6L8;E9Q6Y9;Q80X66	E9Q6L8_MOUSE;E9Q6Y9_MOUSE;BTBDA_MOUSE	5027.85	3097.01	7137.45	NaN	3998.39	5207.48	8470.5	3535.72	7233.72	7407.83	6632.86
E9Q6R7	E9Q6R7	Utrophin	E9Q6R7	E9Q6R7_MOUSE	10585.6	NaN	10749.7	8038.53	10261.9	14381.9	10644.9	5449.25	NaN	10593	12094.9
E9Q6U4;Q3UWL8	E9Q6U4;Q3UWL8	Prefoldin subunit 4	E9Q6U4;Q3UWL8	E9Q6U4_MOUSE;Q3UWL8_MOUSE	113229	114463	106904	102825	102874	102275	116476	116370	98075.8	107437	96791.2
E9Q6X0	E9Q6X0	Microtubule-associated protein, RP/EB family, member 2	E9Q6X0	E9Q6X0_MOUSE	118747	133640	117661	122078	131141	133621	120891	111968	113310	123642	123119
E9Q718;Q9R0B9	E9Q718;Q9R0B9	procollagen-lysine 5-dioxygenase;Procollagen-lysine,2-oxoglutarate 5-dioxygenase 2	E9Q718;Q9R0B9	E9Q718_MOUSE;PLOD2_MOUSE	4482.86	6704.63	10642.9	6630.91	6400.79	NaN	2916.75	5517.37	5501.11	7225.27	9227.46
E9Q735;G3X9Y5	E9Q735;G3X9Y5	Ubiquitin conjugation factor E4 A;Ubiquitin conjugation factor E4	E9Q735;G3X9Y5	UBE4A_MOUSE;G3X9Y5_MOUSE	38629.9	33083.3	32625.8	25811.4	28128.5	26794.7	28230.9	37000.1	32592	28936.8	31297.1
E9Q794	E9Q794	Metastasis associated 3	E9Q794	E9Q794_MOUSE	42459.9	39073.1	34810.7	42247.2	39600	37650	41495.3	37880.9	40059.6	37952.9	38583.3
E9Q7A5;E9Q8R5;Q99JY4	E9Q7A5;E9Q8R5;Q99JY4	TraB domain containing (Fragment);TraB domain containing;TraB domain-containing protein	E9Q7A5;E9Q8R5;Q99JY4	E9Q7A5_MOUSE;E9Q8R5_MOUSE;TRABD_MOUSE	991.948	1432.52	NaN	2509.9	NaN	NaN	1132	NaN	2436.52	1340.98	NaN
E9Q7G0	E9Q7G0	Nuclear mitotic apparatus protein 1	E9Q7G0	NUMA1_MOUSE	21042.9	16918	16426.9	20366.4	19251.2	16100	17864.3	21097.8	18388.3	18877.8	19025.9
E9Q7N5;Q8R2Q4	E9Q7N5;Q8R2Q4	Ribosome-releasing factor 2, mitochondrial;Ribosome-releasing factor 2, mitochondrial	E9Q7N5;Q8R2Q4	E9Q7N5_MOUSE;RRF2M_MOUSE	13647.3	12847.5	12778.8	10725.7	12488.2	12359.6	13214.1	12699.1	11323.1	12663.9	13268.4
E9Q7Q3	E9Q7Q3	Tropomyosin 3, gamma	E9Q7Q3	E9Q7Q3_MOUSE	85507.8	78188.5	78992.7	81215.7	84357.1	77209.2	71781.4	82096.4	69028	76131.3	74927
E9Q804;Q99NH0	E9Q804;Q99NH0	Ankyrin repeat domain 17;Ankyrin repeat domain-containing protein 17	E9Q804;Q99NH0	E9Q804_MOUSE;ANR17_MOUSE	51845	44197.3	49609	52801.1	49569.3	46910.6	48825.1	52748.3	48224.8	50684.6	51327.4
E9Q828;F7AAP4;Q6Q477	E9Q828;F7AAP4;Q6Q477	Calcium-transporting ATPase;Calcium-transporting ATPase;Plasma membrane calcium-transporting ATPase 4	E9Q828;F7AAP4;Q6Q477	E9Q828_MOUSE;F7AAP4_MOUSE;AT2B4_MOUSE	76433.1	87116.2	91449.5	95255	48344	55917.4	86737.8	99106.5	108252	109655	93089.2
E9Q842;V9GX91;V9GXT3	E9Q842;V9GX91;V9GXT3	Neuron navigator 2	E9Q842;V9GX91;V9GXT3	E9Q842_MOUSE;V9GX91_MOUSE;V9GXT3_MOUSE	34821.7	42746.8	39374.6	41085.9	63261.1	31199.1	34213.1	36820.8	29938.4	40947	34773.3
E9Q852	E9Q852	Afadin, adherens junction formation factor	E9Q852	E9Q852_MOUSE	46740.8	46040.6	45860.4	44620.2	49603.1	41701	49798.3	48801	46645	52171.9	39558.9
E9Q8D0	E9Q8D0	DnaJ homolog subfamily C member 21	E9Q8D0	DJC21_MOUSE	8418.36	9058.36	4437.78	8851.94	8728.34	8271.74	8084.76	12463.2	8199.96	11435.4	7824.58
E9Q8I7	E9Q8I7	Nuclear transcription factor, X-box binding-like 1	E9Q8I7	E9Q8I7_MOUSE	105908	100898	106871	93537.4	99489.3	93795.3	103493	103332	96972	105658	103455
E9Q8N5;Q08EB6;Q8BRT1	E9Q8N5;Q08EB6;Q8BRT1	CLIP associating protein 2;CLIP associating protein 2;CLIP-associating protein 2	E9Q8N5;Q08EB6;Q8BRT1	E9Q8N5_MOUSE;Q08EB6_MOUSE;CLAP2_MOUSE	5793.54	3637.28	4975.02	4684.47	4346.96	3515.83	3765.55	6676.93	7199.74	3614.54	6312.44
E9Q8T1	E9Q8T1	Transforming, acidic coiled-coil containing protein 2	E9Q8T1	E9Q8T1_MOUSE	391270	394212	427438	424288	428323	425346	374739	394909	367550	434244	426471
E9Q8Z5	E9Q8Z5	Catenin (cadherin associated protein), delta 1	E9Q8Z5	E9Q8Z5_MOUSE	17175.8	21824.5	19665.9	20437.6	15831.8	20358.8	18290.9	19008.8	17696.9	19158.9	20423.5
E9Q912	E9Q912	Rap1 GTPase-GDP dissociation stimulator 1	E9Q912	GDS1_MOUSE	147002	147964	164343	170484	175677	160700	164178	153918	166315	165503	162133
E9Q9A5;G5E8N7;Q9JLV6	E9Q9A5;G5E8N7;Q9JLV6	Polynucleotide kinase 3'- phosphatase;Polynucleotide kinase 3'- phosphatase;Bifunctional polynucleotide phosphatase/kinase	E9Q9A5;G5E8N7;Q9JLV6	E9Q9A5_MOUSE;G5E8N7_MOUSE;PNKP_MOUSE	10698.9	7140.92	6662.97	9208.11	4680.38	4093.53	11291.1	14813.1	20674.2	NaN	NaN
E9Q9B3	E9Q9B3	SPRY domain containing 3	E9Q9B3	E9Q9B3_MOUSE	4923.04	10066.7	8646.57	11845.4	5560.09	9036.01	NaN	8534.38	10101.7	8940.64	11541.8
E9Q9C5;P63082	E9Q9C5;P63082	V-type proton ATPase proteolipid subunit (Fragment);V-type proton ATPase 16 kDa proteolipid subunit c	E9Q9C5;P63082	E9Q9C5_MOUSE;VATL_MOUSE	8192.25	7796.71	8417.46	3969.07	3803.44	7333.29	8628.86	7704.84	8744.84	4803.51	7762.94
E9Q9Q2	E9Q9Q2	R3H domain containing 1	E9Q9Q2	E9Q9Q2_MOUSE	NaN	NaN	1956.88	337.467	1677.76	991.362	NaN	8386.6	NaN	NaN	387.349
E9QA46;Q9QXY9	E9QA46;Q9QXY9	Peroxisomal assembly protein PEX3;Peroxisomal biogenesis factor 3	E9QA46;Q9QXY9	E9QA46_MOUSE;PEX3_MOUSE	5784.93	8880.11	10082.8	7033.76	6822.07	6280.54	7291.09	13029.6	11482.7	8230.74	9578.63
E9QA90;Q8CID0	E9QA90;Q8CID0	Lysine acetyltransferase 14;Cysteine-rich protein 2-binding protein	E9QA90;Q8CID0	E9QA90_MOUSE;CSR2B_MOUSE	141826	76119.1	118917	124156	83725.9	87806.8	143258	158835	133254	135110	140694
E9QAE3	E9QAE3	B-TFIID TATA-box binding protein associated factor 1	E9QAE3	E9QAE3_MOUSE	59807.5	65111.1	52705.5	65444.5	63503.8	57618.6	74608.6	65337.4	67551.8	57328.6	58437.2
E9QAF9	E9QAF9	Tetratricopeptide repeat, ankyrin repeat and coiled-coil containing 1	E9QAF9	E9QAF9_MOUSE	20658.7	26222.9	26865	19804.3	24203.8	21279.9	21993.9	20316.3	21198.7	29018.5	20372.6
E9QAQ5;Q9WV60	E9QAQ5;Q9WV60	[tau protein] kinase;Glycogen synthase kinase-3 beta	E9QAQ5;Q9WV60	E9QAQ5_MOUSE;GSK3B_MOUSE	NaN	4414.89	7804.4	1769.37	NaN	NaN	5571.55	4667.7	9996.45	2233.71	NaN
E9QAS4;E9QAS5;Q6PDQ2	E9QAS4;E9QAS5;Q6PDQ2	DNA helicase;DNA helicase;Chromodomain-helicase-DNA-binding protein 4	E9QAS4;E9QAS5;Q6PDQ2	E9QAS4_MOUSE;E9QAS5_MOUSE;CHD4_MOUSE	14908.2	14157.2	12879.7	14840.7	15052	10817.3	13584.2	15531.3	19260.8	18077.6	11200.7
E9QAT0	E9QAT0	Fragile X messenger ribonucleoprotein 1	E9QAT0	E9QAT0_MOUSE	38913.2	42450.3	38540.9	37613.5	36174.2	37290.4	42576.6	37456.2	37733.1	41167.6	37841.5
E9QAT4	E9QAT4	Protein transport protein Sec16A	E9QAT4	SC16A_MOUSE	58512.5	55918.1	65587	62884.5	56809	55513	55546.5	56963.6	58090.4	65930.1	56167.5
E9QB02;Q68FL6	E9QB02;Q68FL6	Methionine--tRNA ligase, cytoplasmic;Methionine--tRNA ligase, cytoplasmic	E9QB02;Q68FL6	E9QB02_MOUSE;SYMC_MOUSE	49336	59797.8	53768.2	67189.6	57780.4	57888	60499.4	56647.4	64441.7	56143	62090.3
E9QJU6;Q6R3M4	E9QJU6;Q6R3M4	DNA polymerase iota	E9QJU6;Q6R3M4	E9QJU6_MOUSE;POLI_MOUSE	3352.71	913.702	3329.72	2133.53	2911.71	2843.07	1461.27	4643.29	2677.93	6097.49	4133.57
E9QJU7;Q06649;Q3UD40;Q5U3L0	E9QJU7;Q06649;Q3UD40;Q5U3L0	SH3-domain binding protein 2;SH3 domain-binding protein 2;SH3-domain binding protein 2;SH3-domain binding protein 2	E9QJU7;Q06649;Q3UD40;Q5U3L0	E9QJU7_MOUSE;3BP2_MOUSE;Q3UD40_MOUSE;Q5U3L0_MOUSE	3648.73	3406.29	3689.07	4591.34	3729.62	4231.43	2528.13	7438.89	3089.5	7352.61	4270.14
E9QK04;P97798;Q7TQG5	E9QK04;P97798;Q7TQG5	Neogenin	E9QK04;P97798;Q7TQG5	E9QK04_MOUSE;NEO1_MOUSE;Q7TQG5_MOUSE	7430.95	NaN	8726	NaN	4025.2	5961.55	7138.76	1364.73	7939.74	357.182	NaN
E9QK62;Q8CHT1	E9QK62;Q8CHT1	Neuronal guanine nucleotide exchange factor;Ephexin-1	E9QK62;Q8CHT1	E9QK62_MOUSE;NGEF_MOUSE	25821.9	31812.5	28537.2	30045.3	26175.8	23714.5	27863.3	33320.8	35583.3	30262.6	33369.8
E9QK89;Q5PSV9	E9QK89;Q5PSV9	Mediator of DNA damage checkpoint protein 1	E9QK89;Q5PSV9	E9QK89_MOUSE;MDC1_MOUSE	7922.45	9901.53	3133.1	3062.31	4769.45	NaN	7322.81	NaN	2875.59	7273.88	2900.03
E9QKE4	E9QKE4	RAB3 GTPase activating protein subunit 2	E9QKE4	E9QKE4_MOUSE	166817	166269	174839	176182	183992	174963	166510	170546	183157	173804	182160
E9QKG2;Q9WV86	E9QKG2;Q9WV86	Katanin p60 ATPase-containing subunit A1	E9QKG2;Q9WV86	E9QKG2_MOUSE;KTNA1_MOUSE	24372.4	20062.8	22231.8	25284.6	24873	27901.1	29497.4	31654.7	30362.7	22194.6	32706.1
E9QKG3	E9QKG3	tRNA (guanine(10)-N2)-methyltransferase homolog	E9QKG3	E9QKG3_MOUSE	25352.5	21534.4	20685.7	22258	24398.2	26721.8	20111.1	31426.2	24313.7	23089.7	25293.3
E9QKK1	E9QKK1	Centromere protein E	E9QKK1	E9QKK1_MOUSE	29319	23565.5	36057.2	30559	32924.3	29920.4	28288	33555.1	35678.3	35243	38087.2
E9QKK4;Q8K3I9	E9QKK4;Q8K3I9	Glucocorticoid induced transcript 1;Glucocorticoid-induced transcript 1 protein	E9QKK4;Q8K3I9	E9QKK4_MOUSE;GLCI1_MOUSE	4586.63	3342.58	3680.39	3753.34	1982.58	1981.6	4417.96	3945.53	6599.25	5601.71	5019.3
E9QKK8;F6Q8D3;Q9QZW0	E9QKK8;F6Q8D3;Q9QZW0	Phospholipid-transporting ATPase;Phospholipid-transporting ATPase;Phospholipid-transporting ATPase 11C	E9QKK8;F6Q8D3;Q9QZW0	E9QKK8_MOUSE;F6Q8D3_MOUSE;AT11C_MOUSE	63137.7	57564.7	57736.6	58812.9	53929.9	49499.6	68751	47635.1	53726.1	57672.5	52928.5
E9QKZ2;Q91YE6	E9QKZ2;Q91YE6	Importin 9;Importin-9	E9QKZ2;Q91YE6	E9QKZ2_MOUSE;IPO9_MOUSE	355995	371812	338664	342295	361717	393058	377312	385967	337325	380389	373672
E9QL04;O88445	E9QL04;O88445	Aurora kinase;Aurora kinase C	E9QL04;O88445	E9QL04_MOUSE;AURKC_MOUSE	38016.8	27113.3	32142	32157.6	49366.5	29003.7	34987.6	26514.4	27915.4	32755	39261.6
E9QL25;Q6P1G2	E9QL25;Q6P1G2	Lysine (K)-specific demethylase 2B;Lysine-specific demethylase 2B	E9QL25;Q6P1G2	E9QL25_MOUSE;KDM2B_MOUSE	721064	707446	798881	791781	839117	766388	735261	736903	843305	779468	809094
E9QL53;P49025	E9QL53;P49025	Citron Rho-interacting kinase	E9QL53;P49025	E9QL53_MOUSE;CTRO_MOUSE	10576.6	4508.02	8057.13	2700.73	9683.81	10156.5	10607	6509.12	3719.01	7377.67	NaN
E9QL65	E9QL65	Conserved oligomeric Golgi complex subunit 3	E9QL65	E9QL65_MOUSE	17832.9	15882.5	17857.5	18302.5	16348	11617.2	19356.3	14518.1	19412.7	16349.2	16161
E9QLB2;Q3UFF7	E9QLB2;Q3UFF7	palmitoyl-protein hydrolase;Lysophospholipase-like protein 1	E9QLB2;Q3UFF7	E9QLB2_MOUSE;LYPL1_MOUSE	30105.2	NaN	NaN	20466.1	22232	NaN	32810.4	49266.2	36386.1	33821.9	25418.8
E9QLB8;Q566J8	E9QLB8;Q566J8	Coenzyme Q8B;Atypical kinase COQ8B, mitochondrial	E9QLB8;Q566J8	E9QLB8_MOUSE;COQ8B_MOUSE	10483.3	10483.3	4908.54	4484.42	6459.7	5616.21	9434.19	9653.43	7905.82	10375.4	5362.59
E9QLK3;Q8C3R1	E9QLK3;Q8C3R1	BRCA1-associated ATM activator 1	E9QLK3;Q8C3R1	E9QLK3_MOUSE;BRAT1_MOUSE	1491.29	1368.47	NaN	1795.59	663.447	NaN	257.368	530.693	227.949	685.979	1346.85
E9QLS6;Q6PF93	E9QLS6;Q6PF93	Phosphatidylinositol 3-kinase catalytic subunit type 3	E9QLS6;Q6PF93	E9QLS6_MOUSE;PK3C3_MOUSE	102113	97933	105271	104676	103814	105971	99598	111463	101589	108753	109026
E9QM38;P55012	E9QM38;P55012	Solute carrier family 12, member 2;Solute carrier family 12 member 2	E9QM38;P55012	E9QM38_MOUSE;S12A2_MOUSE	13832.7	9182.3	9448.77	8221.48	6742.09	5039.73	15407.3	15377.4	9116.51	14297.6	9171.04
E9QM77;O70305	E9QM77;O70305	Ataxin 2;Ataxin-2	E9QM77;O70305	E9QM77_MOUSE;ATX2_MOUSE	6522.05	5700.14	7489.66	7387.15	NaN	NaN	NaN	NaN	NaN	16281.3	2967.03
E9QM90;Q148V7	E9QM90;Q148V7	RAB11 binding and LisH domain, coiled-coil and HEAT repeat containing;RAB11-binding protein RELCH	E9QM90;Q148V7	E9QM90_MOUSE;RELCH_MOUSE	134685	122823	116253	123856	119935	117489	130839	120410	126572	123233	122412
E9QMB7;Q8CES0	E9QMB7;Q8CES0	N(alpha)-acetyltransferase 30, NatC catalytic subunit;N-alpha-acetyltransferase 30	E9QMB7;Q8CES0	E9QMB7_MOUSE;NAA30_MOUSE	32040.7	35419	37372.1	40287	32209.4	34982.8	43737.4	43206.2	40089.6	34545.2	38674.1
E9QME5;E9QP19;Q99PP7	E9QME5;E9QP19;Q99PP7	Tripartite motif-containing 33;Tripartite motif-containing 33;E3 ubiquitin-protein ligase TRIM33	E9QME5;E9QP19;Q99PP7	E9QME5_MOUSE;E9QP19_MOUSE;TRI33_MOUSE	5834.75	4715.58	3343.59	5503.46	4270.95	2443.66	6943.11	7675	5795.44	4006.99	2952.08
E9QMI7;E9QN63;H3BJY2;H3BKE6;H3BL41;Q9QWY8	E9QMI7;E9QN63;H3BJY2;H3BKE6;H3BL41;Q9QWY8	ArfGAP with SH3 domain, ankyrin repeat and PH domain1;ArfGAP with SH3 domain, ankyrin repeat and PH domain1;ArfGAP with SH3 domain, ankyrin repeat and PH domain1;ArfGAP with SH3 domain, ankyrin repeat and PH domain1;ArfGAP with SH3 domain, ankyrin repeat and PH domain1;Arf-GAP with SH3 domain, ANK repeat and PH domain-containing protein 1	E9QMI7;E9QN63;H3BJY2;H3BKE6;H3BL41;Q9QWY8	E9QMI7_MOUSE;E9QN63_MOUSE;H3BJY2_MOUSE;H3BKE6_MOUSE;H3BL41_MOUSE;ASAP1_MOUSE	5801.87	8570.81	5536.91	6432.61	5033.04	8308.07	11184.6	5075.62	NaN	12120.8	6654.55
E9QMP6;F6ZS70;Q05512;Q3T9A3	E9QMP6;F6ZS70;Q05512;Q3T9A3	non-specific serine/threonine protein kinase;non-specific serine/threonine protein kinase (Fragment);Serine/threonine-protein kinase MARK2;non-specific serine/threonine protein kinase	E9QMP6;F6ZS70;Q05512;Q3T9A3	E9QMP6_MOUSE;F6ZS70_MOUSE;MARK2_MOUSE;Q3T9A3_MOUSE	38848.4	45754.2	46531.1	39756.3	40354.2	37882.6	33971.1	43079.8	33394.2	40348.2	34988.2
E9QMU3	E9QMU3	Microtubule-associated protein 7	E9QMU3	E9QMU3_MOUSE	12425.8	5199.83	8525.83	10778.1	9963.72	9719.22	10336.4	19765.2	12385	15485	17358
E9QMY1;O54901;Q80VX2	E9QMY1;O54901;Q80VX2	CD200 antigen;OX-2 membrane glycoprotein;CD200 antigen	E9QMY1;O54901;Q80VX2	E9QMY1_MOUSE;OX2G_MOUSE;Q80VX2_MOUSE	53450.1	51445.3	59459	48656.3	62026.4	32500.4	48213.8	54887.2	58106.5	59550.1	64783.8
E9QN08;P57776;Q80T06	E9QN08;P57776;Q80T06	Eukaryotic translation elongation factor 1 delta (guanine nucleotide exchange protein) (Fragment);Elongation factor 1-delta;Eukaryotic translation elongation factor 1 delta (guanine nucleotide exchange protein)	E9QN08;P57776;Q80T06	E9QN08_MOUSE;EF1D_MOUSE;Q80T06_MOUSE	1.06648e+06	1.11875e+06	1.01715e+06	1.09701e+06	1.15958e+06	1.10683e+06	1.09261e+06	1014637	1.02325e+06	1.0287e+06	1.04213e+06
E9QN31;Q922K7	E9QN31;Q922K7	NOP2 nucleolar protein;Probable 28S rRNA (cytosine-C(5))-methyltransferase	E9QN31;Q922K7	E9QN31_MOUSE;NOP2_MOUSE	NaN	5400.71	NaN	NaN	NaN	6716.88	NaN	4640.99	7720.42	7396.82	6351.32
E9QN70;P02469	E9QN70;P02469	Laminin B1;Laminin subunit beta-1	E9QN70;P02469	E9QN70_MOUSE;LAMB1_MOUSE	194153	225510	318556	254603	280157	304879	190269	281290	296018	293985	306883
E9QNH7;Q5XG73	E9QNH7;Q5XG73	Acyl-CoA-binding domain-containing protein 5	E9QNH7;Q5XG73	E9QNH7_MOUSE;ACBD5_MOUSE	27811.6	28846.9	23963.2	26606.8	30802.9	34531.4	28478.8	24505.3	25567.4	36131.5	31467.8
E9QNV2;F8WJB0;H3BK33;Q80YQ2	E9QNV2;F8WJB0;H3BK33;Q80YQ2	Mediator of RNA polymerase II transcription subunit 23;Mediator of RNA polymerase II transcription subunit 23;Mediator of RNA polymerase II transcription subunit 23 (Fragment);Mediator of RNA polymerase II transcription subunit 23	E9QNV2;F8WJB0;H3BK33;Q80YQ2	E9QNV2_MOUSE;F8WJB0_MOUSE;H3BK33_MOUSE;MED23_MOUSE	26119	NaN	19754.8	29455.9	NaN	NaN	11431.6	63947.7	987.239	15816.3	35982.5
E9QNX9;Q60751	E9QNX9;Q60751	Tyrosine-protein kinase receptor;Insulin-like growth factor 1 receptor	E9QNX9;Q60751	E9QNX9_MOUSE;IGF1R_MOUSE	16779.1	17763.3	12988.4	15529.3	12843.2	18785.9	18585.2	14515.3	15192.7	15889	14700.6
E9QPC5;G3UYS3;Q3UIK4	E9QPC5;G3UYS3;Q3UIK4	N6-adenosine-methyltransferase non-catalytic subunit	E9QPC5;G3UYS3;Q3UIK4	E9QPC5_MOUSE;G3UYS3_MOUSE;MET14_MOUSE	NaN	NaN	NaN	6757.76	NaN	NaN	4127.68	405.474	NaN	2358.16	NaN
E9QPD7;G5E8R3	E9QPD7;G5E8R3	Pyruvate carboxylase	E9QPD7;G5E8R3	E9QPD7_MOUSE;G5E8R3_MOUSE	360649	384060	343751	364946	369572	396698	392068	373488	362986	345845	368832
E9QPX3;Q9CXZ1	E9QPX3;Q9CXZ1	NADH dehydrogenase [ubiquinone] iron-sulfur protein 4, mitochondrial;NADH dehydrogenase [ubiquinone] iron-sulfur protein 4, mitochondrial	E9QPX3;Q9CXZ1	E9QPX3_MOUSE;NDUS4_MOUSE	55109	58345.6	55080.7	56373.7	53005.2	58497.7	74970	54498.1	56819.3	49225.9	62149.3
E9QQ38;F8WHP5	E9QQ38;F8WHP5	DDHD domain containing 1	E9QQ38;F8WHP5	E9QQ38_MOUSE;F8WHP5_MOUSE	64516.4	74252.3	57478.2	60923.3	66082.7	70965.2	72422.2	65679.1	58252.9	53932.9	62982.7
F2Z433;F2Z4A1;Q924H5	F2Z433;F2Z4A1;Q924H5	RAD51 paralog C;RAD51 paralog C;DNA repair protein RAD51 homolog 3	F2Z433;F2Z4A1;Q924H5	F2Z433_MOUSE;F2Z4A1_MOUSE;RA51C_MOUSE	20080.7	21811	NaN	NaN	NaN	NaN	NaN	18488	6169.89	14449.3	NaN
F2Z471	F2Z471	Voltage-dependent anion channel 1	F2Z471	F2Z471_MOUSE	36200.5	49764.1	45235.9	38870.2	42064.7	49979	43901.4	34172.5	49448.7	41912.1	40420.5
F5CSM8	F5CSM8	C-type lectin domain family 2, member f	F5CSM8	F5CSM8_MOUSE	37038.1	43778.4	52240.2	52933.9	51243.6	44732.3	41057.1	58386.4	53998	59658.3	46543.9
F6Q3W0	F6Q3W0	WD repeat domain 5 (Fragment)	F6Q3W0	F6Q3W0_MOUSE	27447.2	25524.4	31866.6	29571.9	34391.9	37652.8	24767	31412.2	27805	31940.8	29187.9
F6Q404	F6Q404	Protein disulfide-isomerase A6 (Fragment)	F6Q404	F6Q404_MOUSE	28579	7067.6	7246.73	NaN	NaN	5832.24	34880.9	21601.5	NaN	10091.8	11616.8
F6QA74;P28352	F6QA74;P28352	DNA-(apurinic or apyrimidinic site) endonuclease (Fragment);DNA-(apurinic or apyrimidinic site) endonuclease	F6QA74;P28352	F6QA74_MOUSE;APEX1_MOUSE	NaN	2278.2	NaN	5543.29	10670.8	10927.7	NaN	NaN	1988.08	4595.45	4738.33
F6QKK2;Q8VEH3	F6QKK2;Q8VEH3	ADP-ribosylation factor-like 8A (Fragment);ADP-ribosylation factor-like protein 8A	F6QKK2;Q8VEH3	F6QKK2_MOUSE;ARL8A_MOUSE	5471.68	8032.66	4609.36	2035.45	4047.8	5455.57	NaN	5130.69	8364.77	5754.57	3466.48
F6R8S6;Q9D1F4	F6R8S6;Q9D1F4	AKT1 substrate 1 (proline-rich) (Fragment);Proline-rich AKT1 substrate 1	F6R8S6;Q9D1F4	F6R8S6_MOUSE;AKTS1_MOUSE	NaN	8683.55	15154.5	10010.1	11694.4	11399.7	14771.4	19781.7	12769.8	15803	18159.7
F6RJ39;Q9JIX8	F6RJ39;Q9JIX8	Apoptotic chromatin condensation inducer 1 (Fragment);Apoptotic chromatin condensation inducer in the nucleus	F6RJ39;Q9JIX8	F6RJ39_MOUSE;ACINU_MOUSE	7717.3	9334.78	9627.86	11324.8	7209.79	8765.76	9509.2	11116.6	14129.9	10894.4	9761.08
F6RJV6;Q9JJK2	F6RJV6;Q9JJK2	LanC (bacterial lantibiotic synthetase component C)-like 2 (Fragment);LanC-like protein 2	F6RJV6;Q9JJK2	F6RJV6_MOUSE;LANC2_MOUSE	61195.8	61051.3	58469.6	56782.4	54376.6	52692.1	61291.8	62347.5	57109.1	63354.6	60440.1
F6RT43;M0QWK1;Q91ZP6	F6RT43;M0QWK1;Q91ZP6	Nedd4 family interacting protein 2 (Fragment);Nedd4 family interacting protein 2;NEDD4 family-interacting protein 2 (Fragment)	F6RT43;M0QWK1;Q91ZP6	F6RT43_MOUSE;M0QWK1_MOUSE;NFIP2_MOUSE	23311.5	34402.1	40963.8	25314.8	30287.8	27688.9	24316.7	27881.8	27429.4	28629	24770.5
F6S5X0;Q9D1F5	F6S5X0;Q9D1F5	MRN complex interacting protein (Fragment);MRN complex-interacting protein	F6S5X0;Q9D1F5	F6S5X0_MOUSE;MRNIP_MOUSE	NaN	NaN	NaN	10079.8	NaN	10828.8	NaN	3569.95	6571.66	NaN	5826.52
F6SFF5;Q8K1Z0	F6SFF5;Q8K1Z0	Ubiquinone biosynthesis protein (Fragment);Ubiquinone biosynthesis protein COQ9, mitochondrial	F6SFF5;Q8K1Z0	F6SFF5_MOUSE;COQ9_MOUSE	8054.16	5793.56	6903.35	4263.91	2740.57	5536.06	5974.64	6464.93	2932.7	7049.69	6230.72
F6SLH0;Q9CY62	F6SLH0;Q9CY62	Ring finger protein 181 (Fragment);E3 ubiquitin-protein ligase RNF181	F6SLH0;Q9CY62	F6SLH0_MOUSE;RN181_MOUSE	NaN	NaN	NaN	NaN	NaN	1	NaN	NaN	NaN	1.93045	NaN
F6SMJ7;Q9CY28	F6SMJ7;Q9CY28	GTP-binding protein 8 (putative) (Fragment);GTP-binding protein 8	F6SMJ7;Q9CY28	F6SMJ7_MOUSE;GTPB8_MOUSE	6549.4	NaN	3518.08	NaN	NaN	NaN	NaN	NaN	6432.45	NaN	NaN
F6SMY7;Q7TPH6	F6SMY7;Q7TPH6	RCR-type E3 ubiquitin transferase (Fragment);E3 ubiquitin-protein ligase MYCBP2	F6SMY7;Q7TPH6	F6SMY7_MOUSE;MYCB2_MOUSE	22700	21379.4	20063	20626.5	17498	18768.4	21155.9	19211.5	18709.5	22314.2	21441.7
F6SQM4;Q8C0Z1	F6SQM4;Q8C0Z1	Family with sequence similarity 234, member A;Protein FAM234A	F6SQM4;Q8C0Z1	F6SQM4_MOUSE;F234A_MOUSE	66106.6	69548.6	71229	70360.6	69212.6	91382.3	68274.1	75177.1	79047.8	68419.8	86381.8
F6TCF9;Q60739	F6TCF9;Q60739	BAG family molecular chaperone regulator 1	F6TCF9;Q60739	F6TCF9_MOUSE;BAG1_MOUSE	9137.72	6516.74	8635.04	5443.95	6926.48	7612.34	3847.41	10472.6	5512.34	8633.45	8877.39
F6TFN2	F6TFN2	LIM domain only 7 (Fragment)	F6TFN2	F6TFN2_MOUSE	65322.9	70331.9	52649.7	64099.9	63741.8	66879.6	62136.1	54231.6	60085.6	64261	58149
F6TVX7;Q8BSF4	F6TVX7;Q8BSF4	phosphatidylserine decarboxylase (Fragment);Phosphatidylserine decarboxylase proenzyme, mitochondrial	F6TVX7;Q8BSF4	F6TVX7_MOUSE;PISD_MOUSE	95778.6	99253	90362.7	122560	99876.7	82254.3	101826	103619	111938	97655	87047.4
F6UIS1;Q9CQE7	F6UIS1;Q9CQE7	Endoplasmic reticulum-Golgi intermediate compartment protein (Fragment);Endoplasmic reticulum-Golgi intermediate compartment protein 3	F6UIS1;Q9CQE7	F6UIS1_MOUSE;ERGI3_MOUSE	23079.5	30178.4	22657.8	25500	25887.7	23864	28842.5	26174.3	24845.1	26773.9	22348.8
F6UP77;F7CUP3;Q8JZV7	F6UP77;F7CUP3;Q8JZV7	N-acetylglucosamine-6-phosphate deacetylase	F6UP77;F7CUP3;Q8JZV7	F6UP77_MOUSE;F7CUP3_MOUSE;NAGA_MOUSE	55339.3	50375.1	48757.6	44170	42600	46637.8	59646.1	46771.2	46010.4	49064.1	52812.5
F6UUZ3	F6UUZ3	Diacylglycerol kinase	F6UUZ3	F6UUZ3_MOUSE	64041.3	62658	60158.9	70110.9	60786.4	60312.9	72622.1	64427.7	81295.9	57305.9	65959.6
F6V3Y9;Q6P4T0	F6V3Y9;Q6P4T0	Autophagy related 2A (Fragment);Autophagy-related protein 2 homolog A	F6V3Y9;Q6P4T0	F6V3Y9_MOUSE;ATG2A_MOUSE	33596.7	29273.3	30887.7	28208.1	26995.1	30006	37108.7	30139.3	31521.1	33345	30662.5
F6V6T4;Q9R0Q3	F6V6T4;Q9R0Q3	Transmembrane p24 trafficking protein 2 (Fragment);Transmembrane emp24 domain-containing protein 2	F6V6T4;Q9R0Q3	F6V6T4_MOUSE;TMED2_MOUSE	227506	207284	228623	213120	232162	235992	272475	207126	232382	225241	207023
F6VG99	F6VG99	LIM domain only 7 (Fragment)	F6VG99	F6VG99_MOUSE	13059.5	8991.84	8126.09	NaN	7367.29	NaN	11824.3	9506.26	12067.3	6533.91	10486.3
F6VQ81	F6VQ81	Tumor protein D52-like 2 (Fragment)	F6VQ81	F6VQ81_MOUSE	2725.45	1892.04	2700.52	1566.3	NaN	2459.64	3115.34	1215.54	3244	2188.07	1833.05
F6W741	F6W741	Myotubularin related protein 14 (Fragment)	F6W741	F6W741_MOUSE	206083	319437	253546	353561	191392	159428	NaN	229236	623321	137063	97398.2
F6WJB7;Q6ZQ93	F6WJB7;Q6ZQ93	ubiquitinyl hydrolase 1 (Fragment);Ubiquitin carboxyl-terminal hydrolase 34	F6WJB7;Q6ZQ93	F6WJB7_MOUSE;UBP34_MOUSE	3867.56	3445.72	3337.04	1305.41	2487.12	2747.79	3334.42	NaN	6183.19	2859.37	2263.23
F6X4N5;Q8BVI5	F6X4N5;Q8BVI5	Syntaxin 16;Syntaxin-16	F6X4N5;Q8BVI5	F6X4N5_MOUSE;STX16_MOUSE	24025.6	24309.1	22109.5	21929.1	20895.4	22247	22934.4	25883.2	21657.7	27249.7	19694.3
F6XC25;Q8BRN9	F6XC25;Q8BRN9	Coiled-coil and C2 domain containing 1B (Fragment);Coiled-coil and C2 domain-containing protein 1B	F6XC25;Q8BRN9	F6XC25_MOUSE;C2D1B_MOUSE	87699.9	80126.8	81202.3	95522.6	84042.7	79916.6	96393.4	85858.5	79152.6	84725.7	77419.9
F6XQI1;Q8C753	F6XQI1;Q8C753	Katanin interacting protein;Katanin-interacting protein	F6XQI1;Q8C753	F6XQI1_MOUSE;KATIP_MOUSE	5855.17	2960.21	2141.48	4471.8	4923.49	7568.85	NaN	1887.56	2804.2	5530.3	3855.67
F6XQM2;Q9JIY0	F6XQM2;Q9JIY0	Pleckstrin homology domain containing, family O member 1 (Fragment);Pleckstrin homology domain-containing family O member 1	F6XQM2;Q9JIY0	F6XQM2_MOUSE;PKHO1_MOUSE	256976	259995	234594	252066	282982	261734	218409	205071	287074	222392	233435
F6Y616	F6Y616	Polyadenylate binding protein-interacting protein 1	F6Y616	F6Y616_MOUSE	78965.9	45951.5	76110	55297.1	78441.1	80801.4	77131.5	96441	71399.6	96384.9	66181.9
F6YJB6;Q8R4X3;V9GXJ1	F6YJB6;Q8R4X3;V9GXJ1	Predicted gene, 28036 (Fragment);RNA-binding protein 12;Predicted gene, 28036	F6YJB6;Q8R4X3;V9GXJ1	F6YJB6_MOUSE;RBM12_MOUSE;V9GXJ1_MOUSE	NaN	8358.39	13053.3	NaN	9437.71	5680.21	20069.8	16983.3	10326.4	7734.09	4919.59
F6YVP7;P62270	F6YVP7;P62270	40S ribosomal protein S18	F6YVP7;P62270	F6YVP7_MOUSE;RS18_MOUSE	255808	267217	227768	247841	269349	265651	265133	267457	248360	250031	250200
F6ZFT1;F8WJ64;Q9CR21	F6ZFT1;F8WJ64;Q9CR21	Acyl carrier protein (Fragment);Acyl carrier protein (Fragment);Acyl carrier protein, mitochondrial	F6ZFT1;F8WJ64;Q9CR21	F6ZFT1_MOUSE;F8WJ64_MOUSE;ACPM_MOUSE	62613.9	65910.9	66183.2	75320.5	67447	68159.9	78753.1	49642	66430.5	69177	64646.4
F7AEH4;P63323	F7AEH4;P63323	40S ribosomal protein S12	F7AEH4;P63323	F7AEH4_MOUSE;RS12_MOUSE	605300	572866	542747	619100	552423	564493	591695	643961	625113	568456	579050
F7AI87	F7AI87	Proteasome (prosome, macropain) 26S subunit, non-ATPase, 4 (Fragment)	F7AI87	F7AI87_MOUSE	5238.56	4708.11	6697.07	3873.51	4970.66	6338.87	3586.84	1786.92	3987.11	7452.95	3532.65
F7ARZ1;Q3TI14;Q8VE22	F7ARZ1;Q3TI14;Q8VE22	Mitochondrial ribosomal protein S23 (Fragment);Mitochondrial ribosomal protein S23;28S ribosomal protein S23, mitochondrial	F7ARZ1;Q3TI14;Q8VE22	F7ARZ1_MOUSE;Q3TI14_MOUSE;RT23_MOUSE	7898.8	6534.14	5810.69	7712.96	7287.72	6382.05	6371.09	6768.61	8605.22	4500.9	8451.37
F7BBA2;Q8R1R3	F7BBA2;Q8R1R3	START domain containing 7 (Fragment);StAR-related lipid transfer protein 7, mitochondrial	F7BBA2;Q8R1R3	F7BBA2_MOUSE;STAR7_MOUSE	3816.71	6648.99	9955.5	5902.8	10785.3	8928.77	13313.4	8978.62	6891.41	8239.7	7335.97
F7BGR7	F7BGR7	Predicted gene 21992	F7BGR7	F7BGR7_MOUSE	5498.78	6025.47	7004.82	4912.48	5023.5	5668.36	5222.49	5169	4156.2	4561.59	4742.1
F7BP55	F7BP55	Adenylate kinase 2 (Fragment)	F7BP55	F7BP55_MOUSE	10523.4	NaN	NaN	NaN	NaN	2268.2	NaN	15877.1	NaN	11738.1	NaN
F7C9P2	F7C9P2	F-box and WD-40 domain protein 25	F7C9P2	F7C9P2_MOUSE	51446.9	71612.6	62053.9	59098.1	70089.7	62718.8	62646.9	62824.4	76867.9	59968.7	71661.2
F7CB97	F7CB97	CAP-GLY domain containing linker protein 1 (Fragment)	F7CB97	F7CB97_MOUSE	10047.3	8469	10642.2	9196.95	8996.45	8952.35	11181.6	11475.8	9684.75	10772	9365.67
F7CBP1	F7CBP1	Eukaryotic translation initiation factor 4, gamma 2	F7CBP1	F7CBP1_MOUSE	118322	109356	126286	142550	143229	129331	137231	129358	122780	137343	129930
F7DBT7;Q8VCG9	F7DBT7;Q8VCG9	Regulatory factor X-associated protein	F7DBT7;Q8VCG9	F7DBT7_MOUSE;RFXAP_MOUSE	11555	6484.94	16063.4	6917.36	10905.1	14460	7187.62	7597.45	7580.24	13391.4	5520.87
F7DDS0;P0DPD9;P0DPE0	F7DDS0;P0DPD9;P0DPE0	EEF1A lysine methyltransferase 4;EEF1AKMT4-ECE2 readthrough transcript protein;EEF1A lysine methyltransferase 4	F7DDS0;P0DPD9;P0DPE0	F7DDS0_MOUSE;EFCE2_MOUSE;EFMT4_MOUSE	NaN	NaN	4955.72	5056.26	3886.56	4906.88	NaN	NaN	2576.32	6250.23	1035.73
F8VPK0	F8VPK0	Tetratricopeptide repeat domain 37	F8VPK0	F8VPK0_MOUSE	29125.2	22388.1	20119.6	20074.4	23390.8	20364.1	26084.4	24930.1	27878	22375.3	24589.7
F8VPL2;Q61194	F8VPL2;Q61194	Phosphatidylinositol-4-phosphate 3-kinase catalytic subunit type 2 alpha;Phosphatidylinositol 4-phosphate 3-kinase C2 domain-containing subunit alpha	F8VPL2;Q61194	F8VPL2_MOUSE;P3C2A_MOUSE	17574.7	15359.5	17783	15992.5	15759.2	15644	21953.3	20265.2	15821.9	13423.4	17324.9
F8VPN4	F8VPN4	Glycogen debranching enzyme	F8VPN4	F8VPN4_MOUSE	6288.4	4040.04	3636.09	6426.28	3580.69	3472.93	6513.46	5959.48	4737.87	5588	NaN
F8VPP8	F8VPP8	Zinc finger CCCH type containing 7B	F8VPP8	F8VPP8_MOUSE	2554.57	3640.48	7935.61	NaN	NaN	NaN	3737.73	2946.48	2696.78	5449.47	3819.72
F8VPU2	F8VPU2	FERM, ARHGEF and pleckstrin domain-containing protein 1	F8VPU2	FARP1_MOUSE	20250.3	19425.2	22089.9	19437.6	16869	18239	17763.9	25153.4	21668.6	22020.8	19101.6
F8VPX2	F8VPX2	F-box and WD-40 domain protein 9	F8VPX2	F8VPX2_MOUSE	22805.5	18476.8	21693.3	24892	15237.3	21775.1	22327.9	18769.4	21228.7	18966.1	20131.9
F8VQ05	F8VQ05	FRY like transcription coactivator	F8VQ05	F8VQ05_MOUSE	8135.08	11024.2	9177.61	10723.2	8841.11	10181.1	18340.4	14333.6	11672.8	13508.2	11051.8
F8VQ54	F8VQ54	Endoribonuclease Dicer	F8VQ54	F8VQ54_MOUSE	37397.3	25108.8	28440.2	29954.2	24162.6	23444.8	32255.1	32360.8	34734.8	24947.3	28455.9
F8VQ95;Q6Y685	F8VQ95;Q6Y685	Transforming, acidic coiled-coil containing protein 1;Transforming acidic coiled-coil-containing protein 1	F8VQ95;Q6Y685	F8VQ95_MOUSE;TACC1_MOUSE	17711.3	25578.2	18868.3	27180.2	22358.3	19142.3	20374.2	17822.8	27255	23295.3	27759
F8VQB6	F8VQB6	Unconventional myosin-X	F8VQB6	MYO10_MOUSE	115228	111324	92121.2	87188.1	78139	92666.6	118790	95384.7	99327.4	87140.6	94411.1
F8VQC1	F8VQC1	Signal recognition particle subunit SRP72	F8VQC1	F8VQC1_MOUSE	29875.8	32818.2	31540.8	35067.4	37690.2	33191.5	32202.4	32844.6	35189.7	34192.6	33443.1
F8VQE9;Q8VHH5	F8VQE9;Q8VHH5	ArfGAP with GTPase domain, ankyrin repeat and PH domain 3;Arf-GAP with GTPase, ANK repeat and PH domain-containing protein 3	F8VQE9;Q8VHH5	F8VQE9_MOUSE;AGAP3_MOUSE	10141.6	8955.71	11807.7	9519.14	9455.84	10925	7185.87	5100.6	10928.9	11135.7	9374.99
F8VQG7	F8VQG7	NEDD4 binding protein 2	F8VQG7	F8VQG7_MOUSE	1363.5	1940.08	138024	NaN	NaN	3910.38	7683	NaN	NaN	3835.76	NaN
F8VQH0	F8VQH0	Tyrosine-protein kinase	F8VQH0	F8VQH0_MOUSE	12069.2	10953.3	20231.5	18031.7	16894.8	17176.4	10854.7	16836.9	12069.9	24305.4	20773.2
F8WGD4;Q9R0A5	F8WGD4;Q9R0A5	NIMA (never in mitosis gene a)-related expressed kinase 3;Serine/threonine-protein kinase Nek3	F8WGD4;Q9R0A5	F8WGD4_MOUSE;NEK3_MOUSE	28164.7	30518.9	32219.1	30666	29369.8	28846.3	30681.9	29995.7	29917.4	30043.4	28417.4
F8WGF2;Q9Z0J4;S4R255	F8WGF2;Q9Z0J4;S4R255	Nitric oxide synthase, brain;Nitric oxide synthase, brain;Nitric oxide synthase	F8WGF2;Q9Z0J4;S4R255	F8WGF2_MOUSE;NOS1_MOUSE;S4R255_MOUSE	NaN	10093	6538.21	10368.5	8080.97	4637.38	1012.06	15686.1	10087.7	6880.96	8295.29
F8WGQ9;Q922M3	F8WGQ9;Q922M3	Potassium channel tetramerisation domain containing 10;BTB/POZ domain-containing adapter for CUL3-mediated RhoA degradation protein 3	F8WGQ9;Q922M3	F8WGQ9_MOUSE;BACD3_MOUSE	4426.38	NaN	4027.01	5212.51	3542.8	2259.8	408.179	2756.44	NaN	5819.4	3332.5
F8WGR0;F8WHZ9;Q9QYC0	F8WGR0;F8WHZ9;Q9QYC0	Adducin 1 (alpha);Adducin 1 (alpha);Alpha-adducin	F8WGR0;F8WHZ9;Q9QYC0	F8WGR0_MOUSE;F8WHZ9_MOUSE;ADDA_MOUSE	10944.7	10432.5	11686.6	10935.6	10508.9	10822.8	10734.9	11308.4	11982.6	12402.2	10829.6
F8WGT1	F8WGT1	S-adenosylhomocysteine hydrolase-like 2	F8WGT1	F8WGT1_MOUSE	181487	182035	174987	173262	199975	175816	182871	166894	179618	167035	182822
F8WGT2;Q8BRG8;Q8C214	F8WGT2;Q8BRG8;Q8C214	Transmembrane protein 209	F8WGT2;Q8BRG8;Q8C214	F8WGT2_MOUSE;TM209_MOUSE;Q8C214_MOUSE	1863.1	NaN	2376.72	2723.54	2424.62	4096.47	2272.98	2554.09	1663.78	2778.77	4042.35
F8WGU3	F8WGU3	Epithelial splicing regulatory protein 1	F8WGU3	F8WGU3_MOUSE	458919	427485	401509	455659	443779	444695	437612	382726	413745	438900	412768
F8WHL1;Q5IRJ6	F8WHL1;Q5IRJ6	Proton-coupled zinc antiporter SLC30A9, mitochondrial;Proton-coupled zinc antiporter SLC30A9, mitochondrial	F8WHL1;Q5IRJ6	F8WHL1_MOUSE;ZNT9_MOUSE	34799	40514.2	39080.1	45199.4	42548.7	38206.1	44101.4	36903.6	35468.6	40744.3	40775.1
F8WHM5;Q61543	F8WHM5;Q61543	Golgi apparatus protein 1 (Fragment);Golgi apparatus protein 1	F8WHM5;Q61543	F8WHM5_MOUSE;GSLG1_MOUSE	41334.7	36753.1	38611.4	38595.4	43244.4	36110.1	34170.1	34420.2	39682.1	39940.3	34290.5
F8WHQ1;Q62393	F8WHQ1;Q62393	Tumor protein D52	F8WHQ1;Q62393	F8WHQ1_MOUSE;TPD52_MOUSE	792745	726270	719933	796368	749289	828192	745540	712076	743431	717000	739855
F8WHS8;G3UWE3;O88907;Q3U556;Q8C5D8	F8WHS8;G3UWE3;O88907;Q3U556;Q8C5D8	Protein inhibitor of activated STAT 2;Protein inhibitor of activated STAT 2;E3 SUMO-protein ligase PIAS1;Protein inhibitor of activated STAT 1;E3 SUMO-protein ligase PIAS2	F8WHS8;G3UWE3;O88907;Q3U556;Q8C5D8	F8WHS8_MOUSE;G3UWE3_MOUSE;PIAS1_MOUSE;Q3U556_MOUSE;PIAS2_MOUSE	7721.14	9649.36	8227.57	11235.1	10262.4	9632.03	8096.65	4769.86	9991.68	14237.4	11644.8
F8WHU5;Q4VA53	F8WHU5;Q4VA53	PDS5 cohesin associated factor B;Sister chromatid cohesion protein PDS5 homolog B	F8WHU5;Q4VA53	F8WHU5_MOUSE;PDS5B_MOUSE	518.314	196849	1416.72	1152.33	NaN	NaN	NaN	NaN	NaN	NaN	NaN
F8WHW3;Q3TWL2	F8WHW3;Q3TWL2	Phosphatidylinositol-4,5-bisphosphate 4-phosphatase;Type 1 phosphatidylinositol 4,5-bisphosphate 4-phosphatase	F8WHW3;Q3TWL2	F8WHW3_MOUSE;PP4P1_MOUSE	59285.5	56357.2	52638.6	43241.8	46694.4	47176.3	41939.9	53069	52700.5	52321.3	47540
F8WHW6;O70161	F8WHW6;O70161	Phosphatidylinositol-4-phosphate 5-kinase, type 1 gamma;Phosphatidylinositol 4-phosphate 5-kinase type-1 gamma	F8WHW6;O70161	F8WHW6_MOUSE;PI51C_MOUSE	10287.9	12289.3	12571.1	10929.4	15484.7	13068	8564.13	8734.14	9830.7	14097.2	10651.8
F8WHX2;Q9D8X1	F8WHX2;Q9D8X1	Copper homeostasis protein cutC homolog	F8WHX2;Q9D8X1	F8WHX2_MOUSE;CUTC_MOUSE	49271.9	53857.8	41243.4	46188	43232.3	46014	56145.1	58307.8	50927.7	54723.2	47930
F8WI31;Q922V4	F8WI31;Q922V4	Pleiotropic regulator 1	F8WI31;Q922V4	F8WI31_MOUSE;PLRG1_MOUSE	8425.53	9977.83	13881	10794.6	7171.41	9198.48	8927.81	12465.5	10440.3	13829.9	9694.43
F8WIB1;P61211	F8WIB1;P61211	ADP-ribosylation factor-like 1 (Fragment);ADP-ribosylation factor-like protein 1	F8WIB1;P61211	F8WIB1_MOUSE;ARL1_MOUSE	154151	146847	142217	159445	155331	146234	160091	153535	158815	146600	138312
F8WIE5	F8WIE5	E3 ubiquitin-protein ligase	F8WIE5	F8WIE5_MOUSE	179526	192356	193694	181586	198435	196150	175251	193766	197926	182586	206102
F8WIG5;Q9Z207	F8WIG5;Q9Z207	Diaphanous related formin 3;Protein diaphanous homolog 3	F8WIG5;Q9Z207	F8WIG5_MOUSE;DIAP3_MOUSE	6764.23	7801.65	9349.46	10620.2	7020.85	8128.6	6627.02	8598.27	6510.96	6297.44	15729.6
F8WIJ3;Q9JL89	F8WIJ3;Q9JL89	Ninjurin 2;Ninjurin-2	F8WIJ3;Q9JL89	F8WIJ3_MOUSE;NINJ2_MOUSE	14945.5	20325.2	15629.8	19396.8	9745.24	18871.3	15572.1	17418.8	25031.9	18100.4	23845.6
F8WIT2	F8WIT2	Annexin	F8WIT2	F8WIT2_MOUSE	399.307	1670.36	1555.49	NaN	NaN	NaN	1326.72	NaN	NaN	893.66	NaN
F8WIY7;Q923Q2	F8WIY7;Q923Q2	StAR-related lipid transfer (START) domain containing 13;StAR-related lipid transfer protein 13	F8WIY7;Q923Q2	F8WIY7_MOUSE;STA13_MOUSE	25373.1	20029.8	27790.1	28570.1	26027.9	22090.2	29200.8	27007.9	29097.3	31164.5	27554.1
F8WJG3;P62996	F8WJG3;P62996	Transformer 2 beta;Transformer-2 protein homolog beta	F8WJG3;P62996	F8WJG3_MOUSE;TRA2B_MOUSE	59287.2	70157.6	56123.6	65889.8	74748.1	73272.5	86847.4	72651.1	80891.3	85751.4	67975.6
F8WJI3;Q8R3Q6	F8WJI3;Q8R3Q6	Protein MIX23	F8WJI3;Q8R3Q6	F8WJI3_MOUSE;MIX23_MOUSE	7322.72	8161.69	6022.63	9381.56	2137.06	6832.67	6520.99	8880.77	3088.54	13718.6	10344.3
F8WJK8;Q99L47	F8WJK8;Q99L47	Suppression of tumorigenicity 13;Hsc70-interacting protein	F8WJK8;Q99L47	F8WJK8_MOUSE;F10A1_MOUSE	3.93171e+06	3.9584e+06	3.97034e+06	3698303	3.91408e+06	3.98746e+06	3954851	3.93012e+06	4.00459e+06	3.61183e+06	3.96267e+06
G3UVU2;Q62203	G3UVU2;Q62203	Splicing factor 3a, subunit 2;Splicing factor 3A subunit 2	G3UVU2;Q62203	G3UVU2_MOUSE;SF3A2_MOUSE	NaN	NaN	10048.1	8273.61	13379.5	8279.29	21717.3	8246.4	7956.25	8104.82	NaN
G3UVU6;Q9R0X0	G3UVU6;Q9R0X0	Mediator of RNA polymerase II transcription subunit 20	G3UVU6;Q9R0X0	G3UVU6_MOUSE;MED20_MOUSE	5677.52	5096.46	4511.69	3865.35	4738.48	5255.56	5070.11	3917.66	5405.76	5012.65	4491.14
G3UW83;Q6NZL6	G3UW83;Q6NZL6	Tonsoku-like protein	G3UW83;Q6NZL6	G3UW83_MOUSE;TONSL_MOUSE	100963	78464.5	NaN	96376.1	84109.6	86707.9	126170	257872	71732	95120	90470.3
G3UW90;Q925H1;V9GX74	G3UW90;Q925H1;V9GX74	Transcriptional repressor GATA binding 1;Zinc finger transcription factor Trps1;Transcriptional repressor GATA binding 1	G3UW90;Q925H1;V9GX74	G3UW90_MOUSE;TRPS1_MOUSE;V9GX74_MOUSE	10947.8	6749.44	9278.61	8253.63	5346.42	8881.85	14581.4	9460.95	7013.32	9968.92	6725.25
G3UWC2	G3UWC2	N-acetylated alpha-linked acidic dipeptidase 2	G3UWC2	G3UWC2_MOUSE	259308	302055	294637	318897	286691	358798	270580	310934	298528	301732	316879
G3UWE1;Q52L67;Q9CY27	G3UWE1;Q52L67;Q9CY27	Trans-2,3-enoyl-CoA reductase;Gpsn2 protein;Very-long-chain enoyl-CoA reductase	G3UWE1;Q52L67;Q9CY27	G3UWE1_MOUSE;Q52L67_MOUSE;TECR_MOUSE	83116.4	99581.6	85729.8	95260.1	97898.3	93356.7	94596.4	78407.4	83829.3	82238.6	83693.1
G3UWI9;G3UWX9;G3UZ60;Q9Z172	G3UWI9;G3UWX9;G3UZ60;Q9Z172	Small ubiquitin-like modifier 3;Small ubiquitin-like modifier 3;Predicted gene, 49325;Small ubiquitin-related modifier 3	G3UWI9;G3UWX9;G3UZ60;Q9Z172	G3UWI9_MOUSE;G3UWX9_MOUSE;G3UZ60_MOUSE;SUMO3_MOUSE	353207	321703	330633	324083	342946	310578	390358	342512	330002	345330	355440
G3UWS4;H3BKU1;H3BLQ0;Q3TTF6;Q7TNP2	G3UWS4;H3BKU1;H3BLQ0;Q3TTF6;Q7TNP2	Protein phosphatase 2, regulatory subunit A, beta;Protein phosphatase 2, regulatory subunit A, beta;Protein phosphatase 2, regulatory subunit A, beta;Protein phosphatase 2, regulatory subunit A, beta;Serine/threonine-protein phosphatase 2A 65 kDa regulatory subunit A beta isoform	G3UWS4;H3BKU1;H3BLQ0;Q3TTF6;Q7TNP2	G3UWS4_MOUSE;H3BKU1_MOUSE;H3BLQ0_MOUSE;Q3TTF6_MOUSE;2AAB_MOUSE	12359.3	12366.8	4609.04	11654.1	8183.16	11316.8	14488	4588.07	13766.4	13886.4	12292.2
G3UWW6	G3UWW6	Cleavage and polyadenylation specificity factor subunit 4	G3UWW6	G3UWW6_MOUSE	46719	44868.6	50148	32396.8	47934.7	48900.8	39888.2	38330.4	48246.9	43454.3	39772.7
G3UX26	G3UX26	Voltage-dependent anion channel 2	G3UX26	G3UX26_MOUSE	33929.9	84230.6	54784.2	NaN	93950.5	45555.6	104878	108540	NaN	33247.3	50669.9
G3UX48;Q7TSC1	G3UX48;Q7TSC1	Proline-rich coiled-coil 2A;Protein PRRC2A	G3UX48;Q7TSC1	G3UX48_MOUSE;PRC2A_MOUSE	22625	23397.5	22378.6	21905.2	20422.6	18237.7	21354.8	21759.2	21816	25228.3	20067.3
G3UXH4;G3UZM9;Q8BWW9	G3UXH4;G3UZM9;Q8BWW9	Protein kinase N2;protein kinase C;Serine/threonine-protein kinase N2	G3UXH4;G3UZM9;Q8BWW9	G3UXH4_MOUSE;G3UZM9_MOUSE;PKN2_MOUSE	7924.08	NaN	8046.46	8206.43	7553.98	9718.66	10300.1	3217.07	8495.52	9829.8	6842.34
G3UXW9	G3UXW9	G protein pathway suppressor 1	G3UXW9	G3UXW9_MOUSE	1.33453e+06	1.39403e+06	1.31823e+06	1.40771e+06	1.31731e+06	1.3397e+06	1.3371e+06	1.41817e+06	1377601	1.305e+06	1.44779e+06
G3UXX3;Q91XH5	G3UXX3;Q91XH5	Sepiapterin reductase	G3UXX3;Q91XH5	G3UXX3_MOUSE;Q91XH5_MOUSE	127304	119156	88407.7	102964	113152	110858	106005	105743	105530	92732.9	110009
G3UY19	G3UY19	Protein regulator of cytokinesis 1	G3UY19	G3UY19_MOUSE	31288.6	21253.8	20311	24889.3	19745.5	23495.7	29946.5	21825.2	19236.7	27146.4	23169.9
G3UY42;Q8CCS6	G3UY42;Q8CCS6	Poly(A) binding protein, nuclear 1;Polyadenylate-binding protein 2	G3UY42;Q8CCS6	G3UY42_MOUSE;PABP2_MOUSE	51215.8	49979.8	51878.6	48137.9	46061.7	44753.4	48957.3	56612.6	59720.1	67778	45904.1
G3UY52	G3UY52	Ubiquitin specific peptidase 9, X chromosome (Fragment)	G3UY52	G3UY52_MOUSE	138687	118667	138312	136017	113286	111490	121263	116737	93704.6	141080	124386
G3UY59;G3UYM0;Q9JMD3	G3UY59;G3UYM0;Q9JMD3	START domain containing 10;START domain containing 10 (Fragment);START domain-containing protein 10	G3UY59;G3UYM0;Q9JMD3	G3UY59_MOUSE;G3UYM0_MOUSE;STA10_MOUSE	1.10727	NaN	NaN	NaN	0.729322	1	NaN	NaN	NaN	NaN	NaN
G3UYG6;Q6Y7W8	G3UYG6;Q6Y7W8	GRB10 interacting GYF protein 2;GRB10-interacting GYF protein 2	G3UYG6;Q6Y7W8	G3UYG6_MOUSE;GGYF2_MOUSE	9559.6	7551.82	10143.6	9015.03	7898.09	11577	11153.7	8657.5	10499.3	6658.56	10013.6
G3UYV7;P62858	G3UYV7;P62858	40S ribosomal protein S28 (Fragment);40S ribosomal protein S28	G3UYV7;P62858	G3UYV7_MOUSE;RS28_MOUSE	777181	770867	760862	930515	847123	813688	760716	855416	896547	799414	941726
G3UZ21;Q61193	G3UZ21;Q61193	Ral guanine nucleotide dissociation stimulator-like 2 (Fragment);Ral guanine nucleotide dissociation stimulator-like 2	G3UZ21;Q61193	G3UZ21_MOUSE;RGL2_MOUSE	4022.98	4738.85	7930.42	6158.94	5401.07	5677.48	2948.47	6340.44	6801.01	6475.7	6197.85
G3UZ63;G3X961	G3UZ63;G3X961	Kelch domain containing 4	G3UZ63;G3X961	G3UZ63_MOUSE;G3X961_MOUSE	1565.24	2667.74	1900.09	2171.85	2444.32	1625.82	NaN	NaN	6295.78	1028.05	2029.11
G3UZJ5;P67871	G3UZJ5;P67871	Casein kinase II subunit beta (Fragment);Casein kinase II subunit beta	G3UZJ5;P67871	G3UZJ5_MOUSE;CSK2B_MOUSE	61556.9	64702.6	58511.3	53555.5	60725	63121.9	77867.4	70806.3	62156.7	60946	46284.1
G3UZP7;P01899;Q8HWB2	G3UZP7;P01899;Q8HWB2	Histocompatibility 2, D region locus 1;H-2 class I histocompatibility antigen, D-B alpha chain;Histocompatibility 2, Q region locus 4	G3UZP7;P01899;Q8HWB2	G3UZP7_MOUSE;HA11_MOUSE;Q8HWB2_MOUSE	NaN	NaN	NaN	NaN	NaN	NaN	5639.09	NaN	NaN	NaN	NaN
G3UZS3	G3UZS3	Ubiquitin specific peptidase 9, X chromosome (Fragment)	G3UZS3	G3UZS3_MOUSE	3115.76	2036.22	2443.38	1468.92	1617.52	2423.73	1487.65	2273.6	2533.11	3353.86	2803.19
G3UZY2;P97493	G3UZY2;P97493	Thioredoxin 2 (Fragment);Thioredoxin, mitochondrial	G3UZY2;P97493	G3UZY2_MOUSE;THIOM_MOUSE	70089.4	89221.4	84496.3	87995	94234.3	73047.1	97603.4	82218.4	103883	103739	74439.4
G3X8P6;Q99MD6	G3X8P6;Q99MD6	thioredoxin-disulfide reductase;Thioredoxin reductase 3	G3X8P6;Q99MD6	G3X8P6_MOUSE;TRXR3_MOUSE	NaN	77804.8	64201.6	73760	86117.4	NaN	67351.2	23050.4	28622.4	72818.8	10505
G3X8R0	G3X8R0	Receptor expression-enhancing protein	G3X8R0	G3X8R0_MOUSE	102264	95390.2	85673.5	78707.6	108329	86556.5	114783	77876.2	90626.4	87283	64390.9
G3X8R5;Q3UA37	G3X8R5;Q3UA37	Glutamine-rich 1;Transcriptional regulator QRICH1	G3X8R5;Q3UA37	G3X8R5_MOUSE;QRIC1_MOUSE	10485.9	8468.01	8669.21	9236.55	6754.16	NaN	9311.88	2652.89	8799.36	6795.12	7536.49
G3X8R7	G3X8R7	Zinc finger protein 212	G3X8R7	G3X8R7_MOUSE	4332.87	2226.95	4492.75	3172.64	2215.34	4895.6	1951.09	3169.11	1835.34	4148.1	2309.91
G3X8R8;P59759;Q5DTZ3	G3X8R8;P59759;Q5DTZ3	Megakaryoblastic leukemia 2 isoform 3;Myocardin-related transcription factor B;MKIAA1243 protein (Fragment)	G3X8R8;P59759;Q5DTZ3	G3X8R8_MOUSE;MRTFB_MOUSE;Q5DTZ3_MOUSE	8956.29	8951.44	6171.63	7995.97	9373.07	6772.35	9930.34	8801.12	8708.85	8781.85	8273.33
G3X8T2;H3BIW0;Q0P678	G3X8T2;H3BIW0;Q0P678	Zinc finger CCCH-type containing 18;Zinc finger CCCH-type containing 18;Zinc finger CCCH domain-containing protein 18	G3X8T2;H3BIW0;Q0P678	G3X8T2_MOUSE;H3BIW0_MOUSE;ZCH18_MOUSE	5030.11	2432.25	5605.51	1987.98	2238.52	3262.33	3661.32	3675.12	2665.06	4577.6	5268.27
G3X8U3	G3X8U3	Queuosine salvage protein	G3X8U3	G3X8U3_MOUSE	167398	177672	157907	157408	170475	150241	177276	169704	184124	147756	160450
G3X8U8;O88622	G3X8U8;O88622	poly(ADP-ribose) glycohydrolase;Poly(ADP-ribose) glycohydrolase	G3X8U8;O88622	G3X8U8_MOUSE;PARG_MOUSE	33401.7	35133.1	38119.3	25192.7	38670.2	33430.6	34930.9	34617.6	39140.1	29541.3	30299.9
G3X8X7;Q920Q4	G3X8X7;Q920Q4	Vacuolar protein sorting-associated protein 16 homolog	G3X8X7;Q920Q4	G3X8X7_MOUSE;VPS16_MOUSE	31283.3	NaN	13274.6	38345.9	20424.9	17063.9	11871.6	4638.63	11147.9	29594.7	24671.7
G3X8Y3	G3X8Y3	N(alpha)-acetyltransferase 15, NatA auxiliary subunit	G3X8Y3	G3X8Y3_MOUSE	72866.3	67284.9	63760.3	66895.6	66234.5	67702.3	61244.9	57960.7	72303	61572.4	61325
G3X912	G3X912	DNA-dependent metalloprotease SPRTN	G3X912	SPRTN_MOUSE	1439.71	1935.03	1458.53	1926.52	NaN	1409.25	676.404	1879.4	NaN	773.187	3670.24
G3X920	G3X920	Armadillo repeat-containing protein 8	G3X920	G3X920_MOUSE	47055.3	42101.5	44122.8	50956.1	41658.2	45822.6	50802.1	48383.7	50835.5	46689.7	49545.2
G3X922	G3X922	DnaJ heat shock protein family (Hsp40) member C13	G3X922	G3X922_MOUSE	211192	212428	211818	219344	217304	215675	218529	222405	213690	211271	214602
G3X928	G3X928	Sec23 interacting protein	G3X928	G3X928_MOUSE	80391.2	79240.6	87396.9	87569.7	76410.5	74669	77502.1	88423.9	76378	96791.4	94966.9
G3X956	G3X956	FACT complex subunit	G3X956	G3X956_MOUSE	197770	204428	196318	202710	213671	217321	222850	211659	192985	221975	217451
G3X957;O35711	G3X957;O35711	PTPRF interacting protein, binding protein 2 (liprin beta 2);Liprin-beta-2	G3X957;O35711	G3X957_MOUSE;LIPB2_MOUSE	47389.7	43960.6	50813.5	50749.8	44806.1	46472.3	44438.1	52743.6	49228.2	46855.6	50476.3
G3X972	G3X972	Sec24 related gene family, member C (S. cerevisiae)	G3X972	G3X972_MOUSE	176128	174513	191580	162502	178629	182836	159460	166441	172911	194258	165073
G3X9G2	G3X9G2	Misshapen-like kinase 1 (zebrafish)	G3X9G2	G3X9G2_MOUSE	21956.6	19875.7	19461.1	18042.3	17704	17714.3	19494.3	15965.9	14912.8	20498.8	17818
G3X9G4	G3X9G4	dynamin GTPase	G3X9G4	G3X9G4_MOUSE	126579	117341	119439	114573	120192	109239	120745	127971	126051	124822	121030
G3X9G6;O09108	G3X9G6;O09108	Luteinizing hormone beta;Lutropin subunit beta	G3X9G6;O09108	G3X9G6_MOUSE;LSHB_MOUSE	48322.2	44232.7	44140.1	42865.3	49422.1	48862.4	45053.3	37607	33258.8	49821.5	41907.6
G3X9G9	G3X9G9	Methyltransferase like 7A3	G3X9G9	G3X9G9_MOUSE	185289	190236	227236	150102	155168	209761	211066	186944	222679	188066	149078
G3X9H5;P42859	G3X9H5;P42859	Huntingtin	G3X9H5;P42859	G3X9H5_MOUSE;HD_MOUSE	35670.5	40529.7	43717.1	42992.2	41150	42193.7	40420.7	44342.8	40097.7	46254.8	44405.6
G3X9I1;G5E911;Q91VU0	G3X9I1;G5E911;Q91VU0	FAM3 metabolism regulating signaling molecule C;FAM3 metabolism regulating signaling molecule C;Protein FAM3C	G3X9I1;G5E911;Q91VU0	G3X9I1_MOUSE;G5E911_MOUSE;FAM3C_MOUSE	151461	168780	170618	166956	174014	165244	179258	174057	175540	154753	167321
G3X9J4	G3X9J4	RAB11 binding and LisH domain, coiled-coil and HEAT repeat containing	G3X9J4	G3X9J4_MOUSE	40969.6	39053.1	34197.7	35293.7	32732.2	34921.2	38897.5	37600.8	36430.2	30663.3	32682.6
G3X9K3	G3X9K3	Brefeldin A-inhibited guanine nucleotide-exchange protein 1	G3X9K3	BIG1_MOUSE	25218.1	26088.9	24326.2	24597.9	24057.2	25570.2	23746.3	22984.9	21622.1	28224.6	21424.9
G3X9P6	G3X9P6	Oocyte specific homeobox 5	G3X9P6	G3X9P6_MOUSE	54978.6	39272.9	39402.5	67798.2	44962	58226.5	50301.8	56339.2	49256.5	64819.1	53302.8
G3X9S1;Q8BLV7;Q9DBR2	G3X9S1;Q8BLV7;Q9DBR2	Family with sequence similarity 13, member C;Family with sequence similarity 13, member C;Protein FAM13C	G3X9S1;Q8BLV7;Q9DBR2	G3X9S1_MOUSE;Q8BLV7_MOUSE;FA13C_MOUSE	7790.16	5546.15	7448.56	9160.04	7246.78	NaN	8082.23	10534.7	8475.45	8116.25	7805.15
G3X9Z0;Q8R060	G3X9Z0;Q8R060	Protein zwilch;Protein zwilch homolog	G3X9Z0;Q8R060	G3X9Z0_MOUSE;ZWILC_MOUSE	20981.9	23864.4	21153.9	16553.2	20055.9	17278.6	20940.5	28183	23792.3	21219	21049.8
G3XA14;Q3UXL1	G3XA14;Q3UXL1	Aldo-keto reductase family 1, member C-like;Aldo-keto reductase family 1, member C-like	G3XA14;Q3UXL1	G3XA14_MOUSE;Q3UXL1_MOUSE	NaN	3659.67	2307.94	4405.1	2987.33	3064.8	1565.77	2760.99	3118.33	4724.07	3485.48
G5E814;Q9D8B4	G5E814;Q9D8B4	NADH dehydrogenase [ubiquinone] 1 alpha subcomplex subunit 11	G5E814;Q9D8B4	G5E814_MOUSE;NDUAB_MOUSE	92179	80457.8	80279.2	90230	86950.5	79762.2	88087.4	83781.5	98563.2	74305.1	87883.6
G5E829	G5E829	Plasma membrane calcium-transporting ATPase 1	G5E829	AT2B1_MOUSE	69299.5	74877.6	77564.8	69204	69070.4	76668.5	66226.9	71474.7	73545.7	67533.1	69252.4
G5E850;P56395	G5E850;P56395	Cytochrome b5 type A (microsomal);Cytochrome b5	G5E850;P56395	G5E850_MOUSE;CYB5_MOUSE	377022	447507	431725	459079	415670	496813	391454	522639	456657	430106	468569
G5E866;Q99NB9	G5E866;Q99NB9	Splicing factor 3b, subunit 1;Splicing factor 3B subunit 1	G5E866;Q99NB9	G5E866_MOUSE;SF3B1_MOUSE	38817.5	38080.1	41421	38003	37424.4	37360.5	40971.4	42013.7	35534.4	43427.6	38671.3
G5E870	G5E870	E3 ubiquitin-protein ligase TRIP12	G5E870	TRIPC_MOUSE	45315.5	48576.8	52026.4	39030.5	45557.2	46729	40905.3	50953.4	47324.9	52388.1	53909
G5E874	G5E874	Laminin, gamma 2	G5E874	G5E874_MOUSE	13806.5	13219.7	15868.7	14338.8	17807.9	21447.6	11646.5	14500.6	10625.6	17528.7	16942.1
G5E881;Q3TUH1	G5E881;Q3TUH1	Phosphatidate cytidylyltransferase, mitochondrial;Phosphatidate cytidylyltransferase, mitochondrial	G5E881;Q3TUH1	G5E881_MOUSE;TAM41_MOUSE	34730	37644.2	31970.6	29119.4	28837.8	29071.9	34378	40905.2	35928.4	27525.1	31214.5
G5E884	G5E884	non-specific serine/threonine protein kinase	G5E884	G5E884_MOUSE	42307.2	44814.5	40830	41065.9	40550.8	42794.5	42583	45401.1	42773	45546.8	41537
G5E889;Q923Z3	G5E889;Q923Z3	Protein MTO1 homolog, mitochondrial;Protein MTO1 homolog, mitochondrial	G5E889;Q923Z3	G5E889_MOUSE;MTO1_MOUSE	21047.8	19939.5	24089.4	20709.3	18931.8	22418.9	22017.6	22617	26015.5	21502.5	23106.2
G5E8C2	G5E8C2	Kelch repeat and BTB (POZ) domain containing 7	G5E8C2	G5E8C2_MOUSE	216223	219090	196984	243384	209564	261785	204788	245013	213520	238125	222254
G5E8F4	G5E8F4	Fucose-1-phosphate guanylyltransferase	G5E8F4	FPGT_MOUSE	23380.7	34104	32294.8	41868.3	38025.1	29437.7	28968.8	47544.1	48731.8	35163.4	40669.5
G5E8F8;O70309;Q6PE70	G5E8F8;O70309;Q6PE70	Integrin beta;Integrin beta-5;Integrin beta	G5E8F8;O70309;Q6PE70	G5E8F8_MOUSE;ITB5_MOUSE;Q6PE70_MOUSE	45862.7	50483.7	51664.8	44270.1	53604.7	54196.1	57178.2	49744.3	51161.8	39126.4	51331.9
G5E8G6;P21271	G5E8G6;P21271	Myosin VB;Unconventional myosin-Vb	G5E8G6;P21271	G5E8G6_MOUSE;MYO5B_MOUSE	269724	279614	276275	284440	274783	293273	251160	263238	270564	281623	274511
G5E8J3;Q8K1X1	G5E8J3;Q8K1X1	WD repeat domain 11;WD repeat-containing protein 11	G5E8J3;Q8K1X1	G5E8J3_MOUSE;WDR11_MOUSE	44315.1	48413.4	45767.9	43861.6	51173.4	44885.1	48566.2	53616.6	45238	49517.6	52533
G5E8J4;Q62136	G5E8J4;Q62136	Tyrosine-protein phosphatase non-receptor type;Tyrosine-protein phosphatase non-receptor type 21	G5E8J4;Q62136	G5E8J4_MOUSE;PTN21_MOUSE	NaN	30984.6	33761.7	31677.1	35477.2	28074.7	59154.2	4668.23	26964.2	28755.5	31320.6
G5E8J9;Q8CFE4	G5E8J9;Q8CFE4	SCY1-like 2 (S. cerevisiae);SCY1-like protein 2	G5E8J9;Q8CFE4	G5E8J9_MOUSE;SCYL2_MOUSE	9213.76	6633.52	6813	3198.92	7502.58	4867.49	21546.2	7377.44	5758.96	8073.4	7956.9
G5E8Q0;P97412	G5E8Q0;P97412	Lysosomal trafficking regulator;Lysosomal-trafficking regulator	G5E8Q0;P97412	G5E8Q0_MOUSE;LYST_MOUSE	NaN	7020.42	5756.81	NaN	7812.35	7372.95	NaN	8015.33	3061.5	4208.63	11869.2
G5E8R1	G5E8R1	Tropomyosin 1, alpha	G5E8R1	G5E8R1_MOUSE	21705.4	20636.8	15577	21965.7	21943.4	9529.39	29184.6	17541.2	17836.9	22026.9	18198.7
G5E8R4;Q922D4	G5E8R4;Q922D4	Protein phosphatase 6, regulatory subunit 3;Serine/threonine-protein phosphatase 6 regulatory subunit 3	G5E8R4;Q922D4	G5E8R4_MOUSE;PP6R3_MOUSE	32488.7	31451.1	29271.7	28213.8	30113.9	28208.2	28076.8	29508.2	28132.2	27472	29073.9
G5E8R8	G5E8R8	UBX domain-containing protein 7	G5E8R8	G5E8R8_MOUSE	30106.2	25807	29577.3	29478.3	23369.8	26645	29786.3	29995.9	25728.2	29629.8	33021.1
G5E8S0;Q9D4H9	G5E8S0;Q9D4H9	PHD finger protein 14	G5E8S0;Q9D4H9	G5E8S0_MOUSE;PHF14_MOUSE	7614.63	4249.28	9059.05	4353.94	4243.89	2758.05	6959.42	7506.21	4938.63	5564.21	6291.76
G5E8T0;P60904	G5E8T0;P60904	DnaJ heat shock protein family (Hsp40) member C5;DnaJ homolog subfamily C member 5	G5E8T0;P60904	G5E8T0_MOUSE;DNJC5_MOUSE	NaN	175.244	694.244	NaN	NaN	376.731	507.12	585.574	NaN	NaN	896.726
G5E8U6;Q8VC74	G5E8U6;Q8VC74	Cytochrome c oxidase assembly protein 18;Cytochrome c oxidase assembly protein COX18, mitochondrial	G5E8U6;Q8VC74	G5E8U6_MOUSE;COX18_MOUSE	23196.7	33112.3	24829.9	29152.9	28250.9	25156.5	36980.8	30219.6	23498.1	23895.6	27007
G5E8V9	G5E8V9	Arfaptin-1	G5E8V9	ARFP1_MOUSE	71842.2	74577	77106.2	76473.2	71940.2	76307.1	82326.6	81320.2	74805.7	75252.2	70528.9
G5E8X8	G5E8X8	Oocyte maturation, alpha	G5E8X8	G5E8X8_MOUSE	NaN	NaN	NaN	NaN	NaN	6481.4	NaN	9120.67	NaN	NaN	NaN
G5E924;Q8R081	G5E924;Q8R081	Heterogeneous nuclear ribonucleoprotein L (Fragment);Heterogeneous nuclear ribonucleoprotein L	G5E924;Q8R081	G5E924_MOUSE;HNRPL_MOUSE	89527.1	90331	67288.5	79320.6	73852.6	74168.5	103011	78145.2	88371.8	73792.8	71287.7
G8JL54;Q8K4M5;Q8VI86	G8JL54;Q8K4M5;Q8VI86	COMM domain containing 1 (Fragment);COMM domain-containing protein 1;COMM domain-containing protein 1	G8JL54;Q8K4M5;Q8VI86	G8JL54_MOUSE;COMD1_MOUSE;Q8VI86_MOUSE	8499.04	6925.53	4739.85	NaN	NaN	NaN	10275	NaN	NaN	7580.61	NaN
H3BJ07;H3BJ12;K3W4Q3;Q8R088	H3BJ07;H3BJ12;K3W4Q3;Q8R088	Golgi phosphoprotein 3-like;Golgi phosphoprotein 3-like (Fragment);Golgi phosphoprotein 3-like;Golgi phosphoprotein 3-like	H3BJ07;H3BJ12;K3W4Q3;Q8R088	H3BJ07_MOUSE;H3BJ12_MOUSE;K3W4Q3_MOUSE;GLP3L_MOUSE	10292.7	13257	15875.6	13522	12183.5	10888.4	11466	8101.74	15190.5	10843.1	12000.4
H3BJ30;H3BJW3;Q6NVF9	H3BJ30;H3BJW3;Q6NVF9	Cleavage and polyadenylation specificity factor subunit 6	H3BJ30;H3BJW3;Q6NVF9	H3BJ30_MOUSE;H3BJW3_MOUSE;CPSF6_MOUSE	10099.1	10414.8	8739.82	9590.92	7680.51	7856.2	9952.47	9275.81	10671.4	6114.2	8453.29
H3BJ49;H3BJQ0;Q9D6K9	H3BJ49;H3BJQ0;Q9D6K9	Ceramide synthase 5 (Fragment);Ceramide synthase 5;Ceramide synthase 5	H3BJ49;H3BJQ0;Q9D6K9	H3BJ49_MOUSE;H3BJQ0_MOUSE;CERS5_MOUSE	5308.78	5818.08	7001.2	3818.87	2672.05	7349.49	1869.17	8994.32	6403.42	6503.48	8160.72
H3BJA0;P56280;Q3UES7	H3BJA0;P56280;Q3UES7	T cell lymphoma breakpoint 1;T-cell leukemia/lymphoma protein 1A;T cell lymphoma breakpoint 1	H3BJA0;P56280;Q3UES7	H3BJA0_MOUSE;TCL1A_MOUSE;Q3UES7_MOUSE	45004.4	41467	37010.1	48911.4	44634.7	50665.3	42553.8	43833.4	38986.9	35716.4	47675
H3BJN3;H3BKT0;H3BLJ7;P70403	H3BJN3;H3BKT0;H3BLJ7;P70403	Protein CASP;Protein CASP;Protein CASP (Fragment);Protein CASP	H3BJN3;H3BKT0;H3BLJ7;P70403	H3BJN3_MOUSE;H3BKT0_MOUSE;H3BLJ7_MOUSE;CASP_MOUSE	NaN	15381.3	NaN	NaN	2577.04	2984.69	1272.31	NaN	8701.46	1238.24	1588.62
H3BJZ3;H3BK72;Q5NCX5	H3BJZ3;H3BK72;Q5NCX5	Neuralized E3 ubiquitin protein ligase 4;Neuralized E3 ubiquitin protein ligase 4;Neuralized-like protein 4	H3BJZ3;H3BK72;Q5NCX5	H3BJZ3_MOUSE;H3BK72_MOUSE;NEUL4_MOUSE	1332.45	NaN	NaN	10207	NaN	4727.98	NaN	5688.44	NaN	6269.88	966.725
H3BK17;H3BKU0;Q9CZ00	H3BK17;H3BKU0;Q9CZ00	Dysbindin domain-containing protein 1	H3BK17;H3BKU0;Q9CZ00	H3BK17_MOUSE;H3BKU0_MOUSE;DBND1_MOUSE	17868.8	22076.9	21120.6	21620.5	25395.9	21777.5	16805.2	27038.3	21207.1	24523.2	22614.7
H3BK65;P42567	H3BK65;P42567	Epidermal growth factor receptor pathway substrate 15;Epidermal growth factor receptor substrate 15	H3BK65;P42567	H3BK65_MOUSE;EPS15_MOUSE	27388.5	26549.6	26497.7	27092.7	23671	26766	28737.2	27640.5	25489.5	26168	21518.5
H3BKF3;Q640Q5	H3BKF3;Q640Q5	PAN2-PAN3 deadenylation complex subunit PAN3;PAN2-PAN3 deadenylation complex subunit Pan3	H3BKF3;Q640Q5	H3BKF3_MOUSE;PAN3_MOUSE	13559.6	14222	15504.1	19066.1	12534.8	11314.2	18553.8	17906.8	19233.4	16318.2	17891.5
H3BKH2	H3BKH2	MIA SH3 domain ER export factor 2	H3BKH2	H3BKH2_MOUSE	23102.7	22404.8	24916.9	26610.4	21310.5	24780.3	23365.6	21741.7	20164	24669.4	23648.2
H3BKH6;Q9R0P3	H3BKH6;Q9R0P3	S-formylglutathione hydrolase	H3BKH6;Q9R0P3	H3BKH6_MOUSE;ESTD_MOUSE	218343	213996	198829	215911	235481	168823	216681	209340	206184	200401	214350
H3BKN0;Q1HFZ0	H3BKN0;Q1HFZ0	tRNA (cytosine(34)-C(5))-methyltransferase;RNA cytosine C(5)-methyltransferase NSUN2	H3BKN0;Q1HFZ0	H3BKN0_MOUSE;NSUN2_MOUSE	29190.5	38339.9	36329.8	43211.5	40241	35789.3	35687	32579.1	42068.2	38787	33296.8
H3BL05;H3BLD9;Q8C1M2	H3BL05;H3BLD9;Q8C1M2	Zinc finger protein 428 (Fragment);Zinc finger protein 428;Zinc finger protein 428	H3BL05;H3BLD9;Q8C1M2	H3BL05_MOUSE;H3BLD9_MOUSE;ZN428_MOUSE	47741.8	35468.4	43317.2	34015.7	25229.7	54696.6	28912.8	24367.1	38379.6	29249.1	32389.3
H3BL08;Q8C172	H3BL08;Q8C172	Ceramide synthase 6	H3BL08;Q8C172	H3BL08_MOUSE;CERS6_MOUSE	48242.8	45209.7	28073.1	29420.6	29322.8	19943.2	37696.3	36915.4	45691.6	33642.6	41353.2
H3BL26;O70401;Q99L96	H3BL26;O70401;Q99L96	Tetraspanin 6 (Fragment);Tetraspanin-6;Tetraspanin	H3BL26;O70401;Q99L96	H3BL26_MOUSE;TSN6_MOUSE;Q99L96_MOUSE	NaN	30816.4	26195	18115.8	31542.7	38159.4	30835.6	28974.4	28758.8	21970.1	28769.2
H3BL37;O08784	H3BL37;O08784	Treacle ribosome biogenesis factor 1;Treacle protein	H3BL37;O08784	H3BL37_MOUSE;TCOF_MOUSE	2703.1	3229.47	10813.3	5699.57	5395.02	4453.67	10482.9	NaN	5679.12	6611.46	5107
H3BL44;Q3UZR5;Q80XR2	H3BL44;Q3UZR5;Q80XR2	Calcium-transporting ATPase;Calcium-transporting ATPase;Calcium-transporting ATPase type 2C member 1	H3BL44;Q3UZR5;Q80XR2	H3BL44_MOUSE;Q3UZR5_MOUSE;AT2C1_MOUSE	222788	251216	266917	220342	219034	237635	252093	237381	239172	239987	211892
H3BLH0	H3BLH0	SWI/SNF related, matrix associated, actin dependent regulator of chromatin, subfamily a, member 2	H3BLH0	H3BLH0_MOUSE	36436.3	37501.8	30721.8	37890.2	32536.6	33538.9	36620.9	39094.4	36705.8	35464.8	33819
H3BLK6	H3BLK6	Myosin VB (Fragment)	H3BLK6	H3BLK6_MOUSE	30594.5	32494.6	37366.1	28978.4	28185.8	31049.1	34341.7	40061.4	39354	33055.1	39633.3
H3BLL2;Q811I0;V9GX21	H3BLL2;Q811I0;V9GX21	ATP synthase mitochondrial F1 complex assembly factor 1;ATP synthase mitochondrial F1 complex assembly factor 1;ATP synthase mitochondrial F1 complex assembly factor 1 (Fragment)	H3BLL2;Q811I0;V9GX21	H3BLL2_MOUSE;ATPF1_MOUSE;V9GX21_MOUSE	8599.57	9522.68	7944.69	7584.47	7962.6	5899.64	10315.5	8336.16	10688.9	7218.81	7362.66
H3BLL3;Q921G6	H3BLL3;Q921G6	Leucine-rich repeats and calponin homology (CH) domain containing 4;Leucine-rich repeat and calponin homology domain-containing protein 4	H3BLL3;Q921G6	H3BLL3_MOUSE;LRCH4_MOUSE	38383.2	47332.4	53658.4	46201.3	49018.2	46065.1	43656.8	45229.7	45035.2	45823.9	47478.6
H7BWY8;Q8C8T8;Z4YL87	H7BWY8;Q8C8T8;Z4YL87	Pre-rRNA-processing protein TSR2 homolog	H7BWY8;Q8C8T8;Z4YL87	H7BWY8_MOUSE;TSR2_MOUSE;Z4YL87_MOUSE	NaN	15387.3	14527	16896.7	25043.3	11075.6	15082.7	15800.7	16291.1	15977.7	15391.9
H7BX01;P58281	H7BX01;P58281	Dynamin-like 120 kDa protein, mitochondrial;Dynamin-like 120 kDa protein, mitochondrial	H7BX01;P58281	H7BX01_MOUSE;OPA1_MOUSE	243341	243383	233005	261889	251766	239191	252176	251272	253673	235077	245133
H7BX49;Q6ZPG2	H7BX49;Q6ZPG2	WD repeat domain 90;WD repeat-containing protein 90	H7BX49;Q6ZPG2	H7BX49_MOUSE;WDR90_MOUSE	9363.44	11264.4	9421.45	9334.95	7662.67	5656.59	9128.2	NaN	10782.5	9843.17	9645.41
H7BX60;Q3TNS5	H7BX60;Q3TNS5	Protection of telomeres protein 1	H7BX60;Q3TNS5	H7BX60_MOUSE;Q3TNS5_MOUSE	4537.24	3253.75	5322.62	4107.36	2697.3	5208.99	4187.12	3096.4	3319.82	4940.55	2092.48
H7BX88;P47934	H7BX88;P47934	Carnitine acetyltransferase;Carnitine O-acetyltransferase	H7BX88;P47934	H7BX88_MOUSE;CACP_MOUSE	NaN	NaN	4780.99	3569.03	NaN	NaN	NaN	NaN	NaN	NaN	NaN
H7BX95;Q6PDM2	H7BX95;Q6PDM2	Serine/arginine-rich splicing factor 1	H7BX95;Q6PDM2	H7BX95_MOUSE;SRSF1_MOUSE	158232	149780	141517	141556	150878	137853	161687	130550	146462	133248	124790
H7BX99;P19221	H7BX99;P19221	Prothrombin	H7BX99;P19221	H7BX99_MOUSE;THRB_MOUSE	2195.01	4881.8	5102.97	2218.19	5359.75	NaN	NaN	4158.97	NaN	3114.1	NaN
H9H9R4;Q9JHJ3	H9H9R4;Q9JHJ3	Glycosylated lysosomal membrane protein	H9H9R4;Q9JHJ3	H9H9R4_MOUSE;GLMP_MOUSE	36102.4	51802	42091.2	30315	36562.9	36242	55432.9	44308.7	47118.6	40587.6	28368
I1E4X7;Q9JI46	I1E4X7;Q9JI46	diphosphoinositol-polyphosphate diphosphatase;Diphosphoinositol polyphosphate phosphohydrolase 1	I1E4X7;Q9JI46	I1E4X7_MOUSE;NUDT3_MOUSE	2092.68	1998.77	3375.76	NaN	792.416	NaN	NaN	NaN	555.429	1810.82	723.469
I3ITR1;Q9D924	I3ITR1;Q9D924	cDNA sequence AK157302;Iron-sulfur cluster assembly 1 homolog, mitochondrial	I3ITR1;Q9D924	I3ITR1_MOUSE;ISCA1_MOUSE	44924.3	41266.4	47640.6	42075.5	45604.9	46524.8	43143.2	42361.9	43219	45588.7	48668.5
I7HJR3;Q01339	I7HJR3;Q01339	Apolipoprotein H (Fragment);Beta-2-glycoprotein 1	I7HJR3;Q01339	I7HJR3_MOUSE;APOH_MOUSE	NaN	4638.9	8155.87	10957.1	5583.72	9515.93	11689.5	11108.8	14139.9	6890.62	13446.5
I7HJS7;I7HPY1;Q9D8T0	I7HJS7;I7HPY1;Q9D8T0	FAM3 metabolism regulating signaling molecule A;FAM3 metabolism regulating signaling molecule A;Protein FAM3A	I7HJS7;I7HPY1;Q9D8T0	I7HJS7_MOUSE;I7HPY1_MOUSE;FAM3A_MOUSE	3195.2	2966.27	5953.46	3720.69	4409.66	5231.99	1108.16	6746.52	9203.73	2313.5	8740.39
I7HLV2;Q6ZWV3	I7HLV2;Q6ZWV3	Ribosomal protein 10 (Fragment);60S ribosomal protein L10	I7HLV2;Q6ZWV3	I7HLV2_MOUSE;RL10_MOUSE	295005	315248	288237	305016	311566	307019	335909	275042	285464	277563	279626
I7HPW4;J3JS84;Q8K3J9	I7HPW4;J3JS84;Q8K3J9	G protein-coupled receptor, family C, group 5, member C;G protein-coupled receptor, family C, group 5, member C;G-protein coupled receptor family C group 5 member C	I7HPW4;J3JS84;Q8K3J9	I7HPW4_MOUSE;J3JS84_MOUSE;GPC5C_MOUSE	14084.5	11261.5	14511.3	7256.92	14272.3	15408.3	10350.2	16337.6	NaN	8322.24	11908.5
J3JS94;Q9CR70	J3JS94;Q9CR70	L antigen family, member 3;EKC/KEOPS complex subunit Lage3	J3JS94;Q9CR70	J3JS94_MOUSE;LAGE3_MOUSE	2019.28	518.894	4294.05	2704.01	2886.22	1519.34	NaN	NaN	2850.54	3781.51	3363.55
J3KMQ6;Q9CYI0	J3KMQ6;Q9CYI0	RIKEN cDNA 5730455P16 gene;Protein Njmu-R1	J3KMQ6;Q9CYI0	J3KMQ6_MOUSE;NJMU_MOUSE	39253.9	30728.5	34932.9	30774.1	26921.5	33041.9	34423.3	34939.6	30500.2	38531.9	31352.8
J3KMS6;O70518	J3KMS6;O70518	Predicted gene, 21818;2-cell-stage, variable group, member 3	J3KMS6;O70518	J3KMS6_MOUSE;O70518_MOUSE	14815.7	9958.67	18783.8	10461.6	6832.55	9514.93	13092.8	12857.7	13102.6	19950.3	15817.3
J3QJX3;Q9Z2G6	J3QJX3;Q9Z2G6	Sel-1 suppressor of lin-12-like (C. elegans);Protein sel-1 homolog 1	J3QJX3;Q9Z2G6	J3QJX3_MOUSE;SE1L1_MOUSE	89483	92537.2	92596.9	98379.8	101607	108829	97722.4	94369.1	89547.8	93872.9	95257
J3QM81;Q80UU1	J3QM81;Q80UU1	Ankyrin repeat and zinc finger domain containing 1;Ankyrin repeat and zinc finger domain-containing protein 1	J3QM81;Q80UU1	J3QM81_MOUSE;ANKZ1_MOUSE	NaN	NaN	1317.17	NaN	NaN	NaN	NaN	NaN	NaN	1394.47	NaN
J3QMM7;K3W4M4;Q9CZ42	J3QMM7;K3W4M4;Q9CZ42	ATP-dependent (S)-NAD(P)H-hydrate dehydratase	J3QMM7;K3W4M4;Q9CZ42	J3QMM7_MOUSE;K3W4M4_MOUSE;NNRD_MOUSE	81643	82125.3	74591.8	82955.9	83834.2	85399.1	90301.6	80589.5	82850.2	88378.3	78953.7
J3QN14	J3QN14	Zinc finger protein 616	J3QN14	J3QN14_MOUSE	NaN	NaN	13584.6	NaN	NaN	NaN	NaN	7637.12	6344.26	9088.54	NaN
J3QN89;Q3TJ22	J3QN89;Q3TJ22	Angio-associated migratory protein	J3QN89;Q3TJ22	J3QN89_MOUSE;Q3TJ22_MOUSE	11085.8	NaN	8835.57	21291.4	20340	16216.4	NaN	10668.9	20500.8	13411.5	17695.6
J3QNB9	J3QNB9	Y box protein 2	J3QNB9	J3QNB9_MOUSE	43236.4	51752	43428.7	67655.7	54106.1	38685	58889.3	65909.4	61297.2	79789	65896.6
J3QNE8;Q5I012	J3QNE8;Q5I012	Solute carrier family 38, member 10;Putative sodium-coupled neutral amino acid transporter 10	J3QNE8;Q5I012	J3QNE8_MOUSE;S38AA_MOUSE	5233.35	8150.31	7750.78	7968.55	4263.89	5083.27	5620.39	9665.97	2565.6	4812.45	5058.31
J3QNT7;Q5NCM5	J3QNT7;Q5NCM5	Epsin 2	J3QNT7;Q5NCM5	J3QNT7_MOUSE;Q5NCM5_MOUSE	NaN	8153.13	10059.1	11332.9	13008.1	18699.6	NaN	NaN	6536.85	14049.2	14812.1
J3QNW0	J3QNW0	DNA (cytosine-5)-methyltransferase	J3QNW0	J3QNW0_MOUSE	3428.41	180883	9227.02	8539.29	8870.38	35831	7765.75	4545.03	7589.88	10643	9136.17
J3QNW4;Q3TIR1	J3QNW4;Q3TIR1	Trafficking protein particle complex subunit 13	J3QNW4;Q3TIR1	J3QNW4_MOUSE;TPC13_MOUSE	23008.1	31006.1	26455	31897.5	35451.8	27214.5	25825.3	27148.7	26472.6	29833.2	29584.7
J3QPB7;Q5VCS6	J3QPB7;Q5VCS6	Tudor domain containing 5;Tudor domain-containing protein 5	J3QPB7;Q5VCS6	J3QPB7_MOUSE;TDRD5_MOUSE	10720.4	10073.3	10267.9	11335.1	8911.29	11862.2	12659.9	10079.2	9532.61	10723.7	10160.7
K3W4L0;Q9JMH9	K3W4L0;Q9JMH9	Myosin XVIIIA;Unconventional myosin-XVIIIa	K3W4L0;Q9JMH9	K3W4L0_MOUSE;MY18A_MOUSE	163974	167503	175867	188699	179144	186185	162447	178558	173149	175227	182638
K3W4Q8;P18572	K3W4Q8;P18572	Basigin	K3W4Q8;P18572	K3W4Q8_MOUSE;BASI_MOUSE	428580	546496	510332	477208	535233	580114	495940	369196	516981	417514	512947
K3W4R2;Q6URW6	K3W4R2;Q6URW6	Myosin, heavy polypeptide 14;Myosin-14	K3W4R2;Q6URW6	K3W4R2_MOUSE;MYH14_MOUSE	4178.76	3789.69	NaN	NaN	NaN	NaN	NaN	NaN	NaN	NaN	NaN
K3W4R5;Z4YL78	K3W4R5;Z4YL78	Cytoskeleton associated protein 5	K3W4R5;Z4YL78	K3W4R5_MOUSE;Z4YL78_MOUSE	279904	287494	296923	305480	304072	300737	282045	307916	294969	298773	318314
K3W4S6	K3W4S6	Glycogenin	K3W4S6	K3W4S6_MOUSE	3.47335e+06	3929459	3.63251e+06	3.49002e+06	3.74577e+06	3.63024e+06	3.86625e+06	3.74091e+06	3774707	3521730	3.68545e+06
K3W4T3	K3W4T3	V-type proton ATPase subunit a	K3W4T3	K3W4T3_MOUSE	71887.2	68466.8	66591.7	73020.6	74611.8	88013.4	64788.8	63868.9	66467.9	68248.5	70079.6
K4DI59;P97386;Q3UC82;Q80ZH7	K4DI59;P97386;Q3UC82;Q80ZH7	DNA ligase;DNA ligase 3;DNA ligase;DNA ligase	K4DI59;P97386;Q3UC82;Q80ZH7	K4DI59_MOUSE;DNLI3_MOUSE;Q3UC82_MOUSE;Q80ZH7_MOUSE	8768.87	8295.26	13388.6	7957.78	10464.7	6861.6	8125.42	11771.3	10530.5	10972.6	10384.8
K4DI67;Q6ZQK0	K4DI67;Q6ZQK0	Condensin-2 complex subunit D3	K4DI67;Q6ZQK0	K4DI67_MOUSE;CNDD3_MOUSE	NaN	NaN	NaN	1387.89	4004.17	816.831	NaN	NaN	NaN	962.212	NaN
K4DI77;Q5ND34	K4DI77;Q5ND34	WD repeat domain 81 (Fragment);WD repeat-containing protein 81	K4DI77;Q5ND34	K4DI77_MOUSE;WDR81_MOUSE	5408.7	7166.78	3822.61	1025.55	5973.19	3981.76	4723.78	5929.67	3825.1	7122.44	4995.76
L7N1W9	L7N1W9	NLR family, pyrin domain containing 4F	L7N1W9	L7N1W9_MOUSE	12481115	12704420	11566829	11668967	12503579	12456901	12198905	12615156	12721997	11691526	12549730
L7N1X6	L7N1X6	F-box/WD repeat-containing protein 15	L7N1X6	FBW15_MOUSE	790987	937128	872433	776714	927164	952491	784248	888080	851126	829006	852414
L7N1Y3	L7N1Y3	PRAME like 51	L7N1Y3	L7N1Y3_MOUSE	337210	338812	342120	394337	361795	391049	349988	382691	345959	403073	413028
L7N466	L7N466	5-formyltetrahydrofolate cyclo-ligase	L7N466	L7N466_MOUSE	18357.8	16003.4	40515.5	18441.3	29035	28710.4	42668.1	197532	34958.1	40208.2	49461.8
M0QWN7	M0QWN7	ubiquitinyl hydrolase 1	M0QWN7	M0QWN7_MOUSE	9800.76	8825.07	9954.46	6695.06	7050.74	9198.73	9952.33	11110.1	8730.79	10803	7245.33
M0QWS4;Q9CR09	M0QWS4;Q9CR09	Ubiquitin-fold modifier-conjugating enzyme 1	M0QWS4;Q9CR09	M0QWS4_MOUSE;UFC1_MOUSE	44029.8	40046	40779	45536.5	31481.5	42528.2	49275.1	47312.9	36990.6	43504.2	47612
M0QWZ1	M0QWZ1	Family with sequence homology 193, member A	M0QWZ1	M0QWZ1_MOUSE	979.265	1759.89	1777.37	NaN	1122.81	3559.94	1148.25	1009.78	NaN	2296.42	2667.21
O08547	O08547	Vesicle-trafficking protein SEC22b	O08547	SC22B_MOUSE	233455	230035	237586	252335	255497	221793	228626	253473	241078	232409	258259
O08579	O08579	Emerin	O08579	EMD_MOUSE	7738.98	3998.69	8514.5	5055.07	3313.31	6488.19	3696.21	7658.27	7322.39	7459.44	9464.05
O08582	O08582	GTP-binding protein 1	O08582	GTPB1_MOUSE	23728.2	23470.9	23660.2	23501.1	25685.5	25416.8	22258.7	27150.2	26106.1	24883.6	25733.8
O08583	O08583	THO complex subunit 4	O08583	THOC4_MOUSE	26874.4	33979.7	21734.5	22901.2	20823.5	18914.6	43120.9	31605.4	28430.3	29022.9	23990.2
O08599	O08599	Syntaxin-binding protein 1	O08599	STXB1_MOUSE	NaN	3818.09	5651.42	2910.98	4530.99	3468.15	6419.93	1708.34	6400.24	4107.01	7236.26
O08601	O08601	Microsomal triglyceride transfer protein large subunit	O08601	MTP_MOUSE	13273.8	11545	10553.5	10513.2	9066.42	9895.08	11526.5	12618.2	7384.68	10483.8	8466.57
O08648	O08648	Mitogen-activated protein kinase kinase kinase 4	O08648	M3K4_MOUSE	8704.16	11332.9	10981.5	11051.7	8785.45	8733.84	9751.88	10901.2	11419	12584.8	9464.94
O08663;Q3UI33	O08663;Q3UI33	Methionine aminopeptidase 2	O08663;Q3UI33	MAP2_MOUSE;Q3UI33_MOUSE	87369.8	88691.8	88809.3	88429	98780.1	86067.3	87586.9	100985	103402	90425.8	94647.5
O08688	O08688	Calpain-5	O08688	CAN5_MOUSE	5435.17	5904.63	3830.64	7521.32	4482.33	6119.65	6551.67	6598.95	7898.06	7306.8	14660.8
O08691	O08691	Arginase-2, mitochondrial	O08691	ARGI2_MOUSE	139588	151789	164247	157292	177290	172066	149877	168636	172731	156503	168476
O08715	O08715	A-kinase anchor protein 1, mitochondrial	O08715	AKAP1_MOUSE	421118	419426	460100	462224	462524	459987	411441	424640	445434	459215	456754
O08716	O08716	Fatty acid-binding protein 9	O08716	FABP9_MOUSE	10509.8	9722.52	9088.12	9075.49	8346.94	9355.81	8906.9	5088.23	NaN	10427.7	7951.17
O08749	O08749	Dihydrolipoyl dehydrogenase, mitochondrial	O08749	DLDH_MOUSE	1.78951e+06	1.67833e+06	1.65827e+06	1667549	1.79675e+06	1.7414e+06	1837798	1.64568e+06	1.69173e+06	1.59698e+06	1.74645e+06
O08759	O08759	Ubiquitin-protein ligase E3A	O08759	UBE3A_MOUSE	102953	99301.9	99203.6	93959.9	88686.2	94999.5	108385	106646	101056	97616	90221.4
O08795	O08795	Glucosidase 2 subunit beta	O08795	GLU2B_MOUSE	680257	633322	671562	674837	635728	652748	688287	670515	697070	640751	710034
O08796	O08796	Eukaryotic elongation factor 2 kinase	O08796	EF2K_MOUSE	295335	312195	324390	330385	302279	290705	302190	314438	330732	308202	323686
O08807	O08807	Peroxiredoxin-4	O08807	PRDX4_MOUSE	58661.4	53516.2	59200.5	54613.3	53047.8	53702.9	59095.9	53450.1	62779.2	53541	53620.6
O08849	O08849	Regulator of G-protein signaling 2	O08849	RGS2_MOUSE	11296.1	9703.65	9394.36	9285.39	7977.34	8433.75	7796.09	5567.12	9883.03	10935.2	10539
O08856	O08856	RNA polymerase II elongation factor ELL	O08856	ELL_MOUSE	2900.38	2827	2142.36	1242	2806.16	1569.43	3215.67	1825.48	2371.64	3223.57	2276.38
O08912	O08912	Polypeptide N-acetylgalactosaminyltransferase 1	O08912	GALT1_MOUSE	24232.8	NaN	28468	NaN	19467.1	NaN	15463.5	11926.4	7514.99	10820.3	13000
O08914	O08914	Fatty-acid amide hydrolase 1	O08914	FAAH1_MOUSE	239571	250876	237456	261087	269005	248129	274599	254332	266386	254536	268086
O08915	O08915	AH receptor-interacting protein	O08915	AIP_MOUSE	252894	263899	295826	273039	243375	257675	271214	273284	267377	305200	300028
O08917	O08917	Flotillin-1	O08917	FLOT1_MOUSE	23352.3	13211.8	21244.2	13602.8	14832.5	16201.1	23770.6	19349.4	9892.86	23263.3	18879
O08992;Q3TMX0	O08992;Q3TMX0	Syntenin-1;Syndecan binding protein	O08992;Q3TMX0	SDCB1_MOUSE;Q3TMX0_MOUSE	74799.2	69844.5	69725.8	63401.9	61727.8	59413.7	89943.6	72188.7	91215.1	62311.8	73182.8
O08997	O08997	Copper transport protein ATOX1	O08997	ATOX1_MOUSE	593234	590870	626359	610018	618246	544063	623188	616786	672890	663519	643910
O09005	O09005	Sphingolipid delta(4)-desaturase DES1	O09005	DEGS1_MOUSE	48259.8	52421.2	57476.1	55344.1	59346.2	52741.3	59211.1	62400.3	50189.5	56271	60487.3
O09044;Q9D3L3	O09044;Q9D3L3	Synaptosomal-associated protein 23;Synaptosomal-associated protein	O09044;Q9D3L3	SNP23_MOUSE;Q9D3L3_MOUSE	24516.1	25299.4	22118.1	27204.5	26913.3	27892.6	32136.5	28329.3	27211.4	26234.6	27386.1
O09061	O09061	Proteasome subunit beta type-1	O09061	PSB1_MOUSE	33421.2	31262.9	30070.7	30114.2	27766.4	36629.6	34144.4	19236.2	46242.5	31050.5	31890.4
O09111	O09111	NADH dehydrogenase [ubiquinone] 1 beta subcomplex subunit 11, mitochondrial	O09111	NDUBB_MOUSE	169950	184991	163547	181020	194872	164885	183788	152471	151923	167241	153997
O09117	O09117	Synaptophysin-like protein 1	O09117	SYPL1_MOUSE	915604	719218	744535	674062	849347	665406	725774	807362	874628	708268	746843
O09130	O09130	NFATC2-interacting protein	O09130	NF2IP_MOUSE	7496.52	11682	12088.2	9713	11688	11481.4	12992.8	9737.57	7322.16	7013.02	9876.88
O09131	O09131	Glutathione S-transferase omega-1	O09131	GSTO1_MOUSE	57300.1	70845	53588.8	62282.5	49760.8	62013.7	59788.1	61819.7	58163.2	56703.8	64060.6
O09167	O09167	60S ribosomal protein L21	O09167	RL21_MOUSE	152465	175508	158338	143399	161096	181700	200661	144038	172282	169719	157780
O09172	O09172	Glutamate--cysteine ligase regulatory subunit	O09172	GSH0_MOUSE	173420	179793	177139	192389	178450	174400	181215	207119	181666	175567	186910
O09174	O09174	Alpha-methylacyl-CoA racemase	O09174	AMACR_MOUSE	79059.5	83238.6	81413	83723.1	76151.4	79402.5	80533	80797.2	86546.5	77352.5	81315.5
O35074	O35074	Prostacyclin synthase	O35074	PTGIS_MOUSE	39141.4	45810.5	46480.1	41651.2	45602.8	39085.4	41576.9	50359.5	44590.5	38402.2	44659.3
O35075	O35075	Vacuolar protein sorting-associated protein 26C	O35075	VP26C_MOUSE	953.473	1409.59	3022.72	2271.67	1090.8	1416.42	NaN	2642.6	NaN	NaN	2330.33
O35127	O35127	Protein C10	O35127	C10_MOUSE	17867.8	14669.6	14547.4	12863.2	13906.8	11632.5	17891.4	15826.8	13993.3	19075.9	13275.8
O35129	O35129	Prohibitin-2	O35129	PHB2_MOUSE	1.10972e+06	1.21568e+06	1.12299e+06	1.20519e+06	1.14486e+06	1.20379e+06	1230074	1184919	1.27372e+06	1.12428e+06	1173523
O35218	O35218	Cleavage and polyadenylation specificity factor subunit 2	O35218	CPSF2_MOUSE	80032.6	75473.3	81007.8	82045.7	79821.9	78697.8	83883.1	84519.5	91474.7	79531.5	89695.9
O35226	O35226	26S proteasome non-ATPase regulatory subunit 4	O35226	PSMD4_MOUSE	211178	184008	189994	189800	191039	185246	196154	183288	201340	197381	186984
O35280	O35280	Serine/threonine-protein kinase Chk1	O35280	CHK1_MOUSE	74035.2	65868.5	65198.4	67376	72643	75501.9	75083.2	69588.9	70363.1	63997	74644.3
O35286	O35286	ATP-dependent RNA helicase DHX15	O35286	DHX15_MOUSE	96949.2	103635	96873.2	103575	92411.2	95753	107910	107410	95358.2	94417.8	89727.6
O35295	O35295	Transcriptional activator protein Pur-beta	O35295	PURB_MOUSE	5706.54	5308.98	7441.81	7896.48	NaN	5818.43	6954.05	3077.72	6614.15	5990.1	6885.44
O35326;Q9D8S5	O35326;Q9D8S5	Serine/arginine-rich splicing factor 5;Serine and arginine-rich splicing factor 5	O35326;Q9D8S5	SRSF5_MOUSE;Q9D8S5_MOUSE	NaN	NaN	16032.6	27579.5	17635.9	7359.46	NaN	NaN	15427.9	2431.58	1293.92
O35343	O35343	Importin subunit alpha-3	O35343	IMA3_MOUSE	28986.5	30024.4	23807.2	30397.1	27963.4	24352.5	32626.6	29934.1	27426.9	30873.4	25234
O35344	O35344	Importin subunit alpha-4	O35344	IMA4_MOUSE	23809.6	33664.2	36888.8	37934.7	42270.3	33418.4	42756.9	31334	50966.5	32262.2	38917.4
O35345	O35345	Importin subunit alpha-7	O35345	IMA7_MOUSE	248181	233627	201813	233363	237654	213506	249365	224400	222739	229717	209158
O35350	O35350	Calpain-1 catalytic subunit	O35350	CAN1_MOUSE	27224.6	26491.5	22973	33301.6	29615.1	34409.4	31269.4	28575.1	28793.1	26631.3	28255.4
O35379	O35379	Multidrug resistance-associated protein 1	O35379	MRP1_MOUSE	47369.1	50267.8	50585.5	50472.2	51180.1	49888.7	52421.9	54146.1	54746.5	48240	48727.2
O35382	O35382	Exocyst complex component 4	O35382	EXOC4_MOUSE	17688.5	13887.1	14977.2	16498.9	15398.4	16535.4	16145.8	14109.7	15851.1	15817.8	12314.1
O35405	O35405	5'-3' exonuclease PLD3	O35405	PLD3_MOUSE	57495.4	53009.7	57193.3	61857.6	60418.5	55127.6	70631	49840	61855.6	56341.8	59149.3
O35435	O35435	Dihydroorotate dehydrogenase (quinone), mitochondrial	O35435	PYRD_MOUSE	98541.4	106845	114538	104578	111279	98417.7	105429	110351	106235	107124	112550
O35465	O35465	Peptidyl-prolyl cis-trans isomerase FKBP8	O35465	FKBP8_MOUSE	55426.8	58393.9	55621.1	55688.7	53017.5	58970.5	58739.9	49549.3	54467.2	56721	53410.8
O35516	O35516	Neurogenic locus notch homolog protein 2	O35516	NOTC2_MOUSE	4099.19	6024.73	5244.21	5396.89	7095.14	9210.52	12748	7377.17	7066.48	7460.32	6576.2
O35551	O35551	Rab GTPase-binding effector protein 1	O35551	RABE1_MOUSE	7060.34	8967.35	7652.2	8064.27	7788.18	8197.64	7755.41	8096.72	7003.52	9523.62	7624.77
O35566	O35566	CD151 antigen	O35566	CD151_MOUSE	54974.7	55252.5	53240.7	52781.8	20587.7	42128.4	58780.8	56729	62936.5	43690.3	55632.1
O35593	O35593	26S proteasome non-ATPase regulatory subunit 14	O35593	PSDE_MOUSE	284422	262667	269408	301456	227162	266800	324756	316484	299769	288570	275242
O35598	O35598	Disintegrin and metalloproteinase domain-containing protein 10	O35598	ADA10_MOUSE	241152	244418	232782	211692	243204	228055	261944	215753	235558	225591	206339
O35604	O35604	NPC intracellular cholesterol transporter 1	O35604	NPC1_MOUSE	26049.8	27728	23834.6	25849.4	29682.6	26242.1	29402.5	23764.7	24962.5	25344.4	25512.3
O35607	O35607	Bone morphogenetic protein receptor type-2	O35607	BMPR2_MOUSE	15142.1	10129.5	10879.8	17491.3	13852	17623.8	14352.1	16929.3	13006.4	15072.2	13517.1
O35618	O35618	Protein Mdm4	O35618	MDM4_MOUSE	30966.9	33475.8	30740.7	31847.7	33828.2	31984	32807.5	30834.5	33309.5	34271.8	35099.9
O35621;Q91W01	O35621;Q91W01	Phosphomannomutase 1;Phosphomannomutase	O35621;Q91W01	PMM1_MOUSE;Q91W01_MOUSE	112985	112356	97423.7	119825	106426	98556.5	134318	134782	125016	106164	126882
O35623	O35623	BET1 homolog	O35623	BET1_MOUSE	18941.9	11129.8	20730.8	23213.5	21853	20690.8	23920.3	20213.6	21387.9	18169.7	25063.3
O35632	O35632	Hyaluronidase-2	O35632	HYAL2_MOUSE	10104.2	10576.1	8675.78	8434.54	8685.49	10539.7	12210.7	7437.28	8004.52	11082.2	9030.12
O35643;Q5SVG4;Q5SVG5	O35643;Q5SVG4;Q5SVG5	AP-1 complex subunit beta-1;AP complex subunit beta;AP complex subunit beta	O35643;Q5SVG4;Q5SVG5	AP1B1_MOUSE;Q5SVG4_MOUSE;Q5SVG5_MOUSE	428032	428087	419325	440577	407777	399027	458711	436905	462952	429291	460598
O35654	O35654	DNA polymerase delta subunit 2	O35654	DPOD2_MOUSE	15042.2	13306.4	16084.4	14328.9	17698.5	14442.7	12068.1	14877.6	20033	15285.2	13540.4
O35685	O35685	Nuclear migration protein nudC	O35685	NUDC_MOUSE	2964692	3.16358e+06	2.88906e+06	3.11851e+06	3.03937e+06	2.95419e+06	3.40609e+06	2.93072e+06	3.09358e+06	2937225	2.88247e+06
O35691;Q3TUQ5	O35691;Q3TUQ5	Pinin	O35691;Q3TUQ5	PININ_MOUSE;Q3TUQ5_MOUSE	6809.61	8726.84	7263	6955.61	6769.07	7858.11	8568.98	9702.83	8545.46	7167.79	5239.99
O35704	O35704	Serine palmitoyltransferase 1	O35704	SPTC1_MOUSE	7415.06	9719	7118.42	8565.85	6188.73	NaN	6912.54	7050.42	8441.74	11630.7	NaN
O35710	O35710	Nocturnin	O35710	NOCT_MOUSE	7061.77	6283.82	11413.1	9834.4	7957.41	11760.9	9279.55	10149.7	10465.4	12247.4	9328.65
O35737;Q8C2Q7	O35737;Q8C2Q7	Heterogeneous nuclear ribonucleoprotein H;Heterogeneous nuclear ribonucleoprotein H1	O35737;Q8C2Q7	HNRH1_MOUSE;Q8C2Q7_MOUSE	145948	130167	114240	135169	95138	94009.6	142075	121128	120142	113487	109073
O35841	O35841	Apoptosis inhibitor 5	O35841	API5_MOUSE	21667.5	23217.5	21211	28845.3	25716.3	18677.2	29811.9	20971.8	28290.1	22459.7	20761.1
O35857	O35857	Mitochondrial import inner membrane translocase subunit TIM44	O35857	TIM44_MOUSE	385229	388304	396923	413777	403179	379952	397730	381397	383037	372414	372618
O35864	O35864	COP9 signalosome complex subunit 5	O35864	CSN5_MOUSE	268754	265497	253384	266604	273873	255566	259176	269340	265825	254736	270921
O35887	O35887	Calumenin	O35887	CALU_MOUSE	125643	125012	125972	130748	133337	105214	151357	120282	153372	126191	123978
O35900	O35900	U6 snRNA-associated Sm-like protein LSm2	O35900	LSM2_MOUSE	190625	201068	193875	178146	174294	195672	197828	196436	184755	190769	193052
O35904;Q3TBW3	O35904;Q3TBW3	Phosphatidylinositol 4,5-bisphosphate 3-kinase catalytic subunit delta isoform;phosphatidylinositol-4,5-bisphosphate 3-kinase	O35904;Q3TBW3	PK3CD_MOUSE;Q3TBW3_MOUSE	174196	202562	204745	195078	201551	210574	181417	195441	205760	199725	186519
O35914	O35914	Zinc finger protein basonuclin-1	O35914	BNC1_MOUSE	6978.54	6524.55	4932.92	7265.65	4379.1	5719.53	8229.61	6864.72	6154.65	6514.59	4509.32
O35943	O35943	Frataxin, mitochondrial	O35943	FRDA_MOUSE	16867	21631.8	19891.5	15000	19645.7	27674.6	27672.1	NaN	19392.5	22672.5	19406.5
O35963	O35963	Ras-related protein Rab-33B	O35963	RB33B_MOUSE	3814.17	6012.29	8602.9	10986.9	5538.1	6947.25	17913.2	5512.86	13671.5	9013.38	8139
O35969	O35969	Guanidinoacetate N-methyltransferase	O35969	GAMT_MOUSE	15507.6	15924.4	14136.2	12464.3	8427.42	10368	15140	13419.5	12907.3	13742.3	14538.1
O54692	O54692	Centromere/kinetochore protein zw10 homolog	O54692	ZW10_MOUSE	160454	162707	156558	155412	164951	148454	147185	161391	148687	158898	152080
O54734	O54734	Dolichyl-diphosphooligosaccharide--protein glycosyltransferase 48 kDa subunit	O54734	OST48_MOUSE	464424	491798	441959	474872	475659	508992	456163	494970	490125	449811	464571
O54774	O54774	AP-3 complex subunit delta-1	O54774	AP3D1_MOUSE	57191.4	68000.1	68164.2	66815.2	65396.6	59251.8	62175.7	60077.3	73531.9	69261.4	66730.9
O54785	O54785	LIM domain kinase 2	O54785	LIMK2_MOUSE	20599.4	25355.8	28728	25810.4	27927.4	21678.9	27571.3	29299.1	29626.7	25254.4	29401.4
O54786	O54786	DNA fragmentation factor subunit alpha	O54786	DFFA_MOUSE	NaN	NaN	5242.68	7555.54	8600.99	7652.73	9611.1	6550.1	5270.12	NaN	12391
O54833	O54833	Casein kinase II subunit alpha'	O54833	CSK22_MOUSE	53477.7	66058.2	63640.3	59248.7	61524.4	55927.5	52561.7	65699.4	66678.1	59541.1	66140.1
O54890	O54890	Integrin beta-3	O54890	ITB3_MOUSE	147760	153365	174848	111194	127007	100189	65667.9	190550	99352.7	136536	111319
O54941	O54941	SWI/SNF-related matrix-associated actin-dependent regulator of chromatin subfamily E member 1	O54941	SMCE1_MOUSE	6913.41	6168.67	NaN	3026.81	2057.57	3527.44	1957.34	3038.12	3358.24	2162.03	2609.74
O54946	O54946	DnaJ homolog subfamily B member 6	O54946	DNJB6_MOUSE	24914.8	22684.9	29946.1	21731.3	20964.9	27766.5	28353.9	30393.8	23406.4	26050.5	22308.7
O54950	O54950	5'-AMP-activated protein kinase subunit gamma-1	O54950	AAKG1_MOUSE	63127.6	58173.7	59986.9	59779.4	58863.2	56644.8	65654.3	64119.7	67076.8	58206.7	60637.9
O54962	O54962	Barrier-to-autointegration factor	O54962	BAF_MOUSE	81671.6	49420.2	79366.4	85171.1	89715.2	81391.6	91256.2	80740.8	84763.9	84822.1	83749.6
O54983	O54983	Ketimine reductase mu-crystallin	O54983	CRYM_MOUSE	81639.6	75912.9	45787	143818	125992	76241.6	66989.4	77592.7	71321.8	120616	121128
O54984	O54984	ATPase GET3	O54984	GET3_MOUSE	1.06771e+06	1.10897e+06	1.10623e+06	1.19856e+06	1.18789e+06	1.10468e+06	1.11065e+06	1.18625e+06	1.17932e+06	1.15773e+06	1.12073e+06
O54988	O54988	STE20-like serine/threonine-protein kinase	O54988	SLK_MOUSE	18581	17266.1	15348.6	18521.8	17056.8	15724.1	14108.8	17012.6	17733.2	20106.8	18110
O55013	O55013	Trafficking protein particle complex subunit 3	O55013	TPPC3_MOUSE	123820	127928	129847	131655	129636	121687	128520	154672	135090	127062	135719
O55022	O55022	Membrane-associated progesterone receptor component 1	O55022	PGRC1_MOUSE	31165.1	37986.5	29981.8	32978.5	33612.1	35214.8	35868	43059.6	42011.2	30795	34775.3
O55026	O55026	Ectonucleoside triphosphate diphosphohydrolase 2	O55026	ENTP2_MOUSE	28893.2	27714.4	29086	29353.6	27817.3	27741.1	24564	30705.4	31134.4	30223.6	24363
O55029	O55029	Coatomer subunit beta'	O55029	COPB2_MOUSE	722209	762129	708306	754560	780521	792427	768456	719684	774784	713415	746084
O55033	O55033	Cytoplasmic protein NCK2	O55033	NCK2_MOUSE	NaN	2264.14	NaN	NaN	NaN	18197.9	NaN	NaN	NaN	NaN	NaN
O55057	O55057	Retinal rod rhodopsin-sensitive cGMP 3',5'-cyclic phosphodiesterase subunit delta	O55057	PDE6D_MOUSE	33827.3	35777.1	43465.2	33502	40574.5	34480.5	23459	37799.1	39172.8	36480.6	40561.1
O55106	O55106	Striatin	O55106	STRN_MOUSE	206648	202775	204283	196384	207935	204782	215417	191172	206035	210238	207424
O55125	O55125	Protein NipSnap homolog 1	O55125	NIPS1_MOUSE	555928	684207	636483	696059	712837	699858	608920	657905	717409	631708	676170
O55131	O55131	Septin-7	O55131	SEPT7_MOUSE	49272.5	49346.2	52578.7	50592.6	50293.7	50651.6	56418.3	50599.5	49742.7	48067.2	45207.3
O55135	O55135	Eukaryotic translation initiation factor 6	O55135	IF6_MOUSE	354127	373120	339493	393951	371407	339683	390218	350819	417322	382488	378648
O55142	O55142	60S ribosomal protein L35a	O55142	RL35A_MOUSE	59545	100086	45665.6	74056.4	60093.5	81574.9	58940.6	99309.5	61626.8	52264.8	95516.4
O55143	O55143	Sarcoplasmic/endoplasmic reticulum calcium ATPase 2	O55143	AT2A2_MOUSE	873521	900622	861625	861213	847262	859034	942724	827708	856234	843968	815239
O55186	O55186	CD59A glycoprotein	O55186	CD59A_MOUSE	8845.06	9936.44	6508.54	13082	14884.9	18122.9	NaN	15590.5	14492.1	7693.89	20491.9
O55201	O55201	Transcription elongation factor SPT5	O55201	SPT5H_MOUSE	10357.3	10687.3	9422.29	9987.5	11551.8	13126.6	8891.03	9727.68	9812.15	9981.75	11879.5
O55222	O55222	Integrin-linked protein kinase	O55222	ILK_MOUSE	7818.35	9126.85	6593.27	6941.6	11724.3	8390.94	8699.4	10076.6	12410.2	7692.95	8796.59
O55229	O55229	Choline/ethanolamine kinase	O55229	CHKB_MOUSE	81456.1	85109.9	77615.9	84206.3	83788.2	74083.6	99816.4	98003.8	90857.1	67409.7	90241.3
O55234	O55234	Proteasome subunit beta type-5	O55234	PSB5_MOUSE	20046.6	23278	22164.9	20785.8	16748.2	21772.4	22509.5	9722.99	29893.2	20991.7	20198.1
O70152	O70152	Dolichol-phosphate mannosyltransferase subunit 1	O70152	DPM1_MOUSE	17287.8	19231.6	18119.1	23688.6	21644.8	20332.7	21539.9	21288.5	15100.6	19585.7	22643.9
O70172	O70172	Phosphatidylinositol 5-phosphate 4-kinase type-2 alpha	O70172	PI42A_MOUSE	20402.5	21583.3	18604.4	19941.3	19045.6	24296.6	23574.4	20680.1	19500.5	22753.4	19722.4
O70194	O70194	Eukaryotic translation initiation factor 3 subunit D	O70194	EIF3D_MOUSE	140749	137034	131120	142707	131923	135931	146314	138438	144654	132085	131255
O70251	O70251	Elongation factor 1-beta	O70251	EF1B_MOUSE	590860	523272	588015	561541	565107	598079	578714	545484	561924	601909	587723
O70252	O70252	Heme oxygenase 2	O70252	HMOX2_MOUSE	111363	119043	117233	117122	120145	115447	120543	117788	125241	112507	119472
O70274	O70274	Protein tyrosine phosphatase type IVA 2	O70274	TP4A2_MOUSE	10113.5	7559.98	10051.1	5195.51	4051.54	4402.62	9377.45	11801.7	10571.1	8510.11	11272.9
O70310	O70310	Glycylpeptide N-tetradecanoyltransferase 1	O70310	NMT1_MOUSE	11846.5	8839.8	7392.58	11652.9	7762.04	8967.9	9544.29	14415.8	12045.9	10741.5	11357.2
O70318	O70318	Band 4.1-like protein 2	O70318	E41L2_MOUSE	166217	158601	163869	159243	149678	149508	166628	153321	152634	158329	151818
O70325	O70325	Phospholipid hydroperoxide glutathione peroxidase	O70325	GPX4_MOUSE	79319.7	79507.7	73552.6	87119.4	93141.3	79664.3	80902.9	82588.4	83648	78478.7	80873.7
O70340	O70340	Neuronal pentraxin-2	O70340	NPTX2_MOUSE	NaN	6145.71	6903.05	11299.9	5696.92	3318.65	NaN	NaN	9819.43	2461.41	8429.69
O70378	O70378	ER membrane protein complex subunit 8	O70378	EMC8_MOUSE	22854.1	19940.2	27389	22339	20295.5	22694.6	27046	26250.8	28092	27911.2	28250.4
O70400	O70400	PDZ and LIM domain protein 1	O70400	PDLI1_MOUSE	89506.2	94977.8	102856	93221.2	101687	98701.9	94339.7	92028.9	95395.2	104677	92310
O70435	O70435	Proteasome subunit alpha type-3	O70435	PSA3_MOUSE	23392	19201.6	17698.8	23432	16433.5	26557.5	23855.8	13251.2	29543.2	23373.6	22257.8
O70439;Q8BH40	O70439;Q8BH40	Syntaxin-7	O70439;Q8BH40	STX7_MOUSE;Q8BH40_MOUSE	30930	41073	39607.1	25399.7	36730.2	28313.5	21579.4	19120.3	26701	38937.8	28565
O70456	O70456	14-3-3 protein sigma	O70456	1433S_MOUSE	NaN	4497.61	NaN	NaN	NaN	NaN	1635.83	4276.72	NaN	NaN	NaN
O70475	O70475	UDP-glucose 6-dehydrogenase	O70475	UGDH_MOUSE	18689.6	22078	22858.7	19190	19894.9	17988.4	23212.3	22036.9	23179.9	18880	24792.8
O70480;Q8BSN6	O70480;Q8BSN6	Vesicle-associated membrane protein 4	O70480;Q8BSN6	VAMP4_MOUSE;Q8BSN6_MOUSE	43202.4	30071.4	45456.5	33837.6	35913.8	34372.2	40518.3	32957.6	47037	52149.5	41650.9
O70503	O70503	Very-long-chain 3-oxoacyl-CoA reductase	O70503	DHB12_MOUSE	109025	127382	123161	129333	117043	135172	127054	129155	138346	128069	126326
O70546	O70546	Lysine-specific demethylase 6A	O70546	KDM6A_MOUSE	1403.29	671.453	1397.18	728.927	NaN	1755.25	484.367	36.0069	1645.29	1865.94	1615.92
O70551	O70551	SRSF protein kinase 1	O70551	SRPK1_MOUSE	29482.9	28203.3	28889	27709.9	27847	29571.6	27849.5	29832.8	28769.8	27866.2	28436.1
O70552	O70552	Protein BTG4	O70552	BTG4_MOUSE	17700.2	13607.5	9908.37	20098.9	12633.8	20432.2	17815.4	20391.9	13946.5	18687.6	15443.1
O70572	O70572	Sphingomyelin phosphodiesterase 2	O70572	NSMA_MOUSE	16371.2	20025.2	15524.3	21309.3	20256.4	21016.2	16538	24062.1	18982.8	17489.3	21329.9
O70579	O70579	Peroxisomal membrane protein PMP34	O70579	PM34_MOUSE	1250.33	NaN	NaN	2079.66	NaN	2948.75	4379.64	NaN	NaN	2314.69	2792.5
O70591	O70591	Prefoldin subunit 2	O70591	PFD2_MOUSE	346469	322821	339569	324118	320334	324005	351631	310609	331891	320363	317140
O70619	O70619	2-cell-stage, variable group, member 1	O70619	O70619_MOUSE	29418.5	NaN	27574.9	17255.2	25562	14365.9	23028.4	14874.5	18608.9	14885.8	16847
O88342	O88342	WD repeat-containing protein 1	O88342	WDR1_MOUSE	1.26561e+06	1230883	1.23248e+06	1.24205e+06	1251925	1.21616e+06	1.27351e+06	1.17499e+06	1.28599e+06	1.2136e+06	1266538
O88413	O88413	Tubby-related protein 3	O88413	TULP3_MOUSE	35190.1	34235.4	36666.7	33932.1	41928.2	35737.9	37800.4	35360.6	36676.9	36701.3	44906
O88441	O88441	Metaxin-2	O88441	MTX2_MOUSE	138544	151840	137056	137003	160842	148652	159172	157783	153664	136758	150974
O88456	O88456	Calpain small subunit 1	O88456	CPNS1_MOUSE	NaN	8700.23	8053.7	8516.43	NaN	8790.06	NaN	8330.57	4404.14	6506.98	10502.6
O88508	O88508	DNA (cytosine-5)-methyltransferase 3A	O88508	DNM3A_MOUSE	47734.1	53141.4	60999.3	57433.6	62427.1	58370.5	58589.6	66098.5	57989.2	54780.7	64930.8
O88531	O88531	Palmitoyl-protein thioesterase 1	O88531	PPT1_MOUSE	20903.7	24986.7	19230.3	16543.2	25033.1	25439.9	19278.4	14309.7	19965.1	21947	19058.3
O88532	O88532	Zinc finger RNA-binding protein	O88532	ZFR_MOUSE	7583.83	4199.62	7020.22	2146.78	2783.59	5612.13	3977.57	6316.39	5325.67	4807.19	5079.59
O88543	O88543	COP9 signalosome complex subunit 3	O88543	CSN3_MOUSE	787131	746129	794131	743475	789427	776446	792176	766044	740385	792490	741194
O88544	O88544	COP9 signalosome complex subunit 4	O88544	CSN4_MOUSE	1.64016e+06	1.62703e+06	1.64307e+06	1.65005e+06	1.75506e+06	1677140	1.65772e+06	1.64505e+06	1.72847e+06	1.62529e+06	1.66474e+06
O88569	O88569	Heterogeneous nuclear ribonucleoproteins A2/B1	O88569	ROA2_MOUSE	261068	266025	209325	252301	253393	232697	308439	243571	271025	225986	220884
O88574	O88574	Histone deacetylase complex subunit SAP30	O88574	SAP30_MOUSE	19875.9	24434.5	22044.1	22346.6	17554.1	20064.5	24400.7	19841.1	24618.9	17534.3	18871
O88597	O88597	Beclin-1	O88597	BECN1_MOUSE	92742.8	83124	94688.3	90465	93192.1	89197.5	96799.5	103447	97496.9	100853	98735.3
O88623	O88623	Ubiquitin carboxyl-terminal hydrolase 2	O88623	UBP2_MOUSE	17843.7	20951.2	20890.8	21413	23761	20700.4	17312.5	22588.6	23048.8	20364.5	21645.6
O88653	O88653	Ragulator complex protein LAMTOR3	O88653	LTOR3_MOUSE	115211	117163	150025	121492	117431	107797	154981	95800	133895	142211	111060
O88668	O88668	Protein CREG1	O88668	CREG1_MOUSE	NaN	1785.46	NaN	NaN	NaN	1390.35	NaN	849.41	3959.76	NaN	NaN
O88685	O88685	26S proteasome regulatory subunit 6A	O88685	PRS6A_MOUSE	222207	210070	208519	233017	214541	203226	222346	231695	222484	223972	226866
O88693	O88693	Ceramide glucosyltransferase	O88693	CEGT_MOUSE	5763.98	11497.8	7061.16	4674.64	5931.94	4801.25	5872.24	11655.3	16663.5	15637	NaN
O88696	O88696	ATP-dependent Clp protease proteolytic subunit, mitochondrial	O88696	CLPP_MOUSE	62528.8	61290.4	58152.6	62575.1	60586.1	59398.4	59455.8	55290.2	55778.6	61926.7	56367.5
O88708	O88708	Origin recognition complex subunit 4	O88708	ORC4_MOUSE	22656	20115.6	21748.9	15821.3	23570.3	21751.9	21355.5	25871.2	25013	20078.4	23968.3
O88736	O88736	3-keto-steroid reductase/17-beta-hydroxysteroid dehydrogenase 7	O88736	DHB7_MOUSE	51364.1	63420.6	48026.7	68443.9	58981.5	73401.5	59819.4	54403	55301.9	57781.9	52369
O88738;S4R1L5;S4R2P8	O88738;S4R1L5;S4R2P8	Baculoviral IAP repeat-containing protein 6;Baculoviral IAP repeat-containing 6;Baculoviral IAP repeat-containing 6	O88738;S4R1L5;S4R2P8	BIRC6_MOUSE;S4R1L5_MOUSE;S4R2P8_MOUSE	36307.2	35438.7	39068.7	38595.4	35042.6	37029	34487.3	41109.8	33523.5	36842.9	40763.5
O88741	O88741	Ganglioside-induced differentiation-associated protein 1	O88741	GDAP1_MOUSE	21428.5	19779.4	22090.5	16105.3	20100.6	18745	17274.4	16876.3	15429.9	22845.5	18156.7
O88746;Q3UDC3	O88746;Q3UDC3	Target of Myb1 membrane trafficking protein;Target of myb1 trafficking protein	O88746;Q3UDC3	TOM1_MOUSE;Q3UDC3_MOUSE	8597.15	3845.51	3804.68	4894.89	4635.02	NaN	6237.03	2492.17	4284.67	4559.63	NaN
O88811	O88811	Signal transducing adapter molecule 2	O88811	STAM2_MOUSE	20764.1	15981	16395.9	24521.2	10313.7	15973.7	16691.8	17475.8	22243.2	15384.6	22035.8
O88844	O88844	Isocitrate dehydrogenase [NADP] cytoplasmic	O88844	IDHC_MOUSE	491805	557105	533327	592470	586126	556745	516544	571223	577916	568029	579082
O88845	O88845	A-kinase anchor protein 10, mitochondrial	O88845	AKA10_MOUSE	NaN	NaN	5909.69	2993.22	NaN	2973.03	NaN	3415.27	959.511	1700.24	555.735
O88848	O88848	ADP-ribosylation factor-like protein 6	O88848	ARL6_MOUSE	12004.5	19011.5	15349.1	13858.3	13867	14681.5	11203.7	18996.3	15992.2	17543.5	12794.4
O88851	O88851	Putative hydrolase RBBP9	O88851	RBBP9_MOUSE	14729.3	20413.7	21598.7	20860.5	21924.2	15643.1	26644.2	20147.7	29486.9	26538.3	20604.5
O88878	O88878	AN1-type zinc finger protein 5	O88878	ZFAN5_MOUSE	6641.37	16222.3	22221.2	20726.5	16053.8	13733.9	18637.8	25992.9	15712.7	21163.8	20259.2
O88951	O88951	Protein lin-7 homolog B	O88951	LIN7B_MOUSE	37387.4	24177.6	28346.9	25817.2	NaN	NaN	29230.4	36551.2	24655.6	29011	30046.9
O88952	O88952	Protein lin-7 homolog C	O88952	LIN7C_MOUSE	NaN	15802.4	13763.4	11714.5	17213.6	18402	17075	14834.6	NaN	10523.6	NaN
O88967	O88967	ATP-dependent zinc metalloprotease YME1L1	O88967	YMEL1_MOUSE	NaN	10863	9850.43	11871.4	10964	8523.64	11517.3	4437.47	11928.6	9883.93	10673.2
O88968	O88968	Transcobalamin-2	O88968	TCO2_MOUSE	63741.6	88866.1	80055.3	76220.8	76055.8	85887.8	89327.8	75485.1	76844.1	63392.4	70997.8
O88983	O88983	Syntaxin-8	O88983	STX8_MOUSE	51168.2	52576.9	45233	52369.1	49862.5	47856.5	51620.3	51176.2	48387.3	48953.5	55838.9
O88986	O88986	2-amino-3-ketobutyrate coenzyme A ligase, mitochondrial	O88986	KBL_MOUSE	624652	644971	640244	670192	622610	669868	663977	645640	647342	645871	635358
O88990	O88990	Alpha-actinin-3	O88990	ACTN3_MOUSE	14601.4	12979.1	12012.8	12776.2	15459.1	13742.4	12411.5	15087.7	11648.1	14269.9	13950.7
O89001	O89001	Carboxypeptidase D	O89001	CBPD_MOUSE	14557.1	12550.4	12330	12341	12107	5852.54	13652.9	12434.6	13808	11126.3	13446.5
O89013	O89013	Leptin receptor gene-related protein	O89013	OBRG_MOUSE	2014.27	NaN	1795.15	1114.76	NaN	NaN	NaN	1748.13	911.298	1586.3	NaN
O89050	O89050	Muskelin	O89050	MKLN1_MOUSE	6038.76	4613.45	5182.63	4187.54	3736.44	7374.25	NaN	2473.15	3019.79	4588.85	4740.95
O89051	O89051	Integral membrane protein 2B	O89051	ITM2B_MOUSE	15016.5	12430.1	11060.5	9202.34	9834.17	8062.74	12934.1	13203.4	10389.6	10147.8	11970.8
O89079	O89079	Coatomer subunit epsilon	O89079	COPE_MOUSE	253569	253509	268514	260412	272693	252148	271810	260132	290125	258144	268356
O89112	O89112	Glutathione S-transferase LANCL1	O89112	LANC1_MOUSE	359556	380176	327157	355531	363090	338464	366573	348016	355604	338366	372038
P00342	P00342	L-lactate dehydrogenase C chain	P00342	LDHC_MOUSE	2.952e+06	2.86761e+06	2825932	2958812	2962448	2783708	2.93416e+06	2.95005e+06	2.96405e+06	2.79112e+06	2.98155e+06
P00375	P00375	Dihydrofolate reductase	P00375	DYR_MOUSE	258600	245971	220716	261621	259781	211196	290982	247441	224863	230829	261412
P00397	P00397	Cytochrome c oxidase subunit 1	P00397	COX1_MOUSE	NaN	2876.43	1439.23	1847.41	2129.99	NaN	2492.54	NaN	5042.21	NaN	NaN
P00405	P00405	Cytochrome c oxidase subunit 2	P00405	COX2_MOUSE	863264	849870	581448	782317	869725	975113	986545	639933	792172	744812	764886
P00416	P00416	Cytochrome c oxidase subunit 3	P00416	COX3_MOUSE	5627.61	5808.21	6284.67	5224.89	2294.52	7238.17	7143.52	3492.56	NaN	5631.78	3687.62
P00536	P00536	Proto-oncogene serine/threonine-protein kinase mos	P00536	MOS_MOUSE	11018.3	10745.1	10224.7	17239.2	9544.36	6366.88	14117.8	13963.6	15915.4	11774.6	13638.7
P01027	P01027	Complement C3	P01027	CO3_MOUSE	34370.1	42337.2	51003.1	49289.2	48040.6	39723.8	34415.3	34239.5	44117.4	52879.9	45458.8
P01887	P01887	Beta-2-microglobulin	P01887	B2MG_MOUSE	NaN	NaN	NaN	NaN	6514.92	10035.8	8902.95	5077.09	NaN	6099.99	11685.2
P03888	P03888	NADH-ubiquinone oxidoreductase chain 1	P03888	NU1M_MOUSE	NaN	5318.77	NaN	3370.18	NaN	2517.36	5097.78	NaN	3701.36	NaN	3734.1
P03899	P03899	NADH-ubiquinone oxidoreductase chain 3	P03899	NU3M_MOUSE	25472.5	27765.6	24855.3	13148.9	20440.5	22746.7	18915.1	13094	11758.9	26786.1	14264.8
P03930	P03930	ATP synthase protein 8	P03930	ATP8_MOUSE	146691	143659	109253	142025	119235	93651.7	175808	138759	170388	117309	142388
P03958	P03958	Adenosine deaminase	P03958	ADA_MOUSE	637372	679443	634332	783666	623998	724737	676414	723665	700323	703773	694477
P03975	P03975	IgE-binding protein	P03975	IGEB_MOUSE	9947.13	13733.8	4497.72	3808.66	12092.5	7261.55	18218.8	10704.8	13722.1	7727.38	12316.3
P04104	P04104	Keratin, type II cytoskeletal 1	P04104	K2C1_MOUSE	15457.9	2130.23	13316.9	40411.7	NaN	NaN	NaN	NaN	NaN	NaN	25518.8
P04227;P04228;P14435;P14436;P14437;P23150	P04227;P04228;P14435;P14436;P14437;P23150	H-2 class II histocompatibility antigen, A-Q alpha chain (Fragment);H-2 class II histocompatibility antigen, A-D alpha chain;H-2 class II histocompatibility antigen, A-F alpha chain;H-2 class II histocompatibility antigen, A-R alpha chain;H-2 class II histocompatibility antigen, A-S alpha chain;H-2 class II histocompatibility antigen, I-E alpha chain (Fragment)	P04227;P04228;P14435;P14436;P14437;P23150	HA2Q_MOUSE;HA2D_MOUSE;HA2F_MOUSE;HA2R_MOUSE;HA2S_MOUSE;HA2J_MOUSE	20302.9	NaN	NaN	22396.6	17470	25267.5	NaN	24056.5	NaN	19083.5	NaN
P04627	P04627	Serine/threonine-protein kinase A-Raf	P04627	ARAF_MOUSE	27363.2	14759.1	NaN	NaN	NaN	42527.9	13733	6479.5	4061.93	25648.8	3604.7
P05063	P05063	Fructose-bisphosphate aldolase C	P05063	ALDOC_MOUSE	1.03045e+06	865157	836460	962722	870105	921513	1.11959e+06	959094	943633	885994	801258
P05064	P05064	Fructose-bisphosphate aldolase A	P05064	ALDOA_MOUSE	2332630	2171228	2.10414e+06	2235018	2305472	2.2313e+06	2.39863e+06	2022863	2.13476e+06	2162632	2.16288e+06
P05132	P05132	cAMP-dependent protein kinase catalytic subunit alpha	P05132	KAPCA_MOUSE	7127.33	11000.7	12782.8	10889.7	11720.5	12416.3	10262.8	9624	14461.7	9485.81	13022
P05213	P05213	Tubulin alpha-1B chain	P05213	TBA1B_MOUSE	13339728	13045164	12974753	12750059	12720036	12149525	13309252	14838871	13325936	13285357	13123276
P05214	P05214	Tubulin alpha-3 chain	P05214	TBA3_MOUSE	13594567	13891519	13824232	12841616	13740979	13996232	14436104	14746182	14086111	13763523	14286782
P05532	P05532	Mast/stem cell growth factor receptor Kit	P05532	KIT_MOUSE	85834.1	82347.8	83380	92820.4	88563	81889.5	92741.3	80227.4	92599.6	84673.2	90564.7
P06728	P06728	Apolipoprotein A-IV	P06728	APOA4_MOUSE	NaN	5345.44	NaN	8865.4	7210.31	NaN	8568.99	4249.81	9641.06	NaN	1211.06
P06745	P06745	Glucose-6-phosphate isomerase	P06745	G6PI_MOUSE	63674.8	58267.3	52816.3	62907.2	72685.3	56751.8	57383.7	56162.6	61798.9	60919.4	62881.8
P06795	P06795	ATP-dependent translocase ABCB1	P06795	MDR1B_MOUSE	45402.2	54327.2	42857.8	51334.5	68406.9	72992.9	50264.1	39768.2	52612.1	42640.7	57879.3
P06801;Q3TQP6	P06801;Q3TQP6	NADP-dependent malic enzyme;Malic enzyme	P06801;Q3TQP6	MAOX_MOUSE;Q3TQP6_MOUSE	165757	150701	154654	165176	173563	182794	161787	163184	161972	155136	160604
P07356	P07356	Annexin A2	P07356	ANXA2_MOUSE	NaN	5627.36	10232.1	2452.98	NaN	5218.48	3373.8	NaN	3035.46	1548.28	5715.12
P07607	P07607	Thymidylate synthase	P07607	TYSY_MOUSE	65071.9	69375.3	79193.8	73747.1	75147.4	77678.7	71484.4	67242.2	70155.6	77558	74705.8
P07724	P07724	Albumin	P07724	ALBU_MOUSE	194142	223902	204093	215994	221850	221230	264223	226623	196014	203510	238823
P07742	P07742	Ribonucleoside-diphosphate reductase large subunit	P07742	RIR1_MOUSE	77815.1	74538.5	85585.6	82194.1	89921.3	84192.9	80546.5	78860.1	86243.5	80971.6	90714.4
P07901	P07901	Heat shock protein HSP 90-alpha	P07901	HS90A_MOUSE	12173058	12875864	12095550	12483768	13018173	13284873	12474087	12411454	12997368	12400771	11934233
P08030	P08030	Adenine phosphoribosyltransferase	P08030	APT_MOUSE	21990.9	23676	16968.6	19409.9	16038.1	21750.6	21859.2	21141.6	20247.9	20082.8	17448.7
P08113	P08113	Endoplasmin	P08113	ENPL_MOUSE	10462976	11014591	10585917	10821588	11293293	11493435	11291918	10593088	11322382	10573530	10467093
P08226	P08226	Apolipoprotein E	P08226	APOE_MOUSE	80360.8	113157	113224	105149	115115	82192.2	114688	109627	141472	104708	129742
P08228	P08228	Superoxide dismutase [Cu-Zn]	P08228	SODC_MOUSE	535751	496830	782208	640879	604718	595042	484308	589267	709102	613888	877587
P08249	P08249	Malate dehydrogenase, mitochondrial	P08249	MDHM_MOUSE	2.94922e+06	2.82792e+06	2.73336e+06	2.85689e+06	2.79856e+06	2.84359e+06	2.98424e+06	2820932	2724565	2.74024e+06	2.79858e+06
P08414;Q8BGR3	P08414;Q8BGR3	Calcium/calmodulin-dependent protein kinase type IV;Calcium/calmodulin-dependent protein kinase IV	P08414;Q8BGR3	KCC4_MOUSE;Q8BGR3_MOUSE	15505.3	18532	13518.2	13042.2	11499.2	14947.4	11044.1	13984	13662.5	15835.2	8694.95
P08752	P08752	Guanine nucleotide-binding protein G(i) subunit alpha-2	P08752	GNAI2_MOUSE	320990	353040	344681	330082	334070	322016	332283	331879	355528	317362	359167
P09041	P09041	Phosphoglycerate kinase 2	P09041	PGK2_MOUSE	242524	237575	NaN	288832	290381	NaN	255750	291924	NaN	253625	345659
P09055	P09055	Integrin beta-1	P09055	ITB1_MOUSE	252247	277895	279227	260819	267424	298800	277125	269019	272881	258259	251331
P09103	P09103	Protein disulfide-isomerase	P09103	PDIA1_MOUSE	1.81412e+06	1.79577e+06	1.78093e+06	1.96118e+06	1.86388e+06	1.99847e+06	1.78967e+06	1718364	2.0051e+06	1.82379e+06	1920908
P09405	P09405	Nucleolin	P09405	NUCL_MOUSE	571404	573148	551150	598239	553844	561678	598589	584200	604919	556040	576830
P09411	P09411	Phosphoglycerate kinase 1	P09411	PGK1_MOUSE	1548100	1507540	1.50927e+06	1.61833e+06	1.54772e+06	1.45633e+06	1.61749e+06	1.55986e+06	1.48799e+06	1.53485e+06	1.61885e+06
P09671	P09671	Superoxide dismutase [Mn], mitochondrial	P09671	SODM_MOUSE	83065.2	76411.1	73891.2	76069.4	75135	78248.7	86191.8	66818.1	69302.4	70466.6	81687.1
P0C242	P0C242	Cyclin-O	P0C242	CCNO_MOUSE	17535.2	14379.3	15985.3	15568.7	13536.8	12686.8	12415.2	15248.1	18441.8	13883.9	13601.3
P0C7A0	P0C7A0	KH homology domain-containing protein 1B	P0C7A0	KHD1B_MOUSE	28641.5	38855.2	35169.7	27243.6	25246.2	19771.3	44554.3	38119.3	52065.8	33618.5	38290.2
P0C7N9	P0C7N9	Proteasome assembly chaperone 4	P0C7N9	PSMG4_MOUSE	1238.95	1063.76	1689.57	1155.52	1064.2	1680.63	NaN	1646.79	1246.15	1544.37	1329.59
P0C8K7;S4R191;S4R1P3;S4R2T3	P0C8K7;S4R191;S4R1P3;S4R2T3	Small integral membrane protein 1;Small integral membrane protein 1 (Fragment);Small integral membrane protein 1 (Fragment);Small integral membrane protein 1	P0C8K7;S4R191;S4R1P3;S4R2T3	SMIM1_MOUSE;S4R191_MOUSE;S4R1P3_MOUSE;S4R2T3_MOUSE	NaN	8149.9	12722.4	9995	8283.72	12939.1	NaN	11398.8	10782.6	11532.1	12547.9
P0DJF2	P0DJF2	Protein PET117 homolog, mitochondrial	P0DJF2	PT117_MOUSE	34305.2	26321.4	34953.3	40053.3	33517.9	28818.3	28501.4	30798.6	20194	28718.3	33470.1
P0DN34	P0DN34	NADH dehydrogenase [ubiquinone] 1 beta subcomplex subunit 1	P0DN34	NDUB1_MOUSE	93071.7	111103	72492.6	118656	96491.1	104902	103161	96886.9	110333	71826.7	92083.2
P0DP26;P0DP27;P0DP28	P0DP26;P0DP27;P0DP28	Calmodulin-1;Calmodulin-2;Calmodulin-3	P0DP26;P0DP27;P0DP28	CALM1_MOUSE;CALM2_MOUSE;CALM3_MOUSE	2.93291e+06	2.97227e+06	3290584	2.65603e+06	3.39134e+06	3.89307e+06	1.98117e+06	2992147	3649073	3.28962e+06	2.85509e+06
P0DW87	P0DW87	Zinc finger TRAF-type-containing protein 1	P0DW87	ZTRF1_MOUSE	12698.7	9624.26	15232.5	10924.2	16822.1	12221.6	6156.38	15799.1	13033.7	18235.9	11214
P10126	P10126	Elongation factor 1-alpha 1	P10126	EF1A1_MOUSE	26201856	26220852	25009374	25184004	26669162	26280322	27257696	25858724	27318388	24948264	25416062
P10287	P10287	Cadherin-3	P10287	CADH3_MOUSE	15108.4	10870.4	11792.3	16269.8	9654.11	8565.21	18038.7	748.342	NaN	15847.5	6886.82
P10404	P10404	MLV-related proviral Env polyprotein	P10404	ENV1_MOUSE	12577.9	12096.3	14974.1	15187.1	8776.34	14544.4	17331.8	10232.9	10793.5	16591.8	9244.31
P10605	P10605	Cathepsin B	P10605	CATB_MOUSE	23639.5	28711.8	22391.7	25094.9	29892.3	30120.4	25764.2	24076.6	24194.9	24675	27188.9
P10630	P10630	Eukaryotic initiation factor 4A-II	P10630	IF4A2_MOUSE	3138149	3.33732e+06	3194883	3.24954e+06	3321119	3.18879e+06	3.49079e+06	3.33319e+06	3575290	3.32734e+06	3.31726e+06
P10639	P10639	Thioredoxin	P10639	THIO_MOUSE	104824	101218	86290.7	99001.2	115092	82252.4	111355	112257	96185.3	97505.1	112352
P10711	P10711	Transcription elongation factor A protein 1	P10711	TCEA1_MOUSE	28308.9	24089.5	25401.9	28915.1	25580.9	28865.1	30620.4	28364.9	28033.9	27663.1	28923.8
P10761	P10761	Zona pellucida sperm-binding protein 3	P10761	ZP3_MOUSE	10940014	13480081	10229065	11341122	10739109	13757961	10114792	11912461	11130444	10465770	10609443
P10833	P10833	Ras-related protein R-Ras	P10833	RRAS_MOUSE	8554.62	7255.67	9043.41	12199.7	9007.52	7343.36	15292.5	8857.5	10592.2	9930.67	13676.9
P10852	P10852	4F2 cell-surface antigen heavy chain	P10852	4F2_MOUSE	605782	619220	589838	541223	602835	660356	622916	549303	676822	504279	639240
P10853;P10854;Q64475;Q64478;Q64525;Q6ZWY9;Q8CBB6;Q8CGP1;Q8CGP2	P10853;P10854;Q64475;Q64478;Q64525;Q6ZWY9;Q8CBB6;Q8CGP1;Q8CGP2	Histone H2B type 1-F/J/L;Histone H2B type 1-M;Histone H2B type 1-B;Histone H2B type 1-H;Histone H2B type 2-B;Histone H2B type 1-C/E/G;Histone H2B;Histone H2B type 1-K;Histone H2B type 1-P	P10853;P10854;Q64475;Q64478;Q64525;Q6ZWY9;Q8CBB6;Q8CGP1;Q8CGP2	H2B1F_MOUSE;H2B1M_MOUSE;H2B1B_MOUSE;H2B1H_MOUSE;H2B2B_MOUSE;H2B1C_MOUSE;Q8CBB6_MOUSE;H2B1K_MOUSE;H2B1P_MOUSE	1.09465e+06	1.07911e+06	838269	1.07452e+06	1.1419e+06	1.13413e+06	1.04565e+06	1.17095e+06	1075043	933994	1053582
P11031	P11031	Activated RNA polymerase II transcriptional coactivator p15	P11031	TCP4_MOUSE	132069	139950	130918	162019	160780	151060	134996	161300	144486	138669	168899
P11157	P11157	Ribonucleoside-diphosphate reductase subunit M2	P11157	RIR2_MOUSE	13658.6	11955.9	13127.8	12961.6	14376.9	17146.8	11199.3	10811.9	12212.5	12664.7	14193
P11214	P11214	Tissue-type plasminogen activator	P11214	TPA_MOUSE	56565.7	40745	38598	42017	49695	56759.8	47455.7	49402.6	29872.7	50941.7	38915.3
P11352	P11352	Glutathione peroxidase 1	P11352	GPX1_MOUSE	309199	280349	307253	346574	254298	236545	379257	318152	283990	324620	297546
P11438	P11438	Lysosome-associated membrane glycoprotein 1	P11438	LAMP1_MOUSE	27988.4	34930.1	28466.5	30177.5	30000.4	24294.8	41765.8	29526.9	27310.5	30271	28686
P11440	P11440	Cyclin-dependent kinase 1	P11440	CDK1_MOUSE	237627	235452	269751	257330	281626	282612	229306	264425	264363	254299	279224
P11499	P11499	Heat shock protein HSP 90-beta	P11499	HS90B_MOUSE	29084364	31106656	29737908	29652978	30350936	30141786	31374272	30473694	29783902	28427820	30112666
P11679	P11679	Keratin, type II cytoskeletal 8	P11679	K2C8_MOUSE	NaN	NaN	22440.5	44195.4	NaN	NaN	NaN	NaN	NaN	NaN	30345.7
P11881	P11881	Inositol 1,4,5-trisphosphate receptor type 1	P11881	ITPR1_MOUSE	28044.5	20433.1	33752.6	29745	30937.8	34008	33625.1	26776.5	30613.5	34352.7	33524.1
P11930	P11930	Acyl-coenzyme A diphosphatase NUDT19	P11930	NUD19_MOUSE	13238.2	14663.1	11661	13976.3	16192.1	11227.1	19286.3	14613.2	15225.3	13662.2	15953.3
P11983	P11983	T-complex protein 1 subunit alpha	P11983	TCPA_MOUSE	1.36664e+06	1.38632e+06	1.30304e+06	1.33586e+06	1.31429e+06	1.31321e+06	1.4477e+06	1.33267e+06	1.41154e+06	1.25549e+06	1.32242e+06
P12382	P12382	ATP-dependent 6-phosphofructokinase, liver type	P12382	PFKAL_MOUSE	95225	130687	110909	114363	133186	98857.7	101269	129988	138391	99945.4	138300
P12658	P12658	Calbindin	P12658	CALB1_MOUSE	129681	122646	123291	121715	103763	127411	125163	145728	141828	138785	140362
P12787	P12787	Cytochrome c oxidase subunit 5A, mitochondrial	P12787	COX5A_MOUSE	567387	733178	524948	598839	680735	730680	686979	592712	706310	539618	652869
P12815	P12815	Programmed cell death protein 6	P12815	PDCD6_MOUSE	8773.69	10586.4	10190.1	8876.43	10091.6	9421.34	11247.3	16572.8	12924	9997.83	10651.5
P12970	P12970	60S ribosomal protein L7a	P12970	RL7A_MOUSE	465989	548760	461454	523674	459339	465647	526733	529067	578904	477668	482198
P13020	P13020	Gelsolin	P13020	GELS_MOUSE	12583.6	16056.5	15450.6	14837.4	14503	16709.6	18425.3	13241.6	18852.1	15784.5	17832.7
P13439	P13439	Uridine 5'-monophosphate synthase	P13439	UMPS_MOUSE	30488.7	34269.5	30433.2	36693.9	31930.3	29732.6	34509.8	34194.6	35504.9	28692.5	36635.7
P13562	P13562	Progonadoliberin-1	P13562	GON1_MOUSE	124701	118738	108036	130662	94955.1	148230	113878	145884	137683	133988	121110
P13745;Q6P8Q0	P13745;Q6P8Q0	Glutathione S-transferase A1;Glutathione S-transferase	P13745;Q6P8Q0	GSTA1_MOUSE;Q6P8Q0_MOUSE	113841	191234	192194	201951	206506	196816	217923	216066	266331	213151	239231
P13864	P13864	DNA (cytosine-5)-methyltransferase 1	P13864	DNMT1_MOUSE	9184530	9932570	9890914	9238908	9849247	9878648	9310708	10147869	9439118	9665076	9602542
P14094	P14094	Sodium/potassium-transporting ATPase subunit beta-1	P14094	AT1B1_MOUSE	17776.6	11612.6	12140.3	14048.3	14365.2	13833.6	16660.2	14598.6	14472.9	12935.8	13477.7
P14115	P14115	60S ribosomal protein L27a	P14115	RL27A_MOUSE	724650	797958	659304	727201	712905	732092	746519	824779	754738	679365	774897
P14131	P14131	40S ribosomal protein S16	P14131	RS16_MOUSE	591285	641629	604176	689431	597570	620084	637141	722247	726178	581441	676486
P14148	P14148	60S ribosomal protein L7	P14148	RL7_MOUSE	489313	591170	470097	546399	514436	545879	555911	536037	545400	481670	505674
P14152	P14152	Malate dehydrogenase, cytoplasmic	P14152	MDHC_MOUSE	298057	313498	282148	340162	326956	293340	304853	261706	301179	287831	323980
P14206	P14206	40S ribosomal protein SA	P14206	RSSA_MOUSE	1.37956e+06	1.40694e+06	1.38372e+06	1.40813e+06	1329646	1342826	1.48383e+06	1.51509e+06	1.42473e+06	1360423	1.40359e+06
P14211	P14211	Calreticulin	P14211	CALR_MOUSE	7.6301e+06	8750232	8937598	8501299	8873525	9201725	8007740	8.05648e+06	8918802	8709381	8240465
P14576	P14576	Signal recognition particle subunit SRP54	P14576	SRP54_MOUSE	24846.7	29982.3	33179	33010.5	33819.1	28858.1	32049	31186.4	36606.9	35058.5	37818.7
P14602	P14602	Heat shock protein beta-1	P14602	HSPB1_MOUSE	7877.99	15659.3	12658.3	NaN	NaN	6179.04	7005.27	10895.8	9596.01	NaN	5583.46
P14685	P14685	26S proteasome non-ATPase regulatory subunit 3	P14685	PSMD3_MOUSE	221829	216395	218811	229891	227806	229614	227092	236442	231729	223732	228034
P14733	P14733	Lamin-B1	P14733	LMNB1_MOUSE	17847	14521.4	17271.5	13622.1	15168.8	15224.8	17362.1	14156.1	13941.5	14499.2	13209.3
P14824	P14824	Annexin A6	P14824	ANXA6_MOUSE	1.85499e+06	1.78792e+06	1.74219e+06	1.96184e+06	1.89067e+06	1.82801e+06	1.88003e+06	1.87868e+06	1.87538e+06	1.771e+06	1.9093e+06
P14869	P14869	60S acidic ribosomal protein P0	P14869	RLA0_MOUSE	777153	796263	777545	792368	755327	765566	859466	818740	843227	774316	739174
P14873	P14873	Microtubule-associated protein 1B	P14873	MAP1B_MOUSE	24077.8	22031	21494.6	19583.6	20362.7	21362.8	22758.6	23210	22386.1	22032.8	21941.5
P15327	P15327	Bisphosphoglycerate mutase	P15327	PMGE_MOUSE	4337490	4.48788e+06	4.82148e+06	4275716	4709639	4982552	4.58569e+06	4.52174e+06	4.71141e+06	4.66481e+06	4.82537e+06
P15532	P15532	Nucleoside diphosphate kinase A	P15532	NDKA_MOUSE	99759.3	90769	89767.8	98975.7	98522.8	98155.5	117880	92630	90239.2	99906.2	103218
P15920	P15920	V-type proton ATPase 116 kDa subunit a 2	P15920	VPP2_MOUSE	33192.3	41407.8	38656.5	31866.5	36266.9	35556.2	33121.4	45396.9	37189	40221.6	41756
P16045	P16045	Galectin-1	P16045	LEG1_MOUSE	5332.65	5138.05	7400.91	5113.73	7662.93	6851.08	7916.88	4459.44	8145.5	5346.63	9644.89
P16254	P16254	Signal recognition particle 14 kDa protein	P16254	SRP14_MOUSE	48781.9	50244.1	43164.2	45233	54634.1	63101.2	50210.1	46437.7	51956.9	43588.2	37033.3
P16332	P16332	Methylmalonyl-CoA mutase, mitochondrial	P16332	MUTA_MOUSE	34034.6	38385.9	37326.2	39354.6	29967.3	33219.2	37194.3	39311.5	35450.1	28221.6	31975.5
P16627	P16627	Heat shock 70 kDa protein 1-like	P16627	HS71L_MOUSE	7562148	8387271	8037863	8486388	8214039	8.09863e+06	8198067	7823571	8218783	7444149	7573190
P16858	P16858	Glyceraldehyde-3-phosphate dehydrogenase	P16858	G3P_MOUSE	16783834	16600471	15937832	16214089	15884945	16074256	16549367	17079762	16709196	15367639	15389887
P17047	P17047	Lysosome-associated membrane glycoprotein 2	P17047	LAMP2_MOUSE	NaN	5566.22	5222.48	NaN	NaN	5029.76	NaN	NaN	NaN	4831.63	4447.81
P17095	P17095	High mobility group protein HMG-I/HMG-Y	P17095	HMGA1_MOUSE	7611.67	12957.2	4412.02	NaN	5633.5	NaN	NaN	2537.07	4914.08	7592.18	3245.83
P17156	P17156	Heat shock-related 70 kDa protein 2	P17156	HSP72_MOUSE	3161734	2915963	2.65037e+06	2941742	2.96919e+06	2.90681e+06	3201545	2.93492e+06	2.7337e+06	2.80559e+06	2.78986e+06
P17182	P17182	Alpha-enolase	P17182	ENOA_MOUSE	1.57447e+06	1.51543e+06	1.53269e+06	1680349	1.69792e+06	1.6058e+06	1.61934e+06	1.487e+06	1.63413e+06	1.49959e+06	1.60127e+06
P17225	P17225	Polypyrimidine tract-binding protein 1	P17225	PTBP1_MOUSE	NaN	7668.25	8294.44	3435.51	1655.03	5708.3	10293.3	6631.56	14918.7	6790.29	5404.41
P17426	P17426	AP-2 complex subunit alpha-1	P17426	AP2A1_MOUSE	143090	150608	138186	152105	144646	152363	148464	149034	150826	147987	142924
P17427	P17427	AP-2 complex subunit alpha-2	P17427	AP2A2_MOUSE	68787.7	60460.1	54946.6	56930.7	60661.9	59495.2	64497.7	59357.7	55645.2	64710.7	63115.6
P17665	P17665	Cytochrome c oxidase subunit 7C, mitochondrial	P17665	COX7C_MOUSE	2218.11	6912.6	4846.07	8439.37	2665.61	7656.07	7228.61	6675.78	12878.2	5613.97	5281.86
P17742	P17742	Peptidyl-prolyl cis-trans isomerase A	P17742	PPIA_MOUSE	3.54284e+06	3.41665e+06	3.48162e+06	3694426	3482623	3.60622e+06	3.76487e+06	3.76923e+06	3.71624e+06	3.49157e+06	3.46051e+06
P17751	P17751	Triosephosphate isomerase	P17751	TPIS_MOUSE	391739	430438	419454	425221	445665	440768	431845	444344	413432	417607	441155
P17809	P17809	Solute carrier family 2, facilitated glucose transporter member 1	P17809	GTR1_MOUSE	NaN	NaN	9363.94	NaN	4636.16	5062.52	5060.17	NaN	7666.87	NaN	NaN
P17879;Q61696	P17879;Q61696	Heat shock 70 kDa protein 1B;Heat shock 70 kDa protein 1A	P17879;Q61696	HS71B_MOUSE;HS71A_MOUSE	147591	180296	192092	147571	158430	141076	194378	189562	164514	145785	160645
P17918	P17918	Proliferating cell nuclear antigen	P17918	PCNA_MOUSE	576822	534338	609401	590449	557391	603378	584591	575284	567006	619199	601232
P18155	P18155	Bifunctional methylenetetrahydrofolate dehydrogenase/cyclohydrolase, mitochondrial	P18155	MTDC_MOUSE	8608.5	9010.29	12267.6	9608.85	9574.27	10014.4	8269.25	11855.7	11731.8	11133.1	12541.8
P18242	P18242	Cathepsin D	P18242	CATD_MOUSE	296338	285234	261413	306201	323186	300670	327416	271088	293844	288299	303978
P18654	P18654	Ribosomal protein S6 kinase alpha-3	P18654	KS6A3_MOUSE	114680	119817	109816	116848	104990	109663	111934	119284	113149	114530	108195
P18760	P18760	Cofilin-1	P18760	COF1_MOUSE	7.05947e+06	7100623	7.52727e+06	7099324	7.82861e+06	7.35375e+06	7750045	7.17973e+06	7.44076e+06	7.01174e+06	7.68128e+06
P19096	P19096	Fatty acid synthase	P19096	FAS_MOUSE	46761.1	48325.4	54946.7	49680.3	58478.5	56694.4	49496.5	49990.7	49655.2	49282.2	58899
P19182	P19182	Interferon-related developmental regulator 1	P19182	IFRD1_MOUSE	5009.7	5947.07	11469.8	7557.12	5754.19	4671.87	10058.3	9782.06	6022.68	6981.9	5981.98
P19253	P19253	60S ribosomal protein L13a	P19253	RL13A_MOUSE	382998	326658	362265	393989	324383	389418	400698	350886	359689	391145	346670
P19324	P19324	Serpin H1	P19324	SERPH_MOUSE	8551.4	22473.9	12481.2	14814.4	14613.2	20572.7	12550.1	13284	19442.8	10259.9	16952.9
P19437	P19437	B-lymphocyte antigen CD20	P19437	CD20_MOUSE	13083.3	8090.05	9728.05	9929.63	9189.47	8784.56	17147.9	14212	11369	10725.4	8110.84
P19536;Q9D881	P19536;Q9D881	Cytochrome c oxidase subunit 5B, mitochondrial;Cytochrome c oxidase subunit 5B, mitochondrial	P19536;Q9D881	COX5B_MOUSE;Q9D881_MOUSE	327521	314216	282012	312858	304697	282292	371896	283656	326860	312218	303143
P19783	P19783	Cytochrome c oxidase subunit 4 isoform 1, mitochondrial	P19783	COX41_MOUSE	876440	856796	695424	853259	906440	911855	968019	712631	988251	787110	851812
P20029	P20029	Endoplasmic reticulum chaperone BiP	P20029	BIP_MOUSE	4553704	4.74498e+06	4718596	5.02852e+06	4884572	5.06909e+06	4.75326e+06	4581728	5069445	4.78469e+06	4631741
P20108	P20108	Thioredoxin-dependent peroxide reductase, mitochondrial	P20108	PRDX3_MOUSE	1.32645e+06	1.40923e+06	1.39542e+06	1.41134e+06	1.42958e+06	1.38165e+06	1.43383e+06	1.38364e+06	1.44508e+06	1.46354e+06	1.3531e+06
P20239	P20239	Zona pellucida sperm-binding protein 2	P20239	ZP2_MOUSE	16935478	18751396	15620033	16910974	16251072	20335696	16267368	17262854	16209707	15932826	15567299
P20664	P20664	DNA primase small subunit	P20664	PRI1_MOUSE	4671.04	6653.51	9542.88	10560.5	11491.9	NaN	9020.13	10960.9	8087.17	8921.47	10706.1
P20918	P20918	Plasminogen	P20918	PLMN_MOUSE	11747.5	16203.4	14962.3	12977.6	17192.5	14344.4	17297.1	17595.6	20794.8	15485.7	18967.4
P21126	P21126	Ubiquitin-like protein 4A	P21126	UBL4A_MOUSE	79091.2	89013.9	78280	92226	89846.9	82668.3	92635.9	87571.2	80103.5	84662	83333.7
P21278	P21278	Guanine nucleotide-binding protein subunit alpha-11	P21278	GNA11_MOUSE	39062.6	46346.3	38372.2	34989	36158.3	36646.4	37259.4	36011.9	44031.3	45624.1	38266.2
P21279	P21279	Guanine nucleotide-binding protein G(q) subunit alpha	P21279	GNAQ_MOUSE	106089	105442	116895	141753	114507	127894	148495	133712	146521	157250	128332
P21460	P21460	Cystatin-C	P21460	CYTC_MOUSE	33341.4	26529.1	29889.7	35351.9	11483.4	19151	52238.8	44389.9	28782.1	32090.2	26247.6
P21550	P21550	Beta-enolase	P21550	ENOB_MOUSE	716515	806371	918692	988444	897023	536379	957838	834762	882121	1.09763e+06	809720
P21956	P21956	Lactadherin	P21956	MFGM_MOUSE	368945	371029	319453	373572	429949	473169	395465	378700	443689	336587	432719
P22727	P22727	Protein Wnt-6	P22727	WNT6_MOUSE	35427.1	40036.9	35675.9	38544.9	37359.2	37322.9	39998.2	41402.8	41790.6	30372.8	33381.7
P22892;Q8CBB7	P22892;Q8CBB7	AP-1 complex subunit gamma-1;AP-1 complex subunit gamma	P22892;Q8CBB7	AP1G1_MOUSE;Q8CBB7_MOUSE	33319	36110.7	34222.1	36967.3	35432.8	38875.3	40358.2	34083.4	33378.9	32695.7	37823.3
P22907	P22907	Porphobilinogen deaminase	P22907	HEM3_MOUSE	NaN	NaN	NaN	141118	127121	118608	4720.02	NaN	202074	1121.2	184248
P22935	P22935	Cellular retinoic acid-binding protein 2	P22935	RABP2_MOUSE	20316.4	22292.9	19912.8	26302	26161.7	27269.3	23065.6	24999.2	22514.7	28556	29808.6
P23116	P23116	Eukaryotic translation initiation factor 3 subunit A	P23116	EIF3A_MOUSE	175380	168674	164110	178957	159472	170353	179449	161667	171563	169615	159648
P23242	P23242	Gap junction alpha-1 protein	P23242	CXA1_MOUSE	273833	271084	287281	235879	238214	251999	306092	280170	286628	226381	253199
P23492;Q543K9	P23492;Q543K9	Purine nucleoside phosphorylase	P23492;Q543K9	PNPH_MOUSE;Q543K9_MOUSE	5294.1	2758.15	4421.67	NaN	3876.16	5161.27	3091.7	7996	1736.01	3981.13	2172.32
P23591	P23591	GDP-L-fucose synthase	P23591	FCL_MOUSE	238884	212027	190780	198381	206940	210525	232795	205557	194410	190292	203202
P23881	P23881	Transcription elongation factor A protein 3	P23881	TCEA3_MOUSE	NaN	NaN	2344.41	1354.83	NaN	NaN	NaN	NaN	NaN	NaN	NaN
P24270	P24270	Catalase	P24270	CATA_MOUSE	NaN	NaN	NaN	NaN	NaN	2126.22	NaN	NaN	NaN	NaN	1642.35
P24369	P24369	Peptidyl-prolyl cis-trans isomerase B	P24369	PPIB_MOUSE	188971	181867	188721	200323	188199	189728	211240	207767	211879	200403	195166
P24472	P24472	Glutathione S-transferase A4	P24472	GSTA4_MOUSE	432858	459710	405072	455701	473664	458761	513897	445850	493541	447821	430846
P24547	P24547	Inosine-5'-monophosphate dehydrogenase 2	P24547	IMDH2_MOUSE	317152	374307	338328	356739	371979	328982	331294	345027	347011	348852	402985
P24668	P24668	Cation-dependent mannose-6-phosphate receptor	P24668	MPRD_MOUSE	NaN	6964.96	8659.22	6716.59	9169.85	7027.84	NaN	8730	4493.14	10855.2	11314.8
P24815	P24815	3 beta-hydroxysteroid dehydrogenase/Delta 5-->4-isomerase type 1	P24815	3BHS1_MOUSE	11049.3	21821.3	19359.2	32240.7	28590.5	46447.3	21188.3	13546.1	27133.1	31394.1	26659.4
P24860	P24860	G2/mitotic-specific cyclin-B1	P24860	CCNB1_MOUSE	44377.7	44678.4	45223.6	46772	57502.2	58732.8	50383.6	49824.5	46980.7	48561.4	47409.9
P25206	P25206	DNA replication licensing factor MCM3	P25206	MCM3_MOUSE	151103	139152	157232	149451	147620	146643	149720	154692	147736	150165	164127
P25444	P25444	40S ribosomal protein S2	P25444	RS2_MOUSE	385242	372861	366789	346922	350275	363457	395636	381009	418319	363027	368339
P26039	P26039	Talin-1	P26039	TLN1_MOUSE	16689.9	14903.5	14364.2	15546.6	14361.7	15742.5	15468.7	16563.3	15020.5	14207.8	16049
P26040	P26040	Ezrin	P26040	EZRI_MOUSE	31934.7	38845.3	32496.6	31057.4	26701.4	35651.7	23435.2	21141	20560.1	25993	24682.2
P26041	P26041	Moesin	P26041	MOES_MOUSE	46273.7	39170.5	40587	39372.3	42516.3	37393.2	50366.3	46513.9	45677.6	38733.9	34471.8
P26043	P26043	Radixin	P26043	RADI_MOUSE	5668497	6113353	5.91901e+06	6.69282e+06	6.12654e+06	5.75077e+06	6234884	6.20069e+06	6315502	5.70219e+06	6138043
P26187	P26187	Methylated-DNA--protein-cysteine methyltransferase	P26187	MGMT_MOUSE	3163.82	10097.5	6357.56	5933.08	8203.34	6233.05	12741.8	6606.14	12691.2	7985.97	7361.65
P26231	P26231	Catenin alpha-1	P26231	CTNA1_MOUSE	97443.9	92329.9	94363.5	93958.1	90006.2	94836.4	95981.1	97879.3	90795	90896.7	90683.6
P26339	P26339	Chromogranin-A	P26339	CMGA_MOUSE	NaN	6928.82	NaN	5068.94	NaN	NaN	5468.28	6978	NaN	6243.52	4500.83
P26350	P26350	Prothymosin alpha	P26350	PTMA_MOUSE	75479.6	77625.4	43280.8	74911.4	66622.6	69917.7	85167	47035.9	53320.2	51598.2	60201
P26369;Q80XR5	P26369;Q80XR5	Splicing factor U2AF 65 kDa subunit;Splicing factor U2AF subunit	P26369;Q80XR5	U2AF2_MOUSE;Q80XR5_MOUSE	36826.4	55078.4	44490.7	35908.1	38667.4	34069.6	71065.6	49410.8	51907.4	48434.1	37044.3
P26443	P26443	Glutamate dehydrogenase 1, mitochondrial	P26443	DHE3_MOUSE	437948	410173	449514	481267	450144	449954	447125	468952	470235	456470	496405
P26450	P26450	Phosphatidylinositol 3-kinase regulatory subunit alpha	P26450	P85A_MOUSE	268474	278211	269044	269763	271780	284317	256389	253805	276126	274367	274956
P26516	P26516	26S proteasome non-ATPase regulatory subunit 7	P26516	PSMD7_MOUSE	118065	107779	117375	106061	108231	106949	133201	120821	123420	120049	106676
P26638;Q8C483	P26638;Q8C483	Serine--tRNA ligase, cytoplasmic;serine--tRNA ligase	P26638;Q8C483	SYSC_MOUSE;Q8C483_MOUSE	274536	279157	263477	284715	269408	268816	295092	283501	290359	259726	280592
P26645	P26645	Myristoylated alanine-rich C-kinase substrate	P26645	MARCS_MOUSE	6175.67	6988.27	5780.04	8294.91	5859.15	7392.35	6016.21	8732.58	12790.6	10778.9	10985.1
P26883	P26883	Peptidyl-prolyl cis-trans isomerase FKBP1A	P26883	FKB1A_MOUSE	66903.8	73011.9	68052	85559	75037.5	58597.4	79408.8	79419.9	95408.6	77580.6	85158.7
P27048;P63163	P27048;P63163	Small nuclear ribonucleoprotein-associated protein B;Small nuclear ribonucleoprotein-associated protein N	P27048;P63163	RSMB_MOUSE;RSMN_MOUSE	14857.2	19446.7	14496.1	23215.2	1386.21	14502.2	23097.9	17565.4	18267.8	43440.9	22823.9
P27546	P27546	Microtubule-associated protein 4	P27546	MAP4_MOUSE	291428	297397	306154	303836	298835	307325	279051	311256	291990	317936	314125
P27601	P27601	Guanine nucleotide-binding protein subunit alpha-13	P27601	GNA13_MOUSE	24167.3	24922.8	21965.7	19426.7	21456.2	29650.5	25472.8	24868.6	21996.8	23731.3	27842.3
P27612	P27612	Phospholipase A-2-activating protein	P27612	PLAP_MOUSE	1.54013e+06	1.54568e+06	1.4994e+06	1.49547e+06	1.57896e+06	1.52323e+06	1.57174e+06	1.52587e+06	1.43822e+06	1.47807e+06	1.52167e+06
P27641	P27641	X-ray repair cross-complementing protein 5	P27641	XRCC5_MOUSE	240389	224757	235617	264922	237432	241033	237907	262818	257740	233721	249553
P27659	P27659	60S ribosomal protein L3	P27659	RL3_MOUSE	59659.7	61177	53747.7	59846.2	57485	61019	66588	57338.6	59480.4	55691.4	59297.3
P27661	P27661	Histone H2AX	P27661	H2AX_MOUSE	9262.03	8031.02	7686.22	9078.97	7941.57	5591.83	14371.9	7081.05	9293.05	6584.14	4909.15
P27773	P27773	Protein disulfide-isomerase A3	P27773	PDIA3_MOUSE	7.24202e+06	7.7468e+06	7245432	7664791	7747381	7.94115e+06	7603564	7454808	7594933	7.27851e+06	7.59202e+06
P28028	P28028	Serine/threonine-protein kinase B-raf	P28028	BRAF_MOUSE	7523	NaN	6843.14	NaN	11008.9	10506.1	3743.19	5273.39	5831.56	5938.96	NaN
P28235	P28235	Gap junction alpha-4 protein	P28235	CXA4_MOUSE	13094.1	9499.12	12183.8	16114.2	4070.63	21924.9	24641.6	19389.7	16735.5	14040.7	12670.9
P28271	P28271	Cytoplasmic aconitate hydratase	P28271	ACOHC_MOUSE	321446	334826	312023	364663	344022	385131	361666	366098	366470	335684	367808
P28474	P28474	Alcohol dehydrogenase class-3	P28474	ADHX_MOUSE	185428	183598	181734	180764	204551	199633	200263	188255	178965	182237	186099
P28650	P28650	Adenylosuccinate synthetase isozyme 1	P28650	PURA1_MOUSE	374487	362655	333099	391435	311519	329851	377166	358851	372738	314610	366763
P28656;Q3TF41;Q8BSH9	P28656;Q3TF41;Q8BSH9	Nucleosome assembly protein 1-like 1	P28656;Q3TF41;Q8BSH9	NP1L1_MOUSE;Q3TF41_MOUSE;Q8BSH9_MOUSE	363302	382483	415887	371094	365119	364144	356942	388167	362075	426343	366268
P28658	P28658	Ataxin-10	P28658	ATX10_MOUSE	10730	11474.3	12173.8	14091.5	12250.5	15660	7397.49	10417.5	6093.28	15389.9	16298.7
P28665	P28665	Murinoglobulin-1	P28665	MUG1_MOUSE	13477.1	17118.2	15021.1	17313.1	17464.3	19971.1	15417.6	14425.3	14929	17721.5	19674.9
P28667	P28667	MARCKS-related protein	P28667	MRP_MOUSE	27663.6	21670.4	18045.6	22350.4	22195.7	26229	23165.7	35063.8	29831.8	20153.4	36487.5
P28738	P28738	Kinesin heavy chain isoform 5C	P28738	KIF5C_MOUSE	915526	792802	688057	581298	646751	609400	NaN	712757	687457	618932	619678
P28798;Q3U9N4	P28798;Q3U9N4	Progranulin;Granulin	P28798;Q3U9N4	GRN_MOUSE;Q3U9N4_MOUSE	3820.47	NaN	6746.32	1476.31	2593.11	3460.7	4466.04	NaN	NaN	1773.7	4571.7
P28867	P28867	Protein kinase C delta type	P28867	KPCD_MOUSE	294087	278621	265296	278606	280377	282922	323603	290600	282415	270180	273264
P29341	P29341	Polyadenylate-binding protein 1	P29341	PABP1_MOUSE	1.012e+06	1.03783e+06	928919	1.02875e+06	989179	986001	1.01497e+06	1.00913e+06	1.05353e+06	968242	969692
P29351	P29351	Tyrosine-protein phosphatase non-receptor type 6	P29351	PTN6_MOUSE	7343.97	9509.9	8349.93	8008.37	8994.19	6620.27	10644	9289.99	10481.7	7611.37	8575.18
P29387	P29387	Guanine nucleotide-binding protein subunit beta-4	P29387	GBB4_MOUSE	118440	110390	122536	117238	108064	93424.1	117790	103045	121829	102950	117781
P29391;Q9CPX4	P29391;Q9CPX4	Ferritin light chain 1;Ferritin	P29391;Q9CPX4	FRIL1_MOUSE;Q9CPX4_MOUSE	7968.34	9574.06	9269.06	10105.2	10055.4	12054.5	10262.7	9173.08	10846.1	9920.61	9820.54
P29594	P29594	Caspase-2	P29594	CASP2_MOUSE	2175.83	2258.62	3749.23	2238.36	3265.92	1738.98	4225.07	3609.66	3791.23	3584.85	3675.64
P29595	P29595	NEDD8	P29595	NEDD8_MOUSE	1.52572e+06	1.3644e+06	1.5272e+06	1.51113e+06	1.26112e+06	1.73697e+06	1.24876e+06	1.66398e+06	1.67865e+06	1.52e+06	1.46608e+06
P29758	P29758	Ornithine aminotransferase, mitochondrial	P29758	OAT_MOUSE	151290	156508	160197	149123	154418	173553	158302	160418	175487	154068	146137
P29788	P29788	Vitronectin	P29788	VTNC_MOUSE	110420	167249	188638	77426.6	138665	105413	101470	231283	172146	157016	137870
P30276	P30276	G2/mitotic-specific cyclin-B2	P30276	CCNB2_MOUSE	6186.38	6741.77	11651.2	9102.14	10763	6645.96	5595.91	10844.9	6222.61	9703.24	9848.55
P30306;Q9DBN8	P30306;Q9DBN8	M-phase inducer phosphatase 2;M-phase inducer phosphatase	P30306;Q9DBN8	MPIP2_MOUSE;Q9DBN8_MOUSE	3713.87	5573.1	6400.82	7159.9	6792.27	3512.28	3906.73	5790.15	NaN	4627.8	5845.02
P30412	P30412	Peptidyl-prolyl cis-trans isomerase C	P30412	PPIC_MOUSE	NaN	NaN	NaN	NaN	NaN	637109	629986	NaN	NaN	624225	NaN
P30416	P30416	Peptidyl-prolyl cis-trans isomerase FKBP4	P30416	FKBP4_MOUSE	328612	365582	330322	339184	339494	338663	376518	330730	339969	325027	324273
P30658	P30658	Chromobox protein homolog 2	P30658	CBX2_MOUSE	NaN	NaN	12132.8	NaN	NaN	NaN	NaN	6873.18	NaN	NaN	NaN
P30681	P30681	High mobility group protein B2	P30681	HMGB2_MOUSE	84549.8	100666	80009.3	95849.7	101785	104635	87735.6	85049.8	102115	89180.4	99473.3
P31230	P31230	Aminoacyl tRNA synthase complex-interacting multifunctional protein 1	P31230	AIMP1_MOUSE	276911	258479	255921	252603	265532	258197	270734	254026	239083	260459	252164
P31324	P31324	cAMP-dependent protein kinase type II-beta regulatory subunit	P31324	KAP3_MOUSE	20282.9	23351	20291.8	12005.9	23526.8	26235.5	20738	14640.9	19195.3	26512.5	23025.2
P31786	P31786	Acyl-CoA-binding protein	P31786	ACBP_MOUSE	311500	328790	350402	376047	372835	353791	333765	351696	344997	363044	389294
P31938	P31938	Dual specificity mitogen-activated protein kinase kinase 1	P31938	MP2K1_MOUSE	24507.6	23193.2	26518.5	21814.1	23465	29598.2	24639.3	21996.9	23967	29994.9	26091.8
P32020	P32020	Sterol carrier protein 2	P32020	SCP2_MOUSE	169008	181326	185706	174749	166781	187542	201486	173779	188543	166059	168754
P32067	P32067	Lupus La protein homolog	P32067	LA_MOUSE	155508	140696	145990	151406	158429	145936	159256	158629	151684	159533	147163
P32233	P32233	Developmentally-regulated GTP-binding protein 1	P32233	DRG1_MOUSE	45522	40422.2	41287.5	44044.6	42557.7	39211.3	40316.6	45427.5	39917.4	42008.4	49973.5
P32921	P32921	Tryptophan--tRNA ligase, cytoplasmic	P32921	SYWC_MOUSE	345600	327552	349741	341007	331654	315313	335964	366607	370027	335474	368147
P33174	P33174	Chromosome-associated kinesin KIF4	P33174	KIF4_MOUSE	7717.24	4872.33	6420.48	5324.88	3804.44	5663.72	7279.27	8261.8	7928.92	6318.49	6209.82
P33215	P33215	Protein NEDD1	P33215	NEDD1_MOUSE	16104.9	11054.6	11254.8	12506.3	9617.31	9341.32	12734.1	11835.7	12088.3	11666.9	10802.8
P33609	P33609	DNA polymerase alpha catalytic subunit	P33609	DPOLA_MOUSE	17557.4	15469.9	NaN	17638.2	12985.9	9309.5	14672.6	32820.1	NaN	20136.2	23352.8
P33610	P33610	DNA primase large subunit	P33610	PRI2_MOUSE	2313.48	1575.78	3177.11	1466.43	1505.48	NaN	NaN	4170.83	3850.64	6594.63	2104.18
P34022	P34022	Ran-specific GTPase-activating protein	P34022	RANG_MOUSE	896564	899972	866002	936970	855981	865228	893488	880734	895034	860102	896551
P34884	P34884	Macrophage migration inhibitory factor	P34884	MIF_MOUSE	214601	223302	186705	202557	244602	202800	233576	212497	228180	197687	223709
P34914	P34914	Bifunctional epoxide hydrolase 2	P34914	HYES_MOUSE	5401.09	8807	10089.7	8146.1	10931.4	20964.6	5249.87	5486.37	6766.4	14865	5095.92
P35235	P35235	Tyrosine-protein phosphatase non-receptor type 11	P35235	PTN11_MOUSE	198091	190870	215270	213547	207461	211694	193159	215537	198094	212662	212627
P35276	P35276	Ras-related protein Rab-3D	P35276	RAB3D_MOUSE	662262	564242	729283	616343	647231	633000	590636	574965	662141	646095	635199
P35278	P35278	Ras-related protein Rab-5C	P35278	RAB5C_MOUSE	876637	886811	913050	952456	901849	884511	954269	897845	953024	960393	933835
P35279	P35279	Ras-related protein Rab-6A	P35279	RAB6A_MOUSE	170442	178137	174730	185604	180023	176576	197454	173787	195424	175119	180917
P35282	P35282	Ras-related protein Rab-21	P35282	RAB21_MOUSE	818344	790301	783133	757067	795173	821295	799742	855234	831022	745394	831030
P35283	P35283	Ras-related protein Rab-12	P35283	RAB12_MOUSE	26218.8	29826.3	30302.3	31744.1	37136.1	29430.5	29324	35563.7	36686.1	28893	33722.9
P35285	P35285	Ras-related protein Rab-22A	P35285	RB22A_MOUSE	332344	362070	383658	375519	331874	346319	396297	383274	375897	362091	366057
P35288;Q9D4I9	P35288;Q9D4I9	Ras-related protein Rab-23;RAB23, member RAS oncogene family	P35288;Q9D4I9	RAB23_MOUSE;Q9D4I9_MOUSE	7333.93	4950.37	7298.77	6720.69	6428.65	7433.86	7468.51	6758	6620	10943.9	4995.97
P35290	P35290	Ras-related protein Rab-24	P35290	RAB24_MOUSE	8026.3	10427.9	9797.38	9497.93	9373.38	8775.94	11026.1	8459.7	9216.21	10186.3	8304.14
P35293	P35293	Ras-related protein Rab-18	P35293	RAB18_MOUSE	225469	223295	236420	268424	250116	231756	229409	236003	248915	247859	272190
P35486	P35486	Pyruvate dehydrogenase E1 component subunit alpha, somatic form, mitochondrial	P35486	ODPA_MOUSE	1.3403e+06	1.38764e+06	1.36225e+06	1.28903e+06	1.28374e+06	1349376	1.42384e+06	1.36482e+06	1.45759e+06	1.28167e+06	1.33874e+06
P35487	P35487	Pyruvate dehydrogenase E1 component subunit alpha, testis-specific form, mitochondrial	P35487	ODPAT_MOUSE	422324	350592	486047	188818	241332	403369	380406	418776	431693	317320	383109
P35550	P35550	rRNA 2'-O-methyltransferase fibrillarin	P35550	FBRL_MOUSE	23397	24126.6	22780.3	23260.6	23485.2	21769.3	28215.3	26370.4	28408.9	19756.6	24216.2
P35564	P35564	Calnexin	P35564	CALX_MOUSE	1.55156e+06	1.73862e+06	1.53618e+06	1.58305e+06	1.6021e+06	1.6958e+06	1595930	1.72285e+06	1.56575e+06	1.54788e+06	1.49311e+06
P35585	P35585	AP-1 complex subunit mu-1	P35585	AP1M1_MOUSE	167384	191165	187619	170981	196225	172838	182700	189636	198158	188275	184630
P35700	P35700	Peroxiredoxin-1	P35700	PRDX1_MOUSE	33793876	37072088	32596704	38192656	34686204	36464384	35736468	38856396	37928084	35400744	35033892
P35761	P35761	Dual specificity protein kinase TTK	P35761	TTK_MOUSE	128835	130473	116526	125836	117969	121585	120987	113025	120140	130861	117190
P35762	P35762	CD81 antigen	P35762	CD81_MOUSE	319532	296253	376854	279602	304716	329510	311216	252801	281039	312098	290012
P35821	P35821	Tyrosine-protein phosphatase non-receptor type 1	P35821	PTN1_MOUSE	15805.1	19801.6	16717.2	19319.3	16837.9	17813.4	15091.1	19195.8	21326.5	16424.3	18732.6
P35979	P35979	60S ribosomal protein L12	P35979	RL12_MOUSE	918819	552342	695190	576566	424977	588244	520801	514337	541599	463324	429049
P36552	P36552	Oxygen-dependent coproporphyrinogen-III oxidase, mitochondrial	P36552	HEM6_MOUSE	21102.3	18745.7	20874.4	19992.9	18495.7	19082.4	25083.6	18541.8	21516.3	19038.6	19139.5
P36898	P36898	Bone morphogenetic protein receptor type-1B	P36898	BMR1B_MOUSE	NaN	2099.78	NaN	NaN	1416.98	823.315	NaN	NaN	931.158	NaN	1357.42
P36916	P36916	Guanine nucleotide-binding protein-like 1	P36916	GNL1_MOUSE	746716	865571	759211	881085	711769	710277	851081	876403	902825	764370	803293
P37040	P37040	NADPH--cytochrome P450 reductase	P37040	NCPR_MOUSE	82897.2	97381.6	96518	100285	104280	99044.7	97726.7	100202	104454	99954.5	102208
P37913;Q8R055	P37913;Q8R055	DNA ligase 1;DNA ligase	P37913;Q8R055	DNLI1_MOUSE;Q8R055_MOUSE	23588	23041.4	30669.9	28724.3	26802	20648	24936.8	25450.5	27436.5	30305.4	28317.3
P38060	P38060	Hydroxymethylglutaryl-CoA lyase, mitochondrial	P38060	HMGCL_MOUSE	25799.3	25782.9	22855.9	29350.2	26428.9	29656.9	25654.9	25428.4	24945.1	26095.8	25643.1
P38647	P38647	Stress-70 protein, mitochondrial	P38647	GRP75_MOUSE	1933114	1.91913e+06	1.97402e+06	1.94365e+06	1.85065e+06	1.93821e+06	1943896	1.83876e+06	1.86215e+06	1.94075e+06	1.79522e+06
P39688	P39688	Tyrosine-protein kinase Fyn	P39688	FYN_MOUSE	3785.02	NaN	NaN	NaN	6621.58	8888.26	3492.94	5248.3	5159.79	8315.98	9788.59
P40124	P40124	Adenylyl cyclase-associated protein 1	P40124	CAP1_MOUSE	229309	233152	230800	224064	228836	217901	236252	232492	243999	220129	227593
P40142	P40142	Transketolase	P40142	TKT_MOUSE	191557	173244	189245	194038	224284	263422	204071	176264	211558	186488	207003
P40237	P40237	CD82 antigen	P40237	CD82_MOUSE	2404.97	2903.74	NaN	NaN	2034.88	9629.36	NaN	1074.86	NaN	2877.84	675.924
P40240	P40240	CD9 antigen	P40240	CD9_MOUSE	336364	324056	299315	301411	300379	247810	359401	307765	307349	285530	318683
P40336	P40336	Vacuolar protein sorting-associated protein 26A	P40336	VP26A_MOUSE	290862	307366	284157	287254	308205	300637	298011	299501	312116	275548	307162
P41105	P41105	60S ribosomal protein L28	P41105	RL28_MOUSE	228168	208957	185275	205735	193555	178803	220940	201329	212525	207875	204794
P41241	P41241	Tyrosine-protein kinase CSK	P41241	CSK_MOUSE	13169	NaN	7880.29	NaN	NaN	4385.98	3330	2424.56	NaN	NaN	2647
P41317	P41317	Mannose-binding protein C	P41317	MBL2_MOUSE	5649.24	7017.71	8126.05	5309.53	7196.37	12153.9	7656.31	6634	5406.26	5950.39	6184.28
P42125	P42125	Enoyl-CoA delta isomerase 1, mitochondrial	P42125	ECI1_MOUSE	52490.7	83983.2	65138.2	62855.7	73575.4	93385.6	55876.5	69452	58383.7	56377.1	75512.5
P42208	P42208	Septin-2	P42208	SEPT2_MOUSE	28735.5	29257.3	26219.9	26035.5	27768.4	31004.3	29312	26536.6	27061	28421.4	28219.8
P42227	P42227	Signal transducer and activator of transcription 3	P42227	STAT3_MOUSE	311468	321693	311145	304611	324879	319925	331512	323787	337885	300502	329588
P42337	P42337	Phosphatidylinositol 4,5-bisphosphate 3-kinase catalytic subunit alpha isoform	P42337	PK3CA_MOUSE	8592.62	6754.84	6634.57	7425.94	6811.77	5401.02	5227.8	8777.52	5572.21	10402.3	7241.98
P42932	P42932	T-complex protein 1 subunit theta	P42932	TCPQ_MOUSE	1.96836e+06	1.9555e+06	1.85325e+06	1.93893e+06	1.92813e+06	1.87102e+06	2.07726e+06	1.87378e+06	2.00085e+06	1.78759e+06	1.8117e+06
P43247	P43247	DNA mismatch repair protein Msh2	P43247	MSH2_MOUSE	28250.4	27749.9	28928.3	30828	31803.2	31674.4	25168.5	33259	33136.3	30796.2	29448.6
P43404	P43404	Tyrosine-protein kinase ZAP-70	P43404	ZAP70_MOUSE	1846.19	NaN	1961.43	NaN	10181.7	NaN	NaN	NaN	NaN	2422.03	2351.08
P43883	P43883	Perilipin-2	P43883	PLIN2_MOUSE	9032.1	3517.16	17988.9	4203.37	10081.1	13439.4	7048.28	3653.49	9254.62	6759.08	7415.26
P45376	P45376	Aldo-keto reductase family 1 member B1	P45376	ALDR_MOUSE	4.53111e+06	4.83698e+06	4774240	4715968	5309142	4681741	4765092	4813652	5024519	4560170	5.05288e+06
P45377	P45377	Aldose reductase-related protein 2	P45377	ALD2_MOUSE	115347	123549	109230	124062	98175.3	111530	111731	130039	112343	112484	103076
P45591	P45591	Cofilin-2	P45591	COF2_MOUSE	3.93214e+06	3777460	3.46423e+06	3.57581e+06	3.92467e+06	3.62492e+06	4127510	3.85917e+06	3.95264e+06	3.49323e+06	3.79842e+06
P45878	P45878	Peptidyl-prolyl cis-trans isomerase FKBP2	P45878	FKBP2_MOUSE	896462	870071	896526	902771	877718	913397	877273	910487	914020	849241	896989
P45952	P45952	Medium-chain specific acyl-CoA dehydrogenase, mitochondrial	P45952	ACADM_MOUSE	24260.3	22305.4	26184.9	23721	29068	35969.3	24687.5	38860.4	28480.7	20625	32290
P46061	P46061	Ran GTPase-activating protein 1	P46061	RAGP1_MOUSE	18438.3	21071.8	19711	22580	16622.3	16759.8	24040.8	18604	22112.6	22206.6	19812.1
P46414	P46414	Cyclin-dependent kinase inhibitor 1B	P46414	CDN1B_MOUSE	7828.88	4947.75	5971.59	5580.01	1849.53	2013.6	5375.1	9168.43	7303.64	4915.96	6147.24
P46460	P46460	Vesicle-fusing ATPase	P46460	NSF_MOUSE	2.80613e+06	2.71446e+06	3077699	3.00799e+06	2.54315e+06	2580921	2713080	3.11056e+06	3.11457e+06	2.90639e+06	2.65729e+06
P46467	P46467	Vacuolar protein sorting-associated protein 4B	P46467	VPS4B_MOUSE	31024.3	32086.2	30171.2	27289.6	22949.8	27312.5	37445	30015.4	37723.7	20033.6	30426.1
P46471	P46471	26S proteasome regulatory subunit 7	P46471	PRS7_MOUSE	425426	394651	407410	425093	407934	386101	413015	417688	406302	408093	396782
P46638	P46638	Ras-related protein Rab-11B	P46638	RB11B_MOUSE	2.02498e+06	1.98413e+06	2.00873e+06	2.10392e+06	2.09762e+06	1.79443e+06	2037431	2.08474e+06	2182473	1.87697e+06	2.26685e+06
P46656	P46656	Adrenodoxin, mitochondrial	P46656	ADX_MOUSE	8813.78	35162.8	12797.5	33420	36873.5	57393.5	18978.7	15007.1	32233.3	36306.5	34319
P46664	P46664	Adenylosuccinate synthetase isozyme 2	P46664	PURA2_MOUSE	3.48423e+06	3407698	3.56594e+06	3.51554e+06	3448044	3.52589e+06	3.40928e+06	3.48012e+06	3.4294e+06	3.49993e+06	3.48898e+06
P46735;Q7TQD7	P46735;Q7TQD7	Unconventional myosin-Ib;Myo1b protein	P46735;Q7TQD7	MYO1B_MOUSE;Q7TQD7_MOUSE	564966	725782	569676	608297	536788	655965	669392	575606	682025	508588	611329
P46737	P46737	Lys-63-specific deubiquitinase BRCC36	P46737	BRCC3_MOUSE	33428.4	31937.2	33370.5	39108.6	33759.1	32481.8	37439	35793.6	34101.2	29397	33723.4
P46935	P46935	E3 ubiquitin-protein ligase NEDD4	P46935	NEDD4_MOUSE	3508.28	3604.49	2883.19	5677.38	5238	4014.99	NaN	4003.39	6209.95	4017.05	4439.88
P46938	P46938	Transcriptional coactivator YAP1	P46938	YAP1_MOUSE	43406	37142.5	40185.1	41566.8	33093.8	30240.3	36527.5	36994.3	36521.9	51859.8	41236.3
P46978	P46978	Dolichyl-diphosphooligosaccharide--protein glycosyltransferase subunit STT3A	P46978	STT3A_MOUSE	123950	116493	118981	134437	122475	135034	114387	126720	126412	124271	121843
P47199	P47199	Quinone oxidoreductase	P47199	QOR_MOUSE	116221	107516	115924	113704	113995	118118	107434	108772	115848	103772	116264
P47708	P47708	Rabphilin-3A	P47708	RP3A_MOUSE	7582.29	5816.96	10103.1	4919.86	9466.08	6506.52	5880.81	7532.98	6503.15	11206.9	6884.29
P47738	P47738	Aldehyde dehydrogenase, mitochondrial	P47738	ALDH2_MOUSE	6516468	6735217	6398315	6.78228e+06	7.28436e+06	7300110	6.5521e+06	6.37246e+06	6720447	6724620	6.51712e+06
P47753	P47753	F-actin-capping protein subunit alpha-1	P47753	CAZA1_MOUSE	797818	821580	802664	792671	787174	834351	770557	768767	764041	762975	787944
P47754	P47754	F-actin-capping protein subunit alpha-2	P47754	CAZA2_MOUSE	143823	151677	145389	160280	156429	154977	153754	154630	156063	144445	153820
P47757	P47757	F-actin-capping protein subunit beta	P47757	CAPZB_MOUSE	354242	347607	354578	390282	340632	365002	338426	361368	357843	364990	349042
P47758	P47758	Signal recognition particle receptor subunit beta	P47758	SRPRB_MOUSE	112620	121103	116929	114268	102983	118559	93549.5	123565	127608	122819	106168
P47791	P47791	Glutathione reductase, mitochondrial	P47791	GSHR_MOUSE	7893.08	5991.5	6571.32	7464.83	6536.46	4684.52	9721.05	7056.19	5148.29	5517.36	6793.03
P47809	P47809	Dual specificity mitogen-activated protein kinase kinase 4	P47809	MP2K4_MOUSE	130165	125385	130907	122697	127828	133842	119591	142063	125084	126521	135683
P47856	P47856	Glutamine--fructose-6-phosphate aminotransferase [isomerizing] 1	P47856	GFPT1_MOUSE	193528	194430	192301	204177	197249	195922	196040	185806	183139	192076	179526
P47857	P47857	ATP-dependent 6-phosphofructokinase, muscle type	P47857	PFKAM_MOUSE	87584.1	95789.8	94428.4	84213.9	91029.1	65443.9	79553.7	109807	99889.2	85624.4	91233.3
P47867	P47867	Secretogranin-3	P47867	SCG3_MOUSE	37393.1	33089	30076.4	34136	32457.6	37524.8	35219.9	31696.6	36833.3	27971.6	35440.3
P47911	P47911	60S ribosomal protein L6	P47911	RL6_MOUSE	509860	537461	444957	496009	487296	539470	561020	493462	473528	493879	452404
P47915	P47915	60S ribosomal protein L29	P47915	RL29_MOUSE	192090	205802	135336	169993	173739	160716	138002	168370	172190	109993	163733
P47941	P47941	Crk-like protein	P47941	CRKL_MOUSE	82275.3	67847.9	68776.2	76644.1	72473.4	64743.6	99749.6	83863.5	70839.1	64313.7	71987.7
P47955	P47955	60S acidic ribosomal protein P1	P47955	RLA1_MOUSE	353221	620169	433003	591286	557497	390239	508447	513469	478988	471935	475580
P47962	P47962	60S ribosomal protein L5	P47962	RL5_MOUSE	215831	219702	205846	226330	228096	221220	228798	210137	220686	209454	203116
P47963	P47963	60S ribosomal protein L13	P47963	RL13_MOUSE	614703	638844	575237	660861	586908	649303	573159	649361	623021	603972	659207
P47964	P47964	60S ribosomal protein L36	P47964	RL36_MOUSE	44612.3	66781.8	50743.4	61037.6	53282.7	60424.2	54851.9	56108.9	68733.1	49597.5	63764.6
P48024	P48024	Eukaryotic translation initiation factor 1	P48024	EIF1_MOUSE	39876.9	16661.5	24674.4	11819.9	30826.8	17620.1	46959.8	38382.7	26142.3	43560.9	53772.2
P48036	P48036	Annexin A5	P48036	ANXA5_MOUSE	48622.1	58993	57027.5	74496.7	55684	70947.6	54792.8	58000.8	68247.2	66706.2	68217.2
P48410	P48410	ATP-binding cassette sub-family D member 1	P48410	ABCD1_MOUSE	18568.9	NaN	15424.9	19421.8	16606.4	13858	NaN	20335	731.133	7808.46	4915.47
P48428	P48428	Tubulin-specific chaperone A	P48428	TBCA_MOUSE	589247	571189	606728	625530	616255	565438	623258	576191	619866	604996	633386
P48678	P48678	Prelamin-A/C	P48678	LMNA_MOUSE	136601	135444	124775	136406	127057	125774	155947	119404	116670	126651	136218
P48722	P48722	Heat shock 70 kDa protein 4L	P48722	HS74L_MOUSE	415441	436672	417494	432904	411991	416486	410771	420836	412187	416334	425896
P48758	P48758	Carbonyl reductase [NADPH] 1	P48758	CBR1_MOUSE	436946	472166	456896	476395	461622	462766	448705	494228	484344	460962	478172
P48760	P48760	Folylpolyglutamate synthase, mitochondrial	P48760	FOLC_MOUSE	26971.5	16207	16160.3	18472.5	13832.3	27986.1	37084.1	29865.8	14373.7	17756.5	26755.4
P48771	P48771	Cytochrome c oxidase subunit 7A2, mitochondrial	P48771	CX7A2_MOUSE	303417	325591	297506	361034	320087	319382	373126	365381	371142	306303	372760
P48774	P48774	Glutathione S-transferase Mu 5	P48774	GSTM5_MOUSE	1.82854e+06	1.79035e+06	1.71101e+06	1.645e+06	1.50222e+06	1.65443e+06	1.98265e+06	1.83686e+06	1.87152e+06	1.53854e+06	1.75794e+06
P48962	P48962	ADP/ATP translocase 1	P48962	ADT1_MOUSE	291220	289022	264788	270722	260253	268180	291892	287437	314740	249398	271781
P49070	P49070	Guided entry of tail-anchored proteins factor CAMLG	P49070	CAMLG_MOUSE	26162.3	NaN	NaN	NaN	NaN	NaN	7364.41	1345.88	783.715	2214.86	1120.59
P49135	P49135	General transcription and DNA repair factor IIH helicase subunit XPB	P49135	ERCC3_MOUSE	NaN	NaN	NaN	NaN	NaN	NaN	NaN	NaN	9148.21	2812.48	NaN
P49282	P49282	Natural resistance-associated macrophage protein 2	P49282	NRAM2_MOUSE	66758	81635.4	70970.3	65342	71706.8	66094.9	78458.6	84380.9	93321	81266.5	74942.8
P49312;Q5EBP8	P49312;Q5EBP8	Heterogeneous nuclear ribonucleoprotein A1	P49312;Q5EBP8	ROA1_MOUSE;Q5EBP8_MOUSE	265127	257291	262437	223411	229609	211836	286370	260524	276234	234287	224511
P49443	P49443	Protein phosphatase 1A	P49443	PPM1A_MOUSE	48728.6	49234.5	45770.7	41807.1	45458.1	50945.3	45685.6	45936.8	44943	48202.3	44061.7
P49586	P49586	Choline-phosphate cytidylyltransferase A	P49586	PCY1A_MOUSE	19231.5	14006.1	18834.9	15804.2	16614.6	15284.8	27203.3	18023.9	17924.2	19670.6	13744.6
P49615	P49615	Cyclin-dependent kinase 5	P49615	CDK5_MOUSE	189248	224907	217178	193370	219270	176953	184782	227690	217269	204093	224535
P49717	P49717	DNA replication licensing factor MCM4	P49717	MCM4_MOUSE	73243	67086.2	72073.7	66050	76860.3	70809.3	75279.7	68462.1	70047.8	65201.9	70122.1
P49718	P49718	DNA replication licensing factor MCM5	P49718	MCM5_MOUSE	95290.7	94956.2	104657	102613	94567.1	100966	102028	102568	104963	104504	106411
P49722	P49722	Proteasome subunit alpha type-2	P49722	PSA2_MOUSE	41068	34534.3	36803.5	31608.5	35351.4	42271.7	50890	21982.5	44341.5	40247.4	31002.1
P49769	P49769	Presenilin-1	P49769	PSN1_MOUSE	49216.7	40276.5	39982.5	32546.6	44073.4	33444.4	44786.1	39301.8	28688.4	37435.5	44548.8
P49935	P49935	Pro-cathepsin H	P49935	CATH_MOUSE	4965.25	4814.47	NaN	NaN	5108.1	6779.22	1712.18	NaN	13522.4	2640.24	14033.3
P49962	P49962	Signal recognition particle 9 kDa protein	P49962	SRP09_MOUSE	117939	108408	100343	112148	121912	105581	100800	107557	118049	98726.4	114307
P50136;Q3U3J1	P50136;Q3U3J1	2-oxoisovalerate dehydrogenase subunit alpha, mitochondrial;2-oxoisovalerate dehydrogenase subunit alpha	P50136;Q3U3J1	ODBA_MOUSE;Q3U3J1_MOUSE	6171.21	5656.65	5199.98	NaN	6377.24	9866.25	10613.9	2489.56	10199.2	7996.65	NaN
P50171	P50171	(3R)-3-hydroxyacyl-CoA dehydrogenase	P50171	DHB8_MOUSE	35823.5	33060.4	35964.2	39251.9	34160.8	34711.7	34046.6	43552.2	33290.2	37851	39852.6
P50247	P50247	Adenosylhomocysteinase	P50247	SAHH_MOUSE	818794	797616	858393	769147	852704	837234	839322	840027	862783	736514	862990
P50283	P50283	T-cell antigen CD7	P50283	CD7_MOUSE	80504.5	79557.6	75284.1	84073.5	91692.9	80307.4	71284.4	65941.8	75115.6	91012.7	71032.1
P50396	P50396	Rab GDP dissociation inhibitor alpha	P50396	GDIA_MOUSE	160019	193644	189872	163337	186429	174653	162307	181993	178616	163381	172628
P50431	P50431	Serine hydroxymethyltransferase, cytosolic	P50431	GLYC_MOUSE	8154.7	6915.43	7784.22	7024.83	4003.98	8776.59	7894.33	7592.28	6337.41	9204.79	7350.48
P50446	P50446	Keratin, type II cytoskeletal 6A	P50446	K2C6A_MOUSE	53366.5	30459.2	55701.6	244990	NaN	45541.3	4122.95	28668.7	6127.71	NaN	98132.5
P50516	P50516	V-type proton ATPase catalytic subunit A	P50516	VATA_MOUSE	731428	745994	716915	672282	751201	740792	752054	728660	771339	655747	718238
P50518	P50518	V-type proton ATPase subunit E 1	P50518	VATE1_MOUSE	222927	242415	225403	241615	236410	222450	244528	221515	252297	230234	234342
P50544	P50544	Very long-chain specific acyl-CoA dehydrogenase, mitochondrial	P50544	ACADV_MOUSE	11145.1	19349.3	17821.3	9241.77	13978.3	12960.9	14437.8	21575.5	23576.1	15439.3	22468.4
P50580	P50580	Proliferation-associated protein 2G4	P50580	PA2G4_MOUSE	160893	169342	167990	168043	160088	163720	169365	177127	161665	165731	158384
P51150	P51150	Ras-related protein Rab-7a	P51150	RAB7A_MOUSE	1.38296e+06	1.24037e+06	1271346	1.41606e+06	1329815	1.29181e+06	1437736	1346972	1.41714e+06	1.31663e+06	1.38681e+06
P51174	P51174	Long-chain specific acyl-CoA dehydrogenase, mitochondrial	P51174	ACADL_MOUSE	34707.4	45477	46742.6	33195.8	48723	52216.2	31049.7	38449.9	40621.1	51769	37350.4
P51175	P51175	Protoporphyrinogen oxidase	P51175	PPOX_MOUSE	101221	97328.3	97367	98146.2	93502.5	94421.8	110218	99987.7	104972	86904.9	98120.1
P51655	P51655	Glypican-4	P51655	GPC4_MOUSE	11938.7	17842.7	13806.1	14077.7	16048.9	17885.2	16369.5	11741.3	16541.4	15945.9	14419.8
P51660	P51660	Peroxisomal multifunctional enzyme type 2	P51660	DHB4_MOUSE	769280	806138	808884	791312	765058	747717	897955	811742	897515	738020	818106
P51807	P51807	Dynein light chain Tctex-type 1	P51807	DYLT1_MOUSE	31300	30722.9	27027.7	25254.2	27457.8	34423.3	26642.9	22747.3	28770.8	27959.5	24730.2
P51830	P51830	Adenylate cyclase type 9	P51830	ADCY9_MOUSE	7760.39	11531.7	10110.6	9488.48	8182.77	7441.7	6569.75	6202.79	8482.34	9300.44	7557.93
P51855;Q3UEE2	P51855;Q3UEE2	Glutathione synthetase	P51855;Q3UEE2	GSHB_MOUSE;Q3UEE2_MOUSE	12884.5	11639.5	12095.3	17397.7	8426.32	12137.9	NaN	13735.8	7331.44	11458.8	12074
P51859	P51859	Hepatoma-derived growth factor	P51859	HDGF_MOUSE	17392.3	20595.8	17322.6	27250	18587	19015.6	21704.4	17018.6	29463.5	19406.8	24174.7
P51863	P51863	V-type proton ATPase subunit d 1	P51863	VA0D1_MOUSE	511062	507385	520921	529450	521798	507278	518325	509109	534922	514665	516933
P51881	P51881	ADP/ATP translocase 2	P51881	ADT2_MOUSE	2.94283e+06	3.25193e+06	2879344	2.97434e+06	3.09875e+06	3148460	3332736	3.08786e+06	3.57133e+06	2.59039e+06	3.11502e+06
P52293	P52293	Importin subunit alpha-1	P52293	IMA1_MOUSE	1.14509e+06	1.05134e+06	1.14222e+06	1.09784e+06	1.13091e+06	1.10435e+06	1.07131e+06	1.11028e+06	1.09645e+06	1.10977e+06	1.15197e+06
P52431	P52431	DNA polymerase delta catalytic subunit	P52431	DPOD1_MOUSE	30809.8	37196.9	31486.2	40259.3	32546.3	32474	35222.1	36048.4	32477.1	35720.2	33399.9
P52432	P52432	DNA-directed RNA polymerases I and III subunit RPAC1	P52432	RPAC1_MOUSE	NaN	2635.52	5430.61	4865.01	NaN	2076.87	2156.68	NaN	1265.43	7714.21	3516.84
P52479	P52479	Ubiquitin carboxyl-terminal hydrolase 10	P52479	UBP10_MOUSE	13988.3	11992.3	11679.8	12134.5	15327.6	13531.2	19103.6	14563.3	13529.1	15932.8	15608.4
P52480	P52480	Pyruvate kinase PKM	P52480	KPYM_MOUSE	20003008	18603498	18355164	19283558	18981694	18960960	19984866	19340764	19840370	18429234	19249464
P52503	P52503	NADH dehydrogenase [ubiquinone] iron-sulfur protein 6, mitochondrial	P52503	NDUS6_MOUSE	50026.8	53535.2	44517.8	37737.3	49945.6	50345.2	48409	42101.3	47992.8	47424.2	40536.5
P52624	P52624	Uridine phosphorylase 1	P52624	UPP1_MOUSE	528588	527218	558996	498197	546942	483876	554409	490276	544852	486759	510552
P52785	P52785	Retinal guanylyl cyclase 1	P52785	GUC2E_MOUSE	37485.8	37454	42595.9	34731.8	39120	44903.9	38632.2	38790	42135.8	46853.4	38475.5
P52825	P52825	Carnitine O-palmitoyltransferase 2, mitochondrial	P52825	CPT2_MOUSE	467478	516413	490694	529387	519479	488027	490769	533691	555756	470433	525927
P52875	P52875	Transmembrane protein 165	P52875	TM165_MOUSE	25954.2	24977.2	24916.8	18656.2	20734.4	21575.5	31328	20801.9	23860.5	24274	19313
P52927;Q6NSP9	P52927;Q6NSP9	High mobility group protein HMGI-C;High mobility group AT-hook 2	P52927;Q6NSP9	HMGA2_MOUSE;Q6NSP9_MOUSE	8624.43	10929.1	12189.7	10391.1	9552.53	10995.4	12060.5	14038.4	14846.8	13840.4	9840.49
P53395	P53395	Lipoamide acyltransferase component of branched-chain alpha-keto acid dehydrogenase complex, mitochondrial	P53395	ODB2_MOUSE	11123	11550	11283.7	11938.3	10563.9	13763.3	16731.4	10487.4	17395.5	21199.3	19873.5
P53612;Q3TVF4	P53612;Q3TVF4	Geranylgeranyl transferase type-2 subunit beta	P53612;Q3TVF4	PGTB2_MOUSE;Q3TVF4_MOUSE	56794.8	52011.3	58592.9	65829.6	58466.7	58994	64839.8	63229.7	62184.1	66317.6	62533.8
P53702	P53702	Holocytochrome c-type synthase	P53702	CCHL_MOUSE	24901.3	29074.8	25870.6	21636.9	26069.4	26249.8	24537.4	18081.4	21516.2	25952.9	17145.6
P53798	P53798	Squalene synthase	P53798	FDFT_MOUSE	393672	337593	395277	371389	378796	389597	346414	395738	354107	390743	404099
P53808;Q5SV41	P53808;Q5SV41	Phosphatidylcholine transfer protein	P53808;Q5SV41	PPCT_MOUSE;Q5SV41_MOUSE	13084.8	15721.4	17465.2	11635.6	11651.5	10834.8	11411.1	NaN	14491.2	17504.6	11882.9
P53810	P53810	Phosphatidylinositol transfer protein alpha isoform	P53810	PIPNA_MOUSE	57906.6	56250.3	51803.1	59720.3	57626.4	53178.5	63897.9	51620.5	58611.4	50970.2	53905.4
P53986	P53986	Monocarboxylate transporter 1	P53986	MOT1_MOUSE	82679.8	93190.1	78399.6	78234.2	72718.9	108576	87464.1	79299.1	80227.7	78997.8	96059.1
P53994	P53994	Ras-related protein Rab-2A	P53994	RAB2A_MOUSE	1.62345e+06	1.69712e+06	1.59505e+06	1628064	1713110	1.6356e+06	1548037	1.72861e+06	1.8486e+06	1.61929e+06	1.74316e+06
P53995	P53995	Anaphase-promoting complex subunit 1	P53995	APC1_MOUSE	16823.6	16016.1	43211.5	NaN	12348.5	15580.3	23176.5	13758.4	16503	18717.9	13482.8
[truncated: 2,940 more rows]

## Sheet: up-regulated
PG.ProteinNames	WT_R1_DIA_20231123.raw.PG.Quantity	WT_R2_DIA_20231124.raw.PG.Quantity	WT_R3_DIA_20231124.raw.PG.Quantity	WT_R4_DIA_20231125.raw.PG.Quantity	WT_R5_DIA_20231125.raw.PG.Quantity	WT_R6_DIA_20231125.raw.PG.Quantity	Mut_R1_DIA_20231123.raw.PG.Quantity	Mut_R2_DIA_20231124.raw.PG.Quantity	Mut_R3_DIA_20231124.raw.PG.Quantity	Mut_R4_DIA_20231125.raw.PG.Quantity	Mut_R5_DIA_20231125.raw.PG.Quantity	p-value	wt-mean	mut-mean	fc
[truncated: 168 more rows]

[truncated: 1 more sheets: down-regulated]
