# Supplementary material for: The global phosphorylation landscape of mouse oocytes during meiotic maturation
Source: EMBO J. 2024 Sep 10;43(20):4752–85. doi: 10.1038/s44318-024-00222-1 (PMC11480333; doi:10.1038/s44318-024-00222-1)
Supplement: Supplementary file 21 — Dataset EV18 [file 44318_2024_222_MOESM21_ESM.xlsx]

## Sheet: Legend
Dataset EV18.
Kinase-substrate phosphorylation network

## Sheet: Sheet1
Position	Code	Kinase	Peptide	Score	Cutoff	GPS_id
16	S	AGC	YSDLLSQSLNQPPAS	1.071	0.386	>_A0A087WQ44_S_250_16
16	S	CAMK	YSDLLSQSLNQPPAS	2.03	1.956	>_A0A087WQ44_S_250_16
16	S	TKL	YSDLLSQSLNQPPAS	4.313	4.132	>_A0A087WQ44_S_250_16
16	S	AGC/PKC	YSDLLSQSLNQPPAS	-3.45	-4.41	>_A0A087WQ44_S_250_16
16	S	CAMK/CAMK1	YSDLLSQSLNQPPAS	11.192	9.448	>_A0A087WQ44_S_250_16
16	S	CAMK/CAMK2	YSDLLSQSLNQPPAS	6.242	5.763	>_A0A087WQ44_S_250_16
16	S	CAMK/CASK	YSDLLSQSLNQPPAS	3.765	2.974	>_A0A087WQ44_S_250_16
16	S	CAMK/DAPK	YSDLLSQSLNQPPAS	15.609	8.018	>_A0A087WQ44_S_250_16
16	S	CAMK/MAPKAPK	YSDLLSQSLNQPPAS	15.811	13.246	>_A0A087WQ44_S_250_16
16	S	TKL/IRAK	YSDLLSQSLNQPPAS	3.387	3.383	>_A0A087WQ44_S_250_16
16	S	TKL/RIPK	YSDLLSQSLNQPPAS	8.848	8.42	>_A0A087WQ44_S_250_16
16	S	Atypical/PIKK	YSDLLSQSLNQPPAS	12.185	10.89	>_A0A087WQ44_S_250_16
16	S	Other/Aur	YSDLLSQSLNQPPAS	7.508	7.351	>_A0A087WQ44_S_250_16
16	S	Other/Bud32	YSDLLSQSLNQPPAS	2.553	2.422	>_A0A087WQ44_S_250_16
16	S	Other/CAMKK	YSDLLSQSLNQPPAS	3.509	2.461	>_A0A087WQ44_S_250_16
16	S	Other/Haspin	YSDLLSQSLNQPPAS	1.212	0.323	>_A0A087WQ44_S_250_16
16	S	Other/MOS	YSDLLSQSLNQPPAS	3.691	2.604	>_A0A087WQ44_S_250_16
16	S	Other/NEK	YSDLLSQSLNQPPAS	139.377	106.827	>_A0A087WQ44_S_250_16
16	S	Other/NKF2	YSDLLSQSLNQPPAS	22.107	13.151	>_A0A087WQ44_S_250_16
16	S	Other/PEK	YSDLLSQSLNQPPAS	2.115	1.521	>_A0A087WQ44_S_250_16
16	S	Other/PLK	YSDLLSQSLNQPPAS	17.092	13.369	>_A0A087WQ44_S_250_16
16	S	Other/TLK	YSDLLSQSLNQPPAS	3.244	1.858	>_A0A087WQ44_S_250_16
16	S	Other/TOPK	YSDLLSQSLNQPPAS	3.225	2.613	>_A0A087WQ44_S_250_16
16	S	Other/TTK	YSDLLSQSLNQPPAS	20.779	19.314	>_A0A087WQ44_S_250_16
16	S	Other/ULK	YSDLLSQSLNQPPAS	36.299	30.737	>_A0A087WQ44_S_250_16
16	S	Other/WEE	YSDLLSQSLNQPPAS	3.532	1.681	>_A0A087WQ44_S_250_16
16	S	AGC/Akt/AKT1	YSDLLSQSLNQPPAS	10.742	9.526	>_A0A087WQ44_S_250_16
16	S	AGC/DMPK/CRIK	YSDLLSQSLNQPPAS	3.394	0.463	>_A0A087WQ44_S_250_16
16	S	AGC/GRK/BARK	YSDLLSQSLNQPPAS	151.177	151.148	>_A0A087WQ44_S_250_16
16	S	AGC/PKC/PKCa	YSDLLSQSLNQPPAS	7.645	7.346	>_A0A087WQ44_S_250_16
16	S	AGC/PKC/PKCi	YSDLLSQSLNQPPAS	1.848	1.788	>_A0A087WQ44_S_250_16
16	S	CAMK/CAMK2/CAMK2A	YSDLLSQSLNQPPAS	8.831	5.631	>_A0A087WQ44_S_250_16
16	S	CAMK/CAMK2/CAMK2D	YSDLLSQSLNQPPAS	44.832	42.277	>_A0A087WQ44_S_250_16
16	S	CAMK/CAMKL/BRSK	YSDLLSQSLNQPPAS	1.275	1.14	>_A0A087WQ44_S_250_16
16	S	CAMK/CAMKL/NuaK	YSDLLSQSLNQPPAS	4.998	4.533	>_A0A087WQ44_S_250_16
16	S	CAMK/CASK/CASK	YSDLLSQSLNQPPAS	3.765	2.974	>_A0A087WQ44_S_250_16
16	S	CAMK/DAPK/DAPK	YSDLLSQSLNQPPAS	20.762	14.146	>_A0A087WQ44_S_250_16
16	S	CAMK/DAPK/DRAK	YSDLLSQSLNQPPAS	8.268	4.133	>_A0A087WQ44_S_250_16
16	S	CAMK/MAPKAPK/MK2	YSDLLSQSLNQPPAS	12.843	12.758	>_A0A087WQ44_S_250_16
16	S	CK1/TTBK/TTBK1	YSDLLSQSLNQPPAS	13.925	8.797	>_A0A087WQ44_S_250_16
16	S	CMGC/CDK/CDK5	YSDLLSQSLNQPPAS	22.616	20.939	>_A0A087WQ44_S_250_16
16	S	CMGC/CDK/CDK7	YSDLLSQSLNQPPAS	16.472	15.54	>_A0A087WQ44_S_250_16
16	S	CMGC/CDK/CDK8	YSDLLSQSLNQPPAS	8.634	7.576	>_A0A087WQ44_S_250_16
16	S	CMGC/MAPK/ERK1	YSDLLSQSLNQPPAS	7.662	7.273	>_A0A087WQ44_S_250_16
16	S	CMGC/MAPK/ERK3	YSDLLSQSLNQPPAS	2.612	2.464	>_A0A087WQ44_S_250_16
16	S	STE/STE11/MEKK1	YSDLLSQSLNQPPAS	2.556	2.548	>_A0A087WQ44_S_250_16
16	S	STE/STE20/KHS	YSDLLSQSLNQPPAS	0.995	0.644	>_A0A087WQ44_S_250_16
16	S	STE/STE20/SLK	YSDLLSQSLNQPPAS	4.369	3.336	>_A0A087WQ44_S_250_16
16	S	TKL/IRAK/IRAK1	YSDLLSQSLNQPPAS	100.856	75.063	>_A0A087WQ44_S_250_16
16	S	TKL/LISK/LIMK	YSDLLSQSLNQPPAS	5.074	-0.621	>_A0A087WQ44_S_250_16
16	S	TKL/MLK/ILK	YSDLLSQSLNQPPAS	22.652	17.427	>_A0A087WQ44_S_250_16
16	S	TKL/STKR/STKR1	YSDLLSQSLNQPPAS	9.753	9.505	>_A0A087WQ44_S_250_16
16	S	Atypical/PIKK/ATM	YSDLLSQSLNQPPAS	11.123	10.614	>_A0A087WQ44_S_250_16
16	S	Atypical/PIKK/ATR	YSDLLSQSLNQPPAS	14.725	11.766	>_A0A087WQ44_S_250_16
16	S	Atypical/PIKK/DNAPK	YSDLLSQSLNQPPAS	13.499	9.293	>_A0A087WQ44_S_250_16
16	S	Atypical/PIKK/FRAP	YSDLLSQSLNQPPAS	9.166	7.994	>_A0A087WQ44_S_250_16
16	S	Other/Aur/AURKA	YSDLLSQSLNQPPAS	44.779	42.082	>_A0A087WQ44_S_250_16
16	S	Other/BUB/BUB1	YSDLLSQSLNQPPAS	4.65e-05	0	>_A0A087WQ44_S_250_16
16	S	Other/Bud32/TP53RK	YSDLLSQSLNQPPAS	2.553	2.422	>_A0A087WQ44_S_250_16
16	S	Other/CAMKK/CAMKK-Meta	YSDLLSQSLNQPPAS	0.001	0.001	>_A0A087WQ44_S_250_16
16	S	Other/Haspin/HASPIN	YSDLLSQSLNQPPAS	1.212	0.323	>_A0A087WQ44_S_250_16
16	S	Other/IKK/CHUK	YSDLLSQSLNQPPAS	207.061	200.4	>_A0A087WQ44_S_250_16
16	S	Other/MOS/MOS	YSDLLSQSLNQPPAS	3.691	2.604	>_A0A087WQ44_S_250_16
16	S	Other/NEK/NEK2	YSDLLSQSLNQPPAS	2.564	1.836	>_A0A087WQ44_S_250_16
16	S	Other/NEK/NEK9	YSDLLSQSLNQPPAS	3.122	3.006	>_A0A087WQ44_S_250_16
16	S	Other/NKF2/PINK1	YSDLLSQSLNQPPAS	22.107	13.151	>_A0A087WQ44_S_250_16
16	S	Other/PLK/PLK1	YSDLLSQSLNQPPAS	17.725	12.239	>_A0A087WQ44_S_250_16
16	S	Other/TLK/TLK1	YSDLLSQSLNQPPAS	3.458	2.553	>_A0A087WQ44_S_250_16
16	S	Other/TOPK/PBK	YSDLLSQSLNQPPAS	3.225	2.613	>_A0A087WQ44_S_250_16
16	S	Other/TTK/TTK	YSDLLSQSLNQPPAS	23.71	20.025	>_A0A087WQ44_S_250_16
16	S	Other/ULK/ULK	YSDLLSQSLNQPPAS	34.646	26.613	>_A0A087WQ44_S_250_16
16	S	Other/WEE/Myt1	YSDLLSQSLNQPPAS	4.659	1.954	>_A0A087WQ44_S_250_16
16	S	Other/WNK/WNK4	YSDLLSQSLNQPPAS	3.726	2.61	>_A0A087WQ44_S_250_16
16	S	Dual/TK/Lmr	YSDLLSQSLNQPPAS	6.353	4.883	>_A0A087WQ44_S_250_16
16	S	AGC/DMPK/CRIK/CIT	YSDLLSQSLNQPPAS	3.394	0.463	>_A0A087WQ44_S_250_16
16	S	AGC/DMPK/GEK/DMPK	YSDLLSQSLNQPPAS	5.613	2.819	>_A0A087WQ44_S_250_16
16	S	AGC/GRK/BARK/GRK2	YSDLLSQSLNQPPAS	135.495	134.883	>_A0A087WQ44_S_250_16
16	S	AGC/GRK/BARK/GRK3	YSDLLSQSLNQPPAS	13.281	10.683	>_A0A087WQ44_S_250_16
16	S	AGC/GRK/GRK/GRK1	YSDLLSQSLNQPPAS	20.16	7.489	>_A0A087WQ44_S_250_16
16	S	AGC/GRK/GRK/GRK4	YSDLLSQSLNQPPAS	20.519	11.04	>_A0A087WQ44_S_250_16
16	S	AGC/GRK/GRK/GRK5	YSDLLSQSLNQPPAS	2.695	2.138	>_A0A087WQ44_S_250_16
16	S	AGC/GRK/GRK/GRK7	YSDLLSQSLNQPPAS	3.362	1.296	>_A0A087WQ44_S_250_16
16	S	AGC/PKC/PKCa/PRKCA	YSDLLSQSLNQPPAS	18.397	17.673	>_A0A087WQ44_S_250_16
16	S	AGC/PKC/PKCa/PRKCB	YSDLLSQSLNQPPAS	5.324	2.097	>_A0A087WQ44_S_250_16
16	S	AGC/PKC/PKCa/PRKCG	YSDLLSQSLNQPPAS	130.819	104.646	>_A0A087WQ44_S_250_16
16	S	AGC/PKC/PKCh/PRKCH	YSDLLSQSLNQPPAS	26.488	24.449	>_A0A087WQ44_S_250_16
16	S	AGC/PKC/PKCi/PRKCZ	YSDLLSQSLNQPPAS	39.368	35.226	>_A0A087WQ44_S_250_16
16	S	AGC/RSK/RSKp70/RPS6KB1	YSDLLSQSLNQPPAS	27.037	26.69	>_A0A087WQ44_S_250_16
16	S	CAMK/CAMKL/BRSK/BRSK2	YSDLLSQSLNQPPAS	5.132	3.614	>_A0A087WQ44_S_250_16
16	S	CAMK/CAMKL/NuaK/NUAK1	YSDLLSQSLNQPPAS	4.998	4.533	>_A0A087WQ44_S_250_16
16	S	CAMK/DAPK/DAPK/DAPK1	YSDLLSQSLNQPPAS	14.197	10.01	>_A0A087WQ44_S_250_16
16	S	CAMK/DAPK/DRAK/STK17B	YSDLLSQSLNQPPAS	5.966	2.804	>_A0A087WQ44_S_250_16
16	S	CAMK/MAPKAPK/MK2/MAPKAPK2	YSDLLSQSLNQPPAS	12.843	12.758	>_A0A087WQ44_S_250_16
16	S	CAMK/MAPKAPK/MK2/MAPKAPK3	YSDLLSQSLNQPPAS	0.015	0.012	>_A0A087WQ44_S_250_16
16	S	CK1/CK1/CK1-G/CSNK1G1	YSDLLSQSLNQPPAS	2.405	2.191	>_A0A087WQ44_S_250_16
16	S	CMGC/CDK/CDK5/CDK5	YSDLLSQSLNQPPAS	11.578	10.634	>_A0A087WQ44_S_250_16
16	S	CMGC/CDK/CDK7/CDK7	YSDLLSQSLNQPPAS	17.564	16.149	>_A0A087WQ44_S_250_16
16	S	CMGC/DYRK/DYRK1/DYRK1B	YSDLLSQSLNQPPAS	0.211	0.071	>_A0A087WQ44_S_250_16
16	S	CMGC/DYRK/DYRK2/DYRK3	YSDLLSQSLNQPPAS	2.314	2.039	>_A0A087WQ44_S_250_16
16	S	CMGC/MAPK/ERK1/MAPK3	YSDLLSQSLNQPPAS	12.261	11.65	>_A0A087WQ44_S_250_16
16	S	CMGC/MAPK/ERK3/MAPK6	YSDLLSQSLNQPPAS	3.456	2.328	>_A0A087WQ44_S_250_16
16	S	STE/STE11/MEKK1/MAP3K1	YSDLLSQSLNQPPAS	2.556	2.548	>_A0A087WQ44_S_250_16
16	S	STE/STE20/MST/STK3	YSDLLSQSLNQPPAS	86.459	61.54	>_A0A087WQ44_S_250_16
16	S	TKL/LISK/LIMK/LIMK1	YSDLLSQSLNQPPAS	5.074	-0.621	>_A0A087WQ44_S_250_16
16	S	TKL/MLK/ILK/ILK	YSDLLSQSLNQPPAS	22.652	17.427	>_A0A087WQ44_S_250_16
16	S	TKL/STKR/STKR1/ACVRL1	YSDLLSQSLNQPPAS	7.121	0.661	>_A0A087WQ44_S_250_16
16	S	TKL/STKR/STKR1/BMPR1B	YSDLLSQSLNQPPAS	4.335	-1.08	>_A0A087WQ44_S_250_16
16	S	TKL/STKR/STKR1/TGFBR1	YSDLLSQSLNQPPAS	17.442	15.296	>_A0A087WQ44_S_250_16
16	S	Atypical/PDHK/PDHK/PDK1	YSDLLSQSLNQPPAS	0.2	0.143	>_A0A087WQ44_S_250_16
16	S	Atypical/PIKK/ATM/ATM	YSDLLSQSLNQPPAS	11.123	10.614	>_A0A087WQ44_S_250_16
16	S	Atypical/PIKK/ATR/ATR	YSDLLSQSLNQPPAS	14.725	11.766	>_A0A087WQ44_S_250_16
16	S	Atypical/PIKK/DNAPK/PRKDC	YSDLLSQSLNQPPAS	13.499	9.293	>_A0A087WQ44_S_250_16
16	S	Atypical/PIKK/FRAP/MTOR	YSDLLSQSLNQPPAS	8.337	8.128	>_A0A087WQ44_S_250_16
16	S	Other/CAMKK/CAMKK-Meta/CAMKK1	YSDLLSQSLNQPPAS	1.476	1.37	>_A0A087WQ44_S_250_16
16	S	Other/CAMKK/CAMKK-Meta/CAMKK2	YSDLLSQSLNQPPAS	17.81	17.589	>_A0A087WQ44_S_250_16
16	S	Other/NEK/NEK2/NEK2	YSDLLSQSLNQPPAS	2.564	1.836	>_A0A087WQ44_S_250_16
16	S	Other/NEK/NEK6/NEK6	YSDLLSQSLNQPPAS	84.074	80.955	>_A0A087WQ44_S_250_16
16	S	Other/NEK/NEK9/NEK9	YSDLLSQSLNQPPAS	3.122	3.006	>_A0A087WQ44_S_250_16
16	S	Other/PLK/PLK1/PLK1	YSDLLSQSLNQPPAS	17.463	11.654	>_A0A087WQ44_S_250_16
16	S	Other/ULK/ULK/ULK1	YSDLLSQSLNQPPAS	44.889	32.223	>_A0A087WQ44_S_250_16
16	S	Other/ULK/ULK/ULK2	YSDLLSQSLNQPPAS	5.433	3.47	>_A0A087WQ44_S_250_16
16	S	Other/WEE/Myt1/PKMYT1	YSDLLSQSLNQPPAS	4.659	1.954	>_A0A087WQ44_S_250_16
16	S	Dual/TK/Lmr/LMTK2	YSDLLSQSLNQPPAS	6.353	4.883	>_A0A087WQ44_S_250_16
16	S	Dual/TK/Src/SrcA/SRC	YSDLLSQSLNQPPAS	3.669	3.149	>_A0A087WQ44_S_250_16
16	S	AGC	HRQAALASPAVPEPS	0.635	0.386	>_A0A087WQ89_S_81_16
16	S	CMGC	HRQAALASPAVPEPS	43.585	38.317	>_A0A087WQ89_S_81_16
16	S	STE	HRQAALASPAVPEPS	5.941	5.264	>_A0A087WQ89_S_81_16
16	S	AGC/Akt	HRQAALASPAVPEPS	8.377	8.272	>_A0A087WQ89_S_81_16
16	S	AGC/GRK	HRQAALASPAVPEPS	2.129	2.024	>_A0A087WQ89_S_81_16
16	S	CAMK/CAMK1	HRQAALASPAVPEPS	13.96	9.448	>_A0A087WQ89_S_81_16
16	S	CAMK/DAPK	HRQAALASPAVPEPS	12.878	8.018	>_A0A087WQ89_S_81_16
16	S	CAMK/MLCK	HRQAALASPAVPEPS	9.427	8.735	>_A0A087WQ89_S_81_16
16	S	CMGC/CDK	HRQAALASPAVPEPS	13.219	6.537	>_A0A087WQ89_S_81_16
16	S	CMGC/CDKL	HRQAALASPAVPEPS	4.321	3.395	>_A0A087WQ89_S_81_16
16	S	CMGC/CK2	HRQAALASPAVPEPS	2.106	1.074	>_A0A087WQ89_S_81_16
16	S	CMGC/DYRK	HRQAALASPAVPEPS	26.488	14.351	>_A0A087WQ89_S_81_16
16	S	CMGC/GSK	HRQAALASPAVPEPS	9.733	7.421	>_A0A087WQ89_S_81_16
16	S	CMGC/MAPK	HRQAALASPAVPEPS	15.904	8.865	>_A0A087WQ89_S_81_16
16	S	STE/STE7	HRQAALASPAVPEPS	29.798	25.765	>_A0A087WQ89_S_81_16
16	S	TKL/IRAK	HRQAALASPAVPEPS	3.383	3.383	>_A0A087WQ89_S_81_16
16	S	TKL/STKR	HRQAALASPAVPEPS	28.244	18.34	>_A0A087WQ89_S_81_16
16	S	Atypical/PIKK	HRQAALASPAVPEPS	12.762	10.89	>_A0A087WQ89_S_81_16
16	S	Other/Aur	HRQAALASPAVPEPS	9.678	7.351	>_A0A087WQ89_S_81_16
16	S	Other/CAMKK	HRQAALASPAVPEPS	2.526	2.461	>_A0A087WQ89_S_81_16
16	S	Other/CDC7	HRQAALASPAVPEPS	76.826	69.788	>_A0A087WQ89_S_81_16
16	S	Other/Haspin	HRQAALASPAVPEPS	0.474	0.323	>_A0A087WQ89_S_81_16
16	S	Other/KIS	HRQAALASPAVPEPS	2.915	1.812	>_A0A087WQ89_S_81_16
16	S	Other/MOS	HRQAALASPAVPEPS	3.255	2.604	>_A0A087WQ89_S_81_16
16	S	Other/PEK	HRQAALASPAVPEPS	2.218	1.521	>_A0A087WQ89_S_81_16
16	S	Other/PLK	HRQAALASPAVPEPS	14.1	13.369	>_A0A087WQ89_S_81_16
16	S	Other/TLK	HRQAALASPAVPEPS	3.362	1.858	>_A0A087WQ89_S_81_16
16	S	Other/TOPK	HRQAALASPAVPEPS	2.715	2.613	>_A0A087WQ89_S_81_16
16	S	Other/WEE	HRQAALASPAVPEPS	2.923	1.681	>_A0A087WQ89_S_81_16
16	S	AGC/Akt/AKT1	HRQAALASPAVPEPS	10.355	9.526	>_A0A087WQ89_S_81_16
16	S	AGC/Akt/AKT2	HRQAALASPAVPEPS	27.297	20.896	>_A0A087WQ89_S_81_16
16	S	AGC/DMPK/CRIK	HRQAALASPAVPEPS	3.84	0.463	>_A0A087WQ89_S_81_16
16	S	AGC/GRK/GRK	HRQAALASPAVPEPS	14.682	11.229	>_A0A087WQ89_S_81_16
16	S	AGC/PKC/PKCa	HRQAALASPAVPEPS	8.246	7.346	>_A0A087WQ89_S_81_16
16	S	CAMK/CAMK1/CAMK4	HRQAALASPAVPEPS	12.192	10.932	>_A0A087WQ89_S_81_16
16	S	CAMK/CAMK2/CAMK2A	HRQAALASPAVPEPS	6.831	5.631	>_A0A087WQ89_S_81_16
16	S	CAMK/CAMKL/CHK1	HRQAALASPAVPEPS	6.428	4.211	>_A0A087WQ89_S_81_16
16	S	CAMK/DAPK/DAPK	HRQAALASPAVPEPS	18.117	14.146	>_A0A087WQ89_S_81_16
16	S	CAMK/DAPK/DRAK	HRQAALASPAVPEPS	7.711	4.133	>_A0A087WQ89_S_81_16
16	S	CAMK/MLCK/MYLK	HRQAALASPAVPEPS	1.281	1.269	>_A0A087WQ89_S_81_16
16	S	CAMK/RAD53/CHEK2	HRQAALASPAVPEPS	16.002	9.836	>_A0A087WQ89_S_81_16
16	S	CK1/TTBK/TTBK1	HRQAALASPAVPEPS	13.434	8.797	>_A0A087WQ89_S_81_16
16	S	CK1/VRK/VRK2	HRQAALASPAVPEPS	40.086	39.717	>_A0A087WQ89_S_81_16
16	S	CMGC/CDK/CDC2	HRQAALASPAVPEPS	9.654	5.354	>_A0A087WQ89_S_81_16
16	S	CMGC/CDK/CDK2	HRQAALASPAVPEPS	11.244	6.445	>_A0A087WQ89_S_81_16
16	S	CMGC/CDK/CDK4	HRQAALASPAVPEPS	7.809	4.629	>_A0A087WQ89_S_81_16
16	S	CMGC/CDK/CDK5	HRQAALASPAVPEPS	33.474	20.939	>_A0A087WQ89_S_81_16
16	S	CMGC/CDK/CDK7	HRQAALASPAVPEPS	28.471	15.54	>_A0A087WQ89_S_81_16
16	S	CMGC/CDK/CDK8	HRQAALASPAVPEPS	9.942	7.576	>_A0A087WQ89_S_81_16
16	S	CMGC/CDK/CRK7	HRQAALASPAVPEPS	4.584	1.596	>_A0A087WQ89_S_81_16
16	S	CMGC/CDKL/CDKL5	HRQAALASPAVPEPS	4.321	3.395	>_A0A087WQ89_S_81_16
16	S	CMGC/CK2/CK2a1	HRQAALASPAVPEPS	3.206	3.086	>_A0A087WQ89_S_81_16
16	S	CMGC/DYRK/DYRK1	HRQAALASPAVPEPS	20.961	17.314	>_A0A087WQ89_S_81_16
16	S	CMGC/DYRK/DYRK2	HRQAALASPAVPEPS	11.613	8.186	>_A0A087WQ89_S_81_16
16	S	CMGC/DYRK/HIPK	HRQAALASPAVPEPS	7.684	4.316	>_A0A087WQ89_S_81_16
16	S	CMGC/GSK/GSK3A	HRQAALASPAVPEPS	81.216	76.248	>_A0A087WQ89_S_81_16
16	S	CMGC/GSK/GSK3B	HRQAALASPAVPEPS	9.274	6.68	>_A0A087WQ89_S_81_16
16	S	CMGC/MAPK/ERK	HRQAALASPAVPEPS	24.818	18.177	>_A0A087WQ89_S_81_16
16	S	CMGC/MAPK/ERK1	HRQAALASPAVPEPS	16.76	7.273	>_A0A087WQ89_S_81_16
16	S	CMGC/MAPK/ERK3	HRQAALASPAVPEPS	2.509	2.464	>_A0A087WQ89_S_81_16
16	S	CMGC/MAPK/JNK	HRQAALASPAVPEPS	16.43	6.067	>_A0A087WQ89_S_81_16
16	S	CMGC/MAPK/nmo	HRQAALASPAVPEPS	0.244	0.151	>_A0A087WQ89_S_81_16
16	S	CMGC/MAPK/p38	HRQAALASPAVPEPS	9.515	4.596	>_A0A087WQ89_S_81_16
16	S	STE/STE11/MEKK1	HRQAALASPAVPEPS	4.234	2.548	>_A0A087WQ89_S_81_16
16	S	STE/STE20/KHS	HRQAALASPAVPEPS	0.663	0.644	>_A0A087WQ89_S_81_16
16	S	STE/STE20/SLK	HRQAALASPAVPEPS	4.081	3.336	>_A0A087WQ89_S_81_16
16	S	TKL/IRAK/IRAK1	HRQAALASPAVPEPS	119.278	75.063	>_A0A087WQ89_S_81_16
16	S	TKL/LISK/LIMK	HRQAALASPAVPEPS	5.344	-0.621	>_A0A087WQ89_S_81_16
16	S	TKL/MLK/ILK	HRQAALASPAVPEPS	24.722	17.427	>_A0A087WQ89_S_81_16
16	S	TKL/STKR/STKR1	HRQAALASPAVPEPS	13.268	9.505	>_A0A087WQ89_S_81_16
16	S	Atypical/PDHK/PDHK	HRQAALASPAVPEPS	4.309	3.967	>_A0A087WQ89_S_81_16
16	S	Atypical/PIKK/ATM	HRQAALASPAVPEPS	11.736	10.614	>_A0A087WQ89_S_81_16
16	S	Atypical/PIKK/ATR	HRQAALASPAVPEPS	17.391	11.766	>_A0A087WQ89_S_81_16
16	S	Atypical/PIKK/DNAPK	HRQAALASPAVPEPS	14.065	9.293	>_A0A087WQ89_S_81_16
16	S	Atypical/PIKK/FRAP	HRQAALASPAVPEPS	12.432	7.994	>_A0A087WQ89_S_81_16
16	S	Other/Aur/AURKA	HRQAALASPAVPEPS	44.9	42.082	>_A0A087WQ89_S_81_16
16	S	Other/BUB/BUB1	HRQAALASPAVPEPS	4.26e-05	0	>_A0A087WQ89_S_81_16
16	S	Other/CAMKK/CAMKK-Meta	HRQAALASPAVPEPS	0.001	0.001	>_A0A087WQ89_S_81_16
16	S	Other/CDC7/CDC7	HRQAALASPAVPEPS	76.826	69.788	>_A0A087WQ89_S_81_16
16	S	Other/Haspin/HASPIN	HRQAALASPAVPEPS	0.474	0.323	>_A0A087WQ89_S_81_16
16	S	Other/IKK/CHUK	HRQAALASPAVPEPS	229.807	200.4	>_A0A087WQ89_S_81_16
16	S	Other/IKK/IKBKE	HRQAALASPAVPEPS	93.125	77.687	>_A0A087WQ89_S_81_16
16	S	Other/KIS/UHMK1	HRQAALASPAVPEPS	2.915	1.812	>_A0A087WQ89_S_81_16
16	S	Other/MOS/MOS	HRQAALASPAVPEPS	3.255	2.604	>_A0A087WQ89_S_81_16
16	S	Other/PLK/PLK1	HRQAALASPAVPEPS	12.894	12.239	>_A0A087WQ89_S_81_16
16	S	Other/TLK/TLK1	HRQAALASPAVPEPS	3.861	2.553	>_A0A087WQ89_S_81_16
16	S	Other/TOPK/PBK	HRQAALASPAVPEPS	2.715	2.613	>_A0A087WQ89_S_81_16
16	S	Other/TTK/TTK	HRQAALASPAVPEPS	22.066	20.025	>_A0A087WQ89_S_81_16
16	S	Other/WEE/Myt1	HRQAALASPAVPEPS	4.034	1.954	>_A0A087WQ89_S_81_16
16	S	Other/WNK/WNK1	HRQAALASPAVPEPS	0.000244	0	>_A0A087WQ89_S_81_16
16	S	Dual/TK/Lmr	HRQAALASPAVPEPS	6.087	4.883	>_A0A087WQ89_S_81_16
16	S	AGC/DMPK/CRIK/CIT	HRQAALASPAVPEPS	3.84	0.463	>_A0A087WQ89_S_81_16
16	S	AGC/DMPK/GEK/DMPK	HRQAALASPAVPEPS	6.348	2.819	>_A0A087WQ89_S_81_16
16	S	AGC/GRK/BARK/GRK3	HRQAALASPAVPEPS	13.847	10.683	>_A0A087WQ89_S_81_16
16	S	AGC/GRK/GRK/GRK1	HRQAALASPAVPEPS	23.358	7.489	>_A0A087WQ89_S_81_16
16	S	AGC/GRK/GRK/GRK4	HRQAALASPAVPEPS	14.434	11.04	>_A0A087WQ89_S_81_16
16	S	AGC/GRK/GRK/GRK5	HRQAALASPAVPEPS	2.641	2.138	>_A0A087WQ89_S_81_16
16	S	AGC/GRK/GRK/GRK7	HRQAALASPAVPEPS	3.555	1.296	>_A0A087WQ89_S_81_16
16	S	AGC/PKC/PKCa/PRKCA	HRQAALASPAVPEPS	18.797	17.673	>_A0A087WQ89_S_81_16
16	S	AGC/PKC/PKCa/PRKCG	HRQAALASPAVPEPS	110.245	104.646	>_A0A087WQ89_S_81_16
16	S	AGC/PKC/PKCd/PRKCD	HRQAALASPAVPEPS	9.303	8.595	>_A0A087WQ89_S_81_16
16	S	AGC/PKC/PKCi/PRKCI	HRQAALASPAVPEPS	9.687	7.383	>_A0A087WQ89_S_81_16
16	S	CAMK/CAMKL/BRSK/BRSK2	HRQAALASPAVPEPS	4.509	3.614	>_A0A087WQ89_S_81_16
16	S	CAMK/CAMKL/CHK1/CHEK1	HRQAALASPAVPEPS	13.158	7.091	>_A0A087WQ89_S_81_16
16	S	CAMK/DAPK/DAPK/DAPK1	HRQAALASPAVPEPS	13.51	10.01	>_A0A087WQ89_S_81_16
16	S	CAMK/DAPK/DRAK/STK17B	HRQAALASPAVPEPS	5.569	2.804	>_A0A087WQ89_S_81_16
16	S	CK1/CK1/CK1-D/CSNK1E	HRQAALASPAVPEPS	30.464	24.906	>_A0A087WQ89_S_81_16
16	S	CMGC/CDK/CDC2/CDK1	HRQAALASPAVPEPS	5.092	3.707	>_A0A087WQ89_S_81_16
16	S	CMGC/CDK/CDK2/CDK2	HRQAALASPAVPEPS	17.041	10.373	>_A0A087WQ89_S_81_16
16	S	CMGC/CDK/CDK2/CDK3	HRQAALASPAVPEPS	7.306	6.863	>_A0A087WQ89_S_81_16
16	S	CMGC/CDK/CDK4/CDK4	HRQAALASPAVPEPS	7.051	3.982	>_A0A087WQ89_S_81_16
16	S	CMGC/CDK/CDK4/CDK6	HRQAALASPAVPEPS	82.562	57.342	>_A0A087WQ89_S_81_16
16	S	CMGC/CDK/CDK5/CDK5	HRQAALASPAVPEPS	23.058	10.634	>_A0A087WQ89_S_81_16
16	S	CMGC/CDK/CDK5/PHO85	HRQAALASPAVPEPS	2.46	1.592	>_A0A087WQ89_S_81_16
16	S	CMGC/CDK/CDK7/CDK7	HRQAALASPAVPEPS	29.771	16.149	>_A0A087WQ89_S_81_16
16	S	CMGC/CDK/CDK8/CDK8	HRQAALASPAVPEPS	44.332	29.727	>_A0A087WQ89_S_81_16
16	S	CMGC/CDK/CDK9/CDK9	HRQAALASPAVPEPS	7.484	2.931	>_A0A087WQ89_S_81_16
16	S	CMGC/CDK/CRK7/CDK12	HRQAALASPAVPEPS	4.584	1.596	>_A0A087WQ89_S_81_16
16	S	CMGC/DYRK/DYRK1/DYRK1B	HRQAALASPAVPEPS	0.259	0.071	>_A0A087WQ89_S_81_16
16	S	CMGC/DYRK/DYRK2/DYRK2	HRQAALASPAVPEPS	61.252	51.156	>_A0A087WQ89_S_81_16
16	S	CMGC/DYRK/HIPK/HIPK1	HRQAALASPAVPEPS	2.966	2.364	>_A0A087WQ89_S_81_16
16	S	CMGC/DYRK/HIPK/HIPK2	HRQAALASPAVPEPS	103.416	102.774	>_A0A087WQ89_S_81_16
16	S	CMGC/DYRK/HIPK/HIPK3	HRQAALASPAVPEPS	5.299	1.699	>_A0A087WQ89_S_81_16
16	S	CMGC/MAPK/ERK/FUS3	HRQAALASPAVPEPS	2.898	2.168	>_A0A087WQ89_S_81_16
16	S	CMGC/MAPK/ERK1/MAPK1	HRQAALASPAVPEPS	19.06	10.232	>_A0A087WQ89_S_81_16
16	S	CMGC/MAPK/ERK1/MAPK3	HRQAALASPAVPEPS	21.239	11.65	>_A0A087WQ89_S_81_16
16	S	CMGC/MAPK/ERK3/MAPK4	HRQAALASPAVPEPS	2.495	2.2	>_A0A087WQ89_S_81_16
16	S	CMGC/MAPK/ERK3/MAPK6	HRQAALASPAVPEPS	3.513	2.328	>_A0A087WQ89_S_81_16
16	S	CMGC/MAPK/JNK/MAPK10	HRQAALASPAVPEPS	0.023	0.001	>_A0A087WQ89_S_81_16
16	S	CMGC/MAPK/JNK/MAPK8	HRQAALASPAVPEPS	9.606	3.994	>_A0A087WQ89_S_81_16
16	S	CMGC/MAPK/JNK/MAPK9	HRQAALASPAVPEPS	155.691	145.509	>_A0A087WQ89_S_81_16
16	S	CMGC/MAPK/nmo/NLK	HRQAALASPAVPEPS	0.244	0.151	>_A0A087WQ89_S_81_16
16	S	CMGC/MAPK/p38/HOG1	HRQAALASPAVPEPS	3.911	3.652	>_A0A087WQ89_S_81_16
16	S	CMGC/MAPK/p38/MAPK11	HRQAALASPAVPEPS	37.776	37.247	>_A0A087WQ89_S_81_16
16	S	CMGC/MAPK/p38/MAPK12	HRQAALASPAVPEPS	125.487	118.354	>_A0A087WQ89_S_81_16
16	S	CMGC/MAPK/p38/MAPK13	HRQAALASPAVPEPS	47.919	40.832	>_A0A087WQ89_S_81_16
16	S	CMGC/MAPK/p38/MAPK14	HRQAALASPAVPEPS	12.163	7.543	>_A0A087WQ89_S_81_16
16	S	STE/STE11/MEKK1/MAP3K1	HRQAALASPAVPEPS	4.234	2.548	>_A0A087WQ89_S_81_16
16	S	STE/STE20/PAKA/STE20	HRQAALASPAVPEPS	2.546	2.013	>_A0A087WQ89_S_81_16
16	S	TKL/LISK/LIMK/LIMK1	HRQAALASPAVPEPS	5.344	-0.621	>_A0A087WQ89_S_81_16
16	S	TKL/MLK/ILK/ILK	HRQAALASPAVPEPS	24.722	17.427	>_A0A087WQ89_S_81_16
16	S	TKL/STKR/STKR1/ACVRL1	HRQAALASPAVPEPS	7.804	0.661	>_A0A087WQ89_S_81_16
16	S	TKL/STKR/STKR1/BMPR1B	HRQAALASPAVPEPS	4.729	-1.08	>_A0A087WQ89_S_81_16
16	S	Atypical/PDHK/PDHK/PDK1	HRQAALASPAVPEPS	0.153	0.143	>_A0A087WQ89_S_81_16
16	S	Atypical/PIKK/ATM/ATM	HRQAALASPAVPEPS	11.736	10.614	>_A0A087WQ89_S_81_16
16	S	Atypical/PIKK/ATR/ATR	HRQAALASPAVPEPS	17.391	11.766	>_A0A087WQ89_S_81_16
16	S	Atypical/PIKK/DNAPK/PRKDC	HRQAALASPAVPEPS	14.065	9.293	>_A0A087WQ89_S_81_16
16	S	Atypical/PIKK/FRAP/MTOR	HRQAALASPAVPEPS	14.364	8.128	>_A0A087WQ89_S_81_16
16	S	Atypical/PIKK/FRAP/TOR2	HRQAALASPAVPEPS	2.66	1.686	>_A0A087WQ89_S_81_16
16	S	Other/CAMKK/CAMKK-Meta/CAMKK1	HRQAALASPAVPEPS	2.254	1.37	>_A0A087WQ89_S_81_16
16	S	Other/PLK/PLK1/PLK1	HRQAALASPAVPEPS	13.36	11.654	>_A0A087WQ89_S_81_16
16	S	Other/WEE/Myt1/PKMYT1	HRQAALASPAVPEPS	4.034	1.954	>_A0A087WQ89_S_81_16
16	S	Dual/TK/Lmr/LMTK2	HRQAALASPAVPEPS	6.087	4.883	>_A0A087WQ89_S_81_16
16	S	Dual/TK/Src/SrcA/SRC	HRQAALASPAVPEPS	3.831	3.149	>_A0A087WQ89_S_81_16
16	S	AGC	TLPERTQSPNPKAHY	5.253	0.386	>_A0A087WR25_S_61_16
16	S	CAMK	TLPERTQSPNPKAHY	6.059	1.956	>_A0A087WR25_S_61_16
16	S	CK1	TLPERTQSPNPKAHY	7.555	5.148	>_A0A087WR25_S_61_16
16	S	CMGC	TLPERTQSPNPKAHY	44.257	38.317	>_A0A087WR25_S_61_16
16	S	STE	TLPERTQSPNPKAHY	8.522	5.264	>_A0A087WR25_S_61_16
16	S	AGC/Akt	TLPERTQSPNPKAHY	13.09	8.272	>_A0A087WR25_S_61_16
16	S	AGC/DMPK	TLPERTQSPNPKAHY	15.052	11.906	>_A0A087WR25_S_61_16
16	S	AGC/GRK	TLPERTQSPNPKAHY	4.372	2.024	>_A0A087WR25_S_61_16
16	S	AGC/NDR	TLPERTQSPNPKAHY	0.003	0.001	>_A0A087WR25_S_61_16
16	S	AGC/PKA	TLPERTQSPNPKAHY	26.655	21.268	>_A0A087WR25_S_61_16
16	S	AGC/PKC	TLPERTQSPNPKAHY	-1.89	-4.41	>_A0A087WR25_S_61_16
16	S	AGC/PKG	TLPERTQSPNPKAHY	9.642	7.901	>_A0A087WR25_S_61_16
16	S	AGC/RSK	TLPERTQSPNPKAHY	13.475	9.012	>_A0A087WR25_S_61_16
16	S	AGC/SGK	TLPERTQSPNPKAHY	13.539	11.396	>_A0A087WR25_S_61_16
16	S	CAMK/CAMK1	TLPERTQSPNPKAHY	16.227	9.448	>_A0A087WR25_S_61_16
16	S	CAMK/CAMK2	TLPERTQSPNPKAHY	10.136	5.763	>_A0A087WR25_S_61_16
16	S	CAMK/CAMKL	TLPERTQSPNPKAHY	7.784	6.392	>_A0A087WR25_S_61_16
16	S	CAMK/CASK	TLPERTQSPNPKAHY	4.229	2.974	>_A0A087WR25_S_61_16
16	S	CAMK/DAPK	TLPERTQSPNPKAHY	18.665	8.018	>_A0A087WR25_S_61_16
16	S	CAMK/MAPKAPK	TLPERTQSPNPKAHY	19.449	13.246	>_A0A087WR25_S_61_16
16	S	CAMK/PKD	TLPERTQSPNPKAHY	25.846	18.101	>_A0A087WR25_S_61_16
16	S	CAMK/RAD53	TLPERTQSPNPKAHY	7.259	4.83	>_A0A087WR25_S_61_16
16	S	CK1/CK1	TLPERTQSPNPKAHY	8.706	6.297	>_A0A087WR25_S_61_16
16	S	CK1/VRK	TLPERTQSPNPKAHY	247.55	238.712	>_A0A087WR25_S_61_16
16	S	CMGC/CDK	TLPERTQSPNPKAHY	14.642	6.537	>_A0A087WR25_S_61_16
16	S	CMGC/CDKL	TLPERTQSPNPKAHY	4.512	3.395	>_A0A087WR25_S_61_16
16	S	CMGC/DYRK	TLPERTQSPNPKAHY	30.808	14.351	>_A0A087WR25_S_61_16
16	S	CMGC/GSK	TLPERTQSPNPKAHY	8.164	7.421	>_A0A087WR25_S_61_16
16	S	CMGC/MAPK	TLPERTQSPNPKAHY	17.263	8.865	>_A0A087WR25_S_61_16
16	S	CMGC/RCK	TLPERTQSPNPKAHY	3.316	3.201	>_A0A087WR25_S_61_16
16	S	STE/STE20	TLPERTQSPNPKAHY	6.076	4.709	>_A0A087WR25_S_61_16
16	S	STE/STE7	TLPERTQSPNPKAHY	31.148	25.765	>_A0A087WR25_S_61_16
16	S	TKL/STKR	TLPERTQSPNPKAHY	29.936	18.34	>_A0A087WR25_S_61_16
16	S	Atypical/PIKK	TLPERTQSPNPKAHY	14.384	10.89	>_A0A087WR25_S_61_16
16	S	Other/Aur	TLPERTQSPNPKAHY	8.734	7.351	>_A0A087WR25_S_61_16
16	S	Other/Haspin	TLPERTQSPNPKAHY	0.811	0.323	>_A0A087WR25_S_61_16
16	S	Other/KIS	TLPERTQSPNPKAHY	3.307	1.812	>_A0A087WR25_S_61_16
16	S	Other/MOS	TLPERTQSPNPKAHY	3.152	2.604	>_A0A087WR25_S_61_16
16	S	Other/PEK	TLPERTQSPNPKAHY	2.163	1.521	>_A0A087WR25_S_61_16
16	S	Other/PLK	TLPERTQSPNPKAHY	16.469	13.369	>_A0A087WR25_S_61_16
16	S	Other/TLK	TLPERTQSPNPKAHY	3.313	1.858	>_A0A087WR25_S_61_16
16	S	Other/TOPK	TLPERTQSPNPKAHY	3.779	2.613	>_A0A087WR25_S_61_16
16	S	Other/WEE	TLPERTQSPNPKAHY	2.449	1.681	>_A0A087WR25_S_61_16
16	S	Dual/TK	TLPERTQSPNPKAHY	51.28	37.908	>_A0A087WR25_S_61_16
16	S	AGC/Akt/AKT1	TLPERTQSPNPKAHY	17.345	9.526	>_A0A087WR25_S_61_16
16	S	AGC/Akt/AKT2	TLPERTQSPNPKAHY	31.739	20.896	>_A0A087WR25_S_61_16
16	S	AGC/Akt/AKT3	TLPERTQSPNPKAHY	4.986	3.297	>_A0A087WR25_S_61_16
16	S	AGC/DMPK/CRIK	TLPERTQSPNPKAHY	3.704	0.463	>_A0A087WR25_S_61_16
16	S	AGC/DMPK/ROCK	TLPERTQSPNPKAHY	14.902	11.636	>_A0A087WR25_S_61_16
16	S	AGC/GRK/BARK	TLPERTQSPNPKAHY	155.743	151.148	>_A0A087WR25_S_61_16
16	S	AGC/GRK/GRK	TLPERTQSPNPKAHY	14.029	11.229	>_A0A087WR25_S_61_16
16	S	AGC/NDR/LATS	TLPERTQSPNPKAHY	0.551	0.463	>_A0A087WR25_S_61_16
16	S	AGC/PDK1/PDPK1	TLPERTQSPNPKAHY	4.227	4.14	>_A0A087WR25_S_61_16
16	S	AGC/PKA/PKACA	TLPERTQSPNPKAHY	5.903	1.263	>_A0A087WR25_S_61_16
16	S	AGC/PKA/PRKACB	TLPERTQSPNPKAHY	2.758	2.758	>_A0A087WR25_S_61_16
16	S	AGC/PKC/PKCa	TLPERTQSPNPKAHY	12.771	7.346	>_A0A087WR25_S_61_16
16	S	AGC/PKC/PKCd	TLPERTQSPNPKAHY	-7.86	-10.8	>_A0A087WR25_S_61_16
16	S	AGC/PKC/PKCh	TLPERTQSPNPKAHY	8.898	8.732	>_A0A087WR25_S_61_16
16	S	AGC/PKC/PKCi	TLPERTQSPNPKAHY	4.842	1.788	>_A0A087WR25_S_61_16
16	S	AGC/PKG/PRKG1	TLPERTQSPNPKAHY	10.071	8.113	>_A0A087WR25_S_61_16
16	S	AGC/PKG/PRKG2	TLPERTQSPNPKAHY	52.293	47.756	>_A0A087WR25_S_61_16
16	S	AGC/RSK/MSK	TLPERTQSPNPKAHY	2.377	1.954	>_A0A087WR25_S_61_16
16	S	AGC/RSK/RSKp90	TLPERTQSPNPKAHY	9.42	6.287	>_A0A087WR25_S_61_16
16	S	AGC/SGK/SGK3	TLPERTQSPNPKAHY	4.856	3.342	>_A0A087WR25_S_61_16
16	S	CAMK/CAMK1/CAMK4	TLPERTQSPNPKAHY	14.428	10.932	>_A0A087WR25_S_61_16
16	S	CAMK/CAMK2/CAMK2A	TLPERTQSPNPKAHY	14.062	5.631	>_A0A087WR25_S_61_16
16	S	CAMK/CAMK2/CAMK2D	TLPERTQSPNPKAHY	64.999	42.277	>_A0A087WR25_S_61_16
16	S	CAMK/CAMK2/CAMK2G	TLPERTQSPNPKAHY	3.597	3.256	>_A0A087WR25_S_61_16
16	S	CAMK/CAMKL/AMPK	TLPERTQSPNPKAHY	13.268	10.758	>_A0A087WR25_S_61_16
16	S	CAMK/CAMKL/BRSK	TLPERTQSPNPKAHY	1.143	1.14	>_A0A087WR25_S_61_16
16	S	CAMK/CAMKL/CHK1	TLPERTQSPNPKAHY	7.697	4.211	>_A0A087WR25_S_61_16
16	S	CAMK/CAMKL/LKB	TLPERTQSPNPKAHY	21.077	19.245	>_A0A087WR25_S_61_16
16	S	CAMK/CAMKL/NuaK	TLPERTQSPNPKAHY	7.514	4.533	>_A0A087WR25_S_61_16
16	S	CAMK/CASK/CASK	TLPERTQSPNPKAHY	4.229	2.974	>_A0A087WR25_S_61_16
16	S	CAMK/DAPK/DAPK	TLPERTQSPNPKAHY	29.435	14.146	>_A0A087WR25_S_61_16
16	S	CAMK/DAPK/DRAK	TLPERTQSPNPKAHY	7.373	4.133	>_A0A087WR25_S_61_16
16	S	CAMK/MAPKAPK/MK2	TLPERTQSPNPKAHY	16.585	12.758	>_A0A087WR25_S_61_16
16	S	CAMK/PHK/PHKG1	TLPERTQSPNPKAHY	2.219	2.171	>_A0A087WR25_S_61_16
16	S	CAMK/PIM/PIM1	TLPERTQSPNPKAHY	0.001	0.001	>_A0A087WR25_S_61_16
16	S	CAMK/PKD/PRKD1	TLPERTQSPNPKAHY	6.702	5.327	>_A0A087WR25_S_61_16
16	S	CAMK/PKD/PRKD2	TLPERTQSPNPKAHY	2.306	1.986	>_A0A087WR25_S_61_16
16	S	CAMK/RAD53/CHEK2	TLPERTQSPNPKAHY	18.134	9.836	>_A0A087WR25_S_61_16
16	S	CK1/TTBK/TTBK1	TLPERTQSPNPKAHY	10.782	8.797	>_A0A087WR25_S_61_16
16	S	CMGC/CDK/CCRK	TLPERTQSPNPKAHY	2.696	2.372	>_A0A087WR25_S_61_16
16	S	CMGC/CDK/CDC2	TLPERTQSPNPKAHY	9.649	5.354	>_A0A087WR25_S_61_16
16	S	CMGC/CDK/CDK2	TLPERTQSPNPKAHY	11.918	6.445	>_A0A087WR25_S_61_16
16	S	CMGC/CDK/CDK4	TLPERTQSPNPKAHY	8.958	4.629	>_A0A087WR25_S_61_16
16	S	CMGC/CDK/CDK5	TLPERTQSPNPKAHY	34.59	20.939	>_A0A087WR25_S_61_16
16	S	CMGC/CDK/CDK7	TLPERTQSPNPKAHY	35.369	15.54	>_A0A087WR25_S_61_16
16	S	CMGC/CDK/CDK8	TLPERTQSPNPKAHY	9.262	7.576	>_A0A087WR25_S_61_16
16	S	CMGC/CDK/CRK7	TLPERTQSPNPKAHY	3.738	1.596	>_A0A087WR25_S_61_16
16	S	CMGC/CDKL/CDKL5	TLPERTQSPNPKAHY	4.512	3.395	>_A0A087WR25_S_61_16
16	S	CMGC/DYRK/DYRK1	TLPERTQSPNPKAHY	37.552	17.314	>_A0A087WR25_S_61_16
16	S	CMGC/DYRK/DYRK2	TLPERTQSPNPKAHY	15.7	8.186	>_A0A087WR25_S_61_16
16	S	CMGC/DYRK/HIPK	TLPERTQSPNPKAHY	8.454	4.316	>_A0A087WR25_S_61_16
16	S	CMGC/GSK/GSK3A	TLPERTQSPNPKAHY	82.487	76.248	>_A0A087WR25_S_61_16
16	S	CMGC/GSK/GSK3B	TLPERTQSPNPKAHY	7.616	6.68	>_A0A087WR25_S_61_16
16	S	CMGC/MAPK/ERK	TLPERTQSPNPKAHY	24.309	18.177	>_A0A087WR25_S_61_16
16	S	CMGC/MAPK/ERK1	TLPERTQSPNPKAHY	16.158	7.273	>_A0A087WR25_S_61_16
16	S	CMGC/MAPK/ERK3	TLPERTQSPNPKAHY	3.139	2.464	>_A0A087WR25_S_61_16
16	S	CMGC/MAPK/JNK	TLPERTQSPNPKAHY	12.633	6.067	>_A0A087WR25_S_61_16
16	S	CMGC/MAPK/nmo	TLPERTQSPNPKAHY	0.221	0.151	>_A0A087WR25_S_61_16
16	S	CMGC/MAPK/p38	TLPERTQSPNPKAHY	10.234	4.596	>_A0A087WR25_S_61_16
16	S	CMGC/RCK/MAK	TLPERTQSPNPKAHY	3.316	3.201	>_A0A087WR25_S_61_16
16	S	STE/STE11/MEKK1	TLPERTQSPNPKAHY	2.88	2.548	>_A0A087WR25_S_61_16
16	S	STE/STE20/PAKA	TLPERTQSPNPKAHY	5.555	5.054	>_A0A087WR25_S_61_16
16	S	STE/STE20/SLK	TLPERTQSPNPKAHY	5.772	3.336	>_A0A087WR25_S_61_16
16	S	TKL/LISK/LIMK	TLPERTQSPNPKAHY	5.272	-0.621	>_A0A087WR25_S_61_16
16	S	TKL/MLK/ILK	TLPERTQSPNPKAHY	21.377	17.427	>_A0A087WR25_S_61_16
16	S	TKL/STKR/STKR1	TLPERTQSPNPKAHY	13.427	9.505	>_A0A087WR25_S_61_16
16	S	Atypical/PIKK/ATM	TLPERTQSPNPKAHY	14.617	10.614	>_A0A087WR25_S_61_16
16	S	Atypical/PIKK/ATR	TLPERTQSPNPKAHY	14.82	11.766	>_A0A087WR25_S_61_16
16	S	Atypical/PIKK/DNAPK	TLPERTQSPNPKAHY	13.547	9.293	>_A0A087WR25_S_61_16
16	S	Atypical/PIKK/FRAP	TLPERTQSPNPKAHY	12.037	7.994	>_A0A087WR25_S_61_16
16	S	Other/Aur/AURKA	TLPERTQSPNPKAHY	47.846	42.082	>_A0A087WR25_S_61_16
16	S	Other/BUB/BUB1	TLPERTQSPNPKAHY	1.74e-05	0	>_A0A087WR25_S_61_16
16	S	Other/Haspin/HASPIN	TLPERTQSPNPKAHY	0.811	0.323	>_A0A087WR25_S_61_16
16	S	Other/IKK/CHUK	TLPERTQSPNPKAHY	248.151	200.4	>_A0A087WR25_S_61_16
16	S	Other/IKK/IKBKB	TLPERTQSPNPKAHY	21.429	18.971	>_A0A087WR25_S_61_16
16	S	Other/IKK/IKBKE	TLPERTQSPNPKAHY	86.269	77.687	>_A0A087WR25_S_61_16
16	S	Other/KIS/UHMK1	TLPERTQSPNPKAHY	3.307	1.812	>_A0A087WR25_S_61_16
16	S	Other/MOS/MOS	TLPERTQSPNPKAHY	3.152	2.604	>_A0A087WR25_S_61_16
16	S	Other/NEK/NEK2	TLPERTQSPNPKAHY	2.556	1.836	>_A0A087WR25_S_61_16
16	S	Other/PLK/PLK1	TLPERTQSPNPKAHY	14.904	12.239	>_A0A087WR25_S_61_16
16	S	Other/PLK/PLK2	TLPERTQSPNPKAHY	16.399	16.375	>_A0A087WR25_S_61_16
16	S	Other/TLK/TLK1	TLPERTQSPNPKAHY	3.284	2.553	>_A0A087WR25_S_61_16
16	S	Other/TOPK/PBK	TLPERTQSPNPKAHY	3.779	2.613	>_A0A087WR25_S_61_16
16	S	Other/WEE/Myt1	TLPERTQSPNPKAHY	2.673	1.954	>_A0A087WR25_S_61_16
16	S	Dual/TK/Lmr	TLPERTQSPNPKAHY	7.19	4.883	>_A0A087WR25_S_61_16
16	S	AGC/DMPK/CRIK/CIT	TLPERTQSPNPKAHY	3.704	0.463	>_A0A087WR25_S_61_16
16	S	AGC/DMPK/GEK/DMPK	TLPERTQSPNPKAHY	4.695	2.819	>_A0A087WR25_S_61_16
16	S	AGC/DMPK/ROCK/ROCK1	TLPERTQSPNPKAHY	35.319	34.253	>_A0A087WR25_S_61_16
16	S	AGC/DMPK/ROCK/ROCK2	TLPERTQSPNPKAHY	32.895	23.835	>_A0A087WR25_S_61_16
16	S	AGC/GRK/BARK/GRK2	TLPERTQSPNPKAHY	137.452	134.883	>_A0A087WR25_S_61_16
16	S	AGC/GRK/BARK/GRK3	TLPERTQSPNPKAHY	18.312	10.683	>_A0A087WR25_S_61_16
16	S	AGC/GRK/GRK/GRK1	TLPERTQSPNPKAHY	20.488	7.489	>_A0A087WR25_S_61_16
16	S	AGC/GRK/GRK/GRK4	TLPERTQSPNPKAHY	17.67	11.04	>_A0A087WR25_S_61_16
16	S	AGC/GRK/GRK/GRK5	TLPERTQSPNPKAHY	2.889	2.138	>_A0A087WR25_S_61_16
16	S	AGC/GRK/GRK/GRK7	TLPERTQSPNPKAHY	4.127	1.296	>_A0A087WR25_S_61_16
16	S	AGC/NDR/LATS/LATS1	TLPERTQSPNPKAHY	0.003	0.001	>_A0A087WR25_S_61_16
16	S	AGC/NDR/LATS/LATS2	TLPERTQSPNPKAHY	0.049	0.007	>_A0A087WR25_S_61_16
16	S	AGC/NDR/NDR/STK38	TLPERTQSPNPKAHY	0.322	0.215	>_A0A087WR25_S_61_16
16	S	AGC/PKC/PKCa/PRKCA	TLPERTQSPNPKAHY	23.837	17.673	>_A0A087WR25_S_61_16
16	S	AGC/PKC/PKCa/PRKCB	TLPERTQSPNPKAHY	8.177	2.097	>_A0A087WR25_S_61_16
16	S	AGC/PKC/PKCa/PRKCG	TLPERTQSPNPKAHY	144.933	104.646	>_A0A087WR25_S_61_16
16	S	AGC/PKC/PKCd/PRKCD	TLPERTQSPNPKAHY	13.644	8.595	>_A0A087WR25_S_61_16
16	S	AGC/PKC/PKCd/PRKCQ	TLPERTQSPNPKAHY	2.468	1.44	>_A0A087WR25_S_61_16
16	S	AGC/PKC/PKCh/PRKCE	TLPERTQSPNPKAHY	20.514	15.375	>_A0A087WR25_S_61_16
16	S	AGC/PKC/PKCi/PRKCI	TLPERTQSPNPKAHY	10.814	7.383	>_A0A087WR25_S_61_16
16	S	AGC/PKC/PKCi/PRKCZ	TLPERTQSPNPKAHY	60.321	35.226	>_A0A087WR25_S_61_16
16	S	AGC/RSK/MSK/RPS6KA4	TLPERTQSPNPKAHY	4.583	2.895	>_A0A087WR25_S_61_16
16	S	AGC/RSK/MSK/RPS6KA5	TLPERTQSPNPKAHY	2.065	1.755	>_A0A087WR25_S_61_16
16	S	AGC/RSK/RSKp70/RPS6KB1	TLPERTQSPNPKAHY	31.038	26.69	>_A0A087WR25_S_61_16
16	S	AGC/RSK/RSKp70/RPS6KB2	TLPERTQSPNPKAHY	10.387	5.352	>_A0A087WR25_S_61_16
16	S	AGC/RSK/RSKp90/RPS6KA2	TLPERTQSPNPKAHY	14.426	9.874	>_A0A087WR25_S_61_16
16	S	AGC/RSK/RSKp90/RPS6KA3	TLPERTQSPNPKAHY	3.858	2	>_A0A087WR25_S_61_16
16	S	CAMK/CAMKL/BRSK/BRSK2	TLPERTQSPNPKAHY	5.714	3.614	>_A0A087WR25_S_61_16
16	S	CAMK/CAMKL/CHK1/CHEK1	TLPERTQSPNPKAHY	16.115	7.091	>_A0A087WR25_S_61_16
16	S	CAMK/CAMKL/LKB/STK11	TLPERTQSPNPKAHY	21.024	19.324	>_A0A087WR25_S_61_16
16	S	CAMK/CAMKL/NuaK/NUAK1	TLPERTQSPNPKAHY	7.514	4.533	>_A0A087WR25_S_61_16
16	S	CAMK/DAPK/DAPK/DAPK3	TLPERTQSPNPKAHY	12.112	7.327	>_A0A087WR25_S_61_16
16	S	CAMK/DAPK/DRAK/STK17B	TLPERTQSPNPKAHY	5.349	2.804	>_A0A087WR25_S_61_16
16	S	CAMK/MAPKAPK/MK2/MAPKAPK2	TLPERTQSPNPKAHY	16.585	12.758	>_A0A087WR25_S_61_16
16	S	CAMK/MAPKAPK/MK2/MAPKAPK3	TLPERTQSPNPKAHY	0.022	0.012	>_A0A087WR25_S_61_16
16	S	CAMK/MAPKAPK/MNK/MKNK1	TLPERTQSPNPKAHY	9.992	9.098	>_A0A087WR25_S_61_16
16	S	CK1/CK1/CK1-D/CSNK1E	TLPERTQSPNPKAHY	39.598	24.906	>_A0A087WR25_S_61_16
16	S	CMGC/CDK/CCRK/CDK20	TLPERTQSPNPKAHY	2.696	2.372	>_A0A087WR25_S_61_16
16	S	CMGC/CDK/CDC2/CDK1	TLPERTQSPNPKAHY	5.453	3.707	>_A0A087WR25_S_61_16
16	S	CMGC/CDK/CDK2/CDK2	TLPERTQSPNPKAHY	18.052	10.373	>_A0A087WR25_S_61_16
16	S	CMGC/CDK/CDK2/CDK3	TLPERTQSPNPKAHY	10.08	6.863	>_A0A087WR25_S_61_16
16	S	CMGC/CDK/CDK4/CDK4	TLPERTQSPNPKAHY	8.567	3.982	>_A0A087WR25_S_61_16
16	S	CMGC/CDK/CDK4/CDK6	TLPERTQSPNPKAHY	84.515	57.342	>_A0A087WR25_S_61_16
16	S	CMGC/CDK/CDK5/CDK5	TLPERTQSPNPKAHY	23.368	10.634	>_A0A087WR25_S_61_16
16	S	CMGC/CDK/CDK5/PHO85	TLPERTQSPNPKAHY	2.51	1.592	>_A0A087WR25_S_61_16
16	S	CMGC/CDK/CDK7/CDK7	TLPERTQSPNPKAHY	36.3	16.149	>_A0A087WR25_S_61_16
16	S	CMGC/CDK/CDK8/CDK8	TLPERTQSPNPKAHY	52.509	29.727	>_A0A087WR25_S_61_16
16	S	CMGC/CDK/CDK9/CDK9	TLPERTQSPNPKAHY	7.274	2.931	>_A0A087WR25_S_61_16
16	S	CMGC/CDK/CRK7/CDK12	TLPERTQSPNPKAHY	3.738	1.596	>_A0A087WR25_S_61_16
16	S	CMGC/DYRK/DYRK1/DYRK1A	TLPERTQSPNPKAHY	60.502	38.147	>_A0A087WR25_S_61_16
16	S	CMGC/DYRK/DYRK1/DYRK1B	TLPERTQSPNPKAHY	0.265	0.071	>_A0A087WR25_S_61_16
16	S	CMGC/DYRK/DYRK2/DYRK2	TLPERTQSPNPKAHY	75.773	51.156	>_A0A087WR25_S_61_16
16	S	CMGC/DYRK/DYRK2/DYRK3	TLPERTQSPNPKAHY	3.002	2.039	>_A0A087WR25_S_61_16
16	S	CMGC/DYRK/HIPK/HIPK1	TLPERTQSPNPKAHY	2.632	2.364	>_A0A087WR25_S_61_16
16	S	CMGC/DYRK/HIPK/HIPK2	TLPERTQSPNPKAHY	104.685	102.774	>_A0A087WR25_S_61_16
16	S	CMGC/DYRK/HIPK/HIPK3	TLPERTQSPNPKAHY	5.064	1.699	>_A0A087WR25_S_61_16
16	S	CMGC/MAPK/ERK1/MAPK1	TLPERTQSPNPKAHY	18.504	10.232	>_A0A087WR25_S_61_16
16	S	CMGC/MAPK/ERK1/MAPK3	TLPERTQSPNPKAHY	21.549	11.65	>_A0A087WR25_S_61_16
16	S	CMGC/MAPK/ERK3/MAPK4	TLPERTQSPNPKAHY	2.658	2.2	>_A0A087WR25_S_61_16
16	S	CMGC/MAPK/ERK3/MAPK6	TLPERTQSPNPKAHY	3.144	2.328	>_A0A087WR25_S_61_16
16	S	CMGC/MAPK/JNK/MAPK10	TLPERTQSPNPKAHY	0.023	0.001	>_A0A087WR25_S_61_16
16	S	CMGC/MAPK/JNK/MAPK8	TLPERTQSPNPKAHY	8.198	3.994	>_A0A087WR25_S_61_16
16	S	CMGC/MAPK/JNK/MAPK9	TLPERTQSPNPKAHY	154.831	145.509	>_A0A087WR25_S_61_16
16	S	CMGC/MAPK/nmo/NLK	TLPERTQSPNPKAHY	0.221	0.151	>_A0A087WR25_S_61_16
16	S	CMGC/MAPK/p38/MAPK11	TLPERTQSPNPKAHY	40.4	37.247	>_A0A087WR25_S_61_16
16	S	CMGC/MAPK/p38/MAPK12	TLPERTQSPNPKAHY	124.398	118.354	>_A0A087WR25_S_61_16
16	S	CMGC/MAPK/p38/MAPK13	TLPERTQSPNPKAHY	49.196	40.832	>_A0A087WR25_S_61_16
16	S	CMGC/MAPK/p38/MAPK14	TLPERTQSPNPKAHY	13.69	7.543	>_A0A087WR25_S_61_16
16	S	CMGC/RCK/MAK/ICK	TLPERTQSPNPKAHY	3.316	3.201	>_A0A087WR25_S_61_16
16	S	STE/STE11/MEKK1/MAP3K1	TLPERTQSPNPKAHY	2.88	2.548	>_A0A087WR25_S_61_16
16	S	STE/STE20/PAKA/PAK1	TLPERTQSPNPKAHY	23.541	20.686	>_A0A087WR25_S_61_16
16	S	TKL/LISK/LIMK/LIMK1	TLPERTQSPNPKAHY	5.272	-0.621	>_A0A087WR25_S_61_16
16	S	TKL/MLK/ILK/ILK	TLPERTQSPNPKAHY	21.377	17.427	>_A0A087WR25_S_61_16
16	S	TKL/STKR/STKR1/ACVRL1	TLPERTQSPNPKAHY	6.632	0.661	>_A0A087WR25_S_61_16
16	S	TKL/STKR/STKR1/BMPR1B	TLPERTQSPNPKAHY	5.49	-1.08	>_A0A087WR25_S_61_16
16	S	TKL/STKR/STKR1/TGFBR1	TLPERTQSPNPKAHY	16.095	15.296	>_A0A087WR25_S_61_16
16	S	Atypical/PIKK/ATM/ATM	TLPERTQSPNPKAHY	14.617	10.614	>_A0A087WR25_S_61_16
16	S	Atypical/PIKK/ATR/ATR	TLPERTQSPNPKAHY	14.82	11.766	>_A0A087WR25_S_61_16
16	S	Atypical/PIKK/DNAPK/PRKDC	TLPERTQSPNPKAHY	13.547	9.293	>_A0A087WR25_S_61_16
16	S	Atypical/PIKK/FRAP/MTOR	TLPERTQSPNPKAHY	14.365	8.128	>_A0A087WR25_S_61_16
16	S	Other/CAMKK/CAMKK-Meta/CAMKK1	TLPERTQSPNPKAHY	1.559	1.37	>_A0A087WR25_S_61_16
16	S	Other/NEK/NEK2/NEK2	TLPERTQSPNPKAHY	2.556	1.836	>_A0A087WR25_S_61_16
16	S	Other/PLK/PLK1/PLK1	TLPERTQSPNPKAHY	15.124	11.654	>_A0A087WR25_S_61_16
16	S	Other/ULK/ULK/ULK1	TLPERTQSPNPKAHY	39.142	32.223	>_A0A087WR25_S_61_16
16	S	Other/ULK/ULK/ULK2	TLPERTQSPNPKAHY	4.275	3.47	>_A0A087WR25_S_61_16
16	S	Other/WEE/Myt1/PKMYT1	TLPERTQSPNPKAHY	2.673	1.954	>_A0A087WR25_S_61_16
16	S	Dual/TK/Lmr/LMTK2	TLPERTQSPNPKAHY	7.19	4.883	>_A0A087WR25_S_61_16
16	S	Dual/TK/Src/SrcA	TLPERTQSPNPKAHY	3.513	3.02	>_A0A087WR25_S_61_16
16	S	Dual/TK/Src/SrcA/SRC	TLPERTQSPNPKAHY	3.809	3.149	>_A0A087WR25_S_61_16
16	S	AGC	SSSSSSRSQSAAVTP	2.344	0.386	>_A0A0A6YVU8_S_211_16
16	S	CAMK	SSSSSSRSQSAAVTP	2.726	1.956	>_A0A0A6YVU8_S_211_16
16	S	CK1	SSSSSSRSQSAAVTP	10.11	5.148	>_A0A0A6YVU8_S_211_16
16	S	AGC/DMPK	SSSSSSRSQSAAVTP	13.017	11.906	>_A0A0A6YVU8_S_211_16
16	S	AGC/GRK	SSSSSSRSQSAAVTP	2.984	2.024	>_A0A0A6YVU8_S_211_16
16	S	AGC/PKA	SSSSSSRSQSAAVTP	21.917	21.268	>_A0A0A6YVU8_S_211_16
16	S	AGC/PKC	SSSSSSRSQSAAVTP	-2.64	-4.41	>_A0A0A6YVU8_S_211_16
16	S	CAMK/CAMK1	SSSSSSRSQSAAVTP	15.458	9.448	>_A0A0A6YVU8_S_211_16
16	S	CAMK/CAMK2	SSSSSSRSQSAAVTP	8.256	5.763	>_A0A0A6YVU8_S_211_16
16	S	CAMK/CASK	SSSSSSRSQSAAVTP	4.058	2.974	>_A0A0A6YVU8_S_211_16
16	S	CAMK/DAPK	SSSSSSRSQSAAVTP	13.34	8.018	>_A0A0A6YVU8_S_211_16
16	S	CAMK/MAPKAPK	SSSSSSRSQSAAVTP	16.844	13.246	>_A0A0A6YVU8_S_211_16
16	S	CAMK/RAD53	SSSSSSRSQSAAVTP	6.582	4.83	>_A0A0A6YVU8_S_211_16
16	S	CK1/CK1	SSSSSSRSQSAAVTP	10.998	6.297	>_A0A0A6YVU8_S_211_16
16	S	CK1/TTBK	SSSSSSRSQSAAVTP	103.824	72.308	>_A0A0A6YVU8_S_211_16
16	S	CK1/VRK	SSSSSSRSQSAAVTP	375.641	238.712	>_A0A0A6YVU8_S_211_16
16	S	CMGC/CDKL	SSSSSSRSQSAAVTP	3.818	3.395	>_A0A0A6YVU8_S_211_16
16	S	CMGC/CK2	SSSSSSRSQSAAVTP	2.476	1.074	>_A0A0A6YVU8_S_211_16
16	S	CMGC/CLK	SSSSSSRSQSAAVTP	87.916	74.815	>_A0A0A6YVU8_S_211_16
16	S	CMGC/DYRK	SSSSSSRSQSAAVTP	18.28	14.351	>_A0A0A6YVU8_S_211_16
16	S	STE/STE7	SSSSSSRSQSAAVTP	34.876	25.765	>_A0A0A6YVU8_S_211_16
16	S	TKL/IRAK	SSSSSSRSQSAAVTP	3.39	3.383	>_A0A0A6YVU8_S_211_16
16	S	TKL/RIPK	SSSSSSRSQSAAVTP	12.58	8.42	>_A0A0A6YVU8_S_211_16
16	S	TKL/STKR	SSSSSSRSQSAAVTP	26.319	18.34	>_A0A0A6YVU8_S_211_16
16	S	Atypical/PIKK	SSSSSSRSQSAAVTP	15.52	10.89	>_A0A0A6YVU8_S_211_16
16	S	Other/Aur	SSSSSSRSQSAAVTP	8.878	7.351	>_A0A0A6YVU8_S_211_16
16	S	Other/Haspin	SSSSSSRSQSAAVTP	2.359	0.323	>_A0A0A6YVU8_S_211_16
16	S	Other/IKK	SSSSSSRSQSAAVTP	8.061	7.979	>_A0A0A6YVU8_S_211_16
16	S	Other/NEK	SSSSSSRSQSAAVTP	130.37	106.827	>_A0A0A6YVU8_S_211_16
16	S	Other/PEK	SSSSSSRSQSAAVTP	1.927	1.521	>_A0A0A6YVU8_S_211_16
16	S	Other/PLK	SSSSSSRSQSAAVTP	14.302	13.369	>_A0A0A6YVU8_S_211_16
16	S	Other/TLK	SSSSSSRSQSAAVTP	2.742	1.858	>_A0A0A6YVU8_S_211_16
16	S	Other/TOPK	SSSSSSRSQSAAVTP	3.405	2.613	>_A0A0A6YVU8_S_211_16
16	S	Other/TTK	SSSSSSRSQSAAVTP	20.58	19.314	>_A0A0A6YVU8_S_211_16
16	S	Other/WEE	SSSSSSRSQSAAVTP	2.678	1.681	>_A0A0A6YVU8_S_211_16
16	S	Dual/TK	SSSSSSRSQSAAVTP	51.545	37.908	>_A0A0A6YVU8_S_211_16
16	S	AGC/Akt/AKT1	SSSSSSRSQSAAVTP	11.296	9.526	>_A0A0A6YVU8_S_211_16
16	S	AGC/Akt/AKT2	SSSSSSRSQSAAVTP	22.542	20.896	>_A0A0A6YVU8_S_211_16
16	S	AGC/DMPK/CRIK	SSSSSSRSQSAAVTP	4.432	0.463	>_A0A0A6YVU8_S_211_16
16	S	AGC/DMPK/ROCK	SSSSSSRSQSAAVTP	13.115	11.636	>_A0A0A6YVU8_S_211_16
16	S	AGC/GRK/BARK	SSSSSSRSQSAAVTP	151.463	151.148	>_A0A0A6YVU8_S_211_16
16	S	AGC/GRK/GRK	SSSSSSRSQSAAVTP	11.556	11.229	>_A0A0A6YVU8_S_211_16
16	S	AGC/PKA/PKACA	SSSSSSRSQSAAVTP	1.657	1.263	>_A0A0A6YVU8_S_211_16
16	S	AGC/PKC/PKCa	SSSSSSRSQSAAVTP	10.818	7.346	>_A0A0A6YVU8_S_211_16
16	S	AGC/PKC/PKCd	SSSSSSRSQSAAVTP	-10.5	-10.8	>_A0A0A6YVU8_S_211_16
16	S	AGC/PKC/PKCi	SSSSSSRSQSAAVTP	3.993	1.788	>_A0A0A6YVU8_S_211_16
16	S	AGC/RSK/MSK	SSSSSSRSQSAAVTP	2.028	1.954	>_A0A0A6YVU8_S_211_16
16	S	AGC/RSK/RSKp90	SSSSSSRSQSAAVTP	6.599	6.287	>_A0A0A6YVU8_S_211_16
16	S	CAMK/CAMK1/CAMK4	SSSSSSRSQSAAVTP	14.607	10.932	>_A0A0A6YVU8_S_211_16
16	S	CAMK/CAMK2/CAMK2A	SSSSSSRSQSAAVTP	9.006	5.631	>_A0A0A6YVU8_S_211_16
16	S	CAMK/CAMK2/CAMK2D	SSSSSSRSQSAAVTP	63.862	42.277	>_A0A0A6YVU8_S_211_16
16	S	CAMK/CAMKL/BRSK	SSSSSSRSQSAAVTP	1.375	1.14	>_A0A0A6YVU8_S_211_16
16	S	CAMK/CAMKL/CHK1	SSSSSSRSQSAAVTP	5.542	4.211	>_A0A0A6YVU8_S_211_16
16	S	CAMK/CAMKL/NuaK	SSSSSSRSQSAAVTP	6.744	4.533	>_A0A0A6YVU8_S_211_16
16	S	CAMK/CASK/CASK	SSSSSSRSQSAAVTP	4.058	2.974	>_A0A0A6YVU8_S_211_16
16	S	CAMK/DAPK/DAPK	SSSSSSRSQSAAVTP	17.004	14.146	>_A0A0A6YVU8_S_211_16
16	S	CAMK/DAPK/DRAK	SSSSSSRSQSAAVTP	8.274	4.133	>_A0A0A6YVU8_S_211_16
16	S	CAMK/MAPKAPK/MK2	SSSSSSRSQSAAVTP	13.901	12.758	>_A0A0A6YVU8_S_211_16
16	S	CAMK/RAD53/CHEK2	SSSSSSRSQSAAVTP	16.998	9.836	>_A0A0A6YVU8_S_211_16
16	S	CAMK/RAD53/DUN1	SSSSSSRSQSAAVTP	1.638	1.425	>_A0A0A6YVU8_S_211_16
16	S	CK1/CK1/CK1-A	SSSSSSRSQSAAVTP	14.897	9.579	>_A0A0A6YVU8_S_211_16
16	S	CK1/CK1/CK1-D	SSSSSSRSQSAAVTP	7.594	6.836	>_A0A0A6YVU8_S_211_16
16	S	CK1/TTBK/TTBK1	SSSSSSRSQSAAVTP	11.941	8.797	>_A0A0A6YVU8_S_211_16
16	S	CK1/VRK/VRK2	SSSSSSRSQSAAVTP	42.111	39.717	>_A0A0A6YVU8_S_211_16
16	S	CMGC/CDK/CDK5	SSSSSSRSQSAAVTP	27.304	20.939	>_A0A0A6YVU8_S_211_16
16	S	CMGC/CDK/CDK7	SSSSSSRSQSAAVTP	17.523	15.54	>_A0A0A6YVU8_S_211_16
16	S	CMGC/CDKL/CDKL5	SSSSSSRSQSAAVTP	3.818	3.395	>_A0A0A6YVU8_S_211_16
16	S	CMGC/CLK/CLK2	SSSSSSRSQSAAVTP	0.006	0.005	>_A0A0A6YVU8_S_211_16
16	S	CMGC/MAPK/ERK1	SSSSSSRSQSAAVTP	8.254	7.273	>_A0A0A6YVU8_S_211_16
16	S	CMGC/SRPK/SRPK1	SSSSSSRSQSAAVTP	91.488	56.572	>_A0A0A6YVU8_S_211_16
16	S	STE/STE11/MEKK1	SSSSSSRSQSAAVTP	2.688	2.548	>_A0A0A6YVU8_S_211_16
16	S	STE/STE20/FRAY	SSSSSSRSQSAAVTP	86.885	69.264	>_A0A0A6YVU8_S_211_16
16	S	STE/STE20/KHS	SSSSSSRSQSAAVTP	0.679	0.644	>_A0A0A6YVU8_S_211_16
16	S	STE/STE20/PAKB	SSSSSSRSQSAAVTP	14.966	11.907	>_A0A0A6YVU8_S_211_16
16	S	STE/STE20/SLK	SSSSSSRSQSAAVTP	4.458	3.336	>_A0A0A6YVU8_S_211_16
16	S	TKL/IRAK/IRAK1	SSSSSSRSQSAAVTP	86.113	75.063	>_A0A0A6YVU8_S_211_16
16	S	TKL/IRAK/IRAK4	SSSSSSRSQSAAVTP	167.682	149.439	>_A0A0A6YVU8_S_211_16
16	S	TKL/LISK/LIMK	SSSSSSRSQSAAVTP	4.709	-0.621	>_A0A0A6YVU8_S_211_16
16	S	TKL/MLK/ILK	SSSSSSRSQSAAVTP	24.64	17.427	>_A0A0A6YVU8_S_211_16
16	S	TKL/RIPK/RIPK2	SSSSSSRSQSAAVTP	4.095	3.617	>_A0A0A6YVU8_S_211_16
16	S	TKL/STKR/STKR1	SSSSSSRSQSAAVTP	11.994	9.505	>_A0A0A6YVU8_S_211_16
16	S	Atypical/PIKK/ATM	SSSSSSRSQSAAVTP	18.242	10.614	>_A0A0A6YVU8_S_211_16
16	S	Atypical/PIKK/ATR	SSSSSSRSQSAAVTP	19.293	11.766	>_A0A0A6YVU8_S_211_16
16	S	Atypical/PIKK/DNAPK	SSSSSSRSQSAAVTP	17.978	9.293	>_A0A0A6YVU8_S_211_16
16	S	Atypical/PIKK/SMG1	SSSSSSRSQSAAVTP	4.506	1.899	>_A0A0A6YVU8_S_211_16
16	S	Other/Aur/AURKA	SSSSSSRSQSAAVTP	49.324	42.082	>_A0A0A6YVU8_S_211_16
16	S	Other/BUB/BUB1	SSSSSSRSQSAAVTP	3.29e-05	0	>_A0A0A6YVU8_S_211_16
16	S	Other/CAMKK/CAMKK-Meta	SSSSSSRSQSAAVTP	0.001	0.001	>_A0A0A6YVU8_S_211_16
16	S	Other/Haspin/HASPIN	SSSSSSRSQSAAVTP	2.359	0.323	>_A0A0A6YVU8_S_211_16
16	S	Other/IKK/CHUK	SSSSSSRSQSAAVTP	221.388	200.4	>_A0A0A6YVU8_S_211_16
16	S	Other/IKK/IKBKE	SSSSSSRSQSAAVTP	90.983	77.687	>_A0A0A6YVU8_S_211_16
16	S	Other/NEK/NEK2	SSSSSSRSQSAAVTP	2.79	1.836	>_A0A0A6YVU8_S_211_16
16	S	Other/PLK/PLK1	SSSSSSRSQSAAVTP	13.982	12.239	>_A0A0A6YVU8_S_211_16
16	S	Other/PLK/SAK	SSSSSSRSQSAAVTP	456.083	453.492	>_A0A0A6YVU8_S_211_16
16	S	Other/TLK/TLK1	SSSSSSRSQSAAVTP	4.356	2.553	>_A0A0A6YVU8_S_211_16
16	S	Other/TOPK/PBK	SSSSSSRSQSAAVTP	3.405	2.613	>_A0A0A6YVU8_S_211_16
16	S	Other/WEE/Myt1	SSSSSSRSQSAAVTP	3.244	1.954	>_A0A0A6YVU8_S_211_16
16	S	Dual/TK/Lmr	SSSSSSRSQSAAVTP	5.911	4.883	>_A0A0A6YVU8_S_211_16
16	S	AGC/DMPK/CRIK/CIT	SSSSSSRSQSAAVTP	4.432	0.463	>_A0A0A6YVU8_S_211_16
16	S	AGC/DMPK/GEK/DMPK	SSSSSSRSQSAAVTP	4.034	2.819	>_A0A0A6YVU8_S_211_16
16	S	AGC/DMPK/ROCK/ROCK1	SSSSSSRSQSAAVTP	35.645	34.253	>_A0A0A6YVU8_S_211_16
16	S	AGC/GRK/BARK/GRK3	SSSSSSRSQSAAVTP	20.923	10.683	>_A0A0A6YVU8_S_211_16
16	S	AGC/GRK/GRK/GRK1	SSSSSSRSQSAAVTP	27.5	7.489	>_A0A0A6YVU8_S_211_16
16	S	AGC/GRK/GRK/GRK4	SSSSSSRSQSAAVTP	15.608	11.04	>_A0A0A6YVU8_S_211_16
16	S	AGC/GRK/GRK/GRK5	SSSSSSRSQSAAVTP	2.252	2.138	>_A0A0A6YVU8_S_211_16
16	S	AGC/GRK/GRK/GRK7	SSSSSSRSQSAAVTP	3.354	1.296	>_A0A0A6YVU8_S_211_16
16	S	AGC/NDR/NDR/STK38L	SSSSSSRSQSAAVTP	2.81	2.77	>_A0A0A6YVU8_S_211_16
16	S	AGC/PKC/PKCa/PRKCA	SSSSSSRSQSAAVTP	22.239	17.673	>_A0A0A6YVU8_S_211_16
16	S	AGC/PKC/PKCa/PRKCB	SSSSSSRSQSAAVTP	5.63	2.097	>_A0A0A6YVU8_S_211_16
16	S	AGC/PKC/PKCa/PRKCG	SSSSSSRSQSAAVTP	109.424	104.646	>_A0A0A6YVU8_S_211_16
16	S	AGC/PKC/PKCd/PRKCD	SSSSSSRSQSAAVTP	9.916	8.595	>_A0A0A6YVU8_S_211_16
16	S	AGC/PKC/PKCi/PRKCI	SSSSSSRSQSAAVTP	10.085	7.383	>_A0A0A6YVU8_S_211_16
16	S	AGC/PKC/PKCi/PRKCZ	SSSSSSRSQSAAVTP	49.14	35.226	>_A0A0A6YVU8_S_211_16
16	S	AGC/RSK/MSK/RPS6KA5	SSSSSSRSQSAAVTP	1.935	1.755	>_A0A0A6YVU8_S_211_16
16	S	AGC/RSK/RSKp70/RPS6KB2	SSSSSSRSQSAAVTP	5.545	5.352	>_A0A0A6YVU8_S_211_16
16	S	AGC/RSK/RSKp90/RPS6KA2	SSSSSSRSQSAAVTP	11.827	9.874	>_A0A0A6YVU8_S_211_16
16	S	AGC/RSK/RSKp90/RPS6KA3	SSSSSSRSQSAAVTP	2.304	2	>_A0A0A6YVU8_S_211_16
16	S	CAMK/CAMKL/BRSK/BRSK2	SSSSSSRSQSAAVTP	5.978	3.614	>_A0A0A6YVU8_S_211_16
16	S	CAMK/CAMKL/CHK1/CHEK1	SSSSSSRSQSAAVTP	8.857	7.091	>_A0A0A6YVU8_S_211_16
16	S	CAMK/CAMKL/NuaK/NUAK1	SSSSSSRSQSAAVTP	6.744	4.533	>_A0A0A6YVU8_S_211_16
16	S	CAMK/DAPK/DRAK/STK17B	SSSSSSRSQSAAVTP	5.767	2.804	>_A0A0A6YVU8_S_211_16
16	S	CAMK/MAPKAPK/MK2/MAPKAPK2	SSSSSSRSQSAAVTP	13.901	12.758	>_A0A0A6YVU8_S_211_16
16	S	CAMK/MAPKAPK/MK2/MAPKAPK3	SSSSSSRSQSAAVTP	0.012	0.012	>_A0A0A6YVU8_S_211_16
16	S	CK1/CK1/CK1-A/CSNK1A1	SSSSSSRSQSAAVTP	30.888	21.704	>_A0A0A6YVU8_S_211_16
16	S	CK1/CK1/CK1-D/CSNK1D	SSSSSSRSQSAAVTP	13.426	13.134	>_A0A0A6YVU8_S_211_16
16	S	CK1/CK1/CK1-D/CSNK1E	SSSSSSRSQSAAVTP	33.07	24.906	>_A0A0A6YVU8_S_211_16
16	S	CK1/CK1/CK1-G/CSNK1G1	SSSSSSRSQSAAVTP	2.425	2.191	>_A0A0A6YVU8_S_211_16
16	S	CMGC/CDK/CDK5/CDK5	SSSSSSRSQSAAVTP	15.656	10.634	>_A0A0A6YVU8_S_211_16
16	S	CMGC/CDK/CDK7/CDK7	SSSSSSRSQSAAVTP	19.012	16.149	>_A0A0A6YVU8_S_211_16
16	S	CMGC/CDK/CDK9/CDK9	SSSSSSRSQSAAVTP	4.776	2.931	>_A0A0A6YVU8_S_211_16
16	S	CMGC/DYRK/DYRK1/DYRK1B	SSSSSSRSQSAAVTP	0.208	0.071	>_A0A0A6YVU8_S_211_16
16	S	CMGC/MAPK/ERK1/MAPK3	SSSSSSRSQSAAVTP	13.272	11.65	>_A0A0A6YVU8_S_211_16
16	S	CMGC/MAPK/ERK3/MAPK6	SSSSSSRSQSAAVTP	3.144	2.328	>_A0A0A6YVU8_S_211_16
16	S	CMGC/MAPK/p38/MAPK13	SSSSSSRSQSAAVTP	45.325	40.832	>_A0A0A6YVU8_S_211_16
16	S	STE/STE11/MEKK1/MAP3K1	SSSSSSRSQSAAVTP	2.688	2.548	>_A0A0A6YVU8_S_211_16
16	S	STE/STE20/PAKB/PAK4	SSSSSSRSQSAAVTP	18.242	16.44	>_A0A0A6YVU8_S_211_16
16	S	STE/STE20/SLK/STK10	SSSSSSRSQSAAVTP	3.097	2.842	>_A0A0A6YVU8_S_211_16
16	S	TKL/LISK/LIMK/LIMK1	SSSSSSRSQSAAVTP	4.709	-0.621	>_A0A0A6YVU8_S_211_16
16	S	TKL/MLK/ILK/ILK	SSSSSSRSQSAAVTP	24.64	17.427	>_A0A0A6YVU8_S_211_16
16	S	TKL/STKR/STKR1/ACVRL1	SSSSSSRSQSAAVTP	8.346	0.661	>_A0A0A6YVU8_S_211_16
16	S	TKL/STKR/STKR1/BMPR1B	SSSSSSRSQSAAVTP	4.56	-1.08	>_A0A0A6YVU8_S_211_16
16	S	Atypical/PIKK/ATM/ATM	SSSSSSRSQSAAVTP	18.242	10.614	>_A0A0A6YVU8_S_211_16
16	S	Atypical/PIKK/ATR/ATR	SSSSSSRSQSAAVTP	19.293	11.766	>_A0A0A6YVU8_S_211_16
16	S	Atypical/PIKK/DNAPK/PRKDC	SSSSSSRSQSAAVTP	17.978	9.293	>_A0A0A6YVU8_S_211_16
16	S	Atypical/PIKK/FRAP/MTOR	SSSSSSRSQSAAVTP	9.512	8.128	>_A0A0A6YVU8_S_211_16
16	S	Atypical/PIKK/SMG1/SMG1	SSSSSSRSQSAAVTP	4.506	1.899	>_A0A0A6YVU8_S_211_16
16	S	Other/CAMKK/CAMKK-Meta/CAMKK1	SSSSSSRSQSAAVTP	1.68	1.37	>_A0A0A6YVU8_S_211_16
16	S	Other/NEK/NEK2/NEK2	SSSSSSRSQSAAVTP	2.79	1.836	>_A0A0A6YVU8_S_211_16
16	S	Other/PLK/PLK1/PLK1	SSSSSSRSQSAAVTP	13.668	11.654	>_A0A0A6YVU8_S_211_16
16	S	Other/PLK/SAK/PLK4	SSSSSSRSQSAAVTP	456.083	453.492	>_A0A0A6YVU8_S_211_16
16	S	Other/ULK/ULK/ULK1	SSSSSSRSQSAAVTP	37.224	32.223	>_A0A0A6YVU8_S_211_16
16	S	Other/WEE/Myt1/PKMYT1	SSSSSSRSQSAAVTP	3.244	1.954	>_A0A0A6YVU8_S_211_16
16	S	Dual/TK/Lmr/LMTK2	SSSSSSRSQSAAVTP	5.911	4.883	>_A0A0A6YVU8_S_211_16
16	S	Dual/TK/Src/SrcA/SRC	SSSSSSRSQSAAVTP	5.049	3.149	>_A0A0A6YVU8_S_211_16
16	S	AGC	SLTFKLCSPERQQEV	1.979	0.386	>_A0A0J9YV76_S_139_16
16	S	CAMK	SLTFKLCSPERQQEV	3.323	1.956	>_A0A0J9YV76_S_139_16
16	S	CK1	SLTFKLCSPERQQEV	5.355	5.148	>_A0A0J9YV76_S_139_16
16	S	CMGC	SLTFKLCSPERQQEV	43.172	38.317	>_A0A0J9YV76_S_139_16
16	S	STE	SLTFKLCSPERQQEV	7.074	5.264	>_A0A0J9YV76_S_139_16
16	S	AGC/PKA	SLTFKLCSPERQQEV	22.923	21.268	>_A0A0J9YV76_S_139_16
16	S	AGC/PKC	SLTFKLCSPERQQEV	-3.86	-4.41	>_A0A0J9YV76_S_139_16
16	S	AGC/RSK	SLTFKLCSPERQQEV	12.382	9.012	>_A0A0J9YV76_S_139_16
16	S	CAMK/CAMK1	SLTFKLCSPERQQEV	14.531	9.448	>_A0A0J9YV76_S_139_16
16	S	CAMK/CAMK2	SLTFKLCSPERQQEV	7.521	5.763	>_A0A0J9YV76_S_139_16
16	S	CAMK/CASK	SLTFKLCSPERQQEV	4.677	2.974	>_A0A0J9YV76_S_139_16
16	S	CAMK/DAPK	SLTFKLCSPERQQEV	15.281	8.018	>_A0A0J9YV76_S_139_16
16	S	CAMK/MAPKAPK	SLTFKLCSPERQQEV	14.351	13.246	>_A0A0J9YV76_S_139_16
16	S	CK1/VRK	SLTFKLCSPERQQEV	315.79	238.712	>_A0A0J9YV76_S_139_16
16	S	CMGC/CDK	SLTFKLCSPERQQEV	12.37	6.537	>_A0A0J9YV76_S_139_16
16	S	CMGC/CDKL	SLTFKLCSPERQQEV	4.865	3.395	>_A0A0J9YV76_S_139_16
16	S	CMGC/DYRK	SLTFKLCSPERQQEV	25.692	14.351	>_A0A0J9YV76_S_139_16
16	S	CMGC/GSK	SLTFKLCSPERQQEV	8.767	7.421	>_A0A0J9YV76_S_139_16
16	S	CMGC/MAPK	SLTFKLCSPERQQEV	14.164	8.865	>_A0A0J9YV76_S_139_16
16	S	STE/STE20	SLTFKLCSPERQQEV	5.039	4.709	>_A0A0J9YV76_S_139_16
16	S	STE/STE7	SLTFKLCSPERQQEV	37.077	25.765	>_A0A0J9YV76_S_139_16
16	S	TKL/STKR	SLTFKLCSPERQQEV	28.837	18.34	>_A0A0J9YV76_S_139_16
16	S	Atypical/PIKK	SLTFKLCSPERQQEV	13.878	10.89	>_A0A0J9YV76_S_139_16
16	S	Other/Haspin	SLTFKLCSPERQQEV	2.129	0.323	>_A0A0J9YV76_S_139_16
16	S	Other/KIS	SLTFKLCSPERQQEV	3.368	1.812	>_A0A0J9YV76_S_139_16
16	S	Other/PEK	SLTFKLCSPERQQEV	2.115	1.521	>_A0A0J9YV76_S_139_16
16	S	Other/TLK	SLTFKLCSPERQQEV	4.229	1.858	>_A0A0J9YV76_S_139_16
16	S	Other/TOPK	SLTFKLCSPERQQEV	4.012	2.613	>_A0A0J9YV76_S_139_16
16	S	Other/TTK	SLTFKLCSPERQQEV	19.591	19.314	>_A0A0J9YV76_S_139_16
16	S	Other/WEE	SLTFKLCSPERQQEV	2.09	1.681	>_A0A0J9YV76_S_139_16
16	S	Dual/TK	SLTFKLCSPERQQEV	56.427	37.908	>_A0A0J9YV76_S_139_16
16	S	AGC/Akt/AKT1	SLTFKLCSPERQQEV	11.676	9.526	>_A0A0J9YV76_S_139_16
16	S	AGC/Akt/AKT2	SLTFKLCSPERQQEV	27.013	20.896	>_A0A0J9YV76_S_139_16
16	S	AGC/DMPK/CRIK	SLTFKLCSPERQQEV	3.932	0.463	>_A0A0J9YV76_S_139_16
16	S	AGC/DMPK/ROCK	SLTFKLCSPERQQEV	11.896	11.636	>_A0A0J9YV76_S_139_16
16	S	AGC/PKA/PKACA	SLTFKLCSPERQQEV	2.704	1.263	>_A0A0J9YV76_S_139_16
16	S	AGC/PKA/PRKACB	SLTFKLCSPERQQEV	3.257	2.758	>_A0A0J9YV76_S_139_16
16	S	AGC/PKC/PKCa	SLTFKLCSPERQQEV	11.925	7.346	>_A0A0J9YV76_S_139_16
16	S	AGC/PKC/PKCd	SLTFKLCSPERQQEV	-10.1	-10.8	>_A0A0J9YV76_S_139_16
16	S	AGC/PKC/PKCi	SLTFKLCSPERQQEV	2.371	1.788	>_A0A0J9YV76_S_139_16
16	S	AGC/RSK/RSKp90	SLTFKLCSPERQQEV	6.661	6.287	>_A0A0J9YV76_S_139_16
16	S	CAMK/CAMK1/CAMK4	SLTFKLCSPERQQEV	11.506	10.932	>_A0A0J9YV76_S_139_16
16	S	CAMK/CAMK2/CAMK2A	SLTFKLCSPERQQEV	9.929	5.631	>_A0A0J9YV76_S_139_16
16	S	CAMK/CAMK2/CAMK2D	SLTFKLCSPERQQEV	47.772	42.277	>_A0A0J9YV76_S_139_16
16	S	CAMK/CAMK2/CAMK2G	SLTFKLCSPERQQEV	4.134	3.256	>_A0A0J9YV76_S_139_16
16	S	CAMK/CAMKL/BRSK	SLTFKLCSPERQQEV	1.6	1.14	>_A0A0J9YV76_S_139_16
16	S	CAMK/CAMKL/CHK1	SLTFKLCSPERQQEV	5.186	4.211	>_A0A0J9YV76_S_139_16
16	S	CAMK/CAMKL/LKB	SLTFKLCSPERQQEV	20.601	19.245	>_A0A0J9YV76_S_139_16
16	S	CAMK/CAMKL/NuaK	SLTFKLCSPERQQEV	6.314	4.533	>_A0A0J9YV76_S_139_16
16	S	CAMK/CASK/CASK	SLTFKLCSPERQQEV	4.677	2.974	>_A0A0J9YV76_S_139_16
16	S	CAMK/DAPK/DAPK	SLTFKLCSPERQQEV	22.159	14.146	>_A0A0J9YV76_S_139_16
16	S	CAMK/DAPK/DRAK	SLTFKLCSPERQQEV	7.305	4.133	>_A0A0J9YV76_S_139_16
16	S	CAMK/MAPKAPK/MNK	SLTFKLCSPERQQEV	18.945	15.171	>_A0A0J9YV76_S_139_16
16	S	CAMK/RAD53/CHEK2	SLTFKLCSPERQQEV	10.74	9.836	>_A0A0J9YV76_S_139_16
16	S	CK1/TTBK/TTBK1	SLTFKLCSPERQQEV	10.879	8.797	>_A0A0J9YV76_S_139_16
16	S	CK1/VRK/VRK2	SLTFKLCSPERQQEV	43.438	39.717	>_A0A0J9YV76_S_139_16
16	S	CMGC/CDK/CDC2	SLTFKLCSPERQQEV	12.074	5.354	>_A0A0J9YV76_S_139_16
16	S	CMGC/CDK/CDK2	SLTFKLCSPERQQEV	13.06	6.445	>_A0A0J9YV76_S_139_16
16	S	CMGC/CDK/CDK4	SLTFKLCSPERQQEV	8.85	4.629	>_A0A0J9YV76_S_139_16
16	S	CMGC/CDK/CDK5	SLTFKLCSPERQQEV	35.265	20.939	>_A0A0J9YV76_S_139_16
16	S	CMGC/CDK/CDK7	SLTFKLCSPERQQEV	25.08	15.54	>_A0A0J9YV76_S_139_16
16	S	CMGC/CDK/CDK8	SLTFKLCSPERQQEV	9.443	7.576	>_A0A0J9YV76_S_139_16
16	S	CMGC/CDK/CRK7	SLTFKLCSPERQQEV	3.96	1.596	>_A0A0J9YV76_S_139_16
16	S	CMGC/CDKL/CDKL5	SLTFKLCSPERQQEV	4.865	3.395	>_A0A0J9YV76_S_139_16
16	S	CMGC/DYRK/DYRK1	SLTFKLCSPERQQEV	28.803	17.314	>_A0A0J9YV76_S_139_16
16	S	CMGC/DYRK/DYRK2	SLTFKLCSPERQQEV	12.42	8.186	>_A0A0J9YV76_S_139_16
16	S	CMGC/DYRK/HIPK	SLTFKLCSPERQQEV	8.296	4.316	>_A0A0J9YV76_S_139_16
16	S	CMGC/GSK/GSK3B	SLTFKLCSPERQQEV	7.825	6.68	>_A0A0J9YV76_S_139_16
16	S	CMGC/MAPK/ERK	SLTFKLCSPERQQEV	23.535	18.177	>_A0A0J9YV76_S_139_16
16	S	CMGC/MAPK/ERK1	SLTFKLCSPERQQEV	15.909	7.273	>_A0A0J9YV76_S_139_16
16	S	CMGC/MAPK/ERK3	SLTFKLCSPERQQEV	2.977	2.464	>_A0A0J9YV76_S_139_16
16	S	CMGC/MAPK/JNK	SLTFKLCSPERQQEV	13.716	6.067	>_A0A0J9YV76_S_139_16
16	S	CMGC/MAPK/nmo	SLTFKLCSPERQQEV	0.232	0.151	>_A0A0J9YV76_S_139_16
16	S	CMGC/MAPK/p38	SLTFKLCSPERQQEV	8.293	4.596	>_A0A0J9YV76_S_139_16
16	S	STE/STE11/MEKK1	SLTFKLCSPERQQEV	2.667	2.548	>_A0A0J9YV76_S_139_16
16	S	STE/STE20/SLK	SLTFKLCSPERQQEV	5.145	3.336	>_A0A0J9YV76_S_139_16
16	S	TKL/LISK/LIMK	SLTFKLCSPERQQEV	5.301	-0.621	>_A0A0J9YV76_S_139_16
16	S	TKL/MLK/ILK	SLTFKLCSPERQQEV	22.975	17.427	>_A0A0J9YV76_S_139_16
16	S	TKL/STKR/STKR1	SLTFKLCSPERQQEV	17.093	9.505	>_A0A0J9YV76_S_139_16
16	S	Atypical/PIKK/ATM	SLTFKLCSPERQQEV	13.555	10.614	>_A0A0J9YV76_S_139_16
16	S	Atypical/PIKK/ATR	SLTFKLCSPERQQEV	15.163	11.766	>_A0A0J9YV76_S_139_16
16	S	Atypical/PIKK/DNAPK	SLTFKLCSPERQQEV	10.493	9.293	>_A0A0J9YV76_S_139_16
16	S	Atypical/PIKK/FRAP	SLTFKLCSPERQQEV	12.572	7.994	>_A0A0J9YV76_S_139_16
16	S	Other/BUB/BUB1	SLTFKLCSPERQQEV	1.98e-05	0	>_A0A0J9YV76_S_139_16
16	S	Other/Haspin/HASPIN	SLTFKLCSPERQQEV	2.129	0.323	>_A0A0J9YV76_S_139_16
16	S	Other/IKK/CHUK	SLTFKLCSPERQQEV	206.625	200.4	>_A0A0J9YV76_S_139_16
16	S	Other/IKK/IKBKE	SLTFKLCSPERQQEV	96.087	77.687	>_A0A0J9YV76_S_139_16
16	S	Other/KIS/UHMK1	SLTFKLCSPERQQEV	3.368	1.812	>_A0A0J9YV76_S_139_16
16	S	Other/NEK/NEK2	SLTFKLCSPERQQEV	2.497	1.836	>_A0A0J9YV76_S_139_16
16	S	Other/PLK/PLK1	SLTFKLCSPERQQEV	12.377	12.239	>_A0A0J9YV76_S_139_16
16	S	Other/TLK/TLK1	SLTFKLCSPERQQEV	3.78	2.553	>_A0A0J9YV76_S_139_16
16	S	Other/TOPK/PBK	SLTFKLCSPERQQEV	4.012	2.613	>_A0A0J9YV76_S_139_16
16	S	Other/TTK/TTK	SLTFKLCSPERQQEV	22.769	20.025	>_A0A0J9YV76_S_139_16
16	S	Other/WEE/Myt1	SLTFKLCSPERQQEV	2.52	1.954	>_A0A0J9YV76_S_139_16
16	S	Dual/TK/Lmr	SLTFKLCSPERQQEV	6.912	4.883	>_A0A0J9YV76_S_139_16
16	S	AGC/DMPK/CRIK/CIT	SLTFKLCSPERQQEV	3.932	0.463	>_A0A0J9YV76_S_139_16
16	S	AGC/DMPK/GEK/DMPK	SLTFKLCSPERQQEV	4.896	2.819	>_A0A0J9YV76_S_139_16
16	S	AGC/DMPK/ROCK/ROCK2	SLTFKLCSPERQQEV	25.479	23.835	>_A0A0J9YV76_S_139_16
16	S	AGC/GRK/BARK/GRK3	SLTFKLCSPERQQEV	13.755	10.683	>_A0A0J9YV76_S_139_16
16	S	AGC/GRK/GRK/GRK1	SLTFKLCSPERQQEV	17.107	7.489	>_A0A0J9YV76_S_139_16
16	S	AGC/GRK/GRK/GRK4	SLTFKLCSPERQQEV	18.552	11.04	>_A0A0J9YV76_S_139_16
16	S	AGC/GRK/GRK/GRK5	SLTFKLCSPERQQEV	2.516	2.138	>_A0A0J9YV76_S_139_16
16	S	AGC/GRK/GRK/GRK7	SLTFKLCSPERQQEV	2.981	1.296	>_A0A0J9YV76_S_139_16
16	S	AGC/PKC/PKCa/PRKCA	SLTFKLCSPERQQEV	21.831	17.673	>_A0A0J9YV76_S_139_16
16	S	AGC/PKC/PKCa/PRKCB	SLTFKLCSPERQQEV	7.72	2.097	>_A0A0J9YV76_S_139_16
16	S	AGC/PKC/PKCa/PRKCG	SLTFKLCSPERQQEV	117.638	104.646	>_A0A0J9YV76_S_139_16
16	S	AGC/PKC/PKCd/PRKCD	SLTFKLCSPERQQEV	11.949	8.595	>_A0A0J9YV76_S_139_16
16	S	AGC/PKC/PKCd/PRKCQ	SLTFKLCSPERQQEV	1.825	1.44	>_A0A0J9YV76_S_139_16
16	S	AGC/PKC/PKCh/PRKCE	SLTFKLCSPERQQEV	15.962	15.375	>_A0A0J9YV76_S_139_16
16	S	AGC/PKC/PKCi/PRKCI	SLTFKLCSPERQQEV	10.298	7.383	>_A0A0J9YV76_S_139_16
16	S	AGC/PKC/PKCi/PRKCZ	SLTFKLCSPERQQEV	50.53	35.226	>_A0A0J9YV76_S_139_16
16	S	AGC/RSK/RSKp70/RPS6KB2	SLTFKLCSPERQQEV	6.982	5.352	>_A0A0J9YV76_S_139_16
16	S	AGC/RSK/RSKp90/RPS6KA2	SLTFKLCSPERQQEV	11.727	9.874	>_A0A0J9YV76_S_139_16
16	S	CAMK/CAMKL/BRSK/BRSK2	SLTFKLCSPERQQEV	7.763	3.614	>_A0A0J9YV76_S_139_16
16	S	CAMK/CAMKL/CHK1/CHEK1	SLTFKLCSPERQQEV	14.364	7.091	>_A0A0J9YV76_S_139_16
16	S	CAMK/CAMKL/LKB/STK11	SLTFKLCSPERQQEV	20.035	19.324	>_A0A0J9YV76_S_139_16
16	S	CAMK/CAMKL/NuaK/NUAK1	SLTFKLCSPERQQEV	6.314	4.533	>_A0A0J9YV76_S_139_16
16	S	CAMK/DAPK/DAPK/DAPK1	SLTFKLCSPERQQEV	12.219	10.01	>_A0A0J9YV76_S_139_16
16	S	CAMK/DAPK/DAPK/DAPK3	SLTFKLCSPERQQEV	8.418	7.327	>_A0A0J9YV76_S_139_16
16	S	CAMK/DAPK/DRAK/STK17B	SLTFKLCSPERQQEV	5.41	2.804	>_A0A0J9YV76_S_139_16
16	S	CAMK/MAPKAPK/MNK/MKNK1	SLTFKLCSPERQQEV	9.886	9.098	>_A0A0J9YV76_S_139_16
16	S	CMGC/CDK/CDC2/CDK1	SLTFKLCSPERQQEV	5.665	3.707	>_A0A0J9YV76_S_139_16
16	S	CMGC/CDK/CDK2/CDC28	SLTFKLCSPERQQEV	14.187	11.971	>_A0A0J9YV76_S_139_16
16	S	CMGC/CDK/CDK2/CDK2	SLTFKLCSPERQQEV	18.33	10.373	>_A0A0J9YV76_S_139_16
16	S	CMGC/CDK/CDK4/CDK4	SLTFKLCSPERQQEV	8.548	3.982	>_A0A0J9YV76_S_139_16
16	S	CMGC/CDK/CDK4/CDK6	SLTFKLCSPERQQEV	82.185	57.342	>_A0A0J9YV76_S_139_16
16	S	CMGC/CDK/CDK5/CDK5	SLTFKLCSPERQQEV	24.267	10.634	>_A0A0J9YV76_S_139_16
16	S	CMGC/CDK/CDK5/PHO85	SLTFKLCSPERQQEV	2.488	1.592	>_A0A0J9YV76_S_139_16
16	S	CMGC/CDK/CDK7/CDK7	SLTFKLCSPERQQEV	25.706	16.149	>_A0A0J9YV76_S_139_16
16	S	CMGC/CDK/CDK8/CDK8	SLTFKLCSPERQQEV	41.923	29.727	>_A0A0J9YV76_S_139_16
16	S	CMGC/CDK/CDK9/CDK9	SLTFKLCSPERQQEV	7.089	2.931	>_A0A0J9YV76_S_139_16
16	S	CMGC/CDK/CRK7/CDK12	SLTFKLCSPERQQEV	3.96	1.596	>_A0A0J9YV76_S_139_16
16	S	CMGC/DYRK/DYRK1/DYRK1A	SLTFKLCSPERQQEV	55.201	38.147	>_A0A0J9YV76_S_139_16
16	S	CMGC/DYRK/DYRK1/DYRK1B	SLTFKLCSPERQQEV	0.262	0.071	>_A0A0J9YV76_S_139_16
16	S	CMGC/DYRK/DYRK2/DYRK2	SLTFKLCSPERQQEV	51.614	51.156	>_A0A0J9YV76_S_139_16
16	S	CMGC/DYRK/HIPK/HIPK1	SLTFKLCSPERQQEV	2.951	2.364	>_A0A0J9YV76_S_139_16
16	S	CMGC/DYRK/HIPK/HIPK2	SLTFKLCSPERQQEV	104.265	102.774	>_A0A0J9YV76_S_139_16
16	S	CMGC/DYRK/HIPK/HIPK3	SLTFKLCSPERQQEV	5.442	1.699	>_A0A0J9YV76_S_139_16
16	S	CMGC/MAPK/ERK1/MAPK1	SLTFKLCSPERQQEV	18.709	10.232	>_A0A0J9YV76_S_139_16
16	S	CMGC/MAPK/ERK1/MAPK3	SLTFKLCSPERQQEV	21.177	11.65	>_A0A0J9YV76_S_139_16
16	S	CMGC/MAPK/ERK3/MAPK6	SLTFKLCSPERQQEV	3.068	2.328	>_A0A0J9YV76_S_139_16
16	S	CMGC/MAPK/JNK/MAPK10	SLTFKLCSPERQQEV	0.023	0.001	>_A0A0J9YV76_S_139_16
16	S	CMGC/MAPK/JNK/MAPK8	SLTFKLCSPERQQEV	8.972	3.994	>_A0A0J9YV76_S_139_16
16	S	CMGC/MAPK/JNK/MAPK9	SLTFKLCSPERQQEV	151.336	145.509	>_A0A0J9YV76_S_139_16
16	S	CMGC/MAPK/nmo/NLK	SLTFKLCSPERQQEV	0.232	0.151	>_A0A0J9YV76_S_139_16
16	S	CMGC/MAPK/p38/HOG1	SLTFKLCSPERQQEV	5.875	3.652	>_A0A0J9YV76_S_139_16
16	S	CMGC/MAPK/p38/MAPK13	SLTFKLCSPERQQEV	42.407	40.832	>_A0A0J9YV76_S_139_16
16	S	CMGC/MAPK/p38/MAPK14	SLTFKLCSPERQQEV	11.798	7.543	>_A0A0J9YV76_S_139_16
16	S	STE/STE11/MEKK1/MAP3K1	SLTFKLCSPERQQEV	2.667	2.548	>_A0A0J9YV76_S_139_16
16	S	STE/STE20/MST/STK4	SLTFKLCSPERQQEV	4.995	4.889	>_A0A0J9YV76_S_139_16
16	S	STE/STE20/SLK/STK10	SLTFKLCSPERQQEV	3.405	2.842	>_A0A0J9YV76_S_139_16
16	S	TKL/LISK/LIMK/LIMK1	SLTFKLCSPERQQEV	5.301	-0.621	>_A0A0J9YV76_S_139_16
16	S	TKL/MLK/ILK/ILK	SLTFKLCSPERQQEV	22.975	17.427	>_A0A0J9YV76_S_139_16
16	S	TKL/MLK/MLK/MAP3K10	SLTFKLCSPERQQEV	2.743	2.528	>_A0A0J9YV76_S_139_16
16	S	TKL/STKR/STKR1/ACVRL1	SLTFKLCSPERQQEV	6.877	0.661	>_A0A0J9YV76_S_139_16
16	S	TKL/STKR/STKR1/BMPR1B	SLTFKLCSPERQQEV	5.531	-1.08	>_A0A0J9YV76_S_139_16
16	S	TKL/STKR/STKR1/TGFBR1	SLTFKLCSPERQQEV	25.254	15.296	>_A0A0J9YV76_S_139_16
16	S	Atypical/PIKK/ATM/ATM	SLTFKLCSPERQQEV	13.555	10.614	>_A0A0J9YV76_S_139_16
16	S	Atypical/PIKK/ATR/ATR	SLTFKLCSPERQQEV	15.163	11.766	>_A0A0J9YV76_S_139_16
16	S	Atypical/PIKK/DNAPK/PRKDC	SLTFKLCSPERQQEV	10.493	9.293	>_A0A0J9YV76_S_139_16
16	S	Atypical/PIKK/FRAP/MTOR	SLTFKLCSPERQQEV	18.798	8.128	>_A0A0J9YV76_S_139_16
16	S	Other/NEK/NEK2/NEK2	SLTFKLCSPERQQEV	2.497	1.836	>_A0A0J9YV76_S_139_16
16	S	Other/PLK/PLK1/PLK1	SLTFKLCSPERQQEV	12.397	11.654	>_A0A0J9YV76_S_139_16
16	S	Other/ULK/ULK/ULK2	SLTFKLCSPERQQEV	4.575	3.47	>_A0A0J9YV76_S_139_16
16	S	Other/WEE/Myt1/PKMYT1	SLTFKLCSPERQQEV	2.52	1.954	>_A0A0J9YV76_S_139_16
16	S	Dual/TK/Lmr/LMTK2	SLTFKLCSPERQQEV	6.912	4.883	>_A0A0J9YV76_S_139_16
16	S	Dual/TK/Src/SrcA/SRC	SLTFKLCSPERQQEV	3.384	3.149	>_A0A0J9YV76_S_139_16
16	S	CK1	RNHDLLESNEDSSLS	7.566	5.148	>_A0A0M3U1B0_S_527_16
16	S	CMGC	RNHDLLESNEDSSLS	41.05	38.317	>_A0A0M3U1B0_S_527_16
16	S	AGC/GRK	RNHDLLESNEDSSLS	4.893	2.024	>_A0A0M3U1B0_S_527_16
16	S	AGC/NDR	RNHDLLESNEDSSLS	0.003	0.001	>_A0A0M3U1B0_S_527_16
16	S	CAMK/CAMK1	RNHDLLESNEDSSLS	12.757	9.448	>_A0A0M3U1B0_S_527_16
16	S	CAMK/CAMK2	RNHDLLESNEDSSLS	6.519	5.763	>_A0A0M3U1B0_S_527_16
16	S	CAMK/CASK	RNHDLLESNEDSSLS	3.071	2.974	>_A0A0M3U1B0_S_527_16
16	S	CAMK/DAPK	RNHDLLESNEDSSLS	9.993	8.018	>_A0A0M3U1B0_S_527_16
16	S	CAMK/MAPKAPK	RNHDLLESNEDSSLS	13.828	13.246	>_A0A0M3U1B0_S_527_16
16	S	CAMK/PKD	RNHDLLESNEDSSLS	19.082	18.101	>_A0A0M3U1B0_S_527_16
16	S	CK1/CK1	RNHDLLESNEDSSLS	7.585	6.297	>_A0A0M3U1B0_S_527_16
16	S	CMGC/CK2	RNHDLLESNEDSSLS	5.306	1.074	>_A0A0M3U1B0_S_527_16
16	S	CMGC/GSK	RNHDLLESNEDSSLS	8.38	7.421	>_A0A0M3U1B0_S_527_16
16	S	TKL/STKR	RNHDLLESNEDSSLS	21.302	18.34	>_A0A0M3U1B0_S_527_16
16	S	Atypical/PIKK	RNHDLLESNEDSSLS	12.582	10.89	>_A0A0M3U1B0_S_527_16
16	S	Other/Aur	RNHDLLESNEDSSLS	7.481	7.351	>_A0A0M3U1B0_S_527_16
16	S	Other/Haspin	RNHDLLESNEDSSLS	2.807	0.323	>_A0A0M3U1B0_S_527_16
16	S	Other/IKK	RNHDLLESNEDSSLS	10.137	7.979	>_A0A0M3U1B0_S_527_16
16	S	Other/NEK	RNHDLLESNEDSSLS	146.086	106.827	>_A0A0M3U1B0_S_527_16
16	S	Other/PEK	RNHDLLESNEDSSLS	2.012	1.521	>_A0A0M3U1B0_S_527_16
16	S	Other/TLK	RNHDLLESNEDSSLS	3.057	1.858	>_A0A0M3U1B0_S_527_16
16	S	Other/TOPK	RNHDLLESNEDSSLS	3.049	2.613	>_A0A0M3U1B0_S_527_16
16	S	Other/TTK	RNHDLLESNEDSSLS	20.654	19.314	>_A0A0M3U1B0_S_527_16
16	S	Other/ULK	RNHDLLESNEDSSLS	32.33	30.737	>_A0A0M3U1B0_S_527_16
16	S	Other/WEE	RNHDLLESNEDSSLS	2.431	1.681	>_A0A0M3U1B0_S_527_16
16	S	Dual/TK	RNHDLLESNEDSSLS	47.149	37.908	>_A0A0M3U1B0_S_527_16
16	S	AGC/Akt/AKT1	RNHDLLESNEDSSLS	10.074	9.526	>_A0A0M3U1B0_S_527_16
16	S	AGC/DMPK/CRIK	RNHDLLESNEDSSLS	4.081	0.463	>_A0A0M3U1B0_S_527_16
16	S	AGC/GRK/BARK	RNHDLLESNEDSSLS	162.104	151.148	>_A0A0M3U1B0_S_527_16
16	S	AGC/GRK/GRK	RNHDLLESNEDSSLS	12.298	11.229	>_A0A0M3U1B0_S_527_16
16	S	AGC/NDR/NDR	RNHDLLESNEDSSLS	0.571	0.33	>_A0A0M3U1B0_S_527_16
16	S	AGC/PKG/PRKG2	RNHDLLESNEDSSLS	50.024	47.756	>_A0A0M3U1B0_S_527_16
16	S	CAMK/CAMK2/CAMK2A	RNHDLLESNEDSSLS	7.793	5.631	>_A0A0M3U1B0_S_527_16
16	S	CAMK/CAMK2/CAMK2D	RNHDLLESNEDSSLS	54.366	42.277	>_A0A0M3U1B0_S_527_16
16	S	CAMK/CAMKL/BRSK	RNHDLLESNEDSSLS	1.589	1.14	>_A0A0M3U1B0_S_527_16
16	S	CAMK/CAMKL/LKB	RNHDLLESNEDSSLS	19.927	19.245	>_A0A0M3U1B0_S_527_16
16	S	CAMK/CASK/CASK	RNHDLLESNEDSSLS	3.071	2.974	>_A0A0M3U1B0_S_527_16
16	S	CAMK/DAPK/DAPK	RNHDLLESNEDSSLS	15.701	14.146	>_A0A0M3U1B0_S_527_16
16	S	CAMK/DAPK/DRAK	RNHDLLESNEDSSLS	7.416	4.133	>_A0A0M3U1B0_S_527_16
16	S	CAMK/MAPKAPK/MNK	RNHDLLESNEDSSLS	15.802	15.171	>_A0A0M3U1B0_S_527_16
16	S	CAMK/PHK/PHKG1	RNHDLLESNEDSSLS	2.251	2.171	>_A0A0M3U1B0_S_527_16
16	S	CK1/CK1/CK1-A	RNHDLLESNEDSSLS	10.09	9.579	>_A0A0M3U1B0_S_527_16
16	S	CK1/VRK/VRK2	RNHDLLESNEDSSLS	70.419	39.717	>_A0A0M3U1B0_S_527_16
16	S	CMGC/CDK/CDK5	RNHDLLESNEDSSLS	23.758	20.939	>_A0A0M3U1B0_S_527_16
16	S	CMGC/CK2/CK2a1	RNHDLLESNEDSSLS	7.058	3.086	>_A0A0M3U1B0_S_527_16
16	S	CMGC/CK2/CSNK2A2	RNHDLLESNEDSSLS	0.001	0.001	>_A0A0M3U1B0_S_527_16
16	S	STE/STE20/SLK	RNHDLLESNEDSSLS	3.861	3.336	>_A0A0M3U1B0_S_527_16
16	S	TKL/LISK/LIMK	RNHDLLESNEDSSLS	5.257	-0.621	>_A0A0M3U1B0_S_527_16
16	S	TKL/MLK/ILK	RNHDLLESNEDSSLS	22.259	17.427	>_A0A0M3U1B0_S_527_16
16	S	TKL/RIPK/RIPK1	RNHDLLESNEDSSLS	3.443	3.169	>_A0A0M3U1B0_S_527_16
16	S	TKL/STKR/STKR1	RNHDLLESNEDSSLS	12.649	9.505	>_A0A0M3U1B0_S_527_16
16	S	Atypical/PIKK/ATR	RNHDLLESNEDSSLS	19.596	11.766	>_A0A0M3U1B0_S_527_16
16	S	Atypical/PIKK/DNAPK	RNHDLLESNEDSSLS	14.153	9.293	>_A0A0M3U1B0_S_527_16
16	S	Other/Aur/AURKA	RNHDLLESNEDSSLS	43.016	42.082	>_A0A0M3U1B0_S_527_16
16	S	Other/BUB/BUB1	RNHDLLESNEDSSLS	3.47e-05	0	>_A0A0M3U1B0_S_527_16
16	S	Other/Haspin/HASPIN	RNHDLLESNEDSSLS	2.807	0.323	>_A0A0M3U1B0_S_527_16
16	S	Other/IKK/CHUK	RNHDLLESNEDSSLS	279.439	200.4	>_A0A0M3U1B0_S_527_16
16	S	Other/IKK/IKBKB	RNHDLLESNEDSSLS	23.707	18.971	>_A0A0M3U1B0_S_527_16
16	S	Other/IKK/IKBKE	RNHDLLESNEDSSLS	116.154	77.687	>_A0A0M3U1B0_S_527_16
16	S	Other/NEK/NEK2	RNHDLLESNEDSSLS	2.743	1.836	>_A0A0M3U1B0_S_527_16
16	S	Other/NEK/NEK6	RNHDLLESNEDSSLS	41.715	32.605	>_A0A0M3U1B0_S_527_16
16	S	Other/PLK/PLK1	RNHDLLESNEDSSLS	12.892	12.239	>_A0A0M3U1B0_S_527_16
16	S	Other/PLK/SAK	RNHDLLESNEDSSLS	455.715	453.492	>_A0A0M3U1B0_S_527_16
16	S	Other/TLK/TLK1	RNHDLLESNEDSSLS	3.176	2.553	>_A0A0M3U1B0_S_527_16
16	S	Other/TOPK/PBK	RNHDLLESNEDSSLS	3.049	2.613	>_A0A0M3U1B0_S_527_16
16	S	Other/TTK/TTK	RNHDLLESNEDSSLS	21	20.025	>_A0A0M3U1B0_S_527_16
16	S	Other/ULK/ULK	RNHDLLESNEDSSLS	30.561	26.613	>_A0A0M3U1B0_S_527_16
16	S	Other/WEE/Myt1	RNHDLLESNEDSSLS	3.102	1.954	>_A0A0M3U1B0_S_527_16
16	S	Dual/TK/Lmr	RNHDLLESNEDSSLS	5.958	4.883	>_A0A0M3U1B0_S_527_16
16	S	AGC/DMPK/CRIK/CIT	RNHDLLESNEDSSLS	4.081	0.463	>_A0A0M3U1B0_S_527_16
16	S	AGC/DMPK/GEK/DMPK	RNHDLLESNEDSSLS	5.007	2.819	>_A0A0M3U1B0_S_527_16
16	S	AGC/GRK/BARK/GRK2	RNHDLLESNEDSSLS	142.008	134.883	>_A0A0M3U1B0_S_527_16
16	S	AGC/GRK/BARK/GRK3	RNHDLLESNEDSSLS	18.771	10.683	>_A0A0M3U1B0_S_527_16
16	S	AGC/GRK/GRK/GRK1	RNHDLLESNEDSSLS	22.737	7.489	>_A0A0M3U1B0_S_527_16
16	S	AGC/GRK/GRK/GRK4	RNHDLLESNEDSSLS	15.717	11.04	>_A0A0M3U1B0_S_527_16
16	S	AGC/GRK/GRK/GRK7	RNHDLLESNEDSSLS	3.24	1.296	>_A0A0M3U1B0_S_527_16
16	S	AGC/NDR/LATS/LATS1	RNHDLLESNEDSSLS	0.002	0.001	>_A0A0M3U1B0_S_527_16
16	S	AGC/NDR/LATS/LATS2	RNHDLLESNEDSSLS	0.008	0.007	>_A0A0M3U1B0_S_527_16
16	S	AGC/NDR/NDR/STK38	RNHDLLESNEDSSLS	1.629	0.215	>_A0A0M3U1B0_S_527_16
16	S	AGC/PKC/PKCa/PRKCG	RNHDLLESNEDSSLS	110.037	104.646	>_A0A0M3U1B0_S_527_16
16	S	AGC/PKC/PKCh/PRKCH	RNHDLLESNEDSSLS	26.93	24.449	>_A0A0M3U1B0_S_527_16
16	S	AGC/PKC/PKCi/PRKCZ	RNHDLLESNEDSSLS	43.889	35.226	>_A0A0M3U1B0_S_527_16
16	S	AGC/RSK/RSKp70/RPS6KB1	RNHDLLESNEDSSLS	33.196	26.69	>_A0A0M3U1B0_S_527_16
16	S	CAMK/CAMKL/BRSK/BRSK2	RNHDLLESNEDSSLS	5.408	3.614	>_A0A0M3U1B0_S_527_16
16	S	CAMK/CAMKL/LKB/STK11	RNHDLLESNEDSSLS	19.554	19.324	>_A0A0M3U1B0_S_527_16
16	S	CAMK/CAMKL/MARK/MARK1	RNHDLLESNEDSSLS	0.264	0.261	>_A0A0M3U1B0_S_527_16
16	S	CAMK/DAPK/DRAK/STK17B	RNHDLLESNEDSSLS	5.621	2.804	>_A0A0M3U1B0_S_527_16
16	S	CAMK/MAPKAPK/MNK/MKNK1	RNHDLLESNEDSSLS	9.886	9.098	>_A0A0M3U1B0_S_527_16
16	S	CK1/CK1/CK1-A/CSNK1A1	RNHDLLESNEDSSLS	24.91	21.704	>_A0A0M3U1B0_S_527_16
16	S	CK1/CK1/CK1-D/CSNK1E	RNHDLLESNEDSSLS	30.529	24.906	>_A0A0M3U1B0_S_527_16
16	S	CK1/CK1/CK1-G/CSNK1G1	RNHDLLESNEDSSLS	2.361	2.191	>_A0A0M3U1B0_S_527_16
16	S	CMGC/CDK/CDK5/CDK5	RNHDLLESNEDSSLS	13.415	10.634	>_A0A0M3U1B0_S_527_16
16	S	CMGC/CDK/CDK8/CDK8	RNHDLLESNEDSSLS	34.412	29.727	>_A0A0M3U1B0_S_527_16
16	S	CMGC/CDK/CDK9/CDK9	RNHDLLESNEDSSLS	4.483	2.931	>_A0A0M3U1B0_S_527_16
16	S	CMGC/DYRK/DYRK1/DYRK1B	RNHDLLESNEDSSLS	0.187	0.071	>_A0A0M3U1B0_S_527_16
16	S	CMGC/DYRK/DYRK2/DYRK3	RNHDLLESNEDSSLS	2.43	2.039	>_A0A0M3U1B0_S_527_16
16	S	CMGC/MAPK/ERK3/MAPK6	RNHDLLESNEDSSLS	2.491	2.328	>_A0A0M3U1B0_S_527_16
16	S	CMGC/MAPK/p38/MAPK13	RNHDLLESNEDSSLS	42.951	40.832	>_A0A0M3U1B0_S_527_16
16	S	STE/STE20/MST/STK4	RNHDLLESNEDSSLS	4.951	4.889	>_A0A0M3U1B0_S_527_16
16	S	STE/STE20/PAKA/STE20	RNHDLLESNEDSSLS	2.268	2.013	>_A0A0M3U1B0_S_527_16
16	S	STE/STE20/PAKB/PAK4	RNHDLLESNEDSSLS	16.477	16.44	>_A0A0M3U1B0_S_527_16
16	S	TKL/LISK/LIMK/LIMK1	RNHDLLESNEDSSLS	5.257	-0.621	>_A0A0M3U1B0_S_527_16
16	S	TKL/MLK/ILK/ILK	RNHDLLESNEDSSLS	22.259	17.427	>_A0A0M3U1B0_S_527_16
16	S	TKL/STKR/STKR1/ACVRL1	RNHDLLESNEDSSLS	7.663	0.661	>_A0A0M3U1B0_S_527_16
16	S	TKL/STKR/STKR1/BMPR1B	RNHDLLESNEDSSLS	3.931	-1.08	>_A0A0M3U1B0_S_527_16
16	S	TKL/STKR/STKR1/TGFBR1	RNHDLLESNEDSSLS	18.612	15.296	>_A0A0M3U1B0_S_527_16
16	S	Atypical/PIKK/ATR/ATR	RNHDLLESNEDSSLS	19.596	11.766	>_A0A0M3U1B0_S_527_16
16	S	Atypical/PIKK/DNAPK/PRKDC	RNHDLLESNEDSSLS	14.153	9.293	>_A0A0M3U1B0_S_527_16
16	S	Atypical/PIKK/FRAP/MTOR	RNHDLLESNEDSSLS	10.059	8.128	>_A0A0M3U1B0_S_527_16
16	S	Other/CAMKK/CAMKK-Meta/CAMKK1	RNHDLLESNEDSSLS	1.996	1.37	>_A0A0M3U1B0_S_527_16
16	S	Other/NEK/NEK2/NEK2	RNHDLLESNEDSSLS	2.743	1.836	>_A0A0M3U1B0_S_527_16
16	S	Other/NEK/NEK6/NEK6	RNHDLLESNEDSSLS	84.155	80.955	>_A0A0M3U1B0_S_527_16
16	S	Other/PLK/PLK1/PLK1	RNHDLLESNEDSSLS	12.779	11.654	>_A0A0M3U1B0_S_527_16
16	S	Other/PLK/PLK2/PLK3	RNHDLLESNEDSSLS	10.382	9.747	>_A0A0M3U1B0_S_527_16
16	S	Other/PLK/SAK/PLK4	RNHDLLESNEDSSLS	455.715	453.492	>_A0A0M3U1B0_S_527_16
16	S	Other/ULK/ULK/ULK1	RNHDLLESNEDSSLS	40.777	32.223	>_A0A0M3U1B0_S_527_16
16	S	Other/ULK/ULK/ULK2	RNHDLLESNEDSSLS	4.096	3.47	>_A0A0M3U1B0_S_527_16
16	S	Other/WEE/Myt1/PKMYT1	RNHDLLESNEDSSLS	3.102	1.954	>_A0A0M3U1B0_S_527_16
16	S	Dual/TK/Lmr/LMTK2	RNHDLLESNEDSSLS	5.958	4.883	>_A0A0M3U1B0_S_527_16
16	S	Dual/TK/Src/SrcA/SRC	RNHDLLESNEDSSLS	3.987	3.149	>_A0A0M3U1B0_S_527_16
16	S	CK1	YDNSSNSSSPQPSSG	6.377	5.148	>_A0A0N4SWI3_S_172_16
16	S	AGC/GRK	YDNSSNSSSPQPSSG	3.618	2.024	>_A0A0N4SWI3_S_172_16
16	S	CAMK/CAMK1	YDNSSNSSSPQPSSG	14.399	9.448	>_A0A0N4SWI3_S_172_16
16	S	CAMK/CAMK2	YDNSSNSSSPQPSSG	6.654	5.763	>_A0A0N4SWI3_S_172_16
16	S	CAMK/CASK	YDNSSNSSSPQPSSG	4.555	2.974	>_A0A0N4SWI3_S_172_16
16	S	CAMK/DAPK	YDNSSNSSSPQPSSG	13.779	8.018	>_A0A0N4SWI3_S_172_16
16	S	CAMK/MAPKAPK	YDNSSNSSSPQPSSG	13.893	13.246	>_A0A0N4SWI3_S_172_16
16	S	CK1/CK1	YDNSSNSSSPQPSSG	7.984	6.297	>_A0A0N4SWI3_S_172_16
16	S	CK1/TTBK	YDNSSNSSSPQPSSG	78.431	72.308	>_A0A0N4SWI3_S_172_16
16	S	CMGC/CDKL	YDNSSNSSSPQPSSG	4.706	3.395	>_A0A0N4SWI3_S_172_16
16	S	CMGC/CK2	YDNSSNSSSPQPSSG	2.186	1.074	>_A0A0N4SWI3_S_172_16
16	S	TKL/STKR	YDNSSNSSSPQPSSG	22.896	18.34	>_A0A0N4SWI3_S_172_16
16	S	Other/CAMKK	YDNSSNSSSPQPSSG	2.605	2.461	>_A0A0N4SWI3_S_172_16
16	S	Other/CDC7	YDNSSNSSSPQPSSG	77.463	69.788	>_A0A0N4SWI3_S_172_16
16	S	Other/Haspin	YDNSSNSSSPQPSSG	1.647	0.323	>_A0A0N4SWI3_S_172_16
16	S	Other/NEK	YDNSSNSSSPQPSSG	111.249	106.827	>_A0A0N4SWI3_S_172_16
16	S	Other/NKF2	YDNSSNSSSPQPSSG	20.637	13.151	>_A0A0N4SWI3_S_172_16
16	S	Other/PEK	YDNSSNSSSPQPSSG	2.194	1.521	>_A0A0N4SWI3_S_172_16
16	S	Other/TLK	YDNSSNSSSPQPSSG	3.173	1.858	>_A0A0N4SWI3_S_172_16
16	S	Other/TOPK	YDNSSNSSSPQPSSG	4.311	2.613	>_A0A0N4SWI3_S_172_16
16	S	Other/WEE	YDNSSNSSSPQPSSG	2.741	1.681	>_A0A0N4SWI3_S_172_16
16	S	Dual/TK	YDNSSNSSSPQPSSG	44.219	37.908	>_A0A0N4SWI3_S_172_16
16	S	AGC/Akt/AKT1	YDNSSNSSSPQPSSG	9.687	9.526	>_A0A0N4SWI3_S_172_16
16	S	AGC/Akt/AKT2	YDNSSNSSSPQPSSG	22.964	20.896	>_A0A0N4SWI3_S_172_16
16	S	AGC/DMPK/CRIK	YDNSSNSSSPQPSSG	3.957	0.463	>_A0A0N4SWI3_S_172_16
16	S	AGC/GRK/BARK	YDNSSNSSSPQPSSG	190.624	151.148	>_A0A0N4SWI3_S_172_16
16	S	AGC/GRK/GRK	YDNSSNSSSPQPSSG	12.721	11.229	>_A0A0N4SWI3_S_172_16
16	S	AGC/PKC/PKCa	YDNSSNSSSPQPSSG	8.481	7.346	>_A0A0N4SWI3_S_172_16
16	S	CAMK/CAMK1/CAMK4	YDNSSNSSSPQPSSG	11.125	10.932	>_A0A0N4SWI3_S_172_16
16	S	CAMK/CAMK2/CAMK2A	YDNSSNSSSPQPSSG	7.502	5.631	>_A0A0N4SWI3_S_172_16
16	S	CAMK/CAMK2/CAMK2G	YDNSSNSSSPQPSSG	3.624	3.256	>_A0A0N4SWI3_S_172_16
16	S	CAMK/CASK/CASK	YDNSSNSSSPQPSSG	4.555	2.974	>_A0A0N4SWI3_S_172_16
16	S	CAMK/DAPK/DAPK	YDNSSNSSSPQPSSG	20.506	14.146	>_A0A0N4SWI3_S_172_16
16	S	CAMK/DAPK/DRAK	YDNSSNSSSPQPSSG	7.051	4.133	>_A0A0N4SWI3_S_172_16
16	S	CAMK/MAPKAPK/MNK	YDNSSNSSSPQPSSG	23.698	15.171	>_A0A0N4SWI3_S_172_16
16	S	CK1/CK1/CK1-A	YDNSSNSSSPQPSSG	11.124	9.579	>_A0A0N4SWI3_S_172_16
16	S	CK1/TTBK/TTBK1	YDNSSNSSSPQPSSG	14.191	8.797	>_A0A0N4SWI3_S_172_16
16	S	CK1/VRK/VRK2	YDNSSNSSSPQPSSG	39.799	39.717	>_A0A0N4SWI3_S_172_16
16	S	CMGC/CDK/CDK5	YDNSSNSSSPQPSSG	23.807	20.939	>_A0A0N4SWI3_S_172_16
16	S	CMGC/CDK/CDK7	YDNSSNSSSPQPSSG	28.372	15.54	>_A0A0N4SWI3_S_172_16
16	S	CMGC/CDKL/CDKL5	YDNSSNSSSPQPSSG	4.706	3.395	>_A0A0N4SWI3_S_172_16
16	S	CMGC/CK2/CK2a1	YDNSSNSSSPQPSSG	3.994	3.086	>_A0A0N4SWI3_S_172_16
16	S	CMGC/MAPK/ERK3	YDNSSNSSSPQPSSG	2.611	2.464	>_A0A0N4SWI3_S_172_16
16	S	STE/STE20/KHS	YDNSSNSSSPQPSSG	0.976	0.644	>_A0A0N4SWI3_S_172_16
16	S	STE/STE20/SLK	YDNSSNSSSPQPSSG	5.31	3.336	>_A0A0N4SWI3_S_172_16
16	S	TKL/LISK/LIMK	YDNSSNSSSPQPSSG	5.148	-0.621	>_A0A0N4SWI3_S_172_16
16	S	TKL/MLK/ILK	YDNSSNSSSPQPSSG	25.931	17.427	>_A0A0N4SWI3_S_172_16
16	S	TKL/RIPK/RIPK1	YDNSSNSSSPQPSSG	3.584	3.169	>_A0A0N4SWI3_S_172_16
16	S	TKL/STKR/STKR1	YDNSSNSSSPQPSSG	13.977	9.505	>_A0A0N4SWI3_S_172_16
16	S	Atypical/PIKK/ATR	YDNSSNSSSPQPSSG	14.407	11.766	>_A0A0N4SWI3_S_172_16
16	S	Atypical/PIKK/DNAPK	YDNSSNSSSPQPSSG	9.683	9.293	>_A0A0N4SWI3_S_172_16
16	S	Other/BUB/BUB1	YDNSSNSSSPQPSSG	4.28e-05	0	>_A0A0N4SWI3_S_172_16
16	S	Other/CAMKK/CAMKK-Meta	YDNSSNSSSPQPSSG	0.001	0.001	>_A0A0N4SWI3_S_172_16
16	S	Other/CDC7/CDC7	YDNSSNSSSPQPSSG	77.463	69.788	>_A0A0N4SWI3_S_172_16
16	S	Other/Haspin/HASPIN	YDNSSNSSSPQPSSG	1.647	0.323	>_A0A0N4SWI3_S_172_16
16	S	Other/IKK/CHUK	YDNSSNSSSPQPSSG	220.735	200.4	>_A0A0N4SWI3_S_172_16
16	S	Other/IKK/IKBKE	YDNSSNSSSPQPSSG	79.281	77.687	>_A0A0N4SWI3_S_172_16
16	S	Other/NEK/NEK2	YDNSSNSSSPQPSSG	1.892	1.836	>_A0A0N4SWI3_S_172_16
16	S	Other/NKF2/PINK1	YDNSSNSSSPQPSSG	20.637	13.151	>_A0A0N4SWI3_S_172_16
16	S	Other/PEK/PEK	YDNSSNSSSPQPSSG	0.971	0.943	>_A0A0N4SWI3_S_172_16
16	S	Other/PLK/PLK1	YDNSSNSSSPQPSSG	13.064	12.239	>_A0A0N4SWI3_S_172_16
16	S	Other/TLK/TLK1	YDNSSNSSSPQPSSG	3.73	2.553	>_A0A0N4SWI3_S_172_16
16	S	Other/TOPK/PBK	YDNSSNSSSPQPSSG	4.311	2.613	>_A0A0N4SWI3_S_172_16
16	S	Other/WEE/Myt1	YDNSSNSSSPQPSSG	3.592	1.954	>_A0A0N4SWI3_S_172_16
16	S	Dual/TK/Lmr	YDNSSNSSSPQPSSG	5.533	4.883	>_A0A0N4SWI3_S_172_16
16	S	AGC/DMPK/CRIK/CIT	YDNSSNSSSPQPSSG	3.957	0.463	>_A0A0N4SWI3_S_172_16
16	S	AGC/DMPK/GEK/DMPK	YDNSSNSSSPQPSSG	5.111	2.819	>_A0A0N4SWI3_S_172_16
16	S	AGC/DMPK/ROCK/ROCK1	YDNSSNSSSPQPSSG	34.481	34.253	>_A0A0N4SWI3_S_172_16
16	S	AGC/GRK/BARK/GRK2	YDNSSNSSSPQPSSG	175.135	134.883	>_A0A0N4SWI3_S_172_16
16	S	AGC/GRK/BARK/GRK3	YDNSSNSSSPQPSSG	18.728	10.683	>_A0A0N4SWI3_S_172_16
16	S	AGC/GRK/GRK/GRK1	YDNSSNSSSPQPSSG	23.39	7.489	>_A0A0N4SWI3_S_172_16
16	S	AGC/GRK/GRK/GRK4	YDNSSNSSSPQPSSG	16.094	11.04	>_A0A0N4SWI3_S_172_16
16	S	AGC/GRK/GRK/GRK7	YDNSSNSSSPQPSSG	3.128	1.296	>_A0A0N4SWI3_S_172_16
16	S	AGC/PKC/PKCa/PRKCA	YDNSSNSSSPQPSSG	19.336	17.673	>_A0A0N4SWI3_S_172_16
16	S	AGC/PKC/PKCa/PRKCB	YDNSSNSSSPQPSSG	4.645	2.097	>_A0A0N4SWI3_S_172_16
16	S	AGC/PKC/PKCd/PRKCD	YDNSSNSSSPQPSSG	9.042	8.595	>_A0A0N4SWI3_S_172_16
16	S	AGC/PKC/PKCh/PRKCE	YDNSSNSSSPQPSSG	15.98	15.375	>_A0A0N4SWI3_S_172_16
16	S	AGC/PKC/PKCi/PRKCZ	YDNSSNSSSPQPSSG	35.426	35.226	>_A0A0N4SWI3_S_172_16
16	S	AGC/RSK/RSKp70/RPS6KB1	YDNSSNSSSPQPSSG	29.977	26.69	>_A0A0N4SWI3_S_172_16
16	S	AGC/RSK/RSKp90/RPS6KA3	YDNSSNSSSPQPSSG	2.184	2	>_A0A0N4SWI3_S_172_16
16	S	CAMK/CAMKL/BRSK/BRSK2	YDNSSNSSSPQPSSG	5.451	3.614	>_A0A0N4SWI3_S_172_16
16	S	CAMK/CAMKL/CHK1/CHEK1	YDNSSNSSSPQPSSG	8.631	7.091	>_A0A0N4SWI3_S_172_16
16	S	CAMK/DAPK/DAPK/DAPK1	YDNSSNSSSPQPSSG	10.657	10.01	>_A0A0N4SWI3_S_172_16
16	S	CAMK/DAPK/DRAK/STK17B	YDNSSNSSSPQPSSG	5.431	2.804	>_A0A0N4SWI3_S_172_16
16	S	CAMK/MAPKAPK/MNK/MKNK1	YDNSSNSSSPQPSSG	11.496	9.098	>_A0A0N4SWI3_S_172_16
16	S	CAMK/MAPKAPK/MNK/MKNK2	YDNSSNSSSPQPSSG	25.983	20.139	>_A0A0N4SWI3_S_172_16
16	S	CK1/CK1/CK1-A/CSNK1A1	YDNSSNSSSPQPSSG	26.653	21.704	>_A0A0N4SWI3_S_172_16
16	S	CK1/CK1/CK1-D/CSNK1E	YDNSSNSSSPQPSSG	29.681	24.906	>_A0A0N4SWI3_S_172_16
16	S	CK1/CK1/CK1-G/CSNK1G1	YDNSSNSSSPQPSSG	3.419	2.191	>_A0A0N4SWI3_S_172_16
16	S	CMGC/CDK/CDK5/CDK5	YDNSSNSSSPQPSSG	12.157	10.634	>_A0A0N4SWI3_S_172_16
16	S	CMGC/CDK/CDK7/CDK7	YDNSSNSSSPQPSSG	29.6	16.149	>_A0A0N4SWI3_S_172_16
16	S	CMGC/CDK/CDK8/CDK8	YDNSSNSSSPQPSSG	36.775	29.727	>_A0A0N4SWI3_S_172_16
16	S	CMGC/CDK/CDK9/CDK9	YDNSSNSSSPQPSSG	4.339	2.931	>_A0A0N4SWI3_S_172_16
16	S	CMGC/DYRK/DYRK1/DYRK1B	YDNSSNSSSPQPSSG	0.195	0.071	>_A0A0N4SWI3_S_172_16
16	S	CMGC/MAPK/ERK1/MAPK3	YDNSSNSSSPQPSSG	12.239	11.65	>_A0A0N4SWI3_S_172_16
16	S	CMGC/MAPK/ERK3/MAPK6	YDNSSNSSSPQPSSG	3.671	2.328	>_A0A0N4SWI3_S_172_16
16	S	STE/STE20/KHS/MAP4K1	YDNSSNSSSPQPSSG	2.594	2.438	>_A0A0N4SWI3_S_172_16
16	S	STE/STE20/MST/STK4	YDNSSNSSSPQPSSG	4.92	4.889	>_A0A0N4SWI3_S_172_16
16	S	STE/STE20/SLK/STK10	YDNSSNSSSPQPSSG	2.941	2.842	>_A0A0N4SWI3_S_172_16
16	S	TKL/LISK/LIMK/LIMK1	YDNSSNSSSPQPSSG	5.148	-0.621	>_A0A0N4SWI3_S_172_16
16	S	TKL/MLK/ILK/ILK	YDNSSNSSSPQPSSG	25.931	17.427	>_A0A0N4SWI3_S_172_16
16	S	TKL/STKR/STKR1/ACVRL1	YDNSSNSSSPQPSSG	8.711	0.661	>_A0A0N4SWI3_S_172_16
16	S	TKL/STKR/STKR1/BMPR1B	YDNSSNSSSPQPSSG	4.231	-1.08	>_A0A0N4SWI3_S_172_16
16	S	TKL/STKR/STKR1/TGFBR1	YDNSSNSSSPQPSSG	22.446	15.296	>_A0A0N4SWI3_S_172_16
16	S	Atypical/PIKK/ATR/ATR	YDNSSNSSSPQPSSG	14.407	11.766	>_A0A0N4SWI3_S_172_16
16	S	Atypical/PIKK/DNAPK/PRKDC	YDNSSNSSSPQPSSG	9.683	9.293	>_A0A0N4SWI3_S_172_16
16	S	Other/CAMKK/CAMKK-Meta/CAMKK2	YDNSSNSSSPQPSSG	21.397	17.589	>_A0A0N4SWI3_S_172_16
16	S	Other/NEK/NEK2/NEK2	YDNSSNSSSPQPSSG	1.892	1.836	>_A0A0N4SWI3_S_172_16
16	S	Other/PEK/PEK/EIF2AK3	YDNSSNSSSPQPSSG	0.971	0.943	>_A0A0N4SWI3_S_172_16
16	S	Other/PLK/PLK1/PLK1	YDNSSNSSSPQPSSG	12.853	11.654	>_A0A0N4SWI3_S_172_16
16	S	Other/WEE/Myt1/PKMYT1	YDNSSNSSSPQPSSG	3.592	1.954	>_A0A0N4SWI3_S_172_16
16	S	Dual/TK/Lmr/LMTK2	YDNSSNSSSPQPSSG	5.533	4.883	>_A0A0N4SWI3_S_172_16
16	S	Dual/TK/Src/SrcA/SRC	YDNSSNSSSPQPSSG	3.591	3.149	>_A0A0N4SWI3_S_172_16
16	S	AGC	DNSSNSSSPQPSSGN	0.623	0.386	>_A0A0N4SWI3_S_173_16
16	S	CAMK	DNSSNSSSPQPSSGN	2.443	1.956	>_A0A0N4SWI3_S_173_16
16	S	CK1	DNSSNSSSPQPSSGN	7.331	5.148	>_A0A0N4SWI3_S_173_16
16	S	CMGC	DNSSNSSSPQPSSGN	45.145	38.317	>_A0A0N4SWI3_S_173_16
16	S	STE	DNSSNSSSPQPSSGN	5.844	5.264	>_A0A0N4SWI3_S_173_16
16	S	AGC/GRK	DNSSNSSSPQPSSGN	2.926	2.024	>_A0A0N4SWI3_S_173_16
16	S	CAMK/CAMK-Unique	DNSSNSSSPQPSSGN	3.696	3.581	>_A0A0N4SWI3_S_173_16
16	S	CAMK/CAMK1	DNSSNSSSPQPSSGN	13.175	9.448	>_A0A0N4SWI3_S_173_16
16	S	CAMK/CAMK2	DNSSNSSSPQPSSGN	6.11	5.763	>_A0A0N4SWI3_S_173_16
16	S	CAMK/CASK	DNSSNSSSPQPSSGN	4.152	2.974	>_A0A0N4SWI3_S_173_16
16	S	CAMK/DAPK	DNSSNSSSPQPSSGN	13.719	8.018	>_A0A0N4SWI3_S_173_16
16	S	CAMK/MAPKAPK	DNSSNSSSPQPSSGN	15.855	13.246	>_A0A0N4SWI3_S_173_16
16	S	CK1/CK1	DNSSNSSSPQPSSGN	7.886	6.297	>_A0A0N4SWI3_S_173_16
16	S	CMGC/CDK	DNSSNSSSPQPSSGN	13.507	6.537	>_A0A0N4SWI3_S_173_16
16	S	CMGC/CK2	DNSSNSSSPQPSSGN	4.421	1.074	>_A0A0N4SWI3_S_173_16
16	S	CMGC/DYRK	DNSSNSSSPQPSSGN	25.577	14.351	>_A0A0N4SWI3_S_173_16
16	S	CMGC/GSK	DNSSNSSSPQPSSGN	13.611	7.421	>_A0A0N4SWI3_S_173_16
16	S	CMGC/MAPK	DNSSNSSSPQPSSGN	16.259	8.865	>_A0A0N4SWI3_S_173_16
16	S	TKL/IRAK	DNSSNSSSPQPSSGN	3.395	3.383	>_A0A0N4SWI3_S_173_16
16	S	TKL/RAF	DNSSNSSSPQPSSGN	2.283	1.819	>_A0A0N4SWI3_S_173_16
16	S	TKL/STKR	DNSSNSSSPQPSSGN	23.413	18.34	>_A0A0N4SWI3_S_173_16
16	S	Atypical/PDHK	DNSSNSSSPQPSSGN	21.266	18.695	>_A0A0N4SWI3_S_173_16
16	S	Atypical/PIKK	DNSSNSSSPQPSSGN	13.902	10.89	>_A0A0N4SWI3_S_173_16
16	S	Other/Aur	DNSSNSSSPQPSSGN	8.73	7.351	>_A0A0N4SWI3_S_173_16
16	S	Other/BUB	DNSSNSSSPQPSSGN	0.304	0.267	>_A0A0N4SWI3_S_173_16
16	S	Other/Haspin	DNSSNSSSPQPSSGN	2.648	0.323	>_A0A0N4SWI3_S_173_16
16	S	Other/IKK	DNSSNSSSPQPSSGN	9.692	7.979	>_A0A0N4SWI3_S_173_16
16	S	Other/KIS	DNSSNSSSPQPSSGN	3.42	1.812	>_A0A0N4SWI3_S_173_16
16	S	Other/MOS	DNSSNSSSPQPSSGN	3.379	2.604	>_A0A0N4SWI3_S_173_16
16	S	Other/NEK	DNSSNSSSPQPSSGN	138.784	106.827	>_A0A0N4SWI3_S_173_16
16	S	Other/PEK	DNSSNSSSPQPSSGN	2.233	1.521	>_A0A0N4SWI3_S_173_16
16	S	Other/PLK	DNSSNSSSPQPSSGN	15.979	13.369	>_A0A0N4SWI3_S_173_16
16	S	Other/TLK	DNSSNSSSPQPSSGN	3.626	1.858	>_A0A0N4SWI3_S_173_16
16	S	Other/TOPK	DNSSNSSSPQPSSGN	2.698	2.613	>_A0A0N4SWI3_S_173_16
16	S	Other/WEE	DNSSNSSSPQPSSGN	2.033	1.681	>_A0A0N4SWI3_S_173_16
16	S	Dual/TK	DNSSNSSSPQPSSGN	41.373	37.908	>_A0A0N4SWI3_S_173_16
16	S	AGC/Akt/AKT3	DNSSNSSSPQPSSGN	3.762	3.297	>_A0A0N4SWI3_S_173_16
16	S	AGC/DMPK/CRIK	DNSSNSSSPQPSSGN	3.788	0.463	>_A0A0N4SWI3_S_173_16
16	S	AGC/GRK/BARK	DNSSNSSSPQPSSGN	177.731	151.148	>_A0A0N4SWI3_S_173_16
16	S	AGC/GRK/GRK	DNSSNSSSPQPSSGN	12.444	11.229	>_A0A0N4SWI3_S_173_16
16	S	AGC/PDK1/PDPK1	DNSSNSSSPQPSSGN	4.385	4.14	>_A0A0N4SWI3_S_173_16
16	S	AGC/PKC/PKCa	DNSSNSSSPQPSSGN	9.432	7.346	>_A0A0N4SWI3_S_173_16
16	S	AGC/PKC/PKCd	DNSSNSSSPQPSSGN	-10.7	-10.8	>_A0A0N4SWI3_S_173_16
16	S	CAMK/CAMK1/CAMK4	DNSSNSSSPQPSSGN	14.035	10.932	>_A0A0N4SWI3_S_173_16
16	S	CAMK/CAMK2/CAMK2A	DNSSNSSSPQPSSGN	6.949	5.631	>_A0A0N4SWI3_S_173_16
16	S	CAMK/CAMK2/CAMK2D	DNSSNSSSPQPSSGN	57.875	42.277	>_A0A0N4SWI3_S_173_16
16	S	CAMK/CAMKL/BRSK	DNSSNSSSPQPSSGN	1.424	1.14	>_A0A0N4SWI3_S_173_16
16	S	CAMK/CASK/CASK	DNSSNSSSPQPSSGN	4.152	2.974	>_A0A0N4SWI3_S_173_16
16	S	CAMK/DAPK/DAPK	DNSSNSSSPQPSSGN	17.73	14.146	>_A0A0N4SWI3_S_173_16
16	S	CAMK/DAPK/DRAK	DNSSNSSSPQPSSGN	7.429	4.133	>_A0A0N4SWI3_S_173_16
16	S	CAMK/MAPKAPK/MNK	DNSSNSSSPQPSSGN	28.517	15.171	>_A0A0N4SWI3_S_173_16
16	S	CAMK/RAD53/CHEK2	DNSSNSSSPQPSSGN	10.516	9.836	>_A0A0N4SWI3_S_173_16
16	S	CAMK/RAD53/DUN1	DNSSNSSSPQPSSGN	1.733	1.425	>_A0A0N4SWI3_S_173_16
16	S	CK1/CK1/CK1-A	DNSSNSSSPQPSSGN	9.712	9.579	>_A0A0N4SWI3_S_173_16
16	S	CK1/CK1/CK1-D	DNSSNSSSPQPSSGN	6.863	6.836	>_A0A0N4SWI3_S_173_16
16	S	CK1/TTBK/TTBK1	DNSSNSSSPQPSSGN	9.996	8.797	>_A0A0N4SWI3_S_173_16
16	S	CK1/VRK/VRK2	DNSSNSSSPQPSSGN	44.705	39.717	>_A0A0N4SWI3_S_173_16
16	S	CMGC/CDK/CCRK	DNSSNSSSPQPSSGN	3.856	2.372	>_A0A0N4SWI3_S_173_16
16	S	CMGC/CDK/CDC2	DNSSNSSSPQPSSGN	10.706	5.354	>_A0A0N4SWI3_S_173_16
16	S	CMGC/CDK/CDK2	DNSSNSSSPQPSSGN	11.419	6.445	>_A0A0N4SWI3_S_173_16
16	S	CMGC/CDK/CDK4	DNSSNSSSPQPSSGN	7.248	4.629	>_A0A0N4SWI3_S_173_16
16	S	CMGC/CDK/CDK5	DNSSNSSSPQPSSGN	36.91	20.939	>_A0A0N4SWI3_S_173_16
16	S	CMGC/CDK/CDK7	DNSSNSSSPQPSSGN	23.935	15.54	>_A0A0N4SWI3_S_173_16
16	S	CMGC/CDK/CDK8	DNSSNSSSPQPSSGN	12.343	7.576	>_A0A0N4SWI3_S_173_16
16	S	CMGC/CDK/CDK9	DNSSNSSSPQPSSGN	39.133	31.633	>_A0A0N4SWI3_S_173_16
16	S	CMGC/CDK/CRK7	DNSSNSSSPQPSSGN	4.563	1.596	>_A0A0N4SWI3_S_173_16
16	S	CMGC/CLK/CLK2	DNSSNSSSPQPSSGN	0.005	0.005	>_A0A0N4SWI3_S_173_16
16	S	CMGC/DYRK/DYRK1	DNSSNSSSPQPSSGN	21.353	17.314	>_A0A0N4SWI3_S_173_16
16	S	CMGC/DYRK/DYRK2	DNSSNSSSPQPSSGN	12.393	8.186	>_A0A0N4SWI3_S_173_16
16	S	CMGC/DYRK/HIPK	DNSSNSSSPQPSSGN	7.77	4.316	>_A0A0N4SWI3_S_173_16
16	S	CMGC/GSK/GSK3A	DNSSNSSSPQPSSGN	81.072	76.248	>_A0A0N4SWI3_S_173_16
16	S	CMGC/GSK/GSK3B	DNSSNSSSPQPSSGN	12.362	6.68	>_A0A0N4SWI3_S_173_16
16	S	CMGC/MAPK/ERK	DNSSNSSSPQPSSGN	26.093	18.177	>_A0A0N4SWI3_S_173_16
16	S	CMGC/MAPK/ERK1	DNSSNSSSPQPSSGN	16.675	7.273	>_A0A0N4SWI3_S_173_16
16	S	CMGC/MAPK/ERK3	DNSSNSSSPQPSSGN	2.79	2.464	>_A0A0N4SWI3_S_173_16
16	S	CMGC/MAPK/JNK	DNSSNSSSPQPSSGN	15.575	6.067	>_A0A0N4SWI3_S_173_16
16	S	CMGC/MAPK/nmo	DNSSNSSSPQPSSGN	0.194	0.151	>_A0A0N4SWI3_S_173_16
16	S	CMGC/MAPK/p38	DNSSNSSSPQPSSGN	8.084	4.596	>_A0A0N4SWI3_S_173_16
16	S	CMGC/SRPK/SRPK1	DNSSNSSSPQPSSGN	69.16	56.572	>_A0A0N4SWI3_S_173_16
16	S	STE/STE11/MEKK1	DNSSNSSSPQPSSGN	2.815	2.548	>_A0A0N4SWI3_S_173_16
16	S	STE/STE20/FRAY	DNSSNSSSPQPSSGN	75.523	69.264	>_A0A0N4SWI3_S_173_16
16	S	STE/STE20/KHS	DNSSNSSSPQPSSGN	0.671	0.644	>_A0A0N4SWI3_S_173_16
16	S	STE/STE20/SLK	DNSSNSSSPQPSSGN	4.951	3.336	>_A0A0N4SWI3_S_173_16
16	S	TKL/LISK/LIMK	DNSSNSSSPQPSSGN	5.158	-0.621	>_A0A0N4SWI3_S_173_16
16	S	TKL/MLK/ILK	DNSSNSSSPQPSSGN	17.729	17.427	>_A0A0N4SWI3_S_173_16
16	S	TKL/RAF/RAF	DNSSNSSSPQPSSGN	1.308	1.258	>_A0A0N4SWI3_S_173_16
16	S	TKL/STKR/STKR1	DNSSNSSSPQPSSGN	14.68	9.505	>_A0A0N4SWI3_S_173_16
16	S	Atypical/PDHK/PDHK	DNSSNSSSPQPSSGN	4.337	3.967	>_A0A0N4SWI3_S_173_16
16	S	Atypical/PIKK/ATM	DNSSNSSSPQPSSGN	12.99	10.614	>_A0A0N4SWI3_S_173_16
16	S	Atypical/PIKK/ATR	DNSSNSSSPQPSSGN	15.144	11.766	>_A0A0N4SWI3_S_173_16
16	S	Atypical/PIKK/DNAPK	DNSSNSSSPQPSSGN	13.618	9.293	>_A0A0N4SWI3_S_173_16
16	S	Atypical/PIKK/FRAP	DNSSNSSSPQPSSGN	16.091	7.994	>_A0A0N4SWI3_S_173_16
16	S	Other/Aur/AURKA	DNSSNSSSPQPSSGN	50.638	42.082	>_A0A0N4SWI3_S_173_16
16	S	Other/Aur/AURKC	DNSSNSSSPQPSSGN	15.958	15.667	>_A0A0N4SWI3_S_173_16
16	S	Other/BUB/BUB1	DNSSNSSSPQPSSGN	5.3e-05	0	>_A0A0N4SWI3_S_173_16
16	S	Other/Haspin/HASPIN	DNSSNSSSPQPSSGN	2.648	0.323	>_A0A0N4SWI3_S_173_16
16	S	Other/IKK/CHUK	DNSSNSSSPQPSSGN	240.775	200.4	>_A0A0N4SWI3_S_173_16
16	S	Other/IKK/IKBKB	DNSSNSSSPQPSSGN	19.597	18.971	>_A0A0N4SWI3_S_173_16
16	S	Other/IKK/IKBKE	DNSSNSSSPQPSSGN	118.089	77.687	>_A0A0N4SWI3_S_173_16
16	S	Other/KIS/UHMK1	DNSSNSSSPQPSSGN	3.42	1.812	>_A0A0N4SWI3_S_173_16
16	S	Other/MOS/MOS	DNSSNSSSPQPSSGN	3.379	2.604	>_A0A0N4SWI3_S_173_16
16	S	Other/NEK/NEK2	DNSSNSSSPQPSSGN	3.064	1.836	>_A0A0N4SWI3_S_173_16
16	S	Other/PLK/PLK1	DNSSNSSSPQPSSGN	14.766	12.239	>_A0A0N4SWI3_S_173_16
16	S	Other/TLK/TLK1	DNSSNSSSPQPSSGN	3.736	2.553	>_A0A0N4SWI3_S_173_16
16	S	Other/TOPK/PBK	DNSSNSSSPQPSSGN	2.698	2.613	>_A0A0N4SWI3_S_173_16
16	S	Other/TTK/TTK	DNSSNSSSPQPSSGN	21.153	20.025	>_A0A0N4SWI3_S_173_16
16	S	Other/ULK/ULK	DNSSNSSSPQPSSGN	27.823	26.613	>_A0A0N4SWI3_S_173_16
16	S	Other/WEE/Myt1	DNSSNSSSPQPSSGN	2.744	1.954	>_A0A0N4SWI3_S_173_16
16	S	Other/WNK/WNK4	DNSSNSSSPQPSSGN	2.757	2.61	>_A0A0N4SWI3_S_173_16
16	S	Dual/TK/Lmr	DNSSNSSSPQPSSGN	6.012	4.883	>_A0A0N4SWI3_S_173_16
16	S	AGC/DMPK/CRIK/CIT	DNSSNSSSPQPSSGN	3.788	0.463	>_A0A0N4SWI3_S_173_16
16	S	AGC/DMPK/GEK/DMPK	DNSSNSSSPQPSSGN	5.254	2.819	>_A0A0N4SWI3_S_173_16
16	S	AGC/GRK/BARK/GRK2	DNSSNSSSPQPSSGN	163.311	134.883	>_A0A0N4SWI3_S_173_16
16	S	AGC/GRK/BARK/GRK3	DNSSNSSSPQPSSGN	17.541	10.683	>_A0A0N4SWI3_S_173_16
16	S	AGC/GRK/GRK/GRK1	DNSSNSSSPQPSSGN	26.586	7.489	>_A0A0N4SWI3_S_173_16
16	S	AGC/GRK/GRK/GRK4	DNSSNSSSPQPSSGN	11.428	11.04	>_A0A0N4SWI3_S_173_16
16	S	AGC/GRK/GRK/GRK6	DNSSNSSSPQPSSGN	96.059	81.418	>_A0A0N4SWI3_S_173_16
16	S	AGC/GRK/GRK/GRK7	DNSSNSSSPQPSSGN	3.994	1.296	>_A0A0N4SWI3_S_173_16
16	S	AGC/PKC/PKCa/PRKCA	DNSSNSSSPQPSSGN	20.13	17.673	>_A0A0N4SWI3_S_173_16
16	S	AGC/PKC/PKCa/PRKCB	DNSSNSSSPQPSSGN	3.344	2.097	>_A0A0N4SWI3_S_173_16
16	S	AGC/PKC/PKCa/PRKCG	DNSSNSSSPQPSSGN	118.249	104.646	>_A0A0N4SWI3_S_173_16
16	S	AGC/PKC/PKCd/PRKCD	DNSSNSSSPQPSSGN	9.672	8.595	>_A0A0N4SWI3_S_173_16
16	S	AGC/PKC/PKCi/PRKCI	DNSSNSSSPQPSSGN	11.143	7.383	>_A0A0N4SWI3_S_173_16
16	S	AGC/RSK/RSKp70/RPS6KB1	DNSSNSSSPQPSSGN	30.662	26.69	>_A0A0N4SWI3_S_173_16
16	S	AGC/RSK/RSKp70/RPS6KB2	DNSSNSSSPQPSSGN	5.791	5.352	>_A0A0N4SWI3_S_173_16
16	S	CAMK/CAMKL/BRSK/BRSK2	DNSSNSSSPQPSSGN	6.374	3.614	>_A0A0N4SWI3_S_173_16
16	S	CAMK/CAMKL/CHK1/CHEK1	DNSSNSSSPQPSSGN	8.02	7.091	>_A0A0N4SWI3_S_173_16
16	S	CAMK/CAMKL/MARK/MARK1	DNSSNSSSPQPSSGN	0.285	0.261	>_A0A0N4SWI3_S_173_16
16	S	CAMK/DAPK/DAPK/DAPK1	DNSSNSSSPQPSSGN	12.075	10.01	>_A0A0N4SWI3_S_173_16
16	S	CAMK/DAPK/DRAK/STK17B	DNSSNSSSPQPSSGN	5.921	2.804	>_A0A0N4SWI3_S_173_16
16	S	CAMK/MAPKAPK/MK2/MAPKAPK3	DNSSNSSSPQPSSGN	0.016	0.012	>_A0A0N4SWI3_S_173_16
16	S	CAMK/MAPKAPK/MNK/MKNK1	DNSSNSSSPQPSSGN	13.95	9.098	>_A0A0N4SWI3_S_173_16
16	S	CAMK/MAPKAPK/MNK/MKNK2	DNSSNSSSPQPSSGN	25.399	20.139	>_A0A0N4SWI3_S_173_16
16	S	CK1/CK1/CK1-A/CSNK1A1	DNSSNSSSPQPSSGN	22.506	21.704	>_A0A0N4SWI3_S_173_16
16	S	CK1/CK1/CK1-D/CSNK1E	DNSSNSSSPQPSSGN	41.583	24.906	>_A0A0N4SWI3_S_173_16
16	S	CMGC/CDK/CCRK/CDK20	DNSSNSSSPQPSSGN	3.856	2.372	>_A0A0N4SWI3_S_173_16
16	S	CMGC/CDK/CDC2/CDK1	DNSSNSSSPQPSSGN	5.308	3.707	>_A0A0N4SWI3_S_173_16
16	S	CMGC/CDK/CDK2/CDK2	DNSSNSSSPQPSSGN	16.151	10.373	>_A0A0N4SWI3_S_173_16
16	S	CMGC/CDK/CDK2/CDK3	DNSSNSSSPQPSSGN	10.904	6.863	>_A0A0N4SWI3_S_173_16
16	S	CMGC/CDK/CDK4/CDK4	DNSSNSSSPQPSSGN	7.079	3.982	>_A0A0N4SWI3_S_173_16
16	S	CMGC/CDK/CDK4/CDK6	DNSSNSSSPQPSSGN	83.253	57.342	>_A0A0N4SWI3_S_173_16
16	S	CMGC/CDK/CDK5/CDK5	DNSSNSSSPQPSSGN	24.661	10.634	>_A0A0N4SWI3_S_173_16
16	S	CMGC/CDK/CDK5/PHO85	DNSSNSSSPQPSSGN	3.176	1.592	>_A0A0N4SWI3_S_173_16
16	S	CMGC/CDK/CDK7/CDK7	DNSSNSSSPQPSSGN	24.471	16.149	>_A0A0N4SWI3_S_173_16
16	S	CMGC/CDK/CDK8/CDK8	DNSSNSSSPQPSSGN	59.033	29.727	>_A0A0N4SWI3_S_173_16
16	S	CMGC/CDK/CDK9/CDK9	DNSSNSSSPQPSSGN	8.914	2.931	>_A0A0N4SWI3_S_173_16
16	S	CMGC/CDK/CRK7/CDK12	DNSSNSSSPQPSSGN	4.563	1.596	>_A0A0N4SWI3_S_173_16
16	S	CMGC/DYRK/DYRK1/DYRK1B	DNSSNSSSPQPSSGN	0.229	0.071	>_A0A0N4SWI3_S_173_16
16	S	CMGC/DYRK/DYRK2/DYRK2	DNSSNSSSPQPSSGN	70.324	51.156	>_A0A0N4SWI3_S_173_16
16	S	CMGC/DYRK/HIPK/HIPK1	DNSSNSSSPQPSSGN	4.107	2.364	>_A0A0N4SWI3_S_173_16
16	S	CMGC/DYRK/HIPK/HIPK2	DNSSNSSSPQPSSGN	108.946	102.774	>_A0A0N4SWI3_S_173_16
16	S	CMGC/DYRK/HIPK/HIPK3	DNSSNSSSPQPSSGN	5.254	1.699	>_A0A0N4SWI3_S_173_16
16	S	CMGC/MAPK/ERK/FUS3	DNSSNSSSPQPSSGN	2.306	2.168	>_A0A0N4SWI3_S_173_16
16	S	CMGC/MAPK/ERK1/MAPK1	DNSSNSSSPQPSSGN	19.486	10.232	>_A0A0N4SWI3_S_173_16
16	S	CMGC/MAPK/ERK1/MAPK3	DNSSNSSSPQPSSGN	22.839	11.65	>_A0A0N4SWI3_S_173_16
16	S	CMGC/MAPK/ERK3/MAPK6	DNSSNSSSPQPSSGN	3.489	2.328	>_A0A0N4SWI3_S_173_16
16	S	CMGC/MAPK/JNK/MAPK10	DNSSNSSSPQPSSGN	0.023	0.001	>_A0A0N4SWI3_S_173_16
16	S	CMGC/MAPK/JNK/MAPK8	DNSSNSSSPQPSSGN	9.565	3.994	>_A0A0N4SWI3_S_173_16
16	S	CMGC/MAPK/JNK/MAPK9	DNSSNSSSPQPSSGN	153.046	145.509	>_A0A0N4SWI3_S_173_16
16	S	CMGC/MAPK/nmo/NLK	DNSSNSSSPQPSSGN	0.194	0.151	>_A0A0N4SWI3_S_173_16
16	S	CMGC/MAPK/p38/MAPK11	DNSSNSSSPQPSSGN	41.459	37.247	>_A0A0N4SWI3_S_173_16
16	S	CMGC/MAPK/p38/MAPK12	DNSSNSSSPQPSSGN	139.637	118.354	>_A0A0N4SWI3_S_173_16
16	S	CMGC/MAPK/p38/MAPK13	DNSSNSSSPQPSSGN	49.191	40.832	>_A0A0N4SWI3_S_173_16
16	S	CMGC/MAPK/p38/MAPK14	DNSSNSSSPQPSSGN	13.261	7.543	>_A0A0N4SWI3_S_173_16
16	S	STE/STE11/MEKK1/MAP3K1	DNSSNSSSPQPSSGN	2.815	2.548	>_A0A0N4SWI3_S_173_16
16	S	STE/STE20/MST/STK4	DNSSNSSSPQPSSGN	4.908	4.889	>_A0A0N4SWI3_S_173_16
16	S	STE/STE20/PAKA/STE20	DNSSNSSSPQPSSGN	2.226	2.013	>_A0A0N4SWI3_S_173_16
16	S	STE/STE20/SLK/STK10	DNSSNSSSPQPSSGN	4.833	2.842	>_A0A0N4SWI3_S_173_16
16	S	TKL/LISK/LIMK/LIMK1	DNSSNSSSPQPSSGN	5.158	-0.621	>_A0A0N4SWI3_S_173_16
16	S	TKL/MLK/ILK/ILK	DNSSNSSSPQPSSGN	17.729	17.427	>_A0A0N4SWI3_S_173_16
16	S	TKL/RAF/RAF/RAF1	DNSSNSSSPQPSSGN	9.283	8.976	>_A0A0N4SWI3_S_173_16
16	S	TKL/STKR/STKR1/ACVRL1	DNSSNSSSPQPSSGN	7.398	0.661	>_A0A0N4SWI3_S_173_16
16	S	TKL/STKR/STKR1/BMPR1B	DNSSNSSSPQPSSGN	4.108	-1.08	>_A0A0N4SWI3_S_173_16
16	S	Atypical/PDHK/PDHK/PDK1	DNSSNSSSPQPSSGN	0.147	0.143	>_A0A0N4SWI3_S_173_16
16	S	Atypical/PIKK/ATM/ATM	DNSSNSSSPQPSSGN	12.99	10.614	>_A0A0N4SWI3_S_173_16
16	S	Atypical/PIKK/ATR/ATR	DNSSNSSSPQPSSGN	15.144	11.766	>_A0A0N4SWI3_S_173_16
16	S	Atypical/PIKK/DNAPK/PRKDC	DNSSNSSSPQPSSGN	13.618	9.293	>_A0A0N4SWI3_S_173_16
16	S	Atypical/PIKK/FRAP/MTOR	DNSSNSSSPQPSSGN	18.114	8.128	>_A0A0N4SWI3_S_173_16
16	S	Other/CAMKK/CAMKK-Meta/CAMKK1	DNSSNSSSPQPSSGN	1.971	1.37	>_A0A0N4SWI3_S_173_16
16	S	Other/CAMKK/CAMKK-Meta/CAMKK2	DNSSNSSSPQPSSGN	18.245	17.589	>_A0A0N4SWI3_S_173_16
16	S	Other/NEK/NEK2/NEK2	DNSSNSSSPQPSSGN	3.064	1.836	>_A0A0N4SWI3_S_173_16
16	S	Other/PLK/PLK1/PLK1	DNSSNSSSPQPSSGN	15.026	11.654	>_A0A0N4SWI3_S_173_16
16	S	Other/ULK/ULK/ULK1	DNSSNSSSPQPSSGN	35.085	32.223	>_A0A0N4SWI3_S_173_16
16	S	Other/ULK/ULK/ULK2	DNSSNSSSPQPSSGN	4.173	3.47	>_A0A0N4SWI3_S_173_16
16	S	Other/WEE/Myt1/PKMYT1	DNSSNSSSPQPSSGN	2.744	1.954	>_A0A0N4SWI3_S_173_16
16	S	Dual/TK/Lmr/LMTK2	DNSSNSSSPQPSSGN	6.012	4.883	>_A0A0N4SWI3_S_173_16
16	S	AGC	PRPSNRGSISNYSNS	4.383	0.386	>_A0A0N4SWI3_S_240_16
16	S	CK1	PRPSNRGSISNYSNS	6.241	5.148	>_A0A0N4SWI3_S_240_16
16	S	STE	PRPSNRGSISNYSNS	7.359	5.264	>_A0A0N4SWI3_S_240_16
16	S	AGC/Akt	PRPSNRGSISNYSNS	8.285	8.272	>_A0A0N4SWI3_S_240_16
16	S	AGC/DMPK	PRPSNRGSISNYSNS	19.357	11.906	>_A0A0N4SWI3_S_240_16
16	S	AGC/PKA	PRPSNRGSISNYSNS	26.68	21.268	>_A0A0N4SWI3_S_240_16
16	S	AGC/PKC	PRPSNRGSISNYSNS	-0.964	-4.41	>_A0A0N4SWI3_S_240_16
16	S	CAMK/CAMK1	PRPSNRGSISNYSNS	13.461	9.448	>_A0A0N4SWI3_S_240_16
16	S	CAMK/CAMK2	PRPSNRGSISNYSNS	8.226	5.763	>_A0A0N4SWI3_S_240_16
16	S	CAMK/CASK	PRPSNRGSISNYSNS	4.926	2.974	>_A0A0N4SWI3_S_240_16
16	S	CAMK/DAPK	PRPSNRGSISNYSNS	18.263	8.018	>_A0A0N4SWI3_S_240_16
16	S	CAMK/MAPKAPK	PRPSNRGSISNYSNS	13.769	13.246	>_A0A0N4SWI3_S_240_16
16	S	CK1/CK1	PRPSNRGSISNYSNS	7.444	6.297	>_A0A0N4SWI3_S_240_16
16	S	CK1/VRK	PRPSNRGSISNYSNS	246.679	238.712	>_A0A0N4SWI3_S_240_16
16	S	CMGC/CDKL	PRPSNRGSISNYSNS	7.684	3.395	>_A0A0N4SWI3_S_240_16
16	S	CMGC/DYRK	PRPSNRGSISNYSNS	23.648	14.351	>_A0A0N4SWI3_S_240_16
16	S	STE/STE20	PRPSNRGSISNYSNS	5.129	4.709	>_A0A0N4SWI3_S_240_16
16	S	TKL/IRAK	PRPSNRGSISNYSNS	3.387	3.383	>_A0A0N4SWI3_S_240_16
16	S	TKL/STKR	PRPSNRGSISNYSNS	26.981	18.34	>_A0A0N4SWI3_S_240_16
16	S	Atypical/PIKK	PRPSNRGSISNYSNS	11.792	10.89	>_A0A0N4SWI3_S_240_16
16	S	Other/Aur	PRPSNRGSISNYSNS	11.298	7.351	>_A0A0N4SWI3_S_240_16
16	S	Other/BUB	PRPSNRGSISNYSNS	0.297	0.267	>_A0A0N4SWI3_S_240_16
16	S	Other/Haspin	PRPSNRGSISNYSNS	2.413	0.323	>_A0A0N4SWI3_S_240_16
16	S	Other/IKK	PRPSNRGSISNYSNS	7.996	7.979	>_A0A0N4SWI3_S_240_16
16	S	Other/KIS	PRPSNRGSISNYSNS	2.122	1.812	>_A0A0N4SWI3_S_240_16
16	S	Other/NEK	PRPSNRGSISNYSNS	129.329	106.827	>_A0A0N4SWI3_S_240_16
16	S	Other/PEK	PRPSNRGSISNYSNS	2.193	1.521	>_A0A0N4SWI3_S_240_16
16	S	Other/PLK	PRPSNRGSISNYSNS	16.128	13.369	>_A0A0N4SWI3_S_240_16
16	S	Other/TLK	PRPSNRGSISNYSNS	3.341	1.858	>_A0A0N4SWI3_S_240_16
16	S	Other/TOPK	PRPSNRGSISNYSNS	3.543	2.613	>_A0A0N4SWI3_S_240_16
16	S	Other/WEE	PRPSNRGSISNYSNS	2.429	1.681	>_A0A0N4SWI3_S_240_16
16	S	AGC/Akt/AKT1	PRPSNRGSISNYSNS	11.061	9.526	>_A0A0N4SWI3_S_240_16
16	S	AGC/Akt/AKT2	PRPSNRGSISNYSNS	21.736	20.896	>_A0A0N4SWI3_S_240_16
16	S	AGC/DMPK/CRIK	PRPSNRGSISNYSNS	3.561	0.463	>_A0A0N4SWI3_S_240_16
16	S	AGC/DMPK/ROCK	PRPSNRGSISNYSNS	20.144	11.636	>_A0A0N4SWI3_S_240_16
16	S	AGC/GRK/GRK	PRPSNRGSISNYSNS	12.175	11.229	>_A0A0N4SWI3_S_240_16
16	S	AGC/PKA/PKACA	PRPSNRGSISNYSNS	6.361	1.263	>_A0A0N4SWI3_S_240_16
16	S	AGC/PKC/PKCa	PRPSNRGSISNYSNS	14.753	7.346	>_A0A0N4SWI3_S_240_16
16	S	AGC/PKC/PKCd	PRPSNRGSISNYSNS	-8.36	-10.8	>_A0A0N4SWI3_S_240_16
16	S	AGC/PKC/PKCi	PRPSNRGSISNYSNS	4.345	1.788	>_A0A0N4SWI3_S_240_16
16	S	AGC/PKG/PRKG2	PRPSNRGSISNYSNS	49.336	47.756	>_A0A0N4SWI3_S_240_16
16	S	AGC/RSK/MSK	PRPSNRGSISNYSNS	3.174	1.954	>_A0A0N4SWI3_S_240_16
16	S	AGC/RSK/RSKp90	PRPSNRGSISNYSNS	6.791	6.287	>_A0A0N4SWI3_S_240_16
16	S	CAMK/CAMK1/CAMK4	PRPSNRGSISNYSNS	14.815	10.932	>_A0A0N4SWI3_S_240_16
16	S	CAMK/CAMK2/CAMK2A	PRPSNRGSISNYSNS	9.364	5.631	>_A0A0N4SWI3_S_240_16
16	S	CAMK/CAMK2/CAMK2B	PRPSNRGSISNYSNS	144.905	134.676	>_A0A0N4SWI3_S_240_16
16	S	CAMK/CAMK2/CAMK2D	PRPSNRGSISNYSNS	55.992	42.277	>_A0A0N4SWI3_S_240_16
16	S	CAMK/CAMKL/BRSK	PRPSNRGSISNYSNS	1.354	1.14	>_A0A0N4SWI3_S_240_16
16	S	CAMK/CAMKL/LKB	PRPSNRGSISNYSNS	20.131	19.245	>_A0A0N4SWI3_S_240_16
16	S	CAMK/CAMKL/NuaK	PRPSNRGSISNYSNS	5.105	4.533	>_A0A0N4SWI3_S_240_16
16	S	CAMK/CASK/CASK	PRPSNRGSISNYSNS	4.926	2.974	>_A0A0N4SWI3_S_240_16
16	S	CAMK/DAPK/DAPK	PRPSNRGSISNYSNS	25.413	14.146	>_A0A0N4SWI3_S_240_16
16	S	CAMK/DAPK/DRAK	PRPSNRGSISNYSNS	7.587	4.133	>_A0A0N4SWI3_S_240_16
16	S	CAMK/MAPKAPK/MNK	PRPSNRGSISNYSNS	19.09	15.171	>_A0A0N4SWI3_S_240_16
16	S	CAMK/PIM/PIM2	PRPSNRGSISNYSNS	5.584	5.098	>_A0A0N4SWI3_S_240_16
16	S	CAMK/RAD53/CHEK2	PRPSNRGSISNYSNS	12.472	9.836	>_A0A0N4SWI3_S_240_16
16	S	CK1/CK1/CK1-A	PRPSNRGSISNYSNS	11.769	9.579	>_A0A0N4SWI3_S_240_16
16	S	CK1/TTBK/TTBK1	PRPSNRGSISNYSNS	8.868	8.797	>_A0A0N4SWI3_S_240_16
16	S	CK1/VRK/VRK2	PRPSNRGSISNYSNS	51.686	39.717	>_A0A0N4SWI3_S_240_16
16	S	CMGC/CDK/CDK7	PRPSNRGSISNYSNS	20.238	15.54	>_A0A0N4SWI3_S_240_16
16	S	CMGC/CDK/CDK8	PRPSNRGSISNYSNS	7.746	7.576	>_A0A0N4SWI3_S_240_16
16	S	CMGC/CDKL/CDKL5	PRPSNRGSISNYSNS	7.684	3.395	>_A0A0N4SWI3_S_240_16
16	S	CMGC/DYRK/DYRK1	PRPSNRGSISNYSNS	25.229	17.314	>_A0A0N4SWI3_S_240_16
16	S	CMGC/MAPK/ERK1	PRPSNRGSISNYSNS	7.819	7.273	>_A0A0N4SWI3_S_240_16
16	S	CMGC/SRPK/SRPK1	PRPSNRGSISNYSNS	67.765	56.572	>_A0A0N4SWI3_S_240_16
16	S	STE/STE11/MEKK1	PRPSNRGSISNYSNS	3.184	2.548	>_A0A0N4SWI3_S_240_16
16	S	STE/STE20/FRAY	PRPSNRGSISNYSNS	82.059	69.264	>_A0A0N4SWI3_S_240_16
16	S	STE/STE20/PAKA	PRPSNRGSISNYSNS	6.027	5.054	>_A0A0N4SWI3_S_240_16
16	S	STE/STE20/PAKB	PRPSNRGSISNYSNS	13.462	11.907	>_A0A0N4SWI3_S_240_16
16	S	STE/STE20/SLK	PRPSNRGSISNYSNS	4.362	3.336	>_A0A0N4SWI3_S_240_16
16	S	TKL/IRAK/IRAK4	PRPSNRGSISNYSNS	158.248	149.439	>_A0A0N4SWI3_S_240_16
16	S	TKL/LISK/LIMK	PRPSNRGSISNYSNS	5.327	-0.621	>_A0A0N4SWI3_S_240_16
16	S	TKL/MLK/ILK	PRPSNRGSISNYSNS	30.204	17.427	>_A0A0N4SWI3_S_240_16
16	S	TKL/RIPK/RIPK2	PRPSNRGSISNYSNS	4.045	3.617	>_A0A0N4SWI3_S_240_16
16	S	TKL/STKR/STKR1	PRPSNRGSISNYSNS	18.372	9.505	>_A0A0N4SWI3_S_240_16
16	S	Atypical/PIKK/ATR	PRPSNRGSISNYSNS	13.894	11.766	>_A0A0N4SWI3_S_240_16
16	S	Atypical/PIKK/FRAP	PRPSNRGSISNYSNS	11.86	7.994	>_A0A0N4SWI3_S_240_16
16	S	Atypical/PIKK/SMG1	PRPSNRGSISNYSNS	2.078	1.899	>_A0A0N4SWI3_S_240_16
16	S	Other/Aur/AurB	PRPSNRGSISNYSNS	0.072	0.015	>_A0A0N4SWI3_S_240_16
16	S	Other/Aur/AURKA	PRPSNRGSISNYSNS	55.808	42.082	>_A0A0N4SWI3_S_240_16
16	S	Other/Aur/AURKC	PRPSNRGSISNYSNS	16.336	15.667	>_A0A0N4SWI3_S_240_16
16	S	Other/Aur/IPL1	PRPSNRGSISNYSNS	5.136	2.425	>_A0A0N4SWI3_S_240_16
16	S	Other/BUB/BUB1	PRPSNRGSISNYSNS	7.02e-05	0	>_A0A0N4SWI3_S_240_16
16	S	Other/CAMKK/CAMKK-Meta	PRPSNRGSISNYSNS	0.001	0.001	>_A0A0N4SWI3_S_240_16
16	S	Other/Haspin/HASPIN	PRPSNRGSISNYSNS	2.413	0.323	>_A0A0N4SWI3_S_240_16
16	S	Other/IKK/CHUK	PRPSNRGSISNYSNS	232.086	200.4	>_A0A0N4SWI3_S_240_16
16	S	Other/KIS/UHMK1	PRPSNRGSISNYSNS	2.122	1.812	>_A0A0N4SWI3_S_240_16
16	S	Other/NEK/NEK2	PRPSNRGSISNYSNS	2.887	1.836	>_A0A0N4SWI3_S_240_16
16	S	Other/PLK/PLK1	PRPSNRGSISNYSNS	14.907	12.239	>_A0A0N4SWI3_S_240_16
16	S	Other/PLK/SAK	PRPSNRGSISNYSNS	483.524	453.492	>_A0A0N4SWI3_S_240_16
16	S	Other/TLK/TLK1	PRPSNRGSISNYSNS	3.62	2.553	>_A0A0N4SWI3_S_240_16
16	S	Other/TOPK/PBK	PRPSNRGSISNYSNS	3.543	2.613	>_A0A0N4SWI3_S_240_16
16	S	Other/WEE/Myt1	PRPSNRGSISNYSNS	3.362	1.954	>_A0A0N4SWI3_S_240_16
16	S	Other/WNK/WNK1	PRPSNRGSISNYSNS	0.000152	0	>_A0A0N4SWI3_S_240_16
16	S	Dual/TK/Lmr	PRPSNRGSISNYSNS	7.203	4.883	>_A0A0N4SWI3_S_240_16
16	S	AGC/DMPK/CRIK/CIT	PRPSNRGSISNYSNS	3.561	0.463	>_A0A0N4SWI3_S_240_16
16	S	AGC/DMPK/GEK/DMPK	PRPSNRGSISNYSNS	5.039	2.819	>_A0A0N4SWI3_S_240_16
16	S	AGC/DMPK/ROCK/ROCK1	PRPSNRGSISNYSNS	51.374	34.253	>_A0A0N4SWI3_S_240_16
16	S	AGC/DMPK/ROCK/ROCK2	PRPSNRGSISNYSNS	30.117	23.835	>_A0A0N4SWI3_S_240_16
16	S	AGC/GRK/BARK/GRK3	PRPSNRGSISNYSNS	18.508	10.683	>_A0A0N4SWI3_S_240_16
16	S	AGC/GRK/GRK/GRK1	PRPSNRGSISNYSNS	19.512	7.489	>_A0A0N4SWI3_S_240_16
16	S	AGC/GRK/GRK/GRK4	PRPSNRGSISNYSNS	15.627	11.04	>_A0A0N4SWI3_S_240_16
16	S	AGC/GRK/GRK/GRK7	PRPSNRGSISNYSNS	3.488	1.296	>_A0A0N4SWI3_S_240_16
16	S	AGC/PKC/PKCa/PRKCA	PRPSNRGSISNYSNS	25.135	17.673	>_A0A0N4SWI3_S_240_16
16	S	AGC/PKC/PKCa/PRKCB	PRPSNRGSISNYSNS	8.335	2.097	>_A0A0N4SWI3_S_240_16
16	S	AGC/PKC/PKCa/PRKCG	PRPSNRGSISNYSNS	136.494	104.646	>_A0A0N4SWI3_S_240_16
16	S	AGC/PKC/PKCd/PRKCD	PRPSNRGSISNYSNS	13.305	8.595	>_A0A0N4SWI3_S_240_16
16	S	AGC/PKC/PKCd/PRKCQ	PRPSNRGSISNYSNS	1.53	1.44	>_A0A0N4SWI3_S_240_16
16	S	AGC/PKC/PKCh/PRKCH	PRPSNRGSISNYSNS	32.832	24.449	>_A0A0N4SWI3_S_240_16
16	S	AGC/PKC/PKCi/PRKCZ	PRPSNRGSISNYSNS	50.259	35.226	>_A0A0N4SWI3_S_240_16
16	S	AGC/RSK/MSK/RPS6KA4	PRPSNRGSISNYSNS	4.203	2.895	>_A0A0N4SWI3_S_240_16
16	S	AGC/RSK/MSK/RPS6KA5	PRPSNRGSISNYSNS	3.068	1.755	>_A0A0N4SWI3_S_240_16
16	S	AGC/RSK/RSKp70/RPS6KB1	PRPSNRGSISNYSNS	32.417	26.69	>_A0A0N4SWI3_S_240_16
16	S	AGC/RSK/RSKp90/RPS6KA3	PRPSNRGSISNYSNS	2.646	2	>_A0A0N4SWI3_S_240_16
16	S	CAMK/CAMKL/BRSK/BRSK1	PRPSNRGSISNYSNS	0.66	0.638	>_A0A0N4SWI3_S_240_16
16	S	CAMK/CAMKL/BRSK/BRSK2	PRPSNRGSISNYSNS	6.849	3.614	>_A0A0N4SWI3_S_240_16
16	S	CAMK/CAMKL/LKB/STK11	PRPSNRGSISNYSNS	19.451	19.324	>_A0A0N4SWI3_S_240_16
16	S	CAMK/CAMKL/NuaK/NUAK1	PRPSNRGSISNYSNS	5.105	4.533	>_A0A0N4SWI3_S_240_16
16	S	CAMK/DAPK/DAPK/DAPK1	PRPSNRGSISNYSNS	13.108	10.01	>_A0A0N4SWI3_S_240_16
16	S	CAMK/DAPK/DAPK/DAPK3	PRPSNRGSISNYSNS	7.909	7.327	>_A0A0N4SWI3_S_240_16
16	S	CAMK/DAPK/DRAK/STK17B	PRPSNRGSISNYSNS	5.129	2.804	>_A0A0N4SWI3_S_240_16
16	S	CAMK/MAPKAPK/MNK/MKNK1	PRPSNRGSISNYSNS	9.6	9.098	>_A0A0N4SWI3_S_240_16
16	S	CAMK/MAPKAPK/MNK/MKNK2	PRPSNRGSISNYSNS	21.929	20.139	>_A0A0N4SWI3_S_240_16
16	S	CK1/CK1/CK1-A/CSNK1A1	PRPSNRGSISNYSNS	23.165	21.704	>_A0A0N4SWI3_S_240_16
16	S	CMGC/CDK/CDK7/CDK7	PRPSNRGSISNYSNS	21.753	16.149	>_A0A0N4SWI3_S_240_16
16	S	CMGC/DYRK/DYRK1/DYRK1B	PRPSNRGSISNYSNS	0.188	0.071	>_A0A0N4SWI3_S_240_16
16	S	CMGC/MAPK/ERK1/MAPK3	PRPSNRGSISNYSNS	11.958	11.65	>_A0A0N4SWI3_S_240_16
16	S	STE/STE11/MEKK1/MAP3K1	PRPSNRGSISNYSNS	3.184	2.548	>_A0A0N4SWI3_S_240_16
16	S	STE/STE20/MST/STK4	PRPSNRGSISNYSNS	4.93	4.889	>_A0A0N4SWI3_S_240_16
16	S	STE/STE20/PAKA/CLA4	PRPSNRGSISNYSNS	3.798	2.834	>_A0A0N4SWI3_S_240_16
16	S	STE/STE20/PAKA/STE20	PRPSNRGSISNYSNS	2.17	2.013	>_A0A0N4SWI3_S_240_16
16	S	STE/STE7/MEK3/MAP2K3	PRPSNRGSISNYSNS	6.47e-05	0	>_A0A0N4SWI3_S_240_16
16	S	TKL/LISK/LIMK/LIMK1	PRPSNRGSISNYSNS	5.327	-0.621	>_A0A0N4SWI3_S_240_16
16	S	TKL/MLK/ILK/ILK	PRPSNRGSISNYSNS	30.204	17.427	>_A0A0N4SWI3_S_240_16
16	S	TKL/STKR/STKR1/ACVRL1	PRPSNRGSISNYSNS	8.1	0.661	>_A0A0N4SWI3_S_240_16
16	S	TKL/STKR/STKR1/BMPR1B	PRPSNRGSISNYSNS	4.192	-1.08	>_A0A0N4SWI3_S_240_16
16	S	TKL/STKR/STKR1/TGFBR1	PRPSNRGSISNYSNS	23.624	15.296	>_A0A0N4SWI3_S_240_16
16	S	Atypical/PIKK/ATR/ATR	PRPSNRGSISNYSNS	13.894	11.766	>_A0A0N4SWI3_S_240_16
16	S	Atypical/PIKK/FRAP/MTOR	PRPSNRGSISNYSNS	11.266	8.128	>_A0A0N4SWI3_S_240_16
16	S	Atypical/PIKK/SMG1/SMG1	PRPSNRGSISNYSNS	2.078	1.899	>_A0A0N4SWI3_S_240_16
16	S	Other/CAMKK/CAMKK-Meta/CAMKK1	PRPSNRGSISNYSNS	1.94	1.37	>_A0A0N4SWI3_S_240_16
16	S	Other/NEK/NEK2/NEK2	PRPSNRGSISNYSNS	2.887	1.836	>_A0A0N4SWI3_S_240_16
16	S	Other/PLK/PLK1/PLK1	PRPSNRGSISNYSNS	14.586	11.654	>_A0A0N4SWI3_S_240_16
16	S	Other/PLK/PLK2/PLK2	PRPSNRGSISNYSNS	16.021	15.377	>_A0A0N4SWI3_S_240_16
16	S	Other/PLK/SAK/PLK4	PRPSNRGSISNYSNS	483.524	453.492	>_A0A0N4SWI3_S_240_16
16	S	Other/ULK/ULK/ULK2	PRPSNRGSISNYSNS	4.356	3.47	>_A0A0N4SWI3_S_240_16
16	S	Other/WEE/Myt1/PKMYT1	PRPSNRGSISNYSNS	3.362	1.954	>_A0A0N4SWI3_S_240_16
16	S	Dual/TK/Lmr/LMTK2	PRPSNRGSISNYSNS	7.203	4.883	>_A0A0N4SWI3_S_240_16
16	S	AGC	NISNRRPSNTGSSSN	7.748	0.386	>_A0A0N4SWI3_S_187_16
16	S	CAMK	NISNRRPSNTGSSSN	6.09	1.956	>_A0A0N4SWI3_S_187_16
16	S	CK1	NISNRRPSNTGSSSN	5.871	5.148	>_A0A0N4SWI3_S_187_16
16	S	STE	NISNRRPSNTGSSSN	7.061	5.264	>_A0A0N4SWI3_S_187_16
16	S	AGC/Akt	NISNRRPSNTGSSSN	11.466	8.272	>_A0A0N4SWI3_S_187_16
16	S	AGC/DMPK	NISNRRPSNTGSSSN	23.257	11.906	>_A0A0N4SWI3_S_187_16
16	S	AGC/GRK	NISNRRPSNTGSSSN	2.568	2.024	>_A0A0N4SWI3_S_187_16
16	S	AGC/NDR	NISNRRPSNTGSSSN	0.003	0.001	>_A0A0N4SWI3_S_187_16
16	S	AGC/PKA	NISNRRPSNTGSSSN	27.493	21.268	>_A0A0N4SWI3_S_187_16
16	S	AGC/PKC	NISNRRPSNTGSSSN	-0.0186	-4.41	>_A0A0N4SWI3_S_187_16
16	S	AGC/PKG	NISNRRPSNTGSSSN	12.675	7.901	>_A0A0N4SWI3_S_187_16
16	S	AGC/RSK	NISNRRPSNTGSSSN	14.93	9.012	>_A0A0N4SWI3_S_187_16
16	S	AGC/SGK	NISNRRPSNTGSSSN	14.48	11.396	>_A0A0N4SWI3_S_187_16
16	S	CAMK/CAMK1	NISNRRPSNTGSSSN	18.76	9.448	>_A0A0N4SWI3_S_187_16
16	S	CAMK/CAMK2	NISNRRPSNTGSSSN	9.217	5.763	>_A0A0N4SWI3_S_187_16
16	S	CAMK/CAMKL	NISNRRPSNTGSSSN	8.705	6.392	>_A0A0N4SWI3_S_187_16
16	S	CAMK/CASK	NISNRRPSNTGSSSN	3.984	2.974	>_A0A0N4SWI3_S_187_16
16	S	CAMK/DAPK	NISNRRPSNTGSSSN	18.133	8.018	>_A0A0N4SWI3_S_187_16
16	S	CAMK/MAPKAPK	NISNRRPSNTGSSSN	20.365	13.246	>_A0A0N4SWI3_S_187_16
16	S	CAMK/PKD	NISNRRPSNTGSSSN	25.98	18.101	>_A0A0N4SWI3_S_187_16
16	S	CK1/CK1	NISNRRPSNTGSSSN	6.918	6.297	>_A0A0N4SWI3_S_187_16
16	S	CK1/VRK	NISNRRPSNTGSSSN	271.849	238.712	>_A0A0N4SWI3_S_187_16
16	S	CMGC/CDK	NISNRRPSNTGSSSN	7.264	6.537	>_A0A0N4SWI3_S_187_16
16	S	CMGC/GSK	NISNRRPSNTGSSSN	7.489	7.421	>_A0A0N4SWI3_S_187_16
16	S	CMGC/RCK	NISNRRPSNTGSSSN	4.221	3.201	>_A0A0N4SWI3_S_187_16
16	S	STE/STE20	NISNRRPSNTGSSSN	6.75	4.709	>_A0A0N4SWI3_S_187_16
16	S	STE/STE7	NISNRRPSNTGSSSN	26.082	25.765	>_A0A0N4SWI3_S_187_16
16	S	TKL/IRAK	NISNRRPSNTGSSSN	3.388	3.383	>_A0A0N4SWI3_S_187_16
16	S	TKL/STKR	NISNRRPSNTGSSSN	20.342	18.34	>_A0A0N4SWI3_S_187_16
16	S	Atypical/PDHK	NISNRRPSNTGSSSN	30.984	18.695	>_A0A0N4SWI3_S_187_16
16	S	Atypical/PIKK	NISNRRPSNTGSSSN	10.991	10.89	>_A0A0N4SWI3_S_187_16
16	S	Other/Aur	NISNRRPSNTGSSSN	12.221	7.351	>_A0A0N4SWI3_S_187_16
16	S	Other/BUB	NISNRRPSNTGSSSN	0.27	0.267	>_A0A0N4SWI3_S_187_16
16	S	Other/Haspin	NISNRRPSNTGSSSN	3.145	0.323	>_A0A0N4SWI3_S_187_16
16	S	Other/IKK	NISNRRPSNTGSSSN	8.093	7.979	>_A0A0N4SWI3_S_187_16
16	S	Other/KIS	NISNRRPSNTGSSSN	2.217	1.812	>_A0A0N4SWI3_S_187_16
16	S	Other/MOS	NISNRRPSNTGSSSN	2.752	2.604	>_A0A0N4SWI3_S_187_16
16	S	Other/PEK	NISNRRPSNTGSSSN	2.164	1.521	>_A0A0N4SWI3_S_187_16
16	S	Other/PLK	NISNRRPSNTGSSSN	13.855	13.369	>_A0A0N4SWI3_S_187_16
16	S	Other/TLK	NISNRRPSNTGSSSN	3.138	1.858	>_A0A0N4SWI3_S_187_16
16	S	Other/TOPK	NISNRRPSNTGSSSN	3.759	2.613	>_A0A0N4SWI3_S_187_16
16	S	Other/WEE	NISNRRPSNTGSSSN	1.915	1.681	>_A0A0N4SWI3_S_187_16
16	S	Dual/TK	NISNRRPSNTGSSSN	71.509	37.908	>_A0A0N4SWI3_S_187_16
16	S	AGC/Akt/AKT1	NISNRRPSNTGSSSN	16.599	9.526	>_A0A0N4SWI3_S_187_16
16	S	AGC/Akt/AKT2	NISNRRPSNTGSSSN	33.37	20.896	>_A0A0N4SWI3_S_187_16
16	S	AGC/Akt/AKT3	NISNRRPSNTGSSSN	3.743	3.297	>_A0A0N4SWI3_S_187_16
16	S	AGC/DMPK/CRIK	NISNRRPSNTGSSSN	3.485	0.463	>_A0A0N4SWI3_S_187_16
16	S	AGC/DMPK/ROCK	NISNRRPSNTGSSSN	23.804	11.636	>_A0A0N4SWI3_S_187_16
16	S	AGC/GRK/GRK	NISNRRPSNTGSSSN	12.446	11.229	>_A0A0N4SWI3_S_187_16
16	S	AGC/NDR/LATS	NISNRRPSNTGSSSN	0.483	0.463	>_A0A0N4SWI3_S_187_16
16	S	AGC/PKA/PKACA	NISNRRPSNTGSSSN	7.61	1.263	>_A0A0N4SWI3_S_187_16
16	S	AGC/PKA/PRKACB	NISNRRPSNTGSSSN	3.193	2.758	>_A0A0N4SWI3_S_187_16
16	S	AGC/PKC/PKCa	NISNRRPSNTGSSSN	15.731	7.346	>_A0A0N4SWI3_S_187_16
16	S	AGC/PKC/PKCd	NISNRRPSNTGSSSN	-4.65	-10.8	>_A0A0N4SWI3_S_187_16
16	S	AGC/PKC/PKCh	NISNRRPSNTGSSSN	8.82	8.732	>_A0A0N4SWI3_S_187_16
16	S	AGC/PKC/PKCi	NISNRRPSNTGSSSN	4.41	1.788	>_A0A0N4SWI3_S_187_16
16	S	AGC/PKG/PRKG1	NISNRRPSNTGSSSN	12.887	8.113	>_A0A0N4SWI3_S_187_16
16	S	AGC/PKG/PRKG2	NISNRRPSNTGSSSN	71.482	47.756	>_A0A0N4SWI3_S_187_16
16	S	AGC/RSK/MSK	NISNRRPSNTGSSSN	4.465	1.954	>_A0A0N4SWI3_S_187_16
16	S	AGC/RSK/RSKp70	NISNRRPSNTGSSSN	10.012	6.841	>_A0A0N4SWI3_S_187_16
16	S	AGC/RSK/RSKp90	NISNRRPSNTGSSSN	11.362	6.287	>_A0A0N4SWI3_S_187_16
16	S	AGC/SGK/SGK1	NISNRRPSNTGSSSN	12.596	10.545	>_A0A0N4SWI3_S_187_16
16	S	AGC/SGK/SGK3	NISNRRPSNTGSSSN	3.885	3.342	>_A0A0N4SWI3_S_187_16
16	S	CAMK/CAMK1/CAMK1	NISNRRPSNTGSSSN	36.631	35.8	>_A0A0N4SWI3_S_187_16
16	S	CAMK/CAMK1/CAMK4	NISNRRPSNTGSSSN	18.424	10.932	>_A0A0N4SWI3_S_187_16
16	S	CAMK/CAMK2/CAMK2A	NISNRRPSNTGSSSN	11.319	5.631	>_A0A0N4SWI3_S_187_16
16	S	CAMK/CAMK2/CAMK2B	NISNRRPSNTGSSSN	135.159	134.676	>_A0A0N4SWI3_S_187_16
16	S	CAMK/CAMK2/CAMK2D	NISNRRPSNTGSSSN	56.212	42.277	>_A0A0N4SWI3_S_187_16
16	S	CAMK/CAMK2/CAMK2G	NISNRRPSNTGSSSN	3.719	3.256	>_A0A0N4SWI3_S_187_16
16	S	CAMK/CAMKL/AMPK	NISNRRPSNTGSSSN	15.397	10.758	>_A0A0N4SWI3_S_187_16
16	S	CAMK/CAMKL/BRSK	NISNRRPSNTGSSSN	1.518	1.14	>_A0A0N4SWI3_S_187_16
16	S	CAMK/CAMKL/CHK1	NISNRRPSNTGSSSN	9.535	4.211	>_A0A0N4SWI3_S_187_16
16	S	CAMK/CAMKL/NuaK	NISNRRPSNTGSSSN	7.162	4.533	>_A0A0N4SWI3_S_187_16
16	S	CAMK/CAMKL/PASK	NISNRRPSNTGSSSN	2.542	1.833	>_A0A0N4SWI3_S_187_16
16	S	CAMK/CASK/CASK	NISNRRPSNTGSSSN	3.984	2.974	>_A0A0N4SWI3_S_187_16
16	S	CAMK/DAPK/DAPK	NISNRRPSNTGSSSN	30.162	14.146	>_A0A0N4SWI3_S_187_16
16	S	CAMK/DAPK/DRAK	NISNRRPSNTGSSSN	7.506	4.133	>_A0A0N4SWI3_S_187_16
16	S	CAMK/MAPKAPK/MK2	NISNRRPSNTGSSSN	16.697	12.758	>_A0A0N4SWI3_S_187_16
16	S	CAMK/MAPKAPK/MK5	NISNRRPSNTGSSSN	28.011	26.068	>_A0A0N4SWI3_S_187_16
16	S	CAMK/MAPKAPK/MNK	NISNRRPSNTGSSSN	28.118	15.171	>_A0A0N4SWI3_S_187_16
16	S	CAMK/PIM/PIM1	NISNRRPSNTGSSSN	0.001	0.001	>_A0A0N4SWI3_S_187_16
16	S	CAMK/PKD/PRKD1	NISNRRPSNTGSSSN	9.24	5.327	>_A0A0N4SWI3_S_187_16
16	S	CAMK/PKD/PRKD2	NISNRRPSNTGSSSN	2.818	1.986	>_A0A0N4SWI3_S_187_16
16	S	CAMK/RAD53/CHEK2	NISNRRPSNTGSSSN	16.166	9.836	>_A0A0N4SWI3_S_187_16
16	S	CAMK/TSSK/TSSK4	NISNRRPSNTGSSSN	2.765	2.133	>_A0A0N4SWI3_S_187_16
16	S	CK1/CK1/CK1-A	NISNRRPSNTGSSSN	10.207	9.579	>_A0A0N4SWI3_S_187_16
16	S	CK1/VRK/VRK2	NISNRRPSNTGSSSN	49.127	39.717	>_A0A0N4SWI3_S_187_16
16	S	CMGC/CDK/CDK5	NISNRRPSNTGSSSN	26.699	20.939	>_A0A0N4SWI3_S_187_16
16	S	CMGC/CDK/CDK9	NISNRRPSNTGSSSN	32.63	31.633	>_A0A0N4SWI3_S_187_16
16	S	CMGC/DYRK/DYRK1	NISNRRPSNTGSSSN	19.756	17.314	>_A0A0N4SWI3_S_187_16
16	S	CMGC/GSK/GSK3	NISNRRPSNTGSSSN	3.334	2.673	>_A0A0N4SWI3_S_187_16
16	S	CMGC/MAPK/ERK3	NISNRRPSNTGSSSN	2.637	2.464	>_A0A0N4SWI3_S_187_16
16	S	CMGC/RCK/MAK	NISNRRPSNTGSSSN	4.221	3.201	>_A0A0N4SWI3_S_187_16
16	S	CMGC/SRPK/SRPK1	NISNRRPSNTGSSSN	89.868	56.572	>_A0A0N4SWI3_S_187_16
16	S	STE/STE20/PAKA	NISNRRPSNTGSSSN	7.312	5.054	>_A0A0N4SWI3_S_187_16
16	S	STE/STE20/PAKB	NISNRRPSNTGSSSN	16.533	11.907	>_A0A0N4SWI3_S_187_16
16	S	STE/STE20/SLK	NISNRRPSNTGSSSN	5.857	3.336	>_A0A0N4SWI3_S_187_16
16	S	STE/STE20/TAO	NISNRRPSNTGSSSN	2.56	2.453	>_A0A0N4SWI3_S_187_16
16	S	TKL/IRAK/IRAK1	NISNRRPSNTGSSSN	94.166	75.063	>_A0A0N4SWI3_S_187_16
16	S	TKL/LISK/LIMK	NISNRRPSNTGSSSN	5.329	-0.621	>_A0A0N4SWI3_S_187_16
16	S	TKL/MLK/ILK	NISNRRPSNTGSSSN	29.936	17.427	>_A0A0N4SWI3_S_187_16
16	S	TKL/STKR/STKR1	NISNRRPSNTGSSSN	17.275	9.505	>_A0A0N4SWI3_S_187_16
16	S	Atypical/PDHK/PDHK	NISNRRPSNTGSSSN	4.206	3.967	>_A0A0N4SWI3_S_187_16
16	S	Atypical/PIKK/ATR	NISNRRPSNTGSSSN	14.841	11.766	>_A0A0N4SWI3_S_187_16
16	S	Atypical/PIKK/DNAPK	NISNRRPSNTGSSSN	9.341	9.293	>_A0A0N4SWI3_S_187_16
16	S	Atypical/PIKK/FRAP	NISNRRPSNTGSSSN	9.068	7.994	>_A0A0N4SWI3_S_187_16
16	S	Other/Aur/AurB	NISNRRPSNTGSSSN	0.078	0.015	>_A0A0N4SWI3_S_187_16
16	S	Other/Aur/AURKA	NISNRRPSNTGSSSN	48.168	42.082	>_A0A0N4SWI3_S_187_16
16	S	Other/Aur/AURKC	NISNRRPSNTGSSSN	23.132	15.667	>_A0A0N4SWI3_S_187_16
16	S	Other/Aur/IPL1	NISNRRPSNTGSSSN	3.753	2.425	>_A0A0N4SWI3_S_187_16
16	S	Other/BUB/BUB1	NISNRRPSNTGSSSN	5.68e-05	0	>_A0A0N4SWI3_S_187_16
16	S	Other/Haspin/HASPIN	NISNRRPSNTGSSSN	3.145	0.323	>_A0A0N4SWI3_S_187_16
16	S	Other/IKK/CHUK	NISNRRPSNTGSSSN	281.105	200.4	>_A0A0N4SWI3_S_187_16
16	S	Other/IKK/IKBKE	NISNRRPSNTGSSSN	96.44	77.687	>_A0A0N4SWI3_S_187_16
16	S	Other/KIS/UHMK1	NISNRRPSNTGSSSN	2.217	1.812	>_A0A0N4SWI3_S_187_16
16	S	Other/MOS/MOS	NISNRRPSNTGSSSN	2.752	2.604	>_A0A0N4SWI3_S_187_16
16	S	Other/NEK/NEK2	NISNRRPSNTGSSSN	2.45	1.836	>_A0A0N4SWI3_S_187_16
16	S	Other/PLK/PLK1	NISNRRPSNTGSSSN	14.37	12.239	>_A0A0N4SWI3_S_187_16
16	S	Other/TLK/TLK1	NISNRRPSNTGSSSN	3.624	2.553	>_A0A0N4SWI3_S_187_16
16	S	Other/TOPK/PBK	NISNRRPSNTGSSSN	3.759	2.613	>_A0A0N4SWI3_S_187_16
16	S	Other/WEE/Myt1	NISNRRPSNTGSSSN	3.205	1.954	>_A0A0N4SWI3_S_187_16
16	S	Dual/TK/Lmr	NISNRRPSNTGSSSN	8.767	4.883	>_A0A0N4SWI3_S_187_16
16	S	Dual/TK/Tec	NISNRRPSNTGSSSN	2.629	2.385	>_A0A0N4SWI3_S_187_16
16	S	AGC/DMPK/CRIK/CIT	NISNRRPSNTGSSSN	3.485	0.463	>_A0A0N4SWI3_S_187_16
16	S	AGC/DMPK/GEK/DMPK	NISNRRPSNTGSSSN	5.002	2.819	>_A0A0N4SWI3_S_187_16
16	S	AGC/DMPK/ROCK/ROCK1	NISNRRPSNTGSSSN	56.823	34.253	>_A0A0N4SWI3_S_187_16
16	S	AGC/DMPK/ROCK/ROCK2	NISNRRPSNTGSSSN	42.981	23.835	>_A0A0N4SWI3_S_187_16
16	S	AGC/GRK/BARK/GRK3	NISNRRPSNTGSSSN	18.395	10.683	>_A0A0N4SWI3_S_187_16
16	S	AGC/GRK/GRK/GRK1	NISNRRPSNTGSSSN	23.342	7.489	>_A0A0N4SWI3_S_187_16
16	S	AGC/GRK/GRK/GRK4	NISNRRPSNTGSSSN	13.27	11.04	>_A0A0N4SWI3_S_187_16
16	S	AGC/GRK/GRK/GRK5	NISNRRPSNTGSSSN	2.778	2.138	>_A0A0N4SWI3_S_187_16
16	S	AGC/GRK/GRK/GRK7	NISNRRPSNTGSSSN	3.58	1.296	>_A0A0N4SWI3_S_187_16
16	S	AGC/NDR/LATS/LATS1	NISNRRPSNTGSSSN	0.002	0.001	>_A0A0N4SWI3_S_187_16
16	S	AGC/NDR/LATS/LATS2	NISNRRPSNTGSSSN	0.048	0.007	>_A0A0N4SWI3_S_187_16
16	S	AGC/NDR/NDR/STK38	NISNRRPSNTGSSSN	0.259	0.215	>_A0A0N4SWI3_S_187_16
16	S	AGC/PKC/PKCa/PRKCA	NISNRRPSNTGSSSN	27.128	17.673	>_A0A0N4SWI3_S_187_16
16	S	AGC/PKC/PKCa/PRKCB	NISNRRPSNTGSSSN	7.418	2.097	>_A0A0N4SWI3_S_187_16
16	S	AGC/PKC/PKCa/PRKCG	NISNRRPSNTGSSSN	143.053	104.646	>_A0A0N4SWI3_S_187_16
16	S	AGC/PKC/PKCd/PRKCD	NISNRRPSNTGSSSN	19.771	8.595	>_A0A0N4SWI3_S_187_16
16	S	AGC/PKC/PKCd/PRKCQ	NISNRRPSNTGSSSN	2.952	1.44	>_A0A0N4SWI3_S_187_16
16	S	AGC/PKC/PKCh/PRKCE	NISNRRPSNTGSSSN	17.234	15.375	>_A0A0N4SWI3_S_187_16
16	S	AGC/PKC/PKCh/PRKCH	NISNRRPSNTGSSSN	32.378	24.449	>_A0A0N4SWI3_S_187_16
16	S	AGC/PKC/PKCi/PRKCI	NISNRRPSNTGSSSN	10.374	7.383	>_A0A0N4SWI3_S_187_16
16	S	AGC/PKC/PKCi/PRKCZ	NISNRRPSNTGSSSN	77.896	35.226	>_A0A0N4SWI3_S_187_16
16	S	AGC/RSK/MSK/RPS6KA4	NISNRRPSNTGSSSN	6.153	2.895	>_A0A0N4SWI3_S_187_16
16	S	AGC/RSK/MSK/RPS6KA5	NISNRRPSNTGSSSN	4.186	1.755	>_A0A0N4SWI3_S_187_16
16	S	AGC/RSK/RSKp70/RPS6KB1	NISNRRPSNTGSSSN	35.573	26.69	>_A0A0N4SWI3_S_187_16
16	S	AGC/RSK/RSKp70/RPS6KB2	NISNRRPSNTGSSSN	8.926	5.352	>_A0A0N4SWI3_S_187_16
16	S	AGC/RSK/RSKp90/RPS6KA2	NISNRRPSNTGSSSN	17.12	9.874	>_A0A0N4SWI3_S_187_16
16	S	AGC/RSK/RSKp90/RPS6KA3	NISNRRPSNTGSSSN	4.384	2	>_A0A0N4SWI3_S_187_16
16	S	CAMK/CAMKL/AMPK/PRKAA2	NISNRRPSNTGSSSN	57.906	50.46	>_A0A0N4SWI3_S_187_16
16	S	CAMK/CAMKL/BRSK/BRSK2	NISNRRPSNTGSSSN	8.535	3.614	>_A0A0N4SWI3_S_187_16
16	S	CAMK/CAMKL/CHK1/CHEK1	NISNRRPSNTGSSSN	17.25	7.091	>_A0A0N4SWI3_S_187_16
16	S	CAMK/CAMKL/NuaK/NUAK1	NISNRRPSNTGSSSN	7.162	4.533	>_A0A0N4SWI3_S_187_16
16	S	CAMK/CAMKL/PASK/PASK	NISNRRPSNTGSSSN	2.542	1.833	>_A0A0N4SWI3_S_187_16
16	S	CAMK/DAPK/DAPK/DAPK1	NISNRRPSNTGSSSN	12.551	10.01	>_A0A0N4SWI3_S_187_16
16	S	CAMK/DAPK/DAPK/DAPK3	NISNRRPSNTGSSSN	11.457	7.327	>_A0A0N4SWI3_S_187_16
16	S	CAMK/DAPK/DRAK/STK17B	NISNRRPSNTGSSSN	5.745	2.804	>_A0A0N4SWI3_S_187_16
16	S	CAMK/MAPKAPK/MK2/MAPKAPK2	NISNRRPSNTGSSSN	16.697	12.758	>_A0A0N4SWI3_S_187_16
16	S	CAMK/MAPKAPK/MK2/MAPKAPK3	NISNRRPSNTGSSSN	0.022	0.012	>_A0A0N4SWI3_S_187_16
16	S	CAMK/MAPKAPK/MK5/MAPKAPK5	NISNRRPSNTGSSSN	28.011	26.068	>_A0A0N4SWI3_S_187_16
16	S	CAMK/MAPKAPK/MNK/MKNK1	NISNRRPSNTGSSSN	14.9	9.098	>_A0A0N4SWI3_S_187_16
16	S	CAMK/MAPKAPK/MNK/MKNK2	NISNRRPSNTGSSSN	25.08	20.139	>_A0A0N4SWI3_S_187_16
16	S	CK1/CK1/CK1-A/CSNK1A1	NISNRRPSNTGSSSN	22.425	21.704	>_A0A0N4SWI3_S_187_16
16	S	CMGC/CDK/CDK5/CDK5	NISNRRPSNTGSSSN	15.14	10.634	>_A0A0N4SWI3_S_187_16
16	S	CMGC/CDK/CDK8/CDK8	NISNRRPSNTGSSSN	36.49	29.727	>_A0A0N4SWI3_S_187_16
16	S	CMGC/CDK/CDK9/CDK9	NISNRRPSNTGSSSN	4.636	2.931	>_A0A0N4SWI3_S_187_16
16	S	CMGC/DYRK/DYRK1/DYRK1B	NISNRRPSNTGSSSN	0.229	0.071	>_A0A0N4SWI3_S_187_16
16	S	CMGC/DYRK/DYRK2/DYRK2	NISNRRPSNTGSSSN	67.457	51.156	>_A0A0N4SWI3_S_187_16
16	S	CMGC/DYRK/DYRK2/DYRK3	NISNRRPSNTGSSSN	4.116	2.039	>_A0A0N4SWI3_S_187_16
16	S	CMGC/MAPK/ERK3/MAPK6	NISNRRPSNTGSSSN	3.961	2.328	>_A0A0N4SWI3_S_187_16
16	S	CMGC/MAPK/p38/MAPK13	NISNRRPSNTGSSSN	43.804	40.832	>_A0A0N4SWI3_S_187_16
16	S	CMGC/RCK/MAK/ICK	NISNRRPSNTGSSSN	4.221	3.201	>_A0A0N4SWI3_S_187_16
16	S	STE/STE20/KHS/MAP4K3	NISNRRPSNTGSSSN	3.182	3.171	>_A0A0N4SWI3_S_187_16
16	S	STE/STE20/MST/STK4	NISNRRPSNTGSSSN	5.054	4.889	>_A0A0N4SWI3_S_187_16
16	S	STE/STE20/PAKA/CLA4	NISNRRPSNTGSSSN	3.114	2.834	>_A0A0N4SWI3_S_187_16
16	S	STE/STE20/PAKA/PAK1	NISNRRPSNTGSSSN	22.394	20.686	>_A0A0N4SWI3_S_187_16
16	S	STE/STE20/PAKA/STE20	NISNRRPSNTGSSSN	2.175	2.013	>_A0A0N4SWI3_S_187_16
16	S	TKL/LISK/LIMK/LIMK1	NISNRRPSNTGSSSN	5.329	-0.621	>_A0A0N4SWI3_S_187_16
16	S	TKL/MLK/ILK/ILK	NISNRRPSNTGSSSN	29.936	17.427	>_A0A0N4SWI3_S_187_16
16	S	TKL/RAF/RAF/RAF1	NISNRRPSNTGSSSN	9.725	8.976	>_A0A0N4SWI3_S_187_16
16	S	TKL/STKR/STKR1/ACVRL1	NISNRRPSNTGSSSN	6.502	0.661	>_A0A0N4SWI3_S_187_16
16	S	TKL/STKR/STKR1/BMPR1B	NISNRRPSNTGSSSN	3.911	-1.08	>_A0A0N4SWI3_S_187_16
16	S	TKL/STKR/STKR1/TGFBR1	NISNRRPSNTGSSSN	21.216	15.296	>_A0A0N4SWI3_S_187_16
16	S	Atypical/PIKK/ATR/ATR	NISNRRPSNTGSSSN	14.841	11.766	>_A0A0N4SWI3_S_187_16
16	S	Atypical/PIKK/DNAPK/PRKDC	NISNRRPSNTGSSSN	9.341	9.293	>_A0A0N4SWI3_S_187_16
16	S	Atypical/PIKK/FRAP/MTOR	NISNRRPSNTGSSSN	11.957	8.128	>_A0A0N4SWI3_S_187_16
16	S	Other/CAMKK/CAMKK-Meta/CAMKK1	NISNRRPSNTGSSSN	1.483	1.37	>_A0A0N4SWI3_S_187_16
16	S	Other/CAMKK/CAMKK-Meta/CAMKK2	NISNRRPSNTGSSSN	18.43	17.589	>_A0A0N4SWI3_S_187_16
16	S	Other/NEK/NEK2/NEK2	NISNRRPSNTGSSSN	2.45	1.836	>_A0A0N4SWI3_S_187_16
16	S	Other/PLK/PLK1/PLK1	NISNRRPSNTGSSSN	13.424	11.654	>_A0A0N4SWI3_S_187_16
16	S	Other/ULK/ULK/ULK2	NISNRRPSNTGSSSN	4.139	3.47	>_A0A0N4SWI3_S_187_16
16	S	Other/WEE/Myt1/PKMYT1	NISNRRPSNTGSSSN	3.205	1.954	>_A0A0N4SWI3_S_187_16
16	S	Dual/TK/Lmr/LMTK2	NISNRRPSNTGSSSN	8.767	4.883	>_A0A0N4SWI3_S_187_16
16	S	Dual/TK/Tec/BTK	NISNRRPSNTGSSSN	2.629	2.385	>_A0A0N4SWI3_S_187_16
16	S	Dual/TK/Src/SrcA/SRC	NISNRRPSNTGSSSN	3.458	3.149	>_A0A0N4SWI3_S_187_16
16	S	AGC	NTDSSSSSSPGNIKT	1.162	0.386	>_A0A0N4SWI3_S_410_16
16	S	CAMK	NTDSSSSSSPGNIKT	2.438	1.956	>_A0A0N4SWI3_S_410_16
16	S	CK1	NTDSSSSSSPGNIKT	7.826	5.148	>_A0A0N4SWI3_S_410_16
16	S	RGC	NTDSSSSSSPGNIKT	5.129	3.86	>_A0A0N4SWI3_S_410_16
16	S	AGC/DMPK	NTDSSSSSSPGNIKT	13.18	11.906	>_A0A0N4SWI3_S_410_16
16	S	AGC/GRK	NTDSSSSSSPGNIKT	2.445	2.024	>_A0A0N4SWI3_S_410_16
16	S	AGC/PKC	NTDSSSSSSPGNIKT	-3.74	-4.41	>_A0A0N4SWI3_S_410_16
16	S	CAMK/CAMK-Unique	NTDSSSSSSPGNIKT	4.618	3.581	>_A0A0N4SWI3_S_410_16
16	S	CAMK/CAMK1	NTDSSSSSSPGNIKT	14.715	9.448	>_A0A0N4SWI3_S_410_16
16	S	CAMK/CAMK2	NTDSSSSSSPGNIKT	7.679	5.763	>_A0A0N4SWI3_S_410_16
16	S	CAMK/CASK	NTDSSSSSSPGNIKT	5.608	2.974	>_A0A0N4SWI3_S_410_16
16	S	CAMK/DAPK	NTDSSSSSSPGNIKT	13.765	8.018	>_A0A0N4SWI3_S_410_16
16	S	CAMK/MAPKAPK	NTDSSSSSSPGNIKT	15.755	13.246	>_A0A0N4SWI3_S_410_16
16	S	CK1/CK1	NTDSSSSSSPGNIKT	8.842	6.297	>_A0A0N4SWI3_S_410_16
16	S	CMGC/CDKL	NTDSSSSSSPGNIKT	3.4	3.395	>_A0A0N4SWI3_S_410_16
16	S	CMGC/CK2	NTDSSSSSSPGNIKT	1.64	1.074	>_A0A0N4SWI3_S_410_16
16	S	RGC/RGC	NTDSSSSSSPGNIKT	5.129	3.86	>_A0A0N4SWI3_S_410_16
16	S	STE/STE7	NTDSSSSSSPGNIKT	28.289	25.765	>_A0A0N4SWI3_S_410_16
16	S	TKL/IRAK	NTDSSSSSSPGNIKT	3.385	3.383	>_A0A0N4SWI3_S_410_16
16	S	TKL/STKR	NTDSSSSSSPGNIKT	20.674	18.34	>_A0A0N4SWI3_S_410_16
16	S	Atypical/PIKK	NTDSSSSSSPGNIKT	11.217	10.89	>_A0A0N4SWI3_S_410_16
16	S	Other/CAMKK	NTDSSSSSSPGNIKT	2.67	2.461	>_A0A0N4SWI3_S_410_16
16	S	Other/Haspin	NTDSSSSSSPGNIKT	2.568	0.323	>_A0A0N4SWI3_S_410_16
16	S	Other/KIS	NTDSSSSSSPGNIKT	2.293	1.812	>_A0A0N4SWI3_S_410_16
16	S	Other/NEK	NTDSSSSSSPGNIKT	107.049	106.827	>_A0A0N4SWI3_S_410_16
16	S	Other/PEK	NTDSSSSSSPGNIKT	2.053	1.521	>_A0A0N4SWI3_S_410_16
16	S	Other/TLK	NTDSSSSSSPGNIKT	3.504	1.858	>_A0A0N4SWI3_S_410_16
16	S	Other/TOPK	NTDSSSSSSPGNIKT	3.805	2.613	>_A0A0N4SWI3_S_410_16
16	S	Other/WEE	NTDSSSSSSPGNIKT	1.734	1.681	>_A0A0N4SWI3_S_410_16
16	S	AGC/Akt/AKT1	NTDSSSSSSPGNIKT	10.98	9.526	>_A0A0N4SWI3_S_410_16
16	S	AGC/DMPK/CRIK	NTDSSSSSSPGNIKT	4.062	0.463	>_A0A0N4SWI3_S_410_16
16	S	AGC/DMPK/ROCK	NTDSSSSSSPGNIKT	13.032	11.636	>_A0A0N4SWI3_S_410_16
16	S	AGC/GRK/BARK	NTDSSSSSSPGNIKT	169.687	151.148	>_A0A0N4SWI3_S_410_16
16	S	AGC/PDK1/PKH1	NTDSSSSSSPGNIKT	4.049	3.709	>_A0A0N4SWI3_S_410_16
16	S	AGC/PKA/PKACA	NTDSSSSSSPGNIKT	1.593	1.263	>_A0A0N4SWI3_S_410_16
16	S	AGC/PKC/PKCa	NTDSSSSSSPGNIKT	9.06	7.346	>_A0A0N4SWI3_S_410_16
16	S	CAMK/CAMK1/CAMK4	NTDSSSSSSPGNIKT	15.847	10.932	>_A0A0N4SWI3_S_410_16
16	S	CAMK/CAMK2/CAMK2A	NTDSSSSSSPGNIKT	8.363	5.631	>_A0A0N4SWI3_S_410_16
16	S	CAMK/CAMK2/CAMK2D	NTDSSSSSSPGNIKT	44.925	42.277	>_A0A0N4SWI3_S_410_16
16	S	CAMK/CAMKL/BRSK	NTDSSSSSSPGNIKT	1.624	1.14	>_A0A0N4SWI3_S_410_16
16	S	CAMK/CAMKL/NuaK	NTDSSSSSSPGNIKT	5.293	4.533	>_A0A0N4SWI3_S_410_16
16	S	CAMK/CAMKL/PASK	NTDSSSSSSPGNIKT	2.168	1.833	>_A0A0N4SWI3_S_410_16
16	S	CAMK/CASK/CASK	NTDSSSSSSPGNIKT	5.608	2.974	>_A0A0N4SWI3_S_410_16
16	S	CAMK/DAPK/DAPK	NTDSSSSSSPGNIKT	20.347	14.146	>_A0A0N4SWI3_S_410_16
16	S	CAMK/DAPK/DRAK	NTDSSSSSSPGNIKT	7.823	4.133	>_A0A0N4SWI3_S_410_16
16	S	CAMK/MAPKAPK/MK2	NTDSSSSSSPGNIKT	12.897	12.758	>_A0A0N4SWI3_S_410_16
16	S	CAMK/MAPKAPK/MNK	NTDSSSSSSPGNIKT	23.313	15.171	>_A0A0N4SWI3_S_410_16
16	S	CAMK/PHK/PHKG1	NTDSSSSSSPGNIKT	2.672	2.171	>_A0A0N4SWI3_S_410_16
16	S	CAMK/RAD53/CHEK2	NTDSSSSSSPGNIKT	12.445	9.836	>_A0A0N4SWI3_S_410_16
16	S	CAMK/RAD53/DUN1	NTDSSSSSSPGNIKT	1.806	1.425	>_A0A0N4SWI3_S_410_16
16	S	CK1/CK1/CK1-A	NTDSSSSSSPGNIKT	13.971	9.579	>_A0A0N4SWI3_S_410_16
16	S	CK1/CK1/CK1-D	NTDSSSSSSPGNIKT	6.902	6.836	>_A0A0N4SWI3_S_410_16
16	S	CK1/VRK/VRK2	NTDSSSSSSPGNIKT	41.206	39.717	>_A0A0N4SWI3_S_410_16
16	S	CMGC/CDK/CCRK	NTDSSSSSSPGNIKT	2.595	2.372	>_A0A0N4SWI3_S_410_16
16	S	CMGC/CDK/CDK5	NTDSSSSSSPGNIKT	25.319	20.939	>_A0A0N4SWI3_S_410_16
16	S	CMGC/CDK/CDK7	NTDSSSSSSPGNIKT	16.154	15.54	>_A0A0N4SWI3_S_410_16
16	S	CMGC/CDK/CDK8	NTDSSSSSSPGNIKT	7.832	7.576	>_A0A0N4SWI3_S_410_16
16	S	CMGC/CDKL/CDKL5	NTDSSSSSSPGNIKT	3.4	3.395	>_A0A0N4SWI3_S_410_16
16	S	CMGC/CK2/CK2a1	NTDSSSSSSPGNIKT	3.173	3.086	>_A0A0N4SWI3_S_410_16
16	S	CMGC/GSK/GSK3	NTDSSSSSSPGNIKT	2.933	2.673	>_A0A0N4SWI3_S_410_16
16	S	CMGC/SRPK/SRPK1	NTDSSSSSSPGNIKT	58.274	56.572	>_A0A0N4SWI3_S_410_16
16	S	RGC/RGC/NPR1	NTDSSSSSSPGNIKT	5.129	3.86	>_A0A0N4SWI3_S_410_16
16	S	STE/STE11/MEKK1	NTDSSSSSSPGNIKT	2.978	2.548	>_A0A0N4SWI3_S_410_16
16	S	STE/STE20/FRAY	NTDSSSSSSPGNIKT	74.819	69.264	>_A0A0N4SWI3_S_410_16
16	S	STE/STE20/KHS	NTDSSSSSSPGNIKT	0.876	0.644	>_A0A0N4SWI3_S_410_16
16	S	STE/STE20/MST	NTDSSSSSSPGNIKT	19.041	18.128	>_A0A0N4SWI3_S_410_16
16	S	STE/STE20/PAKB	NTDSSSSSSPGNIKT	11.972	11.907	>_A0A0N4SWI3_S_410_16
16	S	STE/STE20/SLK	NTDSSSSSSPGNIKT	5.61	3.336	>_A0A0N4SWI3_S_410_16
16	S	TKL/LISK/LIMK	NTDSSSSSSPGNIKT	4.712	-0.621	>_A0A0N4SWI3_S_410_16
16	S	TKL/MLK/ILK	NTDSSSSSSPGNIKT	18.348	17.427	>_A0A0N4SWI3_S_410_16
16	S	TKL/STKR/STKR1	NTDSSSSSSPGNIKT	17.308	9.505	>_A0A0N4SWI3_S_410_16
16	S	Atypical/PDHK/PDHK	NTDSSSSSSPGNIKT	4.612	3.967	>_A0A0N4SWI3_S_410_16
16	S	Atypical/PIKK/ATR	NTDSSSSSSPGNIKT	14.555	11.766	>_A0A0N4SWI3_S_410_16
16	S	Other/Aur/AURKA	NTDSSSSSSPGNIKT	43.465	42.082	>_A0A0N4SWI3_S_410_16
16	S	Other/Aur/AURKC	NTDSSSSSSPGNIKT	17.059	15.667	>_A0A0N4SWI3_S_410_16
16	S	Other/BUB/BUB1	NTDSSSSSSPGNIKT	4.69e-05	0	>_A0A0N4SWI3_S_410_16
16	S	Other/CAMKK/CAMKK-Meta	NTDSSSSSSPGNIKT	0.001	0.001	>_A0A0N4SWI3_S_410_16
16	S	Other/Haspin/HASPIN	NTDSSSSSSPGNIKT	2.568	0.323	>_A0A0N4SWI3_S_410_16
16	S	Other/IKK/CHUK	NTDSSSSSSPGNIKT	275.376	200.4	>_A0A0N4SWI3_S_410_16
16	S	Other/IKK/IKBKE	NTDSSSSSSPGNIKT	85.655	77.687	>_A0A0N4SWI3_S_410_16
16	S	Other/KIS/UHMK1	NTDSSSSSSPGNIKT	2.293	1.812	>_A0A0N4SWI3_S_410_16
16	S	Other/NEK/NEK2	NTDSSSSSSPGNIKT	2.857	1.836	>_A0A0N4SWI3_S_410_16
16	S	Other/PLK/PLK1	NTDSSSSSSPGNIKT	13.281	12.239	>_A0A0N4SWI3_S_410_16
16	S	Other/TLK/TLK1	NTDSSSSSSPGNIKT	3.573	2.553	>_A0A0N4SWI3_S_410_16
16	S	Other/TOPK/PBK	NTDSSSSSSPGNIKT	3.805	2.613	>_A0A0N4SWI3_S_410_16
16	S	Other/WEE/Myt1	NTDSSSSSSPGNIKT	2.069	1.954	>_A0A0N4SWI3_S_410_16
16	S	Other/WNK/WNK4	NTDSSSSSSPGNIKT	3.295	2.61	>_A0A0N4SWI3_S_410_16
16	S	AGC/DMPK/CRIK/CIT	NTDSSSSSSPGNIKT	4.062	0.463	>_A0A0N4SWI3_S_410_16
16	S	AGC/DMPK/GEK/DMPK	NTDSSSSSSPGNIKT	4.755	2.819	>_A0A0N4SWI3_S_410_16
16	S	AGC/DMPK/ROCK/ROCK1	NTDSSSSSSPGNIKT	36.122	34.253	>_A0A0N4SWI3_S_410_16
16	S	AGC/GRK/BARK/GRK2	NTDSSSSSSPGNIKT	151.162	134.883	>_A0A0N4SWI3_S_410_16
16	S	AGC/GRK/BARK/GRK3	NTDSSSSSSPGNIKT	19.683	10.683	>_A0A0N4SWI3_S_410_16
16	S	AGC/GRK/GRK/GRK1	NTDSSSSSSPGNIKT	26.402	7.489	>_A0A0N4SWI3_S_410_16
16	S	AGC/GRK/GRK/GRK4	NTDSSSSSSPGNIKT	16.669	11.04	>_A0A0N4SWI3_S_410_16
16	S	AGC/GRK/GRK/GRK7	NTDSSSSSSPGNIKT	2.682	1.296	>_A0A0N4SWI3_S_410_16
16	S	AGC/PKC/PKCa/PRKCA	NTDSSSSSSPGNIKT	20.248	17.673	>_A0A0N4SWI3_S_410_16
16	S	AGC/PKC/PKCa/PRKCB	NTDSSSSSSPGNIKT	5.416	2.097	>_A0A0N4SWI3_S_410_16
16	S	AGC/PKC/PKCa/PRKCG	NTDSSSSSSPGNIKT	127.782	104.646	>_A0A0N4SWI3_S_410_16
16	S	AGC/PKC/PKCd/PRKCD	NTDSSSSSSPGNIKT	9.686	8.595	>_A0A0N4SWI3_S_410_16
16	S	AGC/PKC/PKCh/PRKCE	NTDSSSSSSPGNIKT	15.388	15.375	>_A0A0N4SWI3_S_410_16
16	S	AGC/PKC/PKCh/PRKCH	NTDSSSSSSPGNIKT	26.414	24.449	>_A0A0N4SWI3_S_410_16
16	S	AGC/PKC/PKCi/PRKCZ	NTDSSSSSSPGNIKT	39.187	35.226	>_A0A0N4SWI3_S_410_16
16	S	AGC/RSK/MSK/RPS6KA5	NTDSSSSSSPGNIKT	1.763	1.755	>_A0A0N4SWI3_S_410_16
16	S	AGC/RSK/RSKp70/RPS6KB2	NTDSSSSSSPGNIKT	6.069	5.352	>_A0A0N4SWI3_S_410_16
16	S	AGC/RSK/RSKp90/RPS6KA2	NTDSSSSSSPGNIKT	10.528	9.874	>_A0A0N4SWI3_S_410_16
16	S	AGC/RSK/RSKp90/RPS6KA3	NTDSSSSSSPGNIKT	2.159	2	>_A0A0N4SWI3_S_410_16
16	S	CAMK/CAMKL/BRSK/BRSK2	NTDSSSSSSPGNIKT	6.435	3.614	>_A0A0N4SWI3_S_410_16
16	S	CAMK/CAMKL/NuaK/NUAK1	NTDSSSSSSPGNIKT	5.293	4.533	>_A0A0N4SWI3_S_410_16
16	S	CAMK/CAMKL/PASK/PASK	NTDSSSSSSPGNIKT	2.168	1.833	>_A0A0N4SWI3_S_410_16
16	S	CAMK/DAPK/DAPK/DAPK1	NTDSSSSSSPGNIKT	11.398	10.01	>_A0A0N4SWI3_S_410_16
16	S	CAMK/DAPK/DRAK/STK17B	NTDSSSSSSPGNIKT	5.838	2.804	>_A0A0N4SWI3_S_410_16
16	S	CAMK/MAPKAPK/MK2/MAPKAPK2	NTDSSSSSSPGNIKT	12.897	12.758	>_A0A0N4SWI3_S_410_16
16	S	CAMK/MAPKAPK/MNK/MKNK1	NTDSSSSSSPGNIKT	12.575	9.098	>_A0A0N4SWI3_S_410_16
16	S	CAMK/MAPKAPK/MNK/MKNK2	NTDSSSSSSPGNIKT	25.359	20.139	>_A0A0N4SWI3_S_410_16
16	S	CK1/CK1/CK1-A/CSNK1A1	NTDSSSSSSPGNIKT	31.689	21.704	>_A0A0N4SWI3_S_410_16
16	S	CK1/CK1/CK1-D/CSNK1D	NTDSSSSSSPGNIKT	13.649	13.134	>_A0A0N4SWI3_S_410_16
16	S	CK1/CK1/CK1-D/CSNK1E	NTDSSSSSSPGNIKT	37.551	24.906	>_A0A0N4SWI3_S_410_16
16	S	CK1/CK1/CK1-G/CSNK1G1	NTDSSSSSSPGNIKT	2.356	2.191	>_A0A0N4SWI3_S_410_16
16	S	CMGC/CDK/CCRK/CDK20	NTDSSSSSSPGNIKT	2.595	2.372	>_A0A0N4SWI3_S_410_16
16	S	CMGC/CDK/CDK5/CDK5	NTDSSSSSSPGNIKT	12.788	10.634	>_A0A0N4SWI3_S_410_16
16	S	CMGC/CDK/CDK7/CDK7	NTDSSSSSSPGNIKT	17.519	16.149	>_A0A0N4SWI3_S_410_16
16	S	CMGC/CDK/CDK8/CDK8	NTDSSSSSSPGNIKT	37.102	29.727	>_A0A0N4SWI3_S_410_16
16	S	CMGC/CDK/CDK9/CDK9	NTDSSSSSSPGNIKT	3.905	2.931	>_A0A0N4SWI3_S_410_16
16	S	CMGC/DYRK/DYRK1/DYRK1B	NTDSSSSSSPGNIKT	0.194	0.071	>_A0A0N4SWI3_S_410_16
16	S	CMGC/MAPK/ERK1/MAPK3	NTDSSSSSSPGNIKT	12.731	11.65	>_A0A0N4SWI3_S_410_16
16	S	CMGC/MAPK/ERK3/MAPK6	NTDSSSSSSPGNIKT	2.645	2.328	>_A0A0N4SWI3_S_410_16
16	S	STE/STE11/MEKK1/MAP3K1	NTDSSSSSSPGNIKT	2.978	2.548	>_A0A0N4SWI3_S_410_16
16	S	STE/STE20/KHS/MAP4K3	NTDSSSSSSPGNIKT	3.466	3.171	>_A0A0N4SWI3_S_410_16
16	S	STE/STE20/MST/STK3	NTDSSSSSSPGNIKT	66.992	61.54	>_A0A0N4SWI3_S_410_16
16	S	STE/STE20/SLK/STK10	NTDSSSSSSPGNIKT	4.555	2.842	>_A0A0N4SWI3_S_410_16
16	S	TKL/LISK/LIMK/LIMK1	NTDSSSSSSPGNIKT	4.712	-0.621	>_A0A0N4SWI3_S_410_16
16	S	TKL/MLK/ILK/ILK	NTDSSSSSSPGNIKT	18.348	17.427	>_A0A0N4SWI3_S_410_16
16	S	TKL/STKR/STKR1/ACVRL1	NTDSSSSSSPGNIKT	8.494	0.661	>_A0A0N4SWI3_S_410_16
16	S	TKL/STKR/STKR1/BMPR1B	NTDSSSSSSPGNIKT	4.487	-1.08	>_A0A0N4SWI3_S_410_16
16	S	TKL/STKR/STKR1/TGFBR1	NTDSSSSSSPGNIKT	17.223	15.296	>_A0A0N4SWI3_S_410_16
16	S	Atypical/PDHK/PDHK/PDK1	NTDSSSSSSPGNIKT	0.155	0.143	>_A0A0N4SWI3_S_410_16
16	S	Atypical/PIKK/ATR/ATR	NTDSSSSSSPGNIKT	14.555	11.766	>_A0A0N4SWI3_S_410_16
16	S	Atypical/PIKK/FRAP/MTOR	NTDSSSSSSPGNIKT	8.682	8.128	>_A0A0N4SWI3_S_410_16
16	S	Other/CAMKK/CAMKK-Meta/CAMKK1	NTDSSSSSSPGNIKT	1.694	1.37	>_A0A0N4SWI3_S_410_16
16	S	Other/NEK/NEK2/NEK2	NTDSSSSSSPGNIKT	2.857	1.836	>_A0A0N4SWI3_S_410_16
16	S	Other/PLK/PLK1/PLK1	NTDSSSSSSPGNIKT	13.079	11.654	>_A0A0N4SWI3_S_410_16
16	S	Other/ULK/ULK/ULK2	NTDSSSSSSPGNIKT	3.829	3.47	>_A0A0N4SWI3_S_410_16
16	S	Other/WEE/Myt1/PKMYT1	NTDSSSSSSPGNIKT	2.069	1.954	>_A0A0N4SWI3_S_410_16
16	S	Dual/TK/Src/SrcA/SRC	NTDSSSSSSPGNIKT	3.171	3.149	>_A0A0N4SWI3_S_410_16
16	S	AGC	TDSSSSSSPGNIKTS	1.474	0.386	>_A0A0N4SWI3_S_411_16
16	S	CAMK	TDSSSSSSPGNIKTS	2.213	1.956	>_A0A0N4SWI3_S_411_16
16	S	CK1	TDSSSSSSPGNIKTS	9.805	5.148	>_A0A0N4SWI3_S_411_16
16	S	CMGC	TDSSSSSSPGNIKTS	43.647	38.317	>_A0A0N4SWI3_S_411_16
16	S	RGC	TDSSSSSSPGNIKTS	4.977	3.86	>_A0A0N4SWI3_S_411_16
16	S	AGC/GRK	TDSSSSSSPGNIKTS	2.343	2.024	>_A0A0N4SWI3_S_411_16
16	S	AGC/PKA	TDSSSSSSPGNIKTS	21.814	21.268	>_A0A0N4SWI3_S_411_16
16	S	AGC/PKC	TDSSSSSSPGNIKTS	-3.8	-4.41	>_A0A0N4SWI3_S_411_16
16	S	AGC/RSK	TDSSSSSSPGNIKTS	10.028	9.012	>_A0A0N4SWI3_S_411_16
16	S	CAMK/CAMK1	TDSSSSSSPGNIKTS	13.326	9.448	>_A0A0N4SWI3_S_411_16
16	S	CAMK/CAMK2	TDSSSSSSPGNIKTS	7.53	5.763	>_A0A0N4SWI3_S_411_16
16	S	CAMK/CAMKL	TDSSSSSSPGNIKTS	6.877	6.392	>_A0A0N4SWI3_S_411_16
16	S	CAMK/CASK	TDSSSSSSPGNIKTS	3.374	2.974	>_A0A0N4SWI3_S_411_16
16	S	CAMK/DAPK	TDSSSSSSPGNIKTS	16.3	8.018	>_A0A0N4SWI3_S_411_16
16	S	CAMK/MAPKAPK	TDSSSSSSPGNIKTS	16.55	13.246	>_A0A0N4SWI3_S_411_16
16	S	CK1/CK1	TDSSSSSSPGNIKTS	11.409	6.297	>_A0A0N4SWI3_S_411_16
16	S	CMGC/CDK	TDSSSSSSPGNIKTS	13.976	6.537	>_A0A0N4SWI3_S_411_16
16	S	CMGC/CDKL	TDSSSSSSPGNIKTS	4.043	3.395	>_A0A0N4SWI3_S_411_16
16	S	CMGC/CK2	TDSSSSSSPGNIKTS	3.49	1.074	>_A0A0N4SWI3_S_411_16
16	S	CMGC/DYRK	TDSSSSSSPGNIKTS	26.717	14.351	>_A0A0N4SWI3_S_411_16
16	S	CMGC/GSK	TDSSSSSSPGNIKTS	9.299	7.421	>_A0A0N4SWI3_S_411_16
16	S	CMGC/MAPK	TDSSSSSSPGNIKTS	14.919	8.865	>_A0A0N4SWI3_S_411_16
16	S	RGC/RGC	TDSSSSSSPGNIKTS	4.977	3.86	>_A0A0N4SWI3_S_411_16
16	S	STE/STE7	TDSSSSSSPGNIKTS	32.683	25.765	>_A0A0N4SWI3_S_411_16
16	S	Atypical/PDHK	TDSSSSSSPGNIKTS	21.465	18.695	>_A0A0N4SWI3_S_411_16
16	S	Atypical/PIKK	TDSSSSSSPGNIKTS	14.183	10.89	>_A0A0N4SWI3_S_411_16
16	S	Other/Aur	TDSSSSSSPGNIKTS	7.852	7.351	>_A0A0N4SWI3_S_411_16
16	S	Other/BUB	TDSSSSSSPGNIKTS	0.329	0.267	>_A0A0N4SWI3_S_411_16
16	S	Other/CAMKK	TDSSSSSSPGNIKTS	2.573	2.461	>_A0A0N4SWI3_S_411_16
16	S	Other/CDC7	TDSSSSSSPGNIKTS	70.414	69.788	>_A0A0N4SWI3_S_411_16
16	S	Other/Haspin	TDSSSSSSPGNIKTS	1.644	0.323	>_A0A0N4SWI3_S_411_16
16	S	Other/IKK	TDSSSSSSPGNIKTS	8.839	7.979	>_A0A0N4SWI3_S_411_16
16	S	Other/KIS	TDSSSSSSPGNIKTS	3.376	1.812	>_A0A0N4SWI3_S_411_16
16	S	Other/MOS	TDSSSSSSPGNIKTS	2.68	2.604	>_A0A0N4SWI3_S_411_16
16	S	Other/NEK	TDSSSSSSPGNIKTS	125.084	106.827	>_A0A0N4SWI3_S_411_16
16	S	Other/PEK	TDSSSSSSPGNIKTS	1.929	1.521	>_A0A0N4SWI3_S_411_16
16	S	Other/PLK	TDSSSSSSPGNIKTS	14.557	13.369	>_A0A0N4SWI3_S_411_16
16	S	Other/TLK	TDSSSSSSPGNIKTS	3.795	1.858	>_A0A0N4SWI3_S_411_16
16	S	Other/TOPK	TDSSSSSSPGNIKTS	3.221	2.613	>_A0A0N4SWI3_S_411_16
16	S	Other/WEE	TDSSSSSSPGNIKTS	1.997	1.681	>_A0A0N4SWI3_S_411_16
16	S	Dual/TK	TDSSSSSSPGNIKTS	43.159	37.908	>_A0A0N4SWI3_S_411_16
16	S	AGC/Akt/AKT1	TDSSSSSSPGNIKTS	10.55	9.526	>_A0A0N4SWI3_S_411_16
16	S	AGC/Akt/AKT2	TDSSSSSSPGNIKTS	22.144	20.896	>_A0A0N4SWI3_S_411_16
16	S	AGC/Akt/AKT3	TDSSSSSSPGNIKTS	3.695	3.297	>_A0A0N4SWI3_S_411_16
16	S	AGC/DMPK/CRIK	TDSSSSSSPGNIKTS	3.887	0.463	>_A0A0N4SWI3_S_411_16
16	S	AGC/GRK/BARK	TDSSSSSSPGNIKTS	159.729	151.148	>_A0A0N4SWI3_S_411_16
16	S	AGC/GRK/GRK	TDSSSSSSPGNIKTS	14.786	11.229	>_A0A0N4SWI3_S_411_16
16	S	AGC/PKC/PKCa	TDSSSSSSPGNIKTS	8.579	7.346	>_A0A0N4SWI3_S_411_16
16	S	AGC/PKC/PKCd	TDSSSSSSPGNIKTS	-10.5	-10.8	>_A0A0N4SWI3_S_411_16
16	S	CAMK/CAMK1/CAMK4	TDSSSSSSPGNIKTS	18.354	10.932	>_A0A0N4SWI3_S_411_16
16	S	CAMK/CAMK2/CAMK2A	TDSSSSSSPGNIKTS	8.882	5.631	>_A0A0N4SWI3_S_411_16
16	S	CAMK/CAMKL/AMPK	TDSSSSSSPGNIKTS	14.195	10.758	>_A0A0N4SWI3_S_411_16
16	S	CAMK/CAMKL/BRSK	TDSSSSSSPGNIKTS	1.803	1.14	>_A0A0N4SWI3_S_411_16
16	S	CAMK/CAMKL/CHK1	TDSSSSSSPGNIKTS	4.89	4.211	>_A0A0N4SWI3_S_411_16
16	S	CAMK/CAMKL/NuaK	TDSSSSSSPGNIKTS	6.312	4.533	>_A0A0N4SWI3_S_411_16
16	S	CAMK/CASK/CASK	TDSSSSSSPGNIKTS	3.374	2.974	>_A0A0N4SWI3_S_411_16
16	S	CAMK/DAPK/DAPK	TDSSSSSSPGNIKTS	21.464	14.146	>_A0A0N4SWI3_S_411_16
16	S	CAMK/DAPK/DRAK	TDSSSSSSPGNIKTS	7.663	4.133	>_A0A0N4SWI3_S_411_16
16	S	CAMK/MAPKAPK/MK2	TDSSSSSSPGNIKTS	13.393	12.758	>_A0A0N4SWI3_S_411_16
16	S	CAMK/RAD53/CHEK2	TDSSSSSSPGNIKTS	14.588	9.836	>_A0A0N4SWI3_S_411_16
16	S	CAMK/RAD53/DUN1	TDSSSSSSPGNIKTS	1.969	1.425	>_A0A0N4SWI3_S_411_16
16	S	CK1/CK1/CK1-A	TDSSSSSSPGNIKTS	14.328	9.579	>_A0A0N4SWI3_S_411_16
16	S	CK1/CK1/CK1-D	TDSSSSSSPGNIKTS	8.021	6.836	>_A0A0N4SWI3_S_411_16
16	S	CK1/CK1/CK1-G	TDSSSSSSPGNIKTS	6.708	6.1	>_A0A0N4SWI3_S_411_16
16	S	CK1/TTBK/TTBK1	TDSSSSSSPGNIKTS	14.304	8.797	>_A0A0N4SWI3_S_411_16
16	S	CMGC/CDK/CCRK	TDSSSSSSPGNIKTS	2.428	2.372	>_A0A0N4SWI3_S_411_16
16	S	CMGC/CDK/CDC2	TDSSSSSSPGNIKTS	11.118	5.354	>_A0A0N4SWI3_S_411_16
16	S	CMGC/CDK/CDK2	TDSSSSSSPGNIKTS	10.487	6.445	>_A0A0N4SWI3_S_411_16
16	S	CMGC/CDK/CDK4	TDSSSSSSPGNIKTS	7.792	4.629	>_A0A0N4SWI3_S_411_16
16	S	CMGC/CDK/CDK5	TDSSSSSSPGNIKTS	37.014	20.939	>_A0A0N4SWI3_S_411_16
16	S	CMGC/CDK/CDK7	TDSSSSSSPGNIKTS	21.469	15.54	>_A0A0N4SWI3_S_411_16
16	S	CMGC/CDK/CDK8	TDSSSSSSPGNIKTS	12.273	7.576	>_A0A0N4SWI3_S_411_16
16	S	CMGC/CDK/CDK9	TDSSSSSSPGNIKTS	39.122	31.633	>_A0A0N4SWI3_S_411_16
16	S	CMGC/CDK/CRK7	TDSSSSSSPGNIKTS	4.187	1.596	>_A0A0N4SWI3_S_411_16
16	S	CMGC/CDKL/CDKL5	TDSSSSSSPGNIKTS	4.043	3.395	>_A0A0N4SWI3_S_411_16
16	S	CMGC/CK2/CK2a1	TDSSSSSSPGNIKTS	3.764	3.086	>_A0A0N4SWI3_S_411_16
16	S	CMGC/CLK/CLK2	TDSSSSSSPGNIKTS	0.005	0.005	>_A0A0N4SWI3_S_411_16
16	S	CMGC/DYRK/DYRK1	TDSSSSSSPGNIKTS	33.673	17.314	>_A0A0N4SWI3_S_411_16
16	S	CMGC/DYRK/DYRK2	TDSSSSSSPGNIKTS	14.183	8.186	>_A0A0N4SWI3_S_411_16
16	S	CMGC/DYRK/HIPK	TDSSSSSSPGNIKTS	8.631	4.316	>_A0A0N4SWI3_S_411_16
16	S	CMGC/GSK/GSK3	TDSSSSSSPGNIKTS	3.733	2.673	>_A0A0N4SWI3_S_411_16
16	S	CMGC/GSK/GSK3A	TDSSSSSSPGNIKTS	82.954	76.248	>_A0A0N4SWI3_S_411_16
16	S	CMGC/GSK/GSK3B	TDSSSSSSPGNIKTS	8.634	6.68	>_A0A0N4SWI3_S_411_16
16	S	CMGC/MAPK/ERK	TDSSSSSSPGNIKTS	26.666	18.177	>_A0A0N4SWI3_S_411_16
16	S	CMGC/MAPK/ERK1	TDSSSSSSPGNIKTS	15.767	7.273	>_A0A0N4SWI3_S_411_16
16	S	CMGC/MAPK/JNK	TDSSSSSSPGNIKTS	14.184	6.067	>_A0A0N4SWI3_S_411_16
16	S	CMGC/MAPK/nmo	TDSSSSSSPGNIKTS	0.382	0.151	>_A0A0N4SWI3_S_411_16
16	S	CMGC/MAPK/p38	TDSSSSSSPGNIKTS	8.075	4.596	>_A0A0N4SWI3_S_411_16
16	S	CMGC/SRPK/SRPK1	TDSSSSSSPGNIKTS	59.31	56.572	>_A0A0N4SWI3_S_411_16
16	S	RGC/RGC/NPR1	TDSSSSSSPGNIKTS	4.977	3.86	>_A0A0N4SWI3_S_411_16
16	S	STE/STE11/MEKK1	TDSSSSSSPGNIKTS	3.251	2.548	>_A0A0N4SWI3_S_411_16
16	S	STE/STE20/SLK	TDSSSSSSPGNIKTS	4.877	3.336	>_A0A0N4SWI3_S_411_16
16	S	TKL/IRAK/IRAK1	TDSSSSSSPGNIKTS	84.505	75.063	>_A0A0N4SWI3_S_411_16
16	S	TKL/LISK/LIMK	TDSSSSSSPGNIKTS	4.889	-0.621	>_A0A0N4SWI3_S_411_16
16	S	TKL/MLK/ILK	TDSSSSSSPGNIKTS	22.615	17.427	>_A0A0N4SWI3_S_411_16
16	S	TKL/STKR/STKR1	TDSSSSSSPGNIKTS	17.592	9.505	>_A0A0N4SWI3_S_411_16
16	S	Atypical/PDHK/PDHK	TDSSSSSSPGNIKTS	4.43	3.967	>_A0A0N4SWI3_S_411_16
16	S	Atypical/PIKK/ATM	TDSSSSSSPGNIKTS	13.717	10.614	>_A0A0N4SWI3_S_411_16
16	S	Atypical/PIKK/ATR	TDSSSSSSPGNIKTS	17.051	11.766	>_A0A0N4SWI3_S_411_16
16	S	Atypical/PIKK/DNAPK	TDSSSSSSPGNIKTS	13.399	9.293	>_A0A0N4SWI3_S_411_16
16	S	Atypical/PIKK/FRAP	TDSSSSSSPGNIKTS	14.551	7.994	>_A0A0N4SWI3_S_411_16
16	S	Other/BUB/BUB1	TDSSSSSSPGNIKTS	7.91e-05	0	>_A0A0N4SWI3_S_411_16
16	S	Other/CAMKK/CAMKK-Meta	TDSSSSSSPGNIKTS	0.001	0.001	>_A0A0N4SWI3_S_411_16
16	S	Other/CDC7/CDC7	TDSSSSSSPGNIKTS	70.414	69.788	>_A0A0N4SWI3_S_411_16
16	S	Other/Haspin/HASPIN	TDSSSSSSPGNIKTS	1.644	0.323	>_A0A0N4SWI3_S_411_16
16	S	Other/IKK/CHUK	TDSSSSSSPGNIKTS	244.362	200.4	>_A0A0N4SWI3_S_411_16
16	S	Other/IKK/IKBKE	TDSSSSSSPGNIKTS	88.533	77.687	>_A0A0N4SWI3_S_411_16
16	S	Other/KIS/UHMK1	TDSSSSSSPGNIKTS	3.376	1.812	>_A0A0N4SWI3_S_411_16
16	S	Other/MOS/MOS	TDSSSSSSPGNIKTS	2.68	2.604	>_A0A0N4SWI3_S_411_16
16	S	Other/NEK/NEK2	TDSSSSSSPGNIKTS	2.39	1.836	>_A0A0N4SWI3_S_411_16
16	S	Other/NEK/NEK6	TDSSSSSSPGNIKTS	33.339	32.605	>_A0A0N4SWI3_S_411_16
16	S	Other/PLK/PLK1	TDSSSSSSPGNIKTS	12.682	12.239	>_A0A0N4SWI3_S_411_16
16	S	Other/TLK/TLK1	TDSSSSSSPGNIKTS	4.2	2.553	>_A0A0N4SWI3_S_411_16
16	S	Other/TLK/TLK2	TDSSSSSSPGNIKTS	1.893	1.689	>_A0A0N4SWI3_S_411_16
16	S	Other/TOPK/PBK	TDSSSSSSPGNIKTS	3.221	2.613	>_A0A0N4SWI3_S_411_16
16	S	Other/TTK/TTK	TDSSSSSSPGNIKTS	21.127	20.025	>_A0A0N4SWI3_S_411_16
16	S	Other/WEE/Myt1	TDSSSSSSPGNIKTS	2.386	1.954	>_A0A0N4SWI3_S_411_16
16	S	Other/WNK/WNK4	TDSSSSSSPGNIKTS	3.068	2.61	>_A0A0N4SWI3_S_411_16
16	S	Dual/TK/Lmr	TDSSSSSSPGNIKTS	5.513	4.883	>_A0A0N4SWI3_S_411_16
16	S	AGC/DMPK/CRIK/CIT	TDSSSSSSPGNIKTS	3.887	0.463	>_A0A0N4SWI3_S_411_16
16	S	AGC/DMPK/GEK/DMPK	TDSSSSSSPGNIKTS	5.158	2.819	>_A0A0N4SWI3_S_411_16
16	S	AGC/GRK/BARK/GRK2	TDSSSSSSPGNIKTS	141.101	134.883	>_A0A0N4SWI3_S_411_16
16	S	AGC/GRK/BARK/GRK3	TDSSSSSSPGNIKTS	16.122	10.683	>_A0A0N4SWI3_S_411_16
16	S	AGC/GRK/GRK/GRK1	TDSSSSSSPGNIKTS	24.194	7.489	>_A0A0N4SWI3_S_411_16
16	S	AGC/GRK/GRK/GRK4	TDSSSSSSPGNIKTS	15.687	11.04	>_A0A0N4SWI3_S_411_16
16	S	AGC/GRK/GRK/GRK7	TDSSSSSSPGNIKTS	3	1.296	>_A0A0N4SWI3_S_411_16
16	S	AGC/PKC/PKCa/PRKCA	TDSSSSSSPGNIKTS	19.774	17.673	>_A0A0N4SWI3_S_411_16
16	S	AGC/PKC/PKCa/PRKCB	TDSSSSSSPGNIKTS	2.497	2.097	>_A0A0N4SWI3_S_411_16
16	S	AGC/PKC/PKCa/PRKCG	TDSSSSSSPGNIKTS	117.562	104.646	>_A0A0N4SWI3_S_411_16
16	S	AGC/PKC/PKCd/PRKCD	TDSSSSSSPGNIKTS	10.337	8.595	>_A0A0N4SWI3_S_411_16
16	S	AGC/PKC/PKCh/PRKCE	TDSSSSSSPGNIKTS	15.975	15.375	>_A0A0N4SWI3_S_411_16
16	S	AGC/PKC/PKCi/PRKCI	TDSSSSSSPGNIKTS	10.443	7.383	>_A0A0N4SWI3_S_411_16
16	S	AGC/RSK/RSKp70/RPS6KB1	TDSSSSSSPGNIKTS	32.098	26.69	>_A0A0N4SWI3_S_411_16
16	S	AGC/RSK/RSKp70/RPS6KB2	TDSSSSSSPGNIKTS	6.398	5.352	>_A0A0N4SWI3_S_411_16
16	S	AGC/RSK/RSKp90/RPS6KA2	TDSSSSSSPGNIKTS	10.92	9.874	>_A0A0N4SWI3_S_411_16
16	S	AGC/RSK/RSKp90/RPS6KA3	TDSSSSSSPGNIKTS	2.212	2	>_A0A0N4SWI3_S_411_16
16	S	CAMK/CAMKL/AMPK/PRKAA1	TDSSSSSSPGNIKTS	59.941	59.113	>_A0A0N4SWI3_S_411_16
16	S	CAMK/CAMKL/BRSK/BRSK2	TDSSSSSSPGNIKTS	5.919	3.614	>_A0A0N4SWI3_S_411_16
16	S	CAMK/CAMKL/CHK1/CHEK1	TDSSSSSSPGNIKTS	8.1	7.091	>_A0A0N4SWI3_S_411_16
16	S	CAMK/CAMKL/MARK/MARK1	TDSSSSSSPGNIKTS	0.277	0.261	>_A0A0N4SWI3_S_411_16
16	S	CAMK/CAMKL/NuaK/NUAK1	TDSSSSSSPGNIKTS	6.312	4.533	>_A0A0N4SWI3_S_411_16
16	S	CAMK/DAPK/DAPK/DAPK1	TDSSSSSSPGNIKTS	14.926	10.01	>_A0A0N4SWI3_S_411_16
16	S	CAMK/DAPK/DAPK/DAPK3	TDSSSSSSPGNIKTS	9.565	7.327	>_A0A0N4SWI3_S_411_16
16	S	CAMK/DAPK/DRAK/STK17B	TDSSSSSSPGNIKTS	5.885	2.804	>_A0A0N4SWI3_S_411_16
16	S	CAMK/MAPKAPK/MK2/MAPKAPK2	TDSSSSSSPGNIKTS	13.393	12.758	>_A0A0N4SWI3_S_411_16
16	S	CAMK/MAPKAPK/MK2/MAPKAPK3	TDSSSSSSPGNIKTS	0.013	0.012	>_A0A0N4SWI3_S_411_16
16	S	CAMK/MAPKAPK/MNK/MKNK2	TDSSSSSSPGNIKTS	20.77	20.139	>_A0A0N4SWI3_S_411_16
16	S	CK1/CK1/CK1-A/CSNK1A1	TDSSSSSSPGNIKTS	30.701	21.704	>_A0A0N4SWI3_S_411_16
16	S	CK1/CK1/CK1-D/CSNK1D	TDSSSSSSPGNIKTS	15.248	13.134	>_A0A0N4SWI3_S_411_16
16	S	CK1/CK1/CK1-D/CSNK1E	TDSSSSSSPGNIKTS	31.508	24.906	>_A0A0N4SWI3_S_411_16
16	S	CK1/CK1/CK1-G/CSNK1G1	TDSSSSSSPGNIKTS	3.199	2.191	>_A0A0N4SWI3_S_411_16
16	S	CMGC/CDK/CCRK/CDK20	TDSSSSSSPGNIKTS	2.428	2.372	>_A0A0N4SWI3_S_411_16
16	S	CMGC/CDK/CDC2/CDK1	TDSSSSSSPGNIKTS	5.238	3.707	>_A0A0N4SWI3_S_411_16
16	S	CMGC/CDK/CDK2/CDC28	TDSSSSSSPGNIKTS	12.247	11.971	>_A0A0N4SWI3_S_411_16
16	S	CMGC/CDK/CDK2/CDK2	TDSSSSSSPGNIKTS	15.037	10.373	>_A0A0N4SWI3_S_411_16
16	S	CMGC/CDK/CDK4/CDK4	TDSSSSSSPGNIKTS	7.072	3.982	>_A0A0N4SWI3_S_411_16
16	S	CMGC/CDK/CDK4/CDK6	TDSSSSSSPGNIKTS	83.273	57.342	>_A0A0N4SWI3_S_411_16
16	S	CMGC/CDK/CDK5/CDK5	TDSSSSSSPGNIKTS	24.667	10.634	>_A0A0N4SWI3_S_411_16
16	S	CMGC/CDK/CDK5/PHO85	TDSSSSSSPGNIKTS	2.78	1.592	>_A0A0N4SWI3_S_411_16
16	S	CMGC/CDK/CDK7/CDK7	TDSSSSSSPGNIKTS	22.419	16.149	>_A0A0N4SWI3_S_411_16
16	S	CMGC/CDK/CDK8/CDK8	TDSSSSSSPGNIKTS	55.942	29.727	>_A0A0N4SWI3_S_411_16
16	S	CMGC/CDK/CDK9/CDK9	TDSSSSSSPGNIKTS	8.013	2.931	>_A0A0N4SWI3_S_411_16
16	S	CMGC/CDK/CRK7/CDK12	TDSSSSSSPGNIKTS	4.187	1.596	>_A0A0N4SWI3_S_411_16
16	S	CMGC/DYRK/DYRK1/DYRK1A	TDSSSSSSPGNIKTS	61.711	38.147	>_A0A0N4SWI3_S_411_16
16	S	CMGC/DYRK/DYRK1/DYRK1B	TDSSSSSSPGNIKTS	0.244	0.071	>_A0A0N4SWI3_S_411_16
16	S	CMGC/DYRK/DYRK2/DYRK2	TDSSSSSSPGNIKTS	67.828	51.156	>_A0A0N4SWI3_S_411_16
16	S	CMGC/DYRK/HIPK/HIPK1	TDSSSSSSPGNIKTS	3.894	2.364	>_A0A0N4SWI3_S_411_16
16	S	CMGC/DYRK/HIPK/HIPK2	TDSSSSSSPGNIKTS	113.202	102.774	>_A0A0N4SWI3_S_411_16
16	S	CMGC/DYRK/HIPK/HIPK3	TDSSSSSSPGNIKTS	5.083	1.699	>_A0A0N4SWI3_S_411_16
16	S	CMGC/MAPK/ERK/FUS3	TDSSSSSSPGNIKTS	2.34	2.168	>_A0A0N4SWI3_S_411_16
16	S	CMGC/MAPK/ERK1/MAPK1	TDSSSSSSPGNIKTS	18.805	10.232	>_A0A0N4SWI3_S_411_16
16	S	CMGC/MAPK/ERK1/MAPK3	TDSSSSSSPGNIKTS	22.051	11.65	>_A0A0N4SWI3_S_411_16
16	S	CMGC/MAPK/JNK/MAPK10	TDSSSSSSPGNIKTS	0.023	0.001	>_A0A0N4SWI3_S_411_16
16	S	CMGC/MAPK/JNK/MAPK8	TDSSSSSSPGNIKTS	9.042	3.994	>_A0A0N4SWI3_S_411_16
16	S	CMGC/MAPK/JNK/MAPK9	TDSSSSSSPGNIKTS	151.666	145.509	>_A0A0N4SWI3_S_411_16
16	S	CMGC/MAPK/nmo/NLK	TDSSSSSSPGNIKTS	0.382	0.151	>_A0A0N4SWI3_S_411_16
16	S	CMGC/MAPK/p38/HOG1	TDSSSSSSPGNIKTS	3.908	3.652	>_A0A0N4SWI3_S_411_16
16	S	CMGC/MAPK/p38/MAPK11	TDSSSSSSPGNIKTS	44.011	37.247	>_A0A0N4SWI3_S_411_16
16	S	CMGC/MAPK/p38/MAPK12	TDSSSSSSPGNIKTS	140.035	118.354	>_A0A0N4SWI3_S_411_16
16	S	CMGC/MAPK/p38/MAPK13	TDSSSSSSPGNIKTS	53.393	40.832	>_A0A0N4SWI3_S_411_16
16	S	CMGC/MAPK/p38/MAPK14	TDSSSSSSPGNIKTS	12.745	7.543	>_A0A0N4SWI3_S_411_16
16	S	STE/STE11/MEKK1/MAP3K1	TDSSSSSSPGNIKTS	3.251	2.548	>_A0A0N4SWI3_S_411_16
16	S	STE/STE20/SLK/STK10	TDSSSSSSPGNIKTS	2.953	2.842	>_A0A0N4SWI3_S_411_16
16	S	TKL/LISK/LIMK/LIMK1	TDSSSSSSPGNIKTS	4.889	-0.621	>_A0A0N4SWI3_S_411_16
16	S	TKL/MLK/ILK/ILK	TDSSSSSSPGNIKTS	22.615	17.427	>_A0A0N4SWI3_S_411_16
16	S	TKL/MLK/MLK/MAP3K10	TDSSSSSSPGNIKTS	2.739	2.528	>_A0A0N4SWI3_S_411_16
16	S	TKL/STKR/STKR1/ACVRL1	TDSSSSSSPGNIKTS	7.667	0.661	>_A0A0N4SWI3_S_411_16
16	S	TKL/STKR/STKR1/BMPR1B	TDSSSSSSPGNIKTS	4.095	-1.08	>_A0A0N4SWI3_S_411_16
16	S	TKL/STKR/STKR1/TGFBR1	TDSSSSSSPGNIKTS	16.993	15.296	>_A0A0N4SWI3_S_411_16
16	S	Atypical/PDHK/PDHK/PDK1	TDSSSSSSPGNIKTS	0.163	0.143	>_A0A0N4SWI3_S_411_16
16	S	Atypical/PIKK/ATM/ATM	TDSSSSSSPGNIKTS	13.717	10.614	>_A0A0N4SWI3_S_411_16
16	S	Atypical/PIKK/ATR/ATR	TDSSSSSSPGNIKTS	17.051	11.766	>_A0A0N4SWI3_S_411_16
16	S	Atypical/PIKK/DNAPK/PRKDC	TDSSSSSSPGNIKTS	13.399	9.293	>_A0A0N4SWI3_S_411_16
16	S	Atypical/PIKK/FRAP/MTOR	TDSSSSSSPGNIKTS	17.716	8.128	>_A0A0N4SWI3_S_411_16
16	S	Other/CAMKK/CAMKK-Meta/CAMKK1	TDSSSSSSPGNIKTS	2.023	1.37	>_A0A0N4SWI3_S_411_16
16	S	Other/CAMKK/CAMKK-Meta/CAMKK2	TDSSSSSSPGNIKTS	20.643	17.589	>_A0A0N4SWI3_S_411_16
16	S	Other/NEK/NEK2/NEK2	TDSSSSSSPGNIKTS	2.39	1.836	>_A0A0N4SWI3_S_411_16
16	S	Other/PLK/PLK1/PLK1	TDSSSSSSPGNIKTS	12.568	11.654	>_A0A0N4SWI3_S_411_16
16	S	Other/ULK/ULK/ULK1	TDSSSSSSPGNIKTS	34.669	32.223	>_A0A0N4SWI3_S_411_16
16	S	Other/ULK/ULK/ULK2	TDSSSSSSPGNIKTS	3.658	3.47	>_A0A0N4SWI3_S_411_16
16	S	Other/WEE/Myt1/PKMYT1	TDSSSSSSPGNIKTS	2.386	1.954	>_A0A0N4SWI3_S_411_16
16	S	Dual/TK/Lmr/LMTK2	TDSSSSSSPGNIKTS	5.513	4.883	>_A0A0N4SWI3_S_411_16
16	S	Dual/TK/Src/SrcA/SRC	TDSSSSSSPGNIKTS	3.51	3.149	>_A0A0N4SWI3_S_411_16
16	S	AGC	PRPSKTGSISSQSNS	3.84	0.386	>_A0A0N4SWI3_S_390_16
16	S	CAMK	PRPSKTGSISSQSNS	3.787	1.956	>_A0A0N4SWI3_S_390_16
16	S	CK1	PRPSKTGSISSQSNS	7.703	5.148	>_A0A0N4SWI3_S_390_16
16	S	RGC	PRPSKTGSISSQSNS	3.867	3.86	>_A0A0N4SWI3_S_390_16
16	S	STE	PRPSKTGSISSQSNS	8.97	5.264	>_A0A0N4SWI3_S_390_16
16	S	AGC/Akt	PRPSKTGSISSQSNS	10.517	8.272	>_A0A0N4SWI3_S_390_16
16	S	AGC/DMPK	PRPSKTGSISSQSNS	17.695	11.906	>_A0A0N4SWI3_S_390_16
16	S	AGC/PKA	PRPSKTGSISSQSNS	25.439	21.268	>_A0A0N4SWI3_S_390_16
16	S	AGC/PKC	PRPSKTGSISSQSNS	-1.43	-4.41	>_A0A0N4SWI3_S_390_16
16	S	CAMK/CAMK1	PRPSKTGSISSQSNS	12.754	9.448	>_A0A0N4SWI3_S_390_16
16	S	CAMK/CAMK2	PRPSKTGSISSQSNS	8.67	5.763	>_A0A0N4SWI3_S_390_16
16	S	CAMK/CAMKL	PRPSKTGSISSQSNS	6.476	6.392	>_A0A0N4SWI3_S_390_16
16	S	CAMK/CASK	PRPSKTGSISSQSNS	4.608	2.974	>_A0A0N4SWI3_S_390_16
16	S	CAMK/DAPK	PRPSKTGSISSQSNS	13.999	8.018	>_A0A0N4SWI3_S_390_16
16	S	CAMK/MAPKAPK	PRPSKTGSISSQSNS	15.611	13.246	>_A0A0N4SWI3_S_390_16
16	S	CAMK/MLCK	PRPSKTGSISSQSNS	11.069	8.735	>_A0A0N4SWI3_S_390_16
16	S	CK1/CK1	PRPSKTGSISSQSNS	8.163	6.297	>_A0A0N4SWI3_S_390_16
16	S	CK1/TTBK	PRPSKTGSISSQSNS	79.758	72.308	>_A0A0N4SWI3_S_390_16
16	S	CK1/VRK	PRPSKTGSISSQSNS	301.749	238.712	>_A0A0N4SWI3_S_390_16
16	S	CMGC/CDKL	PRPSKTGSISSQSNS	4.956	3.395	>_A0A0N4SWI3_S_390_16
16	S	CMGC/CK2	PRPSKTGSISSQSNS	3.47	1.074	>_A0A0N4SWI3_S_390_16
16	S	CMGC/CLK	PRPSKTGSISSQSNS	78.433	74.815	>_A0A0N4SWI3_S_390_16
16	S	CMGC/DYRK	PRPSKTGSISSQSNS	20.696	14.351	>_A0A0N4SWI3_S_390_16
16	S	RGC/RGC	PRPSKTGSISSQSNS	3.867	3.86	>_A0A0N4SWI3_S_390_16
16	S	STE/STE20	PRPSKTGSISSQSNS	7.443	4.709	>_A0A0N4SWI3_S_390_16
16	S	STE/STE7	PRPSKTGSISSQSNS	28.293	25.765	>_A0A0N4SWI3_S_390_16
16	S	TKL/RIPK	PRPSKTGSISSQSNS	8.91	8.42	>_A0A0N4SWI3_S_390_16
16	S	TKL/STKR	PRPSKTGSISSQSNS	27.601	18.34	>_A0A0N4SWI3_S_390_16
16	S	Atypical/PIKK	PRPSKTGSISSQSNS	12.35	10.89	>_A0A0N4SWI3_S_390_16
16	S	Other/Aur	PRPSKTGSISSQSNS	8.401	7.351	>_A0A0N4SWI3_S_390_16
16	S	Other/BUB	PRPSKTGSISSQSNS	0.309	0.267	>_A0A0N4SWI3_S_390_16
16	S	Other/CDC7	PRPSKTGSISSQSNS	71.101	69.788	>_A0A0N4SWI3_S_390_16
16	S	Other/Haspin	PRPSKTGSISSQSNS	1.441	0.323	>_A0A0N4SWI3_S_390_16
16	S	Other/KIS	PRPSKTGSISSQSNS	2.133	1.812	>_A0A0N4SWI3_S_390_16
16	S	Other/NEK	PRPSKTGSISSQSNS	127.84	106.827	>_A0A0N4SWI3_S_390_16
16	S	Other/PEK	PRPSKTGSISSQSNS	2.171	1.521	>_A0A0N4SWI3_S_390_16
16	S	Other/PLK	PRPSKTGSISSQSNS	16.197	13.369	>_A0A0N4SWI3_S_390_16
16	S	Other/TLK	PRPSKTGSISSQSNS	3.356	1.858	>_A0A0N4SWI3_S_390_16
16	S	Other/TOPK	PRPSKTGSISSQSNS	3.85	2.613	>_A0A0N4SWI3_S_390_16
16	S	Dual/TK	PRPSKTGSISSQSNS	58.265	37.908	>_A0A0N4SWI3_S_390_16
16	S	AGC/Akt/AKT1	PRPSKTGSISSQSNS	12.973	9.526	>_A0A0N4SWI3_S_390_16
16	S	AGC/Akt/AKT2	PRPSKTGSISSQSNS	26.066	20.896	>_A0A0N4SWI3_S_390_16
16	S	AGC/DMPK/CRIK	PRPSKTGSISSQSNS	3.579	0.463	>_A0A0N4SWI3_S_390_16
16	S	AGC/DMPK/ROCK	PRPSKTGSISSQSNS	17.642	11.636	>_A0A0N4SWI3_S_390_16
16	S	AGC/NDR/LATS	PRPSKTGSISSQSNS	0.544	0.463	>_A0A0N4SWI3_S_390_16
16	S	AGC/PKA/PKACA	PRPSKTGSISSQSNS	5.565	1.263	>_A0A0N4SWI3_S_390_16
16	S	AGC/PKA/PRKACB	PRPSKTGSISSQSNS	3.481	2.758	>_A0A0N4SWI3_S_390_16
16	S	AGC/PKC/PKCa	PRPSKTGSISSQSNS	13.824	7.346	>_A0A0N4SWI3_S_390_16
16	S	AGC/PKC/PKCd	PRPSKTGSISSQSNS	-9	-10.8	>_A0A0N4SWI3_S_390_16
16	S	AGC/PKC/PKCi	PRPSKTGSISSQSNS	2.689	1.788	>_A0A0N4SWI3_S_390_16
16	S	AGC/PKG/PRKG1	PRPSKTGSISSQSNS	8.453	8.113	>_A0A0N4SWI3_S_390_16
16	S	AGC/PKG/PRKG2	PRPSKTGSISSQSNS	49.147	47.756	>_A0A0N4SWI3_S_390_16
16	S	AGC/RSK/RSKp70	PRPSKTGSISSQSNS	6.864	6.841	>_A0A0N4SWI3_S_390_16
16	S	AGC/RSK/RSKp90	PRPSKTGSISSQSNS	7.239	6.287	>_A0A0N4SWI3_S_390_16
16	S	CAMK/CAMK1/CAMK1	PRPSKTGSISSQSNS	37.89	35.8	>_A0A0N4SWI3_S_390_16
16	S	CAMK/CAMK1/CAMK4	PRPSKTGSISSQSNS	16.398	10.932	>_A0A0N4SWI3_S_390_16
16	S	CAMK/CAMK2/CAMK2A	PRPSKTGSISSQSNS	11.014	5.631	>_A0A0N4SWI3_S_390_16
16	S	CAMK/CAMK2/CAMK2B	PRPSKTGSISSQSNS	147.374	134.676	>_A0A0N4SWI3_S_390_16
16	S	CAMK/CAMK2/CAMK2D	PRPSKTGSISSQSNS	72.033	42.277	>_A0A0N4SWI3_S_390_16
16	S	CAMK/CAMK2/CAMK2G	PRPSKTGSISSQSNS	3.606	3.256	>_A0A0N4SWI3_S_390_16
16	S	CAMK/CAMKL/BRSK	PRPSKTGSISSQSNS	1.234	1.14	>_A0A0N4SWI3_S_390_16
16	S	CAMK/CAMKL/CHK1	PRPSKTGSISSQSNS	6.221	4.211	>_A0A0N4SWI3_S_390_16
16	S	CAMK/CAMKL/NuaK	PRPSKTGSISSQSNS	6.842	4.533	>_A0A0N4SWI3_S_390_16
16	S	CAMK/CAMKL/PASK	PRPSKTGSISSQSNS	2.35	1.833	>_A0A0N4SWI3_S_390_16
16	S	CAMK/CASK/CASK	PRPSKTGSISSQSNS	4.608	2.974	>_A0A0N4SWI3_S_390_16
16	S	CAMK/DAPK/DAPK	PRPSKTGSISSQSNS	21.398	14.146	>_A0A0N4SWI3_S_390_16
16	S	CAMK/DAPK/DRAK	PRPSKTGSISSQSNS	7.521	4.133	>_A0A0N4SWI3_S_390_16
16	S	CAMK/MAPKAPK/MK2	PRPSKTGSISSQSNS	12.758	12.758	>_A0A0N4SWI3_S_390_16
16	S	CAMK/MAPKAPK/MNK	PRPSKTGSISSQSNS	22.776	15.171	>_A0A0N4SWI3_S_390_16
16	S	CAMK/RAD53/CHEK2	PRPSKTGSISSQSNS	15.577	9.836	>_A0A0N4SWI3_S_390_16
16	S	CK1/CK1/CK1-A	PRPSKTGSISSQSNS	11.578	9.579	>_A0A0N4SWI3_S_390_16
16	S	CK1/CK1/CK1-D	PRPSKTGSISSQSNS	7.127	6.836	>_A0A0N4SWI3_S_390_16
[truncated: 1,046,576+ more rows]
