# Supplementary material for: The global phosphorylation landscape of mouse oocytes during meiotic maturation
Source: EMBO J. 2024 Sep 10;43(20):4752–85. doi: 10.1038/s44318-024-00222-1 (PMC11480333; doi:10.1038/s44318-024-00222-1)
Supplement: Supplementary file 22 — Source data Fig. 1 [file 44318_2024_222_MOESM22_ESM.zip]

Archive with 7 entries (4 files):
- Figure 1/1C/
- Figure 1/1C/1C.csv
- Figure 1/1C/README.txt
- Figure 1/1D/
- Figure 1/1D/1D.csv
- Figure 1/1D/README.txt
- Figure 1/
