# Supplementary material for: The global phosphorylation landscape of mouse oocytes during meiotic maturation
Source: EMBO J. 2024 Sep 10;43(20):4752–85. doi: 10.1038/s44318-024-00222-1 (PMC11480333; doi:10.1038/s44318-024-00222-1)
Supplement: Supplementary file 22 — Source data Fig. 1 [file 44318_2024_222_MOESM22_ESM.zip › Figure 1/1C/1C.csv]

	GV	GV	GV	GV	GV	GVBD	GVBD	GVBD	GVBD	GVBD	MII	MII	MII	MII	MII
T183	0.316686	0.309308	0.374865	0.329551	0.384529	0.505154	0.666233	0.577965	0.588929	0.475563	2.247499	2.36502	2.250572	1.989625	2.051492
Y185	0.288381	0.300341	0.350263	0.298885	0.380792	0.441101	0.607579	0.529198	0.54096	0.429631	2.296969	2.388315	2.330789	2.07259	2.18621
T203/Y205	0.251128	0.305798	0.33378	0.3409	0.381735	0.394034	0.507716	0.51433	0.498244	0.433589	2.389779	2.390569	2.246445	2.183799	2.339798
