# Supplementary material for: The global phosphorylation landscape of mouse oocytes during meiotic maturation
Source: EMBO J. 2024 Sep 10;43(20):4752–85. doi: 10.1038/s44318-024-00222-1 (PMC11480333; doi:10.1038/s44318-024-00222-1)
Supplement: Supplementary file 22 — Source data Fig. 1 [file 44318_2024_222_MOESM22_ESM.zip › Figure 1/1C/README.txt]

This CSV document presents the changes at several phosphorylation sites of MAPK1/MAPK3 as shown in Figure 1C. The corresponding sites and the changes in phosphorylation levels at different stages are also included.
