# Supplementary material for: The global phosphorylation landscape of mouse oocytes during meiotic maturation
Source: EMBO J. 2024 Sep 10;43(20):4752–85. doi: 10.1038/s44318-024-00222-1 (PMC11480333; doi:10.1038/s44318-024-00222-1)
Supplement: Supplementary file 22 — Source data Fig. 1 [file 44318_2024_222_MOESM22_ESM.zip › Figure 1/1D/README.txt]

This CSV document presents the changes at several phosphorylation sites of CDK1 as shown in Figure 1D. The corresponding sites and the changes in phosphorylation levels at different stages are also included.
