# Supplementary material for: The global phosphorylation landscape of mouse oocytes during meiotic maturation
Source: EMBO J. 2024 Sep 10;43(20):4752–85. doi: 10.1038/s44318-024-00222-1 (PMC11480333; doi:10.1038/s44318-024-00222-1)
Supplement: Supplementary file 23 — Source data Fig. 3 [file 44318_2024_222_MOESM23_ESM.zip]

Archive with 37 entries (24 files):
- Figure 3/
- Figure 3/3C/
- Figure 3/3C/3C.csv
- Figure 3/3C/README.txt
- Figure 3/3D/
- Figure 3/3D/3D.csv
- Figure 3/3D/README.txt
- Figure 3/3E/
- Figure 3/3E/3E.csv
- Figure 3/3E/README.txt
- Figure 3/3F/
- Figure 3/3F/3F.csv
- Figure 3/3F/README.txt
- Figure 3/3G/
- Figure 3/3G/3G.csv
- Figure 3/3G/README.txt
- Figure 3/3H/
- Figure 3/3H/3H.csv
- Figure 3/3H/README.txt
- Figure 3/3I/
- Figure 3/3I/3I.csv
- Figure 3/3I/README.txt
- Figure 3/3J/
- Figure 3/3J/3J.csv
- Figure 3/3J/README.txt
- Figure 3/3L/
- Figure 3/3L/3L.csv
- Figure 3/3L/README.txt
- Figure 3/3M/
- Figure 3/3M/3M.csv
- Figure 3/3M/README.txt
- Figure 3/3N/
- Figure 3/3N/3N.csv
- Figure 3/3N/README.txt
- Figure 3/3O/
- Figure 3/3O/3O.csv
- Figure 3/3O/README.txt
