# Supplementary material for: The global phosphorylation landscape of mouse oocytes during meiotic maturation
Source: EMBO J. 2024 Sep 10;43(20):4752–85. doi: 10.1038/s44318-024-00222-1 (PMC11480333; doi:10.1038/s44318-024-00222-1)
Supplement: Supplementary file 23 — Source data Fig. 3 [file 44318_2024_222_MOESM23_ESM.zip › Figure 3/3C/3C.csv]

	S1522	S1522	S1522	S1522	S1522
GV	0.458947	0.444711	0.647216	0.56085	0.77768
GVBD	0.739531	0.855667	1.102285	1.027223	0.776289
MII	1.134685	1.27487	1.134592	1.090669	1.321771
