# Supplementary material for: The global phosphorylation landscape of mouse oocytes during meiotic maturation
Source: EMBO J. 2024 Sep 10;43(20):4752–85. doi: 10.1038/s44318-024-00222-1 (PMC11480333; doi:10.1038/s44318-024-00222-1)
Supplement: Supplementary file 23 — Source data Fig. 3 [file 44318_2024_222_MOESM23_ESM.zip › Figure 3/3D/3D.csv]

	S843	S843	S843	S843	S843	S882	S882	S882	S882	S882	S1128	S1128	S1128	S1128	S1128	S356	S356	S356	S356	S356	S331	S331	S331	S331	S331	S981	S981	S981	S981	S981
GV	0.923814	0.695265	0.716472	0.878792	0.783014	0.600838	0.567976	0.694408	0.893491	0.644483	0.90756	1.013758	1.071593	1.010936	1.168658	0.343184	0.43758	0.45701	0.369973	0.522981	0.274533	0.325019	0.34595	0.31502	0.367319	0.90422	0.8626	0.889437	0.890816	0.968294
GVBD	0.971707	0.993757	0.886436	1.212253	0.871319	0.906696	1.049256	0.746863	1.009568	0.714958	0.955859	1.12917	0.99007	0.991658	1.086166	0.580944	0.739669	0.645148	0.739588	0.71001	0.554038	0.648769	0.562825	0.627512	0.540438	0.905199	1.026483	0.97979	1.039351	1.094629
MII	1.063837	1.139473	1.247623	1.229512	1.272702	1.592554	1.395227	1.334392	1.419213	1.262154	0.99802	0.885687	0.930185	0.922948	0.944602	1.780458	1.752848	1.905764	1.836336	1.80801	2.050337	2.03563	1.993296	1.921999	2.029162	1.187728	1.132308	1.008725	1.008543	1.056165
