# Supplementary material for: The global phosphorylation landscape of mouse oocytes during meiotic maturation
Source: EMBO J. 2024 Sep 10;43(20):4752–85. doi: 10.1038/s44318-024-00222-1 (PMC11480333; doi:10.1038/s44318-024-00222-1)
Supplement: Supplementary file 23 — Source data Fig. 3 [file 44318_2024_222_MOESM23_ESM.zip › Figure 3/3E/3E.csv]

	S18	S18	S18	S18	S18	S501	S501	S501	S501	S501	S502	S502	S502	S502	S502	S372	S372	S372	S372	S372	Y97	Y97	Y97	Y97	Y97
GV	0.968687	1.018512	1.047301	0.988726	1.047037	0.859286	0.817572	0.812679	0.795353	0.748377	0.642321	0.574075	0.543597	0.608566	0.669535	0.823123	0.717795	0.735732	0.895846	0.906004	0.952853	0.967189	0.98819	1.046894	1.074631
GVBD	1.017422	1.126928	0.915284	1.057865	0.914454	0.786825	0.791961	0.777781	0.845746	0.717732	0.658314	0.78743	0.718246	0.748256	0.663822	0.864561	1.026757	0.978747	1.058428	0.860357	1.00837	1.087776	0.964882	0.990407	1.034204
MII	0.988148	0.991144	1.049684	0.884395	0.98088	1.353193	1.319427	1.291929	1.679121	1.421	1.606219	1.674112	1.545128	2.087507	1.510431	1.192397	1.327774	1.131177	1.234896	1.274865	0.960172	0.941822	0.983795	0.936146	1.057858
