# Supplementary material for: The global phosphorylation landscape of mouse oocytes during meiotic maturation
Source: EMBO J. 2024 Sep 10;43(20):4752–85. doi: 10.1038/s44318-024-00222-1 (PMC11480333; doi:10.1038/s44318-024-00222-1)
Supplement: Supplementary file 23 — Source data Fig. 3 [file 44318_2024_222_MOESM23_ESM.zip › Figure 3/3F/3F.csv]

	S124	S124	S124	S124	S124	T29	T29	T29	T29	T29
GV	0.415593	0.430944	0.501765	0.503844	0.510477	0.517675	0.669551	0.714479	0.651667	0.617722
GVBD	1.070721	1.035365	0.906208	0.978778	0.875243	1.186807	1.148965	0.989472	1.030328	1.203631
MII	1.635957	1.5607	1.670676	1.541909	1.572865	1.221445	1.198876	1.279932	1.503513	1.184355
