# Supplementary material for: The global phosphorylation landscape of mouse oocytes during meiotic maturation
Source: EMBO J. 2024 Sep 10;43(20):4752–85. doi: 10.1038/s44318-024-00222-1 (PMC11480333; doi:10.1038/s44318-024-00222-1)
Supplement: Supplementary file 23 — Source data Fig. 3 [file 44318_2024_222_MOESM23_ESM.zip › Figure 3/3G/3G.csv]

	S86	S86	S86	S86	S86	S92	S92	S92	S92	S92	S277	S277	S277	S277	S277	T176	T176	T176	T176	T176	T272	T272	T272	T272	T272
GV	0.591666	0.637384	0.67451	0.689832	0.671463	0.353419	0.477041	0.512778	0.433572	0.445977	0.979721	0.961033	1.279902	0.878251	0.781536	0.55861	0.494943	0.539185	0.804501	0.580745	0.275352	0.364714	0.390831	0.353061	0.351269
GVBD	0.675351	0.744452	0.793081	0.8077	0.684093	0.451676	0.624107	0.490612	0.466054	0.541035	0.755955	0.821648	0.988247	1.015124	1.073428	0.960853	1.034458	0.853037	0.910327	0.941242	0.900275	0.901978	0.848188	0.878377	0.891268
MII	1.797256	1.703616	1.753539	1.785852	1.908838	2.249191	2.392669	2.446584	2.286415	2.400931	1.132247	1.140525	1.032451	0.84891	1.435642	1.655218	1.530902	1.689521	1.745424	1.529011	2.091025	1.962723	2.042432	2.06053	2.075179
