# Supplementary material for: The global phosphorylation landscape of mouse oocytes during meiotic maturation
Source: EMBO J. 2024 Sep 10;43(20):4752–85. doi: 10.1038/s44318-024-00222-1 (PMC11480333; doi:10.1038/s44318-024-00222-1)
Supplement: Supplementary file 23 — Source data Fig. 3 [file 44318_2024_222_MOESM23_ESM.zip › Figure 3/3G/README.txt]

This CSV document presents the changes at several phosphorylation sites of NOBOX as shown in Figure 3G. The corresponding sites and the changes in phosphorylation levels at different stages are also included.
