# Supplementary material for: The global phosphorylation landscape of mouse oocytes during meiotic maturation
Source: EMBO J. 2024 Sep 10;43(20):4752–85. doi: 10.1038/s44318-024-00222-1 (PMC11480333; doi:10.1038/s44318-024-00222-1)
Supplement: Supplementary file 23 — Source data Fig. 3 [file 44318_2024_222_MOESM23_ESM.zip › Figure 3/3H/3H.csv]

	S183	S183	S183	S183	S183	S144	S144	S144	S144	S144	S257	S257	S257	S257	S257	T149	T149	T149	T149	T149
GV	0.48972	0.501965	0.492166	0.488404	0.481269	0.910422	1.179925	1.187444	1.116733	0.928241	0.486601	0.529372	0.529981	0.514884	0.565178	1.053621	0.676171	0.782688	0.693191	1.069335
GVBD	1.149411	1.166503	1.11689	1.037002	1.056944	0.932058	1.216643	0.826711	0.999558	0.85539	1.001108	1.01643	0.956116	0.963918	1.02613	0.834678	0.761116	0.844226	1.121182	0.938386
MII	1.605861	1.660343	1.625612	1.568152	1.65102	1.063167	0.90219	0.941236	0.961347	0.85569	1.686076	1.786485	1.668837	1.635403	1.72766	1.511274	1.225981	1.488884	1.269311	1.132823
