# Supplementary material for: The global phosphorylation landscape of mouse oocytes during meiotic maturation
Source: EMBO J. 2024 Sep 10;43(20):4752–85. doi: 10.1038/s44318-024-00222-1 (PMC11480333; doi:10.1038/s44318-024-00222-1)
Supplement: Supplementary file 23 — Source data Fig. 3 [file 44318_2024_222_MOESM23_ESM.zip › Figure 3/3I/3I.csv]

	S40	S40	S40	S40	S40	T44	T44	T44	T44	T44	S47	S47	S47	S47	S47	S87	S87	S87	S87	S87
GV	0.65009	0.680796	0.794465	0.677723	0.784809	0.649956	0.613314	0.507098	0.60451	0.605608	0.827094	0.758839	0.799375	0.790936	0.887816	0.791681	0.753377	0.878478	0.825338	0.870376
GVBD	1.026534	1.102764	0.952451	0.99547	0.9938	1.699103	1.088115	1.515136	1.363137	1.19179	1.029979	1.266661	1.095048	1.156538	0.992448	1.189093	1.038812	1.043741	1.117713	0.981793
MII	1.072083	1.061169	1.169254	1.037307	1.107112	1.131227	1.052453	1.094803	0.886579	1.002127	1.065777	1.120949	1.027662	0.9332	1.011659	1.03283	0.998002	1.152055	0.937975	1.078041
