# Supplementary material for: The global phosphorylation landscape of mouse oocytes during meiotic maturation
Source: EMBO J. 2024 Sep 10;43(20):4752–85. doi: 10.1038/s44318-024-00222-1 (PMC11480333; doi:10.1038/s44318-024-00222-1)
Supplement: Supplementary file 23 — Source data Fig. 3 [file 44318_2024_222_MOESM23_ESM.zip › Figure 3/3J/3J.csv]

	S276	S276	S276	S276	S276	S279	S279	S279	S279	S279
GV	1.30334	1.49686	1.742015	1.387783	1.182815	1.208319	1.246778	1.405343	1.152965	1.219114
GVBD	2.134575	1.706906	2.160297	2.764605	2.938927	2.611491	1.87948	2.28583	2.270963	1.844565
MII	0.771601	0.735834	0.714932	0.761883	0.855448	0.896136	0.897297	0.773644	0.754732	0.781665
