# Supplementary material for: The global phosphorylation landscape of mouse oocytes during meiotic maturation
Source: EMBO J. 2024 Sep 10;43(20):4752–85. doi: 10.1038/s44318-024-00222-1 (PMC11480333; doi:10.1038/s44318-024-00222-1)
Supplement: Supplementary file 23 — Source data Fig. 3 [file 44318_2024_222_MOESM23_ESM.zip › Figure 3/3L/3L.csv]

	S203	S203	S203	S203	S203	S206	S206	S206	S206	S206	S351	S351	S351	S351	S351
GV	0.404393	0.452166	0.486735	0.52097	0.59676	0.593236	0.611483	0.590851	0.647179	0.589184	0.550359	0.507402	0.464156	0.487363	0.542301
GVBD	0.713219	0.932525	0.830452	0.906432	0.837052	0.791547	0.882371	0.855453	0.921044	0.730007	0.558996	0.703435	0.7894	0.640817	0.670723
MII	1.889717	2.000863	1.910081	2.052097	1.95166	1.760694	1.86676	1.775232	1.821549	1.825792	2.099252	2.32964	2.333729	1.870281	2.26927
