# Supplementary material for: The global phosphorylation landscape of mouse oocytes during meiotic maturation
Source: EMBO J. 2024 Sep 10;43(20):4752–85. doi: 10.1038/s44318-024-00222-1 (PMC11480333; doi:10.1038/s44318-024-00222-1)
Supplement: Supplementary file 23 — Source data Fig. 3 [file 44318_2024_222_MOESM23_ESM.zip › Figure 3/3M/3M.csv]

	T321	T321	T321	T321	T321
GV	0.218948	0.269745	0.378483	0.390089	0.337247
GVBD	1.323353	1.375203	1.383627	1.284091	1.402436
MII	1.361077	1.296191	1.442045	1.287253	1.482824
