# Supplementary material for: The global phosphorylation landscape of mouse oocytes during meiotic maturation
Source: EMBO J. 2024 Sep 10;43(20):4752–85. doi: 10.1038/s44318-024-00222-1 (PMC11480333; doi:10.1038/s44318-024-00222-1)
Supplement: Supplementary file 23 — Source data Fig. 3 [file 44318_2024_222_MOESM23_ESM.zip › Figure 3/3N/3N.csv]

	S37	S37	S37	S37	S37
GV	0.693391	0.807785	0.836993	0.689023	0.919795
GVBD	0.784446	1.088891	0.782824	0.828594	0.672422
MII	1.586741	1.587889	1.378758	1.029598	1.569362
