# Supplementary material for: The global phosphorylation landscape of mouse oocytes during meiotic maturation
Source: EMBO J. 2024 Sep 10;43(20):4752–85. doi: 10.1038/s44318-024-00222-1 (PMC11480333; doi:10.1038/s44318-024-00222-1)
Supplement: Supplementary file 23 — Source data Fig. 3 [file 44318_2024_222_MOESM23_ESM.zip › Figure 3/3O/3O.csv]

	S147	S147	S147	S147	S147	S155	S155	S155	S155	S155
GV	0.3317	0.437896	0.389312	0.438974	0.430418	0.390338	0.511214	0.664912	0.699968	0.561944
GVBD	1.123495	1.14992	1.202694	1.032937	1.299698	0.831659	0.931443	0.94519	1.159539	0.73997
MII	1.397729	1.442659	1.331284	1.454058	1.694374	1.338967	1.306129	1.669332	1.487214	1.803318
