# Supplementary material for: The global phosphorylation landscape of mouse oocytes during meiotic maturation
Source: EMBO J. 2024 Sep 10;43(20):4752–85. doi: 10.1038/s44318-024-00222-1 (PMC11480333; doi:10.1038/s44318-024-00222-1)
Supplement: Supplementary file 24 — Source data Fig. 4 [file 44318_2024_222_MOESM24_ESM.zip]

Archive with 22 entries (15 files):
- Figure 4/
- Figure 4/4A/
- Figure 4/4A/4A.csv
- Figure 4/4A/README.txt
- Figure 4/4G/
- Figure 4/4G/4G  Quantity anaysis.csv
- Figure 4/4G/4G.tif
- Figure 4/4G/README.txt
- Figure 4/4H/
- Figure 4/4H/4H Quantity anaysis.csv
- Figure 4/4H/4H.tif
- Figure 4/4H/README.txt
- Figure 4/4I/
- Figure 4/4I/4I Quantity anaysis.csv
- Figure 4/4I/4I.tif
- Figure 4/4I/README.txt
- Figure 4/4J/
- Figure 4/4J/4J.csv
- Figure 4/4J/README.txt
- Figure 4/4K/
- Figure 4/4K/4K.csv
- Figure 4/4K/README.txt
