# Supplementary material for: The global phosphorylation landscape of mouse oocytes during meiotic maturation
Source: EMBO J. 2024 Sep 10;43(20):4752–85. doi: 10.1038/s44318-024-00222-1 (PMC11480333; doi:10.1038/s44318-024-00222-1)
Supplement: Supplementary file 24 — Source data Fig. 4 [file 44318_2024_222_MOESM24_ESM.zip › Figure 4/4A/4A.csv]

	GV	GV	GV	GV	GV	GVBD	GVBD	GVBD	GVBD	GVBD	MII	MII	MII	MII	MII
BTG4-T145	0.177217	0.34123	0.41982	0.213034	0.452911	0	1.045793	0.595661	0.720012	4.88676e-001	1.294261	1.125281	1.099344	1.242881	1.057602
BTG4-S146	0.091771	0.185534	0.123184	0.207558	0.340519	0	0.560799	2.79933e-001	2.23306e-001	0	1.287788	1.254111	1.221496	1.075753	1.377549
BTG4-S147	0	0	0	0	0	0	0	0	0	0	1.38806	1.220663	1.431442	1.262707	1.242408
