# Supplementary material for: The global phosphorylation landscape of mouse oocytes during meiotic maturation
Source: EMBO J. 2024 Sep 10;43(20):4752–85. doi: 10.1038/s44318-024-00222-1 (PMC11480333; doi:10.1038/s44318-024-00222-1)
Supplement: Supplementary file 24 — Source data Fig. 4 [file 44318_2024_222_MOESM24_ESM.zip › Figure 4/4A/README.txt]

This CSV document presents the changes at several phosphorylation sites of BTG4 as shown in Figure 4A. The corresponding sites and the changes in phosphorylation levels at different stages are also included.
