# Supplementary material for: The global phosphorylation landscape of mouse oocytes during meiotic maturation
Source: EMBO J. 2024 Sep 10;43(20):4752–85. doi: 10.1038/s44318-024-00222-1 (PMC11480333; doi:10.1038/s44318-024-00222-1)
Supplement: Supplementary file 24 — Source data Fig. 4 [file 44318_2024_222_MOESM24_ESM.zip › Figure 4/4G/4G Quantity anaysis.csv]

	BTG4wt	BTG4tm
0	103	125
0.003333	105	120
0.006667	100	123
0.01	105	119
0.013333	101	121
0.016667	107	117
0.02	102	123
0.023333	109	120
0.026667	104	120
0.03	107	119
0.033333	105	124
0.036667	104	123
0.04	105	124
0.043333	102	121
0.046667	96	121
0.05	102	127
0.053333	96	126
0.056667	97	125
0.06	97	127
0.063333	101	128
0.066667	100	129
0.07	101	130
0.073333	101	132
0.076667	106	140
0.08	105	140
0.083333	109	140
0.086667	108	148
0.09	113	154
0.093333	114	161
0.096667	123	166
0.1	124	173
0.103333	133	175
0.106667	126	182
0.11	125	177
0.113333	117	163
0.116667	120	157
0.12	113	145
0.123333	121	148
0.126667	120	153
0.13	119	149
0.133333	120	151
0.136667	119	146
0.14	110	148
0.143333	113	146
0.146667	101	147
0.15	104	144
0.153333	104	140
0.156667	103	140
0.16	100	134
0.163333	104	130
0.166667	98	124
0.17	99	122
0.173333	96	121
0.176667	101	116
0.18	92	105
0.183333	94	106
0.186667	89	105
0.19	91	102
0.193333	85	100
0.196667	88	96
0.2	85	99
0.203333	87	96
0.206667	82	96
