# Supplementary material for: The global phosphorylation landscape of mouse oocytes during meiotic maturation
Source: EMBO J. 2024 Sep 10;43(20):4752–85. doi: 10.1038/s44318-024-00222-1 (PMC11480333; doi:10.1038/s44318-024-00222-1)
Supplement: Supplementary file 24 — Source data Fig. 4 [file 44318_2024_222_MOESM24_ESM.zip › Figure 4/4H/4H Quantity anaysis.csv]

	BTG4wt	BTG4tm
0	119	128
0.003333	109	129
0.006667	113	128
0.01	109	130
0.013333	115	125
0.016667	109	131
0.02	116	127
0.023333	113	131
0.026667	118	130
0.03	113	135
0.033333	116	137
0.036667	108	142
0.04	113	145
0.043333	111	152
0.046667	119	153
0.05	113	160
0.053333	115	164
0.056667	113	170
0.06	115	169
0.063333	111	173
0.066667	110	175
0.07	107	176
0.073333	111	176
0.076667	108	163
0.08	114	161
0.083333	113	159
0.086667	121	151
0.09	114	149
0.093333	117	145
0.096667	109	141
0.1	113	135
0.103333	110	131
0.106667	111	125
0.11	109	120
0.113333	115	120
0.116667	113	118
0.12	120	122
0.123333	117	115
0.126667	136	120
0.13	133	117
0.133333	138	116
0.136667	133	115
0.14	128	116
0.143333	125	114
0.146667	116	117
0.15	110	116
0.153333	110	114
0.156667	108	113
0.16	106	112
0.163333	101	111
0.166667	103	108
0.17	96	109
0.173333	103	109
0.176667	97	109
0.18	100	109
0.183333	96	110
