# Supplementary material for: The global phosphorylation landscape of mouse oocytes during meiotic maturation
Source: EMBO J. 2024 Sep 10;43(20):4752–85. doi: 10.1038/s44318-024-00222-1 (PMC11480333; doi:10.1038/s44318-024-00222-1)
Supplement: Supplementary file 24 — Source data Fig. 4 [file 44318_2024_222_MOESM24_ESM.zip › Figure 4/4H/README.txt]

This CSV file presents the quantitative analysis of the GTSF1 PAT experiment shown in Fig. 4H.
