# Supplementary material for: The global phosphorylation landscape of mouse oocytes during meiotic maturation
Source: EMBO J. 2024 Sep 10;43(20):4752–85. doi: 10.1038/s44318-024-00222-1 (PMC11480333; doi:10.1038/s44318-024-00222-1)
Supplement: Supplementary file 24 — Source data Fig. 4 [file 44318_2024_222_MOESM24_ESM.zip › Figure 4/4I/4I Quantity anaysis.csv]

	BTG4wt	BTG4tm
0	133	143
0.003333	139	137
0.006667	139	140
0.01	131	137
0.013333	133	133
0.016667	133	136
0.02	132	137
0.023333	137	135
0.026667	135	139
0.03	136	142
0.033333	134	142
0.036667	135	144
0.04	142	148
0.043333	140	152
0.046667	144	160
0.05	148	163
0.053333	161	179
0.056667	179	203
0.06	206	229
0.063333	234	248
0.066667	255	255
0.07	255	245
0.073333	255	215
0.076667	247	181
0.08	210	155
0.083333	178	146
0.086667	152	141
0.09	146	132
0.093333	141	130
0.096667	135	132
0.1	134	132
0.103333	137	135
0.106667	142	135
0.11	137	135
0.113333	141	133
0.116667	143	130
0.12	142	126
0.123333	136	120
0.126667	127	114
0.13	126	112
0.133333	121	115
0.136667	119	109
0.14	118	108
0.143333	112	104
0.146667	114	108
0.15	110	106
0.153333	107	102
0.156667	105	103
0.16	99	99
0.163333	101	100
