# Supplementary material for: The global phosphorylation landscape of mouse oocytes during meiotic maturation
Source: EMBO J. 2024 Sep 10;43(20):4752–85. doi: 10.1038/s44318-024-00222-1 (PMC11480333; doi:10.1038/s44318-024-00222-1)
Supplement: Supplementary file 24 — Source data Fig. 4 [file 44318_2024_222_MOESM24_ESM.zip › Figure 4/4J/4J.csv]

GV	MII	Btg4wt	Btg4tm
1.24	0.189	0.195	0.867
1.21	0.218	0.185	0.838
0.92	0.232	0.143	0.818
0.71	0.166	0.228	0.735
