# Supplementary material for: The global phosphorylation landscape of mouse oocytes during meiotic maturation
Source: EMBO J. 2024 Sep 10;43(20):4752–85. doi: 10.1038/s44318-024-00222-1 (PMC11480333; doi:10.1038/s44318-024-00222-1)
Supplement: Supplementary file 24 — Source data Fig. 4 [file 44318_2024_222_MOESM24_ESM.zip › Figure 4/4K/4K.csv]

GV	MII	Btg4wt	Btg4tm
1.309	0.316	0.4	0.743
1.065	0.248	0.394	0.65
0.922	0.305	0.354	0.572
0.778	0.287	0.37	0.55
