# Supplementary material for: The global phosphorylation landscape of mouse oocytes during meiotic maturation
Source: EMBO J. 2024 Sep 10;43(20):4752–85. doi: 10.1038/s44318-024-00222-1 (PMC11480333; doi:10.1038/s44318-024-00222-1)
Supplement: Supplementary file 25 — Source data Fig. 5 [file 44318_2024_222_MOESM25_ESM.zip]

Archive with 2 entries (1 files):
- Figure 5/5J.tif
- Figure 5/
