# Supplementary material for: The global phosphorylation landscape of mouse oocytes during meiotic maturation
Source: EMBO J. 2024 Sep 10;43(20):4752–85. doi: 10.1038/s44318-024-00222-1 (PMC11480333; doi:10.1038/s44318-024-00222-1)
Supplement: Supplementary file 26 — Source data Fig. 6 [file 44318_2024_222_MOESM26_ESM.zip]

Archive with 24 entries (18 files):
- Figure 6/
- Figure 6/6G/
- Figure 6/6G/6G.csv
- Figure 6/6G/README.txt
- Figure 6/6I/
- Figure 6/6I/6I.tif
- Figure 6/6I/DMSO treatment-13h.tif
- Figure 6/6I/DMSO treatment-3h.tif
- Figure 6/6I/WNKIN11 treatment 3h.tif
- Figure 6/6I/WNKIN11 treatment013h.tif
- Figure 6/6J/
- Figure 6/6J/6J.csv
- Figure 6/6J/README.txt
- Figure 6/6K/
- Figure 6/6K/6K.csv
- Figure 6/6K/README.txt
- Figure 6/6L/
- Figure 6/6L/6L.tif
- Figure 6/6L/DMSO treatment Chromosome.jpg
- Figure 6/6L/DMSO treatment Merge.jpg
- Figure 6/6L/DMSO treatment TUBULIN.jpg
- Figure 6/6L/WNKIN11 treatment Chromosome.jpg
- Figure 6/6L/WNKIN11 treatment Merge.jpg
- Figure 6/6L/WNKIN11 treatment TUBULIN.jpg
