# Supplementary material for: The global phosphorylation landscape of mouse oocytes during meiotic maturation
Source: EMBO J. 2024 Sep 10;43(20):4752–85. doi: 10.1038/s44318-024-00222-1 (PMC11480333; doi:10.1038/s44318-024-00222-1)
Supplement: Supplementary file 26 — Source data Fig. 6 [file 44318_2024_222_MOESM26_ESM.zip › Figure 6/6G/6G.csv]

	Control	Control	Control	Inhibitor	Inhibitor	Inhibitor
HI-TOPK-032	77	84	72	25	22	31
hSMG-1 inhibitor 11j	84	80	81	13	21	18
WNK-IN-11	86	80	83	7	0	0
VRK-IN-1	86	83	79	0	5	3
SBP-3264	82	80	72	3	2	0
SRPIN340	90	79	86	20	24	40
BIX02565	88	81	83	10	15	13
WEHI-345	86	87	83	5	0	0
MP7	81	76	84	10	7	2
GRK6-IN-1	75	79	83	0	3	0
DYRK1-IN-1	81	83	86	57	68	61
PF-4800567	86	87	80	17	30	19
CSNK1-IN-1	85	81	76	24	26	33
