# Supplementary material for: The global phosphorylation landscape of mouse oocytes during meiotic maturation
Source: EMBO J. 2024 Sep 10;43(20):4752–85. doi: 10.1038/s44318-024-00222-1 (PMC11480333; doi:10.1038/s44318-024-00222-1)
Supplement: Supplementary file 26 — Source data Fig. 6 [file 44318_2024_222_MOESM26_ESM.zip › Figure 6/6J/6J.csv]

	Control	Control	Control	10μM	10μM	10μM	50μM	50μM	50μM	100μM	100μM	100μM
1h	66	69	71	64	56	59	35	30	29	0	0	3
2h	81	77	84	80.5	75.5	72	72	66	69	12	22	16
3h	85	81	82	83	82	74	77	70	66	49	38	40
4h	86	82	83	83	85	76	81.7	78	75	51	53	46
5h	86	82	85	83	85	76	81.7	78	75	62	60	54
6h	86	82	85	83	85	76	81.7	78	75	63	62	57
