# Supplementary material for: The global phosphorylation landscape of mouse oocytes during meiotic maturation
Source: EMBO J. 2024 Sep 10;43(20):4752–85. doi: 10.1038/s44318-024-00222-1 (PMC11480333; doi:10.1038/s44318-024-00222-1)
Supplement: Supplementary file 26 — Source data Fig. 6 [file 44318_2024_222_MOESM26_ESM.zip › Figure 6/6J/README.txt]

This CSV file displays the rates of GVBD occurrence from 1 to 6 hours after treating GV oocytes with different concentrations of the WNKIN11 inhibitor.
