# Supplementary material for: The global phosphorylation landscape of mouse oocytes during meiotic maturation
Source: EMBO J. 2024 Sep 10;43(20):4752–85. doi: 10.1038/s44318-024-00222-1 (PMC11480333; doi:10.1038/s44318-024-00222-1)
Supplement: Supplementary file 26 — Source data Fig. 6 [file 44318_2024_222_MOESM26_ESM.zip › Figure 6/6K/6K.csv]

	Control	Control	Control	10μM	10μM	10μM	50μM	50μM	50μM	100μM	100μM	100μM
12h	67.7	71	76	41.2	48	41	33.3	26	29	13.5	8	10
13h	76	74	81	48	53	49	29	35	38	18.9	12	16
14h	79	76	83	49	55	50	31	40	38	20	20	25
15h	80	77	83	49	55	51	32	40	39	25	21	29
16h	80	77	84	50	55	51	32	41	39	25	22	30
