# Supplementary material for: The global phosphorylation landscape of mouse oocytes during meiotic maturation
Source: EMBO J. 2024 Sep 10;43(20):4752–85. doi: 10.1038/s44318-024-00222-1 (PMC11480333; doi:10.1038/s44318-024-00222-1)
Supplement: Supplementary file 27 — Source data Fig. 7 [file 44318_2024_222_MOESM27_ESM.zip]

Archive with 10 entries (6 files):
- Figure 7/
- Figure 7/7G/
- Figure 7/7G/7G.csv
- Figure 7/7G/README.txt
- Figure 7/7H/
- Figure 7/7H/7H.csv
- Figure 7/7H/README.txt
- Figure 7/7I/
- Figure 7/7I/7I.csv
- Figure 7/7I/README.txt
