# Supplementary material for: The global phosphorylation landscape of mouse oocytes during meiotic maturation
Source: EMBO J. 2024 Sep 10;43(20):4752–85. doi: 10.1038/s44318-024-00222-1 (PMC11480333; doi:10.1038/s44318-024-00222-1)
Supplement: Supplementary file 27 — Source data Fig. 7 [file 44318_2024_222_MOESM27_ESM.zip › Figure 7/7G/7G.csv]

	GV	GV	GV	GV	GV	GVBD	GVBD	GVBD	GVBD	GVBD	MII	MII	MII	MII	MII
CDC25B-S78	0.316619	0.338396	0.381496	0.348012	0.377934	1.191241	1.221195	1.219263	1.061775	1.127321	2.550477	2.363958	2.372337	2.374136	2.626554
CDC25B-S87	0.318483	0.33708	0.358679	0.386526	0.410352	1.198891	1.187999	1.290782	1.300938	1.185651	2.119368	2.081204	2.449963	2.022139	2.585175
CDC25B-S209	0.753841	0.713324	0.739253	0.767021	0.758989	0.895727	0.951616	0.784685	0.943785	0.749436	2.09207	1.963921	1.993236	2.118909	2.114763
CDC25B-S12	0.306514	0.223461	0.2922	0.370721	0.271754	0.997713	1.201554	0.943813	0.967631	1.025556	3.724968	2.958136	2.38678	2.933348	2.860256
