# Supplementary material for: The global phosphorylation landscape of mouse oocytes during meiotic maturation
Source: EMBO J. 2024 Sep 10;43(20):4752–85. doi: 10.1038/s44318-024-00222-1 (PMC11480333; doi:10.1038/s44318-024-00222-1)
Supplement: Supplementary file 27 — Source data Fig. 7 [file 44318_2024_222_MOESM27_ESM.zip › Figure 7/7H/7H.csv]

	GV	GV	GV	GV	GV	GVBD	GVBD	GVBD	GVBD	GVBD	MII	MII	MII	MII	MII
MTMR14-S479	0.292131	0.37167	0.381072	0.351518	0.406019	0.587857	0.663113	0.630549	0.643854	0.582672	2.125162	2.1131	2.05731	2.041102	2.227348
MTMR14-T620	0.427845	0.364872	0.577937	0.490111	0.328902	0.842061	0.768221	0.869041	0.865345	0.710162	2.105922	1.858016	1.67769	1.852192	1.660267
MTMR14-S501	0.190921	0.354123	0.385333	0.338815	0.370294	0.341845	0.761644	0.630239	0.755521	0.590278	2.158882	2.106699	2.161394	1.955104	2.348236
MTMR14-S516	0.489747	0.622442	0.592196	0.554983	0.53366	0.843306	1.027023	0.964731	0.940364	0.949896	1.588691	1.55328	1.543774	1.408338	1.643317
