# Supplementary material for: The global phosphorylation landscape of mouse oocytes during meiotic maturation
Source: EMBO J. 2024 Sep 10;43(20):4752–85. doi: 10.1038/s44318-024-00222-1 (PMC11480333; doi:10.1038/s44318-024-00222-1)
Supplement: Supplementary file 27 — Source data Fig. 7 [file 44318_2024_222_MOESM27_ESM.zip › Figure 7/7I/7I.csv]

	GV	GV	GV	GV	GV	GVBD	GVBD	GVBD	GVBD	GVBD	MII	MII	MII	MII	MII
CDC25B-S319	1.250633	1.132418	1.239587	1.167319	1.230374	0.725117	0.830502	0.704924	0.833808	0.760338	1.10057	1.041001	0.88278	0.982027	0.873045
MTMR4-S629	1.352331	1.354884	1.428705	1.282678	1.424898	0.909568	0.94975	1.027042	0.805975	0.728984	0.735218	0.740735	0.73891	0.47208	0.615181
DUSP7-S220	1.062521	1.038216	0.938929	1.087654	1.047832	1.063728	1.145173	0.955748	1.094073	1.191709	0.689327	0.701326	0.740634	0.682623	0.759677
PTPN13-S1286	1.172263	1.015475	1.042537	1.211186	1.007585	1.107998	1.340819	1.057244	1.100391	0.924542	0.674734	0.676346	0.810038	0.699718	0.597989
