# Supplementary material for: The global phosphorylation landscape of mouse oocytes during meiotic maturation
Source: EMBO J. 2024 Sep 10;43(20):4752–85. doi: 10.1038/s44318-024-00222-1 (PMC11480333; doi:10.1038/s44318-024-00222-1)
Supplement: Supplementary file 27 — Source data Fig. 7 [file 44318_2024_222_MOESM27_ESM.zip › Figure 7/7I/README.txt]

This CSV file displays the dynamic changes in different phosphorylation sites of the several phosphatases.
